# Supplementary material for: Emergence of Hopf bifurcation in an extended SIR dynamic
Source: PLoS One. 2022 Oct 31;17(10):e0276969. doi: 10.1371/journal.pone.0276969 (PMC9621462; doi:10.1371/journal.pone.0276969)
Supplement: S1 File — (ZIP) [file pone.0276969.s001.zip]

Archive with 19 entries (16 files):
- Codes/
- Codes/Fig6-panels A'B'C'.nb
- __MACOSX/
- __MACOSX/Codes/
- __MACOSX/Codes/._Fig6-panels A'B'C'.nb
- Codes/Fig5.nb
- __MACOSX/Codes/._Fig5.nb
- Codes/Fig4.nb
- __MACOSX/Codes/._Fig4.nb
- Codes/Fig6-panels ABC.nb
- __MACOSX/Codes/._Fig6-panels ABC.nb
- Codes/Fig7-panels A'B'C'.nb
- __MACOSX/Codes/._Fig7-panels A'B'C'.nb
- Codes/Fig7-panels ABC.nb
- __MACOSX/Codes/._Fig7-panels ABC.nb
- Codes/Fig3.nb
- __MACOSX/Codes/._Fig3.nb
- Codes/Fig2.nb
- __MACOSX/Codes/._Fig2.nb
