# Supplementary material for: Emergence of Hopf bifurcation in an extended SIR dynamic
Source: PLoS One. 2022 Oct 31;17(10):e0276969. doi: 10.1371/journal.pone.0276969 (PMC9621462; doi:10.1371/journal.pone.0276969)
Supplement: S1 File — (ZIP) [file pone.0276969.s001.zip › Codes/Fig6-panels A'B'C'.nb]

(* Content-type: application/vnd.wolfram.mathematica *)

(*** Wolfram Notebook File ***)
(* http://www.wolfram.com/nb *)

(* CreatedBy='Mathematica 12.0' *)

(*CacheID: 234*)
(* Internal cache information:
NotebookFileLineBreakTest
NotebookFileLineBreakTest
NotebookDataPosition[       158,          7]
NotebookDataLength[    658593,      11269]
NotebookOptionsPosition[    656888,      11235]
NotebookOutlinePosition[    657229,      11250]
CellTagsIndexPosition[    657186,      11247]
WindowFrame->Normal*)

(* Beginning of Notebook Content *)
Notebook[{
Cell[BoxData[{
 RowBox[{
  RowBox[{"t", "=", "50"}], ";"}], "\[IndentingNewLine]", 
 RowBox[{
  RowBox[{"n", "=", "5000"}], ";"}], "\[IndentingNewLine]", 
 RowBox[{
  RowBox[{"x0", "=", "100"}], ";"}], "\[IndentingNewLine]", 
 RowBox[{
  RowBox[{"y0", "=", ".1"}], ";"}], "\[IndentingNewLine]", 
 RowBox[{
  RowBox[{"z0", "=", "0"}], ";"}], "\[IndentingNewLine]", 
 RowBox[{
  RowBox[{"w0", "=", "0"}], ";"}], "\[IndentingNewLine]", 
 RowBox[{
  RowBox[{"dt", "=", 
   RowBox[{"t", "/", "n"}]}], ";"}], "\[IndentingNewLine]", 
 RowBox[{
  RowBox[{"T", "=", 
   RowBox[{"Table", "[", 
    RowBox[{
     RowBox[{"i", " ", "dt"}], ",", 
     RowBox[{"{", 
      RowBox[{"i", ",", "0", ",", "n"}], "}"}]}], "]"}]}], 
  ";"}], "\[IndentingNewLine]", 
 RowBox[{
  RowBox[{"R", "=", 
   RowBox[{"Table", "[", 
    RowBox[{"0", ",", 
     RowBox[{"{", 
      RowBox[{"i", ",", "0", ",", "n"}], "}"}]}], "]"}]}], 
  ";"}], "\[IndentingNewLine]", 
 RowBox[{
  RowBox[{
   RowBox[{"R", "[", 
    RowBox[{"[", "1", "]"}], "]"}], "=", 
   RowBox[{"{", 
    RowBox[{"x0", ",", "y0", ",", "z0", ",", "w0"}], "}"}]}], ";"}]}], "Input",\

 CellChangeTimes->{{3.802129942186645*^9, 3.802129943689025*^9}, {
   3.8021299786006393`*^9, 3.8021300066515703`*^9}, {3.802130320036154*^9, 
   3.802130322101014*^9}, {3.8021307757470303`*^9, 3.802130807087332*^9}, 
   3.802130945396946*^9, {3.802132794697317*^9, 3.80213279575812*^9}, 
   3.8021333581923723`*^9, {3.802138898779193*^9, 3.802138911229309*^9}, 
   3.802139829024665*^9, 3.8021400913809023`*^9, {3.8021405274315968`*^9, 
   3.80214053933057*^9}, {3.80214057003976*^9, 3.802140590761318*^9}, {
   3.802140912411476*^9, 3.8021409128169403`*^9}, 3.802141361995668*^9, 
   3.802141742152752*^9, 3.802143137405604*^9, {3.802143172279099*^9, 
   3.802143175777582*^9}, {3.802143219071991*^9, 3.802143219292246*^9}, {
   3.802143745896597*^9, 3.8021437489348*^9}, {3.802143803279613*^9, 
   3.802143820931188*^9}, {3.802144077265728*^9, 3.802144078361916*^9}, 
   3.803967166621644*^9, 3.8078572420659103`*^9, {3.807857394986183*^9, 
   3.807857397802951*^9}, {3.807860619336204*^9, 3.8078606209508038`*^9}, {
   3.807860659303691*^9, 3.807860664054968*^9}, 3.807860799817988*^9, 
   3.807860969951404*^9, 3.807861163307308*^9, 3.8078613803193483`*^9, {
   3.807861918361961*^9, 3.807861938208406*^9}, {3.807862121003167*^9, 
   3.8078621275173197`*^9}, {3.807862204629113*^9, 3.807862205582406*^9}, {
   3.8078623746851587`*^9, 3.807862382997807*^9}, {3.807862491343932*^9, 
   3.807862524547649*^9}, {3.807862806165236*^9, 3.807862806372089*^9}, {
   3.807862877716168*^9, 3.807862883116003*^9}, {3.810028463959324*^9, 
   3.810028521532385*^9}, {3.81198484664216*^9, 3.811984856891162*^9}, {
   3.8119849551525183`*^9, 3.811984955948094*^9}, {3.8119850366870813`*^9, 
   3.811985038308454*^9}, {3.8120188395426197`*^9, 3.812018840654202*^9}, {
   3.812018979991116*^9, 3.812018983347128*^9}, {3.812019132892758*^9, 
   3.812019137687138*^9}, {3.8120191847525387`*^9, 3.812019185551536*^9}, {
   3.8120192831791067`*^9, 3.812019285983308*^9}, {3.8392212430946903`*^9, 
   3.839221244165909*^9}},
 CellLabel->"In[57]:=",ExpressionUUID->"b363fa1a-57e0-46c9-b01b-f40af385f386"],

Cell[CellGroupData[{

Cell[BoxData[{
 RowBox[{
  RowBox[{"A", "=", "10"}], ";"}], "\[IndentingNewLine]", 
 RowBox[{
  RowBox[{"d", "=", ".1"}], ";"}], "\[IndentingNewLine]", 
 RowBox[{
  RowBox[{"alpha", "=", "1.9"}], ";"}], "\[IndentingNewLine]", 
 RowBox[{
  RowBox[{"n1", "=", "1"}], ";"}], "\[IndentingNewLine]", 
 RowBox[{
  RowBox[{"n2", "=", "1"}], ";"}], "\[IndentingNewLine]", 
 RowBox[{
  RowBox[{"beta", "=", ".0408"}], ";"}], "\[IndentingNewLine]", 
 RowBox[{
  RowBox[{"b", "=", "1"}], ";"}], "\[IndentingNewLine]", 
 RowBox[{"R0", "=", 
  RowBox[{
   RowBox[{"(", 
    RowBox[{"beta", " ", "A"}], ")"}], "/", 
   RowBox[{"(", 
    RowBox[{"d", 
     RowBox[{"(", 
      RowBox[{"alpha", " ", "+", "d", "+", "n1", "+", "1"}], ")"}]}], 
    ")"}]}]}]}], "Input",
 CellChangeTimes->{
  3.802130045451108*^9, {3.802130153537451*^9, 3.802130162283412*^9}, {
   3.802130498622294*^9, 3.8021305014906273`*^9}, 3.802130597333951*^9, {
   3.8021308288966217`*^9, 3.8021308536624193`*^9}, {3.8021398184203367`*^9, 
   3.802139818581965*^9}, {3.802140477321117*^9, 3.8021404781970882`*^9}, {
   3.8021405344269876`*^9, 3.802140537135449*^9}, {3.802140920067149*^9, 
   3.8021409325554323`*^9}, {3.8021412590197773`*^9, 3.802141259274788*^9}, {
   3.802141431568088*^9, 3.802141431744028*^9}, {3.80214147011377*^9, 
   3.80214148714041*^9}, {3.802141994570917*^9, 3.80214199532342*^9}, {
   3.802142634955463*^9, 3.802142647706764*^9}, {3.802143023001567*^9, 
   3.802143025176766*^9}, 3.802143143377899*^9, {3.80214363110464*^9, 
   3.802143631250407*^9}, {3.8039671240841703`*^9, 3.8039671242424507`*^9}, {
   3.803967200040463*^9, 3.8039672004308157`*^9}, {3.803972370686378*^9, 
   3.8039723721459837`*^9}, {3.803972402254423*^9, 3.803972402485033*^9}, {
   3.803972459042248*^9, 3.8039724596547737`*^9}, {3.803972566301237*^9, 
   3.803972628944819*^9}, {3.803972716416541*^9, 3.8039727168634233`*^9}, {
   3.8039727553359833`*^9, 3.803972756515777*^9}, {3.8039727966074142`*^9, 
   3.803972797891329*^9}, {3.8039739688823357`*^9, 3.803973972687348*^9}, {
   3.8039740310474663`*^9, 3.8039740673267736`*^9}, {3.80785721966164*^9, 
   3.8078572294615717`*^9}, {3.8078607973267937`*^9, 
   3.8078607974623947`*^9}, {3.807861167380947*^9, 3.807861167987142*^9}, {
   3.807861365845933*^9, 3.807861385209529*^9}, {3.807861548428727*^9, 
   3.807861548730096*^9}, {3.8078616523846607`*^9, 3.807861652492097*^9}, {
   3.8078618768466578`*^9, 3.807861905315495*^9}, {3.807862115563662*^9, 
   3.8078621174286013`*^9}, {3.807862190512765*^9, 3.807862191515764*^9}, {
   3.807862390184326*^9, 3.807862390863662*^9}, {3.807862496784017*^9, 
   3.807862496933008*^9}, {3.8100284319956512`*^9, 3.810028436083489*^9}, {
   3.8119839667410507`*^9, 3.8119839673987083`*^9}, {3.811984945169448*^9, 
   3.811984946451399*^9}, {3.812018819016191*^9, 3.812018851423931*^9}, {
   3.812019214033041*^9, 3.812019215749291*^9}, {3.839221322004506*^9, 
   3.839221323767515*^9}},
 CellLabel->"In[67]:=",ExpressionUUID->"cde6c10b-02f5-40a3-877b-4e9a41613fac"],

Cell[BoxData["1.02`"], "Output",
 CellChangeTimes->{
  3.802130854135228*^9, 3.802130949706099*^9, 3.802133364228271*^9, {
   3.802138901023695*^9, 3.8021389125343037`*^9}, {3.802139819679434*^9, 
   3.8021398310144873`*^9}, 3.802140092616231*^9, 3.802140478803999*^9, {
   3.8021405407650023`*^9, 3.80214059227816*^9}, {3.802140922205152*^9, 
   3.802140932999839*^9}, {3.802141259617742*^9, 3.802141263563093*^9}, 
   3.8021413635034018`*^9, 3.8021414323712387`*^9, {3.802141477506446*^9, 
   3.802141487449685*^9}, 3.802141743452347*^9, 3.80214199586279*^9, {
   3.802143139951709*^9, 3.802143143939638*^9}, 3.802143178120232*^9, 
   3.8021432225985603`*^9, 3.8021436320277023`*^9, 3.802143753208078*^9, {
   3.802143804397925*^9, 3.802143823587349*^9}, 3.802144083867935*^9, 
   3.803967124645541*^9, 3.8039671684170923`*^9, {3.803967201592128*^9, 
   3.803967204749651*^9}, {3.803972376260695*^9, 3.803972402957431*^9}, 
   3.803972460005518*^9, {3.8039725676196012`*^9, 3.803972629930904*^9}, 
   3.803972717624833*^9, 3.803972756964899*^9, 3.8039727981815653`*^9, {
   3.803973974874353*^9, 3.8039739780123663`*^9}, {3.803974034666103*^9, 
   3.8039740676139183`*^9}, 3.807857369866167*^9, 3.807857401250637*^9, 
   3.807860622104197*^9, 3.807860665129717*^9, 3.807860801038726*^9, 
   3.807860971109033*^9, {3.8078611692153*^9, 3.807861172775893*^9}, 
   3.807861387679369*^9, 3.8078615490105867`*^9, 3.807861655206182*^9, 
   3.807861940567317*^9, 3.80786213035605*^9, 3.8078622072247477`*^9, {
   3.807862384545051*^9, 3.807862391697926*^9}, {3.807862497283407*^9, 
   3.8078625258704233`*^9}, 3.807862605886815*^9, 3.807862817848453*^9, 
   3.807862884311775*^9, 3.810028470564522*^9, 3.810028538778735*^9, 
   3.811983968252275*^9, {3.811984849494005*^9, 3.811984858212337*^9}, 
   3.811984959200458*^9, 3.811985041235931*^9, {3.812018842722031*^9, 
   3.812018851947444*^9}, 3.812018984529222*^9, 3.812019022002419*^9, 
   3.812019138812337*^9, 3.812019216229385*^9, 3.812019254617244*^9, 
   3.812019287088338*^9, 3.8392213269354258`*^9},
 CellLabel->"Out[74]=",ExpressionUUID->"b6a716d1-f949-4a8e-a448-430bc72fd810"]
}, Open  ]],

Cell[BoxData[
 RowBox[{
  RowBox[{
   RowBox[{"f", "[", 
    RowBox[{"x_", ",", "y_", ",", "z_", ",", "w_"}], "]"}], "=", 
   RowBox[{"{", 
    RowBox[{
     RowBox[{"A", "-", 
      RowBox[{"d", " ", "x"}], " ", "-", 
      RowBox[{"beta", " ", "x", " ", "y"}]}], " ", ",", 
     RowBox[{
      RowBox[{"beta", " ", "x", " ", "y"}], "-", " ", 
      RowBox[{"d", " ", "y"}], " ", "-", 
      RowBox[{"alpha", " ", "y"}], " ", "-", 
      RowBox[{"n1", " ", "y"}], "-", " ", 
      RowBox[{"b", " ", 
       RowBox[{"y", "/", 
        RowBox[{"(", 
         RowBox[{"b", "+", "y"}], ")"}]}]}]}], ",", " ", 
     RowBox[{
      RowBox[{"b", " ", 
       RowBox[{"y", "/", 
        RowBox[{"(", 
         RowBox[{"b", "+", "y"}], ")"}]}]}], "-", 
      RowBox[{"d", " ", "z"}], "-", 
      RowBox[{"n2", " ", "z"}]}], ",", 
     RowBox[{
      RowBox[{"n1", " ", "y"}], "+", 
      RowBox[{"n2", " ", "z"}], "-", 
      RowBox[{"d", " ", "w"}]}]}], "}"}]}], ";"}]], "Input",
 CellChangeTimes->{{3.802130087376915*^9, 3.8021301282197313`*^9}, {
   3.8021301685804234`*^9, 3.8021302201577168`*^9}, 3.802130253000448*^9, {
   3.80213050548911*^9, 3.8021305228648367`*^9}, {3.802143144723233*^9, 
   3.8021431453976583`*^9}},
 CellLabel->"In[75]:=",ExpressionUUID->"eea6ebb1-4256-443f-8344-90311e1e2e2a"],

Cell[BoxData[
 RowBox[{"For", "[", 
  RowBox[{
   RowBox[{"i", "=", "1"}], ",", 
   RowBox[{"i", "\[LessEqual]", "n"}], ",", 
   RowBox[{"i", "++"}], ",", "\[IndentingNewLine]", 
   RowBox[{
    RowBox[{"X", "=", 
     RowBox[{"R", "[", 
      RowBox[{"[", "i", "]"}], "]"}]}], ";", "\[IndentingNewLine]", 
    RowBox[{"k1", "=", 
     RowBox[{
      RowBox[{"f", "[", 
       RowBox[{
        RowBox[{"X", "[", 
         RowBox[{"[", "1", "]"}], "]"}], ",", 
        RowBox[{"X", "[", 
         RowBox[{"[", "2", "]"}], "]"}], ",", 
        RowBox[{"X", "[", 
         RowBox[{"[", "3", "]"}], "]"}], ",", 
        RowBox[{"X", "[", 
         RowBox[{"[", "4", "]"}], "]"}]}], "]"}], "dt"}]}], ";", 
    "\[IndentingNewLine]", 
    RowBox[{"k2", "=", 
     RowBox[{
      RowBox[{"f", "[", 
       RowBox[{
        RowBox[{
         RowBox[{"(", 
          RowBox[{"X", "+", 
           RowBox[{".5", "k1"}]}], ")"}], "[", 
         RowBox[{"[", "1", "]"}], "]"}], ",", 
        RowBox[{
         RowBox[{"(", 
          RowBox[{"X", "+", 
           RowBox[{".5", "k1"}]}], ")"}], "[", 
         RowBox[{"[", "2", "]"}], "]"}], ",", 
        RowBox[{
         RowBox[{"(", 
          RowBox[{"X", "+", 
           RowBox[{".5", "k1"}]}], ")"}], "[", 
         RowBox[{"[", "3", "]"}], "]"}], ",", 
        RowBox[{
         RowBox[{"(", 
          RowBox[{"X", "+", 
           RowBox[{".5", "k1"}]}], ")"}], "[", 
         RowBox[{"[", "4", "]"}], "]"}]}], "]"}], "dt"}]}], ";", 
    "\[IndentingNewLine]", 
    RowBox[{"k3", "=", 
     RowBox[{
      RowBox[{"f", "[", 
       RowBox[{
        RowBox[{
         RowBox[{"(", 
          RowBox[{"X", "+", 
           RowBox[{".5", "k2"}]}], ")"}], "[", 
         RowBox[{"[", "1", "]"}], "]"}], ",", 
        RowBox[{
         RowBox[{"(", 
          RowBox[{"X", "+", 
           RowBox[{".5", "k2"}]}], ")"}], "[", 
         RowBox[{"[", "2", "]"}], "]"}], ",", 
        RowBox[{
         RowBox[{"(", 
          RowBox[{"X", "+", 
           RowBox[{".5", "k2"}]}], ")"}], "[", 
         RowBox[{"[", "3", "]"}], "]"}], ",", 
        RowBox[{
         RowBox[{"(", 
          RowBox[{"X", "+", 
           RowBox[{".5", "k2"}]}], ")"}], "[", 
         RowBox[{"[", "4", "]"}], "]"}]}], "]"}], "dt"}]}], ";", 
    "\[IndentingNewLine]", 
    RowBox[{"k4", "=", 
     RowBox[{
      RowBox[{"f", "[", 
       RowBox[{
        RowBox[{
         RowBox[{"(", 
          RowBox[{"X", "+", "k3"}], ")"}], "[", 
         RowBox[{"[", "1", "]"}], "]"}], ",", 
        RowBox[{
         RowBox[{"(", 
          RowBox[{"X", "+", "k3"}], ")"}], "[", 
         RowBox[{"[", "2", "]"}], "]"}], ",", 
        RowBox[{
         RowBox[{"(", 
          RowBox[{"X", "+", "k3"}], ")"}], "[", 
         RowBox[{"[", "3", "]"}], "]"}], ",", 
        RowBox[{
         RowBox[{"(", 
          RowBox[{"X", "+", "k3"}], ")"}], "[", 
         RowBox[{"[", "4", "]"}], "]"}]}], "]"}], "dt"}]}], ";", 
    "\[IndentingNewLine]", 
    RowBox[{
     RowBox[{"R", "[", 
      RowBox[{"[", 
       RowBox[{"i", "+", "1"}], "]"}], "]"}], "=", 
     RowBox[{"X", "+", 
      RowBox[{
       RowBox[{"(", 
        RowBox[{"k1", "+", 
         RowBox[{"2", " ", "k2"}], "+", 
         RowBox[{"2", " ", "k3"}], "+", "k4"}], ")"}], "/", "6"}]}]}]}]}], 
  "]"}]], "Input",
 CellChangeTimes->{{3.80213027042078*^9, 3.802130309103656*^9}},
 CellLabel->"In[76]:=",ExpressionUUID->"aea13a58-159d-4c10-a7a3-e93333f9bb24"],

Cell[BoxData[{
 RowBox[{
  RowBox[{"X", "=", 
   RowBox[{"Table", "[", 
    RowBox[{
     RowBox[{"{", 
      RowBox[{
       RowBox[{"T", "[", 
        RowBox[{"[", 
         RowBox[{"i", "+", "1"}], "]"}], "]"}], ",", 
       RowBox[{
        RowBox[{"R", "[", 
         RowBox[{"[", 
          RowBox[{"i", "+", "1"}], "]"}], "]"}], "[", 
        RowBox[{"[", "1", "]"}], "]"}]}], "}"}], ",", 
     RowBox[{"{", 
      RowBox[{"i", ",", "0", ",", "n"}], "}"}]}], "]"}]}], 
  ";"}], "\[IndentingNewLine]", 
 RowBox[{
  RowBox[{"Y", "=", 
   RowBox[{"Table", "[", 
    RowBox[{
     RowBox[{"{", 
      RowBox[{
       RowBox[{"T", "[", 
        RowBox[{"[", 
         RowBox[{"i", "+", "1"}], "]"}], "]"}], ",", 
       RowBox[{
        RowBox[{"R", "[", 
         RowBox[{"[", 
          RowBox[{"i", "+", "1"}], "]"}], "]"}], "[", 
        RowBox[{"[", "2", "]"}], "]"}]}], "}"}], ",", 
     RowBox[{"{", 
      RowBox[{"i", ",", "0", ",", "n"}], "}"}]}], "]"}]}], 
  ";"}], "\[IndentingNewLine]", 
 RowBox[{
  RowBox[{"Z", "=", 
   RowBox[{"Table", "[", 
    RowBox[{
     RowBox[{"{", 
      RowBox[{
       RowBox[{"T", "[", 
        RowBox[{"[", 
         RowBox[{"i", "+", "1"}], "]"}], "]"}], ",", 
       RowBox[{
        RowBox[{"R", "[", 
         RowBox[{"[", 
          RowBox[{"i", "+", "1"}], "]"}], "]"}], "[", 
        RowBox[{"[", "3", "]"}], "]"}]}], "}"}], ",", 
     RowBox[{"{", 
      RowBox[{"i", ",", "0", ",", "n"}], "}"}]}], "]"}]}], 
  ";"}], "\[IndentingNewLine]", 
 RowBox[{
  RowBox[{"W", "=", 
   RowBox[{"Table", "[", 
    RowBox[{
     RowBox[{"{", 
      RowBox[{
       RowBox[{"T", "[", 
        RowBox[{"[", 
         RowBox[{"i", "+", "1"}], "]"}], "]"}], ",", 
       RowBox[{
        RowBox[{"R", "[", 
         RowBox[{"[", 
          RowBox[{"i", "+", "1"}], "]"}], "]"}], "[", 
        RowBox[{"[", "4", "]"}], "]"}]}], "}"}], ",", 
     RowBox[{"{", 
      RowBox[{"i", ",", "0", ",", "n"}], "}"}]}], "]"}]}], 
  ";"}], "\[IndentingNewLine]", 
 RowBox[{
  RowBox[{"XY", "=", 
   RowBox[{"Table", "[", 
    RowBox[{
     RowBox[{"{", 
      RowBox[{
       RowBox[{
        RowBox[{"R", "[", 
         RowBox[{"[", 
          RowBox[{"i", "+", "1"}], "]"}], "]"}], "[", 
        RowBox[{"[", "1", "]"}], "]"}], ",", 
       RowBox[{
        RowBox[{"R", "[", 
         RowBox[{"[", 
          RowBox[{"i", "+", "1"}], "]"}], "]"}], "[", 
        RowBox[{"[", "2", "]"}], "]"}]}], "}"}], ",", 
     RowBox[{"{", 
      RowBox[{"i", ",", "0", ",", "n"}], "}"}]}], "]"}]}], 
  ";"}], "\[IndentingNewLine]", 
 RowBox[{
  RowBox[{"Phiin", "=", 
   RowBox[{"Table", "[", 
    RowBox[{
     RowBox[{"{", 
      RowBox[{
       RowBox[{"T", "[", 
        RowBox[{"[", 
         RowBox[{"i", "+", "1"}], "]"}], "]"}], ",", 
       RowBox[{"beta", "*", 
        RowBox[{
         RowBox[{"R", "[", 
          RowBox[{"[", 
           RowBox[{"i", "+", "1"}], "]"}], "]"}], "[", 
         RowBox[{"[", "1", "]"}], "]"}], "*", 
        RowBox[{
         RowBox[{"R", "[", 
          RowBox[{"[", 
           RowBox[{"i", "+", "1"}], "]"}], "]"}], "[", 
         RowBox[{"[", "2", "]"}], "]"}]}]}], "}"}], ",", 
     RowBox[{"{", 
      RowBox[{"i", ",", "0", ",", "n"}], "}"}]}], "]"}]}], 
  ";"}], "\[IndentingNewLine]", 
 RowBox[{
  RowBox[{"Phiout1", "=", 
   RowBox[{"Table", "[", 
    RowBox[{
     RowBox[{"{", 
      RowBox[{
       RowBox[{"T", "[", 
        RowBox[{"[", 
         RowBox[{"i", "+", "1"}], "]"}], "]"}], ",", 
       RowBox[{
        RowBox[{"(", 
         RowBox[{"d", "+", "alpha", "+", "n1"}], ")"}], "*", 
        RowBox[{
         RowBox[{"R", "[", 
          RowBox[{"[", 
           RowBox[{"i", "+", "1"}], "]"}], "]"}], "[", 
         RowBox[{"[", "2", "]"}], "]"}]}]}], "}"}], ",", 
     RowBox[{"{", 
      RowBox[{"i", ",", "0", ",", "n"}], "}"}]}], "]"}]}], 
  ";"}], "\[IndentingNewLine]", 
 RowBox[{
  RowBox[{"Phiout2", "=", 
   RowBox[{"Table", "[", 
    RowBox[{
     RowBox[{"{", 
      RowBox[{
       RowBox[{"T", "[", 
        RowBox[{"[", 
         RowBox[{"i", "+", "1"}], "]"}], "]"}], ",", " ", 
       RowBox[{"b", " ", 
        RowBox[{
         RowBox[{
          RowBox[{"R", "[", 
           RowBox[{"[", 
            RowBox[{"i", "+", "1"}], "]"}], "]"}], "[", 
          RowBox[{"[", "2", "]"}], "]"}], "/", 
         RowBox[{"(", 
          RowBox[{"b", "+", 
           RowBox[{
            RowBox[{"R", "[", 
             RowBox[{"[", 
              RowBox[{"i", "+", "1"}], "]"}], "]"}], "[", 
            RowBox[{"[", "2", "]"}], "]"}]}], ")"}]}]}]}], "}"}], ",", 
     RowBox[{"{", 
      RowBox[{"i", ",", "0", ",", "n"}], "}"}]}], "]"}]}], ";"}]}], "Input",
 CellChangeTimes->{{3.8021303420716267`*^9, 3.802130353041288*^9}, {
  3.802130687657037*^9, 3.8021307128582687`*^9}, {3.807857652911059*^9, 
  3.807857654540626*^9}},
 CellLabel->"In[77]:=",ExpressionUUID->"709ed2b5-9a1c-4d31-8917-615d6667d0eb"],

Cell[CellGroupData[{

Cell[BoxData[
 RowBox[{"p1", "=", 
  RowBox[{"ListLinePlot", "[", 
   RowBox[{"XY", ",", 
    RowBox[{"AxesOrigin", "\[Rule]", 
     RowBox[{"{", 
      RowBox[{"0", ",", "0"}], "}"}]}], ",", 
    RowBox[{"PlotRange", "\[Rule]", 
     RowBox[{"{", 
      RowBox[{
       RowBox[{"{", 
        RowBox[{"85", ",", "100"}], "}"}], ",", "Full"}], "}"}]}], ",", 
    RowBox[{"Frame", "\[Rule]", "True"}], ",", 
    RowBox[{"FrameLabel", "\[Rule]", 
     RowBox[{"{", 
      RowBox[{"\"\<S\>\"", ",", "\"\<I\>\""}], "}"}]}], ",", 
    RowBox[{"LabelStyle", "->", "\"\<Input\>\""}], ",", 
    RowBox[{"PlotTheme", "\[Rule]", "\"\<Scientific\>\""}], ",", 
    RowBox[{"PlotLegends", "\[Rule]", 
     RowBox[{"Placed", "[", 
      RowBox[{
       RowBox[{"{", "}"}], ",", "Above"}], "]"}]}]}], "]"}]}]], "Input",
 CellChangeTimes->{{3.802130371655164*^9, 3.802130426022407*^9}, {
   3.802130475954856*^9, 3.802130478176414*^9}, {3.802130553384924*^9, 
   3.802130561680909*^9}, {3.802130626513476*^9, 3.802130666484954*^9}, {
   3.802130719718645*^9, 3.802130721389106*^9}, {3.8021308803346987`*^9, 
   3.802130890921741*^9}, {3.80213097092028*^9, 3.802130972027906*^9}, {
   3.80213102399629*^9, 3.802131101582855*^9}, {3.802132455962646*^9, 
   3.8021325265511827`*^9}, {3.802132637702265*^9, 3.8021326433793497`*^9}, {
   3.802132845427431*^9, 3.8021328855586777`*^9}, {3.8021414958703537`*^9, 
   3.802141519092332*^9}, {3.802141550936008*^9, 3.802141562473901*^9}, {
   3.802142004223641*^9, 3.802142004683668*^9}, {3.802143245759035*^9, 
   3.802143252478984*^9}, 3.80214377592264*^9, 3.802143850866927*^9, {
   3.802144118539629*^9, 3.802144119255741*^9}, 3.807857440097473*^9, {
   3.807857512344377*^9, 3.807857513560604*^9}, {3.8078576622966967`*^9, 
   3.807857662468508*^9}, {3.80785810724139*^9, 3.807858148854973*^9}, {
   3.8078582495318336`*^9, 3.807858266289967*^9}, {3.8078587830000896`*^9, 
   3.807858813324039*^9}, {3.807858897827815*^9, 3.807858994793439*^9}, {
   3.807859025338269*^9, 3.807859035090658*^9}, {3.8078591290437098`*^9, 
   3.807859215052417*^9}, {3.8078592522236834`*^9, 3.80785926372038*^9}, {
   3.807859407512137*^9, 3.807859408398232*^9}, {3.807860098319191*^9, 
   3.8078601010748997`*^9}, 3.807860302084076*^9, {3.8078622441913223`*^9, 
   3.807862268609859*^9}, {3.807862402380563*^9, 3.807862426087186*^9}, {
   3.807862829738675*^9, 3.807862832426536*^9}, {3.807862894415167*^9, 
   3.8078629005084877`*^9}, {3.807862964633136*^9, 3.807862987592649*^9}, {
   3.811984875967969*^9, 3.81198489267737*^9}, {3.811984990035956*^9, 
   3.811985004677301*^9}, {3.8119850556395607`*^9, 3.811985065882757*^9}, {
   3.812018947872233*^9, 3.8120189507151012`*^9}, {3.812019082866877*^9, 
   3.812019089769693*^9}, {3.812019151031932*^9, 3.812019168006274*^9}, {
   3.812019439712789*^9, 3.812019444791205*^9}, {3.812019550063835*^9, 
   3.812019569589793*^9}, 3.8120197313561287`*^9, {3.812019780905766*^9, 
   3.8120197829807663`*^9}, {3.8120199100306587`*^9, 3.81201992496801*^9}, {
   3.812019959925626*^9, 3.812019986249321*^9}, {3.812020032012081*^9, 
   3.81202003543325*^9}, {3.83922137203874*^9, 3.839221373492721*^9}},
 CellLabel->"In[88]:=",ExpressionUUID->"027248e1-5432-40ce-88e5-9dfb642e52ea"],

Cell[BoxData[
 GraphicsBox[{{}, {{{}, {}, 
     {RGBColor[0.9, 0.36, 0.054], PointSize[
       NCache[
        Rational[1, 360], 0.002777777777777778]], AbsoluteThickness[1.6], 
      CapForm["Butt"], LineBox[CompressedData["
1:eJwk2Xk4Vd/XAHCRKJIpvhSJjBkKRaZ1MkSEEvdepUFRKETmMTIUMiQkGiQp
VJKUeZ7neeZeKcmYkBLe9Xve/un5POeec/beZ+2116q9lxxNrOnp6OjuctHR
/e/v//9jTjxK/N+ffNghHbS3eINC1B5fV2p9kQ8fk6OVvNDRlwNNtmbnA90x
AU0l9J02xindwnyo4BM+urhOIb6esGUIr8mHWKYExffoT1cjH3e050Prv5u7
HdDct8mFgsN4fTx7RQp9vCv9vOP3fChN16mfWKMQLFaX71b9yodf0lKRL9Dp
bI7qghv5EEkh6Vqi5YKyfXy2FcBb1opFAXSmHtvx0Z0FICNpHT/wj0Lo5jq+
OLa3AFLDlaQT0H6/iqJzpAvAcsfBvNNoQ6bRHSLKBeBy77giO/pcdanIQ60C
SBnyeNm0is/vO97CYVwAVu15rHfRJ0ptOKLPFMCC+uoVHbRDK/Mc55UCUFxQ
/7gJ/Uae1/aRUwHUF7r9Lv6L4/keECDmWwD0Vx7LeKGLa5RUPt0pgPH81+TD
aD4PibgTDwpA1C/WdeEPhfjnq/3g29MC2O9uEvoW3SPneyQ4swC2Xx2JsEO7
FFaFSHwqgMjtciFiaAlRNr+2igLYK6F2c2yFQszrGu71bSmAL05rp5+gn3W7
OcsOFMDjVDuJM+it5Fs3x78WQMVN7/md6L3SF8We/iwAx3jxrPbf+LyI7ffO
rxWATfGVs/fQrcG3XgtvLYT/Hh5Y10Of33jvO8VdCDGdPg82owfykljyhQrh
Lr+WYNky3q+pbBYuXQjmO72TvNGKO25bXFIuhA3b3axKaC4rDxEN7ULgKxK8
sbBEIcQu7MwSPFkIE1metW/QxG/yCoNFIegN7uO0RdesamybvVoI+V94T+5D
t3M3fBm6WQiki/oBo4sU4lTln5A2/0Lo/f4h7RFaxrJ1qS68EKI4TxSboa32
GsrXJBTC9Rvb6tjR0uxuGnWphbB8/1t14y8cD5fR7tZ3hWDI3JcXghac7G8e
KCwESYueR0fRE1J7zKZq8fm8/U7/FihEgf6+XLquQlCt6FX9hM59MD/NTy2E
ptH6FSf0qGzEJpXpQohfePlKGm3MR7d4bqUQDnldMZj4SSE0ZEk1IZuLoP/X
BjUFLSqc6JXLXgTEgJ2tBXrgdhfnxO4iyE97Ms6Dfl3EHSMoWQR7m+6btM9T
CHv2q7/PHCoCWpnGh3D0q8f9uslHi2B+MXHLMfTTc95BY4ZF0NqTdIIO7bjP
4p3MmSII61ANLpijEPtSIhp8rxRB3imnbBd0xznBvg7nIrhRqNAii84oFRmQ
9i+Ccy5eI99nKQQbU3ZHeHgRpI+o0Z6jXxv3Vs4lFMGGuXOPBTog+u07yosi
SNTiLOFBsyQbPKzJLgKZZa6HbTM4X6Fq/yPFRbBU72AVhn71Ut7mfX0RZHHz
i2ijvR9knZbtKYJIye1da9MUIlXqhHb2WBGQzMH9E7ozeL+a0lwRqC+kszqh
E55Yq1euFsEqaDyQQl8+zqNvylwMleF/to9PYbwfPmP1g7sYtHa3ez5GFy0Y
RQbvLYa0Q0W9JPThb5wNorLFEMGXI86OzjCr5mtUKQZupgzb+h8UYsQyxN9V
txhaVZIeB6JbmNzX9pkWQ+2sT6Uq+qNQflz/xWLwOXNscHGSQvBectSPtS+G
sZzZ8TfohnPFAiZexWApZU+9gl4PqOXgCS2GrvnPzXvQenwfJEZjiyFUoT6r
7zvOV/+l1ZtnxXBEIM43Bu3DV1d7600x8PZwEfroXGvC1LygGEpuqy3So19O
KbEq1eLvj295VDhBIfZr9/3k6yoGOl2bgy7o5HEDJnpaMaw8Mi+QRvcIlhjN
zRSD08V2xa/fKITq3rMNtL/FIJpd8+wx+sOysU8/UwkoPzuwbobOCmm40sNd
Aoe1txiyofnj/oT37S0B7jca92q+UgjXCtbZUdkSkJ5sK/FDfwpXjJpWLQHY
nEs7jDbXf+60rlcCLkyjS7PjGP+KdxJ2kkrA9I/e6ks0gwUfg/zlEmga/v7z
PPpk9t280zdKYH/ex34etPe/7bleviUgHPAyp+ULhZD9Prj2MqwEKlVyfELQ
9r8l4/sSSsBvqFVJAx0VJue/Iw1/f275y9IY5puRfYUGOSUwnL074A36CIvW
iXulJaBSf2SHNTp7S5ViV1MJ7InTjtyNbk0ZcxMaKIFmOsX1Thru97sD3M4T
JUBdWj8fjj6t9529frEEjM8mZ2uir2ketxelL4WrOxl+/aFSCOd8VenQHaXQ
wigl9h4d2rBuPLu7FAJYmPVt0PcdOgbOSJVCJ/2D83vQ8l6/W5qUSsG+uupy
zyjG3+N3sto6pWAgFWN+D91gpf6vzKQUihnnQRs9dHj8iNZFfJ9kH8/qCIW4
R/o+2WBfCupWxMh7dCctko3iXQohgXvibdD97QIZP+6UQp/hdY09aNrfwZLA
+FL4755Ab/cwricrh7HQi1Lw3ix1MQI9HsV4rvJ9KQS53unXRM//oJ+6VloK
m57Kaf0ZohDfLE6v8jWXwg51nsfv0N83jkY3D5QC91aFCWt0QB1/Vsj3UqjI
99m7G30nWOqUzjJeZ/hh0DFIITYcR8s205eBcbzTlTtoFxmuZ5PMZUAnvM1J
A50oSdFt31EG/05lXFscoBAV/j2fCnnK4HyrHikDveNz3sIrgTIIJYYOXESb
1+7983BfGQgeP7u6Ey2442hT+P4y2B5W9LGxn0JcP6dhHyBfBkEpyxcC0M3T
WsOeR8pgUYru72G0rJWPgCtRBhylrben+3B/93DK3dQtg/ZfZ9dS0MJV8lwu
RmVgZ5F0hYwu52VudDcrg9N3g0pZ0QaSpWQ/izI4yszGXNGL8VsUVBB6uQwk
rWQJd7QSXchirF0ZqIsOXZVGi0bPb0l1KoOZtu3+tB4K8cV5YSHXowy+TuYH
x6PL+Qvy6/3LgHW+x9sA7WPtZkELKYOQi2ct6dDCyaSh1XtlkP1R/fDHbgqx
5BymwhdXBnuvuvy1RRtt1fQ4klwGGZNLbwTRvpNv4i1Sy8D03eeTnV1YjzBv
xAdm4HqKfxgLRVfVXPHKfI/jLxm8rIbWnOXR7P1cBpnDEl3znVgP5B6dYywr
A//paIU0dN4nvttKtWXQa7Qt0BwdTt+xfq0Fv9+V8NLtaIL5yeXU7jLwjt42
Xd5BIa6+fJ8zPFQGa5J+TG7oC/uOzvCPl4FD+BCHFPqgQgD32akymNi2m2Wk
nULYzbyUfLJQBh9W5X/FoJd7JmTG/5SB0VveBh30ypCnsMymcrC6URb1p41C
pJnFMnsyl0NbhIj2GzQ/3TVa7Y5yeGygNHERrbhZ+S0fbzkwLvz04EZfXTh4
w0GwHBwqjv+pbaUQcZXREjWi5WD/T9HGGz3WF9EnJFMOlUOvq2XRd1bPB/gp
lsOFx084xlowH1oQ+0ZVy8HcdeuJOPTBOLsKTa1yWH5IddFD303jPfdavxzS
jvBHrDajlwKWOE3KgS4kK+Yt+ojpeIS/eTnUv74XbIl+/ttz39zFcphp/nCV
G/3Mx6/Y0qYcbv23U7m2iUK8/yZj3utYDqVZ6cue6NKnVSvG7uXAlmmZKo3+
6e7/uNGvHP4eOKIx2kgh3NKS9PRDykHRfF9tDPpkFWm18V45xKnyaWijhXpm
807GlcOume2pyw0UYvboc5++5HKY9F9ZeoX+1fnO8PKLctBjaD18Fn2pmLT/
ZybO53ao9Xa03IMensAP5RC97b/A0no8T0wcOXgKy6HkiVuEE1qIYrn7TUU5
bNFODBJBf78yo6zbUA6XVl3tuusoBDXN1Ga8vRzmKug1QtGmT/syg/rLYSru
0IYyeoYo3CxBK4dP1ze//VGL+XRQw6Xlezl0qlnrJ6PvCL9cdZ8vB9qKYZch
2kVaMXnfSjm8iM412KjBfOckTe7aKIeN+cjsbLRbc4dMKFMF/GLopL+E/uJ9
ba/6jgpIzXbT5EIb7lJVWOapAONBR8eqaoyXzBCrHMEKIFnn3nVFC0fE5jmJ
VYCSjEqMGNrWP11KUbYCItl+B/dWUYjel8wVfw5VwM4x6tU7aKegNd8K9Qp4
4Ttz+Aha6m/ThUidCjiQy/lrshLrleMlNucMK6DB7FjyI/RLLr5HcmYV8FzO
T94AfZIiurT5XAXQs2Z/XK1Au+33HraqgNM57aJZ6DYpF5n86xXw30RfoAVa
MEZv+0OXCpi/VtjEij4rvLDLy6cCEjYcGIrLsR74WHDmQlAFfDk3KWaPvuQ7
3aAbUQE1IKQkgM5h6bBXeFABJ85uVWwuoxAUwzxt4eQKeHz5kYAvujZ8/CT3
iwr4x1z/Sxp96vqr2K1ZeP9KWN5QKdbfc4Zs9LkV4DTcbR2BNnXeW7FWWAHR
559uUkOXZThm/6usgBah4btTJRTCMyN4YL2xAn5WB60/QjMPZx/d3FUBfdPh
F/TRxUwwwTpUAb4Hv2f9KcbnHfdr+m+8Ahako769QsfzFS+IT1eAtasbKwW9
oqd/VmWxAnY/iRVkQgOdK9PJfxXgrjS0O6+IQuwqi1ix2VwJcy06TNbomos0
uWDWSuCdqx7mQqdwVL59wV0JSXtMnlUU4vlPCXSr3V0JR7+OGjmhWzhv3JnZ
Vwnfy60m96A5nYe/8shUwh3FHseWAqyv1ndFax2qBIV8yTEfdEyc752b6pWw
s96U2I9uszFte6lTCc4DJ8L68ylEyPqCzbBhJby+yFQWiq48kHWal1QJB5s8
aYfQ22Q6Y0zPV8LjsMTZL58xH90s3Bd3pRIebrGYiEHb9n3e3u9QCRPpeY2A
pvrvMRJyrwS7zidJM58wv9C0Juz8K4F/ais5Cf28ymvgc2glsBjNrOmhubT4
JLdFV8I1ikb0ch7u32qXrvMPK+H25YXtL9A7tnwZzntWCXnV626n0DqsBcc4
X+P1Dkrj+kc8/+VOsju9Rw8sbctCt/D8U+3Mx/fvbzxkjm7I5W5UrqiErewt
BlvQ/xn8LElpqIQTbb9OfMilENNXJ/9j66wE1fcHj1xEz3w1HfAdrIS/iz7s
29EfpsI3//xSCQ0DDR35H7Bfn/r28Op0JTA/Zb91BZ2cUvKQtlgJB7y1/uNC
b+O5znhhrRL60yhJpTkUoj5RjzrKWAX5Jjpbr6Ov1L6RsmKrghc565b/odUC
l75O8VTBvV+eaVXvsb5b8uRy31MFwURW5w10QVxcLqNEFRSWh03vRh/YndqQ
cKAKbiVvm6/LphAWYWskmSNVoP1LaMQFfUac7mzN0SpI+FqRJ4Qu8d/Sd0m/
CiSjv3o2vcN6x+p6K/3pKmhm9RP3QH+Zvqf58mwVuDsHlIqgJ2/UyhtaVYF6
9/jR1re4H++5pvy+XgWUY4/feqGvCC9FpblWwb6up4xiaIGTqRskvyoQCqMd
a39DIY56Dv9kCa2C+RtkZx/0PLHJpiqqCs5FLoeKoy+EXb9862EVmH79ENqR
hfHh4fsVUqrgh2uQky/637X7c/QZVWCufk5HAk1h3Ha7PqcK6A8rMHRmYr7d
q5USW1gFDuTVDF/0m4FkA8uqKqzfMtQk0GKhbrflm6vAf/zQ544MjI/PcvpM
PVXAcPC+gC+6Tk0iZXSkCrba5F4X/991vrK7hRNVMOUck9b+Gtc/msyYNF8F
ssqCdd5ok13GO/3+VEFQknGXKHrAjqnQir4amnz5G1pfUYi3NrTfRizVwFV8
87UnukJRo1mNuxriFU86i6D5Rf3VZAWqoazoxb7mdIz3akZdEbFqkN5/pcwN
/bpLYXaXXDW8NrmrI4Qu0L2m8J9yNRxiYMitf0khTuiw/fff0Wpg2FbHchPd
LOb/eJd+NXgebD6xG33aXaha+HQ1yB9lcq9Ow3p8wTRaxqIa1tfswhzQocH+
dGrW1TAuORPCi+7UZ+A1cqgGkaDA62UvKERXhFb3ZXe8v36Pqi3aoTJVzfdW
NVTk5C9woENjQ40e3a2Gkt/asQWpFEK9xYS18H41GJ7I230ZzXfD1n00qRo6
LOmjWNBqz+RimNKqYeabwI8PzzH/vNt6VuFtNfiHrslYoH/zWvRc+lQNL6fj
zmxGO3iHb44vq4bKokHHrBTMl6n/vjXVV4NHUqW9KVrEn9ufqbMaMiQ1Tf89
oxA2+5RbdIaq4TbjCZEXaJ7mpu7Qr9Xg3NA9YIBm71VKaJ6tBlmOLq9fT/H8
rBzh4l2phlxHVYYktIeiuKHVpho44UnnoolmmnPT/ritBu6U8DZPPsHzqldh
dSt3Deg0u7LFoM1+VjpfEqiBtwd2KCujT1+4l1UiVgNqTn3HRx9jPrJcfi14
oAY+c9dohaDLTltfDzyC1580icqgWd8RS5OaNaAYSZ3rTMbxbJnTMTtRA5aX
llO80Fxbei9UmdVAXxy92l70eZcL2koXamBLyp/i2iSs72TnFt/Y1ED2n1Zx
B7Sv5IyzhHMNLHF6eXKjNRzLSl9614DRuemcgkdY/+9pG5IIroHYY7u6LqJ/
Xr/d+DayBlaOrA5tQV97cvSe8sMa4Hp2qzkrkUIMsziL1KTUwMDI0zQT9ClB
nyhyZg28NDe0XnmI7zeq7ZjOrQElJ1/WJ+iX+wpng0tq4P3tfUla6OJDpePC
dTXwfPowx2QC7r99qnmV7TWwifG1QyS6+HG8lc1gDRwUcfyggF44c+Qn+9ca
oE/yHe2Lx/pdIPxc8WwN5BTXLfiiLbN/Zdiv1MCvfu0ZYXTi+MDAXvpamFD9
1lIbRyFU7r+a7WepBVGZlITraMX4qom4nbVQtGiry4G2b4+vNdtTC/K9iiMf
H2D9Kh4axSdZC3d4ls+eQR/2WyNo8rWgupBSth6L/USh5XCWWi0cS5dmTUXn
VO664nOsFvbdCNPQjf1ffMYOGZ+shc6gd+Sp+3j+VRzQFD9TC9380eQo9A23
sw/prfB91kIaCug99t5Umn0teD8wZemNoRDW7iu7qt1roaFHqNQLvXBO5URW
QC3UkT3NBdEu1FfOCeG1kEmYDJRHU4hzuZnRIXE4vs9Pj1qj025npHs+rYWO
MbMoZnToFGv+jde1YDlmU5kZhf2Rt0rNtQ+1cKOnadgI3ZrzqM2uuBb2DrmO
/IykEI83xfXb1+L42CjVD9Da1dFjLu21sCn46n0ltIre0rT/YC1EkB7qDNyj
EIFlkn8jv9aCS/zIiA/awiiO5fkc/p4ke34PevbvE+H8P7Ug8sK7sjyCQszl
vSG6GOrA9V4BmxXayFzi6q/tdQC7R2ELuuuxawLPf3XgSRkmvQrH/Cvyr0Nd
uA6adV+f1keHXxfeZStdB0kzhw9Ph1GIQwNGTg8P18Fffa/1e+gDbyd6Gok6
KDx/NUsu7H//3nXakMGgDuxFF6D9LoUYGVvu1jCrg3OJbPnOaFWeI85+F+og
OSeblxt93sRfpMK2DuiuNp39eAfPtz1yU1td6kA8wyyYhD4w8qbBzK8OPOyJ
B79Dsf4pv1iZdqcOpJ7duvMQPdOR1fPnfh1oyW27dAStMr3MaPK4Dh4ztgsN
hOD3/Jxq8ja9Dr6z1Fd5oR9+4C1hy6mDtxLfDHehL+37dPxmUR2YEbuLCoPx
vNrzbXmwpg6ED13YYYF2DWKu1WuvA/WJ57r/gjB//A0ozB+sgw+Kg1bJaI6F
j92y3+rA68/qFTV021Mm3lfzdXBzxx/DodtYn6z13xJdrQNHoxo+H7RwXRR3
OmM9HIwgN+xCJ/mEd0qz14NT8rMLhYFYT1HkSvP462H0ZFz/GbSm2XCftmg9
SHpKKv8NwH5p/++9vXL1sDp20jsRzWswkmSvUg+bz2w8V0bbjv7SZdaph5V0
iXe9tzAf1T8UTzeuh4QHZU/d0NLPZNT0z9TDm68FLjvRLG85Q39a1cPOCyyy
uf443rn0rY8d66G8Iq3RBM3EaVh9wqsePrf5Gv70w/7qhmUhXXA9COqGfohC
S3Bpz3yOqofDYx/XZNCWb05buD6qByuLtf1NvhQiMml26+G0elB0OKVhh46h
Of/++64ezrakKTKjZyU0xKoK6qH44CzbSx8K8afkTUJMdT04Ggg2a6HpYwUN
L7fVQ2GTpCPNm0L4KM7oHhmsB1HrzUt+aJF217tc3+qxP085vxu9R4Gba2G+
HhKjlzLzvXC9SkW+da3Ww6znryES2st5g6FoSwOsi0X9/OWJ+Zm2ySGdowFe
aRRNRqONFINFE3Y3wO4rDtUyaAfxL/vDxRuASiQGNXhgf8HkGnhbvgE6bxwQ
v4rOfhcrdUu9AeTjxd8woA/dTRAN0GuAJ8bOPM/ccX+H9rmEnG4AAZXNl9XQ
r8Xf8kWfbwChn233+9z+l48cdz6xbYBQtqY0F3Ql1dk226UB0qUmk9jRRpFs
vLX+DWA4tMs1yxXjlf7hnrGwBij/TD6oh3bXswraFN8Azaej27644P79XntM
NKUByrCi9Uerf+OxMcxqANftNZ/40cZFLyY9PzWA2YmMjY83sd+2qGrKqGiA
s2HmUqfQWrJ1nNRmHK9prdK0M4WoZqYv5utvgCbFCfFQdI9iZRN5vAHU8rL+
7kW/t7HQejTXABMXWbKLnHD+NQLCtL8N8KtwWZeM/tBHspPe0giHDS9V/LyB
+fs+ScCHoxHUEo/uiUB/Nrim1ra7EQxE7pwXQzOXjNVJSDSCrb3krTJHjKfN
26qCFRrh4sp/QWfQeQkychMajVClpW+36PC//x9MZDHUb4SV5mz5SLStycMz
n8waQYGbGBZHM8u6CohZNkLw/SnbcnsK4VfgaZZ4vRGGK1/2nUHvE51j4PBo
BDZha8nF6xQiekpA6t7tRugS5be4hz7Sb1i/PaoRBo7l3xBD72CsGbv/qBHK
Vg9dLb2G9UFrk/vul42wp+A2UNA/htPvZrxvhKjluD/zdhTCcXcyn3pxI7zd
dzHuLlr104xEV10j7PvUzSmMPshP/ezY1QgZe344FdhSiPWZjw07qDie1ugc
E3TyzvcXcqcaQeVQcdcPGwrRmMnpee53I6iWX+oLRIfT7fqPhaEJtGkuxfzo
6PitGsVsTZBHP3E75yrGp5DA9E3+JhC9n7VfH33SP1ZETqwJLq5+zqVdoRBN
xa+/zh5sApfXG4Ke6MEdyQof1Jvg4xYXO3b0dEsam8/xJqjw2ZqQbk0hgt03
eRw3a4IIlw8vNNAJL7/f2GXZBBYk69huKzxPeB78/Xm9CQbucl6+jv73WJWn
2aMJuNzecjGgJaR4qrOCmuBWgHRa4mXMn6XmzDHRTcDCeYv3ANr0pirNM7kJ
eO4l29VcwnxsP3fy6qsmCCS7PrFAy4+9opjn4vy613IWLClE2I5Hf4zLmuDl
NclXd9C71RYVDZqaoMdnylcQrfFhgsWgrwmuXldSzL2I52VFqr/xeBPwPqZr
PI7ek0eKocw3gZGTiuboBexfemU0r/xrgr0GfYkuaE5bs1gP5mYwj2hu34qu
TF0JjuJuBt/47T+enMfzOvforkyhZuhpCB9TQE99MjdtlG4GjzDVwrpzFKI2
30Z+XrkZdA+zu5xDv3wXl8en0wz0cmusCxYUYqf7ljHdU81wrHspOAR9rmP0
o9e5Zki4OzPCj/a01lHIsW0G26xe3ndnKcT2D+ZnZ12bQfRJ+gEt9Ck+DTm5
wGZQKD0p2XuGQqy1cGa7RDbDumPNpmvog9TlkZJHzbDB/i9/3Rx/v5+5eHt6
M1TSfz11H/313GUDyw/N8CvNpV4U7fRTJDy/tBnOnn0ilE/BflrCypenqRkW
b5uRT6DNtqmLePQ1w49b9+xHydg/Wtb4jow3w4sPRy47ox9+5ok8/rMZmn0N
lRnRBae1zPLXmuHM0aLpBBKFsDt4sUtmWwvEXfS8JYXmZ7zFms7TAiIaHr+K
zP6Xf3PX94m0wHb1LB1jtG4na1a6XAvUlTG700yx3k15uFNOrQU0ZAJCb6Ll
mKzVCvVaoPsbszsjWordb+8JsxbwNInVSTiN9YDdbDXNsgVSu7l+SaC7L5ZK
+Ti0wOUeX/8CEwrR279ycpd3C9gUVv0wQHOapBwpDW2BrdODisOn8DzvL/56
9UELnGjLO+eAJnOYkHamtMBCm571xkkKYSV6MaL2TQv4koMNotGpjd/v+BW0
gErLBfa9aGGYOqFS2wL6zxo/vDfGfl/Nuv9vZwtkHik6pIkO3zCRK6O2gCaT
aHyHEeYb9XfGYTMtMOb2p+sS2lH4pqr53xYg/5ZeWDCkEJLG8b+kmVrhxkrO
TCCaqZPNk5G7FRin/Go50c8k25vGhNBHg/yfn8B8cbhtrkqmFbzt83bKo2ma
a2OZKq3waJw5rNyAQmz6rZueoNsKdbsch06idc2fqN8xbYXUu0OsVH0Ksbl+
+qWvZSuwv9Te5Yj+8Vdg3N2hFTR/PGJaP475bIl/2c27FaraOtoj0DMsjcNe
d1rhdveo5y50/RBX8u24Vuh3/bjxWg/3l0H/wZjnrRB3QPeyMnrCd+1p6rtW
YA6586JGl0Lk916cKChqBdaV65Wm6IVlGnNvfStwbvteOnaMQmS+O8e40tMK
EkdnEm+g9zG/GxYYx/v33Ti1roPrq/juvt7PVhBUtfoWjl6IPSTqsY7vYy+m
8KGFulkMehjb4NIBh1cvtSkEWxT3L2fWNjCSuNatgP7eL8DCydUGdHfSR8u0
KMS7F1GxH/jaYCuNp9YQLTPZFkEWaoPZmqzwAU0KQX2t+3tNrA0UWi1krqJp
c5TOlzJtcDWGP+vXUVz/Opu9JoptIJvez3QLnag9QNtQaQPDrHsEKzr85o6d
2UfbIFdDivSQwP172bbwkl4bhK0/19uH1hXS6+Y1boMjkVO82UAhorK2XW41
awPP+78rVdHPNu+wvmvRBmdzCk7UauB+48sZ1LncBmYJEjkm6MttxrWb7XB+
M4qLw+qYD9Y1JWputMHrS52ctujYq1/X77q3walXv7cvquH4iqMMTvq1QY1T
3Fc/dF5SIhtfcBuIuz5L3IoOCDbXGw9vA7jGKvVAlULcHN/35/39Nri/ozle
EP2M8eTewEScv1DP6CsVvM4rW276rA36zu9iVEBfEOfol0xvg/7I6C3FR/D9
e/RtN71tg+PukuPH0JlVEs6DuW3wj9b/uE2ZQph/WP31qbAN6pLiFM6gOc6z
z8VXtMEDl5NpX5Tw+2z7cNmjvg0uwvrCdfTuNlkTi7Y2IHXc3718GM+v2OYC
zd426N5CL+yPpmPue7x/pA1884GBGb37Vdwqz1ecD5ZM0YcoRNCnE12bp9vA
ZvcyhQ8dqaEpsbTQBm/iSc0pitifMhf8nvjTBmoiZgJS6Myny5rDdO1Q/e6r
Xo4C9juGR7Z1M7VDmMw/YxX0Vt4Kw1a2drCPiZCvkKcQyp9btzftbIfVzrD5
4+j6F0/1G3e3g+/PH3fbD2K/xuCwuVmkHeh/PFunoOXeuqq2S7WDY/kzI+oB
CtEvNT/Xe7AdIv1HPK+iA97sFKYptwPfAaNbs3LYr3IJdExDOzSMfbF0RUvQ
VOlWj7WDXWas4D9ZrD/hZRaLUTsMpZzKC0Rv/RvZK2jWDrJjHJJb0VVe4gGK
Fu2QHlHnFiWD99c/fX3icjt0V9s+3YnOCxE7ddWuHZLyJp8nSeP7p7+7Bzm1
w9EItYC96Ht1nIIvPNoh0IOkkr6fQoh6t2jV+LfDo/f7W6TRCovakz9C2oHk
nK2WI0Uh7mc/ZuOMbAfhv33BSuiLn9Y/qMa1w657ia+LJCnE8YSI/qvJOD+X
b+lH0R2X7fzjU9uh4t+HWzUSFCIlJz+tNqMdEj2XFQzQJQ8fnVh93w7bNZ+X
t4pjfk/f73Iwvx1CcjIlTdE+U3d325W1g6c00/U+MYyvb206abXt4Mrz+o4F
+kYU//xYSzvIDwX7U0UphIGx/y6RnnZ4MRtz0gotu7azznq4HZiqylcn9uH+
HPq1lDHeDgu9WwOuofseSqctTLWDdeZ56qwI9rc6Hd1qv9phsCqXzxmdT14K
vfu3Hc5k08ksCVMI/ZcvCvs2dUDgxmF+DzSP9cwNqa0d8PT4CdrfvRRiVHgw
3Y+9Az7vPxToi1avcb/YzdsBz/S+/dsQohAfwxofye7pgK3HTU8FohvWhkhh
Yh0QM3jTfzN6+7/sB99lOqA390hoyB48H9/qmx4/1AF3oh7ZMKPngjPjstQ6
4KZ0uEiYIIU4rdpJ4dTugIcmdJ9Z0F71pY+9DDpArXVW9J4Ahci9Zm/11aQD
VlwN7NnQXo96skzOdECjEEtk1G4KcYV50a3CsgNksoXvsKP3Py2qULTtAAGW
0LMxuyjEXR/R6Nc3OkBpjwwzJ1ptbu+okEcHVFG3Rt7nx/7/Zuq7R/74PH3O
GU40c07iJt7QDhC9oCoay4f51GOhKy6yA+6JeR3mQm8uSpTkje+AD9mVQrH/
Yb8Y47nx6HEHnOTePs6JdtrvRdqb1gGHHA1u3eelEIoDAbIZWR1g+e3mEgda
dbNr6KHcDuB86a0Vw4PxIHrYsrKwA3poZDt29M7GtMLTlR2Q0rVmG7UT+62Y
5/HfGjpgpOySJhu6c8/WBe+ODgiY9/4VwY3xLJrbzDXQAYIfNXxZ0EskH8m3
tA74ffXZ6F0u3L+2yowGk/g+u3h+ZvRNzuKLP+Y7wGgfj2wIJ4VgpRtWjVjB
78G0k38zuqjfJv4AXSfoRdwZCeCgELtU5W70MnVCmsIV7w12CvE7+1/drR2d
EBqSOu+D3pSX9EyatxPEeQ5r/N2B9eO7ruUBwU5g9uGyckf3Tdo3hot1AseZ
g5cW2SiEa9x+QZDthMdngpWd0FKVrbOLhzrh/gHGiZntGB8X+dXfqHfCzYSX
9nZo38P1zDY6neB++kLTN1YKMUZLOCVq2AmPDooyXEbv6gLer6adkMc0yzHK
QiFeGXqYp1t0woPcdytn0Hxnl3mvW3UCg9DFTz3bKMTT9usmCtc7YVplydAE
HWcQwbx2sxNsNqyKmrdifhJlUKn37oTuG2n0x9HqHr7fEm53wmRSllAVM57H
/GnbbcM7oSH+Bg+gWRL2vlOL7YR9ARNf8pnwPJR92MCZ1AmqQUx3FdG67ZkX
pp53wubOGsZ3WzDf7Fqzr8noBJWMXWck0dUmUkupOTjfk/+CUxmxP73Uuni7
oBMO81y4K4C26wu+fqWiE7hIKlYJm7H+Gx0/a9CA83UJ4uFAz6oHVMh3dAId
TeFZGAPm41MzT3cPdIIAN2zajP62Lf8X81gnJMYkH/Glx/iacir+PYnrOaF5
fHkTnm8bz/99/9kJ+m8lDjiifYe6sof+4Pe/qz07QYf74/G9/o5NXWAtdu/2
RbTQ6Em3xq1dcFXjz1zfBpnwyX8aUsPRBWsP/BVOoQ+UrWyt4uuCgRUeo/p1
MhH7r3ejcm8X1GrlwVG09Y+8qzWSXVB6xpQ5f41M8LqwHm082AUMst/TD6C3
zZ0I7zjSBYfybQRf/SMTzbw/dIaOdoE9Q/O1PWgLttM3vh/vgtN7WKPjV8mE
mcni1t+n8Pf7BcK3oxVKlTiZz3SB0KnfFkF/yYTfnaA7uy51wUpNDOPqHzKx
dgiuH7TrgpiWL0FO6K9P64uOO3dB3cfxgYkVMrF5KtDTyqsLHvaEM51H/wiq
TQkI7AKlhLZtXb/JxHahn4opYV0gbZcxfhw9/44kX3m/C2xa2ONKl8mEpvWJ
xIlHXXDReHXXIfS/1yK2bKldIBZs6ZmxRCZ8BfanKGV2QSC36ps96OfRb4nL
H7pg6zv/Tw8WycTopt/HYgq7QJVL/OFW9MlE/Q/llTgeVkljv19kounFdNBi
YxcU3fQdWlggY70pUCjZ1QUesruJq2jlRX4zy6EumJZb8xz8idev7zFJGu+C
FI//wozRZwovve+d7oLnPFduVM6Tifi3fM48S/h80RFpJXSBiFssea0LvrR4
lGbMkYmaTencSYzd8PG4rIQg+uWhvkXq9m7YP7h8JWaWTOx/K68gydMNtj0N
3pvRWyhDLTcFuyE3+fkV9xkyUcy3UlMm1g2Rj93Ef0yTiSetafzsct3QSoIS
C/QHXfp6S6VuKDddkmqdIhPZ6uLtH6Eb1ORj7I+iaaT98qx63VD6kCXkww8y
wSMoPGV1shvuEedcRNF3NnatllK6oX7eTzlhkkxUaotZClh2Q7S/bQczOozd
YLevbTdwd+zU9PpOJvLPxOwfdeqGwiGf0KkJMiEy/e+ellc3KKcmPLdAO5+J
1MwI7IZXyhdim79hPGzW0uMK74a3pU3mGuhylp1P/GK7Icquf+ntVzKxYrqq
OZ3UDUbeflf3oA/4Tx6yeNENDVof30aNk4l1WqtrS1Y3DIi6N258IRN9d5I2
aX3shquxxcWO6DHZw335xd0QwRYYPDpGJkpUQlbka7ohR7JE2BhNKXCwfNvS
DVmh1+JKaLg+51s5pHu7oXvw9rAM+rl7EHPWaDfI/qBbTaaSibdzV7Rlv3eD
R+jQDAu6UPdEVc58N5AS2fO8RsnE0P0toUf+4Pt5Ek5PjpAJdmer8IpNPWC9
xa6GjGZgP9hmuK0HNANvs9UMY7ztVjQd5OwBvdzh/Yro9PqDPNd29YBCn7Pg
8yEykVv1g3tNpAdOq6p/24HOUtxtHCPdA6/VlG77DuL3zvWvFD/UAwyGZ5d+
DJCJZ8aNN8rUe0BgLlWNgg71eW929lgPlH1iMa/uJxOP+Gg3Vox6YNjwnr48
WsuGsTyB3APZdiIcT/vIRBlzjfaRiz0w1F+XxYLuWqr5O2TTA2GeHgIevWTi
5q1XtECnHghXkbk83kMmbhgwrUh59YCz0JjvSbSYro9ad2AP5B+9b1/UTSbE
3yS/CQjH59Uqy0ugaat/jh940ANec22NsV1kQndhLzstuQdcmEkqG51kwiv8
yXpsWg/scKv0tUPb/13iOv62Bzjeccd3d2C8pWUY0X3qAZq6zm0CTRZWfZNf
2gMZZSd1Mtsx3x0UlnWt6wH3SfmhnWjHzz2t8u09QPKb0L3VhvunvDF6ob8H
PMzt7vxoxfh0uuGYO9YDJ20/PTZFn2I+YOcx1QMfsxtCS1rIxOqAk7/GYg9s
0n12TALNapT4ZstaDxyiKA7ENON4Ohh/tTH2wk7R25qrTWTiEI3T6DFbLxgy
3PW3Qu9b5i2+xtsLMec0Y5obycSFCBsNNaFeKP6Q6X4Y7cNn2sYm2Qu/H5XL
P23A/LJVzOnLwV5oK75VwYTmzhfdU6DSC1eGvordqCcTszfj++5r9UJI08yF
vjoykWj/Kcn+RC80e8bZE2jvksor+ma9UPe13/hVLZkQvrCgJHm+F/glPm9h
R1NF3LZvu9oLjxxk7rvXkInLn32/Tjv2gtva4YWRajJhlKRQ0u7RCxS5DrFj
6E6+krjPAb0Q7PpP7k0VmTAwALuUsF7YIH/Yzo1uYe0+EhHbC5mui6VelWSi
7d9Des/kXrgRVHyMVkEm8tyeVVxN6wWLU6zPddE3I/+5U972Qk3ZSPubcjIh
xFogZPCpFxxb5Hu40HFXaQVQ1guv7m1551lGJpiq3LQP1/eCiyTFYrSUTKRM
eRbKdvRCxrjoiDZa0OCbgORgL/DxOyhmlJAJm5kcW9HxXshSk7uwAy3v3pEs
MtMLEb1Xz7sUk4kEYYWPIsu9oBPJI99fRCY+FpRki270wuRulQF19MmEM/ck
mftAkdJOel6I8fdwQk+Oow/eyQymb0Ev7dWkHebvg65UUrNdAZkg8WqaEiJ9
oDCgWduSj/HUW/DUQLoP4rc+jZNHfz7sXU451AciQXbK8Z8x/n0NP13V6IPb
H1+8+/MJv9el334eun3AKGK4aoEW2KzCE36yDyqvXd5Vlof7caLd66l5H9Tq
TewQQV/55Zbx8VIfyNzr6wv+SCZqbYeeN1/rAwMxJbfvuRivX7MtJ1z6oHMX
w3d9tAT5yTi9Xx+sRqnJvvmA6/HvuKRQaB88K/2itwNtd8FUBqL7wI7+j5JT
DpkgTMxnLyT2wa8Gn9WO92Ti7/c528DnfTDz0jFWEW3tlvH4ZWYfaEPHRlw2
mYgO5Qltyu0DXUoa8fsdmQgZLRJZLO6DhvZJMwqa6eZeJ4HaPjiZ/gzy35IJ
PavK63ptfSA937DGh36/vpvbtb8PMkZto73e4PfNSbVKHesD+Wq/3wNZZEKO
o+5s51QfOLOyKKiiF2uXljcv9YG/OrtWUibGZ3KsgvJ6H2z8ixJfzSATFbYM
O+yZ+sGQNYJ6Bp383/OQVPZ+eHZ8i0PBa9w/T2oTBvn64WA2XRsfuvlPDewU
6YdLFN8tnq/IRIbkrPdJ6X4Yc/fj6EsnE9KyIcfvHeqHPsstPw+jt9F3pjVq
9ANjKG9a3EsyMR3PFcmi1w8zrrkyi2lk4kR7wMaJU/2wNjAaZoI2DzL5HXWm
Hz7cSi7KfoHf3/6jc9flfqgwnqlgQ6vKdzvw2/eDunH34+upZEKJ0vvd0q0f
Cl6QDRuek4kdOkPDGf794PPAvV0cfVZ5Q3/pTj8kBihLBadgvaRHkjl6vx+E
Zh+Tx56RiWsWCwGRSf2g6Z1pDmgO6VGd4Rf94DlpdSD5Ka6fkoibzNt+ePdf
y+DKEzJhW1u6w/9TP1gzT501QyuOZ+/oKOuHwd7S7PePsX4hzTiLNfSDcs3J
ge3oiylXDvt09sN7+ed9tsmYD9eZyZ1D6OTPmdVJZGKQUti+/1s/bHrx8PRe
9OKJC6nBc/0wy6zb5vMI6wmh9jrqSj/czKrb25dIJujKJzTU6QfAMlpYTwEt
VupCn8QyAEG95lqRD3G+Btrsf7kHoLX6JtdkAploPShgfUZwAALKXD9roYt6
ytYKxQfA2Mha/kk8np/yUz2CBwcgnFcvYCWOTLxuMZkJVBkAw28iaSboz2Wv
1L9rDUDiy/XHWQ/IxJ/0h1VGhgMQcWXk2hb0ztd1fnmkAfAn1bNdjMV8ZNdv
s+fiACjUV4fk3ycTRzmu+N+1HYAVhYFOTnSY2ubSRecB6JHdvnwthkz8pNfe
Z+kzAB9drGeqorEenX2X2RI8ACFfJvMF0LJ/mk6pRw3ANZ+Us25RWD/f5ed6
83AAqJdjO1oisV5x4JwWeD4A47QaQXG06YhEf1TmAOy9pEX438P87dDUQ/9x
AHa6sCv1RpAJDZ4rNLeSAVBtPMQgh7YVNV+aqh0ARSh8ERJOJrR1GHZcah+A
ucZXu0bC8Ly/WSTVPzAAHTFbbA6h+dZ7tE+N4/u6h+5G3MXzMvCpecPMACxu
Ugz4cgf344SFtfbvAah6wW2kgr5lcdKqlG4Q5JxD56NDycQe048mqtsGgaQV
ZzMRQiZSA8ulP3MNQg2Pbp46WmDgxewhgUF4zv6yPzYYxxd690Gu2CA0eRV2
TAaRif/mYvkVDwzC9uroFEBbZIz55B4ZBCJY7ljcbTKxKSjy0yGtQfB0Tyn7
EYj3u2bUfDoxCAf95tkJdGyq1ksV0iBcey6mFBdAJiQtLE1KLgwCjctI4cct
jF9OxlpN20HYL+nECGiRc1J0dc6D8P3Cozex/ji+hZo/hj5oi6793/2wHk1r
eNcVPAhm05K31NCll/cIWkQNwtCmlxnRvtg/KLwmxh8OQvfn05njPrif5Y5x
2T8fBEdTjUBldFBQS8xy5iD0gJNchDeeTw7cn299HITzbCs5o15Yrx4aD2Ap
HYRM7xFWBXSf3Oap+Dp8/rUD6iGeuP8/Kc4JdwzC+6k/Wv0e2N9IHwh7NzgI
nw7o7pVG0xYzPql9HYQbifu6/dxx/908fbNhdhC83zy50O5GJtK2dnymrAxC
mUBFmQjak6f+9sSmIYirSlpxdSUTr+a7Wt1YhuBHmjJTnQvWv9/CH27ZOQTO
c2nTfGh3Fb/+eMEhaFiZf3XtJpm4LXw4UlxiCFK1xNWKnXH/VynlfD44BNPe
pJdsaAXFTUf1VYfgj3vExAUnrB+ctx0e0h6Ct8q9G9k3MD5sqyMcjIYgbVJ7
bhP6wNRjYhNlCM7Qvnw0cSQTMu//nHhgOQSnUipOpzpgvU9WfiN+bQiInrm6
X/bYH53/YFHoMgRHKF47tdHHREtIxn5D0C7ldOTBdTLRO5kW/yV0CPR8vyiO
XyMTVbXveT1ihiA3g8qkiI7+KNzNmjQE4ioeObft8Py5rdCQ8mIIBkbyFTtt
ycT3vv8WDr8dAhOPj5HC6CrFTXpNn4bgHqd3mZMNxt8P7lrL8iEQ+8bfUHYV
98seN7vfDUNwi5KWuQNt20TI3OsagtlVKevzV8hEe0HYNpGRIeiPKlrOssb6
IPDy2ucJXC+6axdXrTA/3umiM/45BMq2us+Po0fpaDu+/h2C8+yXixIukwn9
78Gi3puH4fO11rdfL+F4mQrUONiGwV/wiacCWnbO/mQ67zAs/qHuDrAkE9f/
hJ9V3zsMIWuvH7ZcJBNRx1YonVLD8I/EMrMLbVgcrWWrOAxJl3j5bS+Qiadb
ZXg21IfBOJO6J+88mZhMetL4QHcY2n54rtOjpV9ln5c6NQyNW5c/Gp/D80xU
oqH0zDBsE7I5lmxBJs41VTKbWQ3DI5cv776fxfX5T23nD/th+OXrvaCI7tTS
+uHnPgwCY1psAWcwnxkEB3IFDMOA20mGZnOsj6fT+9LDhqHh6Mf2/9CXnulP
qD4YhliPEE8rCpk4mLrldevjYWAO6Pv7jkwmjGcd/rucjuP9WWq2SsJ4V2E/
sJw9DEzRp8KOoaXXbvy4UzAMTqbPH8aY4fe7zqG5q2oY7l+pvTVkSiZEfa4d
fNM8DBZ7ejTF0f1DCzkavcPQyTw+4nSaTLxZ5y5vpQ6D4sgWsyITMlG/4wjp
4o9h4IswTduCHvxXen3+1zCkHPjSevIUrqfT5g3/NRzvrvquRyfJRETvGaYd
TCMQ3LI7d9wY62lzjluP2UeAfm3RXhZ9jup4eT//CLyJsKH3MCIT6jyfMz+L
jIBNXKRTuSH2Z9aip3VkRsDD0q9wG5rr7/Tp9sMj8NremHr6BNbP5eqvLIgR
cLXloyYbkInf1wn9ieMjIK60WPBVH+PfkVfR6fQI0E3/viGLfk0/euGvxQiY
t6nRux/H+k34TW3glRFovDDoUKqH59WDGOttN0bg5PHpPCa06VicQoznCFx1
vDNgrEsmMi8U7+e9PQIq3+v6E46RCStJRr3kiBEoXavJHdXB8YlbBQrFj8CQ
TPI1cbQ5a2NX6tMRCJe6tO6gjefNmX1HxF6PwL9+efs8LTJRfNH0dXrOCOST
JD6vaZIJNuLIHomiEaibsxjVRjv/yHiQXj0CzRJTY+FH8fei3gxirSMgUzBT
0UGQCc57rtapfSNwMMbfnw/99v6F3D1jIyDWVvjfRcB6L2Bl8tHUCAS0FEe+
1CATlrf+bHAv4XrwpdCm1cmEf8zO+XvrOH+nAA4F9JaEPx8YmUfhQZuXoKca
5pvTJ3R8OEah6NJr5lJVrB8c3j7+yT8KN8Il2zaj6W4W5FnvG4WmL7yu+ipk
4lvX5rA+mVH4qxLzO+oImXixsItDX2kUTONzyN3KZMKB945OATEKQQcT4/jR
v30bhST1RyHF79L7C0pkYvfpS8nxp0fhtJh05ovDWJ9+rnhPf24U5pm4b08e
wnqy1uKM/ZVRSD6ifEQWzRf3KKrHcRSuMn9qdlbE9TlI1dfwHAWHlbfEJwXc
D9nhwS8CR2GlSuP+qjyZmBddUt4aMQpxF4MrAK2e7XD+etwoqC+ltN8+SCaW
XbXnmp+MwvXxD6W1B3C+mUXjMq9GQbN2IIIF3R3PqxzxfhSeOhw+YiyH531M
1Nj3glE4+uVb1X1ZrJ+2mw9rVY0CzZr1QI8M5ofE53sfN4+CsWOtFx86lPbg
1WLPKMRkK6dZSJMJxk8m1/Spo7DOGfDu6X7MPxx/Lj2ZHAXK5/LEMSnsZ7if
3plfGIWpv7usRNH5HKRu4t8ovLR/z2Yjif1ZLXdKLT0VVIZSEzMksF5K2zFu
z0QFeYOdjDPieD4+2XWAi5UKbCvip+TQUu0fAz6xU+G8+bqvkxiZcPWmdJ/Z
SYURwcLwD6L/q9+9xdf4qBB5MMBraR/Wm/MxLk8EqdD84aa+EtrtL1u+hggV
nDblrXqIkInATZY/h8WpQHt3LbJAGPtV7kU+H2kqyEV+pv+3l0wsOB2U4ztI
hQNpZRR19OI9f5mPh6gQq/Qq2k8I63cOTY6TKlT4Vx6bUboH5zfU3zOpQQW+
1fSXdOiU7WlegVpUKOjcGnxUENdjfX2FT48KU24jOoECuL/0CaPsE1Rg1jeY
rNiN50FbiZvOKSp0Trs6MqApH5sd+s1wPkeC+rR24Xl2tVj++hlcD53kfUH8
+P2eD5asnadCx/nx01V8mN8cbu6IvEwFXo7bVzaj4ySahQRsqDAn9NRC+z/s
j27JzmVcp4JZ5IXDQbzYDwQMuCk5UeHog6lflTxkQjOSI7fClQpFr+ziGNCp
1zhST3hRYdln8y6tndj/a+wkuv2oQFqjBgVyY3973yzU4jYVYk5JdJZzkYmv
5syuY6FUyB+i37IJrbF4kfFqBBVM1BMFCE7MLweiFX9EU8HKkJvfnwP7W6Oq
9WtxVLgn/Hi1mJ1M8DJLXpxOpAI727mKfzuwX7s3YXrtCRUmk30dVNHvIsX6
vz/H750gQefFRiYCVLdNWqVTIYLhjvvn7ZiPj+feGs2kgrdQTdcyK9aDy1rJ
lGwqSF/b/t8htABrj1JbLhXEk+8cvclCJga+Bhkfy6fC9leXTr3f9r9/z7MZ
LSimQlppje7cVjJxVyn+i0wFFX4YU/fJoIXM91Ke1lCBn37wux0zmahL5D+y
o5EK5YVjsa+YyMSTi9GBvq1UaHgiIvZtC/bHxZEHfnRSIWxrw1MR9KjdHjDr
o0JjPP0mS0acX8/xjJIhKgwI/D3+ZDOZGNrL5SBGw/XMGfYaZMD4FfcLifhK
Beu0gdj/0B1+4XPzk1RwuC0YZ0aP/f/tI2mnZ6ngzNPrd38T5i/ToNTcBSrM
W8mfaqUjEwWj1t+4flNhf855VlZ010i3rdMqxrdfWLbeBonwoNVLNm/gegaP
qwevk4h040PC4ptp8LsiKbd8jUQ0Omw19memgcD1Ue71fyTC/cqhrG5WGtAW
R86roGV1Xh6S4qBB7faG+26rJEKZUXfCZycNjF60Zef8JRG3Y+iKm/losDwm
nD/7h0Tcb8jP2S1Ig2MHf2ZKoV3DyVW2wjToULh+98oKiWh5WzSTK0YDoqnq
1PPfJOIbV4PUuhQNDPmkGUeWSUR96nl3HTkatLp1pvKhnUjk1jAFGhT7TsuY
LZGIdaUo2RYlGshufp0avUgiftuPRu9Qo8EFAVXGpl8kIlltz4IRQYNcvm4T
JjSw7jOK0KZBYcjrCM0FEvHWofxZrR7eLzeV4/uTRKTtq/9KZ0iDBf7m6s/z
JOKUCAuf8ika8EcFVv+aIxGDiWaH7c1oMLEdcmTRdL9djjwzp0EN6XCE7SyJ
+DSrINh+jganriSffjFDIr74n6VuWOL6uKUxj06TCPa/Od7SV2iQtRacyYdW
Y6CbJtnRICjbWc10ikS8ebxFxt+BBpy3nhVG/iARXTJ3VdKcaZD3SFuyfpJE
qN7SY693o8HctQfBDGi/VoaMH140ICdXt6l/JxGmDR4M2/xp8JSDjcVjgkQ8
Tbz8n/htGtydTVXM+UYi7n3zGz8aSoPx+8WG019JRDn19uUz4TQISYohiaEj
tKVibkTh9xojGV8cJxFylhK2QbE0WPTVVn70hURI7FGYiEvA+VXEcHSN4ffd
sr4lLYkGLITb4HZ0qI5q1funNHhfJRmvSyMRCXlJ/EWpNMg8M340gEoitCZa
GKvSaSB/fGSkYBTHI3g7oD6TBjrcJ+0XR0hE2GXru03vaPDMx3lGBs0ctJev
+QMN3vn7Xbg6jPPfdUm68ROuF/lN5bMhjOeHbSU1hTRo9lLmHxgkEX91djaV
ltKgKtn8Mhf6k3GvcV4lDUTf6D89MUAiVBqKdDJqaSDUp9MS3E8iovLtXic1
0kA/JHi+pI9EHP4v2C2slQZRFtpbVnpJhPjI21dunbT/o9C+w6lswwCAR0OK
ykopq4QkpLIq90tWViXntUcZoSQlREYZJUpUilISsoWUvffee51z0LAqpIS+
+/vzdzne8zzvcz/3cAHh40VbD6H7me4fs+yhgpfyAVaHbpI4H/1JTH2ACgfq
6lZju3A/eT3OB0bwvth0jg10kgRPWBALK50Kht8CSzjR325e+jU5QYUT1ryh
Oh0kofWT50DtNyrs5e08F9hOEpqJRxLezFDBMeoza0kbSWy+rW/l/pMKitFP
ihZbSeJIDJe59i8qXNizw0oKbenEHs67RIXjFzJW7VpIIip+bGlyBd9/67NH
b5pJ4qvuviefGGjAxrt1Z38TSYx1XDbyXU+DddLnnrOjTzOcU1NjpsG1o7Fb
tBpJonarE8nMSgOHewq3/BpIwjPFIKBuGw221hhTC+pJgvo3tjmQkwa3apUU
5+twvykTB5V20CD9lcRjcfS/2U+vfu+igX2E5ah1LUncC0vZncZPAz5ZbuHo
GpKQnqO8Nd9Lg07lcOuuapL4yKMlwSpCg00f2V6yor1z+fJyxWjwsqarUbUK
74OkNZyXoMG7L3yLXpV4Pq/SCzdI08Cp8uCujxV43mOPxJOO0kCROCk/U04S
cxnR9zXkaXDKM+asMNrO+2L72HEahDcHWpuXkYRYiu8/L4IG1Y2y1yJKSWLI
xZOVU4UGe5QXPJpLSEJjw7fFBHUanDnC4LMBneNtni+jRQMNWrS3YjFJnFty
OFOhSwOJSlYP1yKSSI56k6OtRwOp4MfO6YUkwRb6ZLydQgNbwWs2EwW4X97u
AYoRDdKSpih86Mik34+7TGng56N2kswnCfXSh8x6ljT4LFNx8GEeSVB4D8g1
WNFA8mUCV3UuSbzIsdyldJEGX7KP/F35RBLWJeXp2Q40SM3PHD6KFikYm95z
hQb/hC6UOn7E87xl3PnQmQbCr+/HxOeQxAbpXLNFFxowsF71GfpAEluuhgeY
utOAFmRgxoWOkfVWL/akgbVdoIJONu5vDdvr3T40OCmtzB2QhZ8vG73rdocG
hxJb5wozSYLxj99KcwDup8ytdf49nk9u2N89QTToSfVKE0fTkt94XQ+hgWqz
aLB1BkkM82r7lIbSoKu0xP5lOq6fRWyZ+TEN7lCCTnWm4c+Fu2ZPR9BA7nGj
GAs6ePAzJTySBm8/trKqpJJEhvXK/raXNGCUHvrpmUIS7TWZF1liaPA7Vb4/
Oxnz79c3m1Te0sB0nUTlZBJJcIde2uKeQMP+ijFzL5rrStqVxCQaJFWuxpgk
koSrFJNIVyoNHmICffwO85fvzsOrGTRw8QgPbkggCSb2wId7s2lAOVUQuBa9
P2X2iOpHGhxxkQw8Fo+/L7EkaJVHg29qcvevx5HE9jjNs16FNJgl+B+nvMX7
ePJu8eMSGohySbyhx5LEhVsGNgnlNHiflP5hF/oGg7VSThUNYrgnm869IYmu
VlK3tJYGg8kHp4NjSIJQHLhb00CDXmope+VrPP/l6K/1zTQ47ziruPwKLaLj
VN9GAxupddeOoN11nnNWd9IgHzRTL0eTRIK7VFdRDw3oVJaZuJck8VC+NjWz
H9//w2eyQy+wPrznePZmiAZFs0eDuNCvI2pDH4zifRg+TNeJwvM59Sr8Bp0G
/bZDqoGRJFHYrvPCaAK/r8I7s/g5ei4sXv4rDXgsrYUXn5GEnoRIGtcUDT70
9sdJokVbGtKmZ2jw8bfEQbsIPM9FeFv2gwYHC9JKYp6ShOE71aCweRo4a8aZ
9j0hicnqGBOzRVzvP4t17GiuQ9zb9y1hfFtJfNJ8TBI7iq5++LJMAy9xsxt+
4SQRq+EmnfiPBlqgAIVhJNFW9ivYipEOWzI4uBYekYTsoaJCnvV0uFUou3gQ
PV4RVdrERIfqrvlx21CS8Og6//jWJjqci4ikvn6I93NpQkqEFT9f7fKt9wFJ
LG9keNq0lQ4qJl1r2NGP9gUVOLHTgcN10z6tEHyf9cYxrFx0cLa2MvAPJonn
HefgHTcdCl5LPi+6j/FxV//JcR46DDcWf/4VhP1RLLxo2k0HlkJLNSm0hcXS
aWN+OrjY2Xywv0cS6/wvp9ME6fBncbf027sksd7eN8tWiA7j+T0lg4EkIbV+
r+GEMB3eHJgw246+sXjyxfn9dLCbec5yJoAkdoZ1ufUeoMPfVqIxyB/3O9L4
VVOCDvr1EtEVfhiPuYLTuVJ0MF7K9lm5QxJrS5u99hymQ3iSoIss+ppb27O7
R+nQplHn4XybJLJVxGS/yNJh+ury4xRfknD0GjRQUaCDI42ldNyHJPicZxZe
HKfDsQDtf/xok+v2rLOKdDhjx6pn7I31asIo6oQSHWzL3uQ+8SKJuJMtz++e
pEPclMnhllskYb9/cF2TKh10Lj8sZ0Ynno/oZ9XA538JtlXxxP5tevt2TU06
+Eu84/fxwPWxeWTf1qbD0UOHZ/JuksQf45H0D7p0mGHya593J4lLGfbr6Gfo
8HTma6MkevwcvGc5R4fDqgVDDm54notB6YcodHgZqrk+wZUkfpe4/j1rQIcd
NyZPUm9gfjst89jRiA5bS39E7kZHti07+5vQId0sk8nQhSTOMDE+iTCjwyMz
7wePr5PELZ3bC28t6GD9I/VAyzXsh5PywlPP4/dfDqNtQju1TV98b0WH2ZO+
WWrOuH55a+cMGzqosTa/uHOVJEp5LqYkXaTDTp+WV8VOJGHro8L+2p4Oclf7
Cpau4PvV1o0NvUSHiz3EnAzaVbPfwNORDmsbjFWvO5LEvLSy5AUnOrz1vZWV
cRnr4Se6kIozxp/2X4WpS1h/QgSOCl6nA8SKj4ii06+bm/5xoYMyu+1rGwe8
7+pMzxpd6fBCa8Uz1h7rJWMQNcqdDrd5NG6M2GE9aqTIWXvQ4aDdy+Dd6PZ/
9Geit+hwU+FMidFFkrgqn7782YsOvtl5257ZksQb88NWsT50UGCT9O20wX4g
8VeNwW068KZt2MKOXk3zEdnoR4dPfyPyT1uTBOlo7J3tTwfdEJnAB1YkcYfk
rjMKpIPHxuPODRew/9fXWvf3Lh0qDq96MqNV+kLFnwXR4fhkR4L6eVw//Y6i
RDA+fx/nzwBLzA+sNTKlIXQw/85lXmlBElVha9l1HtJBz0VqkhF923issTOU
DsT3/Eglc5LI28BjbRCG9yWfxcHXDO/XL6POznA6eCt7mZaYkkSxnjmPzhPc
32Zr51UTkmDmmZAufYrxkbkj6QRaViSHR+IZHUTGfq71Msb+9viT5ojndFC/
pHmn0AjfH+tZraVIOjDvcRNaNiSJFrXiB4Yv6JD7u/XbMXRuVHZ45ks6TMxl
dHkakMSuWlaD9a/owCB+ebyAJAmh+PSec6/x/jea8SxTSOKJqBdbdAwdXLmG
XI6jj163YaC+oYOEgfLCLX2S0O4zjON/S4cPC+Mvis6RxMqkzqJhHB2u2grY
r+qRRNIdYjEkHuNNStMM0CqVh94UJOD9+1bg7nsWz09K9OfYOzrwnWguKDuD
/XKS5OeNSXR4N9onvBbdf8vISyQZ789L2XyV0yQxfakwk0ihQ5864Rqoi/36
R5fb+ql0WKjRNqnVIQmBvXFfL6TRoXXbR/tNaOaN1z5fSqeDkFDXG21t3I/+
ZnenDDpwsq1dF6qF+S4q9rnjezrkzT1/1KaJ8wfnVTXbTDpkzc+qc6KlP2R6
G2XRIVvjvJjBKTy/fSmK6tl0YJNSk4vSwPsxEO8n+QHzz69F5yF1zIfbf2iy
59Dh/Y+WHgH0tWlq2Cw6/46Ig7UaSewz6qDUfKRDI4fh/kRV7LfkhZ9EfqJD
wo4CrikVnE8slDRtc+kwz5osKYWmPQ27cTCPDv3u3m4uJzGfJgdxzKJ9J8Km
c5Wxf3KJFUzJp0P05InwFSXsB0eMo88X0GF176CNMnrrT1l/9kI6cElX290l
SEK5u7KjCO1dTHnRCCQxSgsPsiqiwwO3sRU29Gys/Nu1xXTo2tb4yEARf3+Y
5HuFzlC21Y8+QRKvYh7+li6hQ00dyyn6cZJoPRksWY6Osd3ptB+de2OlVKuU
DvxD49VOx/D7lF4mt6DZ5xvOfFQgCeHt+77plOF9dNnHuiKP96XVxKsarSKm
vXwS/a9s0wX5cszH1Ei+YDnMNx8ZIxLQkxftXNplMX+t2cW9pYIO60PYVnei
+W4dojuh2XbPFpyXwf4pUux3A3rNhHF60lGSkL/w49yeSjqMfkzv+nEE+31/
t/lr6PPGKtIKaGmDnJ4itHnUjco7hzF/UpP+MlbRwULxZUiDNEmE0Y3NldF8
m9mDOdGGQ50rnugt5VKlZodIwoDrQG8GelBAT/ydFM7XMW6TQ+jF0ZaW75IY
fxcHjm6oxv1/WpuigG6U9M4RRb/TUy/2lyCJntiHdqpoL7N55paDmC/0lHVM
0WKe1g93omvKus47op9p/NCyFsfnXwqJc0f7mcwrZxzA+1H9nsMbvV655vqS
GEmY6z1J80Jvu1MxrIrmiQi96oZefK7sH7afJM6KM5pcQk8tRVsPiWL/VqN3
yQgdwC7pux8dLjf7WgkNxOmeGyIk4XZDe3EvernPwKFcmCTYX084rUEHi8XK
b0X7Mylt7MH9CjnfVTXdRxLH5SaK36FnRi0fJgmRxN/Fi+HX0N4xdzkX95JE
xRmL27Jo4zr9XhV04dPL93/h+/e4KNgfvgfzh51saga6zl2NhyqI82jZlfEL
6HdTuyMl0SWztUe2oR3erpDeAtjfxq+N/ITnPeSopN/ETxKpv+nbjNBVLEph
u9G/HWRezGP8mEtRtlzmw/lxulnmPnrErbuhgBfP98s92k704lXe+s3ohePq
0W8xHs89u8NsupskPmvP24igd+qb30/dRRLw7/axeIxnx5WNOis82P9Vft3N
i57t6j+rizaKFmcOxftwgkU88vVOnGd2n/u3hPfHJV9/748dJFHu6LhqiU4f
T/2ujB40fry+DO9fgFcIw1NukkjRHePYhX5sokV+3o75yviuqBPe1x/KSrPy
6EaFFOUivN95I1WNIVwkkW8ceH49OrBaanaEE+9bH+mvjvlg4XofeRi9EnIh
2Q/zxT5t7nV3OTB/bFxsz8P8IhultNjPThJ10fYrXzH/tIZmSEmiPay493Oi
n6vkvvdjIwkfWRuKHOarwpwst95tWC8rSm6TmM8cqxYCDqL9fV+kXcH8Z6XQ
O3BnK87b+S69vpgfTUve3+zdgvnuSQvDA8yfr2hdFhLotZvk9j/O/L+evHro
z0oSqr+UdB9j/i1MsdgwwILvgyPo6gPMz2cHrtYcQlcxZIbexvwdWyDSfm8z
SRxWs0lxwvwuqtovPLoJ68dZowoDzP+TZ4arZNHttzV65LE+MD4Pyghlxnwt
9GuCC+sHZ/ahsc8bSULL8+DPyUS8rzvFrQn0icKy3wVYf5L2NEtGMmH8bH+4
FID1aZjBUf3nBpJ4/+HG4imsXzfrzFK00F1FVrNMWN8e2S2YxK8nCT8jLVpJ
LB16ku8Z/VtHErqZIq3OWB8F5C7HGaEPzf3N5cX6Ofx4/viHtSSRea7jZQXW
28Tdrnu3or9tLfO0iqZD0WZVQwdGkghyGqWsYL32d8kZqGLA+bZa/0BYFPb/
KrvSBdGZbqeW+bC+ZxD1LV5rSGJs/kdtAvYDeszblfr/UYh95UFhohHYP3Hp
McqiL7vqk3HYT4hnt3E8WaUQx4uiuXke08GT+cuNHysUYo1hXlcQ9iObub6I
nkaf5l8bNof9CmeS0MG0ZQqxc93IKQPsZ15e+X5nM7psW96aHOx3/tKjxRz+
Ugheh/UfWbAfsjD1EapbohAXzhAO5tgvUf5NXBVF/+af4U3GfkqzVnjbvT8U
QkbvRdtsAD4/8BHjl98Ugtl7MEAS+zH3/hsaGuhAQ91j9nfwfsiL0hIXKYRl
ztOfL33p8O3r7xZmtM5di9R6bzrQGOXZL/2iEGdHLe1/Yn9IcZRPalygED9/
kGKcnnh/aJpPJdCGrEzfJW/SYd1UUfejeQqh91axQNUN6zON5jg3RyE0VDpC
KDewns0wm5BojphYGwvsXw8w+b3K+0khKgLC1aywv138Hi3Hi1ajP5I6j/0v
MyTvv/2DQjBUPRYywv44+Oyi8/h3CqFNidyrhf2zD6WTTRPdP/BOQhb7axWV
R8wZs7jfoiY1Xuy/hek3jTjRu28KOq5YYz9WPsLgMUMhzFPKYnsu4Odh29rR
aQpxgLnrS4ol1mdvIzM19BfL+4SH+f/5lpktbYpCUJ/vSFE2xfrX5sjHiWZN
L96/3hjXI9gZ4DmJ55VVUVSG80ZAepA6/RuF0GpytXPHeeREyICVFvqqjOSB
/Tiv1ERsH8j+SiEGZbWZOnGeeeV8N2032k3s6Ko7zjsSdz0GAr5QsN8wYtuB
89DFjcdtZj9TCKN7UsqZp+igMcWtZYQmqfLhKup0uD5r9KBigkL8YlxhbFfB
/vOxjrgEWsyVOcJIGeOfX1E0cpxCQM0v7QHA/PTK9fY6dISf9X6DE9j/DCnJ
XR2jEKqyS+JNOP9pO3/THqRTiGiHi0Yn5DD/p+WXaKBfv7Z6/w7nxz3Jy49y
aBTC+HT6YRacL68rLZXuQUt83jLugPPnzq0rpx9RKcRKlX51xUE6CF7VVVwd
xefLG/Rtx/n11h3ZkMtoQY8FfmtROkQIMSgMjFAI2eTtL1P20eHL/Jy6Jjq0
Nen09B46hJ41/Jg3TCHOdccf3y9AB6qBa8B+tJsfs40FL8bb2NOcyCGMT8+B
+lCcxwMeraptQnPIi13Nx3l9JmdR3nMQn8/CYjDCifXJofbh1ACFaOF8fXuV
Ddd3+5OqOboMmH9yb6WD1v3NFq39FGJW2T35AAvOL+2bBpTRGpGCafLMOP+d
/5uX00chSr2Vl5U2YL+yvGdZFK0wxR+lshb7P8GaNy97KQTl8YYgpTV0cNp0
MGUbWrRfs0FuhQb+qZE7AnooxHi3hpXYEg0ycs5++9NNIS5pWZ/bvkiDiQeR
Ak7o0piNr5bnaGBM5hSMdVEIV1qi6tB3Gmz/+qXAGP0nr0Q7d5oGkb1ugm2d
FKLJviXnwTcauDvFT6mjs2vP+5l9psFqxgfekg4KkXd8Y67IGA1qz335IIOW
+2hCTo3SwKHhTlZ6O4XIT162TBmiAati9XYRdPPWx/3W/TTYFjRPfd1GIaoo
zVU7emiQBqc5d6JNLtjsq+mgQVQyd3p4K4U4E7x92amVBqk1DzNY0PRH77Q5
mmhw89TCjrsteP7Px3dm1tGA4VnwNwb09L5421PVNDjdECbk1UwhhrjLjw6W
04A/R73mdxOF6HzNf9++hAYB3VPtLmiHE4m2Pwpo8MS6VP1HI4XYnqvTfD2X
BmvVGYSvoEV3Mld+/0CDXu4Zx8kGChEf369pl4n72VvFb4/e2Vtn059GgxO2
lcc+11MIXeNxbvVkGpx6tL/cBr24qmydnkCDDQzS2WN1eF8K/ulse4vnUcuz
1RqtGwO9l1/T4G2iQDe9lkLkdB7cUPmCBlPbfDdao2sfLPdzPacBx54bCWM1
FOLzxnGjC09o8Cnl2Hsb9Ad/kcCkRzRwEd8q/LmaQhxV2Gw1GUKD8DaxjfZo
OmV4TiSIBlmudeRkFYVI/r5wzCKABj7x+9ivoDs2piuG3aaB5dObCj8qKcSw
h/2/Ii8aCB/41+KC1lwKuz1+kwalv2fbf1dg/tn0vJbJlQbTxwNOeqEv/frZ
I3QNTVsUZETzNQhkH79CA5k7vlfullMIFd0Es9MONBAzN9jPin66uGXA1JYG
9TYf9B6XYf36OiVhcwHj5XDLt53o3xO9pnbmNLjEMvIjppRCZJy5ZmdrTIPZ
UR47UTTssKBYkLg/rTyd9yUUojpfS+ScHg32hH2PlUNfkZukKunSgIz5dbGs
mELYsCzeO6BJg2A2hmhNdKWQpMA2NRrcElZV7iyiEPb9RimzSjRYqVs0MEcX
fDkpUX+CBh9DdYa/FFIIK5vS1NfyNKBle3RdR89/ShS7epQGG3dln/hXQCHu
hA2mHDtEg6KzYtzBaJExpSOMB2lgFsJxgRvt219ZUyFKg9aEN3xx+RSCvcXA
wVeIBipCTDqH0PEn5/jlBGjwU8J1ujgP81Pv06lvu2gw+ExgjQ566qRK53Nu
Gjzqlg0YyMX8osE8oMRBg28bp285oM3SF9ZNbMH4/Hn1859PGO8yAmTAJhrs
Xp2rDEJ/iohv59+A8aOQwMWDtr+U6J3DgPfH5FNf8ke09FlztRUqSBSSbMfR
y9B8o/03FVaNswubcijEas65OqN5KtgP/B2wQL/02GU2OEsFuwBzp58fsH5K
2hw1nqSCvCqzWwB6cZ8r2TFBBdGU/XM70K7GkZXqNCoYTk7RU7Oxftjy+38a
osLDIZ9TSugpN/PIPX1UWFneItSdhfVSM2tjUCcVOOyqr19Ca++81f2thQpq
o21yDOilyD1MGg1UGK0zvf4sE/ujWbbXMdVUaD0QvlcC/fJNQex8GRXcM16e
qnpPIW48jtiuUkQFr5iEcVP0wm++fw9zqfBsqm9xPoNCKOp0W3ZlU8Fqr6Xv
A/RbjZMEdwYVZF0v+Aj/7+4fb/STqfDjE/NCSTqFGNh8/f6DeCo0m3pTjdAz
u8xWy2KooOjxRWU+jUJYnNZi/PmCCh+rnfhD0dZ/hqJ4n1EhKPKYsxg62TG/
USWcCsXfrilUp1IItl/3X158QIVxveOeF9CmtatbAu9R4eem4sP/UihE7986
0Rg/KnBO8Vq/RP/xjp/J8aZCqNNtFgX0JMtpm5qbVIhIZz3Ym0whePYGhXW6
UGHfhc9VruisXzzuQ05UGKFJ93ChORxaeWkOVPgsynk+Jwn7SUaPuzQbKpQ1
pFtR0JKDU3nDllQ4yCg8spCI9SmWMb/bhApMsS87ItCPbkeG1JP4fIGjSnJo
Rv4nMvln8fwfsYn2v6MQ9SF9hfHaVMiIO3fvFtobKEIP1KkQnr77Aj9aY+2i
81VlKjhGP8gpT6AQW35kJZ8+QQXxf9V3bNFhVrc7xOSowLjma90mtO+U+Q+G
w1TQduAIzoinEPdOaTN3HaTCzQSban20iZGuQJwoFabzVz2X4jBfbLtyzGkv
Fb5qraTEoI865VrI8FHh2gsfUh0d4qIY/mcHFRSC3nrOvKUQ+7m4enM5qHA3
PHBXBPqYJEXGZQsVBNpVZRTRQT67sg4wU+HomtWGiVhcf8S9MyNrqaB5rWEw
FP21oXR76OooCO2qt5NHjx+dYj72ZxQ+3Oe6Sn+D638hI0mfGwWmmdqfD9B3
HVqC786MwuGt/77LoZlTvwqJfh2Fk5R2h7EYCrH5T8G/SvooHKg0tXyEPuzk
K2g+PAqflj+1HUdfj3cJnesdhZvHV4q/vsZ4iunTDegYhWIzVdFnaJXaOWuO
5lG43ZPIqoru6t/UE107CiZF4DT3ikKk0uyThSpGwaNEUCcWbSNmMfauaBQe
i9m+O4t2PXT8vkjuKAx83uvNgP4YQ3nzNmsUlm45t2VG4/4U10ruThuFtSw2
by6g94+/lgt7NwqXz3HOcKAfXA+qYIwdhfXpTz5VvaQQnlUCXVdfjsIc+98V
N/ThhLprAxGjkMhlWiaGPlH17Y1y2CiMjjcwDL/Afjt5+mJC8Cg8P21eEoa+
lqpYvyFwFLYWCC+poldGtZutfEehRFwuaymKQjhx3b9Z5IH7U43/nIHmKXNo
47gxCi1KvlE2aM4lmwFbp1E48be/fhf6mf3Cy4/2o7AyUe3eHon5nXi6a631
KLzaTokLQvPgi9c2H4UJ2QgdJfQrtbW24Yaj0PkkyuXPc+wXOLuPd+mNwluO
azuz0NNXyic4dUahUUb8+CU03euM/Vn1UdjM2zsohE5K3lR/X2kUrG77/x1+
RiEin3htKTs2CnsL4Hkk2mS93PH5o6MwVcSdrY8+MV5vKCQ1Cnk7ebS3oe9K
1tmfFRuF8aVzVo0RFKJtosbFU2gUpMXaf99DU5jNfWL5cH0sb1jU0OoBQqHV
O/B84xpfrUWLHPyY9Jl9FMhQy4yyp9jfpGZ0rmcdBfGNdoq+aEmPDC5BplEw
mpjWAnR/K+WaPMMo0KKXe1afYLwrBo1G/xoBX3hFK0ZLLSuKVXwbgQz3wUs+
aHFN7iba8AjkPS69TqAtCi06l9tHoM7t3BIDeu2CnRZbzQgsJkb/q3hMIYQf
BJ4QKBgBU413foFom5UtH/dnjIAAp3vgKXR6oEnpwbcjEHKReyMresOu2ovi
z0aA71jIxrZw7MfVsj/tCx6Bl0JDd5+iBbi9C3b6jICwwbZAY7Q/U4j3xusj
oPX2wFoB9Ni4MstPW/x9tyP/xsNwf0WbrnYbj4DOsKRHKnp7mU5Oju4I9it7
XK6jVaTcP4cqj8C/pG3TCujlk7/ZbGRGIFVhdYwR/ZFLkTgqNgLyn2ZMGh5h
P3GvwGsN3whkEeNnn6D1D491VbONgG7EWLUZ2kP9oP699SNwj2s2XwStfIt1
neqfYVDI3yDxMxR//9fy9+WpYcjnOyhQhD51+Ibw+9FhmPO0CruHvjrzPcO8
cxgCk5Jv66MvbJl6vrF2GMZ51/4QQDOH0KfSCobh2szlkemHGA+mlE+6GcMQ
3fJZuwAdZFS6djJ2GNZxXZcPQj8Qjxu6EzEMjzNZ4w3QejK3z2y/Pwxxsh9D
hdFyN3svxnsNw54+hz8LDyhEwJ0DklLOw5B8cT+tCk07t5z50XoYUvVnT0Wg
x7Sb/soZDsOjzDypi+hYTsEdn7SGoV8yIEIOTfHzYD8Ew6AjqOu5Cc0QYvor
QXoYtrlvGxkMwfgT1mzZITwM3dU1ZRnoDNnqxMCdw8Cg5LTXD23vfe7hd5Zh
aMhnWGeAlvVwCSbXDMOlpJtWB9AtZEpK7twQKO1tU1qDLuy6ubT98xAsjTC8
7grGeip33s+5fwgK5dZ7pqB/7aedrW0agjOinV230d1Jt5x3lQ2BptbFDEO0
x0LGtMOHIZAd/cgkhW66ttT28d0QVNXkDzOhnaP69v+LGoKf/g5HRu9TCC5a
3RqVh0Mgd6JoYx56NEHtQsDtIcjLTTIJR9O4640qXIbA8YLwwcvoaIGmnysX
h+Ccxn4vNXTkuRq5oyZD8HJXopYgemOXhKy97hAMST1/vhxEIbxU3f9EKg0B
+M5Y9aLTU7cH1xwZgvT412kf0FrWnos/RIZgM/X1jTD0BON2zZ27hsBiO73g
Cvqzmv7DE1uGgKXZ1FcbHcEQ22LOMASrR9ZUiKGPMNrv9JofBPruUj9mtDAD
m9vzz4NgtPyw/Ms9CnEo+N/c+/5BEJk196lFN0w9e1HdNAjOHwXzE9HuvMdu
9pUOwmRu7bUgtFKK+vOv2YPAvlY1yQEtm7Bz3WLCIFiq3zXTRrOGbKpliBqE
gGGfUAl02WHnWeYHg/Cqhg/Y0OZ5bwK2+g7C5cRzl+fvUog6++mn7NcH4WET
K3cvOjU99gCH7SDkiR2HQrT9Eosem9Eg/DBuGotBi39w4WTVHoSqmAymQPRG
IX7vDTAIdyda311CS1joRq0cGoTgYr6qs2i5I0ouP4UGwdwq0EIO7c99mHuc
exDW5c678qOTtpo+7No0CEc1yM1M6DWx38cqVgYgSuPZ7tlA7B9LBIXffx+A
jc/eJvegxd7vNouiD0B5vm1OKdqacfPTO90DkDPWcDwZrXyDvc+uDj1bRDxB
V0zoH9EpHIAyS5Eyb/QL4numZMYAKF78WWSP1rNZNd0WOwAKQxtlKYH/v++n
xOyTAUhT1xdXQi+sq77YeHcA8rqLog+iL7m/GnrnMQCTNhLBPOiMOyJptx0H
wPvWw3kmtFm9DdXIcgBe6VT3LQRgfPkYBUidG4Dk3CKFMbTaqdW369UGwO2U
KXcHev6wlkaf3AA8kQtyKkd/fCXtlXJgAMIuHTiZ9b/3x+rc4sP13tgfHouW
ibtTqcU2AAtP7U0fo2uXPk3tXDcAwwVtb/zRL/cJtk386ofDfuoXXNFftj+/
lfW1H4Jk3kfboW2Tfvy5NdgP21u+nzNBzzxcOafW0g+/5qf9ddEiEPh0S3k/
3PgXLKWMPj1xpq7rQz8YLKSTMmhBfd6lF+/6gfeBwqIYuuVbvPT5qH7QO8jO
LoDmfvjaa9+Dfmid2vGOC30jPG/8i08/bHl86ONmtH1q9I2Ua/1g+1wRGNH9
I7Oyjjb9YCG8R/mPP/anTrqyEob9sMxdXPwd3dp41ntGsx8YluY+fEGvvRvC
nX6iH1Q2xwtR0feOBbM6SvXD/PEs1n7004BOhwN7++GL9LJTB1pm5ov8V65+
+HrSSqsJbTeoHJCwsR8YPWpe16A1A0gDq799UBe+0bEcfXUwLJ9/pg8y/63P
LkKf8jfNGxjtg3MTr5zz0PHF3ObPOvqgVCArMQdNmvFl61X3QdMJPsMs9Nes
ynLWvD64cLvMJwPt7Wf4rDalDxrHbvKnoT8uCBzze9UHTNz7ZFPQlX7muSfC
+oDTK6Y6Cf1kSnPnb78+OCld15SI3rpvp12Wax/c23hL+397nlpIv2zfB/X3
nir/798P1/0WNu2Dw3M/Mv4311EbHapuH9wBxyf/P++em0TeC6U+MOOlzyaj
l3yuqpJH+iBuXqI8Fb1gcGR5m0gflIwf2Pz/eqf6PT837OyDX3Uf6jPRlolK
bHdZ+qD4cNya//e7Z/tNP+V/vcDu1Jmai87Ys0Vj9UcvlN3mbylEp14ct8sf
64WqAxYXy/5fL8vgrGtPLzz5fPlGNfpHbs3E4fpecP8m+KcBLXTP1eBHYS+M
CBn8bEOb/U3XysjohWzlccte9O5pySbH2F5IS4lTGUGr+r8fF3/aCyl+jtET
6Asio6+m7vbC+hTuSzPodVdtGdM8eoFW7JH2C63CR995xbEXHu28Yv3v/+ez
zMxIWvZCT3tt6EaMv4t7uIN/6vXC2dLzkuzog5oTizmqvVB+Y+vJ3eg9VgOK
HnK94KiaWC+Mdpa5Yg8HesGBYKw+hJa8tOX2er5eWCM7d+QEOsFjb2jjtl74
m3uG+xS6NI4l+snaXmDc/v0yBf1wTOCD2a8emDNLOHoB/WMsfUjkaw/InNdw
dkIbLyzvmRvoAZ7MZH4vdMaqxoOS5h44EPOGCEaru9fue1DWA8HKDJ2RaGaz
xAWTDz2gdSW6LxGdKMC6QfxdD1QUnDqbi16KY7dcieyB6YA+hdr/1y/ZyNIa
0gMl3/gjetHvzVW44nx64HbD7IWv6GMCXnduXusBsaZdb5bQuglOZmdseiDf
0PUMC+a3ajOWDFHDHgh70XaVD31kTMGXUasHmu7+YziEXr/a1zd0ogfedrat
VUE3h5RU5kv1QO7qTlcDdFZA7qnIvT3grZFkeAn97fM955vbe+Bh/pkUH7R9
9qSKCXMPrBOiOv6fv1+NhDcqLndDD8+BmCQ0qSfCJjTbDXLLq0ol6PxujV2b
ad0wPSV+rgvtyPlwbq6zG5L7/Dsm0XWB/rHDNd1wxa27nBHri6zLe6mG/G6g
nvwhwINOHg9JyEvrhrSAuOlDaOlXwSzJMd0wqF0iqonOYee69PJxN0hf39Z+
AV16/l79o8BuCHlp+9UTfVPr2OG7N7vhmOyjK0/RGfs90nwud4PlLZPzGWjm
L3eVPCy6QfNqRFkd+sxy9KKrXje007aEjqGHzad6bqh2wyen8Lp/6L1+kd9c
5bphxXvm6i6s16fPlMt6HOgGDdXv/rLo7TweNT583SBfab1eHx0RWf/mLls3
NNXv+HkVTU5kN4et64a8hV7Nh2gHJ3Hy1WIX1GY4b01Fp88LEGnfukBGOgNz
CIXY5+vypHioC9gDzAb+70euW6wxaW/tgggfDRoT9iuuvE9efKnogvu1x/RF
0KueC2YMn7ogupvxkDo6xnE0aXdyF1R9t3O/iE7bynRXIRp/LiEvdg8NcWwr
xo+6oNxdUS0JfSnkFYe3XxccCjrZWI9+oKzc/ta1C+In2Qun0Dn6d4lG+y6Y
X3Hl2nr//35ixmbRtAucvsv3HkKLMM2c2nemC05U71tHQd9Y+DlHOdkFBZR1
ke5o9zaLS0EyXTCg8TriJZrn+INPJfu7wIe3dLkUPVtfN/J7dxf07ZNqGEc7
rTWePLKtC99FLsNm7D/PkO7U62u7QFF5T8z//elfHkpdzq9OuL9XJoFE7wve
nrz0tRMaOwo5vNC3invvKw91gkar95e36JsJadcetHZC9WUVoQa0zqZou4GK
Tvje0VX9E/3tTtx18U+dkMn0t4UH++kDbp+ifJM7IYzqCSfRO3aUjPVEd8J2
DgGuy+hTZlGG0mGdICCcceYp2pqBbyXUvxPUvL7/KEbneXP2fXfrBFn9lN9f
0EubFef0L+HvlyZYc+A8wBF5Rq/QvBP6MpKOKqJ3NS4uC+t1QtyUxyV7tPVq
558nqp1wgIe6/in6nbzP6Q3yncD6KXZdGVrnqN86T/FOkOYNvDiN7jpnxT/H
j5+/c1aCB+cZMuZZwhWOTghZrDdUR+9ufBAzvaETdC7lTrigrcWTOK4udYBw
4khPLPpwrvKGX9MdMEXZIN6GPrUhyduH2gHf//yg/UNLawn4sXR1gMnixWUJ
nL+cDGg7o2s7ICT0oLs5uvQp36lDhR1wg8ZEPkQHMC9tr8vogN8zBU+L0YRO
aJD12w5QfbxFdhYtGTaTsPZZBxx9UCkvgPMhQxTvjYT7HZDsERt9Fp1Swr2k
7d0BX/suX/D7f76cajq26NwBf/Di5qAtXggT8TYdsKLZy/oF/ah3hcXAqAOe
FDPM8+C8qgn7Ell0OkDaTlRBFz31x4q7mugAn4PbRm+jVctcLf2OdEBW963x
HPS+wa1BKqIdML1FWvMbejN/TwTz7g54YT3Hyo/z9NdJ+9D2rR1Qd8pfSh/N
JG3i/nptBwRwJmYGof86Hja4utgOsv8Ew0rQVUlXD6lOtsOqaE7zAvrPrUAW
vpF22Bwh5CCO8/021uHppfZ2WJY8bGWFrmXt7h+obgeF6rd5Uej4svLe0vx2
OLNF3rEdfX9peiopvR1OxeV4bXqC95Xn2e5nse3AvHnwmzJ6F+fc5XsR7ZCU
euWDJ1rysjjd6347tPVL9n9AMyhY+bt5twN7C9VkBl0jmka5ca0dlFLU5EWf
4nrduUzdbNuh/abAtQvoqDXRL72M20FS4tCGaPRbCYXd93TbgSteYaEHfXNT
30iEcjtMx60qckRgPyNjMpUk0w57hxXpuuiiH8/UysTa4c5kIfU+Wnen6dwg
Xzs81FNQqEFHijksLrO3Q5+f+9TaZxSCT9XDQJCpHSwH5H4T6FBxhR2af9uA
FnPczBv9W1NH0W22DWQ3qu4qRDNmazcn0tsg9RCH9BL61J6axuGeNjAQs3sj
9xzn17VKijsb2+D61Dp7N7TntSMihqVt8MEi+d5HdMMxtpAXH9og1mjnml/o
m7TjzvTENpiJZm85Gkkhzr5hH5CMboP6YXLhBprrCr3JN6wNiKKEax/RN5cX
dLoD2uB+XbnaIvpoWaCFlEcb2PpdcpaLwvlxoWZD6JU2cDI+//MmuvI5Vf3n
BVxPunVdAXqT2w9hY4M2qGk5+msFrbd/c2K1VhvE/HviTrzA/M0j1yJLtIHN
VeUzfuhTwW4xaUfaYIPa6q1q9Osnxfyi+9tAP+LeKvNLCpEr/vvMO942OGv/
plMHrSG2Xu4Aexvcy9v4Lwz9SKOwN3tDG5x38fbqRlsf+Caj9LcVXD3KT++K
xs9bnSU7Zlth7PWTG5bol87JCg5jrfA29cNMPJrW+Pbz+r5W6DWl5U+id45T
LROaWkHk/FDfoVcUYr/ovySt8lZgsrDRckfbbgipXvjYCjt+yG8tQYssbsmP
S2mFq+949m14TSGuea27ZxjTCnNMNSE66ALxkcNsT1sh9uGq6lN0ThpTWXNQ
K8yk+Z4ZQh+rGJQO824F5haW1H0xeL9PZ4cYXm8Feb0LhlfQWw2724TsWmF/
KEH5hN7Ienf9L9NWkOuyjV3zhkLINy6LNZ5thcZLT0AT7SJio/pODb8v/J74
E/T7r3SDu8dage8Oo/0w2nP3Y5vLUq3w4lLZvGgs1ltWP2dyXysU3PRvuY7+
di7fW5WnFT62bvpTjLbvPvpIfmsrJD/kcN70Fu9D65dE6XWt8LXBTJZEa2Te
fHb+ZwucepGoFYv2bti7eHGwBa5tyk77/+/x3cm3XN2rW0Bsz3GzY3EY/3Te
XY/ft8C7CUbje2j+2QffPkW1QJ9B9dsutKsc8W3CvwXynFUV9sZTCFPRp/wC
Ti0QIQ68zug/h/pDrYxa4ILXNe0StOvIKSLzZAusUl7VsCbg/R/eLMMs0QKB
8bcfmqIfbTnqemlHC7wyHIhJQR8Mrlnfy9gChUYOq0vo/oKsr7rTzeAaNp2g
+Q7rmUWHcGtPMzRM7I2KQvu8nCszKW8GR2js+Ya+ytxQ8iO1Gbb6xlscS8T9
lKwKhT9rhtSQK4dC0LtsBX8dv9MMHRoT2kPoHCJb9uflZph91pApkYTzwIk9
M5kGzRBuNmThiw5nrOe9pdwMhV79ZDv6wcpc/ZmDzSA8dDtCKJlCPLva80dy
RzMEnQ/nc0P73o5M37m2GT7/qJ+pQ0tq6EyzzjRBu+u3DbwpmI+G5vJY+prg
Y3+G7VU0l/2tHdsrm2D3pn7WSrS4dCWLWEYTzM+JLHOn4vyUGhGlEdUEg0GG
hy6jZYLSqpwDmsCmVCytFH2g8n1Y/NUmMAw1c+JKoxCLH2QYx0yaYM3PDDcH
tCdvJc9B9SZw+DxaVYJ+IN847CvdBGnXMoy40nG+bH5/doS3CaRe9EtfQisc
K3fVYG6CycuCZ8vQ8nfhbOF8I2T8Vv7AnYH923VyTGG0ES7qr5pcQX+5t/dw
ZUMjmL1g16hCt4tlEYafGuHWjKL77vdYX+KWty7GNsJTF+Wp6+i1x6fexjxs
hNfGg28b0L5g9E/foxH+djS82puJ9X3H5n2cto2Qw9M66In+ZJzLPXy2Eaqd
Es060aFdG/qzTjSCwS5OwYNZFEIsLvhK+P5GWL3cLhyI9lFs6LnF1QhrC2Ov
jKB33ZffcY2hEaIvqvyWy6YQ7JPy0temG+BIj2tFOPqvPr+oV18DvPb40zKF
Xm8qvhxe1QA29cG86h8w/tUev8/ObIC/6tMpb9CSu13VR6IbYJ33kMcy2rJg
opzrfgOErNl93yAHv39iQsjAtQG0HO36stBXDOyc3l5ogOFLd+y2fMR61qod
t6TbAEzp+2Ud0EUStlWmxxrg6yyvajVa1MO1s06kAdR+84Xv+UQhOn5Ldihx
NkD+8yleH/QcHK2oXNMAi2lqXwbQg6o7E/Sm64FBYPq7XC6FoF+38Jrsqwd7
2mvZCLR+rqdmaHU93J/nK5xDuz5v36KYXQ9l58W8z+ZhvlXOa1h8XQ+JSne8
MtDqMTfuFIbUw9nciTzWfApBsVM8EnKzHrx/cR++jD5x6BjN1rYehuS7v9Sj
Tfz8H2ifqwfFJmr//gIKoTa5V/YEUQ/NG/9uDELLsHCOyh2sBx092rUv6GtZ
RBDw1IMGr+EOjUIK0ToeePgsUz2cntz95x1acfnDiON8HUho/+DcWEQhDFLv
P3xKrYM9w08v2aHXCOQRtc11wKbbsFyL3sFE/7W+sA5KDfRq9xfj/Ul+mamb
VAcbqyeb7qOPrlxyjo2oA5brhqxTaNusWhkG/zq4qmEUqFOC84v2bsZLznVw
HzLkMtCiR8o7RszrIOr8LiG2UgoxUsWUaqFdBys15hrX0VR78eBv8nVg+VIh
vgsdF3fe2VekDn7tuKogV4bvQ6zBXJCrDt7dK2V6gV7+4X2uibEO1NWnWVbR
ZzUCTvt/r4Wqsk+nzpdj/aD36qkN14KlK7WoEv17ztaMo7EWeucP2ItWUIiV
Y1udJvNqIXrYUCsE7cQXd7f5XS2s/bzf+jv64IdvCYVPa+Fah2W2fiWudziq
McevFiI8S+Ty0EdNLX7nOddCaB3TPG8V3pe+rv11FrUgkP937A5aa32oJV2n
FkZNzTZ/QTMlbHm58Xgt2HXO2OpUY/+W3DAgJ1YLt8lri1lo6+NS/C47akFf
PLlwRw32172RNvkbauFZluFH7///X8bEKH3zQg3kGxFj////jM7u7N8X6TXA
lbBXTasW8/Pv4ZMtbWipqoFMdOHljaFKpTVgH/c5bkcdxmeCbl9xeg0crNR5
44MWe1YpqB5dA9w2+a0TaO6Nzhf7g2sg1vm7tG49hXiTppvk7lEDcl+zanLQ
ZQraE4L2NWA5WvmQtwH7JRdt3m6DGpjw/Xo3AK2hKqzzVK0GNmway5pGR7fG
uVgcrYGIVretZCPm58C74UeEakAC7KKL0Swyd+I5OWrgXLe7qUgThejdcyL1
H0MNxIg7aj9Cu2+nxC98r4bpmY2Of9DTLiahv0aqwW10a/GFZryPp7vtGFuq
gXlAFRrR+zwIqZ3F1SDUcuX70RY8/xfMYwpp1bC3UrftNXpZKeLOxZfVYNub
RGVupRDZf2DT6+BquKGkIuiC7jSh3KR6VIOoNi10GE0I8TRLOFRDo6nGwVNt
mH9UajbcNaoGjVmFP9lo4cX7gt80quHkM+85vnaMh457uw3l8Odrenfdb/+/
PvcttIpUw+T05msL6K74kBR97mqYOTayYPn//5upxR+jb6iG88Pb3zWi9UN4
4279qoJ6qluAXCeF+L4yRhOYqALVSzWP4tDH5kYXWrqqICm3vnZbF4UIejfV
H1RVBe8E1A96obfr9IXq5lTBd3bG4q9oQuAKO198FejvKPMgu7Ef87Cz/P2k
CsbbT1lVdP//93pPtyH/KuBePe8m1UMhTkrrUZpcqoB2peVjNHr5dvBijXUV
jHIYCm7uxXiwLjZp0q8Cp4Wyj+7omXE3nyGVKmg72uE6gc5/c8zy95Eq0GLT
O6/fh/mkx+8v774qUBle51qOHvUo09XlqoILrFkfpPopxCstU4Og9VWQtl+A
9zX6MT2LvWWhEhJ7uTJYBygETyOPN/9EJTj3GzncQt94NBrh0V0JVOZs3Ul0
Yqu68Wh1JcSZfjExHqQQp/WDq858qgRjemlYHdqOd6ir4V0lZNWt/S43hPHt
aXvv7PNKCCTdXRPRZrs1+qn3KuH35LjQjmEK0bwnqvbWzUoIYeL8exd95Ojl
M3scKuGkcv3vRbRUeNWVduNKyDvTyms3QiFa9sQLPNCqhONrZ+x70RwPGKz0
jlfCV9XJQY1RXK9anfSeg5VQKfDINQ9tlkALWeathPZPcTJiVAoR8vvAFeqW
Sjii9WP3C7RvqGdH678KUJRV3M9CoxD13a/z6r9XQPj8ORMvtLmNBW8LtQJk
dvzNmkG3bL35d6i9AtLOLUta0jEelt6eWayogK03BNrb0CspoTt35VSA4EWp
yJNjmA/4xvROJVTA5UML/jnosA6lP7efVYD+b9mnIuMUwo+uxFx1rwIOrpTV
/f//sF1srj7sHhWg98p0D8sEhVgYsjN0uITrM2h75Y22fBr9qNG0AqJLvyr+
QN+0eSQkr1sB1o+cGK0/4/zj+HHbe6iAz5HiX7vRl1u8zh46VAGTTd9+nvqC
/XWFDr1wTwUUKbjwF6HT3wWW63FWgArL4ytSX7HfZb8z+XN9BewIYRt9+/X/
eAs3jl4sh3DB/Ovc37C/NV3Pove1HKhnDfYHo7P4+Ze3DZQDf2n2mn9okuQX
6W8sB8uDUX+uTWK+/aQYlFZcDtXuXRyf0WsiM/iC35fD09dSp02mMB7Xv6Jf
iy2Hk0WuKS3o03WSndZPyiFo83VRlWnst/z9pywDy8GN9r0qF81SnCN60b0c
bucW+B2cwf386PZ3cyiHx3ten49FX4xdWA4zLQfBTlsL7lmM18s7H3zULQfZ
18O3QtC5nCqHxolyuOvSnsfwHev1c+dx3sPl4Gm1ZbsbOlDpebzlvnJQiTIP
m0Jfz0p0TOMuhy82oQcu/MB+f+mB/LpN5aAn7TjWg26MP7jeZrkMLO5XFuj8
pBDGDRcbW2bKYIb7QmYFGgS4g1Wo6LfsVfJz2H9vYDtR0VEG9tvf/spA/4ne
N6xVXQZPXEdVhefxvnbwOwznlsHgt2dZL9EvrlcNeqSUwVxuxHGOBZx3ZHoO
Cb4qgwHVZHoQmtaxzabtURnMc8W8W/ML8xHb/mvBfmXA1KR6zw2t3tamf9q1
DM5J2AfMoM/ty93Ia18Gz3f3vrJZxPnKxD9o3qQM9kZZdg6iTbf2t3fplkFv
bes+/f//P1/ecLRUqQxOfPsV3oAWPBGZlnOkDAIs3uw6+YdCsC5Ly3wQKYOo
pFcl+eib1I83CnnKYL99kbf0Es4jc5kXm1nLING80TAZ/Y+WyvRtTRlYOUTp
7PlLIYp3iJ/dOl8KfiG/TKPQadUZoPi5FHaOZwSyL2N/uJDd7NpfCvs+PK2/
jxaNeP8nt6kUYozcRNeuYH0L2Vm4rqwU/ClCMZ7o92XmbMYfSqFT/fKheXSe
9NR87rtSiPvON3h5lUJkruy/IPiiFPilWGLG0Y7Ot/QfPyyFsA3rvMz/Yb3b
pVKz5U4pXH7Sfa0HPdE7lPP4Rimc5dG/fWYNSSiMxu7aY18KnH+0E+vQFzq/
zOWZlkJVZthnZQaSKG1lUDA5Uwo54z8VC9Hjbse/rlcpBU9SKf0oI0mUMYwt
58mWwvK4ztEMdPkp4qrbgVJwivjaIbqWJEYGnyoq8pfChfvjQbHop0zCVls4
SqF0HYfB7nUk0UKX6Pu8oRS67U4ei0C7NHXLPl0oAQMFDZlt60mCa0hYx3Go
BCx559Tvo41jPn0xqCoBr26uq+s2kERt3dQaSloJpGreSfdGp0oKhVg/LYEL
PpvW/kGzfs7xDfQqgQdRvo7XmUjCw3y+M9+mBCJpH6en0Tnu4j4MuiVwvdjH
z24jSci+i79hLFMCQTlpEnT0o3Wx6VV8JdDqxDFrxkwSMVfMBU4ylUB1jl9l
Lzothr2sfbYYrl1tSz+3iST0dH4EuvQWg11SS1ozWlNO1E60rBga7p8tO7UZ
93Nm1HgmqRh0LMS+VqLdak5QqsOLQTr84D6ChSQ6JCx13nsWw5kMiRsFaPMH
F+RTrYuB3YqhT4aVJA55mGzN1ykGV4+bZ7LQkkfNqvpkimEr3WHg4BaSaCq5
cXazQDFsSEm6mYROX0hP0mUuhl0Mmw7s20oSvPFbKt/+LII3RyxnY9Dn30VE
bBosAr8c3+rd20ji228Vbr+qIlDiJN4/Rxu3cRxnzSiCGYbrqZxsJGFf8Gcp
8XkRSJ+ZyX+Ejkn9eoq8UwQaPwIHWNhJ4sfuDj6uy0Wwusi2JQh9gC/WaZxS
BJnPrPXWc5CE6nWQroEi0BXST7yNDnj3yDR/fxGcYf+4dRV9Z5/7WDFHERT+
srjnwUkS/3S6SjpXCmHPXRH2RfTbh/5jfz8XQlQkLfU6F0ncc7fQONJeCKVC
Fw2/o991H6d6FRZCNgRzOm4nCf7K73G9CYXAvmcf9SuaUq4dpBJWCH/2bi62
5SaJ6WZ+/zLPQlgp4kiho9/elAk+bVsIB4K4Ei13kMSfP8ZPZs4UAiN8/jCE
rlShPH11rBCc8yzajHeSRKjgpJ+FcCF0/qSs9KBHYJRyiK0Qpte/kaPwkIS2
9q81nMsFMHZwh1872n39tAfT5wKA6vDB07tIYvTMnbzN7QUwqvlFpQl97/S1
LIGiAlhj+L1Acze+j2tuJmqJBSCWfEepFn02VDP51uMCOMrn1qXKSxJC87FP
KrwLQCkz3q0C/d1TZtsuhwLI9J0QUeIjCevYPHY/SgEI17NNFKM/PRsJ+0sU
gPvkv8zj/Pg8fWM/f/ECyLoQFJyP1kvtH+TdUQCbmwOvyQmQxNyFbU9q1hYA
dbLV9iO67ETyq9uz+ZAdRdgdEcTncZM/tQbyYVdfumsWWnK+1F+4Jh+qqubD
pPaQxAe2Z1ps2flw6fVkXjo6ddnvOMvrfGipvDwjvpckht9I63AH50Pmh7OS
KegeS53r0m750MDqcmu/EEmI8HnHmVnlQ93DtK53aB/Kle7np/NBeXuvgvA+
kog7ULNKP5YPGbFNKXFoNd9DHCCaD7Z6dqJ7hTH+/1GYkznzIdTqzvs3aK0j
Q91CDPkgeOQ/iu47nKo/DAB4iYbsUZLVoLKFEuk9ZJOG3GtEmUWiUhRJMi7X
3nvvvUVGMiJFVDJDKoXIKqvye39/fp577jnf8x3veHj4fVrgEInYG+Nwq3im
Bj4oJY0noecyK7s0B2vgoLB+AO9hEhE6Rf6y+KIGZPN+EQnoWs6N7MLyGviU
ZLRp7xES8Yf+IrNzSg2k0l7uiEXbLmwwnwusAeryxyQuYYyvmgXJci41oFJe
5haNllmgqZC8WgP/wqqtd4mQCBq1ImW5izVgy/rKMBJtcsBQ6axSDZS2t5I4
REnEno2izLviNWBz28skHM24ZGyVv7cGgr6N32ATIxGDbxmc5rbXwD2Bekoo
OlDKoVPldzV0y/zMYxHH/eEqZZbzuRr8jPX7gtHT/2gO7e2phrdTrxiYJUjE
041wjsSGamAzkNAOQnM0R/KLF1TDwPFLYYySJIIv5aliV2w19CtKjAegXZmq
LN0o1dB30lueQQrPZ8VJqsLdasgTUoj3R2veo83YblENhxjEaXcexXjq15L9
5Vw18PAq3KWi5Rxl/d+cqobTOTC7Q5pEeAizqrwUrYbje/c4+KF5uNnbe7ir
wY4mc3m7DL6f1ArD5PZq2L/jOcUXLbj0cDvz8hMwXNXi3y6L6+t5teT01yfQ
XivQQEH/KXFc83n3BHrIApbbjpGI4W1Xh/ufP4G7i4dYKejS4a06J0qegOY7
ztatxzF+GXJDTtITuG7U7u6DTvW3zRcMfAJO9HxKW+VIxA2HJp9SV7Tnr+0+
6LP/Zl9o2z6Bj55ifXQnSMRb+WdmSwZ4/+8Z+d5oPUXaM/nqT4BcIO9DJ08i
bhOhD28ew+u/d1p7oy0KFX6cFnwCUb2KZ+gUSMSBw0P+ghxPQKHd5oQ32i9e
U49zyxOMz1IidCdJxClVCzn2hSooKnDc742OeL5Viv9TFWiPsfDTKZKIk7s5
pU90V4FB4ncBb/R40y0Zs2dVkPJm8BDdKYyHTTQi0UVV8PpRm7Q32j21hGEo
sQrI/UEqdEAiHB9bvxENrIKHe1mNvNENImw2AQ+q4Fih+B06goT1e8ab1etV
wMfUHuaN1jFnXr1jXAW3h+sr6ZRw/pi0hv5qVcHfd3PD3uhPH3TsIuSrgLFL
aftWZRKhfJE9TU64Cqyfhx73QVO3JNye2lMFUk3PbbeexvNy9vu73B1VsLS5
PNUHXRH3p9ZptRLc36gNb1X5/+91jAmcn6yE8ShTbgp67U3iitxAJZh+GjLe
pkoicsuUT4i/rAQD/ZQUCro7drRfsqYSNKsCv29TIxFnSL6dRG4llH/xlvZF
c//QYzSNrQTWEVuP7eokojn+UpCvXyV01PG99UXXTz9Ta7xfCfurPQV3aOB+
KE0SpbOtBNGDD1z90Dp7eY+RjSqh7tbUux2aJOLLE3PDKq1KMBIvFaeiXzyK
C9ivUAlStOX+9FoYX8cXWuNFKmHL07dTVHRCS+L6Pp5K4JZe1N6pTSLYIroP
VDJUwnGH5SJ/9Jxmi4z+3wrwpTaxM+iQiLw7lQdpZisgsv64SwD6GPFlsnak
AmRM5McZzpAIeBjh8vhNBbgMFmoHohWKGDv1Gysgr+luFaMuibhGF98nW1oB
R57d3R+ELnXyD9mfVgH2kaHBTGcxHz2Vmt0bXgELQoV/g9AapC8T+7wq4MCt
Ajvmc7g+GX9vytytAL1Ax+FgtM3Q0GM96wrIL5nQYTmP9RrnJzZ3cgXsFZ2q
D0EXkh13P9GoAE07cwnWC1i/xP7xWT9RAV6r0qmh6F2vpsg6IhVQ4XyanU0P
88HH4ke5PBWgnXXXOwwt8vL5MhtTBRy7UrzMdhH3b3hcue9GObyO77UJR6+S
q/Po58uh0bZziF0fz5NO4ruY8XJgW3M9E4HmffnmoPT7cvgb+qKBg0QiOnQH
IwZay2EqMkwiEj0QoM0d8KQcrni1JnOSsX68WpWvlVsOi79VmKPQ5I1S4Iwv
B9m03267DHD9KwZeTweUQ45+43QUmk+yU7PrYTnkr1MMdhuSiKCrkoV1N8vB
Pla6JRr9Nj1/psq8HEZ0c8W5jEhEjs/05vqL5RBLehMdg9ZnSR3rUiuHYbqA
DS5jXK9Mj0c/5MrB8XWrVSxaj129n1ME7y9j0bHnEomIiS4e0eItB6XPWmJx
aNJnN6o/czmci7YI4jbB9dh3/23f5nJQEY6YiUNbrdsVSiyVwcvgZq29pjh/
SUfYwifK4Glvf2Y8Wu+55/LmgTJgO1j7b+9l3D/ZFy8+eFUGQ3Xn9RPQzUIu
/DQNZcD/xzOX5wqJeFD44Wx4SRn0kU+sJ6B/qZwflkgvg8HLhlq8ZiSCiO6t
7Yssg+76V1GJaKdFva9U3zLgk703xmuO+fvC87Oarvj9NLVDSegqw90LbPZl
UPiX7zqfBYlINr/Y/O1KGYzqT+YnofNdXZ+26ZWBSG/gJJ8liWCxj+gqU8Px
NywdSEa7P8//nXOiDNgdthrzW2H+bnx7JE+0DHZcyg9KRlu68F+u4i+DfI7X
DfzWJGLbq4LATrYykFE6P52MTjOKK/hJVwaraQc4BK5ifE5nKOdZLYVLHKIn
UtAzS6IxF3+UwhNfPSOBaxjvnY/oRY+WwlkGT+cUNIuE7NCXt6Wg3JIeImCD
+W6T7yHFF6XgPJuUmYKmLzOVSKkphaBPJlUCtiQibn5tkrGwFLoYOppS0Dn6
6bo+KaWwa+V1h8B1PF9m6Rd3RJTCq9PnulLQuRTtxShKKbTnKHYK2JGIZ2Lz
+yRcS+HcysO2FLRH0Wxfj30prO79VydwA+OZSTqDu3kpJHFmFqag31Ecnxwj
lYLuhkmsgD32Ay7tb1Y0S+HkTvZHKeicxyxnWhVLocizyEzAAefvZ4NQglQp
THdwn0pBu3LqXHQTLAUxY2VOgZvYb+jJdl7bg+/zgvlbMvoAy19fU0Z8ftWN
cv5b+L7Phd1NN5fCnlk1l2T000mt7Gu/SkBd1UeB/zaeJ/6fKw8mS+BB4a7l
JPQj+qLr8R9L4JTE5wI+RxJx1ebAcnNPCYROfbiUhB5gnQv73VoCX3d93Mp3
h0ScWKw5Jv20BLZt+ZSXiL7OJTp4v6gEmDi7NHjvYjzL/X2nI60EznQEjyWg
7812/TsYXQJKT1hv8zhhvDnr4ODnXwLuFPgbj3YhRTcsu5dA9l/ax3udMV+U
7/zicKcEzi2e2RSPZjsZ1Td/rQRWDbbe476H9f00XaibSQmsyHJPxqLNvolv
Z79QAjY5d/X23Md69eGUTJlaCfB/pX0Sg34rupvZWKEEQo5XsHO5kAjW2Jgg
RskSeLn5pk00+mYsOf/lwRIwrDtYvcsV+xNpZZPgPSVw+nfDRiS6JV47wZSp
BGYuihCcD7Bflre7cnxLCTBHkO5HoJsvnD4tPVcMad5i+exueL6ufyymHyyG
HtbE3jD0qaaq30vNxfDtWNgK60Nc/xeT2xYKi+HUjjX2UPThi/HvNscUg1T5
80Ms7iSirXxN8+DjYth+94N08P9OUjI2tCuG6QxBOaZHmO+gYjmFVAxdRQky
gegeqVTmdaIYLDmOHGHwIBGXfMzCr4oUw84b1Zz+6ITnBo4TnMXQYCW3tuMx
ifj5cSnZeVMx0D6P+uCL1tUp2rF3ughGSM/ztnmSCKFf21K7e4ughiPLyQfN
dSKYFNNYBJf+HpWn88L6Yn6I+3Z+EfQfJv3yROfdChkxiSoC55a/2TTeJILB
xzDM2KMICtm4Lnigf96dFbpuVwR018MXN9A8W1gDA8hFwC5vGvDQB+tP28DK
Z8pFYLn5Ks9f9JS5fCiteBFcJyeku1JIxHf+VRbjPUXg+O3HvjX0km6lYDNt
EQTeUo++50siGrmsGk/OFcLjjrgty/9bYMfbtqFCaBzqtb7rRyK+eRVoW7YV
gnb6t8ZFtO5HSz628kIolH7GepuK+UbhgkJPUiFMlGsbzqGtRZLDU6mFYHT5
QbS9P/ZDxY+4PJ0KodmbeP0DPa1yrPaueSHw+1OWbQOwvv+448Z93UJI/Ubs
mUTD57P8QfKFkHLoktTVQOwXZK82lwsVgu90O3xFDwrVaE2xFcLLb04qFkFY
r7jXZEltFEDbF334hD7sMtHuN10AHQ36kpeDScRKY3vaQl8BzFhZ7/6I7nZY
FLRrKQCWEecloxCMp6y0Kr9L8PunXNr60bcS0mZDEgtAo9wkhBSK9ctdj90n
qQVw2YXt7Hv00nWTkmWnAjCa8N1yIQznp/JvXrNFAfy5VFr4Bh24IL2afK4A
7MgPzpwJJxHnhIYDAhQL4KD54HgH+kHNMNlPuAC+8NTd0IggEQ5OQjpRuwsg
SZ5tthVdQqkwLqctAFuPTovTkSRik1PAvbH5fLjTMdLViNYXaojgHc2H2c3H
JU5F4fz3WaTZvs6Hf0JtXrVox31p4W01+VCs/eiNXDTms7lsI5nsfBiP0GOu
Qud5FU2WROQDyB9VkY7BfuDm6lHFx/lwwIfRvgR9JOLD4QGHfAjt/RAgFksi
fvMk1XuZ5MPBGPeUPPS0R9ln0MbnnV3NORSH59njUSD9iXyoCZXNykCb8bsX
fhHKBzKtUMy+eBKxnCJxrIsjH6TN6h4mof39ebnbaPJhznHKcG8C1jepI9pv
5vLAjjvtSAw67yNbw8RIHhSp9M5wJGK8vWNpwdiZBwNLd7NC0b6vKeKna/Ng
LzjpMSWRiNmHCmy+uXmQqNm+REX7XNDYPBydB3d1TKnbknE9TnjMnvLJg+hQ
YQ4v9DXd5tcld/Kg9Q5/2KYUjN/dv4KkLPLA3UKC1g3NvI/+8PPzefBrWMd2
Ff312Tr1MpEHy7dsW+6mYnzT6M5jkMiDby0ubAvot3bRLu28eZDtd/OifRrW
i79sZ8IY8iDI+xR1Ch1Ua//7+nou6Af3lVun4/nO7PbVm8oF+mDxnnH0clp7
tOZALmx+eGzcNINEvCyI2aXbngst1uMTg2jO+oCVK09ygdZKcJSUif1Q55rk
46xcCMhc6HiL3tyrXF4amQuS1op5ulk4X41dt3965cKzXysPOtD8t9ksFO7k
wkI512m1bKz36v2dIy1ywZw15M9zdM+VpvS/F3LBMfhCrmIOiQih0xhyVM4F
7UY9zRp0llw164oU3k+NMiyTSyKuXKuWp+7LBbUPY+Yl//891bFlTWHWXJg+
enFYJI9ECLdISPdvygVFqV6NbPQi44Gp8LkcIKrIOfvzSUQ5JcncZCwHzJ68
WUtE32m/FyLTnQOW8lLEngIS8Vki7Oqexhzsf27ei0DvG38/tLMkB3zFPdKZ
C3E9m2U+7UzJAds/5OdUtPed4ut7QnIgkm6yh64I8/8ZHQeZRzlQnHK49xH6
lQHP2KWbOXBFZuerdTT/BfmysCs5oHLcu9ypGPuZpI6B3nM5MCThHzSP/qax
riWklAMPKlgv2ZWQCKWNLWueUjmgfp2R5xtakEFoaHZfDuyid+wyK8V+UK9g
3JotBxxIxx2H0Xk607Q/aHLAWfAsPbmMRGhtUjr2cDEbxoyLw3vQ+ps5r/N+
yYZPMzrMOuVYH9r0R798nw37R3ncXqAVeulKH7dmQ6kyx0eigkQYm+zL16jK
hl/yhyVq0TwR1S57s7MhYfWMo2wlnj93c4716GwIe+aSW4wWjXxm9803G2aH
03uOVJGI9xX3743dz4bJkobpdLT6QRXRCdts6MxtXOZ9gvmVOvRgxTgbvqsk
/4pGx03SXd59JhvcmM59Za3G/ZAQ1qZ8Khuepra/8Ee/OmuU7yKRDVk5/2Lp
arD//Xtqo0EgGziHv5m6o598F6lmZsuG+C0unKvotWjOV3Zb8H6/8upvP8V4
1b0q+mEpCzKjbpJ/oG3CRt9qT2RBxGDjuFUtifjD0lfa2ZcFes2hl0fRziWr
DcYvs8DabKDToI5EJG7Y/Pz1NAuevwsUe4v+XaYnl1CQBU/UMx9q12O/nzwd
pJuUBT9XOJ+3oLurHL4zhGQBWerDkmID1j8bQvJ9HlnArjm85wm6NczsfqFj
FtzJ4pOUfIbxI/JefLBVFkzWhx/PRW+T6Yp0I2fBAutRyf2NJOJuQqeJs2YW
sErP7YlHt69OfX+gkAWNz1qW2J+TiFD7dNEgsSwwt8xqDEC3MLvx5fNnwbEh
fze6Jow3o1sr3rFmgdaP6yIP0W/a+se30WaB/Q3Fjt9om8jwFPXfmXBYednQ
oZlE2C+MjYd9z4RM45DBb2gBM8fkycFMKKre0L7SQiKijm19rd2ZCXFWJ4v6
0bcjTUxrnmWC0gPFzedbSUTANTWdo2WZMH9gTeUlOtUkyr8qIxMuh9rcV3qB
+XFUhE0tOhPit3om1aAZ2Wd7x/wygfadYoVUG9bLna9f+zzIBHm90Ke5aJGw
xh/HHTKBbf5O6b52EtEb2CGyZJYJ1ANjMbHomqAl99qLmVBr33GT9SXW/5vO
jwaqZ0KXhcgJP7TetzW4Lp8JP1PW5jd1YH3czxmjJ5YJ0CMRfw99ZaXzo5pA
JnQUNMnMoZPmyNtU2TPh/kpew9VXWC/PztHrbs2ErT5jcqNojfiREbPVDJiT
Nk4nvcb6Z7fD/Uc/MsB+hu1fJ7r590p37mgGmOdtaKh2kgivY0NDH99mwDmH
PV516LSTbiE8LzJA94xBsXQX1r9vdL9a1WTAmllFRx46k629u6YgA270CX7Y
9wb3k5uNJldKBkh+yeiJQY8M1qp6hGeA+Ksj9czdJCL81Lm6JZ8MyB0qiPFB
X93SmH7bJQMkbglZ/kXTthQsrN3IgMDFIP47PSSiVr8xOdAsA5o+jHRMoVeb
ClKF9TPgVxyTtdlb3M+qoj97NDLA5vWu+T40i/Jmd8+TGeCwZe667jusv4nf
6iCZASZfwj60oLW+fyToDmbAI/4VSYX3WI+thV3p3Z0BbLe4XEvRRtoricU7
M0As9UfFoV58Xv3Kz/CNdGj0vDGSiH6mSDnzeDEdPFfCl9k/kAiVmqRCl2/p
8GPKYBMVncWjvM1tKB32X6hc2UAvaz847/cmHZYk08bu9uF6817xTG5Oh1eR
XNXT6LWL2yOePUmHlDhWd7N+rA8Sol0m89Php6WPbB962V1OnDclHYoFbw7p
DGD8v8qbZRSRDsp72m82Dfx/Ph8NpPqmww0K5dfxQcwHLBnPFh6kg3Zztk0h
uu1pz9kzt9JBRWR/5/4hrHekjT1KrdJh4/Acfwz6+GCsNr9ROhhI7TRnHMb7
d8xmRummA6nFLvwx+lZvE2X36XTgvcFUsfy/7/t8Tz2eDhPPJ5vtPpIIxbHS
Z7Ki6bBosdL0CX21r4X2nUA6PN6QLiWN4HheqRXf50yHFu2ooFfo/MYXVUfo
0+Et/R5jYhTX79wQ2+d/aZC6o2pXJXo5dX9t5mIarPJffX5kDOfXQjn71vc0
sJEUMk5CX3jxrUvtYxrIH575zPYJ1+d+2xHBt/j5RqUxBV2QkVjM0JYG0dUu
TevoiRExg7+1abDFTJbr5jiJiBU7vXe5JA0esIxd+oJO/VM8t5qZBuTJOyEG
n/E879HtpotPA2uu2bLXaPWCf6XcIWnw471qC/EF6wPZvEA57zQIu+LUUoFO
8SSML7ukgck2l/LDX0nEcFk1W7BDGmTya4cmoO8fYC1os0yD7fRfTFgmSISY
01n+HUZpYC4Fe7zQsj6PLPXOpkEjPbl5Gf3aotoxSyUNDDiFLl3/RiIydNlU
aeTTwG0w6/MI+kpJSbe1RBpEzrwzvPAd+83d9UzvD6YBy4/shlZ0icS1ZU1u
HI8bL9uJSYwPjZOP25nTYOyCxMUC9IGMR7ln6dJg4lC/F/8UiZhpum0xupYK
ic/ZMsLQ4UyMuc5zqUD/c6CUbhrrlwfpt7kmUuGf7+Gie+jr/0Kqnw+lws7b
qzHT6OVHxx0de1LBLUr9tukPjL/jG3Fibalw5gejfA+6Z8bw8FxdKnA5qs+d
niERWw3q2GvLUmGXzM+IKjTpSYZ+UE4qMCtvOnxklkQ8do+esElKBb2au7nx
aNo//M/ORKRCwTOtPUw/cb61uvtOUFPByMvF+RF6SV/piPijVKAlNrUsoFm6
2QqEnVKhTKbvn+UcidguNm0gYZcKTYVrh/rQgYnOh0+ap8LHDSvQnMd6eYcd
+3mDVPjpy6Faiy6j92Sz100F3pLNJ8QWcH2+ufGFq6RC7dfDe5PRagEHJRvl
U0E13XuaZRHrUV9V4pdkKpy/zp73GL24rUr96KFU8HvZSVpCz746D868qZBy
oWTeagnz2+F1/hb2VNDMqHLpQ1f8jRvnok8FCavheY1fJMKzTODR3U2pMKnC
S376vyUezw/8ToHF9Tt5Ir9JRNhArYTaTApkaI9OJ6CpAd3STz+nwIF/5L1M
yyRiIfLlb9nBFLgyMSjnjq4orrpV050CO8csVObQ79cKE1XaUoD6ZlbRbIVE
HFp75dhXnwKzqc6Cb9HsgdIztyrQOmtryquYP6YYt3Dkp8Bg1+2GcvTjOGpR
fWoKRIp/dDi4RiK0HUe/28fg/VxlmSPRz0I18g8F4/g6nRPo1knERf3tP795
p4CKasru///fTZrR1cLiBykgvzP/0QRa3Kli9KFjCjw9F9FH+oPxqFjFXd82
BfTPGvC0of3kHb2lzXA8Gou6x/+SiDN3U6e5DFKgnGLmkI0eGT2WT3c2BThN
k912/8P7c6XWr6qmQJ1Q7n0KeuyDHs+vkyngoeJqsYxO/dreuCydAtb72RSu
bmD+53uUsVkExy9tu6kP3Wa50ci2PwUOLrqXq20iE4PJb5lF9qSA85ezF6vQ
sVX+VC2WFOgM+zAuuJlMbKc2Cd/algJ2oSyXI9EhY0feK/5NhiDXtXZaGjLB
ePmMV/Z0MhguhQjcQQ/MKxvyDybDh6xuq8/ofW02apntyTCpWhVzYQuZGO4S
hRNPkkEz4FTNc3RNCc3xocxkcDpp3SZJSyZ2N93Y5x+RDBUCws3J6H/r6/Ma
nsnwj55SwERHJgTm1RI4bicDTe99Tzf0WPMi++yVZNh9ZUP9B9qYp1yn92wy
yERyrBltJRMP+JTkO07h8y2rYl+ima5Ydb8WSwZS2ychuW34/iMLNB95kkGw
Ljw1C932u611bWcyuGu93MG5nUzQGHQxCK0nAZ2H+2VP9JG/a69Mp5Kg4255
2jzaZZ/ucsZAEqirmb+7vINMMB9/93ilPQnIu/3mO9FcH1PMDauTQJRT8K8C
PZng+dBPbctOAk1H6d+5aJV/2T+Vo5Pgvl3p8O6dZCJbSc37lU8SvFROKPFG
J4b9BjOnJHCD+VuL6D1jWzlorZNgZ3mhgBkDmdjG0P2rXD8JWH911XWhSz5V
DtxUTYJzlhfUTjKSsV85VCEvmwSp1rL1uehihsT7rIJJMH/t7r7dTPh8qQS+
XxxJIDvK7OiFpvEvj/5KmwTWKjRl8+jyLw8GxpcS4R631ogpM5k4V5PQ/+NL
IuhNfVl+hQ4TbvLb0psIL093/5NjIROey1mfhFoTIax+x2ImmtORuZdUmQjK
v4Les7GSiRaXDoPwzEQ4HWyS/v//+5K7UWo2HJkIr485Xv6BnhPI+SLlkwhD
iZ3bDdnIxNJgwodwp0QQc7NNbkVTVH1Faa4mwvEI9QNH2cnEd+sbQw/IicCX
ax6RhGaLMezfopEIxb41C/QcZMLL1ZIrWi4RjLZqnXJGMy0Vhxw7kgjCf1id
P6Nz9l47Nr4nEWq1mBPPcpIJTfnmf7H0iXBsAEpq0a/qNo+arCeAVmRqyaFd
ZOK1iP1rsR8JsM/xaFI4Omm/Sd2OjwlgemPu3gb6hJpYxnxnArB5DxDXd5MJ
qZPq9782JEDV8+lfH9BVqbxSX4sTQFBKMEaZC88bjdjzuZQECP/meagIfbF7
nW97WAL4bdBl7NlDJngNuQkRzwQYjM1l9Eb/adjPbXQnAZI/2lnOoSdmq9Mi
rBJAcuVMjjE3mfgUTX0zSEoAHl7tgRdoif1no0Q1cLw+5stSe8nE/ay2H34n
EuCwYxhNInr714b2BeEEUBQeWNvGQyb+ntwhcJUnAXyWZcZuoyPSvb5PMCYA
IZZR9hFtF8/FdXsjHqoOCN7W4CUT70SqMrbPx4P8iSq+cjRPP9krbzweBN7q
V/PykYnlqM2F5PfxUGFAA77onpeNHCwv4kFO8WnZAlpRpqD03ZN4GPzlym7C
TyZMFj/fT8uNh6J/qmZtaNLdUIsH8fGQM7ArQUqATLy8+c3SLDAeIplmmuPR
54f33TnvHg+cIm39dPvIxI4Jb4rOrXiIaEofdEDvmjaLvGARD6ftPV4OoOUd
GCMs9OOBrdM08/R+MmHLMXnfXT0e8j3l7QvR18NMFbNOxIPNSfaDuw/gfBWN
ve8TiQe97G8vHqFnj04f4+CLh10uVaQp9NIEjZExSzz8c3j4Tu8grr9PpUwh
TTz81DylWI8uqo6t3/ErDsy6lsKFBHF/0Z+dvvktDsgvU/qC0Z3jbhXjA3Fg
xKC0fRUd59bHfPl1HDjavxc0FyITHp84l742xIHga0PJV+jU/nWyc2kcWG/r
PiRziExofL94lD0jDmK2HWNIRPdr/LpfExUHPjXUj3SHycTTjzWCtn5xYMzc
GW+P1hHzFRV8EAcJm/6o9aE/Geh6T9nHwUHqrlE4QibqOLYcemoWBzxFey1z
0HtTMrdHXIyDX470H1iEyQTUK+67px4HVt8/ydxHe+YOXbWWj4NLvKmPPqFv
c8a8MxWLAxph9RpNETyfPBHGZgJxUCz8bqQULQOrv2+wx8E3QmV+jyiZUCev
JnhtjYML4bFzHujx8C6VzNVYeHLm7fAkutuh9uubH7GwnDJTeV6MTBzIo3em
HYuFrc1TrjVo51PMc8rvYuHrbLv4PnEycdLkoIb/i1hIsqR0+aLpLAudPtbE
gqKNoPEc+lMvp+OJwlh4qZb2niyB8U2vRyY5JRYInb/yz9DREcblTBGxENYp
GyQkSSa0TOUmKJRYiD2g3RWIjnZbbKF3jQXOgpPrS+jXDQLq0faxkIXp4pIU
mZCdMLYUM4+Fts+le5vRiTkaHJ36sfDCWoZZ+Cju//QwXSfNWHjeHPIzBC1F
nqE/ohgLKTdf1C2jCR4Opa+SscD8/b2TqTSZOMXf8T3vYCzcz63lbUW3kgdX
73PFwuYTLqUiMmTCwWO33QWGWHjIz3I0DO3Bcem4zKZYuDv1IHkFHXeKqse/
FAMcoo2rprK4v4f8q9m/x4CY6wDRir5z44Ip63AMSDi23xE5hvF5V99Jru4Y
2F8REBmKbg3l1jncEgOp44Lpy+gdwoJeStUx8CE7PNHkOManyq0fLQpiwLG0
16sZfdX/g25wSgwUlE4bHJHDfOJR3tMcEQPHLvfuCUbnjDSbbPaLgZN3w9qW
0AlGstPqbjFgWr7f3OgExlNWxdvRt2Ig/6P35DP0mPvu6Z9WMRBfV2siKI/5
zmW77nmjGNjB29JARYsLGYfX6saAZHcSwxx6dsmsXPx0DGTka6vrK+D8xDll
5R2PgbN+HfZP0W7b1iwlRGPAVn2vJ/9JMpFhfvFbnUAM3GtX9PJCn938S1CP
MwZOL0rdnkQvXLmwZ2FHDPSWLevoKpIJaYGpmth/0XD7dxBHOVpghdiktRgN
0aXL7btPkQmryvEvNN+jYX5IyvYBmiplfqVlOBqMbimujKFP6BheD+qJhve3
uB1VgUx4f7n278qLaPD61D6Yi1Z4K8d2sjYaCto1JJgIMnF81DmZvyQacqTj
bt5GNzQOJe3MjIbvR+uTPqBHWfbt2BQXDdODpTXySlh/qe/s+xMUDQoq954n
oX0rLTfTeEXDVX+WKhplMtHn8u8R8/1o2NTjEm2NlvEs0RW0j4awE0+sOtAs
Dw0tTltEQ9pMq4D4aTJh3j/yxMYgGrL2ZLeHosWrRFVjzkQD7ayRyS80+w9Z
2jfK0UCf/GnEQIVMjKwszjDK4XgsFc7UoQU3rNcvikXDU9drOfyqZOJrQ6Rg
xv5osD5gM/cYLRQcaLW+OxoqkxUFJ9AZZPMKI8ZoOCU3oaapRiYeU8V3NtHg
9XIW+gXoNV52C6mVKDD+WXGOWR3zjc/xypyZKGAtGZK7jQ4oerl26HMUyPf0
MfaiNZb+ihb3R4FqYe6b4xpkwpGfWfVUVxSQ084/jEMfNjl1src5CjTYuvf8
RWufeLfzTk0UJJsLpl3WxPMSs7eQuzgKqH/O725CJ5Ze3/MyIwpGdUj3D2rh
ft/Op+UeFwUcLUfbfdB51uFyiiFRoPDh25ZJdPiHoyM0PlGwsXZXVFsbnWAj
0+0aBYmFH5UK0Zek8mUyb0XBZzt+FWYdXE+FW/0eV6NAuFZB+haa5K+wx9ok
Cs7xSTO/Q59jDZk7rxcF1fxb+2XOkImmoTWyqmYUKOtUBkah+ZiZNAmIAnUZ
JSwJcP+PmdUry0ZBzPW8Z4a6WA8HRxTpiESBk9+8Qi165orWLtN9URByeHcm
z1nMdzFis067o+DvxN51N/Qux1mJaEacT+tNp0bRUvtO9zZsiQJB7dYbxDky
Mdn4rW9mNRJWFK9TU9HnDJKkDs5FgtrUQjjNeYyvb8SHzSYi4fe/S1QL9Jdp
656s4UggxPNutKADNLh3Lr6NhByxIUXBC2Ti0YX9nmovI2G9cm7NG82rbCqd
+iwSND2nMybQ2ZzlnFuqIuHzxdcK6npY7/rvPGhXEAn6M+HPstGPeQ0MhtMi
wYrttOT2i2QiaDWoQC82EhgDBwOvoT//zed+GxwJd48Y97ejM8tKEsg+kbBU
1cp8RB+vV8kQ/fIgEnZs3yvjh77lHt7i7BgJpAVj1cn//994e4gpm20kJOv6
ndYkkQkx7oql8iuR0LKSLp6L3v2H2+MSORLq3xRs3UHG/Pbo+9+dupEQW5nx
6hr6wUlVqyaVSHAODnBrR7OqXi51V4gEL1UrnsMGmN8P2Q6fPorz1SSRQ0E/
+Zo0xnQkErb//iHwDe32U6F6jB/n+02ij5oh5ls+b5OaXZFAo3p6IBN9sKS5
I4YxEi7pjHDRGWH8ItTWHtJGgsyYg6ol+s2LKxPX1yMg7++KaTOaIcDO7/JC
BHRmuFjtN8bzKNz+0XAyAmL6fxl4oGO8+j4ajUXAbNL1E2PoquYtXuZ9ERC1
6eNWuITx5Wxtx82uCJDbof08EV3QcavAuzUCDNuqrv1BKzCmHEitiwCyzr6/
Rib4ff4W4ebyCLha4P+wBv1b1qxuOi8Cgv/9/rHbFONp3sZb7rQIyLhkqeGE
Tl4WtTkXGwFqn9+HvEfvq3K9HxASAcOlmi+OXsb8EeH5r4sSAWFTzd9D0HoX
Py3sdo8A/TKVlVn01+Zj56864ftJdi7pXMH+8KkwR/2NCDAJMR3JQyux2Rzb
YxUBfP9WK7abYXzNSCtzvRQBQ7kp96zRZSqBnl/0IoDphd6RFvRwzed0Pe0I
+EjhaNtnTiY211kxvVSOgN2Hvpx3R3PN9tWryEeAxEjzy2G028CWwhdSESA/
VSEub4HxcPLJB90jETBNrX4Uje63bJP9KIDvT9P9bAntaEffeosrAnZG/Zk+
b4nxadHEnYElAvoDgK4Y3fY0/XLhtgjYJBW3k8EK1+9s05WLG+HA/YZx4xp6
ZlOm2+blcFCvih9tRS9+UiitmA0HSTnVwv3WZCL4mevvGxPhsCl35zV39EM+
Uw2xkXCwuDzHPIwWOvYpdaE3HDwrljLkruL7/dj2r74zHGhouQ9Fore9GSAH
t4bDWr5Z1Dyaj90iz7o+HFYYOhfOXMPzE1Axd7oS7WdyMg/tmv9Z8FBhOFj7
cjhutSETl53pVVkyw4Hz5mKUOTqIqq65kRAORP56dgO6lrFBbCkiHLyzxLO4
bTEelEfOzAaEw+fuwFAn9M/yNc+fXuFQFc9t+xa9v533x68H4VDp8kFC/Dr2
I4Iy+2juhsPM56ZxP/SyizMfx41weHb20+OvaJNJwVERq3AYkZNmUbLD/oHm
sammSTho8zylJqBPN72NttMPh3P3nReW0XcCLHwiz4SDR4+dut4NMpEl5CXY
oorPz4n3K0J3V/jeXFEMh+3edDU77MlEb8VL86PHwqF7Nr/XEq28lr58Szwc
0m+GjD5DM+XdE34iFA5nois+cDvgfBwr/L2ZPxzezu+pvYs+b5RPvrA7HGxY
mwK60S84P2nkMIeDs1+RtshNrC9zG1u3bA+HkJ9jy97oh6GNLy03hcPtIaPQ
MfQLT+Nzr1bCYPM3Xi6FWxiPbVj0j8+HgXqRSEAk2sLY/F3OZBjYv/Ge+YkW
Se5/wT8eBo1TYie1bmP+Tf0nnDAYBmlpgvcy0JRFi3Xed2EQHm+f+g8tr5og
nfkqDA49oK82cMT9aA5vpFrCYOvMWm0Z+q3E5MvmujD4HqNUyHAH+9v0E/zG
lWEQITrmb41ebHnfsVwYBoOkfnIj+mKWeXtsFn7eLsLKfRfPg1kwu1JyGKTI
DD9xROty7syZiQ6D0bPT2p1o9RE/j+SQMJDuMeoUcsL4+6E5nuQXBi63RE8+
Qhsw3V1gexwGgdNmMQP/fx5g4vHeJQxO/vnz6agzxiNVJZV4xzA4Y77BFYC+
svf7sat2YXBvxFbxK/pnP6++nFUYWEsrnT11D8+7aFkck2kY5At66Uajp7Pu
bZkihcELV1mFOfRYuYZ/x9kwjB8kTs37ZKIm9q9YiUYYbDhNDaeivzo6fYtT
CoOYsvnQNbSXRFQ5VT4MVh7ay+i5YP6hnA5ylw6DnQXmLfno4M02jvdFwyB6
Z7cSrSuet8kl03uCYSB/q7rgEjpJZ0DnAV8Y2Jbx0lWiN1Z3nvDeHQY3sjZr
Mz4gEyouPvzhLGFgLGT90Aqty6T2J3NHGHAznkmuR/Pna7+qp8HPj1cXcrqR
Cbnf8b6D66EQ45mbewP9Rwkk/yyFAuvb/eGtaE6qUsP+2VB4RStky/uQTHx0
KBPX/RYK/hsV4nfRr45luj0cC8V+oGfsNfpLo2R2+UAozHxxe3TQHeff3yF7
5i1+P7mW8QFaMM/dRfR1KBxoDvB9hz714jHPzdZQuKSwOCf8iEwYcSX5VTeE
QujvObXH6HPWa/V01aEQ8IVCHUDbbzRXkktDoe13Ta2kB5nYUiN8oygvFKwE
/AYp6Jkps7EdGaEgQ1qeGEEftEvZaZsYCtlBWz/JPiYTF4IFpruiQqHveXV7
ANqaX8BVLiQUHk4yJ31Gi18ae5LlFwrLm5jM5D3JxK/fmYl7PENBjq6SNRR9
gLnmcOiDUHi/tLXkG/qTuJU+o1Mo/H5Dd/KUF5loVF/lD3IIhcsx5ZURaMvi
Ni92m1CwPM/GO42W4hF6lGiO87Nx4LaSN5lYT73BJHopFG7lTVVEo+uL1kSe
6YfCosG1rzPos9vEeklnQ4GGM3mLig/mv5arWxc1QqFqMoQ5Dr12hrUuXDkU
Cj/Djjn0E6PwBbmTobCDtWhOlUImOKaMssZlQ8HB42NrPNpBuf9diATeT63b
dx4dPfPQ+fQRHN8t3xPqvujK1sC1/aFQvnt7fwKamirEXsUTCl665y0X0A4L
fLROu0Lhq6j1iLof7j9+CRN5llAweKWhloj27x3k3kIfCm9Pr8cvoPtmc050
bwmF6lL3UXUqXn/nQFXq3xAYkepnSUST4vsCnJdDwHN8q+QC+kKd/tPz8yFw
4TOjoro/mXAiSSlIToeAif7P4wnokzs2M7B/DQEe40KBeTR9mOmRtZEQuM6l
tawagOvzciL4a38IUMraauPQKUknTva+DQGmc4ftf6Kv7V4Tfvk6BNa47JlU
AsmEqFaXwfMXIZB6LD4hBm176XJTfWMIlL8r5ZpB27sbWjY8DYHjPBWPlYIw
vsxcV2iuCAE/xYzBSPSBCQ2V10UhYGDtJTCFrizIdB3ICYGsF6SLp4IxXnjK
j0ylhUBTMK9TGDovv+napsQQ0Foa9J5A/zb5s5s7OgSEDod6yofgeX+d8/14
aAj4XlF2CEJf3RvQZ+gfAlPv5jTG0QwWNz65e4cA/dMklmOhWK/n7NqS5x4C
k9q6L/zQX4Yvnui/HwKvmjfbfkSTB5cf0d8JgaMmteuSYdhfXHn7gbDH+b/o
5uqFLmN/etz1Gl7/XXOyD23uREmpMQ8BcYMDqiLhZGLnFCfTn0shcOfzzuCH
aGreaTdlcggQr+naetAVr+anAs6HwDV99pmDEWQi8BjtxSHtEPjVdGzzPbRv
llmlmFoICBjd3vIK3ZK1uNOLCIGzZu2LvJF4voOzLo7Ih8AuAYW3N9EOj20C
TsrieEdfJzWjR23ES5IkQoD63d1wVxSZOLQ0WUcrHAIiFBKNDXo0NLzY/mAI
qG/Ti61Fb3EU9B7mCwHpKmc+pmgyoeaVIK+7JwSsx1+EXkFftVt53cweAk5D
yotlaB8/hROKTCGwe2FGmS6GTHjO2j54uj0EuO51PCKjDa4EhStsCQHzxsGC
XPRK1pXlR+vBsMK3r20d7f221iJsLhjmvye/OROL+XLwjHX+12BwvWP4Ihn9
OFNh9dVgMHzgOpc/jxayLN619CYY9MR9Hp6OIxPCAf3VB1qD4QLTP4hEH343
PWD0NBiU2Z/+nEB7HTlwJ7Y4GBJj6gLl4smEfmW9x2hGMHxf28ZN/d+dG39E
44KhJDopYgj9fvHomEdwMPh2Pv4rmoD9UU+m4IhXMND/qbr4EH1RqqBNySUY
ejwV496g61eTGgscguHBC64ugUSst44M0/NbBUOukPbcLXRfz4uUGKNgWNzW
t6kZXcna9mDPuWBY6mrYYE/C/MiiFZuqGgzEJ9oZS/Ta2vM5SYVgsMzMb69E
v1zLdGuTDIavjyvDtiaTiWOyt+WthILh1PhBbTLavyV7Hz1PMIyI/pnPRqeU
vxarYg2GQ52KlBU00+p1Q5ttwWAn/oNeMwX78ducyQf+BsF83Q63WLT3qMnq
l4Ug+Po15uMkOvfjiHnh9yCw3p0gKp9KJr6PH/vwYCQIXBs5baloyxM7dPXe
BwHn+e1Rg+j0tb8tkh1BwCDvVCKchueHvkmWszEI+GfMalzQLhzb4jdVBcHc
cGdJB1rU0/PnQn4Q0LrVRXGnY33jviD2IzUImpQkr9uiU6fYz/+IDoKbKSLi
T9HvDAr0FgODQJq5dHRHBpkYYfSW3OwVBDvpmt0N0TtWro9zugRB76oFUy66
OF/aUupmEKhZR/mvoOtMy0v0rINgpvnSsnommZD58qLpwaUgEAusOR+Nrs/W
jSy4EASEYnHcBPpIrsSBzxpBcPQc8VY2C+PFPb2rAhAE48oOK17o8xI5lyxl
g2BT+CnG9+h3NwX+FYkEwY5nJSwHsjE+XylX27Q/CLTU2mluo53TLkkZcAXB
UA7lcyO67jxPTRVTECRdnS9jzsH9sWm5fy9dEADt9lumaKbyX/6U9UA4urmL
txAd1S/YuTofCCWfVGvW0ee0YqNvfw+E6iO3T2vl4vlTtZ6YHwkERlP9uhh0
/tXsCude/D7twoFvaKE8179bXgeCXZqWi2wemdhjurUuqikQGp6ZPfNEyxx2
mJaoCYSpzycWe9Defz75vCkOBPvoXk6BfMwn3MF+d7MCwdPi+CF79NK2/Nl9
iYGw963ZoTp0dZB96fvwQBi7Qd5FX0Ammqt2dQZSA0GmiXuJjF5p+nLyjEcg
iBkXNWaip0T5/rDdC4SoVo4Hi+i2FIato/aB8CPonJBSIb7f6l/9UqtAMFW1
fBaEfqeg8s3vUiB0OF9QH0YLRshWXtPD8VfyNhwpwnr7nGjtGa1AuBPcfsAZ
DSM+S3JKgfAuUv9eC9q1JfuSsBy+v1FbLWsxxpPUX7P7JALhvoPArClaVmgo
i18oEIavWjAXFP/fz7a5H+ANBL6+MP5V9DFJ0btiHDgf50v51ErIRPZ5j8eK
OwMh6fpzhnC0lrZSuh5NIByobZ0cRfPMT711WA0Ajg+NlaKleD7ZNjOGzQXA
Yb3Km/fRaU70Z55+C4CKl5ncL9Dy/aFB30cCoKAnopytjExIjAt28nwIgOQt
3gqX0dEihrTkzgCoXrlXlo/eJNMkEd0SAHVajlwr6KLL61ofawNge4TTDZVy
rKcW084fKQ+AUAfv0hA0N7sxuOYFwKd7aV+G0TY1L5nfpQYAl0731iMVZOJp
dUyDZGwATHqzct1FH6m8qx4REgBxzde4nqMN9rFl/aUEAE16/zbGSoxH8gc+
2LkHAKXJYsIArbjV/N0npwDgf85QkYHm0PGPvWQfADqnPtycQ1dFXD740Qo/
H2ziOVmF+fpguoOFSQBIyfY+oaC91nidf14MgJw5ZuV3aKP2+GMeOgEgWXS3
lu8JmTi6OJ3LpRIAG8w7Dtqi/wR+el2pEADd1a9dK9EGJL14A+kA+Kzd3LSp
mkxwle5l3SwSAP/sfq5oo59lcQkX7w+Aa416fNHo7WMi4+bcATA1tXB0HO2Q
Ji/LwxYAb0LfHBOrwXjwWox/aEcAjBn9OHIPHftuPj55cwBY/tBmaEbvbXDK
tln1h30zcx8Zn2I83F+ieGLeHwxpR5IM0HL7I42YJv2hbYDzbDo6/qrA2vcx
f0jljJ+dQTvtO8f1st8foq7cdJOrJRPHNwmVFnX7w2uLmPXH6AdHsxtj2/1h
rJ3TphP9zGxYmdroD19OTLfuriMTtMU90o+q/cHUbC+bOTqgOCrYtcQfNKdy
zhSg/WxOXXiQ4w/Mj6Lu/UYPnht1fpziD0FdE2FEPdYPp8P/BMb4A9vjhAQq
upLiPJwU4g9k9aeR79G0LwrYK339gfJK+SFfA/Zj28lJ3Y/84XidHOkamvQk
8d78PX+waUviLUNnhOcn7b7lD9R45/fr6MdVRQynbfzh5rdWF9VnuL8C+hsc
zXB+jAJYgtG970xKcw39YTq9M7L/2f8/33Qa+3LeH6TvBNDvbyQTtSKmGoJa
/pDu+sr+OppVQu+rrbI/sF4PbKpACz6OLq+U94eqxfd0/9BK6jeL6aT9QaIt
Q079OT5vRLDXSMQf7kVvGIWghz5v2Vd5wB/mdn23G0C/P2IYzMHjD3orV+z3
N/3/80Vnnvsc/lA3a3f5OproqGgZZ/CHjEImogJ9uO2a13k6fxj9rsHyF91+
+ie59S8Vki7ydas2Y7/4N0vh1G8qXM8MdQ9Ce32YF6mbpYJwSCZfH1q+V0YQ
vlFhd8elQv4WzKd8/QfaRqnQuv2pyDX0zC+1gxf7qcBH0xhbgo6o+rl/opsK
5na3llfQ+9+f5nF7SQXBf90qSq1k4kfvE4Y9TVQ4Y//Jww9tf7F5ruYpFTjv
ZBb1oK1+j7VcLqfCjjb+V3teYLy9EeRNX0AFOn69PjN0xF0diacZVJCVUX6X
i47tTGqwT6QCx7OfDfPo33IMkoej8H3umcadaMPrXfgeTQRR4dyeUCsPtNMF
8/xcChUOGlMFXqK/ulwtuvWICpHLOq9Y2nE/ZDZ6n7pPhdicISsDtMD9LeIs
t6lw6/CJuWR0fmB7+oQtFbKkrtl+Q5fa5n9+bkGFbe7X34u/xHzhqTWVeokK
Ba9UxZ3Qw8fUK3z0qTD/dtW5Hh3Rpnrqpi4V7p2jltJ2kIk7pjNepupUENq0
NqiNlqX77nWeoMKBJO2lMDRkjMtrnqDCwITH3wH0ykZAuupRKixFJf8WeIX7
qyq2Vk2ECleuZ49eRffLN7jrHKSCxr6E6iJ0yIeyHyReKuxyeuTxC92adnTD
ahcVbh8iy598TSZyKOvl95mpoLS4//NjtP2Jrm1h26mQET3h+hKdL2u/XLSZ
CstvM2hZOnF/Nqa6d6/5QbfFFTcSmvezVOLvRT/YtINnIgE9YT2ls2/GD4I9
Bk99Rh/sjfU/N+EH9QFJlCNdZELHkZXkNeoHNFO2jQ7oXEIwt67fDxgMlScr
0T2L+R6rPX7QEHuI5g9698rDYflXfiBhx7tT+Q2Z2HzdpepRix/khwjR+qJb
97gxvKr3g5I21ZlOdNPDa0N7nvjBbI/bC/ZuvP6ZgMCNEj9Qv9kTbIiuyA7o
a8n1g06L05rJ6Pr8yH8C6X7QdOPDwhe01KdDYR4JfhB1NjBAuIdMjP+TCp6I
9IPJDttdN9HThpkLZ4P9wCf1VkglWvHz3Zp6Xz+wjsxYW0OLC8aNSTz2g8Jr
W/WJt1gPKe20ynL1g7yPscne6NofLaf33fWDviqzwQ70sZut91Ps//cVOpZ3
ZEI5nZH24DU/uJsSK6CP/jOVMppv5gcZx5hF49Cux713yBn7gfvJlkOj6Nub
mx+2X8T3u1vLfvA9mXirbnXSRNcPzDOWf15D3wq8D7/V/cA40LWuEF32gdk7
XMkPPi1q3l9AS2TL08sq+EFbvJXQ8V4yYb3B9HpQxg+2aPY0u6JtjDLavMRx
vp8Fn29EB+dzrB097AcrzelvaD9gP3bpwZWv+/xAmZvllCZaUnNtOX4vri+l
LyEQzfq8uJ7E6QddXX+me9B6Ho1FnMx+YFL1WGRXH5kwrbjQ3r/dDzxo7IyN
0HI/g7al0PjBkXu1rkloTYkUm+t/fMF82DFgvO//3y8pn5b/7QsXlqIDhfqx
PixdpTLN+YKCt7C7LTr4c7rKxKQv3L8oblaE/rM8wdn02RceHcqSXkAbv19d
T/3oCyPNEb9lB8hEeQ3nknefL8j9/JN7H72k5LR+o8cXtB0+nalHvzYxZDZ6
5QuTO1THNw1ifruwIarV6gvrXsJXVdCFT/LOn3rmC+5ZEcMU9Jm7KS7HanyB
IuOj/Ap9/fmhzKPlvnDi1+ZYpiEywcZH7Tpa6AudRfRj59FiZPalY9m+EHwo
fXck+uojVnZI9YVhwS7oR7Msvj+sHe8L+28GGewdxvymU3LUONIXRl9PmJmi
w21WxByCfSGNZtA4FW1nQ8tF8fOFbf22al/Q/llis2mevlDLnrDv0Eecrydv
CpvcfMH5wc0ZG3SyrcbFCWdf2DwwlVuAvte2PMJ42xfE5hjJP9FqOwjtE3a+
MOA7vCQ1Qibykryjrln7wpyNoecdtMYhiYb4K75gbUSheYJ+cSvz2VsjX5Df
Z3N7Fd16Xy+GUd8XHL03v1MYxfNklaWqc9YXDujqHXyIrvFmbA3SxPVVNrNu
RH89u8bee9oXzh0Rj6UZw3rnypgE/ylf4Oioq1NBv7kju+uGnC8MTjP3+KD/
3bjV0nDUFz7oC39oR7tqMclxiPkCvGF6Tf8J6yshX/sbh3zhPH9jmQ76m5yJ
Vcc+X9BhVKIGoVvfMnKL8OD4rkRc6EYvGvNQg3f5ws6xup1s4zie84zlyyy+
cEmvvlIPnaB6Ncxipy8UecSci0Q/GygTfEeH++Xo+eEP6IpGF1u1Tb7gJjpl
wPUZ48tTbdP6NQoEHrd+YYjmjKj4d/wXBZq52w/Go9kOqGlW/aSAdSLbnWG0
mlq4gtwUBWp9NCp4v2B/Oi75rv4LBbYk2X01Rad+qmRUH6XAwzyPbSloS4na
7+8GKGDlSOX+hP5ePWRm+Z4CP5/58e3/SiZEbCucVroooEt+zG6BNhT9cjDk
JQUKNzmvpqPXP++0FWmhwFFP2+4vaGGHrtMdDRRYz7wcIziB75feXWxXQ4F9
kobnrdG+Z2ry2SooUP7dcD0L7SYqJVtXRIGaKMuob+j1hXFNm1wKSG1+sP/w
NzKxetr1254MCrD+TEu+hlYvzdnZlUQBlUPDjLnolzV7K7xjKZB/U/jGJLq6
zWeEiKDA3rCQ+iPfycSYeJLvRhAFLl9g3bBBfxbmKnnuRwGZe8VSeeiHHwsu
ULwooNNxQ38K3aWzy/6cOwW0mc/aCk+SiRgzlk28LhRoYyTdtEWHfTXYOnOH
ApoB3lfz0IUexQ8bHSigdX7s7BTaoq7XOtoW73/A5ojwFJ63laC6W1YUMG/f
v2SD3norxe3sFQrwbWMpyUWTT/ZkSxpTIDVT2mQSXao6JcdJogC7bcj64Wms
j85Uif89RwEq9xH/a+hLk5sp37UpsNNtE0MOmvdhPPSpUcCHvOfhN/Q9ZT3S
SyUKDDg4fRL6QSZOKKy3N5ykQKc/97H/KLbvuJy/KA7giZSEkkgphdJQtGjI
fSQaGpR4Qos0aKq0x/f7jNIeSpMoZWblR0ohFdEQibSNFqKUhPw+/ny/6vk+
33vPueee08/PBZ6v65p+e0M0EfcVCDsHv3/rUXZTPZrs+2Bw8z1sHP1O/aZK
NFlR8uztys97GE8PF/69pRBN+pLPjx+AD4TGSlWsjCZTVm94zsJNR4/G1kgj
nmVOf3rgmY26hi1Lo8mmWMPh5V9QP55WG/ctiia3jrPr7eEJ95H08QXRZGn4
qpw82NDljKLQ3GhirbjargPeoVs1Q3428sk6SVhyBP2o5LplW2ZEE88qh1u2
8PiPjmMHf3PJafWc7ZlwWOC1BdE/uMTE1/DFK5j6kfH+yiiXtBB7M7GvqCex
EWNtn7mEc2D4P2s448duXb5BLknJ+7IwFd70n8htrfdcInDrsGMzHD1yxtW9
m0u6PQ6cnv8N91Hob5P8di4ZiXndZAYf6Vqyv72VS8aeNX2LhW1NP+Usec4l
0b9N+Z7Acdl+/MxnXKL41kyQfxTzgPWF3Jw6Ltmw5jXPVljtTKxt30Mu+Xpj
ZICGo2wWb1xTySX+6hkP78MvPpoZBJdxyQPPxoRpOMlr3eEnpVxya3WO6cYx
nOfiR9eXXeMSoZV/J4Nh4c/zl/hd4hKnFX8yb8MB2osznxVxicrASaVxOEfm
nbriWS6pXd9yRf074vM68kNMHpc4NJes8IEDlCevDGdi/YHrjl+BU6JsY3ee
4JIrn2x7h2CHlzeC7iZxidiYirLCOOpZ2aJA+Tgu5s2rLofgcmYKK53LJSfu
9KSdhfOPbMzlp7mEmnp0oxsWJcpVYeFc0tFiX71sAv34Vf+h70Fccp33eo0t
/FVRbZmPP5d8NK0sy4DDi0KsvnhzibbH8dMv4EWXPOK8j3CJ/mqxQOEfeH/j
VTVjLlxyaKMzwxzmWXL/T8gBLhk/EvzrONyo46jBZ88lgsf2nK+F3zLlnVNt
uSRLYobRzEnU7zNaiStsuMRzaXAbgYtrb1y9tYNL5NUf2obBXr+qa7ebcYnu
qu6GO/CL8eTn743w/JIWjXHYdtigMWoLlwSlnI5T+4l+InlW+XLCJbdjjVs9
4VAx3owHulwSZtssfBGuVXC3c1nPJQcrdDZ9hIe/uS2Yr84lnb7RdiumcJ8u
VL94RwXx0q7wsodLz04ouyhyiVtDu282TGkMpS6W45LAkQ8ur+DuJ5s7n8hw
iej+HvOFv3C+uzXmRC3jksfNz+Qt4HqHyUU64lwyKljy7ThsfeHx9HdRLqms
45bUwC+Pdz+6uQD5+cjWbsZv1NNNwYcC5nLJjHuK0xvhPb4vunT4ueS918/k
IFhWV2XtjJnY/4ynYqXwiETdrqfTHGI8cjZ+BJ7422eeOcUhwuvpcaU/6Lc3
PRJ3m+AQD3mPHS7wmZSrN3VHOYQ37GDeGVhEaniZ8BcO2TZ6uKMDfu1aaTUw
yCFBhpx54tPYT7uj1tUfOKRI5dY6a5hlulPqTC+HXHT7szURnugqKqE6OUTp
mqP5E/iI4n2+Q284JLOyd9usv5hnTw7LbG/lEHULljqBlceDpjWec8hfcWPh
EPiee1nu8gYOefFavacUPhb09+e8JxxiZrTt7Ah8dPrUor+POOS5FGe3Eg+T
UaD2eWj0PoecEBv97fzPpxmhgxUcktSflH4aZq/5Vt13h0O4Zk4y7XCRCLO6
q5RD+P+45S2awWQc72gK7LzGIS7XLwhZwvmepd1dlznkgay813FY6ceBn33n
OeQ3X++Daljwt071YCGHPBLr5J+Gcy2y9MbyOSRBQIqhzctkpC7oc/ybyyGp
6QWHj8LPLh9Tm5+F9fj5RV+GtXruXlqeziHie5MyPsJnSkQbNVI45PP0z5My
M5mMCy79GaYJ2F/x/+L2wvGn82Y5H+eQvXa1vifgedqnxaI4HPKRVjFthG1s
dj8+RXHIp01fFgnMYjLanFQl74dzSMu2uS2bYTWhE0Lvg7Eey2gqFBbdNp4t
eIxDiucfWnkLXrnlwSONoxyipV18+wv8LtAtxsGLQ3qidmxS4GMysjL3v084
zCFduQdvO8F6mcJtlS4cosh4tyIH3lU8aT96gEPCpFuiXsKj6rEhCg4csntY
/fm82UxG8js9Bad9HDJuK7DICObL5bjk7sF6pGxMomCfoB6Ndmvk64Ckbxms
0FCbKLGDQxieDnGj8BW50gA7M8TPfkWmMj+TcXKLXP9ZYw6R8nI96Qwfl8rs
HTLkkMfmasfzYLmuuINamzlE8Crt+Qqe7os6QutziNwWe8MFAkxGSvnkj+c6
HCJZXjvPGF6vcIx/1XoOuVRX+SQKllwanhmkziG7lpoElcG6V1IvNKlyiLWj
29JReJeavo6iMocUmC2/ojSHyRiUnrWNsxr5keCjcRDWkvRpfLeSQ1pf2F/O
gZUnBJ8bynCIY8OnJS9hvwsOZueXcUiiotQxIUEmw2XP1Kb5Szlk7snRWkN4
vqlb8TExrP+Rt2A4rDC6gd0rwiFWDicZt+AVHydfWMznkJWLPdw/w9K9eumV
ghxikfGVLTeXyZh4kFq7jp9D1iSsTrODN8Ymu5ybySHNxaIn0mFDuyd+y3iQ
/2m3oxtguciWT+m/2WTvLzEvPiEmo9raoFnkJ5vMTVAz0odb7a4tSx5nk8Xf
hUQD4E/6t5qFR9lEvePi88tw1PWhobQvbNL0dR7rPfwjZdh96TCbLOnUXr1s
HpNx/YW12Zl+NhnerlppDYtx7icrv2eT/v6vRnHw6YYmrTs9bGK/j/XoITz8
SUbXqJNN9u0Y0JiCa3V25b5+wyYFPisy1OYzGfqyc/d5vGKTG4c0h93gErkB
f94XbFL+WkYjH27vTBzIbmKT80eHPNvgibGCUq1nbLKsIy1n/gIm4/6qhraW
x2zifW95xVY4ddP1HUdr2ORaZXJTGBwkMym16CGbnIsebL0Jbysz3XSnkk2e
VK1pGoIvz7a+Zl/OJpbz7cplhZkM60UVR/nvsImURHg2E/42pca+Ucomz48n
eSTBzt1O7xyus8m9mSfVauGGbz8TF5SwyYBKxuBv+JLHBc6Di2wyvyTphIYI
3jdNpjagmE3yFbnqh+GNpcKWawrZ5OHWsOp8+L7smuUf8tnEvNjfqA0+uUFe
Kz8P+z/qWzlvIZPxePfNJLtsNol+dkzBEPb8EKMidZJNDr/mcELgFnO7ed1p
bCJz90zrNTj7T79KQTKb8Io1iPfD3c69Ce4JbCIdL2gpJcpk7B7nXaMeyyYa
D/cHWcP+svz8f7hsUmpbe+I4fGLfBal6Fps8+m5SWAVLiBV5ZUWxiZ7WUNE4
nHfv7uThcKyn4kKu8iLUr4fn7m4KYROVNXEcJ7gjTv7mokA2ebYqxekkLB/1
p+eTH5tIGFWua/j38+lhgzofNnHWEBvjFWMyRpxK2wo8Ed/jmee14dDfS0/R
h9kkbdB0pxc8trT3xEFXNuGMqn4ugC3/NN7d5swm8VuMwt7Aej0X5q9xYhPX
0Izp+YuZDINR7SRRe/y+9nJ/Q5iHaaj3Zy+bzFz6viMYtlZKFxncwyZX7/Zr
X4XjAsaF23axCV/5mpj3cI72Ou26nWyidvtW/dIlTIa5swi3zIJN5plxeCxh
//ZDP69sZxPZxacU2bCs56/kQmPk13XebWVwW2f+9rytbBJx95bNF/hBh5xC
pgGbMJ6VMVeKo77w75NLJ2yiTItYMmGvIRGDExvZZG1glXYCXP5rWXi6DvJp
a63YQ/jhKcvWzPVscjpG4eMErCkbYXJKg022vxm4oLyUybh7N/z1uXVskvR8
jpMjrBa/irqqwiYVgolz0+EPp0wMypXYpFEq6MITuOHdI4knq3FeCup1p+En
6t5z3qxik+8aMVXqEkxGl8mKecOyOL+uNze4wgHP7qz6K43z22pRkANnG8y3
FFvGJlvE7HibYX3xv7EqS9lEsrJn1yxJ1P9ctzajxWyS6tKRrQ1f5FHUcBbF
/p+zeukBCzCX59HCbOK/YNuMM3BKhvKignlskqFXJtsKByarnqwRRP5VlmjN
WcZk7P85R26IH59XVdTXhzMP5lcI87HJLGllbV84jLTu1+FFPFbelj8HZ7XH
z3L+yyL2z5sE3sACDpdvJP9mEbeKwC4hKdSXlqUuVT9ZJDPwejEDPr64Qurr
BIt8SY909ofHPoS8XvGdRcQuvl90Hv7Wuil9zzcWcdz27s5bOHjXN6vELyzy
7Hf4jgXSTMa94jDhumEW+Wt/+60BHPL56bMZgyyybTpl7zGYIfGUu+kjvu+I
cMMF+MGki374OxZJ36Cl0QlLKSaM3OthEdYob4LwcsRPZk0uTxeLWK0Ja98C
f5DXMNj6lkWy/AskA+Ew29SeuNd43t7QHRfh90W6x162soim5+zgTnh2sxTv
8hcs8kfXKF1YhskQd1VlHWlmkdVWjHNb4M+NDpNlDSySxPh+/hhsqlvkKPiU
RcrSDuVfgLUvTdzd/5hFml9nxHXAzNFts6/XsMi53NjDC2Rxv5YkbOavZpGr
R7boG8BnTB8ecbjPIvNbqmcGwH//drDK7rEIZ9/8ymL4bMurGLFyFolKk/No
h2VTLwT73WERYT6h+fNWMBlXX1vavLjFIsO6jwoIfFSwRkLrJot4Ve1QOQp3
7uJ7knmNRXKWlV4shOeUzHOYvsIiEh1fJdtg4Zdv3x66xCLa0XOoOStRn828
NjWdZ5H+Ip52PXjtwUcc3SIWqax+Le8FX1LqulZcwCI/D51wzYejQioqF59h
kRCx9bktsOyIY0n0KRaptb3/aNYq9IuDDRFTOSzCf1erdz1cET97rXcWiwjd
y/zmBnfdn1/5IYNFjAeHx7PhDtVhJfsTLNLySO3LM/jc5jP+r1NY5FCrR/s0
rCK3IXtXEvIp//TddXJMRlPNzeyWeHzfxWeJB+DLTdIBVrEsoh88sfsELFIS
pfAyGvuVvFy0Fm6N7bu5h8Miyn6m1T/g++YWiztpFpEpCnZVlGcyvuQ0WjhH
sciKy1f/7oU12rz2fw5nEQGBkbh4OEpKb1NQKIuYbdQVqoRNjBljs4JZRPBp
WtQIPDwcF5J2jEV4108PyKxGf7lnzYuV/iySMR261QqWS133+5Yvizw5tyCD
BRfYn/9u4s0iWy6Xt5fCmesLy7s98PxUWvQj/Ge71o7AwyzS1ObCWKKA+yDG
87qwG4vY/j7sZAwrxzl0XTrEIksjU44FwzsvSb8yPsgi3V0dkRfhY98rT/Y7
sohUtmX4Wzhitc2KGHvEV/WTl5Aik1FZNuGvtJ9FRiVu7dKH3V6WJTba4ny9
vazqBU9Z3/Ly38MidZ9bf5+CL9bxLFpmwyKyjepVTfBLn9LwGisW6ZysCeBR
YjI8DAYv+uxgkdbBFBk12L3nTraUBYuwl2VVOcE6p/XNnm1HPgh1WaXCKqzU
yjATFpHUONj+EB4hL76qGrHIMiHl3WPwlw3L+voMsf8i2rUrlRG/0NiUTAMW
CSuPV9oF/3yiN23JYJHbbGUWG25MsFg9ZxP2+8Pi5lJ4f3fv3Ed6OO+7d4p8
gK/RYpeidFik3bJzm9gaJsOqf84ssgH7Z3LPZyt8d3WP2F9NFrlZNpYYANcI
3O2+r84iheKsM+dgpZ9ljux1LHK8w/N8KzwmPDPTRJVF8kL/K+BTQb8vXMYW
XsMiFUcc0rRgnQM88m8UWcRhxZHAQ3CK2HRIwWoWOb2owzId/t7XRnvLof7c
Ll1WA89SLN2ov5JFjkX86PwOR38qKxaSZZG9XUVpq1RxXtqEqzulWSTAtEZ/
F0zr9iZcW8YiU1o2HSw4TGAXP0eCRcpFbb1vwn1vUlX3ibOIwu4XE32w9VAd
r8ZiFtnhXXt04VrUC3FpltAi5Euz5rvNsPOH+yX9IojvJxljX9jMv4P9aAGL
TKslnMmH64/nzSqYBy8MG2mCg+LUVFhzUa//jqj9hd0ja/84z0G9dRl2U13H
ZBTPjQsw5meRPXd8TtjBtwJK0lT4WCTyIF0aDwudddyzaCaLXHm14kk5nCfa
UvWbB/UpalfLEGw9rPHs4zRNTjUsbV6qhv3rvx3a8psml9cEPDSG/zuY3FA1
RZPdgu4XAuH8PV/vl0zSZPuLH+wiWGXPXJvTEzRpG1tp0wpXpYgdT/lOk3dt
I0tnqSP/n2/Zzxmlyfchuxfq8PKwpw0hX2mimulDOcEfkvo6fL/QZIep0qpk
+MK5qpjDn2jy35GE8kpYaiSr2XmIJrYuuUaf4bT1F246DtCkqcD2saQG4tMl
p2b/kSamCXX6pvD8XmNju/c0yYwbKA6Ck5q2T9r10USOv2p2MbykxY3h2EOT
H67me1vhX0Xty527aHJDLOPsTE3k89mOdPcOmmQE5nSrwVeuXDzj006TiO8O
Io4ww4gyCH5Nk97RDxsS4QYqL5D1iiYvX6+1roD/zNRnJL2kyWwhxsEheIz/
VE5uC00efhN3E9diMt7s/RtzqZkmI18qnLbBh/fn81c00kTYTXWHPxwxfX9x
4zOabHngrXEWznh05lZvPU0M7Flzm2G3ata7icc0OXD2yOs/sGf++dPz6mhy
4qtStvJ6OMVqUK6GJs6XqnfYwgv2P6oi1TT5qan9mws722xese8BTRaPxOaW
wkFO84SDqmiyVK9SrQ/uGfWIybhHk1/BL8sXbGAyjAXPxf5XThNLoWZdfXj2
+l9ir8tostXqZslhuDjlluKv2zQpuhS1JBOmayRqlv+HfAjUDaiBt80+2r+1
FBZ7VzcKJyyamex5gyaM92ELZLSZDO+NiyszrtHEeLOgmTm80Oa7z4MSmlTG
JoSHwPr3PxZ/vkyTudJzCovhYfcNByQv0USLGVn1Eu6qW3fa9AJN3qaPNs3Q
wX3yRso+tJgm6zUOtarCP+RMT105RxOJ+DdN++A7lTMceguQj792VsXA0htT
Ti8+S5PGzuaCW3B45VYH83zkUzwzvA/2/OyRxzlFk0Kn4e0LdJEfP3bZVuXS
5ObtuAUbYaUUs9SpbJoM9us9doPLxs8abcjCfm2fDkiHYz8UBwWcpEmcbqv4
Q3hn0aVVt9LxvvOqr32BE3j/mk6k0URcql5fUg/3u8nYkHYqTUqrPlUZwZ/M
2meGJ9PkrpnKBn/4gPPs9IeJNHkukViQD8u51+fNSaDJhigRvgb49O1gKas4
mtS2lO37CWeruonmHqfJV9fjxXIbsV+qQxH90TR5cIIe2AnXZe9y0OTSpOtK
sXQE/KH1902aTRMu/y+Ti3DaI+2wFpomqeMRh1/BJ57a315J0eToU60oXn3M
2001zsciacznsnGqsLVWDas+nCYBIVvj9sKyPaWiMmE0CZ48G8WFc9Q/iwaG
0GTR+Y1HbsDl8+pYTUE47+2LtnfBSc05BxQDaeLaqyIjuInJeLun5io7gCZP
hGKHtOCbf/IO9/ohf68oX3SCpbOiUslRmqxYKOaQ8O/n4Y/lT/ugXsQZzymD
N4Q+l+fxxnpdH59/D2/u/JFywBPnfzxDX5gwGa8OZ7rWHqGJBvu/Oj1YyEW4
WPkwTQwdFY1c4Qtx9yxT3WiS1vatPBWuWTjtOOVCE9kNC+UrYc/L69oPHqJJ
zNN4ziC8hVV6t/EgTaZ6DrYvYqDe6Q3O0DtAk83VWasYcOlX1avnHVEP7q1z
PgKr63x8sMSBJkGSylkZ8ICsj06MHU0m5eOqH/zzWlWxqX008VayfvcJvuxA
7/LcS5Oz3pzJJZuRz6uaJnqZqCdk1cwtMMM98NeePTQxe6820wt+ltDl1GRD
E6Nz1yYz4U43N0XjXTThf3r2XTWcui1450Mr1PM8wUdfYIuBgDf6O2ly+OBQ
1lIDJsOBXX3/riVNdjkbHjKEC2rqZutY0CT5o4S8N6z6dODiHTOa6K/z6ciC
x1YnXNbZjvhGb4t5BLv3Sc6tMEE9WpevOAJr+v+uIcY0EfONvL90C97vSUbH
o200KU74aGYIyxtYW2zfinyqb2v0gveVZEu82EKTQ4dttmXBVjtfMfYb0OT4
daeb1bBbt/f9jwyahPdNi32BJSOeZx4lNCkja73EDZmMG9WHnvzVx37MHS83
gPv/O7kzcSPynWv11wNOa2xZJ61Hk5IxE+2TsM032uWqDvI9tdPlAbw5YNHo
Zm3Es2BB3DB8fPn3ltb1NPnk2lcotpXJUFiVJHBEC/VemllK4AQ569QZmrgv
+PzK3GFTzRLvLHXkp51WaRpc2Tg/X12NJnsOnim8Bz/sebeiYS3q0+6y2H54
d3XuDzdVmvw9Gukisg3z/cYLUrNVsB8/xjfowX/Cg08UKiNfli//6wwPyUfs
M1SiibLCn/JEOGCzwtEPCjTZZJ7qdQeO2zLYFr2aJhvrexb3wdbzNeKV5Wmy
rX2odK4R8uFzYGLzKpynOzeMteDmTKWuYytp8jtPt8UellxXGSK9AvddDXtn
DFywqehgnQzOh3ta7XV4/M7uTN/liP8DN7W38PffW8SlpGkSMps/dZYxkxH/
vK/vyTLkv6/PgArs4HL+R6Ak8lmnWHMPHGotuHu1BOpDxpVjUTB/VsSfNnGa
HKnilFyAf5wK/Xx8CU0GhtQ6WuAKzSA5/cVYr2Xp31/wZPJw4bdFNOFbsWCp
nAmTsW6n+ZFiUZr0ZBoqWMDhwWJB9gtpcm9gt0ogvNm/on6xCM77NmOFfPiN
SPmB5gU08f0gsfQJvDMmlsTNx3qmmv9+g5f4FToazaPJ+G2PDglTzIMtdM0s
IZok7vxasgV2E8r3rBZEffhpF+gBCw8dY7Lm0GR1322tdPhCFs0xFMD76fMM
3YOlr2z6PpufJpF6Oic+wj+Wri6s56NJ2PxDmgu24/M6d04kzUI+f+TUb4At
ar1qbGbSJGssb7cjvLunTkuKFz8/dPV1DLxZYPOHDzzYzyMVO67/+7ks88XV
vxQx06yrfANX+sT9DZmmCPfL8xW8ZkzGxjxbd6M/FFF83BWmBL8r2Sws9psi
r76MPLOCm+ZXj72bokhNEr9oKNzJtRMt/UmRurbVlgXwgc0pXpxJihiMWVFP
4fePu2Yxf1BEa37chTH4OX9dq/IEvKulTtKcydA1ftrDM04Rr69KHVvg4xqe
cm1jFCmYd/LjEXhTi2pByShFVF+J96fB5+JSbaO/UWSG/43OcjhVTtLY6StF
zgm71L+Dlz7a7rVxhCLarVpX5lowGdsHi5+Kf6HI0aGVXA34s/9Nh4lPFMkP
UrfZB2sWjiq2DlOkqPigBAumRYYUbw1RhOd0WetFeHmptEPGIEUecNZHt8Bj
3WJPggYokkZ3qE7BhlttXPf3U+S/8ivPZC3Rz389oLP5I0Vm7rnsaAJfM6nZ
tPoDRQaC24d84JpFMwPnv6fIERPdI5lwtU9B70Qf9nuoobcKftKmEtHTS5Hd
USct+uF70kpmT3socm9t1vX5O5gMgQCZ7be78T6SrYLr4T3OWSGFXRTZi37V
7p+bpdpTOykirjUrnw37Tqx3pzsosrL419tLcKyn12q/txTR6daa/wKulrNY
dKidIlenS9dPwRpujmuZb7Bf8qE2sjsxb75aG2T2miJ8gbGHjWHPI0ZfNrdR
hBb+EOANTwapp2i/okjOwoTADLj8QpjjulaKZOWyve/B7X+v71N8SZF9DQ12
7+EvL+3plS8owqw+bDDXisl49GbBS+kWipzKtZNSh6UXW+2QfE6RlmPnvzBh
/4EbE+LNFFnnbf5fJHyD737tkiaKxJ218C+Cfwfx31/SSBFzlRKFBtirYEmf
eANFApW9XozBnXqRaySfUeTsnWR/CWsmI8ui4ZT0U4pMjywR2gyr6Kdor6yn
yM5PfNmusFzl3p8KTyjys26/dCL8rKOsZ+1jigznSmeVwt8mN33ZUEeRm2xz
wbfwhdoQ2c21FPHPHPadsQvn02I6eHsNRQa/TjWthucP7/2x+xFFDhaFr7KA
Jc1XZB2spsiz5gBvf/jvsY/2vg+R79EfrmXD2ZU6xlEPKPK3t3HgPlz4rGRX
8n2KJE1oLOmH/XJfs85UYX/fLt44zwbzVKhp681KvG9R8B4N2FUw07juHuLt
Ze9uC2vo2nS+rYC31flGwjkWi9O+lVMkd8t/PufghA5vdwG4LkTF5Sm8rn7C
QeYuRY79VbX6Bl+yYBzTKaOIyIcKzSW7mYzBb72XrO9QJHPTm3n6sFO8L4/3
beyvNLfzAPxmG8cv7j+K2J2sKYiB12bfnHXhFkWS72Y5lsDSlmk360opcjJr
1qKXMF9EeWT/TYq4bhWo/AmXJFa7CcDxjUX2y/cwGYu0t3gp3cD52No3bggr
R7UkmV/Heu9UsA7D58vnNPheo4iljrZAMlybQMmdvEoR0dbdrFuw8EBL5r0S
rC9bYrwdVhQ8Kf/hCkXYmRw7Hibud8q1cR78821WhRwcqNiVtOEy6tFR24Xb
YW+l9MMHLlHkoVutvQ9sPiVvn3iRIh5P+86kwx/2qR4uv0CRkKJrb+/Crfbb
EgfPUySFT12oB97hIFgvDo+MuWnw2eL3+RZLmRRTxC1sz04leLsRX3RIEUXc
L/w9ZAkrOPvzXzlHkQn2QV9/uGvgb15PIUUuiXP8smCrK4amYnCFp4tHJVz2
snvu9gKKjMXP2f8Odmrw6qPOIj8jfAwE9jIZYTuSGsrOUOSHad5yFXjYqfvZ
aD7y/WfK2E6Yf8ef7jXwcPKOymOwz83o2W6nKRIt/jYyB37lJcUoPEWRiAwN
7ftwdYldfG8e9kN4f/97+Mhg/9ByuCN+d8KcfcjPrn37HHIp8nmBnJIq/DDD
tvN0DkVKTj25ZwUbO1M+vdkU8dbfZhwIN/b6LVoFS3zNfZLz7/dHnz92zaLI
2rtNm+/DM6s3JlzORPxO9Vx7D5fU2jiNnkT9zX++eM5+rKes0lAHfvug0E8F
rshfuoHKoEjkrP11O+HaWgHt+nTE1/2nyDF4VZWq0SLYdizCOhtWc1Z1djhB
EaMzX+IqYWbbxcRLaah3/qblfXBPlFHtZCrifeRE72w7PH/BeUEj+DO3cVoJ
Zgb77MtIQbxrphZawu4/De98TMb3yUlK+/37fZF6GW3YsUhN5iTMG1t4IjYJ
+W/IWFoOn/UOFu1KpMicaeM53XC02JdcdfhOk/lXXnsm46vo+XUxCRQh/+1o
lIc3GZs3dsVT5PkV6wJTuPYlK2A9rHOD6e0F58uMyiXFIR6VTuqpcEDbpu6B
WIrcavT5dAveOSh8Zgu8tyM67w3sH7vgyOnjyI/e81v/wCs0+jb+jqGI9ZvW
9zIOuM9Or1u8F35aLhxqCMs2nZ24E437id4n4AY78fV2isNsuTvxcfDlx2lP
g7kUCctTELgKn+g7WPWW86+elYS0/LPD1J1NsMuQ2ftx+H0iz52zbNSPK7O2
LnVkMox4ZSr44U0rXuduhHsTeGs8Wagnm54MO8B8xlYtL2mKlP94o8aCBY+X
vdsIX9ki5F0ESw33TZ6jKCKz5EDBE1jENFhEGM526Wz8BK+vXq0SGkURXfmo
bwucmIzVt7K290dSpMzEbK4GnF8V4rELdn20ZdlueGf1saSHEeg/jrutCoav
9uqUqsEpsRUrc+H6MJ/2M+EUuXx3s0QVLL2hboYorDF3ir8Pdh8bUuSEUSTA
s//TrANMRsTLGKvJUNx/LXOfrIbF9S1CPeD9Su65pvDVpoGC3hDcp4dmuHrC
271mP9sD1/m9UkiG9+najDUGU0TZcKj3Bhx9grXUCL5csym1FeYuY2y6H0SR
xx9bdSbh0Ws6TrrwyfTrryUOMhnLvJfTtwIp8qTqhZc+/OFGfr4afN5q028H
OHGxZ0XJMYos0RuLouHUo5qta+C0Q99/F8KBnUVDlwIool65xacOPn/J/7cy
XLjuXfsgbOxtIXjFHz8//3KjkDPiM/ledC1ctUAiQxWeaT0ofsMP69l56+MO
mFsvtHQ97Mg8r+oHj3/gWVR+FPk8b9wzHc5xD5yzGc6xzSu8DUftXvGzzhf1
Ur6g5Q28ZehmnyUss19g8hf8+VRXzWsf9Kt9jYukDzEZT5Vszh6A9c5OKjBg
w6j6wM/euD+paM0D8LWGb1uD4Reu4RvY8NrwCKHZsKteh1oRTGuueprmRRHP
vnMrH8N9LzOoFXCGQYfQENwWErv2hifyYzP1ea4L8i3i5ksDWKI6o0YFJr61
Pi89KNJ+WTrd0uXf/B400xWO7pPY7wsbZobHTx3B+xolSKTBokvi5ybBi+4H
NpfCAZK2UatgRdWO8Fdwzf7sobuHEU//ihWTsO8zPlMrODRAomqpK/rr9J2n
htxxfy6ctNKDeaU1+1mwpMqerv3w/ZnOq6ThRUU6ThGw/vJMmzI3ivyxO/P2
NPybig6xgSc0k80fwBeODaaOulLkrqDA7T54IirgVDJ8qlJQfJYbvt/uXe5a
OHVtto8c7DRjOKHJhSKyG+/c3wbnZRv6+sA+D10E3GD3pPPbFsKb8ouNjsOW
EU3zbh2iyMcbYREX4Z/6R2uZsF1b/+Wn8LxOE58/zjhPQ0Mtn2D+swvmFsBp
ddFf57ljv+aGZ5jABtvv862FBxq2L/x2kCJndmQs3AGfa9OKyIIv3Zi7xBe+
ZDb+xgCe2L5CNBU+FmMo9/kA7suJt7NvwmFSXQ6Z8NV43dEXMH9r2HFDeGc/
af0OC199e+abE/Kx+/NVscPo5/punT8NK1tso9fDi97W5lnAOnO3m+2BlfTr
o6YdkW9f/swLgi/3hu68Cpc3OdZlwn1tJxc4wRc4AUFl8Ihz+11RWKBfX7Yd
Pj+Tx7rOAflUX/5gCvZzrmkLhctnfbOVPIJ+1bPfWA0+6NE9qAe/1V5Z1G9P
EblXMb77/3nJ+pFT8LXFI1/DYO+kzpV7YEveRW558APbti3C8IDHz1f34PJD
vRb1dhT5rXhGvwvue1VmyIEvCM3LnYa1+JbLbYaL+zeNSnswGXPCm0b+7Mc8
maDNIPDA9PHCcjim6RfHAfaOnLclBO6PjK2OhJVWL32qA6d6f5w8DftbeWyc
2of+3VtE/j5sk1KbUQ4HWc7b3gM7FPe/CYcX9Lx15fFkMuLjkvg2wxe/RoTJ
wMvdIpbywRE7JmMYcFS2v1j9XswbjSYJjrDkTfWfSfAV7YDjUZ7//l4T/Gg3
HG4XFp4P87XNCZSGvQWd3O/DEjPOCffbYr4VkjPvgUsthFKuwXZq9Qo8XkyG
i/mMyRD4mqHV7+XwzHtbt26DXy6sqiNwSFJO0EI43HVhnAN8d+BRSjcT/cA8
i22RcKI0O/kKrPnc7+cpOOJOjn8Y/F8op7ASvubdqG8GF7axjbrgGtXu4WVw
VYlf3x+4XCQl4sse3J/11gFS3uifDhWP34dPjMnz6MO7L3zYcQLuGf1C74fP
xy1IdoMjkq/8CYV/fhq4oQ8zTjj75MC6XVplonB6jdjbu/Cv/Ltnh3ajPg0/
1G+HLYr1vB/CVc88M3/CBWnh0jkwvVZ8WNyHybiivfWaP3zjTbWWNszI2rPK
Em5MPhq0B9YaCA5RgseWyt88BpvE+N6YDb/V6fmQDv+dO+vZOxuKdJaeFb4F
01o/ah/Any28NV7C3Anhgnw476mRxRis6LPEMQqW/KLitNAX/elo8x9HWCt4
pYcaLD89M8wA3rVWyXsH/JAR2L4KjmzZctgb3pr5TVwA3rfqqF0iLC2iu+HT
Lpzfj/8ZX4H9Pi7Reg43vRZd8wzmpa0W3oZrKmL5h+GZYdcb82AFK6m3c45i
vsv57c6BbzAbihTgyRe/3nnCZUm5h43gcpPAjXtgjf/i5V1gG/MNfpvhm7Gn
29nwFbtZMWvgw09fcQvgY6uLQ8Rh+fWayg/hBZwBUz7YJqasrgd2j0iZHLWm
yIxIt/1/4WHjI6xe+MUrg0EpP8wHRmS4GRY1M/XaCGfOaVv7AC7KjhreC780
+73jBiwc0e8YDMv8CrIohP2vRzWehMOUlyichFNGzDX/g2/InumMhetGd6S+
hHUser0i4YUBcQOjsITF2bf+8IJ1f9eL+DMZL4ZKVh6BJzuuhK+F9SRath2A
z2lmVZjDbtOvDPfCiSMPx47AqR9ipKzh+po1K2PhHyY3m83ged6vTc/DVc9l
7Y3gS2frDtfC7yzyawzgk0t+0+9h4aqp2QQ+wA5M4w1gMuK2/5HdCG88rZcr
Ay8x8V+sC49LmeZtgt9sWPNeG566VZixH95U/S32n22XmceEwD0PUgR14Cq+
rUczYXetNwf+fT5QPnHXf3CYaXrav+cfUVda+xI+yUzL/ff98p0SvKPwVG9+
+Ba4+Y1Tw4JjqFdpceuNYY23PCkq8AND2Tpz+L+0n2bb4cgfa9fugp1umc9w
h/lec7z2we3fpq9w4caN39gHYbep+daFcGgR46gH/DUy8usD+FaVwfpj//Zb
3YrbDYvZ1TZH/Yt3dcyiP7BQePbmeLiyd1WORCDqiVFiTOa/eGxUkNCG5y/w
PXcOdmCdSLGBicXCzJv/4u98ZIYfvPziZseHcERiiXsyXP+18c9zeO5Vh/or
cNbSWJ8+uMIvauVTeM7WLXfG/q3v+MKAATi/ov7lv/ytyFtSxRf077x+rfmX
3xr7U2ashKdobty//F/uS21kwJJq++X+nQ+5mEFvO/jzoEHabjjO7GlOCHzj
4dxWD3i9u8L9k/Dyn9FDLPhSDG9nKWw0FvMiBxax2Tf6HI4kPUml8NogTZ4R
eNsJh+WN8JGcpNlCwej3ml9TA3CjqxefIlz7U+r2TNQHHm7L761wMJlRtRw2
PXXv0wE44seurI3wSaZaayRcdXp4617YZ//a/3Lhe50nHwXBM3aWJZXBYRFr
xDLhJZ3NTq9gt2NhG+7A0sWBa8Zg0rtX+Q0sZ3N1ZEEI9mNGztcp+G188KU1
8E0D4Wgp1MuUsTYHEzhRM/ELA96g+kzIBS5MGpA/BDv17rlBwwPqY2tjYYPr
YTtOwwtX0XOuwVc3b+wvh6OT3G++gqXXZx57DTMeh6tMw8VqqdPf4dtGaYHy
uA9mtSlHioQyGc+uRKRYwomPXSZV4Gv3F4UGwwbnDQ+bwo0eSpqFcOWSupcu
8I1HJyqa4M13Rjaw4O88iot+w5eV7qedhldGVegq4j6jFugOlMOXalet2wN/
mO2g9RquitjwnQOfurYu9Du8NaieewtedPlamXAYk1F5/mb/B3hnZs/XNbCq
8pPFS3Df8i56KGMCCzB6RU1g/3u7TQ7BS8xbukLhk+r5hynYtfNo4FX4j3A+
Ow9WO5PV+Q5+O77nZBlc7SklshT9AH/Ek7Ot8BH9VhFLeGrrRNE32HFtZjcH
bhrsLpgXzmSUROuH3IO38MVkKcLLr+b2jsO3Nb5Gb4XlNBLE1qI/WSMs4e0E
19Z8FHOHjbX4LcNhtj7VVwBb6ZetzoJN0jVDu2Gth2o/S2HrT6+7JdEvhdkd
rW6Gl3G3CdvCzPNh3E/wtnoboZNwjp6VgUAEk8Ex7H7RCpdd/T6xEo4vLHcR
Q7/2NPdQIYHH71U/soHjs4tM98GqMc2fM2BbRtngMdhZurz3Nawhd5pKhT2q
9udLoj+s6rZdWBLxb15KVHSAt8weznkCSzYphRfAF1V3SX+AeT0FcwZg6ktG
Fk8k8s+fn6WK/vRne+m8ZbDOy1+aAfDHmKshG+C0/AfXKuD78TE9VrDNAo2J
Weh/z4RsJl7wnWAlPgvY+OPbjONw/z668yQsftC2v/Cfd4lF9sFi7PJ19+Fo
+cpBFfTfg29n+r2FjW/tkQqBe39rlEzA5gL3ltbBX4LM+0SiMD+aPOlahP6+
sHfnAhXY8tEej4Ow3mMDLWP4V/+Whzfg5Huyuw7CMlvde3gxP6y0+nokAm5N
LKi1hsUXXwvLgpnZjf7nYO2sA9xS+Ld97dAPeOTwnONN8JIJF4XtmFfMJYrY
Q/Cn7HiV07DAet1gPgr19KLo1BgcZFbnIgPPLHydYIJ5KGfYwlwPrl59Z+A0
vPBMy5rd8MLJRMEf8Kopaz5f+PakzpgF5qsK1stXcfCYasbZYtit3uZMEez9
IEp8BuY1u71vnB/A8pOvdu2D/aocZTvg3RuP7fkPXs35/GoCPiK+UWYh5sGc
9RRHhEa/sWH2VS843V5KZQ3s4npj5jOYiq5u2AYfOCEtrYT50kcvwNUJNmpQ
mI6Bl8zSnAqFLTdfLRiAmw/P4GbAPozk+SaYX3MmuwSvw+Z6FzddhJetb4x5
Cq+ofqshhPk371Lz3w/w9eMzv3jBQr393jwsJmOdE49nCzxtJ/ZGAtbZeP3a
eszXVy7s1dOCb6qM38nx+Pf3z7IMS7jG7RJnBuZzp8fqw+7wfcbNxW7wovOP
tdnwAsVPR5rgHu+wyFOw3C0tzgbM+7rnLKvuwO6Z3gfy4Y0NWyZbYIWi4JmC
3rhvPfYqfYYjn2u4+cPd/Ok2/GwmY7tKRHI3PLpiPFgWXvpJO2y7D+r55rCT
erCIo6HyHVi0X7nEBu6fisqT86XIsQy+Sm/4sXlTSxps1yJYdxw2mSP8lPco
4i+l/6QA3v1nJfcozJ7Me3QPlln6aeY72PSjalkbPPeIieEuP4qcdv1W9A0+
LSNlVAu7/PmYMJeD+YtrLKTjj3griHjJwSsFrqRdhhe6+RoRWHPdmk6ZAMyD
G+dI2MJzzxcPpMNO8u0fjsIdG2b8N/cY5s+CDxfj4RO1Eltp+Jm6insR3GD7
Kv0nPNf6hsx9uFxs8XnfQNxf9LHnb2AJ/YrQIXjeptDQMVhG7ZKwcxBFvs18
KD2Py2Qc9q1x6YK/7DArl4c/5XwOtw1Gf3FGcicD7vOYvbsVPntUrccWrqgc
/bIzhCLXSZKbHywSm27cBMex1w/Fwwkfnh8wD8V8VqFwqAju4YvTfwaHHXB9
UwVf1S98vT0M9/G3sW1vYPoPj+YzuKKv6coofPsF29I8HPX8+u95QtFMhqeH
qHITzP8q1FUODkxJrt0Zgfmp3uLuJthcqUe2FU7kD5zNhH/qfdxoG4l6wzex
3RcWGOQu6YJ/bWyIjYVDfIuuH4zCPCA3/bAALlVXnDsEH10f+73i3/cVj630
pZCP/UeXv4LPuA79moRTS8q2jMBRCqOpFI3943V0EohhMvZXjAwIstC/7nUN
koVPL3z85wQ8rPQ8Rhe+tcHx+XI2Re4Nnkq1hnlt8g5egmcJtaR7wI3XnEs3
cCgSNdsjlQNrl+RUP4KzzL1iTsHyDatTrLjoH23aA2/D6y9+WdYLx6Vcd2yG
r063uvhEY78Dxg0GYZ/8ai+eGIoQ/2Jp3uNMRi+Vp5kCs3iejEnA/ddN7qw4
jnjG73uoAT/fV/KzFM6PdYw1g03rrk8axWL+8niz/RBsxtS99RZOOls3OwKe
n6S61ieOIs9PrSnPgH/wB7jwxWM+fj7H/SqcGPp9bw68+pKj8GPYozJNSD0B
82yO+vUeWOWBTugT2HAhtf0n7JTcUOT07+/xEebdIrFMRviu9UlTcLNllocS
3LBzn+aJJDzv+6ExA9h5YGWGajJFZraX+u2DhU8Elj6BrbyjP/vBpp/0kw6l
oF+V7XaMh+UL7eV5UyliaX+voRDeFvsg+DSskLpS896/58dYHNdPo8gTRdET
rbD5uc+7OmCflITPn+F7PNEdoSfwfVonGLPj0N+08cosS0c9iVJIkIY7o0yW
34PbO7e/WA/3e29pt8/A/Vb2d6ElHKT+ZseMkxR5FLbVzBXO9x2jC+HLqdKR
kXDotxAf40yKvHSOv3QSlkthLv0MP96f/PwqfMU0IDw1C+fjnfK3Oni2xt1c
7WzclwccBXvgH8HCgd1ww+a1UpOwyGEnoegc1MvBLEXheOSjW8b+tbnoDx6c
WasAZ45nur6GLdSN1zLg1EtWKnQeRdrOJCow4VvkypU1pyjiG3hM0ge+TKUO
tMFnl84QiPn3+X2fOlmnKZL7Ze2X0/DMlsKEdfmo1/tnNd6Gm2cW/eiEBR5H
FjfB6krtkvFnKKJ2siCkH87OVJ7SPUuRNFVfo7/wlQp26hB8a3Rw3pIEJkNL
uvl9dgHWb7SgURUWdZj8ur2QIhdS+qK3wZp6A//9gbs1DunZw3RM7Ppr53B/
pWQOBMBt6+u9Dxah35kXkZQAf7NMPbCkGPkkuGTdOfjgj4b5z+AZw871FfDx
w27+1HmKqAu727+Ew3nM0zZcoMint6s+DcOzlVyPfIEPXc3ym5mI+uZ79ve5
i5jXhh9/l4AXhg5ts//33y+/3vRWh5fNUjZdchn1Zfn+9ybwlXeWs5/DzLaH
Vk7wBsGtoXFXKCIZNHg36N/zqInz20oo8tnx+bJk+LXHjiTeqxQp/RoaVAzH
ChDVKngGd6ihEra8WMIJu4b7I1Ja6hU860Fcuu51nEedpS6f4QsvH9r9hFtE
O87PSkJ/y2V03blBkT2H3T5IwiuSvy0Ovon+KLtKUgPWrHnIr1sK87zbbgpn
iJy59gvOm3wR4ATrhQSLVN6iiGp3WlYQPLJMR4n6D/PDglW3k2CTdQ1Thrcx
L37gNBbB+TNXsubcwX1y9273PXh6enV1I+w2XD30El5c8OTuiTKKjDWfHRmG
tY6Pu++7S5HYGuYX3mT0FwezmleUU+TViv6PS2Hq19kvQ/AaA8s36+D3mjyP
blag3oel1hjBhYKnd4TfQ34o3bhkDx9M9jxhVEmRN4VX4wLgxaO2SQurKCK/
Jf5QPPzTz2pzF2xoZ6JTAHOObr148T76LdOB2XdhxwOy9YEPUG8OHG5sTv73
7z1e5m99iHljqjmpHzZ3slBdVI3+57DU9mlYsyXs6Dt4ucBOHrEUJuPPDwvP
m4+QbwqeV5XhpKqb0uwaiqxb4cc0gMtVsrk2teg3TJx/MeG1Dt8KV9eh3x3b
nOkNe8WcD56Cp/zmreXC98dLZjU+xnmSeVyVCyvP/b717BOKyGz3M70JHzR0
1Q+sR30xFm56Aj/UnBwye0qRFR755j2wfnSGxcpn6A8F5GonYJtpNbcpWMX7
tPa8VNRP/7sbWhpwnseEz62Eh94sv3exEf1Nf8hcXbhR22qS1USR+pyuIztg
/uubB+2acR8d0K91gdeHdCVpP6fIZFymRDhs/E78k2gLRTTdv7mlwUesev+M
wPamJtcvwDO2KtQ8e4H6GnlmrArOsOzafPEl6inz19pX8Cup734xrcivlUyX
TzB1dO8+11cUWaxWlsGbhvis5p3c1oZ8bFr+QBzWU+kwWf0a84tZwgdVuDHu
zQ6BNxQJmOCdtRWudBoWGoL9JOll++DE97wRz9rRvwgIrfWF0xxFCq++pcj2
uWf1ouHP2gKRaR3op3y2GuTBwf2v5wd1UsSD9cPgJlz329/argvzbkqZ/hNY
RKbRbEs3+rOP8erdsOqCV1OKPRTZ3XBUdhyOPRVhJ9KLepziITj3BPqxsjL/
n7B2ROhnGXinYzCjrw/3b2d+/XpY/PLV+0/fIb5TnWfM4Pv1FuO33mP+k9L0
OwBP8Zh05X9A/5xSuCkIbryQHBr/EfuXv25WIpywXrwhqB/zY8qb6gK4XrWl
5dAA8rMkP7wMNl93Pd56kCKzSbRaEyw0Ujy1eQj9VXxi93tYWuvCMrVhPL/j
dvQUfL2veFTmE0X+Bs1SEk5Hvf+SESbyGfNIcUCtHLzroPtd3i+I91UhO730
f/8/6cLL3+H0V/Wfd8CNSpyd/SOoTwevB7nAa2feutj+Ffma++BPKDyyM/12
4zf0v7W/w1Lg+uSlQdWj6D9XO08UwYaWWp/ujFGka+ZP9wr4jHqH6NXvqH/5
FW3P4bbxGSPnxtF/M66RfjjGPTs8bwL9jmLrmd/wuF9WVfoPxO/UmmmRDNyX
wmOliZPoN/pu71oNj+3MsYv5iXlAJ+jcRviFHbeMnqKI8wevrzvhnz7nH4f/
Qr1SyNNyhTd0jscG/8b+bpsVEAY/nnOQ59gf9LOR50pS4M1+7xX8pikiIUb3
FcHxl7xm+f6lyC6THOEKuNN2ItWbhya3949qP4eLdX1ees2gSVtSzL6PcPry
54+9eGkyucIh6BccNTLPx3smTUR2ByYJn0T/UyRZ7zOLJo/dWvLlYFubkVdH
+WgSkO17WReOXhGRETCbJrJKu29YwstN7gkE89OEu5u64QzvWHpWJVyAJsL2
3y8Hw4xJWT56Dk3eRlw7kwjzOKonRQvS5NbEf8kFMKf78dOEuTSRnjkn5A58
SuLt3RNCNNnWW2zXAA8/sd+fOw/Pazyh1we/uGtyrXA+TRbMfi76Aw5rSvnv
ygKaHK+x+zg3E/Vpeo33bWG8r/HGmzKwyi6R9gciNAmr9wzRgodGNH88W0iT
n9wxPVO4cnZi7WtR7Medxh/28My+hcYfFtFkQw5PiR+c1V0WOipGE3m3WPsY
uM832Inn379XtfWckwffWm78c744TXZcvFhyHbZlL9sivZQmH1K3WNTCIZaf
N6lK0KTHTGegPfPf3x+uf9okSRNlkYSwEfi8voPZjmU0OSjOmDsri8m4I/fF
7oAU4pVtfUIc1pveJRsgTZOY5sdLVGCbjtiMmOX4/Lf89M3wvkHuvVwZvJ9m
57zdcP0BRsZ1WZqkNkdEHYYZ2SUydStoovuH+zkCPjr+eH/nSprkfp3YlQav
/MI1/b6KJoM9Tf8Vw9ILewbnytOEb5aoaAWsPPOZ7qrVNOEkPXBvhgUCDfT1
FWhy807H3fewwwa9b7sVaRJXemj2T7hKtmS3rxJNKm7bmc3Lxjy5Os0zXpkm
xRM18bKwlEWf1vk1NDlw7nSdFnyoJO3qIxXkw4/h3yawbsDp9l5VmkjKXl5j
D8u9+/Pf37U0ebird/dR+IBZsaG0Gk3ia+JDufBr8RMsfXWazC+6mp0NCz+q
8LPToEmKwvbSEnhN51KxCE3kT6Tj44dw7+xC19NaNNF7+/XVK9jrh/WRB+tp
4u/1p3vo3/sGrZB5v4EmLe7R76bhRFcBLr8OTZZPJ/UuzMH9dGs6V1mXJq/3
ibfLw2KHpp136NFk7U3ZBl14XRJPV8BGmszRvHLXAla0n+bP1acJz/yKswfg
lcLf+h5uoomjjyXnGBw38dxriNBEKdbtQCwsfCz70sLNNFkUK6B7Cs6ebZil
Z4DzdWqd0A14q8bjDYe20CRvvPd1DbwnWyY6yRD5cE8q/w284fO26LtbsZ8r
Pjh9ht2/amp/3IbzYK0jPSOXyWCFvs9aaEwT2zDJ1kXw6mDLy8SEJrPq47kK
8NRHb29PU5o0uCWqb4TzWsm7nO00qWLLvrGEi9zK+J+a0STbxCjkIJz56lXH
lDn2q49ncSDc7pZ6QNkS+x9qeTkWvh76MXP/DrzPJk39U7BORENk4k6aNO++
9vg6vG9085IHVlj/l0cWNfBjj00O363xfap+Ta/hkRP39ijY0IRhUGH66d/7
rbrLY7ebJqJWZ+7/he8Pqu5N3UOTXdEr1UTzmIxHDxc7P2bS5IWgYa48rHjW
Q/qvLU3E+Gbx6sIl8crH1++jic0p5wPmcGGWRaHXfprQ0y73HOH+0WbvYjua
GJgLifrDb15eGe6xp8nIdZuD0bBtYs8SSUeaZFoblmTD5VHO322caDLT9s3Y
Ffjhci0q5QBNLg2IaT6As76ZVzYcxHoUfnm9hOsTL14SPITzSmIL+2Hds9tM
jF1oErrz0cspePmg1EmuK+ob5+LfeaewXvU16TVuOJ/T+nKycJKT5xa+wzSp
fRe5VRPuces8s/UITcSZvo5GsJxl0DWuB00EokSP7YWr1+h6P/ZEfke6cj1h
ozXLuwS9afIt2CslCnaIXfnH3IcmT1IVT6bBL9O3PEvxpcmfT1kni+DIq6Hb
Xx2lieGl+6ll/z5v+jhE0p8mgl9PxTyDxYfl9joF0MSvUyu4G25XSBksPob8
Suc6j8Jel2crjgTSZLtOqinfaSbj3DqW+IZgmiQP2SqLw7r0zDuRITSRq++a
rQw/iWTzPwmlyb1J2U59+NnSmfyi4TSpzlhVsgNOtQr7zy6CJnse9QcfhLU3
fRa7EIn6e8aDcQw+y2stNx5FE33z0hnH4cC2i+8306g3/VX3cuAls0etk1g0
KU9M9i+BTw7K+XWyafLLabX8A7jsyxaDNVzUl0hOywv4Q5rJg9BomiTyXQ7+
CK9y1/z6NAbnXyRX8ue/5wnzNi2LpcnUg9135uYzGd/1rtl5xdFER6PTUhoO
u74x9348TdLodX3r4B/bzsWKJqI+PtvpvQVWft+v4JqE+qJq8MMGtqV5A8uT
cV885A1xgzXXjPkLp9LkTdGJHyFw+5/bK1zS/p3/Se8EuHmVZVTFCZzv+nXv
TsO/uv9LEM2giRNDf+cNODPys+n/Fdx5PFRfFADwLJGUYpAiS5ZSUolE6liy
RKVkSyElIhGyZEm9+5Jt2rTJvkTGvoSEImsJqRDKUkSlJOIn8Tv+/H7mfd67
97xzzr0z82ZO38V+6iFRWo1WPfmr+Pk9rB+/jtXt6EcclW/F7lPg7uEUMIxW
6bFK9I7GevF68+4veiWzfPXrGAruRq9Yz5eI77cKvuxRiMP1eW7beUn0I94O
2ZB4rN/HSs+V0OrWzLzPCRSw9/Mu0kXnUVwjWkl4/M3n+hboY47aHfHJmP/9
VpQTOo1b03M2Bdfv4dZif/T02dly61TM/2cKQ0x0d2VASXka7k8CnRgJ6Pfy
pcfF0ymIVw1Ty0cHDT8qC2Jh/XJdt6pGW5i41fZlUKCxIMC7Dd1fOxC0O4sC
rh3GzCH0jVKR4bRs7FeNi+On0U/zuNmX5GJ+vszJWJJkqcnSyn9xNo+Ct0ZQ
II52Xy6i05ZPQdiJ0keb0Tzvtp/WKKRAa+2aAm30DgtBneRHFFzJ8MkwRUe7
sV4sLqYgibMszgEdzP2XzbME+6HeaIQvWmQl13DXYwqWXhbyDkPL57wM0n2C
/f2NglUMWnfAqDanjIK1uqpq2ej0L8FlqypwvN9VGM/Q6r8Djgc/pUDmg/zQ
azRlplgy9owCj3WCJZ/mj3eJLretouBl7wQ1gXZLq/Z49ZyCyRUtBtzJlppy
l1ntO2oo8OlJ5lmJzrm97zurFq9v4FGzHn32fHbuqnoKVthrBGigD/W9kglv
wHzX5lDcjy67mmkw84KCzRN1nbbo4ENGYq6N2J/Dwyl39D/+jPjeVxT0CxrL
EnRHWWProWYK0hMZz2+hlS3yHtW1UPBZs/NIKvrq+GEDjVYKothSfhajK0rq
wvLeYLzH3C80oEfb/wasfUeB0hrdRV3ohDuT4nFt2P/ixJnf0bf3lJ0V6qBA
xXtuySz6vZmRB/M9xq9o6MqyFEvN4s2p0lxduP66dP2TROfbNtFB3RR8TOlw
VULTvjW3//uA+X2mr1MHzZBimp/rwf7T+kfLDO2+bG3dz17cL/WuTHFAv+G5
/eV0P+4fko3YfNHMwY7ioU8UWMkxD4ei+SLGVR0GsN969WTeR3eMDjt+HqSg
IlrnbwY6QPSJ/okhCuRTSneXo++scW7vH6bANko3tAldq/Cf8IlvFNRcHqjv
QWecdeb6/B33r57RHL/QPcrPHpz8QYGNyyk19gcYn+aZ8S8/KWDz2+fMQB99
uGbc+Reutw+M7sigI5SVk3+M4f5t6kS5Crppeiu75zjub/3v9uihD96Q4Z+a
oGDvti8zFmiJuEUtgZN4PiVTISe0SHv/Ls7/KNjn3bPOD/2Drcg6fBrv7+Iw
1XD06nFagTFDgeKkqVYM+utNk4zof9j/tbX0stBH3kh1ysxRYPDbWK8CvbV0
oiR7AYGo5ZRWM3rkyGt9NXYCDxM6VHvRJd3FwdUcBMLTTeV/od3OZnodWEhA
cMukEHsq9jOrfMEPXARaNCr/CaCtfzSecF5EgLu1oFcaHXx17vgUD4GnE80V
ymjvrH0CV3gJFGcK39NNnf+8u9RdeCmB039DXMzRkkGGl1L5CDAG12o4on3t
F2ipLieQdHacyxf9cmNvbj0/gfq4n40h6G3RIy1WDAI/PVddjUKbBygkjggS
0PztZchC78pNkLokTCBWgoP9CdpHdr+JkAiB1L9VhS/RU++3b2WtJFAUWnS8
G72my74aRAkMvPzIO4Iu121b2CaG86nWyP2HHtW9MekiTiDT87UxXxru51fc
j+KUJCDZHftVHB3KOfEtRorAmdmki5vQ046pP1SkCVh09fFropdn5Cc2yxCw
8zwSdyBt/veg4gud5XA+tcvl7NARVSMiC9cRCHnHnu6ONiyS/ZAgT8AyXmkt
hTarf3Fw5wa8vnRiwk20S3afd6cCgUd2xkLJaGqj215fRTy/5a7LBeiSlb6t
wpsJWHG5jT5HW5qz8RRtwfk495u/Rb95t2zUbCsB5qWoks/ox1EPr/xRJtBo
eFtoAl2c39J8dxuBE8/bzix8iOPVZNarbSeQPWRTKYSW9vjk3q1GoLpYcbkc
+uDljpdBOwj4b9S32obmq3Nvk95JwEEvPV4PbRJZeKN+F4F3s2a95mgRs9R/
ZzTRJvvFHNEWwXtXCWoT2LIr8pAPei4n80upDoGzZbLBV9CTTo0nj+sSeF/P
VXgXLXgk79ZifQKuNqof0tAr1ezOFRgQGPUpYStB59b3cVobEuheFi5V/3D+
eYXtetx7CbhJ5mp0oFmHXbbn78P8Sl53aAj9XJHqsjYmsDFywn4K3XL04qbF
BwnQQys8FqXjfnbMRbnYhEBnzHU/EbQt3/6v9qZ4/9OPXViH3tAtf5BhTmAh
V2jgdrTfXS6nKgsCExmLfQ3mjw/7usXjMAHRyMEzlmjW0u6MNUcI2Bastj2F
Hgzpa3tzlIATZ56RL9rEg63gsg3mb2Di1hB0335tze3HCEgIjwrfQ2/JZ134
Zof1Vx07kYYO36XlGn+CwMGLGc3F6O6UJctMTxKY27XqQR26IIVhx+NIYPLP
V6929M4l1vZPT2E9x4lrf0HvKvkp4u2M8ZMv4plE899qvbDRhcCna/mNXCzc
z0UtuTNwhgBnjWC4MNr5dYpNnBsB+YoPu+XQLiZJHRbuWD9ufNMqaEXtJZwC
ntg/mtJYuujSt8O9jecwvk0sczP03b3abiHeBGKOi8zao2umxXJ2+xJwDPqV
cA79eNelBDY/Ah9WqAKNPhrsrfPUnwCvxNeOSDTHfs57gYEEyq/wuiajXSWV
4jSCCATtjpnNZ83/XobbfOYigWj92LAqdKhlxNMyCuNPlgm0olmi9Z2BNIGG
od+3+tCOKVVpEExAwdmI8Qt9uIbIsYcQiJgSZi7IwPnZMixqQgn8oi3Yl6M/
2J1XCw3H+7+Az1MCvfVF+at9TAIJVjt6FNGQMsRgXMP+Qvfq7UILLWZf8v46
zs91Nn0fmkdGoCj+JgFf7juLrNHZ66QEHG8RcIGHx10y5vNPVXLTHewHC7eV
+KPdGNa9k3fxfhto8oSjK7Lum1RGYT1P1ZndR0tET3mHRxPIZWuKTUeLHw7a
Zx5LgM/0UF8J2tVTtU0qnoDsB0vJevQgkef/kYD9OKzHqh0doGQzW5pEwMBw
6PogerfKx9iQFIwXz7mqCbTzgfyf5qkElAvJT85MS81N5p9+yz4kYL5dREQQ
PSjnx5pIx/ynlDSk0b9ygxi1GQQuB745ooR+MjqjeDcL60d4xlsLXTI6PXMq
B+OvlsU8gLZtoAJ35BFof/0l3ha9NjE2l6+AwJ4XmVmuaDrT9E5/IQE5vn9F
gejPG/MUi4twPCHvn0SgWV5l5yNKCEyv0SmLRiv0B/kcLyXwrF69hIXO6eFc
p1ZG4NqJypzHmfPfL5qGL68gsPlDe1L9vOnziUNPMT8lgm60o7P3BDhXVhJ4
LVDiP4iW6nYYvP+cwNpEYjeBDhjRFvKqIfAvv1+bMwv7185Vk8Z1BHo2t0kw
0DJRf8I3NBBYzWE7JYVe2933hvslgVr+C42b0T4/B5o+NxLI2K0cA+jJhiWB
VU0EbAjluB9tfvbYx4QW7IePnBSt0TwTX8eCWgmoV34dPY029C0qtX1LYP9V
rhw/NGPdKxXNNqxPjopToWgxTTV7qQ4ChQsFxO+hO3gW6nF0Yr4FcDSnot26
1bsGughs2Bfp/whdITYg3fAB12PrKulqtOlOPsmsHgK3b96oa82a/373WfON
PgIvXrM59qG/b+Te6vOJwLc5Bvso2m7t9z3WA1hvbA33ZtH/DvkJ7v6C6/ET
qQ1Ls3H9cC67uWGYwAJ+icei6BubyqsZ33D9GKzUXo9e6HWFNfOdwDZJ3vrt
86+vkts9+ANfT/hroI8+szTlRssont/oVo0Z+rjBksgnY7gecrTttEc3vHEy
SBsnwMqozPNAX66py4v8Q4BHzlLqEppDa0vzxSkCbGb3I66hlX3yElynCYSt
Cv0di2amHpKzniFwzFLWPBPNJip9bO8sjnfUrbB03oob9mssoIFV5cTXgPbV
8xlVYKfhWB7Dvh1d2yGgL85Jw1CM66MB9FMHHpPlXDTUn/RnH0enBznwcyyi
wfC7uhF7Dr7/e6Zy+Q8PDf7Ls68tR19ppbK+8tKwPv9dszha0vVwWM9SPF9u
Pu9G9HeLGtF3y2jg+a6rswOtfrzV7iU/DSna1733oItdIo5WMWi4FXnzgQXa
xX6Ot1SIBq/yfS0n0eU6qmfzV9CQGlf1xxN9UkAzNGMljkdoTIRCewzIWjwQ
pUF/rnvbdbROz/j7+NU06KrTB+LQIZse80dL0JCTPHQyc/76jKDZO1I0FIrw
+pSiY96aJERK06Dn/Z3Uz8/vpebkdVkaVkUxI9rQHUfMOK6tpeGh9c/rn9ER
UzHVTHkaFBIEbozlzD9PI7ODuYGGBxpTEQtycX04NunA3EjDO75Emg+tZCJt
cHUTDVpjS33F0A4xhR+vbZn//0pwXI+2+l28/uZWGooPq5psRzuKqCvcVqEh
NnJiux6a0an/6Z4qDX6G/qKm6GWCP4xj1TB+lg3/2aFVctQ8knbQoHqv940b
+nKiquHDnTQIfKpMD0RL/RhvzwYa2gVc/cNz558fuCBapEXDyIJBgyi08+c+
wQodGi4ErxdIQ0+821Bdq0tjvWm0F6JJnpN8iz4NzCdi96rQlU8e7u7cQ4Oy
WKNpC9pV74/QgBENad5GSz+ij+Taxo7uo+FzUnTlt/n5nBzrnDGmIcu33P0/
dODHJ008JjSENuet5s6z1IxMbPBdYUrD8wvnawTRKVry72XNaXC2FnJag86z
GfqpbEmDiXbwos3osgeC5butcH6cr5J3outbnmiaHaWB6/xXdSP029Rvfg42
NBj79LyyRHf+zTvte4yG1reZRx3QjblijPDjNKg5Hvriib5ZoOYeZ0/DGMfb
M5fQ3HPCwfkONGy6uGn0KnryftXBulPz+ezgGoMWizF82+1Mw3tnv6F0tLhM
+dLfLjQQ6rRNMZppt26Wxw3zo1G9pRrde+3+Ayl3Gj6KDu9sRZ+blOJU96Th
lK5PWg86dKRx5SEvGmzFBpeMoHe9TR908aFB7Nw21+m8+X5S53zlPA3lEk4v
ufMxvhpbU5P8aZAbuyAjhN5fNXOvIpCGuXLf82vQ41pKOl1BNDwys3ixCc2y
7k+ZuoT1Gi66Yic6qVq0QpjG+tlSa2uI7lIauaoSjOMTsUyxQMu4n1xhFkJD
KaP1sz16hVmkhVcYDbK/laU85l152fhOBA0bQy4dDkIbpxjNFV/F/E8uYUag
s6d/O3Rex+OFu8qj0AONzOB/N2ngzR0eTkU7bl5nI3WbhvNaA/yFaHv91hHd
uzQcvt+kUolu0IxWOR2FDks1a0JrWN5UuRFNw4/eM+5daNG22pHiWBoOnpEN
HUL7LTOw6YnH+M++iplASzrIXuFOosHgxKlM9gJcfw1cT21OwfE6TxQvQzdt
UWK3SqWB6vN6KoZuTb9oSj/E+N/9WiWPXqbrZJvDouF/OswMNQ==
       "]]}}, 
    {RGBColor[0.9, 0.36, 0.054], PointSize[
      NCache[
       Rational[1, 360], 0.002777777777777778]], AbsoluteThickness[1.6], 
     CapForm["Butt"]}, {
     {RGBColor[0.9, 0.36, 0.054], PointSize[
       NCache[
        Rational[1, 360], 0.002777777777777778]], AbsoluteThickness[1.6], 
      CapForm["Butt"]}, {}}, {
     {RGBColor[0.9, 0.36, 0.054], PointSize[
       NCache[
        Rational[1, 360], 0.002777777777777778]], AbsoluteThickness[1.6], 
      CapForm["Butt"]}, {}}}, {{}, {}}},
  AspectRatio->NCache[GoldenRatio^(-1), 0.6180339887498948],
  Axes->{False, False},
  AxesLabel->{None, None},
  AxesOrigin->{0., 0.},
  DisplayFunction->Identity,
  Frame->{{True, True}, {True, True}},
  FrameLabel->{{
     FormBox["\"I\"", TraditionalForm], None}, {
     FormBox["\"S\"", TraditionalForm], None}},
  FrameStyle->Automatic,
  FrameTicks->{{Automatic, Automatic}, {Automatic, Automatic}},
  GridLines->{{0}, {0}},
  GridLinesStyle->Directive[
    GrayLevel[0.5, 0.4]],
  LabelStyle->"Input",
  Method->{
   "OptimizePlotMarkers" -> True, 
    "CoordinatesToolOptions" -> {"DisplayFunction" -> ({
        (Identity[#]& )[
         Part[#, 1]], 
        (Identity[#]& )[
         Part[#, 2]]}& ), "CopiedValueFunction" -> ({
        (Identity[#]& )[
         Part[#, 1]], 
        (Identity[#]& )[
         Part[#, 2]]}& )}},
  PlotRange->{{85, 100}, {0., 0.6179800400334117}},
  PlotRangeClipping->True,
  PlotRangePadding->{{0, 0}, {
     Scaled[0.02], 
     Scaled[0.05]}},
  Ticks->{Automatic, Automatic}]], "Output",
 CellChangeTimes->{
  3.802131069470632*^9, {3.8021324727253637`*^9, 3.8021324790289927`*^9}, {
   3.8021325094764853`*^9, 3.802132528622463*^9}, 3.8021326455921993`*^9, 
   3.802133016268345*^9, 3.802133369410541*^9, {3.802138904585712*^9, 
   3.8021389179220037`*^9}, 3.802139833912277*^9, 3.8021400955161247`*^9, 
   3.802140482109685*^9, {3.802140543835532*^9, 3.802140595218677*^9}, 
   3.802140936114888*^9, 3.802141267375992*^9, 3.802141366702207*^9, 
   3.802141435431705*^9, 3.802141491043582*^9, {3.802141521433815*^9, 
   3.8021415633102016`*^9}, 3.802141746417889*^9, {3.802141998750251*^9, 
   3.802142005369841*^9}, 3.802143149663643*^9, 3.802143182180081*^9, {
   3.802143231214202*^9, 3.802143253522683*^9}, {3.802143759548911*^9, 
   3.802143777721095*^9}, 3.8021438118037663`*^9, {3.8021438448781567`*^9, 
   3.80214385337737*^9}, {3.802144108534649*^9, 3.80214412193134*^9}, {
   3.803967146065527*^9, 3.80396717569363*^9}, 3.8039672099012747`*^9, {
   3.803972385750382*^9, 3.803972412114064*^9}, 3.803972465895381*^9, {
   3.803972571735326*^9, 3.803972632972137*^9}, 3.8039727222017593`*^9, 
   3.8039727616788807`*^9, 3.803972801646843*^9, 3.803973987043795*^9, {
   3.803974041652457*^9, 3.803974070530282*^9}, {3.8078574173728867`*^9, 
   3.807857441197201*^9}, 3.807857663407103*^9, {3.807858119005433*^9, 
   3.807858149958013*^9}, {3.807858256810369*^9, 3.807858280430447*^9}, {
   3.807858792041753*^9, 3.8078588142120733`*^9}, 3.807858899155916*^9, {
   3.807858962180188*^9, 3.807858996267743*^9}, 3.80785903619102*^9, {
   3.8078591533654957`*^9, 3.807859215640812*^9}, 3.807859264218486*^9, 
   3.807859409389887*^9, 3.807860102370611*^9, 3.807860302994928*^9, 
   3.807860638566786*^9, 3.80786067083104*^9, 3.807860806141943*^9, 
   3.807860974409129*^9, 3.8078611765255337`*^9, 3.8078614027703133`*^9, 
   3.807861553805303*^9, 3.80786165991895*^9, 3.807861946498983*^9, 
   3.807862170391876*^9, 3.8078622137521257`*^9, {3.807862263789948*^9, 
   3.8078622697413483`*^9}, {3.807862396457985*^9, 3.8078624265335627`*^9}, 
   3.807862502412383*^9, {3.80786282436228*^9, 3.807862833194118*^9}, {
   3.807862890032538*^9, 3.807862901186719*^9}, {3.807862978587133*^9, 
   3.807862988534749*^9}, 3.810028476521492*^9, 3.810028543809484*^9, 
   3.8119839748732767`*^9, {3.811984866423052*^9, 3.8119848932740173`*^9}, {
   3.811984986503096*^9, 3.8119850053599653`*^9}, {3.811985057941325*^9, 
   3.811985066486408*^9}, 3.812018876503837*^9, {3.812018963358595*^9, 
   3.812018987687704*^9}, 3.812019025999032*^9, {3.812019072320381*^9, 
   3.812019090371995*^9}, {3.812019144911606*^9, 3.8120191685611677`*^9}, 
   3.812019221732409*^9, 3.812019258923297*^9, 3.812019291656629*^9, 
   3.812019445959765*^9, 3.812019574177652*^9, 3.812019854620541*^9, 
   3.8120199263046227`*^9, 3.8120199889125023`*^9, 3.812020036249172*^9, {
   3.8120208480827312`*^9, 3.812020853617482*^9}, 3.839221333827732*^9, 
   3.8392213743849783`*^9},
 CellLabel->"Out[88]=",ExpressionUUID->"d1dff9bd-ccd4-4125-a10f-4a0c0c6670a3"]
}, Open  ]],

Cell[CellGroupData[{

Cell[BoxData[
 RowBox[{"p2", "=", 
  RowBox[{"ListLinePlot", "[", 
   RowBox[{
    RowBox[{"{", 
     RowBox[{"X", ",", "Y", ",", "Z", ",", "W"}], "}"}], ",", 
    RowBox[{"PlotRange", "\[Rule]", "All"}], ",", 
    RowBox[{"Frame", "\[Rule]", "True"}], ",", 
    RowBox[{"FrameLabel", "\[Rule]", 
     RowBox[{"{", 
      RowBox[{"\"\<t\>\"", ",", "\"\<y(t)\>\""}], "}"}]}], ",", 
    RowBox[{"LabelStyle", "\[Rule]", "\"\<Input\>\""}], ",", 
    RowBox[{"PlotTheme", "->", "\"\<Scientific\>\""}], ",", 
    RowBox[{"PlotLegends", "\[Rule]", 
     RowBox[{"Placed", "[", 
      RowBox[{
       RowBox[{"{", 
        RowBox[{
        "\"\<S(t)\>\"", ",", "\"\<I(t)\>\"", ",", "\"\<H(t)\>\"", ",", 
         "\"\<R(t)\>\""}], "}"}], ",", "Above"}], "]"}]}]}], "]"}]}]], "Input",\

 CellChangeTimes->CompressedData["
1:eJxTTMoPSmViYGCQAmIQrVZl5/o3+I3jMXN7DxCtfiYgFEQH9TMlgug3zJXG
/4D0tBdRDiD6XqFZEVPIG8ecuPUlIHrSrwftIPpCTGgXiD7hn2zZGP7GUYpl
nSOI/vapLvVl3BtHuZjCDBCdYhdRBaLnHHxaDaJnNhaeA9Fba4MvguhH16Pe
g2iOFLGPIHoZo8wvEK2naQamL03fo/EKSLMt/qQDog8XSbiAaA1tATcQfep2
chSILrnaCKb33XPJBdE9fg21IDrr7pp2sLjk8mUgek388YMgun9m5gkQLT73
04HXQDpvhuxBEP1ordcVEM1x5RaYns7HIvgGSE+ZaAWmeS6kt/Imv3F0me7W
BqI3RKT7nkh74/hC6C6E/hkbCqJfX0kJB9G7XvWUgugoc+9KEJ0SVTEXROur
JMwD0XP73SNvAumWSw2JIBoAHmHfuw==
  "],
 CellLabel->"In[86]:=",ExpressionUUID->"fa9f79ee-407f-413c-a26b-51543553d606"],

Cell[BoxData[
 TemplateBox[{GraphicsBox[{{}, {{{}, {}, {
        Hue[0.67, 0.6, 0.6], 
        Directive[
         PointSize[
          NCache[
           Rational[1, 360], 0.002777777777777778]], 
         RGBColor[0.9, 0.36, 0.054], 
         CapForm["Butt"], 
         AbsoluteThickness[1.6]], 
        LineBox[CompressedData["
1:eJxU1ndczf////EGDQ3tvffunKwQr7vskV0Z2TszMorMhkgKmdmbiFIkKSGr
7EgSJTJCGkTre94f5/67XH79874833TO6/m8Pm+vB8upC0fOkJORkYnWlpH5
77///89YrNQ5378sNFxo7xJumdU6RrreIaQlxnUJlayvmEV8HXHlgCDTz9S7
y//782NCrqFVr7qWMdi757+f08J2xV0dL7bw758XHjUtMVkgWVeN+O//XBS2
V1xocGrh718Ssk/2vVfZPAbtXh5d1KPdZaHWxSn2WDM/L0OIHePXf4pk7Riw
Nbfe4ZpwXjW3zrSZn39dcHWcsbO4aQyOSX775dEc4ejmLi67mvh9N4Qp7cXp
oyTrDv/7uSkEbxnYUaOJ339LOFyy4kR+4xjcrHeQfMNtYfqTdNXoRj7PHaGm
R+PMvpL1yP994V2hY02PNNlGPt894V7mst9Zf8egLPS/D7wvyM3c7xr6l8+b
L1RknPbvLFkH/fd4iwoE29Xbl9b84fM/FJyXj4w6L1n/c3gsqM0qjQn8w/08
FmLV3CPtJOsB//uCJ4Klg9eS8gbu74nwPqh51AHJ+r9vC9j6VNh/NNBhXAP3
+0zIXbKyWley/t92Xj4TFu60T3rym/t/LszOmjl+i2Rt/t/jmBUKBrtFLQN+
8zwKhfhnq3a0kaxn/u/nhRBt1Nss5xfP56UwVnflvpWS9X+fpnP+pdA6x0S1
yy+eV5FgeM1sUU39GPz67+Pqi4TKpJA75+p5fq+EAa9ttOZI1v87nh7FQsZ7
/eE29TzPYsFv8qB1b+vG4H+PF/FaePkp9fjeOp5vibBVa0iWr2RdkP/fT4kw
b1G7uxp1PO83wq9tH28/qB2D/21Xp1TwUSpKj6zl+ZcKjgEv9vaSrP/3cQFv
hZf6r4KaaujxTuie+7L75Rru552Q//ZeQ1ANfd4JO2tOnHKp4f7eCZ1CZw6u
/EmvMuFVbeu7wz+53zIBxYFzAn7Sr0zIOH6gQu8n918uWOZvG/mkmp7lQllO
z9TN1TyPcqG6bo9Cv2r6vhcevdg3RKaa5/Ne2PS0e8TVH/R+L6SPCLoQ/IPn
VSEsyuzw0O0H/SuECcGhpZ++8/wqhJOlXmVHvvM+fBBaxy5+EfCd5/lB2NNb
67red96PD4LrL+3dj7/xfD8K9fcWTN/0jfflo5CkY2Td5xvP+6MQ66j2vLmK
96dS8BsrLL9cxfOvFHrUnFQNquJ9qhQahZ47nKro8Um4ufmPWsVXenwSeps8
Cdn/lR6fhOOdrr30+0qPT0KMYYq9xld6fBZ0FM/MufeFHp+FR9327V//hR6f
hTvfV93s/oUeX4RV4/q9rvtMjy9Cecr3inOf6fFFmOI0/93Mz/T4KjyvvlJg
/pkeX4WoDveSij7R46vQ1TQhLP4TPaoE/RfaGPSJHlXC9Q1edXKf6FEldB2o
sDezkh7fBJn+s8XBlfT4JjTsHXvVpZIe34SgyU86fvhIj++C7YW8Q/s/0uO7
4HlI1OL7kR7fhc59FHzUP9Ljh6BzrueWvA/0+CG4fH58ffUHevwQhDaXyjp/
oEe1EKz4tv57BfdTLYz+M6DxRAV9qoX8N59+Tqzg/qoF5/S0V3oV9KoWrNad
SHn4nvutFm52S1kV+Z5+1cLqkkdder7n/n8KVhN+va8vp+dP4c0Fk3Xnynke
P4Vu97q2n1FO35+CeUKfWJNyns9PoUCmY8uzMnr/FN7Vt0zcXMbzqhGGjU+8
4F1G/xphlq587Z93PL8a4WFbJ7uL73gfaoR1KkqDZr/jedYIz+R2TDR/x/tR
I8y/fWvai7c831phsFP82C1veV9qhay21UKftzzvWmGWY5FeYynvT63QYzpK
L5by/GuFyPXmO2eX8j7VCkU+83qal9KjTjDYYvqy8A096oSVbZwmx7yhR50Q
vnTjK+839KgTZA+69/5TQo86oX0Pvf3JJfSoE3SUO1TOKKFHnZCbscrSpIQe
9YKO/JfBT1/To14YtjNo5sbX9KgXZKzaBfV8TY96oWnEmbl1xfSoFyY+GuB3
ppge9UIUSkSTi+nxSzAbOL5Rt5gevwS1TdfSHryixy8h/PCvSete0eOXUOck
87fzK3r8EjSzH22oKqLHL+FJ7fjmw0X0+C0EBuyb6V9Ej9/CqOjwbNUievwW
eimpK+W+pMdvwXG6G5a/pMdvoYdtySyXl/T4LXx7rLam7AU9GoQPnzMidr6g
R4OgWv1i5eAX9GgQIiePnyLzgh4NwoW0Hp3TCunRIFjOCv47p5AeDcKZz/Xn
zArp0SCMTr4y/NlzevwRJtqnlkc9p8cfodf119O8ntPjj3D2jcPz6mf0+COs
qYrrcPwZPf4IL4e2Wz/2GT3+CDIzN2erPaPHX2FlXLuqG0/p8VdodlytuOwp
Pf4KCzaXaDo9pcdfobKdiUrpE3r8FVIbPWrjn9DjrzD0vP79vk/o0ShMX5Sz
9c9jejQKj2Os+5x7TI9GYf/gLpWTH9OjUWhb83OFzmN6NAoLcgf+ufOIHo3C
/KaOs1c+okeTcLPk9G23R/RoEibtP6BZ/pAeTcLYpcpDEh7So0n4tftd8ICH
9GgSjnc1imksoEeTIBOZFH++gB5Nwr3TWyKmFNCjWfhWkDpLp4AezcJaA13P
O/n0aBayk07+CsmnR7OgfnbKUZd8ejQLf0Vde759QI9moeNYmzvxD+jRIiR0
N+zZ5wE9WgTjb2pHf92nR4vweU1D/an79GgRBsg/6jz+Pj1ahOMbomao3adH
ixDXzmB99j16tArXDyyLCbpHj1ZBoc+ecOt79GgVpjYuDSy8S49W4UeuXM+o
u/RoFb4mdGr1vEuPVuHyvDbnv9yhhwyeec0YlHiH+5FBWYPPc5879JHBsbhL
g1vzuD8ZtFbHXriQRy8Z1Mo/k5uax/3K4OiFZd7aefSTwbDXCxfeus39y8Bv
xqXopbfpKYMurt3i7W7zPGQQq/474uUt+spAt/zdrI23eD6S5wn71rnrLXrL
QHRJq/bzTZ6XLO779kvce5P+sjjivtpj8E2enyzkVC+kNebyPshiVMoT26Rc
nqcsDCqL1gfk8n7IonpuZr5qLs9XFrtaF8hn3eB9kcX7CZ/t5t/gecsiT7Do
YnqD90cWQ8YrdyzI4fnLYv+0vaZhObxPsmhSulfrkkMPOeQ1bEovyaaHHILe
FM6IyaaHHOImHpT1yqaHHB5avIn+ep0ecvh5O7xl73V6yKGoavOkQdfpIYcw
8aekP1n0kEONy9aPp7LoIYcZS5epjsmihxxMDmw3U8yihxyWdykxSb9GDzn8
eNhXccY1eshB/8ftN9rX6CGPfeYjD+Vm0kMevT68HRqUSQ95fLox/bN5Jj3k
sbHji4UPr9JDHh0yHMtXXaWHPHTvjYbzVXrIY3HxkE2vMughj9OTFXOiMugh
D3F+SFmnDHrIY/+mPd/fX6GHPHYrBFTGX6GHPCpPpj8QrtCjDQKfHdj37TI9
2sDoq7L/vsv0aAOVod+aB1ymRxvMHdMz7lc6Pdpgw7QatWPp9GiD9Nsty0ak
00Py50/HPGhJo4dkXVzfLimNHpLvd37QaWwaPdpAWePhYIU0erTBkMe1Q1Iv
0aMNul8Ud518iR5t8LdulYbaJXq0xf3i+08zUunRFkoHNdbOTKVHW4hW9jbQ
TqVHW7w6PmZfdgo92iJjZF/leSn0aItjKS1TDFLo0RZbakOO37pIj7aIQNKz
RRfp0RaZNzZVmVykR1usTWxXffcCPdqiT61FafAFerTFrg+56RYX6KEAx7gP
IfnJ9FBAgepq+xXJ9FDA8sXrsq2T6aGAHoUVvR6dp4cCxvTbfz70PD0UYPP8
YFu78/RQgMWmsn5PztFDAdWL/BevOkcPBUyI/RVlf44eChj9ITXqaRI9FPBl
aXhQWBI9FDC2x4S+Dkn0UIBc5w7yz87SQxEL/BvPhJ2lhyKG7Tzj5XCWHopY
U9HpytMz9FCEvHibadgZeihCefalefZn6KGIr4vjjz85TQ9FuHma3V15mh6K
CN837LntaXooIj/M6P6jU/RQhHbWktMhp+ihiJ0dhy+2PkUPReRcO2ZTcJIe
SnBxnpmz7CQ9lHB6ZHRfi5P0UEIneflL907QQwny7e6qLDlBDyWEiAuGmJyg
hxI8eikuv32cHkpoaQ7ctOA4PZRQ4fgtUv84PZRgHb5+Xs4xekh+/5559znH
6KGE3JSMGs1j9FDC9d99tl89Sg8l+AxJN5l2lB7KeDpFbqvKUXoo49tH0y+p
R+ihjDVRza4BR+ihjBNVCePaHKGHMm5ee70w6TA9lLFi3835ow/TQxlnHL1H
Nx2ihzI2tB1ifewQPZSx+H5h8eBD9FCGm+bz0NqD9FDGpYXd5fcdpIcyhoTI
BHsfpEc7bLyuX/D5AD3aoW/BUvX4A/Roh/Oi9p6eB+jRDl5BRQPf7qdHO1zR
yesduZ8ekj8/kG/rup8e7dAx9t2PZ4n0aIcpU38dDk2kRzsUJch5WSbSox0U
Dv/JurOPHu1w4c8j+wX76NEO9VqhITr76NEOQydUpVzdSw8VbO9n/HzyXnqo
oKFrY4nCXnqoQPvQ2oKkPfRQQXHpweMj99BDBSfG+sxo2E0PFXQJClM9sJse
Kri4wWZf7930UMGRqs6an3fRQwWybU8viN1FDxWIrRemdthFDxXI7Qt7W7ST
HipIybpbE7aTHqqofdXnm9VOeqiisvvHh3cS6KEKW9fDu+Yl0EMV1+rm9NdM
oIcqPF52LE3bQQ9VbNT7NX7cDnqoonvN4ZyW7fRQRb+TLqpHt9NDFTaLNvXs
v50eqngWnuz/dRs9VFFoFOe/dRs9JN83w6Jnh230UMXKHaNVXsbTQw33X1hk
h8bTQw13/UPGmsXTQw1nMbL4Rhw91ND9ysFeM+LooYan5b5bleLooYYp5bNv
nt1KDzUsepH/ZuhWeqjBsmRp6c9YeqjBQ33M7R2x9FCDbMSsbV1i6aGGGL/d
fYu30EMNwTtLS1dtoYc6ZP3cJppvoYc6rI+tvHkjhh7qWLrlqvr0GHqoQzB5
KyjE0EMdIWPe+J3aTA91FPQ/PWrQZnqoY9+3zp2rNtFDHX8HhbZs2UQPdWRO
nJXkvoke6phvWyM8iaaHOibsUc9YHE0PdSSmXNDXiaaHOmRm5Y9P20iP9rA/
4xvht5Ee7bFiPnb8jqJHezgdWrtxdxQ92qO3e7upXaPo0R772z6xKI6kR3t8
Url3KzSSHu1x3uGjj3EkPdrDFybXMiPo0R5WnSa1D4igR3v0qDzSvymcHu2R
2vH19MRwerRH6J/GmV7h9NDAkvZ/fEo2cD8aWDg0z3DVBvpoQBzjf994A/en
gaDEQ5My19NLA2+HJ7wat5771YBjiKPn33X000Bj+fCVe9Zx/xpoM671iOc6
emqg4aRD8su1PA8N7NqRc3DZWvpq4NyHq8G6a3k+GtCdpOJ2aQ29NXAj9/iD
kWt4Xhq48jjM5+dq+mvArH9U6tbVPD8NdC5Pa3ZdzfuggekBzc75YTxPDXRc
MKJnYBjvhwbGPzzeUSmM56uBLPF39ROreF8k5zXYrKD3Kp63BjLzHReWreT9
0YDtjDb1q1fy/DWwIPfwRJOVvE8a2BNXfzYjlB6a+B5SW+IXSg9NtNht/Vkb
Qg9NnOp57XNcCD00YTJzwW3XEHpo4h32hN9fQQ9NPFsksp+1gh6a8Nhpf05+
BT00cWDYYr1Dy+mhCdNubaZ5LaeHJix+Pt5WtIwemohSzz8evIwemjjp9Hmf
xjJ6aMKnxHhp0lJ6aOLGFX/xgKX00ETBqLjH74PpoYkcIWPkmmB6aGKpWt5l
o2B6aMJ3yJnWtCX00MT4TWOdRiyhh+R5R9/pUrWYHprI71hpH7WYHprwSk/6
a7mYHpqonKxy4VoQPTRRm/mrv38QPTTR2Wdq7s9F9NCC155e5jGL6KGFwdYb
J9otoocW5sx3XJuzkB5amNxgED5uIT20cKv3oMC6BfTQQkPBBY/YBfTQQgcd
vLFfQA8tRGz7OufGfHpo4c3NE0Xj5tNDC+pWMxzr5tFDC89tjQK2zKOHFor7
ZSyym0cPLeQ0dpqVPZceWjC/ukEYM5ceWtj6K+FPdSA9tHDeZnJCdCA9tGBz
uVDLKpAeWjhj/iXo6hx6SJ7nUVzKyDn00EK3TlnPv8ymhxa635hatH42PbTQ
pyw4y2g2PbSQLle5IWUWPbRguy3JedAsekjOs/HKpbKZ9NBG8OlWs5CZ9NBG
mkJwoMZMemgjd5XyrpMz6KGNmODUYz1n0EMbAX4zthdOp4c2iqO1ps2bTg9t
aC87ry0/nR7aWLvO5fieafTQhorWWn3RNHpoQ29LYmDeVHpoY73/0gMBU+mh
jfTC5pSaKfTQxom5jqc2TqGHNl6s+hpmNoUe2pg1r0vHS5PpoQ39/TIPBk6m
hzaGBnXzfjuJHtqwHFy0J3gSPbQxNqbgifIkemgjbKfalwMT6SH5vvubyztM
pIc2Vmzqnnl3Aj200b+zRvCECfTQhpx7s2pNAD200a+wPiIygB462BX9rdQo
gB46mJP0Uj95PD10YHvgpKj3eHrooEP2cMeX4+ihg5aFebJzx9FDB60aTRkt
Y+mhg5tyH0ZsG0sPHdQeD75nO5YeOhg//oBFxhh66KBug6//kDH00MGXtVvm
v/Wnhw6OpXadttifHjooCPPxbOtPDx2M63WtapcfPXSQMDlkrZMfPXRg3XNF
7TVfeuhArUdS32G+9NDB3Ryl5WWj6aGDnq7ropaMpocOCj8qLW87mh46CBm5
ve+uUfTQwdFC7VqHUfTQwbQXYWuujqSHDmZn3voyeCQ9dKBc9brjmxH00MWQ
x+kTFoyghy5qHg+Y0TqcHroI848YHDecHrro9nCShuVweuhi0KEHqReH0UMX
Z7te6+Q9jB668Fa03fl0KD10Ub7sz/OpQ+mhC//fLjU1PvTQxaKGlG/rfeih
i7ZfV9/R8qGHZN0rfM2RIfTQxcr56boeQ+ihi70VSptuDKaHLu4aLywZPpge
ujgaXaL6bhA9dKFxoo/xwkH0kDzvl72KLQPpoYtbj58+iRlID11sKHwbYjyQ
Hrp4tTSt9fQAeugiQdR/mucAeuhCKXLjsbz+9NCFasO8m6P700MXWu0+ZZf3
o4ceHHp927OoHz30oGSzaERLX3rowaz79I+b+9JDDwkaWWMM+9JDD1NFC06d
6EMPPQx1mFvYoQ899CCz8eTbnN700INymd4dn9700MP3vKTNxd700EOHRwGu
s7zpoYdZ8UZJtb3ooQe3k68U1/aihx58krZAtRc99HCpp5PfbtBDD5tajgyw
AT300DX2q/4FgR56CNn2+2Z3gR56GJ9ydcidnvTQg+8uh5SRPekh2d+3jnVv
etBDD6enPtOa04Meehhx6rdanRc99JAXlPBhtRc99GC/9NAeZS966EGYq+q0
ozs99LGtfcFOs+700McsixdvT3Wjhz6KJhq37dCNHvp4FRunkNWVHvoYuNyx
ol9XeuijqezV/see9NDH3X0JHcZ50kMfO4KHH3/fhR76mCy01MzrQg99+D3d
ZvKrMz30UaggZ7WmMz30EZYhyCt1poc+hPtCTlwneuhjtsmvMYad6KGPczv9
Cg53pIc+vKx9TZ060kMft5M/DEjpQA99bHJtGtatAz30MT8+xiPXgx76aHy2
qXqgBz0kz/PzS/QTMT30IfflUMsYMT30sfDGoaHvRPTQR+ya0pBZInrow1A0
dO13d3oY4H75+ylL3elhgMCz282a3OhhgJLDI9LXu9HDAG7lmo7KbvQwwMmY
u8u2utLDAIW35xzUdaWHAfalfz6yz4UeBugV47XO0oUeBli/wq/bSWd6GGDv
ReeHLs70MIDf4gteKU70MIDV36KILk70MIDxlj2nrznSwwCGwR9P9nKkhwFy
m1LX5jnQwwB7Qn51GOxADwOoeR+58cieHgaITDnrONqeHgYIcVGcV2RHDwMs
1Tu9McCOHgbwKIlY886WHgY49j1++HRbehhA8daNxkobehig5qXyurk29DDA
jLMT3323pochXt+6ZLjYmh6GGHdBxrXeih6GWN/a2WiFFT0McXDgkLK/lvQw
xBXnTuvDLOlhiEMDPja1WtDDEMoDR49Yb0EPQ8S/XrKmjQU9DPHyUteoSHN6
GGLj1r2zlczpYYglLputN5nRwxC7R8pcUTGjhyG8Hn233WJKD0M0LB08X92U
HoZ4YKESu9WEHoZwvWC1UcOEHoYwVYkaH29MD0N0MXdV0jKmhyFuvVOO3WZE
D8nnDdL6pmVED0PYTupuu92QHobYYhfaWduQHoZIvXDTYrsBPQwxXEetQsuA
HobotHDw2m369DDClI9L6jX16WEErRMre8fr0cMIL8r8AzX06GGEw8+b52zV
pYcRSnOmeqvr0sMI66pX1sbo0MMIZmk9w1R06GGE37MOvY3Wpofk+wJ3Gilp
08MIQ2303CK16GGEJYq6Rm206GGEATEbS9dp0sMIxzvMXNmqQQ8jREUerV6l
QQ8j2Ot17vm3PT2MoLRKe/ry9vQwguY48dQ6dXoYYf+4CM8gdXoYYZuobeU3
NXpInmfXifmBavQwwvJRk/I/qtLDCHvFtvLTVOlhhHTF75pvVehhhB2XkhvG
qdDDCPIWky+/aEcPY1R1q/cZ2Y4expjdOv1agTI9jFG46LjcQGV6GOPzviSL
W0r0MMb9nYv0BCV6GMNmXeX7DEV6GKN7uGJ0R0V6GKPNs7y2yQr0MEa3M8bj
HBXoYYwlw5sijralhzE6602KNm1LD2No+3WbvqsNPYyRHhyup9mGHsaQKetw
aJM8PYxhqiPItpGnhzH2xCd2DZOjhzGWV3oP/CVLD2MMOu8gWihLD2MMiO7z
vVKGHsaYYbdlw2QZehhjVs8/P4pa/aUexmjesabDCMn6n4cxihv0ht5r8Zd6
GONO73Shl2T9z8MY2eNGK2U0+0s9TCDv9umkSLL+52GCThmzzU41+Us9TDBf
vmCuuWT9z8MEo8xV43Y2+ks9JH/f2XSzmmT9z8MEFiN+B4T/9Zd6mKAhL75t
4x9/qYcJ4h++Dw+SrP95mOBuWkVxZYO/1MMEu19sVpwoWf/zMEGXXY/bPf/t
L/UwgUvgmYqBkvU/DxPMfqiRkP3LX+phgsnDGo07Sdb/PExgFzEl5Ey9v9TD
BOt1up8zl6z/eZhAOXnN5R11/lIPE3TXtt+tLFn/85A8j6rjsNW1/lIPE1xb
ElZSU+Mv9TDBCjcTzKqhhwmq3JtDXv+khwkOrzDYNOwnPUxwRG/mopvV9JB8
vm2pS5dqepji/cMV2Wd+0MMUaQPdHMx+0MMUzq9/zYz/Tg9TzHlxf2Wb7/Qw
xaXEIzOXf6OHKWL3L7P/UkUPUzzyE64HVNHDFDdG1zs9+koPU3h5xM/v9ZUe
psjerRKZ+oUeptiCCcG2X+hhinvVqz13faaHKeLWzHmq9JkeptB5qusd+oke
psgsWRX1tZIepvA8uutIQCU9THHKc9L2go/0MMX57PyxPT/SwxRbA1/Vn/9A
D1MMXbl6lvkHepjifu+081sr6GGKYtvlD1rf08MUs7ZnZS18Tw9TxKivj3hb
Tg9TpDhetxpWTg8zJEXNTbheRg8zFL7e8Ma1jB5mcPsi05j4jh5mWBFV8k3l
HT3M4LdHIz30LT3MMEtv16jPpfQwwwyFwDz/UnqYwXv9BvW8N/Qww4BLb5w7
vqGHGToULTY7UkIPM4zq3uNj+xJ6mOG0V5cNYa/pYQZ5n/H1X4rpYQbTH0e9
xhTTwww5l1XG3n5FDzO88dkyyOMVPcxwIdBa82ARPcxQ8upukkoRPcywKWSF
6YqX9DDD5m6u0ype0MMMiy3Kw4a/oIcZMnptm3+tkB6Sz7vj6eFQSA8zhP54
/GD7c3qYIVjJr1vrM3qYo/2ym2GBz+hhDs1knZ2FT+lhjrIefTfgKT3McSZn
eN+zT+hhjuWfPUp0n9DDHH6rK/uvfUwPc6wYG7jxyyN6mGP4nMv7Rz+ihznS
LtyPuv6QHuaQ7X+on8NDepij05iOxfEF9DCHru0G78Z8epjDRz56zfR8epgj
foJ3fMEDepgjK/Xs8s4P6GGO33tveBy8Tw9zPM5am6t4nx7mmFnywW7RPXqY
IzL/26Siu/QwR0FIwnzcpYc57n54NezUHXqYw8jhioLGHXqYY+8C123L8+hh
jmXNnWtKb9PDHGPcn9r1u00PC0QsbXI/d0u6n7YWaPVPVdO5RR8LnF1alx16
U7q/9hZYFJ7VryyXXhYIGKF6pH+udL+GFsjLKX1y7gb9LLDwoccL7RvS/Vtb
4NQWheSQHHpaINhxTMDbbOl5uFngTIVtaZ9s+lrA0GhBxzPXpefjaYEkL/dJ
7a/T2wIxL2dNDM6Snpe3BfrG6nm8ukZ/C3w26Vbc45r0/IZYoOOYJ35HMnkf
LJDs+vqkQqb0PP0t8PyoX0HgVd4PC3Qo9r7zMEN6vlMssFP5YIJHBu+LBazD
Az13XpGe91wLbEg7lvznMu+PBdpa+zQGXJae/1IL3Jw7zTgnnffJAncGVLa3
Tpd6rLWA65aioog03i8LDLbrsuzTJanHJgs8M5b/NOgS75sFGrd6uZ1LlXrs
sMCh7PcD2qfy/lkgUO5Pl6AUqccBC9TeX9X49CLvowW+nVi4veNFqccpC/QR
nrYmXOD9tED/McfxO1nqkWqB+08++45J5n21wPCTh4SM81KPLAu4VN9vNjzP
+yvxfDsnLvSc1OOOBTxur/5dnMT7bIHFqioduidJPZ5YYE0Pjd77zvJ+S+5j
01b7xjNSjxIL+KjGvBt3hvddst+BCguunpZ6fLSA+ILMY8PTvP8WmDomTCHk
lNSj2gLly1drFp1kDxYomqLws/NJqcdfiVeU/vGEE+zDEt+WXnKtO84+LNFc
/HbTyOPswxKpaxOvXTjGPiyRO+xbrvox9mGJHsMK9887yj4scfWYv8/9I+zD
Eqt2LH9if4R9WGLPOk+niMPswxIW3/f7lx9iH5bwXnl2rHCIfVgi5PN0UeJB
9mGJZIOHrxsOsA9LzFD6Ot73APuwxOuX2Rcu7mcflvDMG16stp99WOKix5Gi
OYnsQ7JOvHL29j72YQnZY7tHWe5jH5b4rtT/8aq97MMSS5LuWhbtYR+WmBJn
NaDDHvZhifCXY3vH7mYflnh0e4n2513swxLrcpZe6b2LfVhi2NAZHgd2sg9L
bNYfsK4hgX1Ywuej9fGRCexDcn4nWvYn7WAfloiZWTpXYQf7sMQav3vqk7ez
D0t0uHc7MmMb+7BEQ4fiZ1rb2IclXrip/Zobzz4skRY849utOPZhicj3nzNM
49iHJeauOjx+2Vb2YYl307Y/fRjLPixRUZZnZh/LPixhObU31mxhH5bQDdbo
8jKGfVii+4NO8u4x7MMSHYXMY5Gb2Yclfjw4ZVy6iX1Y4mm8wuxOm9iH5PsK
S6JjotmHJepkO657v5F9WOLWMZ2h3TayD0u4L46qjotiH5bw650wuzKSfVgi
T69/eo9I9mGFIxonXm2PYB9WyA/NfPo5nH1YQe123GEhnH1YARHu/RI2sA8r
hCw/nPNlPfuwgnh1tQbWsw8rzD1i1yVhHfuwQpn20A5f1rIPKzg7BrUV1rIP
K3yatPfc9jXsQ7IOeO78aTX7sIJvleNar9XswwolsifOxIWxDysUXhl1tmIV
+7DCwtE913uuYh9WeCEEucesZB9WmKjekPI2lH1Y4ezKUtUOoexD8vlzRT0i
Q9iHFS5+/dP71Qr2YYXLov6WLivYhxUW7bEpXL2cfVhh5bkDk54sYx9WyDHN
zbFexj6skHBrX8PSpezDCl+OeyreDWYfVlj843iVYTD7sML9hupTc5ewDysc
7W3vlbWYfVihaqXfCfXF7MMKf5bHVE4KYh9WOO/5svXCIvZhheOf+/yQXcQ+
rDCu7H3ayIXswwojDueOOrqAfUj8X/y4WzuffVih65hQ3T7z2YcVnjgFdd0x
j31YYUDY+44Vc9mHFS6deafYcS77sIJ9txUpGwLZhxWKSzM6PpvDPqwwckVa
rNUc9mGFLVorc4Jmsw8r2H00up8zi31YYe2Y42fbz2IfVvje6DRj4kz2YYVX
W6/9SprBPiTnJTN3cuN09mEFzzn9jwyczj6sMVFj2rVd09iHNa7MfXT+w1T2
YY01ZgdCOkxlH9ao+/POZN0U9mGNyObTux9OZh/WaPJT+WY8mX1YY99UfaM5
k9iHNYadfWeePpF9WOPxl5AWuYnswxoPlH+lDZvAPqzRzmJ2v8QA9mGNvcHv
kz+NZx/WqA1bWdNxPPuwhml5b/V149iHNYqXDZcvGMs+rHG/V9oTg7Hswxrb
V0SGTB/DPqyhtK7ob7I/+5A8789s30Y/9mENxbgRm/r5sQ9rBI0+sjvel31Y
Y9vMO2tLRrMPawSYv/C2H80+rPFMqaI0aBT7sEbHUgXfayPZhzUMY0YfVxjJ
PqxxWPT+0fAR7EPyvMb3nu8dzj6sEfHQ5FLFMPZhDbnmuvluw9iHNc7FzJZb
MZR9WGN2QmzQDR/2YY0VU1ZntvNhH9Y4PX/Yu1FD2Ic1ls4xfJc4mH1Yw75L
3dUPg9iHNWSqfi9yG8Q+rDH2sZfc8oHsQ+I56fWC7AHswxrDB1alKw5gH9aY
tXBj8bD+7MMa3T7dfbWrH/uwRnZz3qW3fdmHNUpcE+fa92Uf1tjsNLVlQR/2
Ibl/rzzmp/dmH9bI8HO40uzNPqxx90fA2z7e7MMaBQ5fyzf3Yh/WcL36Lfcp
2IcNxPFr1hiCfdjA7nGmwWSBfdhg3cOs2BM92YcNZAwPl1X1YB82eBC0TrND
D/Zhgx2PQ81CvNiHDa5NPa2U3Z192GDRZsfHbbqzDxvkv9dfOqgb+7DB327x
v7d2ZR82GL0zxb/Qk33YIFy8J8HIk33Y4PDqqRcndWEfNhhl53L2WGf2YYNq
RZ0NnzuxDxskdvXs6taJfdhgltLlgsUd2YcNFjScx+UO7MMGDbd6bmv0YB82
SJgckSt4sA8b9Kg//GSDmH3YYF5FavYdEfuwgfed4hgVEfuwwcEFnbsOc2cf
Nuj1/uOtbW7swwZlM1RFL1zZhw2GLbwTaujKPmwQf8HzeIAL+7BBi9a65IPO
7MMGY67c2FPuxD5s8PWv8XRbJ/ZhgxPzL6rPdmQfNuhWcnTPGQf2YQOPwbpt
v9mzDxuoN9iPcLdnHzaYOLYlLMiOfdig1Cxzc6ot+7BBrHhdaL0N+7BBQeqS
QV1s2IcNgmTTG1dYsw/JfpPnxl61Yh82cI+9ItdkyT5sIDqeM6aHJfuwwfYu
p+JWW7APGzTd2H4m25x92MCw8eQJGXP2YYOrz5QjepmxD8l5LCvtu96UfdhA
adDgz7km7MMGz6qWLpQ3YR+2iO0aXtTbmH3YQr1vok24EfuwxdOJFaNuGbIP
W+hrbpjZxpB92OKHxcGAPgbswxa+sZM6h+uzD1v02vG19qYe+7DFtVOBCfJ6
7MMWv1a1Me6tyz5s4df8Lny9DvuwRfwIh2c3tNmHLTJK5BRktdmHLUb22GMK
LfZhi+k+OkZrNNmHLbZY7W/M0mAfttBQn5Db1J592OJzYtiC7u3Zhy1KdznI
hKqzD1vEyG9cfkWNfdhipUXe81+q7MMWLnPVDDqpsg9b2Cdu7LVEhX3YQu3U
1BEX27EPWxzPzuv/Q5l92OLLsHc2rsrswxZGcq8/BSqxD1vcyCzffkqRfdji
/gFru48K7MMWm5TvH7RWYB+2eLBTTnZKW/Zhi2LTvwMPtGEfkvNMeRP6Wp59
2GLG8eLtBvLswxYLNpgl+MqxD1ss1nu5epss+7BF9XSPEY9k2IctnFMmqqrK
sA9buK/edGFAq5+0D8l5RlT0iGjxk/Zhi9+5+y7daPaT9mEL03lvdVqa/KR9
2KKsrnRiN8n6Xx+2uKN2f9uyRj9pH7YYeuzxhZS/ftI+JPen3Crj+x8/aR+2
6Cf+edZJsv7Xh+T+dpgXPbPBT9qHLZB/a8SR337SPmzhY+jStvSXn7QPWzxa
9uyooWT9rw87ZIVVufrW+0n7sINbm9NH4+r8pH3YYZJp97b5tX7SPuxwybBw
pKJk/a8PO2RGno7xrvGT9iH5ffevKWE//aR92KHGqOD2lWo/aR92MNq6/nbt
Dz9pH3aoVBNS3CTrf33YIc+vc8yc737SPuwwYmbiqGPf/KR92GHosuNKb6v8
pH3YIak54qxhldTD2w7hFxZ7jf4q9ehvB621hzJjv0g9htghfW8fx3ufpR4j
7PBj7o4I+c9SD387+Cfeftzjk9QjwA4HNdVVVlRKPabYIfr70Y4pH6UeM+1Q
sS3Lp+qD1GOuHSL3xfvZfZB6LLJDv3K/YZMrpB5L7VAX1sdz73upR6hkf7nx
ms/LpR5r7aCCZa/VyqUeEXa4eMtxZ/8yqccmO5wdV9Fr3Tupx1Y7eAwsLb36
Vuqxww59dYbPryuVeuyxw6FVi7+5lko9Dtghec3qSbPeSD2OSs7L/9zNQyVS
j1N2KAj1NCp+LfU4b4dbiWOnab+WeqTawfbcoINDiqUeV+xgUdT3YcQrqUeW
HQZFRlRfL2Ifdtga0Eeh4SX7sIOdV1Z78Uv2YYcwb2e1wBfsww7O9+61HClk
H3aSefq84vVz9mGHMV8is3Wesw879JhuutXnGfuwg7Xp81GRT9mHHebvrVTL
fsI+7NBz/46s34/Zhx2mWhlMEz1mH3bwmprcMvsR+7DHxce74g4/ZB/20DRt
b1hcwD7s0cZj1G6tAvZhj8WdjqgPzmcf9gjc2G3Vhgfswx7t74wry7zPPuyx
6m6vnnX32Ic9zh9w2+5yj33YY87Oye+m32Uf9jDrom+3/w77sMdz723TC/PY
hz3apWsmquWxD3sk3inM73ubfdjj5Cez32G32Ic9Ft5yNU6/yT7s0RO9u37P
ZR/2GLjy0Ai7XPZhj20PI6dPvME+7JGX32Xxzhz2YQ8r7/rQh9nswx7DO8qu
UchmH/YYUL5/dc/r7MMebrfUQpdlsQ97iDZvDzp/jX3YY6bl4hkfM9mHPc6d
rvI1y2Qf9tiwpl9vv6vswx6VnW+6xmawD3u4J57QzbvCPuzxKbVjY/Nl9mGP
pKsXSztdZh/2aLWZmjM/nX3Yw+7gpkPH09iHPWTVFq15c4l92KM82n+C7iX2
YY/psyO7+aSyD3v09vDWj0hhH/YQn3pce+0i+5Ds58byx3UX2Ic9XiaFnXO5
wD7s0fehw+bpyezDHoU52XMSz7MPe6z3jR74/Bz7sIfn9nwn1XPswx5H0x+r
9UliH/aQ83hTs/Is+7BHQ1LX4tQz7MMeAW3cbn09zT7sJf++krtofZp92OP0
rZZD40+xDwfESl6g20+yDwcEh27b/OAE+3CA78DMSPkT7MMBHYPdI7sfZx8O
+NLPc9OSY+zDAT9gvv3sUfbhAAddt8Pvj7APB1w4ff6S8RH24YBD+l8LRh1m
Hw4oOeP6bfMh9uGAorIcrVsH2YcDpsz/0bPpAPtwwAxRm8UdD7APB1wVBiXN
288+HPC+TPX7sUT24YDC2F1d3uxjHw7I+tEpWncf+3BAXmmH9z572YcDime+
6Ru5h31Ivu/m6ovXd7MPBxhNnm73exf7cMClouJj7rvYhwPSG9xcZ+9kHw5w
zTyXfSiBfTggaNCxgFc72IfkeVsntdHawT4ckDTN7fKg7ezDAWEuE5Zu2MY+
HDBY6CZci2cfDlBP1tatj2MfDlh1rctv1zj2IdlfYd2HmVvZhwNG7dxTdjCW
fUj+fl7wl6It7MMBfcYXymhtYR8O0F7WznZwDPuQPP/0af7hm9mHAzIPuu/O
2sQ+HFCaf73yVzT7cIDqtcn9RNHsQ3LfZs+4NGcj+3DAn98mHkej2IcDPlx9
mV0SyT4ccNj54wS9SPbhgNnfd6sOj2AfDmh8jPzocPbhgNH33fbf3MA+HDDu
b+qa5vXswwHbTlsGd1nPPhzwZMC90KB17MMR3xY1bT+7ln04Yn65as6HNezD
Ed0jhrSar2Efjhg+W23kuNXswxEzbxy+siOMfTjiWNX4Do9WsQ9H+MyLzVVe
xT4kn/9p88w+K9mHI8LdTpqvCWUfjugk7vA9I4R9OOK74oandSvYhyMSvn/O
d1/BPhzRoW/mm8Dl7MMRiVsHtT2xjH04wmDp195lS9mHI9rn/NxjspR9OOL8
hIuKY4LZhyPiJqzesn0J+3DE9J9Jzo8Wsw/J98+LL2+3mH044kfvtSn9gtiH
I/qpPdy3fhH7cIThmkcHri9kH47wXPQq8+8C9uGIWS9R23kB+3CE/INxfZfM
Zx+OOLp2VUryPPbhiMwhjd2q5rIPRwhHXN46zGUfjvDWmnlwRiD7cMS+wc0r
j8xhH45YZzRg6dvZ7MMRrrMTN5vMZh+OCOk2PHvsLPbhiLWpGRq7ZrIPR3TT
dF/7fAb7cITpOQV1rRnswxGXG3deHTadfThiaEznyC3T2IcjQpW8gh5MZR+O
uNmhZaXyVPbhCK+vz070n8I+JJ9vq1MTMZl9OGJite7EW5PYhyNGBou+yk1i
H45A9dU9vSayD0c0XlUNXDuBfThitXdYQHYA+5DsT2V6UMt49iG5HxcNTvcY
zz6cYF9RIx82jn04of/cQeuvjWUfTlC2Wm7TNIZ9OOFKw+Mv3cewDyd8rE0u
XOnPPpwg6zLvQ6Yf+3DCh/wJRk2+7MMJy3TfBHv5sg8nuPl7168azT6ccKn+
w76sUezDCYtmWsxpGck+nGAoGjRBGMk+nODzJXPF2hHswwlmPR5m3hjOPpxw
8t0rO/nh7MMJiYldrvYZxj6c8Ko/lkUOZR9OqL8zZPxdH/bhhMca6XPa+bAP
J9jYFB4eMoR9OEFHU77N1sHswwkZtbvjngxiH05IqfvRX2cQ+3BC6oApTv4D
2YcTNEX9PPcOYB9OGP7rd9Cb/uzDCRd+Pnpp0Z99OOHqevvA6f3YhxPytcc4
nurLPpxwwiBTt6oP+3BCndoZd1Ef9uGE4hWrlwf3Zh9OWPsx/tsVb/bhhP1f
e2xr7sU+nNBiXTLDuxf7cIKuR97sKLAPJ6y+7rsvX2AfTtiyvKJZU2AfTijU
yI/z78k+nJDsPXP0/h7swwl37qkOfO/FPpxwaKbhQkcv9uEE8zcf8hZ2Zx9O
0Kp7MDy9G/twwuVgW7XmruzDCX2chjT17so+nDC/bI/ZZk/24YSvs2YHP+3C
PpzQNkazxbAL+5B4mPzInNKZfThD5uO486c7sQ9nvEs/X/izI/twxpRxfTy6
dWQfzpi4d+mt9R3YhzMm9UyMeeDBPpxhpqK1WceDfThDPVeUM0HMPpxRYjHS
5aSIfTjj97tHj6rd2YcztC7Ln+3mzj6ccXJk/+vhbuzDGWET6pQfubIPZzit
nB5r6Mo+nLFrwM/B013YhzM2jK/zTnZmH85o631nyV8n9uEMjfU3S/s6sQ/J
8+z2Do93ZB/OqPq7f/obB/bhjAgt97WODuzDGQKGvVxqzz6c0fTKPzDXjn04
Y7PTka7t7diHM2yCovoG2LIPZ3x/Nzn2tA37cMbqQ1E6v63ZhzPG3Rtd1Mea
fTgjdJZl8TYr9uGMeyv6GZVZsg/JeVWZ7HG3ZB/OCDza7Lfagn044838XqML
zNmHM26r9oo3MWcfEl+Rr/o8M/bhjLfLXzzINGUfkvNZZHpfxZR9OGPUrvXK
ASbswxmGoyduSjJmH86Y36zk02zEPpzxo7B4xFAj9uGMHqouew4asg9nBF8d
bf3TgH044/yHpGpvA/YhOf+wGNkEffbhjO3jB/tV6rEPZ/z07vWjqx77cEbG
29v5MbrswxmReaIfb3XYhzPql7zy66DDPpxhO0S/TZQ2+3BBl729fhdrsQ8X
PN6aLHLXYh8u2N3nyoUNmuzDBdfSUpYXabAPF8y/XR/hqsE+XDCtW9Hr9e3Z
hwsCsi+EFKmzDxccKC+c5KbOPlwk8+RAbLga+5B8/tlJCq9V2YcLRrxedEes
yj5ccCTT/ulGFfbhAoe+xXbv2rEPF3wdXnq7Szv24QK53dHJW5XZhwt0UsUV
lUrswwUlhi7TocQ+XHDa6qH7HkX24YJS2fn9axTYhwtC7k04O1iBfbggbnb9
+ONt2YcLXp7ZOLa1DftwgYXnvGNj27APyedtr/O6JM8+XHDKZJl1e3n24YIs
lb5jAuXYhwvCg9Ne35ZlHy7Q7mN83lKWfbggGfcfhcmwDxeMVNbrVdzqK+3D
Ba66I+W6SNb/+nCBS+oT7R0tvtI+XLBS+dPSn82+0j5coKL7yWGYZP2vD8l5
nbZxPdfkK+3DBYkLqterSNb/+nBB4/v9ToGNvtI+XDApYI3Nvb++0j5c4Nv6
cZGDZP2vDxcMumunsfGPr7QPyedHxsl9avCV9uGCFcVLBwyQrP/14YLzXR3K
T/32lfbhgi+fGx4pS9b/+nBBuVxXrbm/fKV9SL5vftfT+fW+0j5csL18UIKb
ZP2vDxe0qcp6EVfnK+3DBRfKy+fX1vpK+3DBne/K4/0k6399uMJZccOBjBpf
aR+u+F2939NUsv7XhyuUhTOO6376SvtwxeYRv4M+VPtK+3DFGt/nmoOqpR6G
rujTJ045+YfUw8wVdu9Dxur8kHpYu+Jj7lvZ0O9SDwfJ3xc05N99k3q4uWLL
6rET+n2TenRwlbxvlTXPVUk9PF2h+WS+mU6V1KOH5Hksn0es/Cr18HZFxPno
/u+/SD36u6JHzOtpg79IPYa44s5Ovdepn6UeI1xxICjqnMlnqYe/K9yiQl9H
fJJ6BLhilpLXjB+VUo8prhhQpT94bKXUY6YrlvwYu+XmR6nHXFdc2e7j4vZR
6rHIFafMezrs+SD1WOoK2wPL1rX5IPUIdUXdm16eiyqkHmtdMSToy5CS91KP
CFcEnruaPeC91GOTK6zONMWllUs9tkq+v9ffHKtyqccOVxi2bx4WV8Y+XGG5
aGjPlnfswxWr1neJmfeOfbhip41st9dv2YcrPtXV9h/0ln24YuuIMekZpezD
FWX+yyIcS9mHK9pUJKTtecM+JOcf19Kv3Rv24Yrvab+7rixhH66YGHg3tuo1
+5A837rLfSe+Zh+uGLxJZdLjYvbhiqFP2732LmYfrkiY0piR9op9uMKsyarJ
4RX7cIWu5Z3DiUXswxUL27me1ShiH64IT9pjEPGSfbgiOW3Elz8v2Ifkfm7Z
Y7HwBftwwzi/tMyKQvbhBr3PnzLHFbIPN+wpWm755Dn7cMOKhcer+j9nH25o
Sb5kmv2Mfbjh7qhPlzo/Yx9uCHywPuX8U/bhBrWeeXr2T9mHGzSi68oOPmEf
bjgnDNMxfMI+3LD3jP75bY/ZhxuS7sQmqz5mH24IGVhvEPWIfbhBdtfmL7KP
2Icbhj2Itwl7yD7cYJ7W/05DAftwQ8SLqqfBBezDDTum5/T/mc8+3CDfX9Zu
QT77cEOR/vf5Xx+wD8l+rG+bz3nAPtzQY+at7pX32YcbBsY55s64zz7coCDr
kVpxj3244eNdo/bT77EPNxw9ZfHi/V324YYqjbVK0++yDzdoWy09UXGHfbjh
8tnuF2bcYR9uCHZpb1eZxz7csO2Jk9KcPPbhhpRl9/y+3mYfblhz3FZrwW32
4YbJCSHdft5iH26wc259FHyLfbghp+HH04ab7MMN37wieofdZB+SdflvS7mb
7MMNndevXRCVyz7c4DTR31Etl3244f6MSyO332AfkvvS4dEXwxvsww1zVd/+
PJTDPtzw453RbIcc9iHZ3+AMnwvZ7MMNVvHVRzyz2Ycb/A79mnXjOvtww2ZN
2f2DrrMPN6yy6+v9PIt9uKH53m//iVnswx3pW31KP11jH+4oTw0tXHKNfbhD
yTi1R2sm+3BH1ggn/c2Z7MMdE2K0p+pnsg93PD5x2OzYVfbhjj42ij7iq+zD
HTVuy75dz2Af7ijZZSHjk8E+3BH3okvE6yvswx1flL6tCrzCPtxRVLOo8s9l
9uEOk5baW9GX2Yc7tLud0DW6zD7cETL+8qsz6ezDHW7X/DS90tmHO1rGpV4r
SGMf7pjzuvH1pDT24Y7ZERMX1lxiH+7o2ld5ecQl9uEOh7OOtQaX2Ic7xnyt
ep+Uyj7cEftmzcBeqezDHc1N6jYvUtiH5Hln5y2Zm8I+3NHv3RNP2RT24Y53
9wKW7LrIPiTn67zN2u0i+3DHiuTEgbcvsA93hB068SHgAvtwx66qV7/rktmH
O6ZZT167JZl9uKPLsqlr7JLZhzt+Xlauzz7PPtzxMGB12djz7MMdPUM/9ak7
xz4k9ydvofnWc+zDHdF7ugc5nWMf7rj+ZXG3vCT24Y4PI71WTk1iH5L70O56
h9az7MMdOlWm0xPPsg93bF24TrXbWfbhjp3n1VyLzrAPd9hOrby97Az7cMfb
co+XumfYhzsqHXSmpJ1mH+648eD8NN/T7MMdrnJ2b+tPsQ93KB5JfLbzFPsQ
wdaiUy/PU9L9yInQNU7TofgkexEh+diojatOSvenKMK28yZTzU+yHxHm79+S
lntCul9VEVxa89bPPMGeRJCT+Xyv3Qnp/jVFGBKovTn5OPsSIeTEjLzRx6Xn
oS/Ct6stK/8eY28ifB7cfPbQMen5mIiweN8av/7H2J8I3aKPrvx+VHpeliJE
bYs03nmUPYpg8bRv555HpednJ0InmZYHH4+wTxEGLX5QsvWI9DydRbAxvj+7
6xH2KsKlTbqL3h+Wnq9IBMXvd2u2HGa/InRo31rteVh63p1E6O37NLDiEHsW
wflWwOS4Q9Lz7ybC5abLT7wOsW/J/r2ar38+KPWACNcn9HXYdZC9i7Du5Sm1
vgelHn1FGJ8lLKw9wP5FCM229DlyQOoxSITtTjNPjjjA94EIryutV8sekHoM
E+HvqqAnF/fz/SCCvOqMw1P3Sz1GizBvlM537f18X4jQ9vyOy7cTpR5jRajV
amxensj3hwindANuOCVKPSaK8O7DA9nSfXyfiLB72MTs+H1Sj2kitM+0+9t3
H98vImS7eKb83Sv1mC3ZX9/jlcl7+b4R4VGvtXtn7JV6LBChR2PxfeO9fP+I
0Pwxb8XTPVKPJSIc0PM9Fr2H7yMRPnbZ6dNrj9RjhQjPd+wN/rOb7ycRjmov
NkzZLfUIEyG/s4vX3N18X4mgYlpUYrNb6rFehGnrwhtLd/H9JYJ1prB7zy6p
R5QIVVn6qaN38X0mQoah0RCNXVKPGBE+/B01LX8n328ieDg9bdi4U+oRL3k+
1cOq/XbyfSfxPZZ/QH6n1GOXCH5bJyffSOD7T9Kb0uyeaxOkHokijP34bbCQ
wPehCOX7m1627JB6HBZhrXCg/PoOvh8lfa8ombtmh9TjhOR5t+cswQ6+L0W4
t3zUX9kdUo+zIvw+tb/15na+P0UIGHByQ+R2qccFSW86KyIHbuf7VISYWfpK
atulHmkimHWPUXqyje9XERJt3kQlbJN6XBXBzl8jctw2vm9FGHzUWd5im9Qj
R/L7yzu2fojn+1cEn1L30KR4qcdtkeTfK1bBS+L5Phah9bTGt27xUo/7IiR1
a6mQi+f7WfK+u/x9/IM4qccjEVLwYcSOOL6vRRi6syJvQpzU47kIG3V/XLWP
4/tb8v65quBWs1Xq8UqEq2auFllb+T6X9LJyWvzGrVKPUhEiT59ZN3or3++S
+2Aq/9Niq9TjveT99n3e22+xfN+LsP9R5ZDMWKnHJxHa6C7pGh3L97+k94tq
x/1jpR7fRTjWJX2rXSzngQhWrwL/1G+RetSKcGaWY/ntLZwPkvMY/WPgzi1S
jwYR4i5miGZt4bwQodg9YqfnFqlHs+S8LYeubLeF80MMjRUab0tiOD/EeJF3
50ZyDOeHGLK9FlpviOH8EOPBVdk2/jGcH2LMPR0yzTmG80OMXtZPesnEcH6I
8fet7MHCzZwfYlzzbLvy7GbODzGGOzwvXLeZ80OMQYNnJY/ZzPkhRpd36Yqi
zZwfYty+c7VUcTPnhxg14YEd323i/BDDs0eWUsYmzg8xMq6cHr9tE+eHGPOn
2rnO28T5IcaoAY5h/TZxfoiRaHxqsOUmzg8x3oh2726K5vwQQ1j7fVpRNOeH
GOePHzx3KZrzQwyVsoNL46M5P8SYpPc+c0E054cYqg8D1g6J5vwQo6WjzE2n
aM4PMd6b5GxQjub8EGNsU2zup42cH2LY/5i45u5Gzg8xgtItr57ayPkhxtcr
dxdHb+T8EENLvu/pwI2cH2JM7h81YchGzg8xIkrXbHXbyPkhxoE7ZoLmRs4P
MeadGjWvLorzQ4zYAjX9oijOD8n5OnkJ16I4P8T4Oa6g4lAU54fE61CyYmQU
54cYUR8fn5wbxfkhxubrZrdHRHF+iDFxWuQkzyjODzHaXKlbZh7F+SFGpwF+
KopRnB9i7B2wy+RHJOeHGEq7jp55Gcn5IUbu1ZlpOZGcH2KkVTzwOhPJ+SFZ
/8jCjkjODzFuTLa/sTqS80OMnrNqsuZEcn6I0e2NUhffSM4PMc71H+3SK5Lz
Q3IeL7L2u0Zyfkg8ZrhtNork/BBj9arYOsVIzg/JefvkvaqP4PwQ48yVrG4V
EZwfYiwfGKD/LILzQ4wdntELcyM4P8SIn+vcOyWC80PyvEsdtx2J4PwQoz5h
TsD2CM4PMUoznxwOj+D8EKPDhv5Tl0VwfogR3fnC/tkRnB9i6D2qHjU+gvND
jF9138KHRnB+iLG0dbPIO4LzQwz/+vN+nSM4P8Qw3dLtt1ME54cYI121tCwi
OD/EeFxlcFI3gvNDDPXt4nSVCM4PMWbu7inIRXB+SHqys/L+E875IUaT/vXr
1eGcH5L31d/aS5/COT/E6KNy3KYsnPNDjDqvFLXicM4PMT55NC18Fs75Icbn
3tMGF4RzfoghF3rn4J1wzg8x7m1Tmp8bzvkhxsXWtqlZ4ZwfkvfJxwNBGeGc
H2LkWKScSgvn/BCjoIfZmJRwzg8xpq67sSY5nPNDjPyKEPNz4ZwfYijq23Y5
G875IYZO2KG80+GcH2L09rhXcCqc80OMjUqrhvy3/jc/xLi/McH7v/W/+SHx
rv2Z/N/63/wQY70wf8d/n/dvfogxwfT9jzPhnB9iHKtzy00K5/wQI/uDs8p/
z/tvfnjg171L9y/SQ84D1zsck0mjR1sPaC18nnSFHooeuLHO/NE1erTzwG3n
SbNu0EPVAzsq5y3No0d7D6z4YvnnAT00PfDWxr/mCT10PJDq/WFyET30PXDu
7LE+b+lh6IGzG+bv/0gPEw+0Pas/9zs9zDxQfj303C96WHogznDB9FZ6WHvg
5dO7W5XYh50HRuRMcddiHw4eyF3avrcJ+3D2wPy+p+7bsQ83DwRCLk/MPkT/
x9N9x1P9/XEAL6VpS0kZ7T3cve/r3pJKe9JQGipJQ0VDG5FIhabRpKGpKSmS
lNAQUqEiRETR0u/8Hn3e3z8/D+vzOa9zzvO8r3vu4aGZuE6gpPHB5+HXjQmd
RtH4EPKg07HGfSqNDwkPdbNPCefR+JDxIHIZuXI5jQ8lDxaXzlj70PgADwOi
Y7DLl/zgYZe2+YuDvuQHDw4eR/NjfckPHlJuj5p4w5f84KHKN1+W7kt+8HC3
wjo8z5f84GHr4y/zymm+mshD/8wuMT9pvprCwy3HtRP0/MgPHkIP56yw8iM/
eMj0/9vc1o/84OH4i5wWw/3IDx5uNHVeO92P/OBh08g4x6V+5AcPwbcmnN3s
R37w0LJn8bL/z9///GB5WQyIjvMjP3iQ/G7S3PUjP9jzfR44+aUf+cHDmfwd
zyv/84MHD6/c+zr+5AcPxcNqbSz8yQ/Wv3xPVNn6kx88FI6523e0P/nBA8/T
6Nk8f/KDh6AjruUb/MkPHuTiPR5h/uQHD3M3znS54E9+8DB6Rfi9R/7kBw/P
SgxCPviTHzxcX7730V9/8oOHP5uqV3Qhz0N5GGlXs0NMnu/nQZq6QHcKeR7B
2j/D/OuKneQHDze/5Y0O3kl+8JB+YaXhuZ3kB+tvvAvqjJ3kBxvPvrNf/389
8s8PHsI3jyxpHUB+8BCYLp/SJ4D84OForo6tfQD5wcZ7zWLvRQHkB/v6YGn/
nbS+usjGk7dqRBytr67wYBsw7EkGra8SeDhZaZL4mdZXN3io/7PWzDCQ/OBh
eY00zzaQ/OBBmdar5dRA8oOH21NbHvQOJD94eD0yKvxIIPnBw2bL5N/JgeQH
D/m9hj7+GEh+8Nh8eqN5+13kBw8qbffo/69P//nBnr+H6NQ0Wu/m8PDkeaKp
D613X7B8sjd9Ok7r3Vc8pLkP7/mY1rv5PNQ8f5n2lda7hTxcav0ryyKI/GDj
qXiDelgQ+cFDR1MbM/cg8oMHm94XJoQFkR88jPCpqU0KIj94EE852/gpiPxg
P598aoHpbvKDPe+FOKFqN/nBw4nP65cu+a/+YPOLRbFu2H/1Bw/614+1vPdf
/cH6v6Xfoqr/6g/2/dsmDrYIJj/YeGjIcLQPJj/4GLv0RunqYPKDj96x714d
CyY/+Pg8tdXAnGDyg4+aH7Ulf4PJDz5mNiz6PTiE/OAjKGSQt3MI+cHHmpLW
04JDyA8+GqtvhyWFkB982O0zEH8JIT/4EO5OldrsIT/4OLP+2NGJe8gPPsrz
3edt30N+8PGj7Sf/hD3kBx9/Rufpf9pDfvCxP6l5vUUo+cEHb3Ff2bhQ8oOP
zYOMiraGkh98XM7d+DEhlPzgo8qAN7oilPzg4/CCOn3rveQHH49G7Rg6ZS/5
wYdvh9hLAVSfS/gQ/+0WepfqcxkfTX0Tnn6j+lzJR/vwnm4D95EffPwewp8/
fx/5wYcs7fjNQ/vIDz4mGEiXPdtHfvAx6kSCT7v95AcfbdsXVmj3kx98xJ3z
uLphP/nBR07BkIKr+8kPPkyyimdW7yc/+NCcHSHtG0Z+8PFsnc2qefR6iRMf
QwbbtjpKr5fM4sPspOzbK3q9xJm114kmlWk4+cFHj7eq9+PCyQ8+tlUmFgeG
kx98BE+SyR6Gkx985G/3/twigvzgY+5rSSMiyA8+SqIVszdFkB+sfdvYdUmM
ID/4OGdryvsZQX7wMb3/4hjJAfKDD8/PLZd4/ff6FR9X55zZee2/16/4OObU
udn3/16/4qP6qEmW8CD5wUfG22nf1hwkP/jAnVOrrh0kP/gIfHR/RMNB8oMP
1+1LV0oOkR98LJ/h8nXdIfKD3U/8gke3D5EffDzMEn7/c4j84CP6735vHCY/
+Fi4Qjth+2Hyg49WI5o2ph0mP/iYEr6zqS29nhjJx8QlMS/GHiE/+Nh5s83f
0CPkBx8uqzf55B4hP/hYu/7++C5HyQ8+PkTtXzP3KPnBx/FzV6tPHiU/+Mib
VXKr8ij5wUcflzf5tpHkBx+t5yx08I4kP/gwr5Ua3o0kP/hYcdqiV6so8oOP
utYPg8ZGkR8sj+AmuzB6fTeZ5XF+y4Q39Prufdbfs/TO9YomP/iQTprn6BFN
fvDRLwRTr0eTH3xIXroeaxZDfvDxZOl+9egY8oP9vb07B+6PIT/4sNqms+Rt
DPnBxv/Se/V9j5EffNxetyPL8xj5wce17HY/ko6RH2z+CjZd2e44+cHmr8ez
xdPo9fZiNn4Pxzoco9fb3/Oxqt2V89X0enspH/27K2bLT5AffJwu1Zmx8wT5
wcbL9LTjL0+QH3zcXGkn63GS/OAjfKDacuVJ8oOPeT6rxtw9SX6w+Whq5EP9
U+QHH34ntwbPOkV+8BHp+Dr67Cnyg49EJ7emn6fIDwHWhladGn2a/BDgcWmP
Q4f++/+HAMvUT15V/Pf/DwEMt5ycI48lPwQ4F+RhGxRLfgjwfGTpmDex5IcA
XyIeXxocR34IsHf2mzlb4sgPARJ9CqY9iyM/BOj9Zmt4zzPkhwABLnutvM6Q
HwKU1WZUPzpDfgjwbG1FK8uz5IcA1wouuK44S34I0LVdgX7qWfJDgPq6Pr87
nSM/BCgMcLR1P0d+CLAwuf/55HPkhwCOIbOXm50nPwRo9vWCl9t58kMAt7Ki
B3fPkx8CnF91wcksnvwQYOjhAt7SePJDgEr3bhPvxZMfAlxo1F7tdIH8EGDR
lKaZHhfIDwFmHzYZ+eAC+SHAxmqVd9eL5IcAYau1nz0vkh8CRM0oPP74Ivkh
wK/njyN70P8TxwuQYJFduOES+SFA2vLY2S8ukR8CTO/Sodugy+SHAE3uz3r7
XSY/BGiReMzj3WXyQ4Cji4Y3Sq6QHwIIXq1N2XuF/GD3s/5H1ucr5Adr34xd
lvb//X+V3Z991dmYq+SHAC03vVn/+7//twoQ1Kxr4PQE8kMAh2WL8y8nkB8C
vF26bbHBNfJDgNbx/cRu18gPAcq/WNqlXSM/BBjRaLW3+3XyQ4BbBz5bbqb/
N/sI0HB+xKfX18kPAZrbVNVIbpAfAiwpiRKH3yA/BAist0qsu0F+CHDPpf+m
iTfJDwFiNdt8LtwkPwSYeKP0pv4t8kOATd878d1vkR8CvJHmfsq4RX4IoMos
Luh3m/wQ4GmbX20C6P/xBwUYO6lk1afb5IcAIy0dzUcmkh8CjK/s+uN0Ivkh
wOAxtR3a3CE/BOj+Nmzp4jvkhwDG4x7/Tr9DfgiQPH1Ser8k8kOANmmVmYFJ
5IcAep6O+p/p/QkXBVgx0slv7F3yg7WP+oLkwl3yQ4BDLl16GieTHwL8eeg8
0jOZ/BBg7hHZyZfJ5IcA381XyCT3yA8BTu9Mbn34HvkhgL19lV7TPfJDgAf3
ro9y+e/9Guz3rS2+k3qf/BAgr37Akr4p5Afrv28dHYJSyA/Wv8v6LahJIT8E
WPV87pUpqeSHAOEb7kpuppIfAoQ8al1v+YD8EMDm1q8P2x6QHwIUzZrd/tMD
8kOAxS+qXcemkR8CbJ22quFyGvkhwJSBZxLNH5IfAkRcdry26SH5wfqrEz78
//0z//wQwOxUjxEO6eQHux764PWldPKD9dcTZSfMH5EfAgxKHRuz+RH5IUCn
hbeySx+RHwIcW1nDG5dBfgggKb/8MCGD/GDtWZQabPmY/BCidEu5v+9j8kOI
Vu0+XK56TH4IEZ7tZTjtCfkhxGD14qNJT8gPISbnes/qk0l+CBE9cNmYPZnk
hxBV1W2W/aD3OxkL4VVkmDTvKfkhRNvXduonT8kPIXpmedQIs8gPIXqkjsuJ
yiI/hHDNiytum01+CLFGM7zb6mzyQ4i+Y0pC3maTH0I8mTVy0Kgc8kOIkV9k
P67kkB9CDIvYVGf1jPxgX2+W1yXwGfkhRGVV+1XfnpEfQlTL332b+5z8EMLl
bcfTT56TH0JkFHv5Sl6QH0LYLX2458QL8kOIuBsZ6UYvyQ8hTtvYD/J5SX4I
UWOik1T+kvwQYor5vfXTcskPIT4+GzU/JZf8EKJTk4vX0FfkhxAlHlnXjr4i
P4QoMnXs1j6P/BBi+bd717zzyA8hcoTP15bmkR9COBhPcpmST34IMfxty7X3
88kPIebpX746lN4vOEuI8/1sLKMKyA8hYvPMLui/Jj+EWFng5LbxNfkhRHHb
K+MqX5MfQpyY9WnmjELyQ4gZ75NDHxWSH0JcftSiRvKG/BDCb5r32tg35IcQ
jZUfe5rT+yc9hQhq3eGX/1vyg+WrzWhsoPdTegtxc0K25eJ35IcQihbVS/Le
kR9ClNtVFo4sIj+ESLXZs/ZmEfkhxLPrJ0T9i8kPIQQOtV0PF5MfQqjEqn56
JeSHEHvrJ8/0KSE/hBCZ/7pc/d/7S1n7Tf49ZO578kMIwzU2z3Lekx9CdFs0
9OCwD+SHEO6233YkfCA/WP9oFIf1+Uh+CDHoz71H/38/7D8/hJgUOau7Xin5
we5vek7kplLyQ4ijyeWq2lLyQ4gFe5brLCgjP4QoOziwPLeM/GDjIbPi66hP
5IcQd2Srre98Ij9Yf9Hb5zG0nPwQwjzIuOh4OfnB2qPbLc9OFeQH6w8Tp/fb
VUF+CGGdfKXZ3wryQ4i5gw79WFVJfgiR5v3StIzej3xfiLCooeNnfiY/WN53
1p7N+kx+CBHQ3rPv8Cryg80/JTUPblSRH0JsvXF7+6Bq8kOIfd2jXI5Vkx+s
/V+4zun0hfwQQhz1dmPQF/JDCP/Vz242p/dn5wuxYb5BR68a8oO1xyHn0M81
5IcQnxaGDJhXS36wfHjLPryqJT+EmBOYenvsV/KDzTed5l1K+Up+sOvjJg+k
deSHEEs6Hv9+oY78EGL/2iK73vXkhxCFFRGXj9STH0LU3QhXmH4jP4R4bXfm
fcA38kOIerPo082+kx9CtM602+n1nfxg8/3gJb7V38kPEQ50zYtc2EB+iNDj
0NwXhQ3khwh56dm9pjSSHyIoK77vfdxIfojgOyemyzB6P7+eCIfiIu/e+kF+
iNBvyZ1NvJ/khwixzk8cz/wkP0SY73ZobPdf5IcI24O+zzr0i/wQofPHC34m
v8kPEXpdDcsI/E1+iBDt5NW3xR/yQ4QdU3tGb/hDfojwwt7dtv4P+SHCiRqr
Qvcm8kME66F60R+byA8RQlu19HH+S36I4L4/d9Wrv+SHCBMtpmyd0Iz2p4jQ
4ceY2EfNuP0dQhEeXAot0zan/SoiJHz8qkpszu33kImwYZomXqhD+1dE+P1x
rPCCDrf/AyIsDy9/3rcF7WcRYV7gx4BjLbj9IHYiJLc0nd61Je1vESF38TB5
eEtuf8hoEabLRoqMdGm/iwhzLevsA3W5/SLjRfDJNVvRshXtfxHh3Oht8Zta
cftHprC/t7ldix+taD+MCLsPbVnm2Zrb3+MkwsGSa1VV/+2PEcEzafP2xW24
/T7OIgQknB/8vg3tlxEhe7npl9ltuf0/80VIS9iemteW9s+IsGpFTvzkdtx+
oMUiLI7LOv+0He2nEeFx4MR7o9pz+4M8RBg7p395anvaXyMCb++gXqD9Qp4i
TLgweM1tPdpvI4LJ/Ob5In0uD28R1q5fN+GyPu2/EcHwvdvrQQZcHj4itDob
ty7OgPbjiNClebsBvQy5PLaJECOY+yXakPbnsP6asCWtqxGXh78Img64eMCI
9uuIUN3c81wHYy6PIHa/E6pv7aH9VCEijKz1e61nwuURKkJTg7FBgAnt5xHh
UsSCSbqmXB4RIozrOSV2qyntf2PPa3LNsMmUy+OICInf5+xc34H2w4nQ3b+P
SUMHLo8YNj4PlpzzNKP9caw/9VzkWGPG5XFKhCvqXR2WdaT9cqz9uvcqLqf9
ZmdF+NGjfZJrJ9o/J8KfO6Zn33fi8rgowoAAs9i55rSfTgQdddnVN+ZcHgki
rLw5J2dGZ9pfx8bn16l/XnXm8rglQpVujGSqBe23E+HDIPPtzyy4PJJFUKft
LRz/3/47EYpGfxqe2YXL44EIzRxrbo/uSvvxROh/ZpsmvSuXR4YIQiuvl3aW
tD+P5XXppFeKJZdHFmvvLaV9NFa0X0+E3hnGpUlWXB4vRPCu/HtJYU3790S4
PC9g1y1rLo98Edo/9VslsaH9fCIUV2a7XqP9iW9Z+x7CYkE32t/H+ld+/NrL
3bg83rP540F96NDutN9PhKVRlTfju3N5fBIhK9W9emAP2v/H7vfqxCFne3B5
VLPxor96Y7+etB9QhEfB51+e7snlUSeCtmOerHcv2h8owoVjmWdP9OLyaBTB
ddLivj16035BEULmb7sY05vL448I3QTfh9n0of2DYuRqIksi+3B56IjRs//U
IMu+tJ9QDOGZbzjSl8ujtRjFkTOadelH+wvFiGk5J+NgPy4PPTECG95Emven
/YZiDL9y2SeC9rMai9G094ZrxwG0/1AMN+PHTmEDuDw6iXEp/cG0DgNpP6IY
S1btmL1vIJdHVzGCy0qWmQyi/YlieNvc8Q8dxOXRTYxswZczRoNpv6IYATOn
vgoZzOXRW4xnFY/1DIfQ/kUxTByHOAQP4fIYIEa+eNZe/aG0n1GMPOWQkqCh
XB5DxXil8JXp2ZIfYpzpLT+8y5b8EKOP3uCW7XnkhxhdLeVrAnnkhxjDYtXV
bfnkhxjiLp2XB/DJDzHcdU42tBGQH2J0b3vPf6eA/BDD6cdo6zZC8kOM9Ns2
Sf5C8kOMnOk2C1qLyA8x1tT1MfYXkR9ijHpu9qCVmPwQY+mM9M1+YvJDjLXt
rDStJOQHu97+rY2fhPwQ4832Qa90peQH+/2fTpz1lZIfYkw/J/PTpf3hLuz7
P2W6+srIDzHCXyrH6srJDzHk6UukvnLyg/Unge0AXQX5IUb8Oc/uvgryQwyH
IiNrXSX5IYbj0U82vkryQ4zorII+uiryQ4wnWx7yfVXkB7u/vODhumryQ4xN
XYxn+NL+eR8xROcHr9YF+SGGlUH6Xl+QH2KsKryToKshP8T487ym0FdDfoih
/1TTppWW/BDD9V6o2E9Lfohhe/+eW6th5IcY9c2vxPgNIz/E2Jw1orDVcPJD
jJJwZwv/4eSHGM7Fr2e2tiM/2PNPjY72tyM/WL7Xdn9qPYL8EOPKB1/+zhHk
hxjGb922trEnP8TISLR6ttOe/GD97cb2Xm1Hkh9iDOy5cUPASPJDjMSVFc/b
jiI/xJgx+NLgwFHkB3u+lld2tRtNfojR4tazikD6/IUEMSz4dQ7tHcgP1v+X
N8TvciA/xNgZeN9Ubwz5IUbYHfH6oDHkhxiC2bISvbHkhxjrC8477B5LfrDx
eH/NNf1x5IcY/e6u6R48jvwQwyMsNMRgPPkhxtfe5/8Ejyc/xOix8py74QTy
Q4zJuz0LQyaQH2KcvVg6xmgi+SFGl4EVd/ZMJD9Y+7vPG2I8ifwQY8cPfkzo
JPJDjKtew0xNJpMfrD+fWuO7dzL5wfrf3AsNJlPID9Z/D79csm8K+SFGslvm
a9Op5Aebv35uGLt/KvnB+mNoWlKHaeSHGBVhe4eETSM/xJi740GU2XTyQ4y6
78MNw6eTH2y+P/bdp6Mj+SFG7NTkynBH8oM9/y9/x05O5IcEHgf5qRFO5IcE
b8fFDTb/7/NMJDg4LSviwAzyQ4JC3aC/5jPJDwk8nzxYeHAm+SHBWcH8jM6z
yA8JNO9HDzo0i/yQYELE/GCL2eSHBMP77686NJv8kOBRSMroLs7khwS3Xuad
POxMfkhg0vN2U5c55IcErxMnTj1Cn/fSTQLr39vjus4lPyR4NV3668hc8kOC
gjlOoy1dyA8Jsu88Dj/qQn5IYCX0LrKcR36wnz82ok/kPPJDgvN/rJZazSc/
JHg3tfxs5HzyQ4IBL3eXWy0gP9j9J9X3iFpAfkhgurzVTGv6PBylBG1nnQ2O
Wkh+sPbr8CTJ2pX8kECgmVgZ5Up+SPDjWI8ONovIDwlmdRgojV5Efkhwfefk
GTaLyQ8Jxutt94peTH5IoE09vsdmCfkhgVd15MnoJeSHBMHFs6/ZuJEfEjzV
y7gfTZ8X5CRBx8YnGTZLyQ8JHg+b8DR6KfkhQXqsMtPGnfxgeTduehjtTn6w
++/SlGizjPyQINLs5PnoZeSHBOP+zj5o40F+SKBob7ol2oP8kCB+e7yLzXLy
Q4LKDAtV9HLyQ4JBM7VmNivID/Y8aYZlUSvID/b3ry27Yr2S/JCgc/WI9VEr
yQ8J7O385NaryA8JNp7v2BC5ivyQQDXk/TkrT/JDgtCK3FmRnuSHBB87vmll
tZr8kKB1i+IzR1eTHxIYmD0dabmG/JBgbEZI0RH6vKlQNl6uG6/qupb8kGCz
v/rP4bXkhwSn/7Tc1sWL/GDtWze22WEv8oM9n2Mrbwtv8kOCRqFF+UFv8kOC
JbFrJndeR36w8fKx5fUD68gPCfaIr5qaryc/2HhsvmJJxHryQwKnxJ43Om4g
PyQY9j3pb9gG8kOCqikDYLaR/JDAcP+0dfs3kh8SHPMddNbUh/yQIMf46Mu9
PuSHBGWivY3Gm8gP1t5tf5qGbiI/JLC9cq+P0WbyQ4I2a3L5IZvJD9YfTvSS
GGwhP1j/jT8i2L2F/JBgQYd+/fS2kh8StF92w2zXVvJDgqSFkp9tt5EfErS8
F567cxv5webHaffOtN5Ofkhws8OptX7byQ82Hv/wZLo7yA8J8vpO+7Z9B/nB
xlvqn9M6vuQHm09MzCdt9SU/JNBduq/u73+f58bmC5lz0CY/8oPdf/NFXf/4
kR8SLJ1+5PgGf/KDzcdln7v99Cc/JNi90j7Ceyf5IcG2jEMtGnaSHxIkv37p
uiaA/JDA4XhZcl0A+cHuj3/XeFUg+SFB6RUHp5pA8kOKGXM2RnjsIj+kSPHF
k8+7yA8prHf5N7gFkR9SxJShc3kQ+SFFdJ9Ztot2kx9S7KxMV3/cTX5I8ahs
7fD5weSHFA8/TFUXB5MfUmQkTR06J4T8kKJqoWunNyHkhxRGb73qZ+whP9jP
q9Y/zKPPA7SSYuSV2XumhZIfUsxZbzL+RSj5wZ6vdGeLSXvJDyl+z7p0Pmsv
+SGF+/SNY8fuIz+k6DmvoCRjH/khxYeuictG7ic/pIiUmVQ/2E9+SOG2NXP+
sDDyQ4rVGW+fJoeRH1JUNxcPUYWTH1I09X6443Y4+SHFBYctWZII8kOKkv2T
Da9FkB9SqGW84fwD5IcUPfz0PS4eID+kCH2ZGzToIPnB7v/A5ugzB8kP9vfG
/4jtc4j8kOJmqPDUiUPkhxTTW/Y+0O0w+SEF3yVxU+R/nycpRY1nhVOXI+QH
ay+LY/0OHCE/pIgf/rKqw1HyQ4r8+jWnQo+SH1J0Ua+dbBBJfkhxdFR6fWAk
+SHFmjHOga2jyA8pIkL7d9gRRX5I8WC19d5m0eSHFJvnD2npE01+SPGtcIzb
D/q8TU8pGla6pa6JIT+kKEtdb/I1hvyQ4nTAiikex8gPKYJ9VYEVx8gPKaaG
vLriepz8kKJdyOCckuPkhxTNN4lKnE+QH1KkupaUFpwgP6RoubDXu2knyQ8p
gk5+zXh2kvyQYqir8sw4+jzSECnufmvcmHGK/JDi6xXzYSNOkx9SzDPe8/ve
afJDCs+QSXHKWPJDCofkyaNuxpIf7PeN8C8UxJEfUozILZp3MY78kKKSN6Vw
wBnyQwql7cuRp8+QH1Lg2vTY7mfJDylcrmf9PEqf13pWigUyW3Q+R35IWf2z
wnv/OfKDjf/BW48bnic/2Pj4Pf1e4HnyQ4ow3fIc3Xjyg/X/6L4vt8STH1LM
FbR//Cue/JBiuNj3ytoL5IcUr4fsCq69QH5IsfGq8Sz3i+SHFPZL9buW/fd5
tlJ0bOf51OUS+SHF8mliz8JL5IcUXr3Gt5t+mfyQomjmhX05l8kPKYqrxhiO
uUJ+SNH9XVeftCvkhxSXtB3e4Cr5wfqjrO+Q21fJDymO/BjrKUwgP6TYe3d9
3IUE8oPND4XHc/rR5/2+l6L8YlLl8WvkhxSZcckNltfJDyk+DY/6FnGd/JDC
x2DCR+Mb5IcUt2LS03bdID+kOBXbdFD3JvkhhVlhmfPmm+SHFIdbrDf7cZP8
YL/v25k7q26RH1KcDF8x/fMt8kOK/QXJJQvp85CbyTA5JXTOu9vkhwyuLvmZ
jonkhwz3nu8e9CyR/JDhuv3JTQ53yA8ZvjSa3Uu9Q37IMN02t16ZRH7IYDqq
sPP1JPJDhtWnrIYOvUt+yFB+Z5847i75IcNXY97Q7snkhwzG/JrOh5PJDxmS
76bWm94jP2SYt+BUctA98kMG0etdPrr3yQ8ZRn9eOmDTffJDBo9lyozv98kP
GfpqG5yWp5AfMpycuaegLIX8kCH+xl+HuankhwyHFiri81LJDxk0G5XNJz4g
P2So7fFz+KMH5IcMc0KXrNOkkR8yHG61PfLmf5+vLUPL58qrtg/JDxlkk0Nv
xT0kP2QwqV19qVs6+SFDYI+iAwfTyQ8ZbntkrDB+RH7I8HT+AGnAI/KD5RP9
s7ZZBvkhgzpnyGHvDPJDhoxz9wU1GeSHDOsazyQtekx+yNDKr0jyjj5/3EmG
Gv7M49OekB+sPatMmjKfkB8sjzN/R9plkh8yTFjeeUdiJvkhw7ixjhf4T8kP
GX66XM0485T8kGHZq1653bLIDxmGfjiRcyCL/JBh8ON+dwyzyQ8Z4l6fO+CX
TX7IMGRl7wV/6PPZ18iwuy7YenUO+SHD/dy3GRU55IcM3w4ZuLo8Iz9kWPKk
Y+2rZ+SHDMtb1Cwd95z8kGH2h725qc/JDxm2WDcOlb8gP1heK803XHpBfsgw
KObz1T4vyQ/Wf7cve3v0Jfkhw/bGfQ2m9Pn1oTJ8rnBsFphLfsjQfVJC499c
8kOG+qHHita8Ij9keBxmfqPyFfkhQ/Qh480ueeQHy3+Bn/BVHvkhw4VeK16P
ySc/ZNB2Tl9xP5/8YO3v7/9NXEB+yOCQcnrJ+QLyQ4bhA7pndv/v8/1l+Nu3
xvrAa/JDBkfb9vP0C8kPGaaluu/bVkh+yGC5zOBqQyH5IUPpvfIU9zfkhwx1
8xvvF78hP2TY9pd/adpb8kOGVIfw4MdvyQ8ZnrXrPBPvyA8ZYtpe65jwjvyQ
4Yf1onv9isgPlu/Q3jMji8gPNt76Vr03KSY/2Nf/Jsz0LyY/ZIi4sf7+r2Ly
Q4YWLkLzFSXkhwwbjYpmfSghP9j8V756j+N78oPNp+bVl5+8Jz9Yvi/sUvGB
/JBh79y1qVc/kB+sf7Vef6XvR/KDzUfWDqFHPpIfMrRp92G2USn5wcabrbrz
jlLyg/WvdtNTGkrJD5aHWe9ZS8vIDxl8Ck69f1tGfsgQVvXcadIn8kMGo8+n
kx58Ij/Y/fhYmkjLyQ8ZiiYNmXKunPyQo7RP3g7rCvJDjqP3TE7srSA/5Gj3
Jf+SLp2n0VqOpp19470ryQ852q/6caCykvyQwyfcfpXzZ/JDjrGf9WU5n8kP
Ocw97WuGVZEfcnQUfNl/rYr8kMNQ26xvv2ryQ47JN9fEHa4mP+Q4d3d0Z4Mv
5IccM3as99ryhfyQoyWapX79Qn7IcVnwqmlBDfkhx/3zP/u8qiE/5Hjzd6F6
VC35IceXnR3sbteSH3JYXmwuHfSV/JDj9se+XaK+kh9y2B33rTSqIz/kmLjU
9My2OvJDjoBHmdPq68gPOaInXaxdWE9+yDHqxLX1r+rJDzmGLCysHfmN/JCj
fLjl9Ft0PoudHHW/Vp8Z8J38kOOEw7vKI9/JDzl6NE3vYtBAfsgxt7RAsrmB
/GB5Fc0fXtNAfsgRmFWtdGkkP+SojvHq9ayR/GDXY37+1P4gP+QoeLoq6coP
8kOOsMFvlvf8SX6w37dBaBhG59e4sPvL9Dqi+4v8kGO4XXSn/593888POWTt
z24p/UV+yHFrwv5X036TH3JMHe/Y9eFv8oPdz8i6ceI/5IccV/xdlp/+Q37I
YeYc5dOpifyQI7F33Dr/JvJDjq3DN8xvaCI/5HDtbiJf9Jf8YPfPd2v26i/5
IUfPus1XRjTjzl/aJofXh/FTrjWj84vkyNybW9KrOXcek78c7qFGc8Ka03lG
cgRv+JneUoc7nylIDqf6PTardeh8IzlyT2UvfK/DndcUyvK2u3ZgUgs674j1
jyDVzXstuPObIuRYq3B9OLQlnX8kx1Wb/ilRLbnznI6w8dnO/5yBLp2HJIfO
y3XbfXS5851i5Og096/9Z106H0kOQViHnzNacec9nWJ/f8G1g49a0XlJckx7
WNxb0po7/+msHL0S98Wcak3nJ8mxefSjtmZtuPOgLsqhu3XznO1t6DwlOTLW
XDlW24Y7HypBDvsR857PaUvnK8kxvVNAbSadF3VLjoFmvf7I29F5S+z5Pfnf
49px50cly7HO/VJhp/Z0Ppkcj7RHLvq25/J4wOYfde3KuvZ0Xhnr71fO27jo
cXlkyGH87WniUz06v0yOCQsmjVDoc3lkyRHjKrwTp0/nmclRu3hNt04GXB4v
5BC+M/TcYUDnm7H+M1zncq0Bl0e+HN4Wo986G9J5Z2z+qvjQ8NiQy+Mtu99h
2U0SIzr/TI69d9rWnTTi8ngvh/Zb8AsTYzoPTY5hIbOP//+8r39+yPFE5Dnn
szGdjybH66OZbZxMuDyq5Rjk4xb1wITOS5NDvN++B8+Uy6NODqu4efsjTen8
NDku7Lz5tV0HLo9GNp+2Gq3y6kDnqcnR/7ex1/sOXB5/2Pw32vDoeDM6X00B
Ub764m0zLg8dBUaHxVzs05HOW1Ogmycvcl9HLo/WCjgvq/H+25HOX1PAxDcf
SztxeegpcO1e5bfcTnQemwK9bHsd0JpzeRgrsK9se594czqfTYGAv7onOnfm
8uikQMHBOH3fznRemwJRb9wX1HTm8uiqwNDGsbEzLej8NgW6Wjrkp1lweXRj
9+s3r8G2C53npkBfz706R7twefRWQNk//2frrnS+mwJ+DYKiVV25PAYogEEn
Lr/pSue9sefp0WvVSEsuj6EKyKTXrK5Y0vlvCtg8m3rD0orLQ6jAVUcd9U4r
Og9OAYny1uWvVlweMvZ83zaYzram8+EUiG+yc3lozeUBBWLzOx6xtaHz4hQI
M6hKOWzD5WGngNmAh3m63ej8OAX23z9esLwbl8doBYZ5bH2U343Ok2P5ZDqf
HNady2O8Ame3yzzO03l/ExVYojDt2akHl8cUBSafLkvb0oPOm1Og4/pr0yp6
cHk4KdC0fNPzyT3p/DkFvoxSKe/05PJwVsDlaf2+3r3oPDoFpj+KfhXSi8tj
vgIz9DRtfvSi8+kU8PR40Wteby6Pxay/PHEa+rg3nVengGvr7D4COg/RQ4ED
rUV6R/vQ+XUsv5uBb3T7cnl4KjDTMPOwR186z06BI81+j3jVl8vDW4GegR3f
qfvR+Xas/8R3WRDbj8vDR4Fvnu1yjfrTeXcKLPxULFjXn/xQYJZlzJbi/uSH
Ajr97W+OGkB+KHCh//O3lwaQHwqUYXht54HkhwKT9h2s2frf+ZEKXB/7rLB8
IPmhQEN0VcLEQeSHAq1SKjbcHER+KPCxOn1wt8HkhwKRC/yf7hxMfrD+vaTX
zJrB5IcCj0YcezF9CPnB+veYP7K7Q8gPBfZmCoN7DyU/FDjYw+Hp7qHkB+tv
5xS/6oeSHwqcYlzMsiU/FHj4/lKXFFvyQ4E0V4Fhfx75ocC9lD1f9vDIDwWi
V6QlNvDIDwUMP71Y68wnPxRYF3fb8gGf/FCguXT9pQEC8kOBTdZGvL0C8kOB
NRUboxoF5IcCHQYm/3AWkh8KDNqQjwdC8kOBIZ7pqweIyA8Ful8NCgsVkR8K
xJT0Ot4gIj8UyD297+hsMfnB+uullztSxOSHAucuVTr2k5AfbD6d87JziIT8
UECxZu/Degn5webPK93nzZCSH2w8vvEtvyslPxQ4nHh7di8Z+aFAW8vUpEAZ
+cHmv+xIvRoZ+aHAibMO9lPl5IcC4wMyPG7JyQ8F3Oy7bLdWkB8KeKcrd+xQ
kB9svqizXVWuID8UeHm5Ycw4JfmhwKrvwR2uKMkPBSIuNaR3UpEfStS+tnXb
qCI/lJixUtlYpCI/lHix0sLTTk1+KLGjOL0g7r/zbZU4lz5yiAHIDyVi+YdW
rAL5ocQn3p3IXJAfSlQWXLop05AfSsiHe9+L1JAfSizaZXRNR0t+KNEsZ32E
q5b8UGKv9PrCDC35ocSxqgc2g4eRH0qc6nw6PXQY+aFEy+oZs78NIz+UaBdV
/NZxOPnB7meBfGzicPJDiVsbFsda25EfSrj2WFKzzY78UCIhStmr1I78UEIl
KR0xagT5wb5fMn/quRHkhxIzv1ydYGhPfihhfPG1ZJU9+aGELOeV/kt78kMJ
u/NxWeKR5IcS049N3HRoJPmhxEiT7M5/6LxkeyWi5vU6NmcU+aFE4O+Jne6P
Ij+UeDdm2rqeo8kPJTqk8tL9RpMfrP1zy1qUjyY/lPj7c81ABwfyQ4mj599o
zjuQH0q8d7cebjiG/FCi/205f+UY8kOJCVZ8w+djyA8lbli3yhPQedLzldCO
SdgdPpb8UMJeoGFLAvJDiQNLz9x1Gkd+KLE2oFZ+exz5ocSevp1Odh1Pfijx
p7TLL5/x5AdrT9dmqnfjyQ8lejk8WIYJ5IcSjcqlgTETyA8lRlR83aczkfxQ
4nvTrMD5E8kPJTD4zLLUieQH69+DXit7/Xf+thK/Emp++k4iP5QYtb3yROkk
8oO115QncvvJ5IcSU6v23T09mfxQYqHJsKFtppAfSujvLti9eAr5ocSafjPz
0qeQH0rUX3tg2G8q+aFE2zZdBAFTyQ8lpn2daVc+lfxg/WNcwLBRdD55jBKp
jccHx00jP5S4k3WuVdvp5IcSBxNOPF48nfxQwiskyCd9OvnBxr/dwq59HckP
1l73h8T6O5IfSrT5/tmmzJH8YO2dddRvhBP5oYSO3bD8k07khxKzxrw1151B
fighKFput2AG+aHEmT+NzikzyA8lMk+sX9idznO/z/pL3jfHrTPJDyWqI5dK
i2aSH0qEN3vTSj2L/FBC0tbh3tFZ5IcSTg+vLf49i/xg421Mtz8zZpMfbD46
t2vTzdnkhxIhTd8/d3ImP5Q4MWvByLXO5AfrT+9f7HnhTH4oUXhpVBpvDvnB
5q+KlE975pAfrD9cHt5YPYf8YM83NLN+zFzyQ4nZe5zfnplLfihh1fTjahsX
8kOJ13HR3q4u5IcSBmmT+6W6kB9KvPHv8LDbPPJDiU59PkzcPI/8UGLI25RH
hfPIDzZ+Kq4Ols0nP9j8GHhjS8R88oM9v0723fr55IcK7cN/V05cQH6okBek
1r2wgPxQoZntofZ6C8kPFSyy9P8uXkh+qGB/7fC7BwvJDxWGSuzOd3clP9jP
x7VfvNmV/FBh/pwaw0JX8kOF7VfrT0gWkR8q6LS06BO2iPxQ4edZl/DaReSH
Co16mV/HLiY/2HXAbMWZxeSHCq47O3i2WkJ+qGC2oi583hLyQwWc/XU6aQn5
oYLvqcGnLNzIDxXeZ+8OXetGfqhw7bCF2zM38kOFhPW5QwYvJT9UqHp/vyRg
Kfmhwt3xxds+LiU/VHgr4Rtp3MkPFRy63go84k5+qDBhndfXBnfyQ4WtOe72
k5eRH+zvxx4OiF9GfqjQxlf3ZlsP8kOF7OqzLxd4kB8qHF+x591dD/JDhbER
V3MtlpMfKjyr7Xx7zXLyQ4UlxveDspeTHyp4BcQ7DFhBfqiw50tRg+8K8kOF
Va9nhBatID9UaF5maS5fSX6w/hA/IChsJfmhgkeWb9WXleSHCskVgxSjV5Ef
Khw71sv7xCryQ4V9hz1imlaRHyr02djuhqMn+aFCq6qfty97kh8qfDqgOa+3
mvxQYf/Aol2uq8kPFQqm5U1PXk1+sK+nDzC2WEN+qBAtKLzuuYb8UOHd+EqH
zDXkhwr8nBmZvdeSHyqsXzlQsWUt+aHC7kqXA/lryQ8VFL9/F/O8yA/W/vP+
mgd5kR8qeL91U370Ij9Yf+Vrxqu8yQ8VzvbaMS7Cm/xQIW2DUF7jTX6o2Pwx
zWzUOvJDhb9rKwpj1pEfKhy4XBv6cx35wcbHJg/B5PXkBxvv5+alnl1PfqgQ
0T5b03ID+aGCbOWNc7M2kB8quF221E3YQH6osOxUcwf9jeSHCjN7u25auJH8
YPOD/tioOxvJD/Z18Y3zZj7kB7u/7XFxy3zIDxWMn3Xf98CH/FDhccvebpab
yA8Vdv29OnjNJvJDxeqBnKInm8gPNv4++GzpuZn8YD8fdVt/42byQ4UeKUE7
n28mP1SYJa+r6b+F/FAh9HvNiG1byA8Vgj74B+ZvIT9UePj95u2hW8kPFRba
BBT4byU/VBBMayh9u5X8UOF0cKti4TbyQ4VX926kB20jP1TYVG4Y+X4b+aFC
QzMDF9l28kMFiW6Cceh28kOFF/WtLpZtJz9U+J6lq1DtID9UmHPgSsL+HeSH
CgsmmlhW7iA/WPv87bFK40t+qLDyTMXVCF/yQ4U6x8Ufq3zJDzb/mkW1GO5H
frD5p3yP4SE/8kOF8+/VbWv8yA812hrH19j5kx9qLN/65sFhf/JDDZ0R2Ttr
/ckPNRas3Cm130l+qHGlU5u8IzvJDzV2jJu44OtO8kONjwNd39oHkB9qOD4e
OeJoAPmhxrNhvw5/DSA/1LhxafM7+0DyQ423tnlGRwPJDzW2l7Qa+jWQ/FBj
0nt9pf0u8kON2VO/iI/sIj/U6DrzvE3tLvJDjaXmoxvsgsgPNfwvP7x9KIj8
UMNgQl+PL0Hkhxo/zT0Mhu8mP9SIER0+cmA3+cGe//kl86rd5Ica4q5Xt2mC
yQ81ApQnCsKCyQ/2/K47bCqCyQ81TqVNm6IKIT/UuB9iuXZvCPmhxuj6At/S
EPJDjd59Q7fL9pAfauycq10evIf8UKPiec3Ikj3khxrtbkUaiULJDzXKHcal
BYSSH2o8Tmnu9iaU/FCDN/v2r6F7yQ/W/lN8NuzYS36w7/80qvzVXvJDjcGO
PewG7CM/1Fj9vn3Ipn3khxp4ovswZx/5ocbiqaZVPfeTH2p8uy9q7r2f/FDD
ZsaqFo/3kx9qjHdJr7MMIz/U6Ggjf7YijPxg9/vuSWRKGPmhRuCnzU4dw8kP
NQb4T9NZEk5+qGHfevLB2+Hkhxr8a15WBhHkhxquJWmhcyPIDzXWvtbWXY4g
P9To9LVKq3uA/FDD3Dtjy/QD5Ica85ILzsUdID/UaLTq9vDXAfJDjdpPUVlj
D5IfamxY7ZQWdZD8UCPXfMLZ2oPkhxqTB/ttGnaI/GD93aBJHXaI/FBDa3rr
S+kh8kONowcSd0sOkx9qfPrZ2iLwMPmhxsWIyP2vD5MfrP9kbvsz8Aj5wfrL
72tTNh0hP9TI2a48lHWE/FBjY5r5U5uj5Icacb0dalYeJT/UqGv9qlnKUfJD
jfqnSX9NI8kP1h+KW1YtiCQ/2Hxy8mx6QiT5weaLbQl7W0WRH2qoSno6TI8i
P1h/HPi79nQU+aFGn0ylf2MU+aGG++DP7UZFkx+svRPb+hyMJj/Y7/944E15
NPnB8u50ZKAshvxgeSSbuQXGkB9qmE1sE14QQ36ooSdbe7H/MfJDDesql5vr
j5EfatQUZl7MOEZ+qNHSJzHc4jj5wca3ZuhSt+PkhxorogcMvnWc/GD90fDS
u7YnyA812uumbHY6QX6o8fLHfIO4E+SHGiNcw3c1niA/1KhKmdVgf5L8UGPQ
7psTI06SH6z9lRcOlZ4kP9j4mYBnwlPkhxol2uWNO06RH2o026fSf3GK/GBe
3L1o1OM0+QGMHpGus+o09zzNgdex/u+TT5MnQOSi2suGsdzztQDULdusdI4l
XwBe86eW52O5520FXCy2u/krlrwBbvRbNWx0HPf8bQB956mJB+LIH/bzLb/2
KIvj2qM94H5s9HrhGfIISLrrcnf7Ga59DICK99K6nDPkE+AR8dLM5izXXkbA
9vniPh5nySugyzOXPolnufYzBYqWTe/Y7hz5BQjuW9RPP8e1pxkwaGZ88slz
5BkQ/qDDxrpzXPuaA5+DJ/TWnCffAGe7BXeDz3PtbQFkeE2yLzxP3rH7T7BM
6hfPtb8lsDokvYdXPPkHPA+b6p0az+Vhw55/xsPbxhfIQ2Ddcptq5wtcHt2B
wkXzDc9dIB8Bq1d7rX9c4PLoxdpj4iWrERfJS5bf0nt6+y5yefQBetx+UP7u
IvkJdMhNThh4icujP9B3csKKdZfIU+Dqo5MWaZe4PAYC53L2XzG5TL4CUS18
5XMuc3kMYXk3el8+e5m8BRJHe5o3XubysAXa7F+7bPgV8hcIXe57ac8VLg8B
m168j30ovEIeA+Zjslv1u8rlIQbKfY3N11wln4FDKYvN713l8pACOsfzWusn
kNeA//35pY4JXB4KwPqe3tUTCeQ3MEaVu6ImgcuDlafWBfe7Kq6R54Ct8OV1
/2tcHhogtsZQ+/wa+Q4MjV9z2+o6l8cw4K9h255u18l7IPvGkw0J17k8RgDv
HVLuN7tB/gNN7l8aHW5weYwEFidPtoq4QesB1t8rvvJKbnB5OABZoVmiQTdp
fcD684zP/bxvcnmMAxZ8dtBLuUnrBaBbVc0b/VtcHhMAp5ZvIx1v0foBeJhv
Nv74LS6PyUCM2eHqqlu0nmD9f+4KH8ltLo+pbDkw/8CvbbdpfcH+frrZkszb
XB6OwAdp5YNOibTeYOPDpYvJvEQujxnAqIrYsecSaf0BGG4J9/6eyOUxGwh+
WroXd2g9AphsO3Ik8A6Xx1xguv2tsBd3aH3C8n2s3WSVxOUxDxAnSqYtTqL1
CrDkYaTl5SQuj4VA4GGvF7+SaP0CrCh7sN7uLpfHItY+M4KMQu7SegaoPJ4Z
lneXy8MN4K8Oatc9mdY3wPENjz2WJnN5uAPGS3ffv5pM6x3gWt0L3aZkLo/l
wJCHJyT292j9A3hH/J2x5x6Xx0qgpuMn9/x7tB4CJjfO9eh+n8tjNRtP1e5z
lt6n9RFw4rwBrt7n8vAC3n0aafTnPq2X2PifYpVtl8LlsQ5YejJ0c3AKrZ+A
/ntOWr1K4fLYCHTKmHXeOpXWU8CDNrcGLE7l8tjE5hud5IMXU2l9BcxzX9nQ
mMrlsRXo1ZQ9XPOA1lvAWI/irQEPuDy2A2arT8bnPKD1F9D2ofXjzmlcHn6A
rvXkVy5ptB4DhALt87g0Lo+dbL66+yWpNo3WZ+x5vJ0PSR9yeewCJnQOXbj1
Ia3XgJ4zA20ePeTyCAbCGsY8Nkqn9RtwMPb1Qsd0Lo89wMq+0pqodFrPAads
F7uVpXN57ANab176YvAjWt+x+fCx3eC1j7g8woDaZz+87jyi9R7Ld0LgpZYZ
XB4HgN7NfhY4ZND6j83HkQ71ezO4PA4B+aVb/+Rn0HoQqA+P+m7zmMvjKDB3
6el3ix7T+hAY2e3IjfjHXB7RQMe1W7Z+e0zrRWBVn+kyxRMuj2OApq77+21P
aP3I+k9E6YZHT7g8TgINz060NMqk9SSbv+bP9ZmWyeVxGmjWtmvpkUxaXwIh
WwtU7zO5PM4Ad4Ii/fs9pfUmm48r3JKXP+XyOAfoOWnLE57S+pP5eLCPzu+n
XB4X2Phwt2yvzaL1KHB2T++WO7O4PC6x9cVDu6rMLFqfAtU5Pmmm2VweVwH7
FTkhTtm0XgUy5w8bFZXN5XEduL8s9+uHbFq/svlt/O6g/jlcHjeZLxluHVfk
0HoW8ItZuSchh8sjEXANO/HzZw6tb4Hzi1tNxTMujyTgzJuDUb7PaL0LvLrm
UpDxjMvj3v+v5+oaPaf1L7Am+qDN1OdcHiksD5HhwEPPaT0MbFak9nn3nMsj
jT3fmtumPV/Q+piNvxMNXxa/4PJIB2bu3pB4/gWtl5mndaPWfX3B5fGYzfeH
F/YWv6T1M9BiVE7KhpdcHk9Ze98NmZj8ktbTQGPK8ayWuVwe2YDWwkg1KpfW
1yxf/1dHdudyeTwHnj79XZmTS+ttYPa1bQM6vuLyeAls1XGfOeMVrb+Bft63
N0S+4vLIY89T6BlU8orW48Ck+ojdvfO4PAoAuW//zW55tD5n66Mpg13i87g8
3gBb+pzif82j9TrwNmX/d2E+l0cRIPnyO25dPq3fAYflxWPv5HN5lLD829qV
NCug9Tzwa0f/RcMLuDw+sjxO7S/0L6D1PfNH4Kd9XMDlUQZIvzU/aPCa1vus
/8W3K5r4msujgo2XPsc7hb2m9T9bz/V6qs57zeXxGei+ItixSyHVA2w+f1Lq
4lzI5fEFOKZTMDOmkOoDNh/luY34UMjlUQvcNj3Src8bqhcAr40rqpa84fKo
B5rnV8Sde0P1A1vv1uhP//KGy6OBzT87C+tt31I9wTxa4rR99Vsujx+s/8/w
17n+luoLQNZtyaofb7k8fgOevs2fy99RvcHmt3GTe256x+XRxPLVurgmv6P6
Q4MJ/QYf1Cmi+kODDhmJicOLqP7QoKDSMMeviOoPDXKn9s9NL6L6QwN1lsGT
dsVUf2gw0Tr58phiqj80GKOvCQwupvpDA8+5+ydlF1P9oUH7osT2JiVUf2gw
a/KdhMklVH9oEL/1wISwEqo/NHDgTSzMLaH6QwOfgRWO5u+p/tBgt9g1zek9
1R8apFik9zz8nuoPDVyPmqwufE/1hwa3/UZetfxA9YcGLSLdPzp/oPpDg01n
traO/kD1hwYLPQMtij9Q/aHBl7sBVt0/Uv2hwbjp20znf6T6Q4Pzzbx+HP9I
9YcGvO1u2R8+Uv2hwa+Tcw70KqX6Q4NuQ50mupZS/aHBlU9Ov06VUv2hwc3w
BeFlpVR/aGDbfGP3vmVUf2hg/OVY1OIyqj80GN6nUD+ujOoPDc6u6L+svIzq
Dw267N1zp98nqj80mDPJ+O+ST1R/aCDwvmB75hPVHyzPjGVTKz5R/cHyMBzv
1r+c6g8NHupPW+FWTvWHBqOCfBedKaf6Q4PRE4vGV5RT/cF+f48l/fpXUP2h
wbz07vVLKqj+0MCqtdHFuAqqPzSIOcmfXV5B9YcGpm57fvWtpPpDg0CLfrsW
V1L9wfqXTzO92EqqPzTwm955U1kl1R8a5C9fW9z7M9UfGmTushC5fqb6QwPz
lW02nvxM9YcGMz9qr3z4TPWHBt3jn7zuUUX1hwYle2K/zaui+kODn5Pymx2r
ovqD5XnT5U9RFdUfGqgCh1daV1P9oUFCwI4M52qqPzTo7NPz8NFqqj80mNyv
z+zCaqo/WH+aHGLU5QvVHxosuzsnwekL1R8aRPEOOxz4QvUHy2Pl8Oe5X6j+
0OCZ2nmMWQ3VHxr4zqu8NrmG6g8NQo9Wm+ytofpDgzYJbnOza6j+0OCd+7wo
g1qqP9h42JmXNaaW6g8N6p5k1QbWUv2hgf/v0bqPaqn+0KDf6zHtWn+l+kMD
8cC8ZnZfqf7QoObyl0/bvlL9ocFqXvj95K9Uf2hwb9nT3U1fqf5g7dfn8GhF
HdUfGuj1+Nu4ro7qDw1cuv85cL2O6g8NBn2K6P+tjuoPDdJEz87z6qn+YOMh
O777inqqP9jzew0NOF9P9Qcb35+diivqqf7QwKxu0IC+36j+0LB684Lrwm9U
f2iw/0bRvmPfqP7QYOvP1MvvvlH9oUHhM+eUrt+p/tDgks6lB07fqf7QoHR0
0s3w71R/aCBxD4h6/p3qDw2Ufcy8jBqo/mDzlWIBxjZQ/aHBt6XrfgU0UP2h
Qbu102PTGqj+0OCgRXP7Fo1Uf7D+1HndK3Uj1R8a9Obdd9rYSPWHBrKe7zJv
NFL9wX5//DP+t0aqPzTwDo3aZfuD6g8NrgeOfLnsB9UfGmx0yjY684PqDw3m
J0pVpT+o/tDgzUr/2d1/Uv3B8pIkejj/pPpDg8WZBSsP/aT6QwOvLx9dc39S
/cHmh1lFY01+Uf2hQXr2k97jflH9ocHXdvG1Ab+o/tAg6aFf/INfVH+w/pnq
NLv5b6o/NGh+p1+T4jfVHxp88Pixx/s31R+s/cMfm139TfWHBiO/HAv68pvq
Dw2MRNu+9f9D9YcG7r3dJ7j+ofpDA52N84/G/KH6Q4MRX90KC/9Q/cHac7iv
vnkT1R8anBqUMHRyE9UfGpxZ/McuuInqDw36X5w79lET1R8aHEgqHtHyL9Uf
bP4Yt52n/kv1hwZ/zUcarf9L9YcGz/N4RVf/Uv3B5n/7Ece+/KX6Q4McS99p
/Zs5cvUH699mX38vYNf/6g8NQspCwqLY9b/6g82/Y1xsCtj1v/pDg9Z/Fh/t
0NyRqz+Yz5fi9Maz63/1Bxvf3Xp7BLDrf/WHBr91i++lsOt/9YcGqWZvWjex
63/1B/O/jSUkOo5c/aHB3rDjbqvY9b/6gz2Pp6f/OXb9r/5g8/uMkPBSdv2v
/tCgqulHhE0LR67+YO1rfm3XDHb9r/7QYMbstJX72fW/+oONx22DRj9l1//q
Dw0+q6o7tGnpyNUfbH4d0f6Zhl3/qz/Y84z337qBXf+rPzQ4bbCwRwK7/ld/
aCCUnL5eza7/1R8aFG2ZoOqr68jVHxq8PTL/ugu7/ld/sP6J990Ps+t/9Qcb
T1bPtrzQ5fLI0GBaJS9HvxWXx2M2Pp3adLBvxeXxhD2P5dRRW1pxeTxl/fVT
l5U3W3F5ZGmAZXN2fW3F5ZHN8nPufmBAay6PHA0sPRZFLGjN5fGcja+xtgFH
W3N5vGDzy4Vty3Jbc3m81KDXMOfhhm24PF6x9cftNP2Rbbg88tj65GHSoy1t
uDzyNZjSeZT3zTZcHgXMv7mLO39tw+VRqMHxMdbn+7fl8njD+sfuFfz5bbk8
3mrw8rnzucNtuTyKNJib+bnTi7ZcHsUaBPezXKvXjsujhK0XIr6mDW/H5fGe
PX/q8nY+7bg8PmowaU4EEtpxeZRq0KOj+5KqdlweZWz9F16zo1d7Lo9PGgzc
3Wff7PZcHhUaZJ823R/WnsujkvX/fdf9M9tzeXxmefwy89DV4/KoZvez29Ze
qcfl8UWDjvV6pmv0uDxq2PgtPJNzTo/Lo1aDrBr97R/0uDzqNOj0RtKnqz6X
R70GlQ6Dkybrc3l806CsrMZ+lz6XR4MGzjO3p97X5/JoZOudCZ/4P/W5PH6w
9l7RPdzWgMvjpwaXFwoqFxtwefxm6+k8G360AZfHHw1iV1Use2XA5dGkQdfC
fYcNDLk8mmmx/I51op0hl0dzLS4m7cnaaMjloaPFSf/yl1cMuTxaaPHo7sCs
CkMuD10txhvMvt3NiMujlRaWFj6HHI24PFprkRMQ4h5ixOXRRos7LSJs04y4
PNpp8WlQePlvIy6P9loYxIfs5xtzeehpEd3Pj+dmzOVhoMV9u40p0cZcHoZa
jD292v6VMZeHkRZZX1cm6ZtweRhr4f9kbd/hJlweplq45fn6rjfh8uighc2t
mJcXTbg8zLTQMcs0LzPh8uikhVVQu/GWplwe5lrw78/ynmzK5dFZi6tOafsD
TLk8LLRIrR914q4pl0dXLeTCilPfTLk8LNnzJMYdGdCBy8NKi0EDd/m6dODy
sNHiSc9Ql4gOXB7dtLCwTxqa2YHLo7sWC/hmdTpmXB49tIgNOBArMePy6KXF
vvLREz3MuDx6a+H7dXDVcTMujz5aBA2z35hvxuXRV4tFG8KbDDpyefRn3y+x
Xj28I5fHAC1adP5QuK4jl8dALS7cKpNc6MjlMVgL3dsDd37oyOUxRAvb6wkZ
nTtxeQzVQn+Mb7Pxnbg8bLXo1jGy345OXB581r8u6Yy42YnLQ6DFplsJU6s7
cXkItcCTm449zLk8xFoM2GY83tGcy0OixRCvu5Ld5lweUtaf7NLM7ptzeci0
iNrZt/S7OZeHQguH/E9xAzpzeSi1CMlp6zK3M5eHSovEdsHtwzpzeUCLp5be
cY86c3lo2Hg5niFr6szlodWinr/zLs+Cy2OYFs6LrogXWXB52Gkx8+W444ct
uDxGaDHMbLZOtgWXh70WXZKKprTswuUxUou9roWHJF24PEaz9j856YV7Fy4P
By1WG45oHtOFy2OMFuHym91eduHyGMf6X1K8sG1XLo/x7OcH91Mqu3J5TNCi
pdUAycquXB4TWR49rvc+2ZXLYzK7/5ysNvlduTymaLE40eutniWXx1QtDnhd
Og1LLo/pWlSHbV6w2pLLw1ELszMfOsRacnk4aTF3xPsbry25PGaw/v3bZ4Kh
FZfHLC3+Ol9/rbXi8pitxYim0Blrrbg8nNnfW2qUGWfF5TFXizCxkP/GisvD
RYvtX3V2G1lzeczTYtLAjQXDrLk85mtxcPXxLl7WXB4L2e+bsWHCGWsuD1ct
BMtarXtjzeWxSIs/MvswIxsuj8Va9JmEk8NsuDzcWH9BfexaGy6PpVrc3Lcw
Os6Gy8Ndi+y88F2FNlweHqx/Hwl0M+zG5bGcjZ+lw5TablweK9h89yylxZpu
XB4r2fibafC/musyqqpuCwOw3d1iB4ioqAiohE7PTkHEAkFFxaBEEJBGQLql
u7tL7O4u7G6xi8+uu+4YvD/PQPfea818DpaMaomHi4L8E5Tt74xqicdmBfVq
361H99Et8XBV0Bud4wWzR7fEw11BDocWTHIe3RIPDwVlDG0oLxzdEg9P1k/u
fRxyc3RLPLwUNCO089bOY1ri4aOgpuJWd3THtMRji4IOHrul4jCmJR6+Cvqx
PtE6d0xLPPwV5NVfO7NxTEs8tiropPnh4+3GtsQjQEEd92o91h7bEo9ABXU7
kPrJZmxLPIIVJL968yV9bEs8QhTUeHzq+/NjW+IRqqD11+3v/B3bEo8wlk+5
OXunKLfEI4K9r/x8zBrllnhEKkjf86tponJLPKLYfcWO6HtSuSUeMax/uBgc
+6bcEo9trP8Xe1qPV2mJR6yCRlfW/Fum0hKPOAV16vQhMkqlJR4JCpqnp9Pt
oEpLPBIV1OVcgv8HlZZ4JLH5of335chxLfFIYfX511tYNK4lHqlsfhb1TA4c
1xKPNNYPKvfdaRjXEo909vz4gL4vxrXEI5PNs5tWNFC1JR5ZCjL/bWcpq7bE
I1tBg/3i3DxVW+KRq6CHD+75lau2xCOPzeN04y13VVvikc/iq/7Wodv4lngU
KOiz0o4l+uNb4lHE6utupbrD+JZ4FCvo1Lvrv7PHt8SjhPWLixqHLo1viUep
gu5/P+HaSg3+UND1V3Ejp6rBHwoKGpp2yFIN/mD50O3Bong1+IP1v2lr7xxV
gz8UNLTbBNNmNfiD3X/vGSfHTIA/FOSzL0ptyQT4Q0G7giYEBk2AP9h9Px9w
uWEC/MHq3XRh7+cT4A8F3TG+L/afCH+w+5t7YJMwEf5Q0PY9zTGuE+EPBRUO
Cswrmgh/KCj83sbS6xPhDwVlee8saD8J/mDzY8OqBK1J8IeCVo3e4L5+EvzB
5lG/e8ZJk+AP1n92NQw9MQn+UJCb77f7/02CPxS07EFxwlh1+ENBrgYn9Jeo
wx8K+qllci9QHf5Q0L6+5o7b1eEPBamaXv36RB3+UNACx5POfSbDHyxfLms+
nTMZ/mDxfTtSdpoMfyjo79TovNzJ8Af73cfnw6XJ8Afr1/8+TP03Gf5g/dbq
jY36FPhDQUt3b0q0mAJ/KMhvbUBD1BT4Q0FVN0af2TcF/mD9yX9J4+sp8IeC
si8Mvjx4KvyhoMqJrkflqfCHgky72Ja5T4U/2Hy/+i2oeCr8oaCbzWNMrk+F
PxT09OaHwe004A82v19bXNXQgD8UpJ66aaulBvzB7stAbWysBvyhoJ0bovcd
1IA/WD1aZUrvNOAPVq8F5qeHTIM/FGQQfUrfYBr8wfIx8mWJxzT4Q0HKHQ91
KJkGfyjom7XRsuvT4A8F1fdPzm+rCX+w/HbPeDhVE/5g+9J/q3qv1oQ/FPT4
8/PpMZrwh4Ku3Zq8eL8m/KGgDt1o7WtN+IPt058G2QzSgj8U9OH9fktRC/5g
/dNGfcFmLfiD9asjjtPyteAPBSlWBna9rAV/KGhN/oZbf7TgDwUlflRLn6AN
f7D9teLYAnNt+IOjH5ozfodowx8cDfgQkdmgDX9wNFj34NQn2vAHR788r+3r
OR3+4Mi422Ud/enwB0fCou3VdtPhD46KK/wHpk6HPzi66a7jemI6/MF+9396
6vN0+IMjeubTc+QM+IMjeU6XeUYz4A+ODkZEb/GaAX9w1HV458KSGfAHR1pm
foeuzYA/OLqb9PlS65nwB0fa09ZfV58Jf3CkFHX70vKZ8AdH//1aeChsJvzB
0cX7lwt2zIQ/ODKIMtvyZCb8wVGh5RvDnjrwB0fbd0X21NOBPzh61aR72kYH
/mD3ZfjXNUkH/uAoUuf6oKM68Af73u7Hat/rwB8cDRp2Vn+ILvzBUcOht4ck
XfiDo73zJk3frAt/cHRFKaYgVxf+4Gi6f+/2F3ThD45ONu5Z/kMX/uDoo3V4
ibIe/MHRkcSAlwv14A+OHlSVDPfVgz84Cun4a265HvzBUfwXX7sbevAHR87n
tPzb6MMfHPP5qEh1ffiDI1cvIXKZPvzBkef3fP8QffiDo36lehvq9eEPjnbe
6Wf4QB/+4Mj68aSRXWbBHxyd6RbxWmsW/MHyt2pCueUs+IOj0X36r4qeBX9w
ZB4pd94zC/5g57U+XfpsFvzB0bcvyfq9ZsMfHE0L2nlKdzb8wRG/erxkPRv+
4Cjh5qd98bPhD45GTe+jcnA2/MFR2Lmo4Fez4Q+Ofj5ae6cfwR8czTmWNpYI
/uDo6IEp6zYQ/MGRx5AJackEf3D0XSXy2BGCPzhyVFv89C3BHxzlOwZ/HzgH
/uDow+yxbbk58AdH855NbeswB/7gSCqq/Z46B/7gqOO5/KfH5sAfHBlmdTn+
fg78wZHd2teM3fAHR0vW8et5BfzBUewLJRVHBfzBkf6UTffSFPAHi2+oGHZc
AX9wtG5K7vgPCviDo/5OfocHc/AHRyXRL+bxHPzB8unszYsOHPzB0Xo7EzGN
gz84Cq+z3H6Mgz842vLkb//3HPzB0Z7Zkx0G8fAHu4+uX/YpePiD5XvIon/2
PPzBUXXz3BkpPPzB8j3+vtURHv5g8SzoGfmGhz84emv9pLC/AH9w1GG4WcNs
Af7gyLe9yx5bAf5g+Wmh1ZAgwB8cLV2bV3hAgD9YfzLdE9EkwB8c/XP2s+ot
wh/sPr59ma4rwh8sX0aM+LdOhD84mqD6Z1+MCH9wNMso3mG3CH9wpHf20YAn
IvzBkXjndUNXCf5g9bS7XtaS4A+OfmfpNK6U4A+OHp8IWhgmwR+sPmwTTtZJ
8AeL/xGbqXcl+IMjrw4d49vJ8AfLf6dNLyfJ8AfL55klmktl+IP1h+QqN38Z
/uBow6Hg6jIZ/uDo5eup9xpl+IOd17jh3y8Z/uCo/eieg5Xnwh8cPUrlVefP
hT84OvDSdJL7XPiD1bsoq+bOhT84cnquNPjMXPiDnefn5X+f5sIfHH3ZZX9P
yQD+4Chm4cdqzgD+YP3hh4W7vQH8wdG4J7u0kgzgD/Z9+q1eHzCAPzjy052Z
+MIA/uDIp8d6zZ6G8AfL5xfBZ6cbwh8cpTVnma42hD/Y39fX3AozhD/YfW7Y
v6DOEP5g+a556uBtQ/iD9fP3V0a3mQd/cDT+9AMftXnwB0c33n84v2ge/MHR
iW0d+3rPgz84OnVznHHBPPiDI0Xzoq3n5sEfbB73iCxrngd/sN9LGk8NMYI/
OHL4qHaPM4I/OCronvJigxH8wZH6jUFNCUbwB0etN9ff32cEf3BU1Mvq7FMj
+IOjGde1qrrOhz/YPHo9JmTafPiDo1wPDZPl8+EPtp+UrFUKnA9/cNQqZ8/1
8vnwB5sPwdqhjfPhDxbPgHvqP+fDH2w+7as6P8oY/uCo7dLK1XON4Q+Wn553
Xm8yhj9Y/s7V2ZBqDH+w+3594fEhY/iDI1P/lPlNxvAHy8/JaXU9FsAf7HuG
XO+ivQD+4GgZ21ctFsAfbF/QapcbtAD+4GhMya+7FQvgD45mPtTqcXUB/MFR
zd8G7Z8L4A92XyreJqMWwh8sP90j7OSF8AdHAb2euzouhD84yugT7Z68EP5g
+ZgZ5HhgIfzB0fILFyyeLYQ/ODI7Zqfougj+4Cg702KYxiL4g6NGt9L3Zovg
D46mOBrt9FsEf7B9KX/+5uJF8AdHRpOqVS8sgj84cp/gcLV5EfzB5uHu2M1K
i+EPjv5+GNhtzmL4g6OFb9unWy+GP9g+fGrF8JjF8AdHbzKHpzUshj/Yfhdk
1OXuYviDo82pb5xaL4E/2L738eelcUvgD47WFm8ZO38J/MHR+cuujpuXwB8s
30Of16YvgT9Yf3988eXhJfAHR9u+ThvYtAT+YPd7d4BedxP4g31vsefSaSbw
B4u3w0pbcxP4g/0WTzn5mcAfHGVyOzcVmcAfrH69JlmdM4E/OHL7p77okwn8
wVHv5/s1B5rCHxylzrrdXd8U/mD3Ozzk/hpT+IMji5QTBWGm8AfbB/amra42
hT84Sklr1++aKfzBk7XQ6eAPU/iDp6iLxStHLIU/eBovPPnCL4U/ePqxe3+g
3VL4gyfjmTM6xS6FP3jqe900cMdS+IOnU+lKX+4shT94CkoNtmhlBn+w591N
269sBn/w5OBs3sfQDP7g6ajNyZWbzOAPnuzPPclLMoM/ePIqrr271wz+4Cmu
vUa3R2bwB08fmm2mtTeHP3iy8Vm6UM0c/uDJtuzfemNz+IOnr0FrnTabwx88
VQwKdkkzhz942r/Ryv6gOfzBU3NU5xVPzeEPnrb7blJ0WgZ/8PTNIGvEpGXw
B08Lf8Q1L1wGf/D0JnbBQbdl8AdPoYPu+mUsgz948k2eNuPwMviD3UevFU3P
lsEfPN2LMo3uvBz+4OldT2U19eXwB0/V2WcOLFoOf/DkqC/K7svhD56UPmae
yVgOf/A0ee+lOYeXwx8sftmPap8thz94Ssi9MqDzCviDp7tHCl0mrYA/ePJr
t+LUwhXwB4uv7Y/ebivgD57Mm30Xp6+AP3iS8t5HHlwBf/DUfrPBvicr4A8W
7w2JjztYwB/sfCEX/6pZwB8s3id+9jG2gD/Y+5SHDHexgD94Wl08dWSKBfzB
UwpPg/dZwB88df4rd35oAX/wtPuS0cc2K+EPnmbvXHBRZSX8wdOVqsUFBivh
D55m1ps5OqyEP1g8DlpqxK+EP3jacXHT2x0r4Q+elt0Lzbq9Ev5g+fG4VPiz
Ev7gafHt689GroI/eDq3r5c3vwr+4Mk0YHknm1XwB6sn5d1RkavgD558slQ7
1ayCP3jWz6q9GlfBHzxZvZ737Msq+IOn/Kp2wuDV8AdPs0bfytRbDX/wZDHr
zJtVq+EPnvZ9uz01cDX8wVMV182xeDX8wdPIgWsKzqyGP3hKt7p/8e1q+IMn
HRX/Tz0t4Q+e9syd13WaJfzB+tFxbqipJfzBk3q4zVhPS/iDxTti/5hMS/iD
p8q9c5QOWcIfPE3r+rPjE0v4gyfXjU1v262BP3gya+x6Ztwa+IOnFWq2mQZr
4A+eMta3tt64Bv5g+e9yQzV2DfzB0wT+9eP6NfAHe/+JWfHX18AfPJ1+cX3m
9zXwB8u3pLpbSmvhD57OHLrqoL8W/uCpdNGs36vWwh88DdRt9g9YC3+welv/
3+/CtfAHTxoHuU2n1sIfPBVOeXrn1Vr4g/299Jpet3XwB0+Heiolq6+DP9h5
Fu54sWAd/MHqw6xU3WUd/MHyufuXjUnr4A92H+ZZhbvWwR+sX6oUNN5eB3+w
eK/o9P3XOviDpxtPLvYbvh7+4Ek3/7sqrYc/eErbGqq5Zj38wdNV6y3Tg9bD
Hyz+uvemFq+HP3ja+KRozOn18AdPyYp73V6vhz9YfszZ+q6rFfzB+tmx5BOT
rOAPnu5UDk8ytoI/WH99orTCyQr+YN8rRSslWMEfPPU77H65wQr+YPNP/d6W
G1bwB4vn5v2jv1vBHzx5uyodGmwNf7D52ef7Il1r+IOnIZOWPlhhDX+w5xfP
tPS1hj94+mORdzfHGv5g80cz1uiINfzB094unXY9sYY/eMo+2GVQOxv4g6f4
yemblG3gD55G6e0+LNrAHzxtOmrVycYG/mD1nVsihdvAHzy9qPfxLbeBP1i9
32yqPGcDf7B6ev268a0N/MHy8VTox+628AdPCsPD7Sfbwh885S1I7rPAFv5g
87O+60AnW/iDnc9wdN94W/iDzcuvdztst4U/eKqJ0vl81Rb+YPOyafb1/2zh
D5aPD9/V9LeDP1g9zhcDtO3gD5a/XQ3nLbWDP1i+vf/T3cMO/mD969LqU6l2
8AdPZcGuHnvs4A+eOjXpj7pjB3+wfDq778hPO/iD/f92n8yHbIA/eFpr//CV
7gb4gyflG2FOKzbAHzzVDvjw0WcD/MH2pTb9bLI2wB88vbT/cePABviDp9/j
8/QfbIA/2Pd16575dwP8wVNJ06zPw+3hD57mRc+g2fbwB09hl34Fr7KHP3hq
8os45mcPf7B8cXzxPcce/uDJyLG3ymF7+IMnD+Puho/s4Q+eej66a91qI/zB
U/lHX5+RG+EPtp8s+B5GG+EPnpZfnBu9eiP8webDDNdw/43wB09bLHy25G6E
P9g+0sXS9vBG+IOnE92UjR5thD9YPk49q9rKAf5g98kv+j3CAf7g6VqfQ6dm
O8Af7PnWfSJXOcAfbB/oPl/0c4A/eNK84vIj2wH+4Gmnd3DhQQf4g/XTm0HS
Awf4g/XPapcnfxzgDzY/zy52HeYIf/CU2KzSSt8R/uDp0ef3ASsc4Q92P7FV
f7wd4Q+eKHHdpgxH+IOnpBP97+51hD9Yf3pzVP+OI/zB3n9+Y+oPR/iDp4DJ
g94M2gR/8FR/+5jWjE3wB08XY509lm6CP9h+Olhlu9sm+IPtazMfPU/aBH/w
dL8hv9eOTfAH26/mO067tgn+4CnrnDS/eRP8wfrZ+0mWfZzgD560PMfYT3WC
P3haMlnNcYET/MH2wUbOztEJ/mD5MdbZIsYJ/hBowoudcpUT/CHQpVt9J553
gj8EOrE/ouMbJ/hDINVFw+52doY/BKo3u1Cs6gx/CLRnW6ad5Ax/CDRtZ5SK
lTP8IdD2iJw7Qc7wh0B2526EFDjDHwKpaGtOOOoMfwhkErbn1CNn+EOg1n42
K/45wx8CXb2heDXMBf4QqO88Awc9F/hDoOJ0/zfLXOAPgXr5Nq32dIE/BNpc
538xxQX+ECjug5HmThf4Q6BTnxfEX3OBPwTq4xr58rML/CFQzyn/tHtvhj8E
+n6vasvkzfCHQEWaafuNNsMfAsV8ONq8YTP8IdDZExPHRGyGPwTq7njLoHQz
/CFQRf4pu5Ob4Q+BUgb+Dni2Gf4QaE2Qe0IbV/hDIL0c3cyRrvCHQF+GGWTN
coU/BPq5ozB5hSv8IZD5UKMwL1f4Q6BD7QXnVFf4QyB3lZglO13hD4E2aKhN
vuYKf7B43Vdq89kV/hDo8m3LCz3d4A8W/7ut4ia5wR8C7Uz4Mc/QDf4QyHKH
UWtbN/hDoDuf/laFuMEfAtn87LG40A3+EOijn9/HI27wB7tvjUUhD93gDxbv
Y2H9/rjBHwIdfDw2Q8kd/mDx0FNVmuEOfwi0KjAxzsQd/mDxX7ehtYs7/CGQ
b0y1baw7/CFQ15pVZ6vc4Q+B9rv4jznnDn+w84X3cX3pDn+wv2cNPNTeA/5g
97EirvUYD/hDoBFOW/XIA/4QSDnslaOFB/whUOS8cxleHvCHQNq2qodTPOAP
lh9hbe43eMAfAvU2Wf75igf8IdBkD81WHzzgDxa/jG0dunnCHwJdtHZoP94T
/hCoVUjjb8ET/hDIIPvA2zWe8AfLP7Op1/084Q+BNq2YvDPTE/5g9blwz7Y9
nvCHQAPvX7a84Ql/CDS8xH1isyf8wc5rUvOhpxf8IdDdKM+KiV7wB4tH881V
c73gD4Gmq5/vZuUFf7D8eby0PsAL/hBIUeezIMcL/hCoZo5e0z4v+IO9XzvV
7ZYX/CFQydT4v/95wR8Ctbs5wa+3N/zB6vW01fdJ3vAHe34pb2fgDX+w/Bp4
6pqVN/wh0JzdH6YHesMfAlWqHU7I8YY/BNraU+flPm/4Q6DnHVZp3fKGPwTK
rp3i/Z83/CFQv8raPb184A+BFqY++jjRB/4QqE2/oyPn+sAfrJ8dMJ273gf+
YPHSyLXb6gN/CPSnV25Qlg/8we77y9KUPT7wh0Adfc/kX/eBP1i/EL4Wf/KB
P9h8ePWwoPsW+EMgrn1Y2vgt8IdAu6Z9DBW2wB8CTeyl5Gi5Bf4QSNbqaLxl
C/wh0CL9PePStsAfAmkdnfqjYQv8IZCPhfOxy1vgD4HMSn1C3m6BPwTK0F2k
6OQLf7D5U/Pf1zG+8IdA5zLXF872hT8EikovNljuC3+w/kd7Xrn5wh+sPpVz
tsb7wh+sHz4071PtC3+w83Z4k3HGF/4QqFx9yfDnvvAHi+/75LRWfvCHQD/u
NHQf6gd/CPQirMZruh/8IdDhqLBHi/zgD4HyvObMdvCDP9h9vbibHO4Hfwg0
aK15U6Ef/CFQ/6B9Uw77wR8Cvbrb1uWuH/wh0OPf06q/+sEfAr33MHrS2x/+
EKjw8cKek/zhD4F0Tyu0ZH/4Q6DYA6OWrPWHPwQas+jjBl9/+IN9z4BanzR/
+EOgGWlrQhr84Q+BPth1Dr/kD38IZKRUHPTaH/4QqJO2jmf7rfCHQB7zTlmN
3Ap/sPi+mW+kuxX+YPM3r3Gi6Vb4Q6CxPxe3d9oKf7B+G3jtRuRW+IPNj7Mm
ecVb4Q+BLJbdXndkK/whkMuh1aPubYU/BBoX/O7G163wB3u/9tbg3gHwh0BJ
K4dNmhgAf7B4hx67IAbAH6wf6rpaWwbAH6z/tdP86R0Af7D5aNc6JDkA/mDP
//6gS10A/CHQUO2LYecC4A+Bsiou/3seAH8I1O1xk2OrQPhDoL8W/W8rBcIf
AlWVLdPVCoQ/BPpmsCfZOBD+YP3ytMYb20D4g/WX0tMzggLhD4EeOfr4ZQfC
HwLpFBkf2h0If7D94gL3vTEQ/mDz1n6Z2rtA+EOghx2TTDoGwR8CfR79xXNU
EPzB+vkcnxTdIPiD7WtNE6pNguAPgdyS2x90DII/WLwau5wKD4I/WPyH6Z8p
CII/BAr6nnX8QBD8webVC/U9N4PgD4FyrD8VfwqCPwSy+vMiumsw/MHirdrb
QTkY/mDPt3GSZgfDHwL91uusZB4Mf7D7U7nz3DkY/hBobcHz8qhg+EOg8xqT
bIuD4Q+2LyyuH3k4GP5g8yvA7crtYPiD7XuzvL2bg+EPgT61PTq8ewj8wep1
wbx9KiHwB9sv8oYspBD4Q6B856mPzEPgD4HqZm+zcQmBP9j+EKT9OioE/hBo
y37V9cUh8Afrr2usbx8KgT/YPP7ULN4OgT9YPT25VPU5BP5g/bzud/duofAH
mxc3vK2VQ+EPgULPzt87KxT+YPOzo3sHs1D4g/Wb9l8NnULhD5F+6V2IiAiF
P0SyU/57tCAU/hDJWTviv/2h8IdIOk3OI26Ewh8ixVfv4T6Ewh8ifWqz2rJT
GPwhkvsya49RYfCHSG/UroTphMEfIh14lR2/OAz+EKldt8Yk+zD4QyT/Dvbx
wWHwh0hpRg5h2WHwh0irTO647wqDP0SKjKtbfTkM/hBpi+sXxasw+EOk2ZtL
hrcJhz9ECmx1plkpHP4QKT9q+dFp4fCHSLkRqyPmhcMfIqna3zZcHw5/iLQt
/1QH33D4Q6Qr2RP3JYfDHyIlXulsWxMOf4g0rmJ1r9Ph8IdIARkadY/C4Q+R
+D5bDX+Ewx8i7fY1etg7Av4Q6bJxmr1aBPzBnvff+mZFBPwhUts7DS7LI+AP
kRY5hr5ziYA/RKoY9XB1VAT8IZLxygMXCiPgD3a++DGaByLgD5HOjO+beD0C
/hBpU1z0u3cR8Ad7n1YidYiEP0Tq668aPTwS/hDpzn3Dq9qR8IdIunv+9TGO
hD9EOu4jzLOOhD9Eqowf7ucXCX+IdG1dVEVKJPwh0ukVsVdqIuEPkfY/nfDp
VCT8IVLsmtVdHkXCHyJdmDN52PdI+EOk4ldp43tFwR8i/TiSN1k1Cv4Qab6G
PJmi4A+RbubFqJpFwR8iObm7DdkUBX+wfBnculNYFPwhUub7ye9zouAPkfRW
tLu4Kwr+EKnTab+SS1Hwh0hTUwq8mqLgD5ES1J2kf1Hwh0g7Pr/qPjAa/mDn
l3peVI+GP0Qqi3sSKkbDHyI9nLZed2U0/CFSVlzqS9do+EOkw919t0VHwx8s
n7oMnFIUDX+I1PrNurP7o+EPkTR62a68Fg1/iPT27ti3b6LhD5HW16S5tI2B
P0TyfXP6P6UY+EOkox+3O2rEwB+sv4xY8WxuDPwhktnNo4ssY+APkYZ4vNrr
EQN/iPRu9ZWhsTHwh0gNH709SmLgD/a9Ia8vHIyBP0Tq4zd82I0Y+IPV48zB
Vu9i4A+RGvveK223Df4QaamdzfMh2+APkYzSDw2Ztg3+YL9bPTU02AZ/sPv8
ftXVchv8IZL6w4Q0j23wh0jZPcfu2rYN/hBJ+3nwxeJt8IdI7/fufXhgG/wh
ks2bY6+vbYM/RGq+nP/hzTb4Q6SIE2bv28TCHyLdGN30YnAs/CHSRIXx7Smx
8IdIMT7xJ6RY+IPlh1p9xcpY+EOk24U1ka6x8IdIKlzU+qhY+IP1H4u5Mwti
4Q+RkgxedtgbC3+wfrPG7uLlWPhDpF0/L29rioU/RKqyG2b4Nxb+EGlEp4Wt
+sfBHyzfVDfWTIiDP0SaMtrFTBEHf4hkMXfdL7M4+EOkMc1zUh3j4A+Rfrp0
nxwSB3+wehp5+lBmHPwh0khDF4PtcfAH6y9yr0tn4uAPkUbb5xo9ioM/RBrY
Sfnk1zj4Q6RJjjkzusfDH6yem3sVjYmHP0QyaPLqqhMPf4h0NuPBhgXx8Aeb
R2v0T1rFwx8ifY9MVdoSD3+IpGn7ySYhHv4QaaXB3LqyePiD9Ve/vOZD8fAH
66dmvybfiIc/WH6NMbN6Gw9/iDRg6p7kNgnwB8vHSyOODEqAP0SS50U/V0+A
P0Ry/dqmnZAAf4jkMiRg6PIE+EOkuk7dJjslwB8iGXbN1w1NgD9E6rpJUGQl
wB8i2Qd+U2xPgD9ESonbo38mAf4Qae2LKI2HCfCHSKYXnEd9SYA/WD+Os+/S
NRH+EGmGr/e7kYnwB5u/93PPaifCHyy+P+/nzUuEP0QqH6bpsiYR/hDpUVzh
LI9E+IPdX+6UdjGJ8IdIXNztYwWJ8AfLz+rcLXsS4Q+ROswOnXopEf4QqWNU
zMNnifAHe/69XaE/E+EPkf55tFPrlQR/iLS1xPWkchL8weJd081CNwn+YPV0
4+y7BUnwB+tPa+s8rJLgD5avmUf+eCfBHyL9PvnbJy4J/hBp57h1X4uT4A+R
HrT9Ybs/Cf5g/S93/80rSfCHSDlUO7spCf5g+87463m/k+APFr/siX97J8Mf
bN94smvJuGT4QyS3mR5Fesnwh0jrnjt8XJgMf7B+pZqlZZ0Mf7D7Fdu5+iTD
HyIp+xVVxyXDHyIp9Q94UpwMf4i0ZG5Gr/3J8AfrJys+z7iSDH+w+bstbPmL
ZPiD1dPoVR6/kuEPkXqbum/rlQJ/sPlo05irnAJ/sHxPd6rUSYE/RBqlZlpv
nAJ/iBRiurV+XQr8IVKvlf9VeqbAHyLd9a3Ni0mBP9g8/roztiAF/hBpeNvO
XrtT4A+RxMclFhdS4A/2vIuJuk9S4A+Rena40vdbCvwhUvgJixddU+EP9r2y
3vaRqfCHSD5nN3pppcIfbF8JadY1SIU/2H3svvhtZSr8IdL0jFbVLqnwB+vv
NhErw1LhD5Femm/snJUKf4i0oLy8ui4V/hDpeTw3/2Qq/MHyfd7Ml3dS4Q+R
JvSO9vmQCn+w+h5EXdulwR8sXumLEwelwR8ihV0+PXBSGvzB/v+n3KQ5afCH
RCqa97ubpsEfEsVf9vW3S4M/JNL5E/LONw3+kCjz49clCWnwh0SvHl3aWZIG
f0jUvl3fvvvT4A+Jgrcdsb2cBn9ItH33vb3P0uAPiSIb1nf4kQZ/SLR/l8W8
7unwh0QlX09EjUqHPyRaU5RzSisd/pBox7c3v+emwx8SDRlVOXFlOvwh0dEl
j02d0+EPiaJORHmHpMMfEvUorklPT4c/JIpTNWyoToc/JOrlt/r00XT4QyLd
ux9v3EiHPyTa7PDn4et0+EOiRtvQp3/T4Q+JRvzd9rhPBvwh0a3lg+6oZMAf
Ek3ePuqCTgb8IVFnzaq98zPgD4la9difvyYD/pBo9SbjYLcM+EMitQibNREZ
8IdE/SI66WRnwB8ShWRP6VafAX9IlPXl8a0TGfCHRBMODMu9nQF/sPsc/dzy
XQb8IZHr4pnDW2fCHxKZ+wy53i8T/pCo3dmoENVM+EOiCzYxGnqZ8IdEh4JG
3TbOhD8kSp8rea3NhD/YfT1pNcA9E/5g9+9tXBmRCX+w75mlqZ+dCX9IdNm0
9nRdJvzBzv/++PwTmfAHe5+6y6VbmfCHRKTYb/A2E/6QqO+ivMP/MuEPiZaE
jpnaNwv+kOhqFz5TJQv+kKh/+3ZtdLLgD4lMstetMcqCPyQK+Gt1YHUW/CGR
wqhb381Z8IdEH+pM1oZmwR8SpS7mq9Oz4A+J2prfbq7Kgj8kqnjZX/NIFvzB
zqP6y+FaFvzB6nV2RGFTFvwhkffC49d+ZsEfEvUMLv/XPRv+YPX5V195VDb8
IdHJp36CZjb8IdEgM6fVUjb8IVEn/75uy7LhD5bfftYhG7PhD4k+eTrE+WfD
HxKdiR+fkpANf0j0521aSnE2/CERX3E4fk82/CFRl4/ZYeez4Q+JXO5reT7M
hj9YfiWFrPucDX9IZDgz3qB9DvwhUexr8wmDcuAPiZTPPugwIQf+kOjA91H3
9XPgD4mOJY+tXpADf0i09HiT59oc+EOiBXn25JYDf0ikb9TQOjwH/mD9punQ
gYwc+EOifTGxm6tz4A+JflmOUzmSA3+w/uIX3Hg1B/6QKKZ9peeLHPiD1X/v
zCE/cuAPiX4eMd3dNRf+kGjmtPvGw3PhD4kSAqY8mZILf7D+eH6hI5cLf7D+
oq74ZpILf0j06GgbL5tc+EOi28WJ37xy4Y//1/93x+hc+IPV99kpT3Ny4Q+J
LEl/YX0u/MH6qfOIvcdz4Q9WP163ht3MhT8kcnK29XmVC3+wenG9ev1XLvwh
UUrGQLUeefCHROI/bc+RefAHq989Gsc08uAPido86dpJyIM/2L+PPyYtzYM/
WP4/WRZgmwd/SBT+qnGXdx78wfL/8MSX0Xnwh0S9t9j2zc2DPyTKmR4xsz4P
/mD12yF22fE8+EMivVY+bjfy4A+JOugaR7/Mgz9YvzrfJednHvzB8vNcTUW3
fPhDomuGs7cPz4c/JIpYu3fHlHz4Q6I540ZvV+TDHxKFVrhXLMmHPyTKb7c/
2yof/mD9UPwY5ZEPf0jUPbi/W0Q+/MH6+9WJyzLz4Q+JxgnTZ1bnwx/se99q
9T2cD39INPb++JdX8uEPiZxV++1+mg9/SHTu0ZeAL/nwh0TfBl6WOxbAHxK5
PyzoPLgA/mDvl51PqBXAHxINXKfno1cAf7B8V7RVn18Af0g05cupO6sK4A/W
nyMjA5wK4A+JnvQzVg4sgD8kKsvreyyxAP6Q6BndWV5cAH9IlNa68MOuAviD
3fdnJ98zBfCHRBqjhU53C+AP1v+yh0e/LYA/JNJy+9ftbwH8we5v58vQnoXw
B5u/9nf/jCyEPyR6UHjLQaMQ/mD5vfHxHa4Q/mD9p/HrHJNC+IPtS48GF1oV
wh9sfygwbO1RCH9ItEwl2jy8EP5g/db1YWV6Ifwh0cEM7ldFIfwh0fjCvfyB
QvhDolVpQvjFQvhDohPBz08/LIQ/JPJxyWj7qRD+kGilvc3MNkXwh0StvYzs
+hbBH2zeFhkmjy2CP9j+9n3tAa0i+EOi6d4pD8Ui+EOiedpNv5cWwR/seRpL
+tsWwR8SGbk9VPUqgj9YfLtETI8sgj8kUv+2ZE5mEfzB+r9ijlhVBH9IJDcb
iweL4A8W714Bcy4VwR8Slebemv6oCP5g+2TZkvGfiuAPtg9N/da/TTH8wfYH
vSN/+hTDHxJ1bNz+aEwx/MHm7ZdLBzWL4Q+JdlUOSBWK4Q+JNvwKszcthj9Y
P3wxTs+6GP5g9bvpvw4exfCHRKezP5wPK4Y/2D7gohSTVgx/sPxvdjUoL4Y/
WH8e0bbNvmL4Q6LiX0cbzhXDHxLtDN+55l4x/CHR83MPur4rhj/YeY7r1f4p
hj8kqnS5YtyjBP6QaOS9rNfDS+APiTb+zfefXAJ/sPl493FvKoE/2DxwWZ69
oAT+YOc52UvFsgT+kCjsepsypxL4QyKzHI1xASXwB3v/mLzc+BL4g+WXpXH/
ghL4QyZLs1nB20vgD5mWdXD8eKwE/pCpo90T02sl8IdM0VvTdj8rgT9kOm+Q
1P9LCfwh09pjNza2L4U/ZKp+ufJI/1L4Q6bju9R7qZTCHzJ5T5KWaZfCHzJZ
iWU5Yin8IdP1vyaPTEvhD/Z70fyh1qXwh0xTZyUsdi+FP2TatF85JLQU/pDp
9ukODSml8IdMDiun3y8phT9k+ui+u/XuUvhDpns9I0edLoU/ZHIcWat3qxT+
kCm/QHXxy1L4Q6ZJCV/WfS+FP2QKejnQuVMZ/CHTncxYr0Fl8IdMI8tW+6qW
wR8yte8QvmVGGfwh05eKLh5yGfwh05CEFxvNyuAPmVZtH7bKpgz+kMm2XZ2h
Rxn8IVPWlrxpYWXwh0wjBnwckFoGf8h0+XjWl5Iy+EOmhf4Vl3aVwR8y/Zul
VHSqDP6Q6dvX1643y+APmfplD1c0lcEf7P7G7+z8rQz+kOnptvrzHcrhD5na
negXOaAc/pBp/MH7vEo5/CHTc8ceP7XK4Q+ZIi+WlAvl8Ae734vlpibl8IdM
mWsG/V1XDn/IZO33KXdzOfwh0/2B02cHlcMfMnUd8fpWQjn8IdOB0K4OBeXw
h0x+fObf+nL4Q6YMKSviaDn8we4/sGefxnL4Q6YzL5sTH5fDHzJNtDPs+6kc
/pAp6vuA6FYV8IdMn4KWtulVAX+w+Lfq4TKiAv6QKXeZ7kP1CvhDpp1Bj8RZ
FfAHO5/D3zKjCvhDJo+OyZ0sKuAPmexnl66xr4A/ZAprr73buwL+YPGWqXNk
BfzB6vn7KZP0CvhDptrWF7PKKuAPmXosWfx4dwX8IZPyfbORpyvgD5l2RTxc
drMC/pBJNngZ+6IC/mD31Xnz0S8V8IdMmg2BH9pVwh8ymc4YNKhfJfzB8j9A
Q29MJfwhU/CWq8s1KuEPVj8DfrvNqYQ/2P3PrIpeUAl/yHTzSlPOqkr4Q6a5
ZyurHCrhD5lUevzZuaUS/mDfE3Z7X1Ql/CHTz9Hc/oxK+EOmw6d1dpdXwh8y
bVt7pGZPJfwh05T7N/NPV8IfLD9H+MXdrIQ/ZLrSZ7f3i0r4Q6ZxeYGWXyrh
D5n+1D9RtKuCP2R6OOXGiL5V8IdMw9qu+j6qCv6Q6WRv3/NTquAPmSp4zczZ
VfCHTCsDA6znV8EfrB/usFW3qII/ZNI58vrjhir4Q6b5MR1qvKrgD1afbQ/a
hFfBHzI1tO8zPLUK/mD55tP2UnEV/CHTBKME7x1V8IdMGyyOjjleBX/IlBQf
d6qxCv6Q6eyV1taPq+APmd7869vmYxX8weqt9ZnUv1Xwh0y0b9SE7tXwh0yt
eo/YM6Qa/mDz48URhVo1/CGT9siup2dUwx/s77m/ZKka/mDPN0w8YVINf8hU
2faG/rpq+EOm8oojdc7V8AcrFhWzUVur4Q+ZWpukR22rhj9kilAKb86qhj9k
Wm2mbFpZDX+w7/3o2LC3Gv5gzz9q2+NMNfzB/n1d33U3q+EPmV5mOux4Xg1/
yHR6vXeb/6rhD5kM3uoYtqmBP9i87FW9rVcN/CGTWv31S8Nr4A/2vNr6rpNq
4A92nrcCp1sDf8hUqIh1m1sDf8iUmBBftLQG/pDJ9YDR5fU18IdMxdlHv7rU
wB/se/p/HhRQA3/IJP27px1bA3/IJOgELciugT9kqil4ub6yBv5g+TWoq/ve
GvhDJtHtbeDpGvhDJqW06KgbNfCHTKUWH2Kf1cAfrN/m9on7XAN/yFSk9z2q
VS38wfaDHnlBPWrhD5nmfO7uMbQW/pBp2tHZ1mq18AfrZ+bTF82ohT/Y/Ez4
MkOshT9k8jLwHrKkFv5g92d25odlLfwh0/TUR1cda+EPmfo8PVK2pRb+YP2p
j4N3ZC38IdO7Vi/ktFr4QybfELU+JbXwx//rTe9mQy38wfatfUNTj9bCH6x/
DT2/5HIt/CFTiZth9we18IdMz/IzjryphT9kqvI44PSjFv6QKfxS3bCOdfCH
TMd8PU/0q4M/ZLKz6G87ug7+kGmRIqTTlDr4g52v3YUC/Tr4Q6YOnq91DOvg
D5mM3R9eMKuDP2RqvFa5wqoO/pBppvXiJpc6+EOmz22vbdxaB3/INNl/8seY
Ovjj//ls5ZBZB3+wfc7O62VZHfwhU2DAhpW76uAPlh/ndS4fr4M/ZHow5JV+
Yx38IZON4F7ysA7+YPvU0Bfd3tXBHzIN3azt8LMO/mD7wgjbcx3r4Q82Tz77
ju1fD3+wfemAh+foevhDph0mS89Oroc/WL1GDhmoXw9/sPqZenKVQT38wb5v
kFnh0nr4Q6a9fRufrauHP9j8bdYc5VwPf7B5E7bV3K8e/mD5X7A7Oqoe/mD/
fsDdA2n18Afbf2pfvSquhz9k8pzzvHdDPfwhk3n6Ra0j9fAH+x1RbHKxHv6Q
6f2jjU536+EPti9uVA5/WQ9/sPv/eyHzSz38wfaBtTaVbbbDH+x77b7s6rkd
/pAp4LHroaHb4Y+5tCrl9dHx7Pf/AOkEYzA=
         "]]}, {
        Hue[0.9060679774997897, 0.6, 0.6], 
        Directive[
         PointSize[
          NCache[
           Rational[1, 360], 0.002777777777777778]], 
         RGBColor[0.365248, 0.427802, 0.758297], 
         CapForm["Butt"], 
         AbsoluteThickness[1.6]], 
        LineBox[CompressedData["
1:eJw82nc81W//wHEzI3tv5zgO5xzOaKf1eSd9CWlSpCEaWkqliVRSqaShPaVB
0bb33nvvERWllEjod7739339/HM/3JxzPtf1vF7u7uu66Bu9lm8SExEROaMq
IvLvf5Kvmzf+/YqnjqhFW7cfPknlLhqfUfqIfH+Fuuh+fLnMy3gqziCwd1nc
Xep0mWSvdSL5+SPqg72neHBOPPXf+zyjYrdcuFNRTn4/mlI7sSrRoDme6lv2
73/zilpU9WSd10fy+rfURA/3M1k/4inZ2vDdc2VjqScKXnMN/pL3i6f4J18e
PSqbQLFdQzIGWUlUlI3Colb1BHz/FMr6rdejf+gJ1CPhq2vD0yi/H0kXX5sn
4OelU4ulWhUZMxOoKf/7yqTWZqcyri9IwM/Povh1i0qUlyRQmYMs4SdkU/ap
W5UvuiTg8+RSu0ql+1U2J1DL//eBedSLyZqeN/ck4PPlU1EfAwJMfBOo9sP/
vmEBlZwzY1bsafK8RZT2QdZV+ysJ1J5/H293MTXqa3Wl+x55/hKqhu9rERiV
QP2nUUbtS8w6xYol4ymjWEwFv7KMBMrmfx9QTn2zXkz3LSHjK6fuV/t48xoS
qH8/zTWkgpJZdWxv1wcy3kqKbr7B5N73BOp/w6mtpFjn5M+vGyPjr6JKA489
M5JJpAz/fRyDamrd31e+vWqJOB/VVMP7WxPjaYnU5v991VAsy5mOweaJOD+1
1FTFE64bZyZS/76bWnQtpepxkDHPKhHnq44yWa/+3GBpIvXr37cbrKNgaNWw
uGsizl89lfNnnuzXLYnU/6ZnbgNVrlbQ2bQ3EeezgVqW+ftUmX8i9b/HC2yk
uG6lg3nBiTi/TZQHffHknGuJVHHRv19NlLmSz7y88ESc72ZKVdVBrzQmkfrf
cNVaKINP9cUNiYk4/y1UD8fQsTc3kfrf27m2Ugm2xm9FqhLRo416e+Vbn04b
GU8b1co7JzqrLxF92qgl2iI/1w6T8bVR83hOOackktCrnWIa3Tj8VikJx9tO
NZyoUunRS0K/dupZklqoATsJx99B7VTaMuQyLQk9O6ind+qtb89PwvnooO6t
PXKyY3ES+nZSXsauMVyXJJyfTsr4wbkC381J6N1JVaw1qKvwTsL56qIiUxkN
5v5J6N9FKUi9rAgOTsL566KeLanN7L+WhOvhAxVwMTpm9aMknM8P1MTbdtdz
Xibh+vhAzaNl+1skJ+H8dlNPH0/e+io/CddLN3XkyvMVvJoknO9uKpxjb/Wy
IwnXTw9VGWg2Z0Z/Es5/D3Xt7qa5mX+ScD31UO6LNGxXSiejx0fq/nQXj89q
yejxkUoacLgQSE9Gj4/U9G6VAiYvGT0+UpGO2dqFs5LR4xPV4nbKf791Mnp8
okqkDowZr0xGj0/UO1r81foNyejxmdLc6GV7eWcyenymCtYm6y8/nIwen6nx
gFxljaBk9OilbLTfsFovJ6NHLxVu+9jjxf1k9Oiljmrn5R57kYwefdTbTbDS
OSEZPfqox70z5GbkJqNHH2VmVfdduyoZPb5Qt7vspMTak9HjC1VjkOLQ/yUZ
Pb5Qs+lrCtpHktHjK/Xm15Kj9VIp6PGVen6qYHONWgp6fKV0rv4OrqOnoEc/
tT9D7msrLwU9+qnY4KkhfbNT0KOfcrZ9uGfcJgU9vlFLpp6+pu6UguP5Rom7
aotPdk9Bn2/U0pdn3q/YnYLj+0YdGZV/e9g3Bb2+UbyPjWOPz6bgeL9RO4fY
YXXXUtDvGxVylu+vGJGC4/9OTW0xTrR7nYKe3ymLiQvsz6em4Hx8p15OyJpa
VZSCvt+p0gcdPrSGFJyf71TPmQY1754U9P5OrbD5qJT/MwXna4DabrloJ1Ms
Ff0HKO/42eZBiqk4fwNUUMH4kq96qbgeBqhLuyoaXDipOJ8D1OTDQyVFM1Jx
fQxQkXdieFYLU3F+f1AFHnNH05an4nr5QTVN77JYsCEV5/sHdd7p46eCnam4
fn5Qle0XFFYfScX5/0HVl+tHfj6diuvpB9U+0phyPCwVPX5SPDnlJbRHqejx
k+oKkVyb+SoVPX5S3z6L9W5PTUWPn1S364o/2sWp6PGT+vh3/sXihlT0+EkF
5Ok8P/UxFT1+UqcDOcsW/kpFj0Hqr1drmoRYGnoMUvu4qvc/SaehxyB1g73a
ulwxDT0GqQz/mthEjTT0GKQU494PPNVPQ49ByjmX/vu6cRp6/KIMFOcXBZul
occvasfaeTsDJqehxy+quG9B8yGLNPT4RfE8jurvhzT0+EWV1Kjw91qnoccv
yihrsuo+hzT0GKLSNaULDzimoccQZcdOXeXnmoYeQ9TSpJMJQe5p6DFEzRA5
9fPytjT0GKKYF79NCN+Thh5DVKf3wMDbg2noMUyl6yTE5/unoccwdXSTj2v7
qTT0GKaMbjs1/Tmfhh7D1KD32VnaV9PQY5hykLE8aHE7DT2GKd9PL8Jchf/O
+c9jmHoh/TfseGQaevymsnI2H456RTx+U5ZfNSxr44jHb4r+dn6/ZBrx+E29
j9U+MSOXePymgsUqxreXEI/fFEjfdQ+vJh4j1JbHr143NxGPEWq98fwvOl3E
Y4SaNCVAbU0v8Rihtn15zL47QDxGqF81Pdyu38RjhBpuOmTEFU1Hjz9UhONl
6UPS6ejxh9IR2d6eq5iOHn+oqRIzo7U109HjD7VlYNLuXQbp6PGHupp5kZXD
TEePP1RH3bk6GjcdPUap03/WBfhNTUePUeq5Kxi3zk5Hj1Fq0tVtGZYL0tFj
lDoTobn2mW06egi/HwwYVFmejh6jlMXKrnP+zunoMUo9HDpk3L8hHT3GqPtH
/ZLdtqajxxj1qpvrXOuVjh5jVOq9rOElB9LRY4z6fsD/TqFfOnqMUT4Rt2xs
T6Wjxxi1NMvpT+H5dPQYp2g1X98vvZqOHuPU1/kPj9bdTkePcepHZcxi90fp
6DFObUx2MvselY4e4xT/So3G8Tfp6DFO1Sz3UtZIJB5/KdpqN70XGcTjL/Vx
85eZ1gXE4y/VFrFya1c58fhLrbxXF3Wynnj8pb5AogSrnXj8pbwb5+0r+Ug8
ROC00eM/B76R8YjAPvOpt42HiY8I1O8xX1X1l4xPBHyKK7hBUhnoJQKdR7bT
5ypm4HhFYLHu7Cm/NDLQTwSmRp3yeG2QgeMXAaNzl9/vMclATxHw9H/CmcrL
wPkQgdrH0hm/p2WgrwjsOTnmmzE3A+dHBDgjResvLMxAbxG4tihl69rFGThf
ovBYVfsm3zED/UVh6WrmoMTaDJw/4fc+ZkeaPTJwPYhCGWcfN35HBs6nKBiE
2shf35eB60MU1hgN6B4+moHzKwpm7xJc1p/MwPUiCht9+wqsz2XgfIvC64kV
O6dcycD1IwqrF7+3MrqdgfMvCrnBXUvVHmXgehKFZTueXpZ5noEeYlDev1hB
7G0GeojBSm96xlhiBnqIQVqk18vRzAz0EINDkYEN44XEQwykm1/Ol6giHmKQ
LEX1yDURD+H7LfIr0uoiHmIQpp08YNpHPMRg2MZ2zayfxEMMKJH9UktHiYcY
6KadG94qkYkeYpCzoZ0fKJeJHmLwQDkz+pFaJnqIQ+nq4z65epnoIQ4lKrtP
fzHORA9xUPFu/qDBzUQPcbg9rntxwbRM9BCH0Ku+p/fOzUQPcSjburLs8cJM
9BCHU+MDW5sXZ6KHOGQKnq/QdMpED3GQ5VaGrlyXiR7i0LE30fjq5kz0EAfP
ujj5+l2Z6CEObf6GDrQDmeghARbtC3q2+WeihwQ8zDrcEBeUiR4SoLpAmy17
MRM9JKAme1/VuuuZ6CEBihM6m9/fz0QPCVgol/CPyrNM9JCAbv5SpT2vMtFD
Ako0RmdXxmeihwQUvFUrnJmRiR4SoGX3PeVBQSZ6SEDflk9aCpXEQwK+fFjZ
4NtIPCTgTW+wxPdO4iEJ1r3d17f0EQ9JuP0g5Xr7T+IhCbIaOyTXjxEPSci/
YdPWKpmFHpKwOfcFx0MhCz0kYc7xwQ+9GlnoIQk9g4dUDxhmoYckJFy9+laS
lYUekiDQCy+4JshCD0lwPTvmxLXIQg9JcDEVWZMzPws9JCHFf0LdRtss9JgA
fz12lIqtyEKPCdDZd97y8Zos9JgAn3bnTl7skYUeE+D1+f0PhnZkoccE2Gw0
GBKxPws9JoD+0vC/Tn5Z6DEB5h9q/j4xKAs9JsA3EN2aFZKFHhNg/dkd7seu
Z6HHBLA46PuBepCFHhNgdPulfrHILPSYAKslZU/kv85Cjwlwmr7gweXELPSQ
ghcNt+3csrLQQwpMgnxOTC7OQg8p6I7j20rVZKGHFOTNYT1obSEewp9rp51J
7CEeUtBzcZXkrW/EQwqW6y5R9/tNPKSgYZtUoodYNnpIQfTW9iGHidnoIQUZ
U+cVz1HLRg8p0GH6z+HpZ6OHFKhmS1ozTLLRQxqeVU35qsvPRg9pSLDePkVr
ZjZ6SIP9QgUtrfnZ6CENxSb+d3Rts9FDGlYcoGUbrchGD2loGlh5keuajR7S
EBToLzJnUzZ6SEOlrbimw65s9JCGqnMLqt0PZKOHNOzKDJ/jeywbPYSvvxzk
cPNMNnpIw9yS5XKJl7LRQxq0d3seaL2VjR4yMOc+P1QqIhs9ZCA0RmbNlOhs
9JCBIU3Xmo2x2eghA7uOBEuEpWWjhwxQ4aPdRfnZ6CEDDH81f6nKbPSQga3G
M0sWNmWjhwxoFBdVB30gHjKgVDvjWvFX4iEDUzNbVDWHiYcMHJxquthDNAc9
ZECq38fqnWwOesjCmtopf2TUctBDFhy/Z3pv1M9BD1lYsf788xSTHPSQhYVu
v54ZCHLQQxbSVmzacdwiBz1kQS4GBj9Z5qCHLEyd0L/Q0T4HPWRBdULt+izH
HPSQhXX71lvNWJ+DHrLwnNf/88XWHPSQBV/2F2+Wdw56yMI8r7TUx0dy0EMW
7AzLmliBOegxEb7vOFEYfSEHPSbC9rvzz8+8noMeE6F5ojcj50EOekyEZQZH
Q1ZF5aDHRHjukFvR9zYHPSbCY+PEr4EpOegxEZKnpXYZ5eWgx0QwMZ79PrM8
Bz2EP78T5rG1MQc9JsKAi8V3pQ856DER3usHr03+SjwmgtvLH5E7h4mHHNzo
amigi+WihxzMuvT0a/3EXPSQg6lhWT1X1XPRQw52loflOhrmoocc3DcNCtFm
56KHHEz3G4P2ybnoIQf0RLfm53Ny0UMOXmfqbj76Ty56yAnX5+WmJUtz0UMO
OjIElqYuueghB7t91lwX88hFDzkw3HmkrX1nLnrIwaYDw7rZB3LRQx4G1s6y
fx6Qix7ysK/tqfe14Fz0kIe1b6Munrqaix7yEHEi8smhe7noIQ9BvXLxu5/l
ooc8WB6ZlbP9TS56yEPp65tl25Jz0UMe7oherd+Zm4se8mCVfbFjX3kuesjD
LJvBPv/GXPSQh+Np7JELH3LRQx5cHa5OfNifix4K8HXkrlH8b+KhAP3vX0CV
eB56KICDM2vLD/k89FCAqjv7r2lo5aGHAuQxRivmGuWhhwIE7zDS9TTPQw8F
mNbgsOf69Dz0UABBdE9NIeShhwKUSK1YLG6Xhx4K0NLxq3qeYx56KMBsDQtv
v/V56KEA65b7MzI889BDAT4Z8ntl9uWhhyIIWl4UOPrloYciZKZvyIw4nYce
ivCl4nnN70t56KEIs/p+SS6/k4ceijAQF748+kkeeijC9TeaKQqv89BDETYa
xy7am5SHHorwwrD7V2NOHnoowv6T0rk25XnooQhpIwGJ8Y156KEIygPvqnnd
eeihCGX3pDSffstDDyV4M1Z/jPmHjEcJjPJC1J5I5qOPEtw6GlxprpSP41MC
xdX81Pc6+eilBJaOzXVWzHwcrxLQzIbotfx89FMCTbuWWztn5eP4lcCz9Ye1
9MJ89FQC3/zrpk+W5ON8KIH5fe4cW5d89FWCidEqQd898nF+hM/b/0Tmjlc+
eiuBlMribPvD+ThfSuC92y1RJDAf/ZWApWr1JS4kH+dPCdxerHDdfzMf14MS
XLj1VWZ6RD7OpxKEtnsPjcTk4/pQgq+seSZZCfk4v0rwO+XFtdDsfFwvSiB2
2WCxe1k+zrcSHJ36xdqiMR/XjxIwyvefUe3Ox/lXAsMpaqoD3/JxPQnnK5XR
XfUnHz2U4bD3X/GkCQXooQzz2kV3PVEuQA9lcJgayLymV4AeyrDLtNMs2LQA
PZRhpdT+4ycmF6CHMryMucw5NrcAPZRh2plrzACbAvRQhjtBdftOrShAD2V4
ZhqtfXFdAXooC/8eeanf9SxAD2XIbPP2fLmvAD2Ez3NBQTPXvwA9lGGj2HXD
jrMF6KEMB2w8ToqGFaCHMuR9zP2H+aAAPZRhbrfG1sXPC9BDGZYkPfp0KLYA
PZTho2tWUWRGAXoowwJenkpbcQF6KEO2tFiydn0BeihDzdTMolVdBeihDK+2
ui642V+AHsLx5+gbtY8UoIcyvKlz2mY+oRA9lOH1JSf9o8qF6KECcXbb55Tp
FaKHCkindOSxWIXooQJuErJZgVMK0UMF3l/j8nvmFaKHCnywvzFxsW0heqiA
5/LrLrGOheghfD/efn0Tt0L0UAG/hEOON3YUoocKGDP7xZUPFqKHClzs1eec
P1GIHipgUb84Xz6kED1UQFEyp+PSzUL0UAHV0qIDeo8L0UMFPjc/ORP5qhA9
VMBL77b23ORC9FCB2bFfWFV5heihApN02uK8qgrRQwXGv7wrUGwrRA8VuK3+
av3b3kL0UIHCKJVDa4cK0UMFgkV0tSaKF6GH8PnDZOYlKxShhwq8pOn37dUp
Qg8VWOp/mcE3KUIPFShKfvbh66Qi9FCFRsXbU97MLUIPVegriVA4uqgIPVQh
8IDowUWOReihCtcef9yt61aEHqpQpXFl5PuOIvRQhdE7szWKDxahhyqwOBrZ
z08WoYcqKKc6S4deLEIPVVi5d3b7odtF6KEKL3b2L93ytAg9VGFyx9PVzm+L
0EMVzire/L0krQg9VEFvzs+pdkVF6KEK8970TLSrK0IPVXDNCPdf0lWEHqpg
+N4pdPW3IvRQhdO1XMvNo0XooQoqno6XD0oXo4cqZIYPB4aoFaOHKli9na8b
RStGD1XojXVeWWhejB6qkBu/dfK3mcXooQqPY66+115YjB6qoH5gQof1smL0
UIW1Fa3vDq8tRg81OLRp4ZTXnsXooQbyb5zXfN1fjB5qsEx7Hp9/vBg91GCs
ROXlvgvF6KEGk9p+taTcLEYP4e+bSSfLPylGDzX4sNbdzu1NMXqowZ7vjOD4
1GL0UANrloevRlExeqiBo+xcxsG6YvRQg29uOb4tXcXooQbX4zQuLPpejB5q
kLBigWP8WDF6qMG2SRuquLIl6KEGOpLH5J5olKCHmvDv79txY0YJegg/v1Lu
+RN+CXqowfMH19X5c0rQQw34UpvmJNqUoIcacJT86PaOJeihBrO2fc1udytB
DzWo3pDKObqrBD3UoLZ+eKnukRL0UAOV5Q8sUoNK0EMNyuqTP2y5UoIe6rBK
ebmT+oMS9FAHD+aGc7kvStBDHcILP572SyhBD3UwonrtZ+WWoIc6pMzZVD9S
WYIe6hD8dzk/ra0EPdTBYm7MkrNfStBDHbyM9s52HilBD3VgLwn7YS5Vih7q
IFWpcEhSrRQ91OE+u7yog1aKHupQOL2sP4tbih7q0G451hE1qxQ91EF0yPrJ
NetS9FAHa+e7c0+vLEUPdZDI73vs61aKHurweUS/68CuUvRQh9mDOr98jpSi
hzp8mVjYfPh0KXqoQ36T6u0TV0vRQx1O29VPCn1Yih7q0OM7di88phQ91CG+
dkNPQlIpeqjDwK926dr8UvRQh6iYtZLDNaXooQHG0jHN+l2l6KEBKVNjLtl8
L0UPDRi4PI15cLwUPTSAVj3RrkayDD00QCFE7Ye3XBl6aMDHev2JKqpl6KEB
MY9CLr/RLkMPDeB+Kju3ilaGHhrQ9sx6aMykDD00oL1/deVjbhl6aEBh3lb6
8qll6KEBN6wa2v/OKkMPDQjeq6j+cn4ZemjAmLtn4kabMvTQAGuaTbXmkjL0
0ICQ57LupY5l6KEB9yUUN51xLUMPDUjQft240L0MPTTAvWxJrsS2MvTQgEnj
lqyc3WXooQGXt3wYP3OgDD2Ez5ccYrfUrww9NOD9rRsK2oFl6KEBAYHONl3B
ZeihAXu7jH+/ulSGHppwX3Ip/fiNMvTQhL2avPSV98vQQxPWmyrXs5+UoYcm
XDa09RSNJh6aEJXF8m58Szw0wfnNnx+xicRDE5TXKfWHZRAPTYiRfeN+MJ94
aIJeGW+5axnx0IS+y8UJlrXEQxNEpOvumLUQD+HvP736R+MD8dCEk7H2VRJ9
xEMTLsyzZA0OEA9NmC6dMNTzm3gIn/feL8tmkXL00ISWxRay1VLl6KEJMpoZ
i0sVytFDE2bGlcoXqZejhybkP7pnW6hXjh6a0C++S6KYUY4emsCP3j+7nFOO
HppQz/nWXzupHD00IeCFulH7zHL00IR9qvoVfVQ5emgBq322yJ9/ytFDC55R
j59PdChHDy2QGblQa+BYjh5akHXYNGCqazl6CF+ff++ZvXs5emjB+1Mmy7Zs
K0cPLQjo+3jg5J5y9NCC83kqBo8OlqOHFjCPlCzI8S9HDy2Y8tPq0+dT5eih
BZde3lFQuVCOHlqwIXb8zeyr5eihBYuunavfcrscPbSgwn2bf1h4OXpowYPX
8RG5keXooQUp12/a/3lFPLSg9onZvknxxEMLjvae0duWRjy0wLm7bGFELvHQ
gt0hOt86SoiHFtgt8ddl1BAPLeCNqedtaiYeWmDd9GMwsot4aEHddfOIgV7i
oQXrFlZUz/lBPLQhftVg0JkR4qENto8fJdaJVqCHNmhs+rKbI1OBHtrQatT4
xE+pAj20YW7OgQ3VmhXooQ3vzhbe5BlWoIc2FIw1OZ01qUAPbZAffXnlI7cC
PbSBE227ctG0CvTQhv7AqKvP51SghzasmF25WsWqAj204XB+6p3DdhXooQ1v
t+/0+LC8Aj2EP79Z83y5SwV6aMNm6Z8+GW4V6KENZveSMqZ6VqCHNpw5yrz4
bHcFemjDnH56K+1gBXpow6e94TE3/SvQQxukX98Q1QyqQA9tKDw4UHX1QgV6
aINE0g22ZlgFemiDWOihvzfvVKCHNuwxO+xEj6hAD22Y2hDAi3xegR46MFti
f9C0txXooQPOzOlumYnEQwfUCyMSV2QSDx04EPowrLuAeOhApaHMwJEK4qED
l5hvi1UbiIcODDodZUe3Ew8dqPecKWn3iXjowF6V5A2fvxEPHZATaZ59bph4
6EBS/dYwgUgleuiA7mz+7lqpSvTQgaGXo3nHFCvRQwdE39+6b65ZiR46cCim
6leDQSV66EDdp52FwSaV6KED+6+aGVC8SvTQAU5m6def0yrRQwf6N+jMfTG3
Ej10wHd6vvTWhZXooQMd7deWMRdXoofw+aoozQ8rK9FDB54uPuj8xLUSPXRA
e80vzR0eleihA/fKdyyfsqMSPXThqt056bG9leihCzJM8Vn5RyrRQxfmHvTt
vnaiEj10gasTIe8ZXIkeujDxGj1mzuVK9NCFBN71ApVbleihC9blUet7H1ai
hy5s0B3bmRNZiR66kL2cMxj+uhI9dCFuY+nPEwmV6KEL2+oCd2zOIB664NHa
tcaugHjowte5ARmTK4iHLuxb9uWeXgPx0IVu2fgf0h3EQxfUe/ckD30iHrqg
/Pfh6MfvxEMXfJuqXjb9Jh668OnO+foK0Sr00AVa61KfQpkq9NCFo/H3TuUo
V6GHLgjShmWytKvQQxcuj9b+zaRXoYcubPr8fksOuwo9dEFzn9z8wklV6KEH
sv32wRUWVeihB8Wanxc2za9CDz1wVVix++OiKvTQA8flP2WGllWhhx5MSZ2h
Iu1ShR564Hf65GndjVXooQdj06gdk7ZVoYcefLiXn7TIuwo99ECi9/ghj8NV
6KEHn0/mPgg4XoUeeiBP+z71wdkq9NCDbzFOkzMvVaGHHlhusr/Rc7MKPfRg
9BnDUyG8Cj30wFff7MGMqCr00IOHF6PB/U0VeuhBq+jQP6GJVeihB0tv2L5J
z6xCDz0oetR38mch8dAT/ntTP5FdRTz0YOZPHUe3JuIh/PkOw+W3uoiHHrgk
bnxV20c89CAsWttbY5B46EECw+fyqjHioQ85ok/UbklWo4c+PJ5W97NNvho9
9MEsevIUtkY1eujDhNVNJXsNqtFDH5K1h3PSTKrRQx/ulkboKPGr0UMf3liL
5bvNqEYPfXg517T8HVWNHvrQ7mQ2Wc6mGj30QcPAqNdjaTV66MPpv7p/UldX
o4c+ZFqZuOm7VaOHPpxVstPz9axGD32Idwk1a91TjR76wOgbPb/gcDV66IO3
ywXLyOPV6KEPEhILbFSDq9FDH9Inqt/1u1yNHvowvPKPZd+tavTQB4H/p2mu
j6rRQx/G20v3lzyvRg99qDt9S3TBu2r00IcO3vS6+ORq9NCHlFmnhifnVKOH
PqxO2OUWXVKNHgbwcl2psnkt8TCAhwdOSj9vJR4GEN2/2Yr3kXgYQKK1fdbr
b8TDAJouTQiy+E08DEDJ2yM4Q7QGPQxAXGlS2WLZGvQwgCK9qSsbVWrQwwCe
5E/S2K5bgx4G8Dbrs9oYowY9DOD5VL0loeY16GEAd9/6Z5pOq0EPA7i/pHB3
2twa9DCAoKOvHNf8U4MeBnBTu333sEMNehjAgq2S6ddW1aCHAaRJ51hZbKhB
DwOoGswZadpagx4GsPfY0/bje2rQwwB220kNcw7XoIcBmFgfnVN9vAY9DMD0
xe0XAcE16GEA7X9+LxJcqUEPA7AeoCu1365BDwM4HHx3/HJEDXoYws6RQdVF
0TXoYQhnIyIdRGJr0MMQVhnNfhGfWoMehqA5yYi3P68GPQzBK66mdHJ5DXoY
woT0wosD9cTDEBh7dnu97SAehrBMWrDtYC/xMIQ/DXv85/0kHoYg53DjxYQx
4iF8ngrJH2WStehhCNPaVRzuKNSihyEY/9JM3q5Zix6GsP7c1nlzaLXoYQhH
tVeWKbBr0cMQZsqY7OmcVIsehqAWzzRMmFWLHobwdW9Y3aUFtehhCDd2xt7a
aV+LHoZwJCVzs61jLXoYgtH6gRnsdbXoYQhtDB952S216GEI7nG+H/q8atHD
EBxuTUkpP1iLHoZQqZ1yNS6gFj1oYGdHbXtwFscjSYMSuWqLc5dr0YcGZaPX
xQ7dxvEp0uC9z/2MLRG16EWDvRdGD6yOxvFq04Aml0Czi61FPxpc3dKeQKXh
+Bk0kMrysZqeX4ueNHjQeyiRV4HzwaOBgV23PruxFn1psPXLa09mF87PTBpM
PlBxm/GlFr1pcM1oyjvGL5wvSxq8S0h5yfxbi/40WHrN5Txbuu6/+bOnwc7r
PTZ85TpcDzQYpFu2T9ep+28+V9HASdNyJTDqcH3QgFGbcM/OvO6/+XWjQdz0
I+mrp9XheqFBu+/i2C3z6v6b7+00OLJxyO+gdR2uHxroS8zSCF5a99/876dB
Wk/54XvOdbieaLD5h0/ku411/3kco0GuZ9PD4u11uL5o8OfDS7eefXX/eZyl
AWvV3S4xvzpcb8L5GF3EpgXV/edxhQbb1q/kUhfrcP3RAJY7f11/o+4/j7s0
GPnY73n8YR2uRxps8om88ziq7j+PpzS4GKQRVPS2DtcnDU61JjF+Jtf95/FG
6LeXvkc/tw7XKw1sPDJ32JTV/eeRTINX43pq++vrcP0KfV+He4R31P3nkUsD
vnLemspe9Ciiwc/cwV8Sg+hRToPK25enzBxHj1oaZHiKK+6Uqv/Po4kGt7Ue
ngpXqsf1ToOvd3OvNWrX/+fRTYPi3zmUOqMe1z8NItlfjyw1r//P4xsNzHmn
Fp2fVo890EBWrDKicF79fx4jNOgLU70w0aYe+6CDfXnAX/tl9dgHHZxPLh8K
canHPujQvvOdd5V7PfZBh9mTq3fp7KzHPugwY3XtRzefeuyDDooLm5oj/eux
DzqsmfnXdvB0PfZBB3kbJ+78S/XYBx22uw4EXLhVj33QQdm8dWHzo3rsgw4/
ZzB8uNH12AcdPHNTFf1j67EPOkzteqlYkVaPfdAhzOmLt0lBPfZBhw0PNk8/
WlmPfdBBblx6VWVTPfZBh8bVieVm3fXYh/Dz7NeHB/ajhysdTtPK89qG0cON
DiLpPfPmijVgH3QwSd0ndmtiA/YhHK+dldKIWgP2QYfSSfqbXAwasA86JNWk
jSWaNmAfdHgyubfGYFID9kGHZyXLvxyf1YB90CEu7encjwsasA86/H5yPcth
cQP2QQf1Z3l+750asA86XN1Wv9VwQwP2QYf5ypv9z3g2YB90ODtHIvWndwP2
QYfvYlbGbkcbsA86+H6NiSoJbMA+6MD7XbRsbkgD9kEHvzM6qi+uN2AfdOjY
pdKn/7AB+6DDyhZWfUhUA/ZBh7ZdRTVi7xqwDzrM09jc7pPSgH0IPZnOg725
DdgHHawWiituLG/APuiwYG8Sp76hAfugg/Z4jdWyrgbsgw5ex+85F3xBj246
POhx3WQ1hB69dDjmutQjVaQR+6CD4cp3y2fLNmIfdAg/nm4ep9qIfdBBv+HR
12n6jdiHEXgGnbny1qQR+zACrf7LOlMFjdiHEbhGdhx9a9GIfRiB6MkLsdMW
NGIfwtfvj8yJtW/EPozgcviCx7OcGrEPI2C7ui1PWd+IfRhBmIpkrqVnI/Zh
BIy1HJE870bswwj0B3J+Lz7aiH0YgUREQUxVYCP2YQSp7oYGriGN2IcRtE55
Bl3XG7EPI2jn/6O682Ej9mEEJ0+WhP6KasQ+jMBgl1rcsXeN2IcRjE/rCpiY
2oh9GEEdX6I3LK8R+zCCGbFT+40qGrEPIxg1F5yNaWzEPoSf9zMyds6HRuzD
COT2rthb8BU9dhtBhExF3Oph9NhvBIc08k/0iDZhH0bw9FtVqc/EJuzDCFZ3
B1+foN6EfRjBgVl+9WEGTdiHEZwwmn7BlNWEfRjBhqwZr+MmNWEfRjBlquh8
29lN2IcROHjLTm+yasI+jMDQM/vcLocm7MMIBL13QHR1E/ZhBNxXv+2vuDVh
H0YwvGrmC9PtTdiHEeSse+OauK8J+zCCf5gpTkv8mrAPI6j9FBHWGdSEfRhB
Vu4rzYOhTdiHEVx8Z1Qtd6sJ+zACmxNTCh48asI+jOBjndbA9Ogm7EP4+qmi
NkWxTdiHcP19Vst1S2/CPoxA29Bn21BBE/YhXI9FwD1f1YR9GEF5wllZRksT
9mEETsfdx+J6mrAPI2g8XSWy5Dt6jAjXk0i74ocR9BBhgO3HQOYRiWbsgwE2
UglzlBWasQ8G8Pp3Ln2i2Yx9MGDH7+A1c+nN2AcDQv4ZXl3JacY+GLA4+eIC
z6nN2AcD7slwNf7ObcY+GPDp1t3CK9bN2AcDzJ++XMdZ1ox9MMCeySpIdWnG
PhiwtihT2tGjGftggKjWHPXPO5uxDwZULljw2e9AM/bBgA67wOOqAc3YBwOm
9T2pe3K2GftgwMb7tj2zrzRjHwyYFD7hWemdZuyDAUu+7tJyf9KMfTBAbpaS
4NfLZuxD+Lxjuz+fTmjGPhiQtUPZUjerGftgAPPo9kkvipuxDwbUNw28nlfb
jH0w4MW4WnppWzP2wYB8RQunDZ+bsQ8GNI6m7vj2Az0ChfO5R+Kv/xh6nGXA
uVoXKUWpFuyDAe7OysfuKLVgH8L5avNyN9NpwT4YMFcjLiqO0YJ9MCBoE3PF
Qm4L9sEA1ZG+FeXTW7APBrxPn/vUFVqwDwYM7QDbnkUt2AcDar00p+5Z0YJ9
MOCZWOv6EdcW7IMBI0Yvco9vbsE+GHD2Sugm2d0t2AcDVnZcnRJ6qAX7YEDU
+mQzzRMt2AcDPNiSNrfPtWAfwucz9ThOC2vBPhjgLFdYFX6vBftggJWLsYXJ
sxbsgwHJG1Y+e/K6BftggAJYGLKSWrAPBnh/jrzyJLsF+xD+PvOIuElpC/bB
AJXz+zeF17VgH8YQfWn9W8OOFuzDGDIChj/d7G3BPozB7djvv2qD6KFoDP6h
6t/Oj6OHmjFMuPb7jaR0K/ZhDMMr7BceVW7FPozhya7oO991WrEPYxDZm/B+
k3Er9mEM3VUSZ+u4rdiHMTwa0FW2ndGKfRjDLs3TCxOgFfswhiHfQhrbthX7
MAa9FRtvh61oxT6M4XZcxiuxta3YhzH05bq67Nzcin0Yg/bVmyE1Xq3YhzEk
T2qznXeoFfswBrmXwYGPjrdiH8bwjTk4U+ZcK/ZhDHNf7lq342or9mEMv/Zb
9RffbcU+hOONSuriPm3FPoyhOkxz5rlXrdiHMRwLDen4mNCKfRhDnLxz84Ks
VuzDGOxvPKTfKW7FPowhqP3K0581rdiHMUjGLt9u29aKfRjDPeXfG+9+asU+
jGGz2r3T3wbQ44YxxCs7VcMoetw1hne5ag9yxdqwD2Pwi1Ds2inVhn0Yw+hd
XYGqXBv2YQyc8ncBsUpt2Icx7D+yutpFvQ37MBb++/2I6Zh2G/ZhDCbfQvfd
NWjDPozBZ0Qhfh6jDfswhuOibt+bTduwD2Ogqf3UPmrehn0Yw8CeSXztSW3Y
hzH8PO/PfTetDfswBkVlS+Wls9qwD+H4muprPs1rwz6M4YF8xOHjC9qwD+F8
jI8Pa9u0YR/G4GwLDi/t27APY7ApS/FZuKwN+zCG1e+Kd9U7tmEfTPi4JXny
Dpc27IMJxx42poyta8M+mJC/a6/iBfc27IMJV1nFNP2tbdgHE74e4/VH7mjD
PpgwNaDBZ8aeNuyDCZYXlN9m7EcPBhPCtyuH2x9GDxYTyuapQ7UfevCYcOSS
Y5DrCfSYwoQPztL7O4LQYyYT5v3cILnlHHrMZYKq4OLUzxfRw5IJuQ5Z49uv
ooc1EzSl2Rv6bqCHPRMiz/es3H4XPZYxIeaCSf3Hh+ixigkBs2U/eTxBD1cm
rF309lhrFHq4MYHxa8Ht1S/RYzMT9OVqZpS9RY/tTGj4cHLJP/HosZsJSt5b
WxOS0WM/E87MCOvkZqDHYSbQnOmr7+WgxzEm5N3QsVAsRI9AJtzdcPG4byl6
nGWCVPIFwedK9AhhQus2Q8qxDj2uCMdXsygypQk9bjChia66y6QdPe4ywcTU
79S5D6QPJlT4Bfd/+0T6YALrhEXEiq+kDyZ0rzwZ/naA9MGEhNZN3apDpA8m
VLVUe+75Q/pgwsH2fHbxX9IHE54smWZkKtGOfTChcJfMEn/pduyDCQc2T3te
LdeOfTCBt/DxNI5yO/bBhJmS1j1H1duxDyacCBVJLtZuxz6YcKkg/rWeQTv2
wYT9wauyPI3asQ8mlEQnfXlr0o59CMejWsAZ57RjH8L1Hb7uwEJ+O/bBhD1O
q0rPTmnHPkxgfEYIr2RGO/ZhAkM7Wy8qzmnHPkzg9hzDAQdoxz5MgJIzdjhn
1Y59mED0rvT7uTbt2IcJRBjnfxBZ3I59mMAyxkTtmcvasQ8TaLzhOH2nYzv2
YQIiQ/ss7ju3Yx8mEPt1ikH52nbswwQ6/de0/XVrxz5MQGnk9RHzze3YhwnM
ERfpc9rWjn2YwIs7E7j+u9DD2gSquGdmRXijh70JzD5mo5Tvgx7LTMCvVDzy
82H0WGUCKwsOisv6o4erCdy74a5legI93EzgfLdf1/wg9NhsAultJ9xdgtFj
uwmcs+KE7g5Bj90mwHdjeZ68jB77TYBlOKXn6jX0OGwClyaMT4i4hR7HTCBo
4eysV/fQI9AErr2/pZMUjh5nTWBBT4lk1hP0CBE+j8GJgPwo9LhiAmfdN50p
ikGPGyYgfZKuXfwGPe4Kx6+70bwwFj3CTeDg9bKUnET0eGoCIwvVi1JT0SNa
6LGkdsn7TPR4YwKzCpIWRuaiR5wJhMRve3arED2STWC6VqDP2VL0yDAB05bo
pz6VpA8TaJA6O3tDLenDBNzuxHKsG0kfwvHE1+4xayV9mIBO6Bk5+U7Shwl8
PrT9V2836cME7AZ0zPI+kz5MwPbp1McPvpI+TGBiwEr3gwOkDxOYel99nf0v
0ocJbPBSuaQ/QvowgZsRXSO9Y6QPU/jkwLwSK9qBfZhCV+UO52OSHdiHKSwR
XfHPPzId2Icp5Cl6OcnId2AfpnAkalVgvlIH9mEK7X8elpxS68A+TOF8VDd3
vlYH9mEKf/tj7w7rdmAfpnA6NErvhWEH9mEKk384hq9jdGAfpvBex44nb9qB
fZiCX5xBfBynA/swhRd8D8qN14F9mML0u9FJEyZ3YB+mMNJ10fzZtA7swxR+
xNw5a2PRgX2Ywla/LRVdczqwD1PgRB376wsd2IcpNO87Iq9m1YF9mILNhM9D
j607sA9TeOe3LmG6XQf2YQorRrYtzXTowD5MIfLmg3f2yzuwD1NQDrnyocKx
A/sQjle/ptHRuQP7MIUbz4YvV7uiR6ApWKddkFm+AT3OmoKjvtnMQnf0CDGF
W+826M7fgh5XTMEjNSP6zTb0uGEKpoldX4x2ocddoedRl6oLe9Aj3BQmTI5b
O7QPPZ6agsLuS4GuB9Ej2hTuz/CzTjmCHm+E4xNRvqfnjx5xwt9Pbws6cBw9
kk1B7PeJsZJA9MgQ+sSF/jE6gx65ptAR+cB37zn0KDKFFn17/7QQ9CgXPr8c
Z1TmMnrUCn9uUt2/JAw9mkwhuKnH8dIN9Gg3hRiPMXb5bfToNoWK3Fdb5O6j
R68piHx6IGsVjh7fTEEzZLvCwcfoMWgK6rte7Hr6DD1GTMFHIGVa/Rw9RFhw
6Zj2lPEY0gcLpFROXWC8IX2wgB3VP3Xhe9IHC3x4I3T3eNIHCzQe2S7zTSJ9
sGDDgqCUy6mkDxZsPLpq0+MM0gcL9ot6zH+XTfpgQXWZk0NaHumDBTCvMSi3
kPTBglujdz4VlJA+hN+bLvYqKCd9sODg4utqOVWkDxY8PiioTq4lfbDggkXe
81cNpA8WrHypeu1BM+mDBffC8kLOt5E+WOCx6O6l/Z2kDxYkVSy+5dxN+hB+
/yM0wuIT6YMFy3mmL9T7SB8sYJUWvvjylfTBguAhKjz9O+mDBaufLDwT+pP0
wYLenPtr1g6RPligPklTgzlC+mCBVvLutx9HSR8seGhzYPLTv6QPFpSn/wp2
F+vEPlgwY1Jyko5kJ/bBgg+ZN9OKpTqxDxYcrna7fFS2E/tgweSRboGpfCf2
wYJRadGrxYqd2AcLLjLPJHqpdGIfwvkscLkvr96JfbDgeuUK6olmJ/YhXB9B
K6/M0enEPlgw8yF1q1ivE/tgwfr1I0tcDDuxDxZInNwR3UHvxD5YIOl57PVm
407sgwUCScbqbpNO7EO4foYW3HJjd2IfLNAOrT5QZ9aJfQjH21r0yZbXiX0I
12Mc/UucoBP7YIF4Womv0ZRO7IMF3gfKrwVN68Q+WPDGijPj44xO7IMNO32b
VlnN6sQ+2GCw5+vgrTmd2Acb1uz1lO+f14l9sGFit/PNufPRQ40NjxaUXg9a
gB7abPBkN0kUL0QPAzY8dQtrkLdBDwYbhr5oaNjaogeLDd7Kh98E2KMHjw2/
XVqj3zqgxxQ2bI/xlOhcih4z2fBhBfVSbgV6zGXD6NCZ6EmO6GHJhuFUnz/L
VqGHNRsUlky/vNMZPezZcKN8dM/JNeixjA1LpcSuhK1Fj1VsOLo4YDB8PXq4
soH3LP7Sczf0cGODV/mXLS/d0WOz8PktPPbEbEKP7WxI09kS9WwLeuxmw2Z/
K5V7nuixXzi/9g4PQ7ajx2E2+Ng2rDqyEz2OseHnZEv+Ri/0CGTD9NhOY6s9
6HGWDcrnaNPoe9EjhA3Re9e5/t5H+mDDPWupa0U+pA82/BA7037zIOmDDdZF
jjM9DpM+2FDxt/Ma6yjpgw27LaJHe3xJH2x4sG6K+0N/0gcbzj/9lbsqgPTB
hvEX/qbSJ0gfbHDa6eL35iTpgw3HnTTznU+RPtjC/z9jJ/EniPTBBqv6EPNr
Z0gfwufvPD6PF0z6YIOWfO70tHOkDzZkh4qrLL5A+mBDgEtXUVUI6YMN8RN0
PFaFkj7YIPjlXFV1ifTBhpTl63QWXyF9sEFGp3ty2lXSBxtmmL7T4V0jfXDg
2pwrJWHXSR8csJZfZjdyg/TBgdJ/Us6vvkX64EDczTeXXt0mfXBAN09+leRd
0gcHjCOia1fcI31w4ArLV/nOfdIHB6bt3STa/oD0wQH7+tWPDMNJHxwY6108
tPoR6YMDz47D0LkI0gcHrLImPUh8TPrgwAMBa6DrCemDA7HP+D3Sz0gfHGg4
6uxrGkn64MCX7UmvIIr0wYGz7/cFrHxO+uAAjfHo08YXpA8OyEh792yPJn0I
x7Ny4kGvGNIHByRvPry+8yXpgwPn1Hb/s/kV6YMDk9++8nN+TfrgQDwzap71
G9IHB3waI07w35I+OKCt8d1W5R3pgwPeX9pD+9+RPjjAdK50zH1P+uCAo4XJ
lRuxpA8OLFg/33ZzHOmDAx1XQ/dz40kfHNgQeUa1P570wYH7+x7SoxJIHxyI
bHW545ZI+uCA4sCMkypJpA8OWNZkVSYnkT440NZx6Yx7MumDA/0PLcLFU0gf
wte3OBncTSF9cODu/QvDk1NJHxwoWxDMz0glfQjX1/6xNLs00ofw8+bfjixN
I31wwESD+XlxOumDA9lla3xz0kkfHPibLrvRIoP0wYGf78XCHmeQPjiQJqKr
qZBJ+uCAwdFJnV6ZpA8OSN3gDBdmkj7MwGLj9xVGWaQPM3h/8sBP7yzShxlM
XvWuNjmL9GEGXu3P/ohlkz7MILTTZZ1lNunDDFY3V40dySZ9mMEqdbO6mGzS
hxko3T/Q25xN+jADmS2N0ybkkD7MoIjv946VQ/owg9qHF7YuzCF9mEHAcsvF
rjmkDzPITa9225lD+hC+//Zzjw7mkD7MoCHnpapfDunDDNYtv/LCN4f0YQY6
YSG7D+SQPsxgmbnYmu05pA8zOJi7fLtzDunDDC7N7L83P4f0YQYH9tsPMXJI
H2agcq/bSySH9GEGJ6XmS9dmkz7MYM7M7pQn2aQPM/gztOWSdzbpwwwyl64P
mJFN+jCDpKs7zv4iHmfNYGzrjOcxxCPEDGzTd33YmEX6MIPU/rypSlmkDzPY
GCF+IzaT9GEGz4c7lZwzSR9mMLxt+q2fGaQPM2j/UjL9bAbpQ+j78XSHdgbp
wwwG51jfCU8nfZhBj/3PTabppA8zoP4GzI5II32YQXnWJz39NNKHGTjfMZcJ
+f8+zGCF3oq/IymkDzPI2LlzfEMK6cMMmlwuS6Ynkz7MIMqhS1U3mfRhBldc
glheSaQP4fqZFWWZnEj6MIMEl1NukomkDzOwrHc6aZ1A+hDO57mNkSfiSR9m
sEF6qCI+jvRhDvl3PMc+xZI+zOGwuyZbLZb0YQ7+MzY5ziR/rxTN4XhmaoDT
O9KHOZw8duvFrrekD3M4nbCv7tgb0oc5MK+Uip5/TfowB3HZmezLr0gf5rDw
13yHyy9JH+bQpHpm9/kY0oc5ZIu+CgmIJn2Yw5R/NkV5vSB9mMODZc6Zq56T
PsyhIsCm1iKK9GEO8ca/utX//38/zMHuCHeg9ynpwxzmJqUPJz4hfZjDc40L
I4GPSR/m8PLt/qFFEaQPc6hOdu+XekT6MIcTznYdqQ9JH+bg8Mq0bM8D0oc5
TPrxJ07/PunDHF6tqLydeZf0YQ6fFdOPuN8hfZjDGa82x7FbpA9zeJGz0iz0
JulD+PoDi0YNbpA+zKHr5/e8x9dIH8L5zjgTygojfZjDDp+VTo+ukD7MYU7y
HU2dy6QPcxBZHV99JpT0YQ5LDMVDf4SQPsxBW6J10aoLpA9zSFeKF3l3jvRh
DvrbJN/LBZM+zGHjUti27gzpwxyGDb/qRwaRPsxh+vJb5f2BpA9zkPFrCuSf
JH2Yw6nVDrM9j5M+zGHDu6sDt4+RPsxhcdD65wV+pA9zWNa2wXPgKOnDHAa+
O3HUjpA+zGG1vNQ3/iHShzksD5+XuPAA6cMcbKwqzznuJ32Yg+r9h5vW7yV9
cCEz8NI/7ntIH1z4p/OiwM2L9MEF0ezLxs47SR9csHe8wbDbTvrgQkPjE94M
T9IHF2SSi//R30L64ILeIfrOMQ/SBxfWRaU/rN1I+uCCmUz1x6gNpA8ufNxw
Fg6vI31wof26VpSlK+mDC/LRKWxJF9IHF9JfZyanryJ9cMGu2GfrQUfSBxd2
T+ebsVeQPrjQNMNeqmop6YMLBzjTxg86kD64wn9vOCtr2ZM+uOB8WmD5ahHp
gwtO7RaXrKxJH1z4JTYmVmFF+uACx0cmzNmS9MEFKveXfSNF+uBC2AkP9qq5
pA8uLJwxYl48i/TBhTvbtjjPnUn64MK9e+4vn0wjfXDBZUn0FLkppA8u8HoU
PmwTkD64MJa9MieTS/oQvr/FqnoNM9IHF+iHBw09WKQPLsyI1LgdxSR9cCGk
7NmSL0akDy6sqImYw6aRPoTzdUJm03p90gcXlh1pLAjRIX1wQdWCsztBk/Qh
fH85uVWtaqQPLpSq3QsYVyZ9CP0omQFNRdIHF/otD0aayZE+uGBzg/7CQob0
wYU0P8vR+RNIH1yY1Wd400qc9MEFx8sTzswXIX1wgdVgWzhzjOxfceFDjY07
Z4TsX3Fhu53HCo0hsn8lfP/70ndHf5D9Kx74dDxd2PyN7F/x4Hd8qn3cF7J/
xYNiz9J35z+T/SsevMlzO7G2h+xf8SB+jnScaRfZv+LBzPdrnPrayP4VDxIi
RzdENZP9Kx6UKF5u8Ggg+1c8yHYsydaqJftXPFizcRMzt5LsX/FgabDGqFcZ
2b/iQefFJ/aqxWT/igcLr3/QfpVP9q948IUZsXlRDtm/4kGzZsa0pgyyf8WD
qnuGZz1Tyf4VD7bNfbr5eyLZv+KBRtzikr1xZP+KByxtmaxvb8n+FQ8iIhps
t74i+1c80K7L39Twguxf8cDB5YOmdSTZv+LB0LilRzTZT9zPAyrx72KlcLJ/
Jfz9+1Tdjntk/4oH76q4E7Jukf0rHuSdH21Qv072r3jQI/3BeeMVsn/Fg7cn
TU89u0j2d3kwbdZE995zZH9XOF+OLT9Mz5D9XR5EfhucvT6Q7O/yoFI6el5o
ANnf5UHLYc+/yb5kf5cHtiOhAR8Okf1dHtjJXs+T8iH7uzzY/mug1tib7O/y
wKCQ9mbOLrK/ywMrh8drl2wj+7s8uDqk0Oi6mezv8kDkUx9v00ayv8uD4e46
163ryP4uD2KWem/d7EL2d4Xzp7Xecb0T2d/lQU6CnemK5WR/lwe7Zva2z3cg
+7s82CQ3dNrMlvTBgyxjPk3pH9IHDzwbnKP655M+eJD4cQGvYC7pgw/um9Ke
37MgffDhZ+xTzu5ppA8+HA9tipo9ifTBB9Ou+VPFuKQPPhxryMrNZJE++KBS
umrbMWPSBx8iFvwwnEkjffAhpO5q3+f/P//gQ98Cq6rrmqQPPpTayDTOVyV9
8GFt9KBEtwLpgw/N02lOgbKkDz7EhkVUGE4gffDBc/tTv3eipA/h95OXrftn
jJwP8mGUKtlfMUzOB/kw/m5FvvNPcj7Ih9uHddc29ZPzQT6I8jdNc+kl54N8
GGL6OFV2k/NBPvi43Miy7iDng3zgbDY8GdtMzgeF4zuw7oZRPTkf5IOZ7Wvp
M1XkfJAP9tpHaz6XkvNBPozcMJKyKSTng3zY0a98734OOR8UPt+DxIc/08n5
IB/2Xw7TsEom54N8GBw2+HshjpwP8mHe4poN1f9/PsiHcJsFoBlDzgeF39d8
f7AykpwP8qFx4t6z5yPI+SAfvuquHU+/T84H+bB+iZ3YwC1yPsgHj9/NN/Wv
kfNBPkTuTCiyukTOB/mg/Ovs7S3nyfkgH1zzxhVOnSbng3yo+5PPun+CnA/y
4bdfxNd3fuR8kA+9cks25R4i54N80GGcCa3aR84H+fD6l87BZi9yPsgH1W1l
+h3byPkgH+aIHQ7q2ETOB/nAb+qLb9lAzgf5YPNQLKFmDTkf5MPFgBvnCpzI
+aAAxAyvTE9YhuMRE0DBufqkCHtyni4AP8rR+Lw1jk9KADbiQ3t2W5LzdQEo
fH8duWQujldOAKHuAZWcmeS8XQDH+tZ9F52C41cWwOlF9jLVXHL+LoA1zg60
RyycD00BxCjtmu3FIOfxApjmFbd+ugHOj54Azu2bd+m3FjmfFwBbXb0uThXn
iy6A2XzH6fsUyHm9AM746742k8H5MxE+f9jppa3i5PxeAJ8K0zRCxvF+iJkA
Pkzrk5n9m9x3ET7/ren8zh94X0QggKBtpcFBX8n9FwHIPP9kzPqE90emCWDi
78S/WZ3kPowApngdo69rwfskswSwN2JfyI86cj9GAJH36x0CK/F+CQjAKu+H
h2oJuS8jgOoG2do7eXjfZKEAnnd4RhpnkvszAtjEWd/1JBnvn9gKwGfSnLOm
ceQ+jQDe33d8EP4a76MsEY5vnjhf7wW5XyOcvw/3ZoY+wfspKwVwfu+ZTLH/
v28jgCPZtOrdt/G+irNwPI/zvRvDyP0bAczN/vzAMhTvr6wTQEPkly2Pg8l9
HAF4P59XMOEU3mdxF8BYm32J+zFyP0cAXupnDyWT+0ZbBaCTvq1cdT+5ryMA
tZFNjZu90GOXAK55Dt5+70nu7wjAHa7qinugx17h682yXO3Xkfs8Arj7j/jm
S6vR46AAtqnVzKleTu73CODLroxutcXo4SuATt+lnsusyX0fATyLlC04Ox89
jgvgxhVfhfTZ5P6PcP1Kzpzzcxp6BAnn40PBamMBuQ8kXC/8fM9lHPQ4J4Dy
7tx9R4zJ/SABOMqs839ogB6hArAONA7J0SL3hQRgyn3/rEcFPa4JQON5TJWk
PLk/JAD+4Rh1uhR63BbOf5mjt4UouU8kXO/zzrTd+YX3Bx8IQDA6j5P5Ge9D
hgvA3FazuKMF7xM+FsD6pPVVoxV4P/KpAMQHt9op5+L9wigBmJw/NZeWiPcl
o4Xrb0zhPTsG7xu+FED0qTVp3HC8P/lGABN087aYX8P7h+8EsOyfN7HMYLxP
GScAmqZforY/3kdMEMBJqXN+0nvxfmWyALo+WMoNbMb7iWnC8SXL7q5xwfuW
GcL5SF/87p0D3lfMFvYjONgTYon3L3MFMLpgWHnTdLy/WCDsQX0eTOPgfcwi
AWSdTvQVMcD7jKUCWDmlqzpHGe9nlgvgsDV35WlJvN9YJQDLo/ISC3+T+7PC
1/8a/Tbah/eB6wWwaMp+k5dt5D6tAHZ//RazrgrvB7cIYKNC33XpPHK/Vvj3
41xn34tEvC/cKVwPro6xDjHkvq3w75dzmnjvQ7w//FHYp/mj5uNh5P6tAJZP
D1iqcRbvE38VwMxDdVsifMl9XAEEHjfjC/bg/eIfAuhYMfrqvQe5nyucX/vi
PzNX433jYQE8VKNrxdqR+7rC5zlxWGUShfePxwQges711+PJ5P7uJOCb2JZq
meB9ZLFJEDMj5+kpbXKfdxJ4+q248E0O7ydLTYIZh/cFO4mQ+72ToNQpKiru
B94f/z+a7juu5vaNA7iyiRSejEgoo8jZ+5xP9khWZJW9t4gyiqK999Tee5dK
iGyZlZGI7IzQIH7f36vr/NnrSZ1zf+77+757Pee6LjUWSh/ZdPz3Vvl5eBbW
Cjc4HHhCnyfXYOHXpFdLrt1Wfj6ehcfJxw+MvEifL9diwfZn5uedecrPy7Nw
+2DHvQLl5821WTgQWjfpX6jy8/MsDH11vdtMT/r8uS4LDQmzN545pfw8PQuv
tG6sunyIPo+uz0LEmNvfO7cpP1/PQsiyKiFvDX0+3YCFPo+mCnaYKj9vz8KJ
WUfbQ4zp8+rTWMhI+8+tiqv8/D0LCzYfa/02gT6/zmOhSfW/+cNHKj+Pz8Lb
2WaesoH0eXYxC4EqMXctVZSfz2eBq7pj+IkfVG8AFvRVNI4Ev6X6iekssNz+
tWQ9oXqQWSzc/BQUdvU21VPMYeHoKIlNXQXVh8xnwTh1TvD7XKqvMGHyShje
ozWB6kUWsTDAvd81lVCqt1jCwkXOgS99Pah+xIwFy+LoM+r2VH9hzsL1HZ8D
NK2onmQVC2kZMQaDt1I9xlpmf3SoLdVYRfUlliwY5h0aMsCE6jM2MOs5Xudk
LwXVm2xiYeo609BOFtVrbGVByDU+9H081Z9sZ8FRi6P1RovqN3axkKy+1vNR
P6pH2ctCt5ivry93KutrWJBf0NXP+kr1QlYsTM7StghtVNbbsLBZtX/A6cdU
P3SUhemHNeu2X6d6KFsWLjeZcReWUj3RCRbC8DXbKJPqo+xZWLrl79pBMVRf
dPr/6x2AL/5UL3WGhZ89rm675UT1Rk4s7Doa+TzRluqnXJnzdHpC+qk9VH/k
zoLFjS0vV62neiovZn/ZrTozbRnVI/mwMHve39ies6m+yp+FH5wFc+uEVJ8U
xEJBJPtEqgHVW4UwX0+KWXh8NNUrhbPAjztduUCD6q8iWbjWUfhpeA+qX4pm
IVxP917TL2V9HAvv/gs+nvOe6ssSWNia/K39+DNlvRwLzZ6dy2bfpXqzVBYm
KM4GDLykrJ9jYVHT4uuP8qgeMIsFXbNRHWGJyno65vnwIZ69IZTqA/NZ0PI8
d0LPQ1lfx8Jh3+I37+yoXrCE2U9pEYdTDyrr7Vh48uKLYM8Wqh+sYMFnn6lg
6kpl/R0L1beWnGyeT/WEV1jo7uSulSFT1uOx4CxxG7BnGtUX3mAh4MzDnQbj
lPV5zHo1vxO9H0r1hndZ2P5s+pmEPsp6PRbmn1lhvuk31YM+ZGH/M58SnWaq
p6xhYZ7j2uKnDVQfWsdCfLmWZdADZb0rCyssRucuvUr1ovUsvM+pvDSgWFn/
ysJJh5VB11KpfrSRyfPnGIlDpLIeloVKB8simQ/Vk75jwf/T/OFtDsr6WBbU
9YZvz7Gm+tJmFo7N+5mxe4eyXpaFNs8ebfprqd60hXle8rYsfGmqrJ9l1ufI
1OIwY6o/bWOhw27/rBVcZT0ts7/NuX8GTaB61E4WPj059vbmcGV9LRvrk4w1
nNSoPlWVjbH/2ThM/0f1zz3ZyBw7cO7fb1Q/3JuNtG1vtpe8pnrofmwcU3v2
xbqG6onV2PhWVNXEuUH10epsjHe2Nv9WSvXFGmxY/M5YkJlJ9dJD2ND+bHR7
TwzVG2uxMcsx641hANVPD2dj44SGyE9OVA+uzUaP/VtV022pnno0GzNHNw7f
u4fqw3WZn6/W3Gy0nuqrx7GxbayW2/elVC+uz8aU+U2t+bOo3noi8343PZXb
Cql+3ICNA/y9OxQGVH89lQ2jXQNP9RxN9eTT2EiwHed1axDVY3PYqIhTi/Dv
TvXlPDY8X4/Js/ilrJdn1uN1xvMJ76l/gZiN1T//jG15qqyfZ9b371yPC3eo
HwDYmHP0mp7HRWU9PRt9LZJ+rsmj/gCz2EgaM6CXYaKyvp6NjjjN9Z0h1C9g
PvP6jW6pVbtTvwITNrIsZw6Ns6P+AYvYkIw5cdrmYA35wYZpwj6LxVuon4AZ
G1ct1DInrqT+BuZscF+L7VUXUH+BVWz0/FtX91xWQ36wccf9QmXJNOo3YMlG
zpmieSHjqB/CBjY+vHU+YPMf9R/YxMaO3I8z1/StIT/YiHzhe0v+h/pLbGdj
xdIJGuO/UD+LXWyUPJ47sv8r6p+xl409QzxbWh4q+3Wwcf2sY0x9FfWjsGJD
cChr2s0S6n9xmI2UN+4JxenUb+MoG+xIN7WUKGV/DzbyNYfuCvej/hUnmDw3
ON/wPkv9MuzZsFkg4TjZUH+O00xek2zT7XYr+4Ew+bxzMrZdR/0unNhY/Cei
1Xop9ddwZaPe8lPN4VnUz8OdjXEOIR+shcr+IWwsWnxJYGtA/TF82PhvhG2V
3Wjqx+HPRmDIjWgnDer/EcSsT1PuHZ8eyn4jbOzcZ7gispX6zYSzkfFjDNI/
UD+VSDb07A/5lz+n/i3RbFit67bmfrWyXwwb1qP8w95dpv40CWz8PfbTQqWQ
+q8ksRG1pyFZO4X6vaSyka7e20kcoewvw4YiTqNztTf1s8liY5d75OCTDtSv
JZcNj+nT78daU3+YfGa9zZxwa4eyHw2buU80b2ldS/1vStiY0Lt5nt5i6rdT
xsbhn99bls+gfjIVbBy9t26XC1/Zv4aNEVKPwguTqF/OFTa+3Lj+ok2b+vNU
sbGv++qP3EHUf+YGk8+Koy+tuiv73bDxe8Ty6/m/qN/RXWa93P5L6XhP/ZXu
sXG8vNZ1+nPq5/SQ2Q8J6Qc9qpX9ithY2C9i+9PL1B+pjtnvp+OsDAupH9Mz
NgyOFIbap1D/p3o2hg278LomQtnfiI15FqEr2T7UT6mRjc0qozu9HKl/UxMb
xSeH1H09Qv2i3jHnvb+8xWyXsh8SG4NDFi8ttaT+S81sjLzV+kd/KfV7+sr8
vL8P2/1nUX+pFjYSRXaLeomU/ZOY189z6HHMkPo1tbHxaNkmnRYd6g/Vwey3
qKCEvYOpH1Un87y+5RH1uZey3xIHmw2TB+/voP5nqhxwiqb3+vWZ+nv15GBe
r+STdi+pn1hvDtgLxjioPVL2L+Ngn/mr4RHXqF+aGgcVAaPnsUqpH5g6B2f6
dvx3PZP6j2lwgIVeLptjlf3OODDyaU7oHkT91bQ4UAkddTjBlfqHDecg9YJW
h8lJ6lemzYHZp9uS1gPK/mgcrAvTR/wW6semy4F3baea+SrqNzaOg/kKvSS1
hdTfTJ+DT+2btK5C2U+Ng1kXrdc7cKl/mwEHes/UXWZOpP5kUznor1MT2Feb
+qFN4+D9xx1e99WV/dc46M1ec/Rcd+r3xuPg9x6O+f5W6vcn5OBK8n7WrI/U
X1DMQfvxs2qjXyj753EwaED954771K8PHFwb8PjJ06vUH3A6B/EXL9VWlFA/
wlkcuHZ8/pScoey3x8GuEUHaQTHU328+ByOHtOx2DqR+gibM+u42bDzhSv0L
FzHrK97keOSksj8fB1UT05cfPkj9AM2Y13t06NojW6n/oDkHod0iwk+spn6H
qziInSrWdjZV9vPjwKZf3YvA6dQ/0JIDZ/6aT8l86le4gYOyb0GzL06m/oib
ODAdvrbl2Whl/z8OQibvbP2jSf0Gt3MwepatuW5v6m+4iwMvQ/Gw+b+pv+Ve
DtrmL5Qf+aLsp8mBaq7JnaRG6t9pxezXsVW36muoP+VhDm53N5YPv0X9MI9y
cOwgd8LKCmX/TQ5uSjTcw/Ko3+cJ5v28kh5oTKJ+lvYcLInWfGoUQf0zT3Mw
dG/jbXsfZb9O5vv//Fz4+Az1B3XigHfx7LppttT/0pUD1s+qXl57qd+mOweV
wS/nfN+o7O/JQb8j3/RXm1M/UR8Olk7qn3R1AfUv9ecgaoTwrgDUnzOIeX9u
R6LSucp+oByc8y/XmTiJ+o+Gc1Bk2LY4cRT1O43kYO7knkIDTernGc2cj7ml
tbm9lP1DmfNv8IFv/Jv6xyYw379pyYoHX6hfbRIH4QdSxDtfU3/cVA5e3Yp9
27NO2Y+Xg+FvXq5PuE39ZrM4mDTxX/KCS9TfNpeDrb3cr/4soH66+RxMaB1Y
Epeq7N/LwcETPZxXRlF/2hIOzhu+4GgEUD/cMg7y03tfvONC/XcrOJBcfsb2
Oans98uc70W57iutqJ/tFQ7UVz6+N3479c+t4qDPAKeev9ZSv94bHIhu/Zl8
a4myPzAHhyZsmZU4m/rf3uUg632juZOE+u3eY/aLtt+W3dOov+9DDqwHOBxY
oafsJ8zBh2UlJ2eNoH65dRzseMzzFqlTf95nzHmofpfE7kH9gOuZ9c22Cdrw
XdkPmoOTN8e1bntG/acbOXicctz66FXqd93E7P/GUSP9su6SHxzofPH4UBiq
7B/NvB4hPjQ5Ur/qZg7WTgzQGbOP+mN/ZZ43rCdem1bdJT+Y738xD9kzlP2m
mfNf35/fdyr1t25j9sdAnvWuYdRPu4ODKW5VPWtV75IfHDw5n/Pe9LOyXzgX
Hese6FfXUH9yVS7swlsurrl0h/zgYn/fmxe+pVG/795ceF34O943SNlfnIuR
W3V/SU9TP3M1LvKRK/i+m/qnq3NhIRvbnG1O/cE1uPBVvTHq+HRlP3IuPDpb
biyeQv3PtbgI2l/TbjSM+q0P58L+VEjG8O53yA8ujOYu/DygWdlPngvT5y3F
anXUv16Xi6E7jg/7r/I2+cGFIbtSbXIm9YPX5yItLTB0bqiy/zwXfJf0KwfO
UL97Ay4MKrN84vffJj+4aM3jq75eQ/3jp3FxbFTliClzlP3qmdcvulVvz6b+
+Dwu/O9kLXkxivrxC7kQSy5Zz+1L/ebFXIicFEtKfyjnDXChsFrxWtxA8w3A
xTvncZzKm7fIDy7uT87BykKaFzCLi2txf9RbY5TzCbjoLv0UG+VJ8xDmM+ul
WPXPzPYW+cHFvmH99YZspfkCi7goXF2kVb9EOc+AyfNRryc5MpqfYMbF5Di3
vb6TaF6DObMf5Ddrjg+leQSrmLxdRcMOqijnH3Ch+VHEPviZ5l9YcvHbTGfi
ibqb5AcXPdca/vG9QvMkNnGhM9svKzdbOb+CyVPbes6LCJqXsZ2L9eebLg11
vUl+ML+/qWm8uTXNn9jLxV7z7ftiNyrnXXARW20S12FK8zWsuCibuvXKWgnN
8zjMxURb64fXJ9C8iqNcPGgzemA8RDkfg4sWBe9yZTeax3GCi2ezhics/XyD
/OCi0WrdiY91NG/kNBdmRcfme11Vzjfhwjr4/kB5Ls1TceIifHrxzdZzNL/F
lYs5UYdPl7rTfBJ3LpZvl3PdbZTzULiQsSSvtm6l+Ss+XKxxcPQwWUbzXvy5
mP1xnEAGmmcSxOxXtSENwinK+SlcHMyBi2IEzWsJ56L6zVnOkt40HyaSC/mf
vBd7ftA8mmguzNNcPQNeKuffcNFtTDGu3aF5OwlcDOvd+KtnKc33SWLOT0p4
tmkyza9J5YLXuetATKByXg4XW3Ou8VUcaT5PFhd/TbRVdx2geUC5zPpzLz14
YUnzbvK5eHGld9o6E+V8HS5e7jB0+yCieT4lXMTFbThgP4HmB5Ux6zH5pqXu
UJqPU8HFn28nl91WVc7j4WLJ3DOLHL/SvKQrXKg31i6dXU/zlqq4aGvZajH4
Fs03usFFp0R938di5bwn5nyMjnO6k0jzou5yMSXvQ0JpAM2buse83vrQW/kO
18gP5v2vXddWfEA5X4k5L3WPJl1fR/OZ6rhY0NNrfeNCmu/0jIveCQPD+0hp
PlQ9FyopN58KJyvnS3GxWTpN59Awmk/VyAVqQ7aU9KL5Vk1cvF2zKqP/T5pX
9o6Lhdq5bdsalfO1mOdzW/2Mu/doPlczF6W7+3gZV9B8r6/M/kwwrSvPoPlg
LczrDarUnROhnC/GhVafA9ueuNF8sjYuotNNk4/a0nyzDi4uik2adHfQfLRO
LmwOmYx6bK6c58XD3Fn6CwNm0zwwVR4iquMOrePRPLGePJiedfLljqd5ZL15
UOOfjh8yWDnPjIfasbK0fyo0D02Nh6P/LY//+ZXm26nz8PnQGq9fL2g+ngYP
jYseb1e9q5yvx4OeLaYNL6d5cFo8qIf1fS1Op3lyw3n4Yxx4els4zaPT5iG3
XdHvnJtynh0PD9cst3lpS/PwdHnA+BF3pu6keXrjeLCbWdXLaRXN49PnQb/V
VffDXOU8Px54D5y1Vwpp/pwBj/G57mf1BJpfN5WHR/HuqWZaNP9uGg/Fs+Ml
jb2U8/N4MHMfFXf8F81D5PHwtfP1qzFNNE9RyIOkpeHn3Uc0j1HMg0vipycu
V5TzHHn4b2Gdl2k+zYME8/rH7NUcHU/zC6fzcN52+/o2f5p/OIuHy03Hjjx3
VM5P5GEGe+ny24do/uJ8Zr1OubVWbab5jSY8RG8uX3PbjOY/LuKh+c0Ru+cz
lfMjeSiJlqxv49L8STMeutU4/B6lR/MSzXlosL1oajqU5i2u4iFywVpzl57K
eY08+DXmaN79SfM3LXkYcWvESZ0mmt+5gYfD3g2Bto9p/ucmHpKq56xuuKqc
H8rDIjO3K4sLaf7odh62j3r+6GYizS/dxYPWsa3OS4Jp/uleHiy05z556ayc
18nDnbGh147b0LxPKx64vN2Lx+6keaGHeZjme2Xv/dU0b/QoD3fHxo/xWKCc
V8rDYA+VTUulNO/0BPN6Z19nj51C81Ltmd+X8Mr9zyiat3qaB/c2g70vByrn
g/Jg73XsQfU/mvfqxMONx+eKb3ylebGuPFhuWTfq7kuaN+vO/H51m9/P7yvn
1TL7oSN2cetlmnfrw0Nnqtfwkfk0L9efh9LRr5fOS6B5u0E8+Dwwbj8VpJzX
y4NDo3HfK8407zec2a8a1naatjSfNpKHn8+3r9y5i+bbRvOwPiDC+9Za5Xxc
Hmy2eI8XmdJ83QQelu4pGJSloPm8STzsvntiCYtF831TedhxeWFj6VjlfGAe
MhLPXlo6hOYLZ/HQrnn64/eeNA839//7zXd1RCvNm87nwXttT7Wl75XzkXnI
0dH5M+gpzVcu4WHFCp0JT27RfOYyHlQK5S7p5TTfuYLZnyGZo92ylPOhmf3Y
M7LxYAzNl77C7KfrRg83+9N86ioerjk6flp/luZb32CeX+X5E7cdVc5jZt7P
t8eOR3bSPOe7PGyL+fnHZy3Ng77H7Nfdwz0KTGme9EMeiobMZL2Bch41D9XB
B96M4tA86zoezhoHx6/Xo3nYz3iwyknak65F87Treajq8BD16Kecx83Drfgp
Pbf8ofnsjTysvrnt1t1mmn/exINijJbbzJc0T/wdD769NGSXHyjnqTPrHaFX
v+AqzStvZs7rA52d9UU0n/0rD2FWV57ZptL88xYeTvJrWLqRynnvPLx6MGjL
PW+ap97GPI80Jh10c6D58R08zLl3z2yRNc0v7+RhmV5Rn1E7lPPP+XBe4+jy
Yw3Ne1flY636k/uPTGmeek8++opWNlQY0/z43nzoykLS87nK+ex8DPjD5udN
oHn0anzYvCw4XDqC5r2r85Hfkr3tzgCab6/Bx79Xab0/dFPOW+ejfJjhEvUf
FeQHH+lXMxXytxXkBx8tP3PvWD+pID/4mBiY1V50u4L84MPUfXhpj4sV5Acf
WRctNVbnVZAffBSzP/0oSqwgP/jI7py0UTesgvzgY8+B42Z+nhXkBx+fR86s
Gni6gvzgo6n2eb7f4Qrygw9xQ8zIsTsqyA8+Nj5811K8toL84KOiWkW8ZnEF
+cHHmyPS9z1nVpAffFxUef2nWFBBfvBxaR72HzGoID/4ePEsQC7XqSA/+Ajo
rb9p4OAK8oOPu41T6972qiA/+Dh0+7Eg4OcF8oOPoc/1F+55foH84GN1VOE7
8ysXyA8+rl3/1G15+gXyg480o/HumwMukB9Mnm/z7c+euEB+8GFr+eNhyZYL
5AeT51FDOxXTC+QHH4LE+MOr+RfIDz68e8RkXBl9gfzgI2qv5ZgZvS+QH0y+
UZoX738pJz/4WLrw29lDteXkBx/zhRO3T7xYTn4w72dxw+rm5HLyg48jVbLl
V33LyQ8+HkxdvzDrWDn5wYelx0ZR2uZy8oMPlu0a9ZKF5eQHH0Y8iyt1/HLy
g4/bFw4v6T+mnPzgI+NnRrJp33Lyg49R8QMrY7+XkR98bEgMDOz3rIz84OND
20wthytl5Aez3vcGSwdklpEffOw4396RFFxGfjDrkfZ+3orTZeQHH9+0H4we
uruM/ODDYHTMvjfLy8gPPmZZKdhVijLyg48zid5rSyaVkR98nNY7+rp8cBn5
wZyvhY8uPOwsJT/4iPV0fP37bSn5wZz3o+vmcu+Xkh98JD6WvjxRWkp+8KFT
+TWuNqGU/OBj+SUTl5k+peQHcz7u6DhePFZKfjA/34bvtmhrKfnBR3v7av/m
xaXkBx+VM5cHREpKyQ8+vHQ/OqzTLyU/mP2uaFjO0iglP/gwMfnVbcif8+QH
H0d7frbt/fY8+cFHw+LTxf3vnyc/mPez6GDOmLLz5AezHgePrJmddJ784GOJ
1/yU437nyQ8+xv+I8b988jz5wcfXY/xBI3eeJz/42BxTrOmw/Dz5wUdh0Auf
3zhPfjA/z2y1g6PhefKD2b9pT56NGnae/GCeVxsH+Vd1P09+MOddlhJ56ksJ
+cH8PK0V3xc8LSE/mP34o8JRv6qE/OAjTyNogUZuCfnBnM8/DlK1cyXkBx/1
0eyFWm4l5AcfNesXWrGPlJAffEwYfTLOYlMJ+cGH3fK9j4MXlZAffMQZVP1t
lJSQH3zMtmcNVkwsIT+Y/f9ved+UISXkBx8LuM8fj1cpIT/4GBm870Dm52Ly
Q4Cv8fl35j0pJj8E8Plg/rrlajH5IcD5of8S03OLyQ8B/vQzUz8SVUx+CLDz
+z/1xR7F5IcA4nlp54S2xeSHANzvqnnTthWTHwKozs6YLjQrJj8EsBi3yniR
cTH5IcDwfxnxh6cWkx8CDPixZkvqyGLyQ4An99Wsv/YpJj8E8GDtuz3zVxH5
IcD4Y6wNSY1F5IcAH/+qThh5r4j8EKDkn9+QiPIi8kOAIZcDdKamFZEfAoyO
KpHdCSkiPwQ4NrBg8wmnIvJDgH95UlfJ4SLyQ4B5R3vE9dlURH4IIHCpTHy9
uIj8EEBoxXO7Ky8iPwQ4NVlj5nXDIvJDAO0Rg6/dG1FEfjDvj9Wm9r5PEfkh
gN6Pk33UWwvJDwEyHLZlzXhTSH4weWRZdZx9UEh+CPCs97ZntRcLyQ8Bsp/1
MhFlFZIfAkStGqFIiiwkPwSIdtuZqudRSH4IsGffpbPZxwrJDwEW/W2+umBn
IfkhwH3xhQ0/VhaSHwIsk/VYmDqnkPwQ4CB8Tu7nF5IfAmxKl3yaoVdIfggw
buJTN70hheSHAC5h85YN7V5Ifgggn7VJOPh7AfkhgP/FXiydlwXkhwBSraEc
UXUB+SHAq0sHuBsuFJAfAiReUjUIyiggPwSwi85SexpRQH4IYHV6611DjwLy
Q4ByA80d7scLyA8Bc3+Pu9u+q4D8EMBko3r7oTUF5AezfgPnP+2cX0B+CPDy
scluf3EB+SHAdLPBMcLJBeSHAK7dww9+GF5AfjDnZdG7B8l9C8gPAfJC/5y3
bs8nPwSwnt8wZsn7fPJDgI67EW3CunzyQ4DknOmiqdfzyQ8BqkNe1E4rzic/
BFi4wvk2kvPJDwFGfFo2wDIkn/wQ4HLYWk9nl3zyQ4CyjxdmV9jkkx/MfsiO
NOy5M5/8YN7/yFF889X55IcArws3riqYn09+CHDVPtR9rCSf/BBgyavvV8IM
8skPAcIrI37raueTHwJo+lePy1fLJz+Y58+8Su7yzjzyQ4CUQ/njVZvzyA8B
c6N6/f58fR75IYDipL/t6bt55IcAkowBt5dX5JEfAmzvGVbDy84jP5j9b+3m
PTYmj/wQ4GgJq3mkXx75IcDcFa+bdB3zyA8mn7jO/dzDeeSHADuePj29bGse
+SHAoaEvNe3M88gPAdLNrbQK5+aRHwJYhvw5+1uUR34I8N/ND+YmBnnkhwBp
zzPtk7XzyA8BDK5fbNUcmEd+MPvXLzTX+V8u+SFAu3lRSr9vueQHc55MIh4E
v8olPwQYdf3ueM7DXPJDgBumT/zrruSSHwLUuS8Y4V6YS34IcG1bQer85Fzy
QwDzf9mKoWG55AeTf17drY/uueQH8zycdnvenZO55IcAntumpZfuzyU/hLgf
m/q5YGMu+SFE0tmPKmVmueSHEMsHRTfcmZ1LfgghiT9l/0mYS34IsWzwnNqh
BrnkhxDBQZn180flkh9CrGg84eqmnkt+CLFD1+Z+jUou+SHElt+7041+5JAf
QiRGTtL0a8ohP5iff9GhVaUuh/wQQpFoZnb8Zg75IcRlfVsd1fIc8kOI4+mP
F/ll5ZAfQvycueSZUWwO+SEEgh6drwnIIT+EsG5Z9sbVOYf8EGLC0ouL5h3L
IT+EKFil9V1zbw75IcS5jWaX367PIT+ESD12rKRqWQ75IcSgvf53cmbnkB9C
2F1M/ZUkyiE/hBhZcX9SimEO+SHEZluddQU6OeSHEL1vpnnc1swhP4SIWR2a
9qVnDvkhxMFYtVzt9mzyQ4jPPwyDzT5lkx9CLDoyaVnQi2zyg3k9Rrynr+9n
kx9CzOvmPEF2NZv8EKJfjqVRVHE2+SFE6LeO9wPSs8kPZj8sjzU9G5VNfgix
c0OsWV//bPJDiGSnBS2BTtnkhxAXpnzTNTqWTX4IcSqjuebe3mzyQ4gRFrFq
dhuzyQ8hHjhZFfJXZJMfQty2vXa3bV42+cH8/tODFl6RZZMfzPp9KdcPZ2WT
H0IcG2pidkIvm/wQgrWMd3v78GzyQ4hxgzqdLQdkkx/M+7042c5SJZv8EKLk
/fzE7T+zyA8hzHW+tB1/n0V+CGHfL2NX2PMs8kOIbTvGtV6+l0V+CFGn8dX3
15Us8kMIUUsxn1OSRX4IsWuY4RObjCzyQ4js5F+HbsRkkR9CHG2+83d8UBb5
IcR/i/btc3HLIj+EsF0RVN5ql0V+CFGd2//1vkNZ5IcQmtLAmm/bs8gPIbw+
9vQ5YZFFfgix4e3UPoOXZpEfQtSc/MDNmZ1FfjDn31BLfY0ki/wQQiMk2HPA
tCzyQ4j9Ieap18dnkR9C6HCmW3gNzyI/hKgMWxBuOTCL/BAiQLx7vaB7FvnB
nM+lM2ZwvmaSH8z52vU8s9+TTPJDCPmlgl8/LmeSH0z+V9/3/p6eSX4IMdEs
7IFKcCb5IURVbse88aczyQ/m60jjNat2Z5IfQpgo8lqjVmSSH0LcY0Wr/0Ym
+SHE2rMb/LYZZJIfQoRfXGnVNDST/BDiy/Mf5450yyQ/hDA1yeg78mMG+SGE
/s/e0dWPMsgPIYaJvFYEV2SQH0JEfXs64mBqBvkhRMoB73qLwAzyQwi1s6t8
15zKID+Y33e4WX/X7gzyQwjt7hoe7uYZ5IcQwp0e+RemZ5AfQnzYKPbpMTWD
/BDinU77oDXDM8gPIX6Y5utd7pFBfghRMWxLhfRrOvnBfD2m7/2qp+nkhxBv
HdMWbK5KJz+Y9/t882jN3HTyQ4hrkqWSe5Hp5IcQWw3O+UW7ppMfItRn2g9z
sE4nP0T4OJN//vDGdPJDBI/nfffYmKaTHyIoGhfpeIrTyQ8RhvO2Xc7VTyc/
RHiiXzz/g2Y6+SHCa7viBNa/NPJDhIm2TddcPqaRHyK0VVyL+V6TRn6IUL2v
RW93ZRr5IUJvjR4zf2WlkR8iHAiPafaOSCM/RPh6+JSW1DWN/BDhxy6LrFbr
NPJDhLf5nSmXN6WRH8z7+c5pP7c4jfwQYbH+M3d3WRr5IcLx4mfmLpPTyA8R
9lnrmwRqpZEfImQ55a3J7ZFGfojQzdr9aMO3VPJDhOX65f6jXqSSHyJcq9kU
s/NWKvkhgpVujF9VcSr5IQK+Jq7mJqaSHyKkOGa8z/JPJT9E2LO/nS07nUp+
iDDJ//HEun2p5IcIv7QjyxwtUskPJr9TOY2KBankhwgBp+w9+olSyQ8RNujY
pb/WTyU/RGiNMuLfGZJKfojg5jZqRJVqKvkhwqjo+gV3v6aQH8zre65Z3lSf
Qn6IYH5o86YBt1PIDxGcbzlNnXE+hfwQofmkRNM5OYX8EOHs0rkqz4JSyA8m
D9GpZvnZFPJDhO2ml29lHUohP0Swr/7pydqUQn6IoK7bb+LFJSnkhwhvLvx2
XYcU8kMEnbnVKWpGKeSHCPd3B9leG5VCfoiQ/nPnZ1+1FPJDBM/ze3/t+p1M
foigFl/tvOxDMvnBrE/MtaB5dcnkhwjX04L/M72WTH6IMLTMvW19YTL5IcKr
2x3TTickkx8iqDyanpsdkEx+MOtVcefgF8dk8oN5vQc1N0kOJZMfIowuczsS
sCmZ/BDh3vpLsZ1Lk8kPEbx7zn1qNT2Z/BAhQVik0cZKJj9EWL+9SOyqm0x+
iKDV0DpvskYy+SHC5EojTm23ZPJDhJYB4z74fU0iP0TIdYrcaNGQRH6IcOja
UW9udRL5IUKjke+24RVJ5IcIuq8ePu2flUR+MHle5r7sH5VEfohw5lDmruHe
SeSHCCMXmuzj2ieRHyLcXKndsHZ/EvnBrMdScY7v+iTyQ4QlkTfqHi1OIj+Y
8zz393x94yTyQwTjf907HFhJ5IcIemr6T5t1k8gPEaYvS3u1VTOJ/GD2r8nH
Hp9Uk8gPEeZ3M+afbEkkP5jzqzJ016jXieSHCKk7aoOuP0wkP0SQPOqZffpK
IvkhwhoL3dS5BYnkhwja/kW2IxMTyQ/m/NltHPI7KJH8EMEw4MLut86J5IcI
D/NsjjbYJJIfIswZP9OwaWci+SGC3PXp8bY1ieSHCKHve67TWphIfjD7Idy3
aro8kfxg1nPR6lRbo0TyQwTXTvm/8jGJ5IcIhe8MitQ1E8kPETqCht7c3T2R
/GCeV9Xtho9/JJAfIuzwfXF/QVMC+SHCn0E12bdrEsgPMY5ktZevuZ5AfogR
8W/Hl58lCeSHGL9ylgnD0xLIDzHKz330NI1MID/EqC7Y907NO4H8EMPrn764
5lQC+SHGFd8NNulWCeSHGGcDjoZ5bUkgP8Tozb0TcMI8gfwQ43D4bYsj8xLI
DzGutX94d1ySQH6I4bM31tBzSgL5IUal+onRqToJ5IcY9i965T3QSCA/xLhb
Vfuqd48E8kOMHQF+UXN+xZMfYuz93vDK9108+SHGmA1W594/iSc/xAjk97q1
4HY8+SHGwQALy+IL8eSHGO7bZ5uwc+LJDzGiLQLdCuLiyQ8x2l4YaM4Oiic/
xBgwuPlRg0s8+SEGi1m4s8fjyQ8xDHwrPgn2xZMfYjzyuGHwY0M8+SFGsecP
u/Nm8eSHGMndlrzwmBNPfoix7G2HYpc4nvwQo652aPCyKfHkhxjr224/nz0m
nvwQI/Kree9Zg+PJDzF2NX/tZ9ornvwQY25Yff2G9jjyQ4wPWvts7D/FkR9i
XP7VVp38Io78EMOR//Tp8/tx5IcYMdIT3tpX48gPMWrumr7ZUhxHfogRr3mt
ujgtjvxg9tOJHfOGRcWRH2LUPzk/65RfHPkhhp98cemPs3HkhxjbulfEHrSN
Iz/E6FGZ9r1jTxz5Icb55RXnPDbEkR9itF9Ki568PI78YPbzLMMv9+bGkR9i
DJquYucgjSM/xNiPX3MU0+LIDzHmv3uOnuPjyA8xtnb4rn+kFUd+iLF6QVtE
Zv848oP5fWVtX/z+xZIfYlyQOS083RJLfogxszgy3fZtLPkhRoL29N4nnsaS
H2K0Lji+xOVuLPnB5D1qvcO5y7HkhxgdZn38LxTGkh9ibAgPsn2fGkt+MP/e
Tjh1VFQs+SFG47ZRCav9Y8mP/59P+7po51jyQwzdQXEXvh+PJT/EqCq5t2jh
gVjyQwxw1pzK3hJLfogheBKyQGd1LPnB/PwbzfGBprHkhxgHHl1y0poRS34w
X9ucfRctiCU/xJA1ZF/gGcaSH0yeNZU9HoyJJT+Y13NzdqbN0FjyQ4zUiqsF
k/rFkh9Mfoufajb+jSE/mPcbPfZ8fEsM+cGs76bpiQfexZAfYiy9+vbO7Ocx
5AeTj03VJL37MeSHGGlxEZlqVTHkhxhN9VNWdp6PIT/ECJkyY2RrVgz5wZz3
P5lf2+NjyA/mPA83re4ZFkN+iDEn7W/2CO8Y8kOM0bwUD+GZGPJDjCgHrFln
G0N+iPEsp0jTa18M+SGGzTiNtKrNMeSHGFOsF+n0XR1DfojBO2u/edmiGPJD
jFubiqwSZsaQH2LEmWrOUhXHkB/M+c/Kqt5qFEN+iKGhVTbw4fgY8kOMLKPt
rfNGxJAfzPOh4v3pa+ox5IcY4+Lskxf1jCE/JPh86eCmFx3R5IcEfgMHJB/5
Gk1+SKB1PPbgsKZo8kOCXX+9iy4+jSY/JGi1F1hZ3YsmPyQY8+pf6JSqaPJD
gnufV038WhpNfkjQa2Xp4PM50eSHBCsK45Z7JkWTHxKctgtq2hEZTX5I0OOP
zoWF/tHkhwRR86trRK7R5IcEP5YbT5pqH01+SDCoWjNtsnU0+SFBnykfVxrt
jiY/JPCIODJRujGa/JDAue/uwUtWRpMfEuT0c9DcaxpNfkjAe3titN/MaPJD
gtnu46dViKPJDwmuO8/Cz2nR5IcELb0L5rAnRJMfEjTfXKI4Miqa/JDAfuJv
ncrB0eSHBHmdoa+G9YsmPyRwyBljf7gb5TGd+dro9Le6X1HkhwS+deeNZn+O
Ij8kcHWv5pQ0RpEfEnwPuP6L9ySK/GB+fmbBgeLqKPJDgocd6REzq6LIDwkm
dNy0qimLIj8kGOzB+XwgL4r8kGDuhwHdh6RGkR9MPqGuGWXRUeSHBAusXrzb
GxxFfkhwwWdu6gSvKPJDArPlfb68PRNFfkgQs3pbeubxKPJDgqnWeS9OWkWR
HxIIMmfaLd8ZRX5I4CK2OsPZEEV+SLDwcPTHYSujyA8J6l/wU3suiiI/mJ8/
LLqsfVYU+SFBw+Nl2j+lUeSHBNFvrlW0cqLIDwncR9vHqRhEkR8SVG3+V6E5
Nor8kODJufvqBsOjyA8JQgrcXOcPojzOMPvL9dLkA70pDycJvBsmPZR1niM/
JBiwbqFj4sdz5IcEdd+mr9J5co78kEC3asfs+GvnyA8Jnt0xVIgKz5EfEhRn
qQqexp8jP5jzeGmPrpv/OfJDgr+/f3+b63CO/GDO37fZ4UMOniM/mPd/uWVw
8/pz5IcEa7RzTR4tOkd+SHB8tLH4hvwc+SHBwPVbqm9NOUd+MO+//rvqc+1z
5AezPr+qrnT0P0d+SKC68o6a/u9I8kOCSZ0dNy0/RJIfEtjqmrbG1UWSHxKo
Cx6cbrsWSX5IMOx51MZVRZHkhwTaj2tdqxIjyQ8JZv5N/DI9KJL8kCDRePaZ
m2cjyQ8JInx/KTZYR5IfEgxv6DWkx9ZI8kOC3mrVP3OXR5IfEmS9zK/bPyuS
/JAwf69MyBPzIskPCTLVImw09CLJD+b3s8JH/xwSSX4w79ctN+hNj0jyQ4Lc
18frXv2IID8kWFwcXvvpdQT5wZzXyZdcuj+KID+Y89ya8FL/SgT5IcFQK/VH
K/IjyA8JKm1vrPSLjyA/JBDuyd7wLCCC/JDg65ik16yzEeQH8/x7Ev7YzzqC
/JDAaZazoeq2CPJDgndb9zw9bh5BfkigGbyqtvvcCPJDAsdjm4cFCSPIDyb/
H5ne/EkR5IcESSO3818NjyA/JJgnvvw3pF8E+SHFzVKVFxa/w8kPKW4Z7L01
5VM4+SFF5FiL0r7Pw8kPKUSzp8R9ux1OfkjBks6xeVMeTn5IURA9ivUmM5z8
kCJEdcrFr1Hh5IcUZtW/R/fxDSc/pBi1agQMHMLJDyn+lI8dsfpQOPkhRVNz
UYz/lnDyQ4qXQa53n6wIJz+kMBq7KNBwbjj5IYVNQtUnF1E4+SFFnzfl175P
Dic/pOiU9h2zTTuc/JDCP9bxXdOAcPJDit1hw4Yd/BdGfkjxwKAgrs+3MPJD
Cu1ac8eUV2HkhxStgSrp5g/DyA8p7l2vGDLoahj5IYWMm5b9oDCM/JDCoqXR
JiY5jPyQYsVhn03Hw8LIDymu73+7eYNHGPkhxZJnuoeW2IWRH1L0bTrjZHIg
jPyQ4r+PGwKWbgojP6QQ7xvgv2l5GPkhxc4h723s5oSRH1Ls8rWUJYjCyA9m
vTIaHtYYhJEfUjSzP/KHjA4jP6T40aS6es2gMPKDyf9sPjddNYz8kCKjKKSs
789Q8kOKef0Wfdz/NpT8kOL2qxN5r+pCyQ8pQk/UqK+7FUp+SHHq5dAfb8pD
yQ8pomt/mx/JDiU/pJj7zow9OC6U/JCidu5Pm+LAUPJDipLnxXo7XULJDylM
pjgb6h0PJT+Y/bLS9MyHvaHkhxSlQ7pPKNkQSn5IMTIqvo+/WSj5IYWiTKZ7
dE4o+SGFQ/LTbVvFoeSHFAeHBj+wnBJKfkjxTtt/zYYxoeSHFFxF+689g0PJ
DynmmLeHO/YKJT+keOV3Z2Z8ewj5IUX1vvNv7n4KIT+kGJfS70iPhhDyQ4oj
cvWv0x+EkB9SSC3Gz3W7GkJ+SNFzc7r18+IQ8oN5v4+GWonSQ8gPKXKX3eOe
iwohP6QI8l+TO9A/hPyQYr6lsMnJKYT8YP77iZbKfsdCyA/meVA+Zk7Q3hDy
Qwpe05rNUzaGkB9SRCTNHXJ7eQj5wez/WF9T63kh5AfzfDD/3G+SLIT8kALa
Q4zfTAshP6SQ69x4lzI+hPyQ4or5k3abYSHkhxT7TmntXqoWQn4w+2XIWgG3
Wwj5wewnuesynR/B5Aezv5+6FQ1+F0x+SHFoz1JLjWfB5IcUlf/VSIdVB5Mf
zO/zGWEysTKY/GDO12Q9R+OiYPKDeT7l93q+KS2Y/JBim9tjU6+oYPJDCtVT
ufcu+weTH1Ik1V+2UHEJJj+kCF/N+zjnRDD5wTxPNWQHgw4Ekx9SNNhpffyy
JZj8kKK3bR/TJauDyQ8ppuqv8TtvGkx+MOfzx4bcqTOCyQ9mfUKtE1IEweSH
FCd6d2w2MgwmP6SI22j2tnRMMPkhxSKVn3rLhgaTH1J8X790+Pe+weSHFJwx
H4pD/gaRH1KMaUO3+S1B5IcUW/JfvVZ9F0R+yODK2ri+8lkQ+SGDyGTVLs97
QeSHDGdeb/+7/moQ+SGD5L5QU3o+iPyQQfDiyDmdrCDyQ4byiqeR/eODyA8Z
XgzS7dstNIj8kKFuTv+aP55B5IcMzvmbVVQdg8gPGWps/9qr2wSRHzJwHbJM
9fYGkR8yDDq5atOMTUHkhwwba+sLd6wMIj9kmFpgOCt4YRD5IcPgT7wed6cH
kR8y1Le1fB4gDCI/ZND7t/W32ZQg8kOGN+UBenFjg8gPGfS9PLb81goiP2SI
M9+Yt3pAEPkhw2nXqf0vqQaRHzJ0jBq8idUWSH7IoH1WkJ/0OZD8kME943rH
hMZA8kOGuT86DTNrA8kPGax01GfJ7wSSHzJMtJBLH10OJD9kWCB60P9QcSD5
IcOu4JHpIzIDyQ8ZIrJ3Db8eF0h+yLCtz+j5dqGB5IcMKVv9hDLvQPJDBr/H
7HrVs4HkB/N1+A5u9bFA8kOGtaxUbvyBQPKDyVNyoPbUtkDyQ4YVbpLhWy0C
yQ8ZFmt4f12yLJD8kOHS0w7zWfMCyQ8ZRqsPnAdFIPkhw76GDWXTeYHkhwzH
vfwzTAwCyQ8ZPq+f/5+lbiD5IYNN8JRma61A8kOG/6yajYIGBJIfMrB0Zzwq
7x5IfsjwvuJtzef2APKDeX0rI1njvwaQHzLk3p36bENTAPkhw+uPW+8lPAsg
P5i85o7o33I/gPyQwX7pWIfZ1wPIDxlGTbfkRF8IID9kSByaO7R7QQD5IUOW
W//xu9MCyA9mv4xaufJZTAD5IYNnu2faspAA8kOGxs7UEfe9AsgPGeJzssLN
zwaQH8z3z4wzfH08gPyQ4YCdX+URqwDyQ4bKa96WmjsDyA8ZpozI+5G7PoD8
kEHrz4hTa80DyA8Z5ti/6+xvGkB+MOsvnbXl0swA8kMGjVnrsu0kAeSHDNET
dj6bwQ4gP2QofBPZMHBSAPkhw4kvkqIGnQDyQ4aDo89YFP8XQH7IMD7r8o3g
AZRHkQzfMbvjZA/Ko0SGu1fXN+367U9+yKDmvttl3Xd/8oM5j5OvPV/13p/8
kCHYseb56gZ/8kOGgsvdHTfW+JMfzPNl0fkb++/4kx8ypN04kHbmij/5wTzP
BkSNiy71Jz+Yf69TOflyrj/5IcMv3obSjyn+5IcMY1L+3R8R409+yHCu1XDH
4hB/8kMG3YJjNu7e/uSHDOH+Dn/vOPmTHzIsM3v5XcvOn/xgnjeX+Uu2WfuT
HzKsKZk8pGyPP/khg7HmDv7wLf7kB/N8jYvJObbWn/yQIWemh8PrZf7khwzP
ihtjly3wJz9kUCndMvD6dH/yQ4ZhzTVlM8X+5AeTV1339Kssf/KDeR6+L3xs
Osmf/JChdnMV7/kYyqOTeT7t7nflwDDKo5scE1ss7NQGUR6qclSVxK5L7015
9JRDbdGl9Wb//MgPOT53iz+h0upHfsjR8lKSndfsR37I4XXh2K89TX7khxwn
R1vOnVLvR37Ioc9/Gf39kR/5IYfKp95/y277kR9y9L5bZ+51xY/8kGP04E0p
W8v8yA85PN3zvs7I9yM/5DiW2qg3Id2P/JBj3ZF+swbF+5EfzPe7zpn3L9yP
/JDj/IDyKT/8/cgPOexzAz43u/uRH3J8ye1w+OLoR37IMfbaqE8/j/uRH3I8
0OPqqh72Iz/kaLU9MnrIHj/yQw6L93ovDLb4kR9yLFE9bTnPwo/8kGPGpftB
u5f7kR9yHHLfdDZgoR/5IUeCvqNe5Sw/8kOO6jzn/W0yP/JDjkd51zey+ZTH
HDmmd8S2HphKecyXY2DK0cmF+pSHCbMe/PRfKjqUxyLm9axONV+qRXkskePq
0Jdzk9QpDzM5eMkVV7r3oTzMmfx8Kq5v7kZ5rGK+32HN4pttvuSHHIt3DFou
+OZLfsixac3GB0nvfckPOQzO1V7VeeVLfsgRF/13cvgTX/JDDqeWTb9HPfAl
P+QQzwrnxN/0JT+Y/bhRcZdV6Ut+yHHf6P31y6W+5IccIbEinTX5vuQHsx8r
H95oTfclP+QwS9h4LSTBl/yQo3aD12Djc77khxymQ/snfQ7yJT/kmFPvcuqc
ty/5IceUx5fDVrj4kh9yrBx4+LvmaV/yg/nv7hanHtr6kh9ySGYZzwyz8iU/
5Fg/8h1/225f8oPZX7Wjlgu3+JIfcjwzzAkdaOlLfsjxMeFo9w8rfMkPORpy
57rdWORLfshRHNI5JWuuL/khxxsr67ehxpRHuByORoG5rmLKI1KOeKcZnnYc
yiOaOZ8qO6xsDCmPWOa8vf9heVSP8kiQI9KkzuT4aMojSY5/7f1FZ7Qoj1Q5
Ztqe1fEbRHlkMOs3cPaf+L6UR5YcOqkLbpapUh65cgh/hTk/+e1Dfsjxx1gx
7c8PH/JDjqGuxuVjm33IDzme78uZavrWh/yQ4yY//sTJBh/yQ47XFdMSc+t8
yA9m/d32JX6+70N+yKGXYmdreMuH/JBDfvW09v4rPuSHHKuHRboUlfuQH8z+
3dpR1rPIh/yQY++/y/nm2T7khxzdiyfvyUjxIT+Y59+HDQ1943zIDznG747q
vzPCh/yQY6nXmI93An3IDzm26ow5JvT2IT/kmLq2oTDBxYf8kOPnr/iI4Q4+
5Icc49SLJ/oc9yE/5Hg5dcvyAdY+5IccFXPadTz3+ZAfcmzOrHIcvMOH/JCD
pa1vH7HRh/yQ43f0noGGa33IDznKMjoMLiynPH7Ksaj3lEcrFlEebXLoVm7r
1TKX8uiQo2OhRqnfdMqjU47C1X7fhVLKo5sCQz6sTnjFozxUFdg3vfaBtxHl
0VOBoM8nj8yYRHn0Zr7Ov+LRMZby6KeAa7T+4AJtykON+fffR/ew/o/yUFfg
n46RhXgQ5aGhgNujJyO696M8hihQ05wkqu5OeWgx339oXEF0pzf5ocCKsBr3
I63e5IcCS0uXlyz55k1+KGC9giWZ9tGb/FBA2ldFbfAbb/JDgX6+lpM66r3J
DwXGXW/yelPrTX4oEBUpkj66701+KLBdq2Py9Vve5IcChvPvrLx41Zv8UGDn
2nWXyiq8yQ8F9tqt2lxe4k1+KLDy8y7J5Txv8oP5fU1zZ97K8CY/FMhPiz9W
l+RNfijw0UFc/yHGm/xQICX10vZuEd7khwK/LP5ojQjyJj8U6H0r6Z3Ax5v8
UGDbSPeaVW7e5IcCapv2vLQ7401+KGCT9F/3FDtv8kOB18/MRLU23uSHAuZP
Wu37HfImPxR4sf7+Y+z1Jj8UyBlcIji2nfJYpcBGa6eo4o2Ux1oF+n8YOvDP
WsrDktkPKTNOTDenPDYokHfz2wf3JZTHJgU8+D3Mni6gPLYq4JywIX/KbMpj
uwKVCS39HUF57FJgsVeCWb2Y8tjL7K/TO9ylPMpjP/N6d0zNijSiPKwUmPDj
fWmPyZTHYea/+/hl7h1PeRxVoLuV3plnoykPWwVmO4aLTYdTHieY9dzdduvy
YMrDXoGzLhKRbCDlcVoBh+adx0v6UB5nmLzXe/pJulMeTgq0Jaxvtf/tRX4o
cOb++U2+X73IDwWcnizcmvrGi/xQ4HS8pP3mEy/yQwH9zZn//bjrRX4oMNm9
tmjcFS/yQ4GJDz7WrS7xIj8UcJw07lBIphf5ocDy/LJTL+K8yA/m69v//hiG
epEfCjxsYTec8vIiPxTIuhevV+/oRX4oYMZKqzK29SI/FChrj6xI2+dFfihg
P+lZP50tXuQHc37vXY0KXu1FfjD7W6Pq+PDFXuSHAs8GzQ+JnuVFfijQ0XHx
6zSJF/mhwPWO+BNV07zIDwX4vIPiLfpe5AfzvKhM1O2n7UV+MOc199aUAg0v
8kOBge27Vu3o7UV+KLDr4NBz4zo9yQ9m/V9YtL/+7kl+KJD8vH5j+jtP8kOB
d6/4j4/Xe5IfCmwW9TVd9tCT/FAgtqOzctoNT/KDOT/9LvGGVniSHwrYDukd
1q3Ak/xgnhcODl++p3qSHwqE2H2f8inak/xQIPrD4CWfgjzJDwUerExb1uLh
SX4oUD/gzDQVR0/yQ4G+bbteDbX1JD8UyEzlbGbt9yQ/FCi1zM1attWT/FCA
+/rqpeNrPckPJr9E04C0pZ7khwKTko3GNc71JD+Y58XRZdvGKDzJDwWWGCWt
3czzJD+Y17d/zN8MA0/yg3k+r8+d3W2sJ/kBHIlZy1o5jN6PClC6RLu4YKAn
eQLUdGutHdmT3l93YGDuTzen3x7kCxBYq3e7/ZtH1/vtBSyeHxJ08J0HeQOc
nbW16Vu9R9f77wOkbkvMO/LIg/wB9FOOdXa/5dG1Hv2B4Za9SgMveZBHAHfi
vo9GxR5d6zMQOPPn5dm7mR7kE7B0hJfL4QSPrvUaBPzondqsG+FBXgFFnnuz
H/p5dK3fYOBywX+3PVw9yC+g7dJr6cJTHl3rORT4YDj6j+ZRD/IMqIpS6/Vi
r0fX+g5j3l975/LsLR7kG/BAMvOty1qPrvUeAej58/K3L/Mg74C4xYbnF873
6Fr/UYCi/uwPobEH+Qccq0xcO1no0ZXHGOB09M9mXSMP8hDg6T9N0NH36Mpj
LJi/Z6vsxo3yIB8B/jTDw1OGUB56QOKSU6dl/SkPfWD+AuPYZaqUxwRA+9uH
+/va3clPwE1TZYDvV/euPCYDMdb9Fpa8dSdPAXGtj+e7eveuPAwBo1d6t7Uf
u5OvQJDBqh7mt9278jACunEvGQVVupO3QMa63/Ofn3fvyoMFvGyJWTIp1538
BUYMXqM4luLelQcX2FF8Xf1BtDt5DJQUBZdPC3FXULkqJuUfnuPv7U4+Ayt1
NRM6ndy78hAB18XjHu+2cyevAVmvjQ9eWrsr6H93YYiJW8jave7kN1Dgv278
8y3uXXnIgV/jY/dtsnAnzwHHjlFHvpi5d+VhDKy+FsY/ZeJOvgPslo/Jw2a6
d+UxA/jj8fJWvsSdvGde34plYSs57l15zAaGZY/UUDFwJ/+BCwnDJmeOpTzm
An0aDF5tHEF5zAf2xYh52pqUxwKg7NYUnad9KQ8TIOTBt7BzKpSHKTCy3Dpx
R7sb3ReAzWOzZKJvbl15LAaEYwNWD3zvRvcHIGzbmI53DW5deSwDrHUXD7te
60b3CUDQTT87o9qtK4/lwHF2YkXINTe6XzCvf8Oz6a4Vbl15rAR6ZN7j2Be5
0X0DcM8M9DqW5daVx2rAZYd86fEkN7p/AE8WvzhyOsqtKw8LoHKG3x+PYDe6
jwD5TkeeRXq7deWxnvn5V9MG5zu70f0EKO5jHllt79aVx0ZgRWHE0W9H3ei+
wpw/v9RIrQNuXXlsYc5XQYbajB1udH9h9pd7bbnVBreuPLYBjx5YZCevcqP7
DNAaaN3weolbVx47gfMGlnP15rvR/QbQMFr2Zud0t648djPn/3RQbr7Yje47
zHmdsz+zJ4fy2Mf8vnq9R6sNKI/9wNPG7rr54yiPA8DDSau8hmhTHlbM+Sk6
om0zhPI4xGzIG3mVr9Qoj8PAxKrtjkt6Uh5HgGszvphf6XSl+xIwszNBIv/l
2pWHDbOfH38zKG12pfsTc74fcfUUb1278jgOvBtdO67qhSvdp4DPP2ePN6t1
7crjJOBf8GVsU7Ur3a+AsQ9naJ+47tqVxyng06NCteGXXOm+Bew1u/y1uMS1
Kw8HYMuvhsp1ua50/2Ket3s8z/RLc+3K4yzz8w+bGJXEudJ9jNnftyPL90a4
duXhzJxPodq0iYGudD9jvt92tH2Tp2tXHm7M/l26MTXZyZXua8Ab220ZB+xd
u/LwZPZDfMUZuY0r3d+AMTbdpw466NqVhzfjk8e12KadrnSfA7J3pjZe3OTa
lYcf44XD/A/Ra13pfgc848/JO7vctSuPAOb1VM2S7zd1pfsecMjys6PlHMoj
mHme93znuASURwjjQdwr8TwR5RHK/Px/7rGz2JRHOLO/CkLOzzagPCKAWnG5
ncl4yiMS8H6c82nFKMojCrgSw/635T/KIxpIcvqda6NOecQweYju9PbtQ3nE
Mu+Xt7c1Q4XyiGf2Z0W0XXWHC90ngVGNrIhfLS5deSQCTVs/mOh+dqH7JTD+
UYjb4iaXrjxSABMrjRWOL1zovgkkQy+5tNalK4804F5L6qn2ey50/wS02k4+
E9906cojE1DZZVtgX+lC91Hm/Qw/oXazzKUrj2zg0sntT4cXutD9lPn+C2PG
7Mly6cojD8hLdK+pTHah+yrzvEwN+Dsm1qUrj0KA9XKC76lwF7q/Aq/+srya
Aly68igGPq6K/77Iy4Xus4wfjYeLy5xduvIoBabqhTYYnXah+y1zHzLuvyXh
mEtXHuXM8+FT5Qzdwy5032V83n/FJmqvS1ceF4HpsQN6jN/uQvdfxosPUS9S
N7h05XGZuQ8IzvQVrnGh+zBwUOXyyWtmlMdV4P6cLVILU8qjCjjgYaP4NYfy
uAbkPFY/42dMedxgvE4U9+NJKI+bwNZ/A2894VIetxhvV8dVOU6lPO4AXqlD
OtgTKY+7wIS1x9e/0aU8qoFp8zpaw0ZSHveY/Xkxs2zFUMrjAbDsVEXGUHXK
4yFgmbf0Wm0fyuMR488Xz95RqpRHDTDPKGrHrj/OXXnUMveT2tyP4l/OdB9n
7ofZ7a4Dvzp35fGEeX2NsTOb3jvT/ZxZv9amoZcanbvyeA6sedj+O/q5M93X
gdzioT/O1Dh35dHA3A+NrX/vuedM93fglsUq9dU3nbvyeMX4tvSf4fwrznSf
B9ILU5bILzh35fEGWHg4ypZf7Ez3e2DXxQnx7FznrjzeApqjXe+w053pvg9M
MR/8g5/o3JXHB2CbvcZgRbQz3f+BQS0PJy4Ic+7K4xPjm0kWe02AM/09APjt
aJuyz8u5K48vwO4dPYY5uTjT3wfM/S1hSnOMg3NXHt+Y9Sq8m37phDP9vQCc
2znXrOmIc1ceP4CjVa31Aw46098PwOy+WCDa7dyVRyuQEnkmcPtWyqMNmDvB
qDxsPeXRDlw9EH/h/mrKo4M5nzbLggcspzz+MOdpS8Isk0WURyfj85kBVzzn
UR5/mefxoo7Bj2ZQHt2M0Wd9g5GOnPJQMcbdQ7z/9ggpD1Vj/N1zoLKcTXl0
N8ax+QOFQ6ZQHj2NsVLfee+eCZRHL2O8FVpsuaFLefQ2xpX7A0YYaFMefYzR
skbb1es/yqOfMd4sGZDbOojy6G+M8FnbfDf1pzzUjHGhLkfvQU/KY6Ax8ips
d87uRnmoG6OsZIFlWYcT/f1h/L8ezjue6/f7/23tSNppaqcpqdR57qeGhlXJ
TNJCRVZkE0VooKVSmkYalDSEkqSpRdGS9lbv0u/63H7nfP983azX87qf61zX
HY8DOltONhh+j0D/4KBjf9nk9McI9A8OZDlh0oS6CPQPDvbXjLpz/kUE+gcH
e6tPtVOeRqB/cOA08lztnYcR6B8c1OY8dnC6G4H+wcGwZSfX1pdFoH9wMH/4
iwGbr0Wgf3Dw3/M2y4ZdiUD/4GCoW5lQkh+B/sGeb395xorcCPQPDiJn5h7t
eDIC/YMD/+GjDfLSI9A/2Pf7UmOy9HAE+gcHvwS/191SI9A/OFCyDrUp2x2B
/sHBtdweJ8OSItA/OMgpDq+CLRHoHxw8098d+S8mAv2Dg+dDu2Ze2hCB/sFB
QOWxuRGhEegfHJTN6Ow6e30E+gcHiQ6ajXr5RqB/cBD/cl6L9x7IYxQHx4My
Ai66IY/RHCzKu+e8fRnyGMtBs/qYvFWLkcc4DlqsSvGfZY88DDiwmnwrbZQ1
8jDkIEuqm6BjiTwmcPB+5mn9v7ORhxEHC980jqidjjwmctArYMfUChl5TObA
mzezvMYhD2MOjCb9dzV/MvKYwkH7iUu2njFEHsDBi8crcrPHIA+OAzXi+Zjs
EciD5+D6stR/pwYjD4EDR7+oXnn9kYfE9tPq1VGFushD5qBp2UTxdjfkwYQm
+nqBWtMJeagc/Fj6cev3DshjGgei894hbdsgj+kczJ54ofHAFshjBhOiHqN6
Co2RhykH338+WbvoTzj6BwfrvDI7RPwMR//gIOjnthfHv4Sjf3BQFBXwteJ9
OPoHB9t+Wk5s/iYc/YODKae1zhi8CEf/4CDi494lS5+Go39wMMrvj0nKo3D0
Dw6WV3VZ+OheOPoH2w/T3u3ocisc/YM9b/IajXml4egfHASbHd65ozgc/YOD
0Xuj5tdcDkf/4CDQovPk4fnh6B8c3Hk1g/fJDUf/4CDWddSyayfD0T/Yfk67
ktUzMxz9gwPN9+27rDkajv7BgeeEzomlB8PRPzjY0ef5mCH7wtE/GJ8H619G
7gpH/2CfP6z++NvEcPQPDuIC50fN2RKO/sGB3d0T3mdjw9E/WD/L7eQ1MDoc
/YODc/PiQraGIw83DlKWT96pEYw83DnQnjrswjp/5LGKg7oMj7pv3shjDQef
hozu6e6BPDxYPzjoO/eDG/Lw5KDT0RXRbsuRhxd7/+qAwq/OyMObg0ZdLv71
dUQePmz/GtmPbW6LPHw5eDxvoFP8fOSxjvXvvQYx/SyQhz8HaUUnMk7NRh4B
HLj+V1A0fQbyCGQ8vm++9UJBHkGM91u+LFBAHsEc9Nzc7FzvqcgjhJ0fOk22
XZqIPMJY/Q1eauM8HnmEc/D2s0uH9mOQRwQHAzuOOZIzAnlEsv6/78cw5yHI
I4rV89i6+M56yCOag6fXuMprfZDHRra/n45tFdgTecRwUGJX38moK/KI5cDs
8NWGb9rIYzMHdzc8vZLdAXnEsX46xWexZxvkkcD60ao7VUYayGMLB30njhjZ
uCny2MrBx+7F5tcbwtA/2H7+VzMz8XcY+gcHXaZc6eryIwz9g503cRnZE7+E
oX9woNXrbU/ND2HoHxw8WJI/t/ZNGPoHW0+b1WYFL8PQPzgImTan197qMPQP
9vOqDqYHVYahf7D9OORi88UPw9A/OEjf/rbP9Hth6B/s/Pru3TD2Vhj6BztP
l+bu7H0jDP2Dg7Xe/361uxaG/sHB6obdnf5dCUP/YPtt9Pu6LxfD0D/Y6z3g
9yYvDP2Dg9DhnwtqcsLQPzg4qDWvoOpkGPoHBxue3PSqzAxD/2D7Y+XJp1XH
wtA/2Hn50/FXzaEw9A8OWv8xKniTGob+we4LpkmTvqaEoX+w86dDjf2/nWHo
HxyUHls7un0S8jjDgcGzs0d7b0UeOWz907XLxsYhj1wODju/3jZtE/I4y8HG
PbuaOW1AHnkctJuwRycwDHmc58DCwvLq7iDkkc9BhYN+j4v+yOMi62dtt7R9
4YM8LrH9Ln9Pbr0WeVzmoL9w6crY1cijgJ2/Xi6Rdq7Io5CDpMSFLzYtQx5F
HExK1KzId0YexRyYp9XbfnFEHlc5+DImynewHfIo4WDz80mDHayRx3UOmu8M
c95phTxKOXD3fjb2kRnyKONg8I2imO6zkcdNdn7rnfS0mYE8yjnYLui93qci
j1uMX6/E6joRedzhQK8qepEBhzzusvtjTeDyYGPkcY/1z3P1P28ZIY8KDsYP
XqsxYDzyeMBBj27+id5jkMdDDiYejz98Ux95PGLPO9rYaMgw5PGEgze6zeSw
QcijkvHt4V72vD/yqGL1/aP1LbEP8njGwZrDdjMO9UQe1Rw4W/2e0r4b8qhh
5/80l7S1OsjjOVuPL4ah1VrI4yUH/V7V3zFtjzxecaBbPWlrfmvk8Zrtv0vx
RaM0kEctB5OjNjsfaIo86th5bnNtTc9GyOMtW6/1t99t/ROK/sFBgRlfrvUr
FP2Dg3s2mT03fw9F/+DgnfGpcs0voegf7HzMqqtL+BCK/sHBz7i3S7u9DUX/
YPelO2Yz9r4ORf9g9+Owi5uHvQhF/+Bgz42bBjnPQtE/WP9912eiUhmK/sH6
s5H5zgcPQ9E/ODDu28Z6xf1Q9A/WT/RqPZrcCUX/4OBRZUxt8s1Q9A+2Hl/3
nzQoDUX/4ODigBsVt6+Gon/wED8la/bqwlD0Dx68+9T36nQ5FP2DBzl32pSc
/FD0Dx6OtTDLtD0Xiv7Bg1mnvNUaOaHoHzx8/j069MTJUPQPHpyeOjy3ywpF
/+DhxudfMR3SQ9E/eDi64nDYpSOh6B88/EjoU+SZhjza8jD5pOas4anIoz0P
F/sO7/0yBXl04GG74UCDlF3IQ5OHq5bZsTbJyEOLh5UvI0f02o48tHm4PdOm
3dME5NGJh+S/r0fs34w8dHh46lS9aekm5NGFB8vvTYaPiUIeXXnw6Kuh8Tcc
eXTjYYv14V4lIcijOw/ddQ66JgUij5487Dp/tn6ZP/LoxUO7ywfOTvFFHro8
PIkemN3JC3n04WFg4N9n79Ygj77s4w1v+WJ35NGPh48OJyv2r0Qe/Xnw+9Nt
d/Ay5KHHw9du1VsWLUEeA3mY9bfsrOyEPAbxMOnZ4fbDHZDHYB74LxNitW2R
x1AeGs0TJ/1dgDyGMb5Dt2q9sUIew3mI9vyuWWGOPPR52DFh1ITiOchjJA8z
nbTCc02Rxyi2Xo8W/zo+HXmM5qHvyv82p6rIYywPFZUp03dJyGMcD5ee6A1O
5JGHAQ9vNKz1tk5FHoY8uNZp8VsmI48JPJz7r6f/ViPkYcTD5d2z7iWORx4T
eRjXN8Bk91jkMZmHs2f9HxwYhTyMeRi9cUBQxgjkMYWHl7tN+HNDkQewen1+
pfu1QciD4+HaGLdWDwcgD56HKpN+7d72RR4CD56lOQP+6SIPidUX336WTk/k
IfNg3PVf1IhuyEPhwX2nS4XSGXmoPBxpNGSskzbymMZDy3m9dwVrIo/pPMRt
G9ZpfzvkMYMHr8362wtbIw9THhb+aqVXp4E8ZvGQuCglT7M58pjNw7qp9xYa
NUEec3hIerSxmdO/EPQP9vPsjp3Y/CcE/YOH9NvdnC/8CkH/4GFD57xen36E
oH+wenvp+6DftxD0D7b/703ZavU5BP2DBx/zz3NjPoSgf/BwPm2dZvHbEPQP
HnzfXy9t/CYE/YMH6H49fMqrEPQPVg/1zsb+z0PQP3joNWTTx/PPQtA/GL8+
w3c2qgpB/2D8Bo7lpcch6B/seefHP4t+EIL+wcOLgxPX3r0Xgv7BQ4vyXk16
3wlB/+Ch6xL9kOXlIegfPLwvs6vPvRGC/sHDtIkH7VtfD0H/4GHC0R9nF14N
Qf/gYd4XuUVWYQj6Bw/j0zdxGgUh6B887J12ebndxRD0Dx7+/XsSkns+BP2D
h32370fqnEMea9h+iT/ssyYHeXjwkPFglsWdU8jDk4fVrQu7G2QjDy8eKs2b
X0vMRB7ePLRKb2fXcBx5+PCgeffx48VHkYcv688zXKfcPIQ81vEwctGVsIkH
kYc/689DqzLT9iOPAB4CffPyO+9FHoHs/X20T4/YjTyCeBj65kbA7x3II5iH
vI0tRrolIY8Qtl8uts9/uQ15hLH+pv92qO0W5BHOwwFur8eDOOQRwcMIPcNk
81jkEcnDzcLs5NsbkUcUO49u6nrOjUIe0TxopQcOvhuBPDbycC+qJtsqDHnE
sPNjpmnnymDkEcvDhx1lpk6ByGMzD2MrXBe+90cecex5e02a4u2HPBJ4MFHh
azMf5LGFh7dvo30T1iKPrTxoWw2/098DeWznQS9+1J9Tq5BHIg/7bQ99M3FD
Hklsf45PPfd0BfJI5uHvdIPZXsuQx052HkSuzNJ0QR67eBgWbVd1dDHy2M3D
nKO699VFyCOFh7Xf8re/tkcee3kIGGTRL9IWeezjIT/3h8fQhchjPw8ud3Nj
yuYjjwM8/DY75ephhTwOsn5U3KhTTwvkkcbDXfeT/oVzkcchHlbwb464z0Ye
R3hY+iwnuZcp8jjKg9Ee4xml05HHMcYzJD5/nQnySGfn2dQ7n/QV5JHBeBj2
rKkRkUcm4+cXFZfII48sHn5dm9QwC5BHNg9lm0wHtZqCPE6y/ve0us2VScjj
FA+ZwTpHA42Qxxke5r5u1WyqIfLIYefBoGc6/8Yhj1weCluefXpxDPI4y+r5
V6596Cjkkcf6nWbTRBN95HGehy+auaGaw5FHPntex0YDHw5BHhdZv9Zp8N0/
CHlc4uFbTUWwmx7yuMxDsyEnJxv3Rx4FPES8y01r2xd5FLL9UqFZUKmLPIp4
CJ5YvSmzJ/IoZv2tpblGWHfkcZWHmofx+tZdkUcJO7/ripuM7Yw8rrN+0VU3
pG0n5FHK9v/Li+mvtZBHGQ8zPJ6EXumAPG7yULJhV7P97ZBHObsfRo8eEdIG
edxivNcX/XVqhTzu8JDWJtpT1UAed3k45ZmeMKI58rjHQ9t99ladmiKPCnY/
0r594U8j5PGAvd+3Y0tfNQSjf7D1e33G7/afYPQPHk4v2nzjwu9g9A8eUqw+
XUyvD0b/YPVl1cZiz49g9A8eLsTpbIj7Foz+wer/lrAw7Esw+gcPvdddv+H7
KRj9g50fsTVPVn0IRv/g4fCBC5HL3gWjf7Dz52NSuVNdMPoHDwnjD2fb1waj
fzA+VXqjbV8Fo3/w0L5aVW1eBKN/8BB7c3q9TU0w+gcPXW67gP2zYPQPHv47
+Ki3U1Uw+ger531Pti59Eoz+wcPx40f2uj8KRv9g5yVruj4PgtE/2H0laJdX
yP1g9A/WT5oaQ+zdYPQPVr8au3fsvB2M/sHDwwX/Io+WB6N/8LBsYYpGXlkw
+gfrHw0XO5eVIo9fPGy7svdUdQny+M36R0HI8x9Xkccfdt9OObSnXTHy+Mte
x819o1eIPBp46LDwyoWpBcijkQBOFlw/60vIo7EA3g7tNL0vII8mAjz7siJy
23nk0VQAtfWBqNPnkEdzAVqM/0/nQS7yaCFAWtypIf+dQR4aAgQXdi/sfRp5
tBRAbrH6tXQSebQWYFOnpptXnkAebQRwm9w5f1sm8mgrQEeLb+6X0pFHewGM
L75Ke38MeXQQ4O1SQ8ceR5GHpgBVxaP2TDuMPLQEGPuwl61fGvLQFuCn3rTd
xw8gj04C5OQ3tqvejzx0BNCdHLen8z7k0UUA/3zJbmYK8ugqwMr3K3aF7UYe
3QRY+NN8/oWdyKO7AEPjZsT/TkYePQXI/b5PMUxCHr0EiHqZ5u25HXnoCjDn
4NEBp7Yijz5sPZr8m/YjAXn0FaCvyde6CfHIo58A72Y8auq/GXn0F8DRqcXW
yzHIQ08AvaUlu1ptQh4DBdhzxqfX3GjkMUiAZH0X7Z0bkMdgtl76dQGvI5DH
UAGKk83txoUjj2ECvLz3Jzs4FHkMFyDhyoR1t4ORh74AW67bnukfhDxGCpB1
s9Bp7XrkMUoAM4PCkBJ/5DGaPc+zk9p91iGPsQLsGPNe28sXeYwT4Fy74pCb
3sjDQIDY8h2OQ7yQh6EAj60KM0I9kccEAbL/7lpWvQZ5GDF+SYHxU1cjj4ns
4/5XB+5xRx6TBTD0uzWwkRvyMBaAq/wZ57gSeUwR4P6yxCVFy5EHCNDWWTNt
2DLkwQlwOPr8rHgX5MELUNixwf63M/IQWH0cG/Vo0WLkIQkghJw8W7YIecgC
9J70pvEkR+ShCHDyk37GIXvkoQowxujVpS52yGOaALV93Y0ibZDHdPZ6pL7O
b2vkMUOAY3bB5isXIA9TVs8Dbv6onoc8ZgkAS73+s7JCHrMFKN1U5XDTAnnM
EaDSxWWIao48zASIl33mXJ6LPMwFMK31fGg8B3lYCGAXWnDx7CzkYSXA/sLi
FkamyGOeAPrXa4/kzEAe8wX4OmjTMaPpyGOBAEtrerTJM0EeCwUY5/GncKqK
PGzY+7u27ckVGXnYCjCQNzOdLiEPewGs05O73xGQh4MAc+fch4U88nAUwOWp
28VXgDwWCdAj4Fbi6qnIY7EAJwoWX/tnjDycBXh9evucmMnIYwmr77Lbo3Qn
IQ8XASw+BztnGCGPZaxePDt94SYgj+UCbOj97fa98chjhQCDB8S2XG6APFzZ
ftYzi288Dnm4CTBtXLpb0hjk4S5Afln7lDGjkccqAS4/e97vxkjksUYAy4Kd
P130kYeHADMnH+7VYgTy8BTgr7/PltRhyMNLgLqBAdbiUOThLYAnN3j1y8HI
w0eAaOFNRcQg5OHL9mf7sRuHDUQe61g9vPeKKR+APPwFKE8cWrW2P/IIYOs5
Kt9Xtx/yCGT8pxxcVNwHeQQJ8D3HMnFVb+QRLMC3P0LXXrrII0SAjbdqaq71
RB5hrJ6cD/306oE8wgXwM2ttOag78ogQQCMp4G9FV+QRyfr3br/3G7ogjygB
8sZ56xl3Rh7RAtRvfpv6uRPy2CjAqDkzl6dpI48Y1s99dLxtOyKPWMbTI6+k
sxby2CzAQ61zjuUdkEcc68+RUVOj2yOPBAG6rEm1V9ohjy0CZNwOLmzWFnls
ZfXXNmVlQWvksV0Azbq180JaIY9E1j+SgsPElsgjifWr41O+tdBAHsns+boN
Si1pjjx2sq83ytkS2wx57GL7sci10KIp8tjN6uNZsUGvJsgjhT1PS+7ly0bI
Yy/7eN95dzL+BaF/sHpzj/7n2xCE/iHA5F3zlyp/g9A/BHiezmnq/AlC/xDg
ZvuCr89/B6F/sPoIt9E++SsI/YOdP1yca1h9EPqHAC+uVjWb9zMI/UOAWxrF
94b9CEL/EGCiev1Zo+9B6B9s/4xdqVfxNQj9Q4Apt/X3p38JQv8Q4EB0/PyI
z0HoH6w/6fVQHT4FoX8I0O3KdNfJH4PQPwSY/ibtetcPQegfArz3yLb78S4I
/YP1m9QvQ+69DUL/YPcTrbohp+qC0D9Yfz6pa7ftTRD6B+tfT3WuedcGoX8I
IEoWSxa+DkL/EGD1J0cj7lUQ+ocAmSaFUwa9DEL/YOdDp6Ze7V8EoX8IUOC+
v/pHDfK4LMC1ihEBz6qRR4EA53WHzrj+DHkUCtDSs8/0M0+RR5EAVk5JvqlV
yKOYvS7v9Si+EnlcFWDVj/FLg58gjxJ231jpOmjNY+Rxnf18PdNOix8hj1J2
P3KxHznvIfIoE+DI/ZHeMx4gj5vsPFuufOAqkEc521/eY+Im3Ecet9h5fXid
/ah7yOOOAI/+ZVkPuYs87grw4a5tcP87yOOeAFcedrirext5VLD67zx3do9b
yOOBAB61J350LUceD1m/bn6xqMtN5PFIgD/eGhe7lCGPJwK47u9S0/UG8qhk
9Tlp/fAepcijSoAk0xu7da8jj2cCjDCOm9C/BHlUs/tS/oJfg68hjxp2/jzJ
fTbyKvJ4LsDn+ikfDIuRx0u2f4t8+3JFyOMV25+mDT7TC5HHawHav13w0/IK
8qhl/XJmv6RFBcijToB/a1/ZrrqMPN6y+1i+kRp4CXm8EyC1NN1880Xk8UGA
NTsfhOy9gDw+CnDBb9q97Hzk8UmAJa0T1eLzyOMz4znRovJxHvL4yu5Xpp0T
Pp9DHt/YefTEbWnLc8jjO+uPJT/s+pxFHj8FOGoKa41ykUe9AG8+Vx81y0Ee
vwRw2LiqkdsZ5PGb9Us5bE30aeTxR4CRydnNDp9CHn8Z31kJ2cUnkUeDAM0D
zq1/nY08GomQHlPg0jIbeTQWodMEwXXoCeTRRIRhgbdjZ2Yhj6YiHDrX6saq
TOTRXISiTUF62zOQRwsRNGtvJ55PRx4aIgxpvX3gy+PIo6UICUFLytodRx6t
RfAaUhVreAx5tBHBbejWZY5HkUdbEWb+HmgbcwR5tBfhpbX+snOHkUcHEe7Z
yjFvDiEPTRFm27Uu6XoIeWixz2/euZdJGvLQFmG60jzC9yDy6CTCYCcPjeMH
kIeOCFW1/3Y9S0UeXUSYe1ycppOKPLqKkHv3aZvp+5FHNxEcbrjWBO1DHt1F
WDc79kbuXuTRU4S3Dk9Lv6Qgj14iaMz++3R4CvLQFcE9O6KFyx7k0UeE+669
IHU38ugrQkG6zcbqXcijnwjL37yu670LefQXYU2VtbXdTuShJ8LlbfMr9+xA
HgNFUJ2C3KuTkccgEcqq13QakIw8BrPP/3Lr6pIk5DFUhKYFkzcdS0Qew1h9
FFk4fNmOPIaz58nNF422Iw99EfJSuhkGbUMeI1k9FLWcULIVeYwSYcAFfaXT
VuQxWoTRTvpOdluQx1gR5lUciTmagDzGifAsUCmqj0ceBuz7dzjUWolHHobs
833crbfFIY8JIiz9Jea82ow8jNjna5X0mbAZeUwUoUlU6paoWOQxWYR9bj7a
VTHIw1iECJ0PO8fEII8pInzSPjQqchPyABGmqDPLqjYiD449390Qz/EbkQcv
QkqfL3qx0chDEMGzYsrT2ijkIYkw543mXiEKecgieER1WL5nA/JQROg3tmby
n0jkoYqwes+ozgsikcc0Efre3PcjJwJ5TGf11ry6smsE8pghwrGrCdd9wpGH
qQhbahZdeByGPGax13a/c6aEIY/ZIryIaZSzLxR5zBFBadInTyMUeZiJUL2p
SeHKEORhLkJzde7tu8HIw0KE1htyn08ORh5WIvR6W1N/IAh5zBNBa5qPlmYQ
8pgvwviCQSP8ApHHAhEGnUqa/no98ljI1u+C7wrz9cjDhq1XwdrYywHIw1aE
jGqjk6MDkIe9CCXr3B/t9UceDiLoGhY31vZHHo6sHr7WDQlbhzwWiRBwN3Ju
vR/yWCxCV2NTvxV+yMOZff+btfurfZHHEtYfXFuUWvkiDxcRrCdafC3zQR7L
WL1sCemm+CCP5SKE94QpF72RxwoRvmQaOUz0Rh6uIvR06x18ygt5uLF+dCIl
ZbQX8nAXIabzyrz0tchjlQjxq8fdG74Weaxh/bHyYN1RT+ThwfrvUY8/wzyR
hyfb326mrY97IA8vxqf+hfZID+Thzfaz2ZuuJ9YgDx/2fkvadhu/Bnn4ivD9
ZaNO51Yjj3Ui7Fjq1YpbjTz8RQi07PereBXyCBBBqMuumbUKeQSK8H53VeED
d+QRJML1oRb7HN2RR7AIYmCJ13s35BEiQuaNz5KPG/IIE2Gkf0DbFm7II1yE
4HEDrie4Io8IEWrubgvq54o8IkWo8I0aeWIl8ohi9RaQfZdfiTyiRZi6qsj9
7grksVFk/u7ddMkK5BHD3k+i/8bfy5FHrAjaXTa2iV2OPDaz/dtjfuCA5cgj
ToTChcl1Z5chjwQRVpU2nzZ3GfLYIsKtrXN21y1FHltZv9Ed9zpkKfLYLsLF
pk4DdJcij0QRjHsnWuS6II8kEf4ERfhauCCPZBEOr30T/2UJ8tgpwo9Az92b
lyCPXezn2zzfOXIJ8tjN+kHjt5tuOiOPFBF2JYur3J2Rx162H2IPyR2dyT9E
mBVws92pxeQfIvwyXl00bzH5hwjtKk3c/zqRf7Dzal+HNvudyD/YerXx32bi
RP7B1vfG9I6fF5F/iHCgwiAgaRH5hwhHZ3x/yC8i/xBhbaSo996R/IOdl72q
7BIdyT/Yz7u3boPoSP7B7hMZj/d+diD/EKFHzalDexzIP9h95XHRLlMH8g8R
hhqXBDbYk3+w/ljtNyfDnvyD1VPF9g4O9uQfInx0enRW2578g+2vpo3Miu3I
P9j56lRY4WdH/iGC3srX6mg78g8RHk/of/C1LfkHe91l/MfdtuQf7D4TW9nf
ypb8Q4RL8ysETVvyDxHOLa42LbEh/2Dv736uGGZD/iGCQfPeepwN+YcIrfxv
fvy7kPyDrX/DhtRzC8k/2M9b307wXUj+wdZjULfrRgvJP9j5M3fF5N/W5B8i
WMQVbTtnTf4hgl3a64f+1uQfImyMjm3OWZN/iNDbJaBbc2vyD9Yfkj10ShaQ
fzA+2WN+xS4g/xCB8/S5YrmA/IOdJxWtvHQXkH+I0L3xAc3X88k/RDhp2jYu
cz75hwjOMxvX+84n/2D97LwkyfPJP0Twjd3h3XE++YcIZ2uvxD2dR/7B+qtu
6Obj88g/2HmQs8Nj3TzyD9aP3MqMZ8wj/2D7Xf/p257zyD8YH624gA9W5B/s
/rQ47ftFK/IPESwPv5y9xYr8g9VPdIfNLlbkH2x/vas9YWxF/iHCxCqDXG0r
8g8R/ks5u6/OkvxDBNO0SW6XLck/RNif4K+7w5L8Q4TjE6RMD0vyDxEgyWrA
LEvyD1YvtT6+Qy3JP0QwiVx1ooUl+YcI/9o0K31uQf7B+q3Bz6JLFuQf7Hz4
obk/xYL8g93f3bvYB1qQf7D76Zfyv/YW5B8iDGxouo63IP9g90nwejTAgvxD
BCnxc9eWFuQf7LzWmmj4zpz8Q4I1r7oY3DIn/5CgSfDcjmfMyT8kaLouq2yX
OfmHBO13/FkaZk7+IUH9nf+erzQn/5DgnInXZCtz8g8JLGYaruHMyT8kOG7T
LHK4OfmHBGsHpfl2NSf/kKBDWO205ubkHxIsDYir/2JG/iHBW3V5SLUZ+YcE
c5Wpb8vNyD8kSGxVMfKSGfmHBHdn/Jl9woz8Q4I+/3mbppqRf0iwbliXwdvN
yD8kONF3b2WUGfmHBEam1a7rzcg/JOhuuu+xhxn5hwR36tL7Lzcj/5BgUvfb
sqMZ+YcELg33xQVm5B8SxL+M7GVmRv4hwU+T7PIZZuQfEly41ddWMSP/kOC5
aUohb0b+IYHmhd8tppqRf0gQPf1v38lm5B8SdDHx6DzRjPxDgoeGw19MMCP/
kGBKweeo/73+//4hwbNLca2NzMg/2HobPHT839f/f/9g6zNta8L/vv//9w8J
ts9L2DmVeOhL8Ls6xV8gHiMl2JgQPV4lHqMkuCT2LZ5JPEZLsP7nyJHmxGOs
BM0fhLlaE49xEpRN/hy6iHgYSOB3EFavIB6GEpy6wI9fSzwmSKBjU1QeSDyM
JGjrn8xtJB4TJShUYiITicdkVr8dVh04QDyMJZhq2jExm3hMkaD3Ec7+MvEA
CUo+lf29RTw4CZK6RbnXEA9eglaSkPOVeAgSpOSV3G1O+0OS2H79VNiV9ofM
1is4PHo47Q9Fgh6jF+r93/5QJXj/hk+wpP0xjdXj5Tb3VtD+mM7e36+IuhDa
HzMkUL5G3tlhTv7B1nfqs9iT5uQfEshb7HqXmZN/SDCy/EFQrTn5hwRFv3qd
aWpB/iGBz9TGF3pbkH9IEPDTPGky9SsLVp973koLqF9ZSXC+cvsVb+pX81i9
BAzXSaR+NZ/V/9p1hjnUrxaw9a5eMOwh9auFbD0a7/j0m/qVjQTZvGZEL0vy
DwlixsV8AEvyDwlSY2sHLrYk/5CgdszXkVGW5B8SdBwQ3CrTkvxDgojYpdn3
Lck/JICr/iMaLMk/JDijJHgNpPNjiQSlxwPiZtH54SJB5sVOfj50fixj9bli
6LhUOj+WMz5XtuTdtCL/kOBboyGd/liRf0jQPzBv4pB55B8SHC0aMMpqHvkH
W88Aw29h88g/JJC8S8JPzSP/kCD/UPbrl/PIPyTQH3atc5f55B8StIRqbZP5
5B9s/8+8XeVH57m3BEsqV3tl0HnuI8HovUmVz+k895WgYGUvrW4LyD8kWG58
T2vWAvIPCexHJj4NW0D+IUF6hLHv+QXkH6weM3ZWf19A/iGB3thNOiOtyT9Y
fRW+0llqTf4hQahxUM1+a/IPCUy2jvN7ak3+IYHZuwdPe9D9KkKCnuGy5ny6
X0Wyei6xaLud7ldREoSJT+/co/tVNOs/qeecdWzIPyT4fr7gioUN+Qdbv8jy
99tsyD8kcNI9V/3AhvxDghUXFqb0sCX/YPxvxAyxsyX/YPv15lD//bbkH+y8
XNl6R60t+QerPw+NEH078g92ftz9b5ynHfmHBAkplzLz7Mg/2PnYYeyPZvbk
HxLk+AxtbmpP/iHBa+vgyu325B/stbnO+hp78g9W3wPz34xwIP+QQD1l1cvX
gfxDgpktz3crdiD/kEAwuVbVyZH8Q4JZV6xWLHIk/5Dgv9fC5ROO5B/svJSW
PmuyiPxDgnsx+4vMFpF/SDAvuczjwP/5hwR/bIvqfv6ff7B6/OE8eLoT+YcE
75I3jtjjRP7B+ukR7d9fncg/2H0j9cEmk8XkH6w+B+XU7llM/sHWtz6m9c/F
5B9s/9YbfTV1Jv+Q4Kv+tn1pzuQfErhdCuzaeAn5hwQD6++bWy8h/5DAcvJa
q9NLyD9Y/Xed3Kcj+eBZdt8wbJHh6kL+IYHzkhNNS13IPyRw3KKrO3Qp+Qfr
xzcGN0QuJf9g68tl7K9dSv4hgTtsbm+yjPyD8Zl0ZMqRZeQfEvQreDy27XLy
DwmyNjT94Lqc/EOCUQ6NVt5eTv7B6mtyVub4FeQfrH+O+J6zYwX5Bzv/XI6G
NSY/vy7BRcju7LKS/IPdt4a8W35zJfkH27+nDMIMXck/2H0g0c0xxZX8Q4LB
B32atnYj/2Dnza2xLh5u5B8STB8RsPmpG/mHBN3eTVg33Z38QwIte3FYjjv5
B6vn34G79FaRf0hwdebN2wmryD9Yf2ileb3JavIPxutv//DV9PuSJ6w+u71r
+px+X1IpQZvlJqL5GvIPCfb06aUUrSH/kMAjXG1r5EH+wfpzy+MJxzzIPyQY
N2p4ZR9P8g/2/Q6l1W71JP+Q4Ilh49Nt1pJ/SLClqLsUvJb8Q4Ib8+9v/bWW
/IPdh3U6H1rlRf7B7o/GeX51XuQf7P2PPqrpRL+/eifBslWFzlX0+6sPbL/s
eO8/34f8Q4KaFS0s7/mQf0iQl//lwxxf8g+2vlFb1Zu+5B8SbHp5y3GmH/kH
u+81jzYu9SP/kCDDOPXB9HXkHxIE/200rnQd+QfbX3dCZ830J/+QYOUK7WE3
/ck/JPCK21w0J4D8g9Xz0Gd97wWQf0jwa9KryfPXk3+w8+pNeJeq9eQfMviu
Opi1KJD8Q4aTY4a0qQsk/5BhZdrX/quCyD9k2Luk7r/6IPIPGQIHf4kPCib/
kGFh3sfa1iHkHzLs6Xj175YQ8g8ZThna3+odSv4hQxOLXYuOhpJ/yFCW6XTS
MIz8Q4YJ6TsKroSRf8gw8MaguLnh5B8yjD/yoWd1OPmHDBkN95zdI8g/ZHBP
KXBtFEn+IUN10K5xcZHkHzK8zjLJ6beB/EOGW9bpv05uIP+QYVpxVr0SRf4h
w4x5E089jiL/kKF9rP5I92jyDxl+ang6N99I/iFDjN+3BTs2kn/IsCI/oe2Y
TeQfMoy4ZOR3jX7f3kcGh803DjrEkH/I4G8+PvZ3DPmHDDfmWI/bEkv+IYNT
bf9t+pvJP2TQ3OJ18tpm8g/2/t8Zxy6OI/9g65dqO7BJPPmHDHLUJZ898eQf
7PtHmm4wTiD/kGHmgffmTxLIP2Q43yjiid8W8g8ZllQ06dNzK/mHDJWBJr3P
/9/fP9j6ugmPbLeRf8jgPebh7MbbyT9kSFn1NTh1O/mHDH6ffd3VRPIPGfTi
5nV7n0j+IcPxaZ7+8UnkHzK0GHt254Rk8g+2/j6aXk+TyT9k0Frm0DZiB/kH
q0eXbQtH7iT/kCHxe+KSBzvJP2SIPzp3RPAu8g9Wr1OPHx9Of4/iZDgWFF9b
sZv8g3299bvKkD3kHzI0vZ26aVQK+YcM5U0P/qxMIf+QYczQRz027iX/kCE5
cdjvifvIP9jz5YXG1+0j/5DBQLf8RfJ+8g8ZtO3qP01PJf+QYdyk2tN/U8k/
ZAiOjBqfeYD8Q4aK8SVuiw6Sf8jweVa8Y5c08g8ZFv280b6U/j5oJsOGZS4e
QYfIP1j9NZqZYHiY/IOt99Alyz8cJv+QYdOqfX8OHCH/kKGjX51se5T8Q4ae
zYZN63KM/IM93/NZLW4dI/+QwbC15Bd9nPyDfb+gH4fkdPIPGR6smB3bJIP8
Q4aollP1L2SQf8gw60h62LpM8g8Zml2K3jqR/l67SIbDdy/b/Moi/5DBLByq
ck6Qf8jQb/Pnzj7Z5B9sPQsva0w8Sf4hwzatvZn/nST/kGGSr49W/inyDxk+
9jQaGnSa/EMGk1E3fotnyD9YfTftH9Iqh/xDhoaGQQVlOeQfMnTef+3sllzy
D8Z7w/el1mfJP2QwWpRU3o/+fu4hQ9B/+z7U0d/PPWV4Ma7Rlew88g8ZUlvv
me1/nvyD8d28couST/7Bft6X+bEdL5B/yPBrzVyu6gL5hwxhq6UjRy6Sf8hg
79i3xOsS+YcMVuV3U6TL5B+sPziY6ncqIP9g63d73ernBeQfMvz9aboy+wr5
hwyxF7J1QwvJP2Q4NyI53IL+nyFchpF2n1MHFZN/yOAaecjndzH5hwwXv6c3
K7tK/iHDsDbfpH3XyD/Y84pLjL1KyD9kuDyuvm7GdfIPGYwjtpn2LyX/kMGi
YbTL71LyD9Y/Pc4a3r5B/iFD3cPe54+UkX+w82nC3PqQm+QfMmhkcW9sysk/
2HnkWxU74Rb5hwzq867vtG+Tf8iwfG7134+3yT9kaCwNLiy9Q/7B6m1WFXfk
LvmHDPd7fVsTeY/8g/FfvcB6yX3yD8ZnUJN6uYL8g9XniCcmgx6Qf7D3G/1w
dsuH5B8y5Du8bVv3kPyDnU8vmgSUPiL/kCHBXis14zH5hwzvJ7Rcn/CE/EMG
n9cP2nvT//sckqH4j4eZTRX5B+u3fcpmCE/JP2TQ73D/95Bn5B9s/+4OsNGq
Jv+QoXtursevavIPGebY+0BNDfmHDF2PZVy8/pz8g/EvMf1+6gX5hwy/G5lU
pbwk/2DPe3iz38ZX5B+sn4zvesP7NfmHDCX6t28vriX/YPU7Kmuj2RvyDxna
fkz7zdWRf8iga3C45+i35B8yZNWkfenzjvyD9fsP29ZpvSf/kMF80dKzTT6Q
f8jw1KnjsW8fyD/Y+xsaNuf1R/IPVu9NTx159In8g/WTOVvPlH0m/2Dvd3M3
74Iv5B8yiLMM3uV8Jf9g97ExT7QzvpF/sH7/vfHHA9/JP2SIXJrsv+sH+YcM
39ckXdj6k/yDnZeaX0/G1JN/yPB1zg6byF/kHzLcsQnPDf5N/sH6hfuhq/7/
kX+w/l35PcrnD/mHDFdbLWq09i/5hwzcmheD1zSQf8iw8ahrs1X/yD/YfWH+
j3i3Rvj/iQ9kSJvofte1MeU/ZNja+9ZV1yaU/2D3zY/t3N2aUv6D3X8O9ihx
p/9PrJRhvsXH+6ubU/5Dhoh+Ads8W1D+Q4beJudb+mhQ/kOG2d32jfBvSfkP
GaC+b/PgVpT/kKGR/ZjYiNaU/2D98enV65vaUP5Dht3dH5/d0pbyHzK8vWa7
cGc7yn+w9TtrkpnanvIfMqy7GXf6eAfKf7D+1DDc7Ywm5T/YfdBc69ElLcp/
sP7zcdzPUvp/0Y9s/7aIKXqgTfkPVn81HdWXnSj/IUPS01y/LzqU/5ChZpWP
Q6MulP9g95ne6q/2XSn/wdYrtKeg243yH8wHZr2fot+d8h8y9JGy3k3pQfkP
GQ4Z282Y3ZPyHzLk6H2wcexF+Q/WfxrM+3rqUv6D9dcnUdsie1P+QwbrN+Hn
d/ah/IcCJY6wLasv5T8UgOT0PsX9KP+hwOrvVxdW9qf8hwL9P4RP+zaA8h8K
6HZ89qbNQMp/KDCsaenEAYMo/6FASy/e2Hgw5T8UsDOc9NlyCOU/FLjQN91y
1VDKfyiwZVDCyo3DKP+hQC/TGoNDwyn/ocDi9ISMKyMo/6HARM89j6r1Kf+h
gN7zv6f/jaT8hwKOM9JE3dGU/1DgQdctIcZjKP+hgOaVvDU2Yyn/ocDwym46
AeMo/6FAdYvUJXsMKP+hgOtPs+WXxlP+g71f7359XhhS/kOBmCUtwzWMKP+h
gMaphp3DJlL+QwGdxQ1OsydR/kOBUbGNqjwnU/5DgSG2DRo7jSn/wdZb83PN
5SmU/1Ag+sct17qplP9g739t8tGOHOU/FEhuISZN4in/oYA09qrhYoHyHwpY
JfeJiBUp/6GA4Xs54qxE+Q8Fln4aN+GVTPkPBUL8XiR1VCn/ocAgn1nHpppQ
/kOB36/c3FZOo/yHArvuTX2+YzrlPxQ46JKrcX0G5T8USLx//8nvmZT/UOCR
S7zjsFmU/1Agy+9V4sLZlP9QwCjgxvqYOZT/UMD6C9fl0lzKfyhwdcUUu29m
lP9Q4OOW81aDLSj/wd7fgLONbCwp/6HAxTf6C+KtKP+hwJXLnZ2uzqP8B1v/
fSt0/82n/IcC6RuHbRhvTfkPBVKTTFNdF1L+Q4HXX8rd0mwo/6HAw7vH3z6z
pfyHAvNjnnXpYU/5DwXOBTp9s3Cg/IcCl3sbBMU5Uv5DgaTPM/NvLKL8B9uf
MUeOtl5M+Q9W7/tkE9WZ8h8K9H7Ta3v4Esp/sOcdM3xroQvlPxSIdVgpNF9G
+Q8FnrlU7pWWU/6D7ZdZ3pnhKyj/oUDB8IluV1dS/kMBZXjvqtZulP9g+zeq
/9+Z7pT/UODuVqE0bhXlPxRYn+E3/f5qyn+wr5921beHB+U/FOj6Vm+Bgyfl
Pxj/wXFv0tZS/oPtr2Mthnz0ovyHAgdGhXQ19KH8B3v+4KY5630p/6HAtfWh
Gtf8KP+hQGm3phra/pT/UCB+7rrTNgGU/1BgwpT3OofXU/5DgX1NzPS+B1L+
QwGviiMvuGDKfyjQpcUXs9gQyn8osP2N3prKUMp/KJD7QeCHh1P+Q4GXCSaX
/CIo/6HAgKXjPl2PpPwH+36aTW72jKL8hwLfJmXauEZT/kOBdVmTd17cSPkP
BX7KB6K0Yyj/wfrri9eDl8RS/oPVV3ATr3ObKf+hwLjhXz004yn/wdb375l+
zgmU/1CgfMCswLwtlP9Q4L+npzdpb6P8B9uf699PW76d8h+sPyz+fKYgkfIf
Cpxqeuluz2TKfyhg8HTB3rU7KP+hQLdN53vd2kn5DwUasl+bDN9N+Q/29W0e
6EXuofwH42mzKetFCuU/2P4PbvGe20f5DwXsl/AP9uyn/IcCaRqwpiGV8h+s
3t0bztscpPyHAk8urcs5n0b5D7Yfh5x11D1M+Q9Wn29O5a0/QvkP1g/nuhVV
U35wswI1RS/Xi8cp/6FA3Nmub9LSKf/BzqssjSZtMyn/ocAR7kSJexblPxRY
pdlVuH+C8h8KtLo3Yfnkk5T/UGCSVSdh/ynKfyiww+1ISeszlP9QIFzjv8Zr
cij/wfZLtxZvHudS/oP1p4zr66VzlP9g/f3l9KKMPMp/KHD4dXhe93zKf7D1
/brOMZzynPsUCLbQz/lyEXnsZ5+/Ysd5u8vI44ACbmlXVt8oQB4HFRgYdqRi
UiHySFMgY+vMd0eKkMchBdx90jO7X0UeRxQwq74xIPoa8jiqQF7MMfVPCfI4
xp7PbHpP11Lkka7AX62je57dQB4Z7HzOK71tdhN5ZLJ6tso6VVyOPLLY+fpt
vjr5NvLIViA/pzgq6w7yOKnAp4r/1g26hzxOKZCy7afu7vvI44wCW03y3HUe
II8cVh8W01dveog8chU4M+pg/xaPkcdZBU7YlYWuf4I88hQI9S7c+qsSeZxX
QLvvJkuPp8gjn/HvMKj44zPkcVGBO622vl5egzwuKbDp1YMztc+Rx2UF2m/8
Zuj8EnkUsOf/9GbJi1fIo5D1gx7nlEW1yKNIgW39llXUvEEexQoUDf/VedFb
5HFVgaPuy1q8eIc8ShR4Ou7igcUfkMd1tj43/3x7/RF5lCqw8FC/b8s+I48y
BTaOG7f/wxfkcVOBst9jm6z5hjzKFZgTN0Cr/jvyuMXOn90ty/1/Io87rF4r
aqY0+4U87irwofFpm+jfyOMeu899Cx2u/Qd5VChQFz/36I6/5B/sfL/T99GA
f+QfCow9+z0nvRHOA3ikwHvrW4pRE5wH8ESBnCdnwq80xXkAlax+3Y95zm6O
8wCqWD9bcKJTZQucB/BMAZsPpYuWtcR5ANWsHmP+Oda3wnkANQqsPT6zY0Qb
nAfwnNX/jbOrOrfDeQAvFeizflrQwfY4D+CVAt5OjThDTZwH8FqB6yOeZV7V
wnkAtQqM3/G+fIE2zgOoU8By3fC97zvhPIC3CkzJTOkb1BnnAbxj54+e6Vyd
rjgP4IMC9Q8njD3SDecBfFSg32OnK1N74DyATwqcl+43v98T5wF8ZnyluJ8r
dHEewFd2n++SnNSsD84D+KbAhmbf3+7si/MAvrP+ueTgB4P+OA/gJ7tPHj2x
9+YAnAdQz85PWbf5soE4n+EXq4/L77s2H4w8fisw7bReZcoQ5PFHAYurJXOM
hyGPvwqsSK9e+4jmMzSw/jPCbYa3PvJopEJON+/bnUchj8YqzLNs3Or0aOTR
RIU79zp8shiLPJqqkJt0KOLHOOTRXIUzJ8pvbh+PPFqoEA+brhpNQB4aKvRf
/XzVEyPk0VKFOWEPrq+fhDxaq9C+eNX9/sbIo40KcxNOxl2dgjzaqtDV4uDf
lYA82qtgFT6jeyceeXRQ4V/GsddnBeShqcLPpaWLHSXkoaVCJ+usLa0V5KGt
QjcjB49sFXl0UiHzanUzm2nIQ0eFJZUTZI0ZyKOLCkfmr5hwYiby6KpCgX7w
Y5tZyKObCuULA0e2noM8uqtw5cuKcWfmIo+eKti1N61zMkcevVQY9mTIHG1L
5KGrgu/2FksvWyGPPuzzo+pGr56PPPqyn9/uydF+1sijnwqvIqvv36H5Jf3Z
eq1unB1mizz0VKg25WGCPfIYqMLoE0cC3jogj0EqRE/hXPcsQh6DVXiS2raD
+WLkMVSF7FRth1ZLkMcwFYzb2jhdcEEew1WYkvOx69plyENfBa0ttwNGrEAe
I1XYl9R228uVyGOUCstupdrudkMeo1VYMXffA6tVyGOsCvp822Yd1yCPcSqc
vfvmWakH8jBQYfsM3i1yLfIwVKHwd88M0Rt5TGD1OCUopbEv8jBSYWH4WuGC
H/KYqEJT02aJ/v7IY7IKrn3G7J68HnkYq3B5m4bln0DkMUWFDfM2XsgLRh7A
1r/H1Uf+ociDY/WRejltajjy4FWYXxgysEkk8hDY89lpWxVuQB6SCpUOPkYb
opGHrMLYkvM3Zm5CHooKU1NrtbVpvo+qgk7rJm0fbkYe01RoNaDj6T3xyGO6
CumD+3ZcsgV5zPhf/Rn2GbkNeZiq4KZt8+znduQxS4X848lzLyUhj9kq9N5R
vzZ6B/KYo4Lu/PUzLXfR/Cu2PmsM7/fdQ/OvWL2FDNH6kELzr1RYN8a24ew+
mn+lgmhQtSsyleZfMd6zT3y0PEjzr1QYafn8q94hmn/Fvt9A3yPfD9P8KxU+
Z67XLjpK869UOPfpj/724zT/ivWnT7//uGTQ/Cu2P64F+0/KovlXKgzauyuz
fTbNv1Ih9Jj5tpqTNP9KhRcjsvTPnKb5V4ynZ57Pxhyaf6XC8Jr1Xo5naf6V
ChlPmw02yqP5Vyo41ZpHa+bT/Cv2OtRnb+0Fmn/FeJisW3bpEs2/UqHvE+dX
yQU0/4qt13tex7OQ5l+x/mXc/eesYpp/pcKApB/Rw67R/Cv2PE+q72hcp/lX
Knh9fFn2opTmX7H+dq2t/+Uymn+lgqW7fVVKOc2/YvXyve7L+ts0/0qFad6n
z9rdpflXKmgPvmEA92n+lQo9wcip7wOaf6XCg1bN5aaPaP4Vq6cnEx+/fEzz
r1g99XzZ/1olzb9Swdy4fZ/jT2n+Fav//Is346pp/pUK70ZojPV6TvOvVHAY
9M7E5iXNv1Lhr5lvJ/E1zb9i58eyvPhhb2j+lQpxI89f0X5L869UaO4ZceTP
O5p/xT7efaD46gPNv1JhZbvUuPJPNP9KBUe1bcK5LzT/SoVrd5aqad9o/pUK
YYXFWQk/aP4V6xfc6JuB9TT/SoVxXlkprr9p/pUKmw6aDbSh+XBbVGjco7/9
jAaaf8Ve6w8zndwI5/VtV8Fb9vo0vAnO60tUoehBR0W3Gc7rS1LhgnOruZot
cF5fsgqH1ztrNW2J8/p2qmB40SDsRyuc17dLhYjbwcfr2uC8vt0q9HGdH/W0
Hc7rS2HrbVXY414HnNe3V4WJjrcdrmvhvL597LxesXHhZW2c17ef8XL61+as
Ds7rO6DCecHQ/UQXnNd3UIXFHWHDUZrXl6bC6pd6Vgd64Ly+QyoIT7893NML
5/UdUSFyZK7Wjt44r+8o+/na6xu29cV5fcdU2Hl3bkpCf5zXl86e7zr83KyH
8/oyWP1ZWzSNHYTz+jJV2Fi/88qmITivL0uFPX0GTNo0DOcnZrPzwf6n86YR
OD/xpApj5vZXY0bi/MRTKjjvPFkVOxp5nFFhwdczQ+PHIo8c1s+7Thy+1QB5
5LL98Uh5nmiIPM6q0KHTh1m7jJBHngoGGUar901CHudZ/ew1nHbIGHnks/3/
4VtF+lTkcVGFmQcCepzmkMcl1h9fVHfKF5DHZRW+3xt2pUhCHgUqhGQtHVKu
II9CFS6dOyQ+MkEeRaw/yz90Xk5HHsUqWGfa7fo0E3lcZc+z+MujP7OQR4kK
/lXnylrNRR7XVUjYe827iznyKFUhlRvyUM8SeZSpkGVb+3HcPORxU4W8A53O
iwuQR7kKV8vPgcVC5HFLhbsH3/o62yKPOyo8+i9rubc98rirQmlmT+1oR+Rx
j+3vbKNVu52QR4UKGv86h59wRh4PWH9Lvjyn2AV5PGT9aee0u0+WIY9H7Lwa
cL7d1xXI4wnbjw6DG1q5IY9KFZ7FJh/ouwp5VKng8bNvs4lrkMczdr6/L+1m
5ok8qtl95u7hVyu8kEfN//pJ8bIIH+TxnK3v5LEH9/khj5cqmF7+k5jvjzxe
qfCNGyM8Xo88XrPzxaYmtT4IedSy+9CVHvmdQ5FHnQqPx7yPMQhHHm9Z/1+1
uItFJM3fVaGLRYKVZxTN32WvL4XN2raR5u+qMCt1+r8zMTR/l50/v786P9pM
83dVeFm6KfxvPM3fZfUwarBt3600f5edX8rt99J2mr/L+iHsMFieRPN3VZg8
L94gbgfN31Whx/2i92d20fxddl/toNo+3UPzd1n/cdaL0NhH83fZ+au6uoxK
pfm7KpSNHtNkwUGav6vC7cOB5qGHaP6uCXSQltplHAmd+v8AcaM+YA==
         "]]}, {
        Hue[0.1421359549995791, 0.6, 0.6], 
        Directive[
         PointSize[
          NCache[
           Rational[1, 360], 0.002777777777777778]], 
         RGBColor[0.945109, 0.593901, 0.], 
         CapForm["Butt"], 
         AbsoluteThickness[1.6]], 
        LineBox[CompressedData["
1:eJxc2nc81e//+HF7772d43DOsU9bQ6+nopJSaZdSQqVESspIaGunlJZEJZKR
vffeJCWlNEQKoczfeX96Xt8/fv753M4Hr9fret6vB+/Ohe7obufMx8PDc06e
h+e///3/P3wV4pd2+pykRu+W7NN+vJL69zqUsjydviIwaBuVrnWqZ036fUpb
WHrmNmEX/HwUtX9/YZn0Ajcq/PZ/HzFUwou1EiWmnvj18ZSx9dGYyXQvqnfN
f/9PIsXojJWomXsMv/8lddh+1eJlSX6UWOsjD3OxNGqGUJG4pewJvF4GFTN1
VMSuJJDSt79cOMTOpoZoaZmbvYLx+rnU7pBPUS70U1QU97tbH+VTCopm+icr
TuP9CqgTuzTO57idpWb876OI6hIN+K4pdR7vX0y1Pze2TXgWQhUNsbl3KKFm
zTIKD1h8EZ+njAqZErtx8/Ulyu5/NyynZirfH5yaeQWfr4JaPJUs+WnsCtXp
898FK6ndajvq/uZfxeetplpXx+ywPnmNOvjf43nUULHbjd++srqOz19LvTC1
Xv5EMJT6p1BPsSshNq8oFNdTTzVUuPzQPXGDWva/GzRQsH/xwNt5N3F9DdQP
06yL3YM3qf/uZn+5kRITnnXaLjYM19tEOWjnh6rvvEX9bzmtTdR6mOtsrXgb
199Mrc13v/mh7Dal/d/jaLVQ4XLLMz8fDcd5tFA5fd3rt7HvUC7/+3hFNcrV
d9q8uoPzaaVOPJyqSAm6S/13NYX4VmpYg37ggfE9nNdr6sdUFF2y9R41/N/l
hl5TeUOfDfkD7uP82qiopOXlp/QeUP8bj/kbSs9tN/N25QOc5xvqs590Cm1O
BPW/xzv1lhIq6VxvcTYC59tOlZ1R90t4HUHVVP/30U6tijzF9mA/xHm/o/yf
r94Q5P2Q+t9yFTqon091x76VPMT5d1DaPhzhx/KR1P8uZ/+e0uLOJ2tHJHp8
oBz8YkYNnkfiej5QYrIRT4b/RKLPB8pWcWoJzfIRru8DZXLCJz7m0iP06qRm
PXscH/r6Ea63kzrzWEj+Ez0K/TqpokNqkTddo3D9HyldQTfNxKQo9PxI2elG
WswcjcJ5fKRsjU6W0i2i0fcT9f2erIPvmWiczydqzqXzGYtqotH7E7X6p3/A
MbnHOK8uaij51Xr6xsfo30Wtrv3WPv/OY5xfF7VZ7HhCZcdj3A+fqTnFH3fX
0Z/gPD9TAr4DN2ycnuD++ExtAt0KePwE5/uF4hUMC0n4+gT3yxdqUZHmrrvs
pzjvLxTfGZsGwb1Pcf98pSzXBazte/oU5/+Vsun96bjx21PcT1+pwoNphxex
YtDjG/fzHX8TnGPQ4xtVHbvXIepRDHp8o5pCdkhpdcagxzfKTfndPm2tZ+jR
TdVcVGiL2fIMPbopyXLH5Nybz9Cjm3LjWb/OofEZenynHHxfyl6UjEWP71Sq
3FVz62Wx6PGdsnlkw7wRFIsePdTebRFKntmx6NFDbfyTsL5zKBY9eijbCilW
l0kcevRSrNziSt/dcejRSykt2Okf8yAOPXqp/I9T3gda49DjBzU8Y+2vKqnn
6PGD2kGLVymyeo4eP6gDxyRp6/2eo0cfVbuMPj046Tl69FEvJTd42357jh59
1JIP7xTSNePR4ye12zfDqMAuHj1+UjONC965nolHj5+UZ/zzxalZ8ejxi5rX
SfOO+hmP6/lF0bzjL85mvECfX5RuQNdttw0vcH2/qMdv18YuP/cCvX5RMRG3
amuzXuB6f1GRWxwlx368QL9flLj2wjnfpBNw/f0UM+L76BN2Anr2U9ESlnbm
Fgk4j34qMexg9tPNCejbT62cbZb2/WACzqefEgqYzOU/n4De/VTD8Xrb3w8T
cF4DlGHwrg/ZGQnoP0DdbFPt3daQgPMboO6cFOpu/ZaA+2GAcv7ya4UhTyLO
c4BS2bnpwiblRNwfA9RUr7faDpNEnO8gFRtlvXeRVSLul0GKsfR899TWRJz3
ILUwIVvstmci7p9BynKp8Xypc4k4/0FqYNfQV4cHibifBqk/MZN+l1IS0eM3
JbtVyDm8KhE9flM1DyJET3YmosdvSrdsfpPNSCJ6/KZ++jH0BySS0OM35TwS
fNBbJwk9flMx6m6y7XOS0OM3del2y37ayiT0GKIeTd77YumYhB5D1MP86x+s
vZPQY4jaSB3OMr2QhB5DlE7uz1fDEUnoMUQprI+7+iAlCT2GqNdty6wNKpPQ
Y5jyzHfYEtaRhB7D1I/Bc7SvA0noMUxJPdk5rCqcjB7DFF3z1CyOejJ6DFMT
rrdnG5gmo8cwtZyzco3I4mT0GKEMrbe2V25IRo8Rav3Ri8aersnoMUIliebd
nvRPRo8R6r7b+8MeV5PRY4Rqrf4tWx6VjB4j1OwbWkWC6cno8YdaMBXWpl+V
jB5/qOsXMqNndiSjxx/qUgCPN7M/GT3+UPk2wnen+F+ixx8qc+qqY77SS/T4
Q4k8DVHeq/8SPf5Qx2NFhUfnv0SPv9QHmq3fIduX6PGXEtKqLGjZ8RI9/lIn
eWh0+qGX6PGX+v5C79P6Uy/R4y/1ou3LqsNhL9HjL9XGfBLvF/MSPUYpz31d
Vu5ZL9FjlOqo27R1Rc1L9BilaL/HZyi8f4keo5SOpJhC2a+X6DFKSY6PLXTm
S0GPUarU4fpIn3wKeoxR9yJaA5z0UtBjjKKGVVRLZ6egxxg1sXuAX2FZCnqM
UV5lNidsN6egxxiVGL21xss1BT3GqOJFMfrnfVPQY5wa85ZqCrmQgh7jVPLd
DCHfeynoMU61OZvybopPQY9xyjh/xaROXgp6jFNropfNba9LQY9xKq0npTf4
Qwp6jFNesqfs1PpT0GOCUuETinrAm4oeE9TR1m5VBblU9JigHt+w7PXWSUWP
Cepv5yW7qump6DFB2aY8CZZanIoeE9RJ0VcpFmtT0WOSsgyq1HLelYoekxRN
9uHg0UOp6DFJqd34uMc/OBU9Jqlwr9NJntdT0WOS6jL7zb/5USp6TFIaSoJX
OMmp6DFFdQQJnvtbmIoeU5R/dirtZWMqekxRAytWn93xMRU9pqgzIYG/JvtT
0WOKWq566Nxl3jT0mKI2bi4PkpNNQw8emOyKED9LS8P18EDb2G27X6Zp6MMD
LT/rTtlQabg+HqAuvm+8bZuGXjzQcfyry9ttabheHmDFnzsg45aGfjxw7UGv
4ly/NFw/D2hWZZ9dH5KGnjwg0W884ByehvPgga+u436uMWnoywMVRw+s3ZWe
hvPhAZGQ9Q9Wl6WhNw/MPyt9fvqrNJwXLyRJn10g+jkN/XnBMX3u++bBNJwf
L6xeYRp+gy8d9wMvnOcRvGEjm47z5IWEmO7hYe103B+8oPnjwZcwk3ScLy+k
HQg4b2KejvuFF/aPeYlk2aTjvHnhQILIafMt6bh/eMFEez07dU86zp8XdA7I
Keh5p+N+4gWnI9fczp9KRw8+MOgo3PTlejp68IE+x+SvWWQ6evBB58/xg0EJ
6ejBB9+eDX8uzE1HDz4wEQ72Hq1ORw8+WF37bJn+23T04IPhIRXfVd3p6MEH
ttHqHLeRdPTggydzos8GCWagBx/MXLAy+rJ8BnrwAd+hNY9D6RnowQesspux
V00z0IN7/yXPmk+bZ6AHP9QrFMJhmwz04IexHblSWzZnoAc/TFtjsM1sdwZ6
8MOS/gXLpb0y0IMfAjXeDHYEZaAHP0x3vu795EoGevBDyt+nA3vuZ6AHPwyf
FgtixGWgBz8cVtm0qDUjAz34oXHo46qTZRnowf16//hSg5YM9OCHvCmPwsqP
GeghANuvhG53+pWBHgKw4v2c1JGJDPQQgEFh066T4pnoIQACOwX4JVQz0UMA
Qqz/Gl1kZqKHAGQMCvmJzMxEDwE4bvxe9LhFJnoIwGfmj58/bDPRQwCWzt6w
dJN9JnoIwPrwUXbO3kz0EICJuUeea3hnoocAzHSk/zhyMhM9BOB5oCxP9dVM
9BAEn4+qk+oPMtFDEKJ2Vk+6xGWihyDk6/qoPs/IRA9BCFw507mvNBM9BGF9
bPUfg+ZM9BAEoX2vvjt2ZqKHIHgVP15zsy8TPQTB6fH6xSVjmeghCDt35Lb8
FMlCD0GoWX5CS0kpCz0EQdptaroZIws9BOEn3Zm9gZOFHkKgkxkh72GehR5C
IKG5R/T08iz0EIKs3WZatzZmoYcQsM5vcHnslIUeQpDwsW4o4WAWeghBd6vP
h7TjWeghBPEeI3OzQrLQQwiuf3+hmHUrCz2EINK27XRadBZ6CMFxgcMRCUlZ
6CEEH3at8Hqcl4UeQuBrOaZ8uzoLPYRg5YUv4WfbstBDGLZkW8h4fclCD2F4
6yt1fvtgFnoIQxddU82KJxs9hOGMuWQjWzIbPYTBU8O2SFQtGz2EQXm19tRX
ZjZ6CMO6aVdvFs3IRg9heO54KvwuZKOHMCiseaF+aGU2egiDVXKowdIt2egh
DBnCl1pVdmejhzDMki2b/u1QNnqIwNgaakXKiWz0EIE7pypnnLiYjR4icEBV
9u+y8Gz0EIGsR1dipZ9ko4cIhGy+u6U5ORs9RGBa8DbFsPxs9BCBUz+bvm+s
yUYPEXjj/Kpb6U02eohAspI8vflLNnqIwBxxmQeXB7PRQwT2XTf0tObJQQ8R
4CTffcormYMeIiB76dDqdNUc9BCFtw23vd2YOeghCmK0JkP6jBz0EAXxIzk+
TVQOeojC2tCGgydX5KCHKKx32qU1c3MOeojCxm2RFz8656CHKOh9u1192TMH
PUQhvmDat/kBOeghCqftTX58CclBD1Gws5j27cqtHPQQBeaBjM9zo3PQQxQa
XzIGOhNz0EMMGCqxqudyc9BDDNTZe/eYVuWgB/fz2zZ8b27NQQ8xmO+5PPZY
Vw56iAE7dzxVsz8HPcQgKkRAtWAiBz3EINSjrX2XWC56iMHSqCZJIeVc9BCD
3HVGaU8YueghBjxjE5+WcXLRQwyC4i0fdC/IRQ8xuO/dMXjOOhc9xEDzYUiv
/oZc9BCHTpGf1yscc9FDHB64X/q9xz0XPcQhp6xRRcQvFz3EwSZYRPzJ2Vz0
EAdap0OL1Y1c9BAH1bk/Arse5qKHOJxYGqMWHJ+LHuJwx/tgDD0rFz3EYbex
iFl+WS56iIO/lGL99uZc9BAHw+V6vhMfctFDHHI/xC66+yMXPSRgopuXM380
Fz0koOONy4o3QnnoIQGelTwPj8nnoYcESKS2z1al5aGHBEQX9yllGOWhhwQE
nJNbvnluHnpIgOgS8ba/VnnoIQGChierw+3y0EMCRm7JGC9wyEMPCWhxMOLv
2JeHHhIgPDl/44mjeeghAfEdF6YxTuWhhwTMDVsfXno1Dz0kwUY39bbr/Tz0
kIQ+vfQ50rF56CEJmuqr/F6m5aGHJDy8u8l9S3EeekjC0rC7KrwNeeghCXtP
1QQ8fZeHHpLQ+uRs3OrveeghCWoLNzz+O5yHHpIg/n5dZgNvPnpIwknBg9Is
kXz0kITfLbqv/KTy0UMSwk+IyzUp5KOHFIiap5bqq+ejhxR4OsWNnKDno4cU
RIbse/qalY8eUpB4d3c7xyQfPaRg7y+xsHMz89FDClx2p779OC8fPaTga1DB
8wUW+eghBQ7+PjJhS/PRQwrSHJnCAyvz0UMK7Ni8N1auy0cPKSgsNs+J2ZKP
HlJgsVQoWGhnPnpIwYc+3+5du/PRQxq8LNIGC9zy0UMalumUR9EO56OHNBz9
ljIV4JOPHtLA8goQ/nAiHz2kYYe1eh6cyUcPaci9460feTEfPaSh1c3HWiA0
Hz2kYddDXp3d4fnoIQ1Gkp9SKiOIhzRkXO0VNn1CPKShzLhLLfQ58ZAGH7mz
/X+TiYcMOKRdurQjk6xHBth9j3+X5RMfGZg37M3klJH1ycDw5YfM2zXESwYa
pbNH+JrJemVgzsFNd93eED/u9fbyKLd9IOuXgcSjs12tvhJPGaBNed1K+kHm
IQMSK2ZE0X4TXxmgJ769fHmUzEcGsq63bJviKUBvGVh9/ISMh3ABzksGIqbN
etYpWYD+MpCWYmW8TqEA58f9fteJO2VqBbgfZOCc6sM/8+kFOE/u/QTcrRJZ
Bbg/ZODD0P2TLJMCnK8MhKx1TL8/swD3iwwYGXZ9VJpfgPOWgezF1kJXLApw
/8hApFGCrtiyApy/DPCtnAanbAtwP8nA+4GOLbzrC9BDFmQcS44c31qAHrIg
8un7jfGdBeghC14NqzJ99xSghyzEPev7PHagAD1koV89W83fqwA9ZOG6zJMt
U74F6CELb/JuPQkKKkAPWajPPMwvfK4APWTh7V8VjwuXC9BDFmZ/3/ZT7mYB
esjCXF+l4PC7BeghCycMZYwZj4iHLHxRlP8ZF0M8ZGHzZGflnATiIQsXts8r
LEolHrLg69n8anUO8eA+j+UusfdFxEMWaFmh2w9UEg9Z4I2UbZmsJx6yMJHu
736llXjIgmOutymjg3jIQq/PbaW0LuIhCzY13swVPcRDFs6lRO742E88ZMF6
R3TpsT/EQw6+TRPaIjdFPOTgaMMSjTjBQvSQg3szuqSWShSihxwsjt4w45Nc
IXrIwfxXsiEnVAvRQw4SPp1U1qYVooccBDmqvcllFqKHHPjsNWt2MC5EDzlw
vgPCfDML0UMOpKZdORw9rxA95ECR/4TmcotC9JCD+OtO/L+WFqKHHJirXGKF
2Raihxy0BC0LodYXoocchIe8Ne3eWogeciCUeV4p1LEQPeRA9sANgL2F6CEH
C7pnv/jhXogechCw8fGuu0cK0UMO1F8rOazwL0QPObA7nRY5EVyIHnLAH5Rs
mnC+ED3kgPVnmrDT1UL0kIN5hhsMVG8Vogd3Pr5UeN39QvSQB0t30U1nogvR
Qx5eZVY5QRzxkId7y8ILRpOIhzwMwCn31AziIQ/dsrfdD+UTD3ng9+4onFZG
POSh/MQW1/4a4iEPVneldic1Ew95OBT+J+PwW+IhD+fT5JzMPhIPeZgVudZl
4hvxkIfUoPiCop/EQx5+8cp7hwwTD3nYuNrtzLoJ4iEPNUaPB7UEitBDHlx7
IrO/ixWhhzzo+1l9SpMtQg95CDq4f89plSL0kIefQoMrNmgXoYc8bGElXmUx
i9BDHrwO+c4ZNSpCD3ngWcagamcUoYc8DBcdiXk0rwg95CG2Frx9LIrQQx7q
Na1j7JYVoYcCOM9fB0aritBDAW6HMMyFNxShhwKE2nlFfLIvQg8FMMkU2Few
qwg9FOBa67l7Ea5F6KEADQkZZoEHi9BDAbYtWmK+62gReijAkZMdsUsCitBD
AQI9TE4Zni5CDwVYI/S+QvZiEXoowOY1N33+Xi9CDwWocxsJ+xhehB4KkH0x
UqfmYRF6KMD4xEz1jKdF6KEAhobWQY9fEA/u/R4f2XQjlXgowH0Du/uncoiH
AiyJcFvnXUw8FECUscnXtYp4KECH4H15h0bioQBxreWa69uIhwIU7nYIX/GB
eCiAReXnc1ZfiYcCeNu/66X6iIcCsCuKi+YPEQ9FKJVQkZ47TjwUIeLY6ro5
/MXooQhjWV0CZmLF6KEIOh3LEubKFqOHIuxc0dewQKUYPRRh5PViVwvtYvRQ
hOG8lGNLmcXooQjKsc95VhkXo4ci+Kdcm9o4sxg9FMHNveKI4/xi9OB+f2ey
y4FFxeihCBeuJdb5WhejhyLcPK2ddH51MXoowo8lm6TubCxGD0VY9Sm5K257
MXooQvHQmVn5zsXowX3eaBZvy/5i9FCEwLhPS3sOFaOHIuhvEBPj9y1GD0VQ
PPN1qUZQMXooQl9OMe+cc8XooQiTSt1z1l4pRg9FmLPq9nePsGL0UIS5Zcpq
V+4Xo4ciWJ2OKk2ILkYPJdA19//VGFeMHkogav0ubDiZeCiBQ+pEtnoW8VCC
q4sVdywqJB5KULxrU6BrBfFQgjMWf2mh9cRDCY4VsKi8VuKhBJ0nZdt7OoiH
Epj3do6ofiEeSlCqWnjN+gfxUILuwddxPr+JhxKks2yWPB8jHkpgYzjfoZOv
BD2UQBMqRpTEStBDCTZ7ycvYypaghxLQn816elqlBD2UoOqydX6+dgl6KIFs
nMumcWYJeijBvK2RHnNNStBDCcwapUWPzipBDyXIouXT0xeUoIcSWMwozPy7
uAQ9lECuRad5gU0JenDXm9TrFmhXgh7ceW1mny3bXIIeymC7sF1HemcJeijD
vkyJhZv2lKCHMvDJZLdFupeghzLY7fs+1HekBD2UwavrxrUFx0vQQxnUAzNf
hJwqQQ9lMJ9tt7L9Qgl6KENx97p9JqEl6KEMxofTRYPulKCHMtAiPditkSXo
wb3/bPcy42cl6KEMvt2PvpxKLEEPZRg9MH7qfTrxUAaDQ07R8/KJhzLsuV9i
GVZGPJSBeVPYaaiWeHDXMynNv/4V8VCGOJ9Ceuo74sFdTwJPvspn4qEMw1bP
3vn1Eg9lsP561+fjIPFQBjnLlzetx4gHdz5yldOS+ErRQxm+S6faaIiVoocy
OPPZdp2RLUUPFTiS4Tz2W6UUPVRgl3TdlV20UvRQgbnfN0c1sUrRQwXeLGie
ZWVaih4qwCMiZpU+uxQ9VMB8a0mD0cJS9FCBgfW1byOtStFDBRaxexzVVpai
hwpMyH9wub6uFD1U4KSb+1dJ+1L0UIGYu5u7zu0qRQ8VOKO5bZvwvlL0UIH1
gbPtTnuWoocKTHePKBTyKUUPFeiNWht/NrAUPVSgYERIUeJcKXqogOp69+Er
V0rRQwXmc3+1Kd8qRQ8VmNqpz37woBQ9VODQvrfe7Cel6MF93pn8Fsnxpeih
AuHGK4Kp1FL0UIEZnxwW1uQQDxU4PPn5oH0J8VCBTKuTmj+qiYcqMO51QEAz
8VAFOeGwt3LtxEMVnket/PHkE/FQhU2pEV4Le4iHKujfNTr8aoB4qMLGVyHf
3EeJhyo8FdzYKMZXhh6q0NyjO+2JaBl6qMK3fecFrGTL0EMVHp5XW9GlUoYe
qlB8wEX4FK0MPVTh0M6JWSx2GXqogm/t/tZK0zL0UIU7ltDjPqcMPVShxov3
oBJVhh6qcGaO2Z7cJWXooQrDQa71u23L0EMVZntpxMhtKEMPVTi7qr4/d1sZ
eqhCsLfQs/3OZeihCvO9zRvU3crQQxXcJvpdqg+XoQd3Pe/uux73K0MPVbCW
yXk77WQZeqhCR1JRxpeQMvRQg2FhtsC962XooQabvLdlrrtThh5qIHmp5a3k
ozL0UIN9k1O7y5+VoYcaaEUs334yqQw91MDQg55rkVmGHmrw+0rfaZ5C4qEG
M5arpedXEA/u50XE1wQ1EA81uOCgt8aqjXhwXwtWp4l2Eg81SGh1OFn3jXio
QVUrlXrzF/Hgft6oYoXDH+KhBko6G5fq85Sjhxr4sxdH/xYuRw81EG/pci6Q
LkcPNXDpvHr2snI5eqjBVcP7Eg7a5eihBrkpW/tNWeXooQY6j9Vm85mWo4ca
FC/Rf9Myuxw91MBasLn92cJy9FCDPE9n88Al5eihBrsWM8c22Zajhzo4225T
nL6hHD3U4cnFVSES28vRQx0CNMH+m3M5eqiDxwKPMyVu5eihDl3LtSWivMrR
Qx0+Vp7vDvYvRw91yHfo03I+VY4e6tBaExy79GI5eqiD6WjQJcMb5eihDkbf
6WUy98rRQx3mFIWuG4kqRw912F0pOft9XDl6qIOOU45r+cty9FCHIvnG/qTs
cvRQ5/77/mjl/WLioQ6PtrwdDKkmHurQd5nh5tNMPNRhn9LRWa7txIP7WmjS
ZmsX8VCHutDXL1b2Eg91uC+nv8PiN/FQh9BeKfvZ48RDHZKePYk0EqhAD3Wo
/Ck1Q1eiAj3UQfTYdglNhQr00IBgzXhjZY0K9NCA1Br5m3K6FeihATLXH1lK
G1WghwZ4XXY3k5xZgR4akDN+xkNiQQV6aMBMo7EeCcsK9NAAtdMtMVIrKtBD
AzTP0WNk11Wghwa0VHz9pmhfgR4asGDAZI+6UwV6aIBuwZiezv4K9NCABNE1
dIPDFeihASVJpptn+FWghwYcT71ZbX6yAj004C492Mf6QgV6aMCI3K+dG0Ir
0EMDejJfBTrdrUAP7vW2mLQdiqpADw0wsex1ORlXgR4aEPaa3+Dmywr00ICI
sy70mOwK9NCAE038K3KKK9BDA1yXVDxtrCYeGvDbN3J2dzPx0AAf9WO/ed4R
D0048Xpmp+pn4qEJip5ZYzN+EA9NmJb0a9GqIeKhCcpuqSn7JoiHJiSd6LU7
J1iJHpow2OSh+lSyEj00wXCDtki5YiV6aILrZINmt2YlemjCq8odm8WZleih
CcL5DzNMTCrRQxO2f9tjvnZ2JXpwX689++nowkr00ARexfpnD5ZUoocmyFhJ
XSuzrUQPTTg2KXXr14ZK9NCEh9vvZqk5VKKHJmSePD5mtbsSPTRB6arvBk/3
SvTQBJ+ojVUPvCvRQxPc3jdvqg2oRA9NuLQzeWLiTCV6aELnssR0kyuV6KEJ
9MTzZ3fcqkQP7vMl/913PaISPTShdFfqzrKnleihBRNNR/aMJ1SihxY4S/88
Pj2jEj20oFe94dHegkr00ALpv9UtDysq0UMLmA+uyL9tIB5akDhZtlXxDfHQ
gugpjeerPxIPLUg7MUfo4nfioQUxG3KcKweIhxbcsLGrFBkjHlowV+vW9GX8
VeihBYsCTe6dFa9CDy24qZYsUilfhR5a8DCo4JCERhV6aMGDxYPtq3Sr0EML
vr5+vyjUqAo9tGBmvEZU28wq9NCCAS3zKW3zKvTQgnNejXa7rarQQwuivu+7
92JlFXpowYmom+/+rK9CD+71Ut/JLt5ehR7c+WpVml1yqUIP7vUqPq5+c6AK
PbTAIiRuE8u7Cj204Sbjma1XQBV6aIPNfPtpxWeq0EMbCndZTMlfqUIPbVii
9CrV6VYVemjDpuTQDakRVeihDeOBQ+0iMVXooQ2CLw4ss0+sQg9t2LXicFhC
RhV6aIP76qPlgoVV6KEN8258b9taWYUe2vCm1awyqZF4aENGWm2Y2FvioQ1d
KYoWuz4RD23YOtOrOLuHeGjDTi87mvJv4qENVeEyaz3HiYc2rI2W2VorUI0e
2vDtUOJsQ8lq9NAG3qJVXWcVq9FDG34aLnH8qlmNHtowTfdH/BJmNXpoQ8V4
ePljk2r00IbLnY+eC8+pRg9tOPN6s/1eqho9tGFOgURT1dJq9KDB1FoxGdPV
1f/WI0iDA/T7stc3VaMPDe5dlX01sqP63/qkaXD2U+zWbXur0YsGu42SIooO
Vv9bryoNRDbufmTgU41+NDBhSDheC6r+t34GDXp1378ZPV+NnjTgKdaQcLqO
8zChwez5U4M1d6rRlwYlYblXzKJwPmY0SEi/8uFRXDV604BtG9MpnYLzWkSD
H6/nXvPLqUZ/GryMOfiruwTnt4IG5z74j26srcb9QAOz/efiS1/hPDfSIFE0
R2z2+2rcHzTwWExJPv6K891Jg+8eM18q/arG/UKDgZTciTN/cN77aKDPN/n1
L08N7h8a7JWRObhftObf/L1oMMNFJuy9bA3uJxpor1XZtFat5p/HCRrY/FqY
VKZTg/uLBnXatx8tMKz553GeBpwLcw2SZtTgfqNB8xOOJXtBzT+PUBp4x134
ed+yBvcfDaLCNxsoraz553Gf6zH34cDF9TW4H2nwTGHfEqHtNf88ntKg+3g2
I8ClBvcn93qXbp39c6Dmn0cyDdS1eA55etfgfqXBuur+D70BNf88cmjwbnRv
/e6zNbh/uc9b60h9ulLzz6OMBmLGzYYOt2twP9NgMC/5+tuHNf88GmhQ+uv3
4U3PanB/07j//j1b05JU88+jnQb7wrbfWZtVg/udBu6PHNsbimr+eXyhQcfR
gEurq2tw/9PAyeLei7pm9PjFfd7PD81XvUOPIRosED84u+4zeozSwF+5N2xV
H3rw0OG94YBD/TB6CNLBmLXjwpop9BCjQ0OUjHqTcC32QYcD429F18vUYh90
OGlxa0OrSi32QQfJxapTm+m12AcdGCEc3nf6tdgHHSK3P9+yY3ot9kGHxmx7
0a55tdgHHaQcRMX3LK7FPujgke67rdemFvugw/GhY5Me62qxDzq8HivrGbKv
xT7o8H0vi+HrXIt90CHi5sZIngO12AcdVK4q7j59pBb7oIMDTcNdIqAW+6CD
XhEj/dqZWuyDDn4vPlKqV2qxDzrcbJQQiLhVi33QIbh+LR/rYS32QYdh/t1m
8TG12AcdhI8PPpqVVIt90GFcMGpRTmYt9kEHWVW6nFVRLfZBB8vvMjI1VbXY
B3d+jsrz1jfXYh90CNd6dfFdO3pcpkOlZ6+Iy2f0COXOw2Xkad8P9LhNh4q0
q/u8h9HjPh22tK615ZlCj0d0eNPTZHtOuA774PrVR7vKydRhH3QQkd/64I5K
HfZBB9U/Qd916XXYBx1ijjyzjtevwz7owJxnnzlneh32QYdfD2nzCubVYR/c
9RX4ly5fXId90MHIYcS+2aYO+6DD4WGpsW3r6rAPOtxLWXz/q30d9kGHV8fl
LA8612EfdBj5OtQ96laHfdDBf57LxZNH6rAPOpw/1GYoFVCHfXD3x+KiwrAz
ddgHHZRkbqyiX6nDPuiw4FdO3bNbddiHDixPeAYzH9ZhHzowUVfyICemDvvQ
gV9B3t+XJNVhHzoQn6CnVZ9Zh33oQNXvGWabi+qwDx0Yvc8/+2NVHfahA4bJ
gwr7muuwDx143L2jcbAdPdg6wHkRvc/vM3qY6ICxnlqHQB96zNCBMroC6+Iw
epjpgDrn62LFKfQw14FpywZu1fLXYx86IHfX2FtOpB770IGZ3TbzN0jUYx86
MOIw8Om2TD32oQNJ4iXu7xTqsQ8daGh0eUdTrcc+uF9/5Jihk2Y99qEDGjfu
bXpCr8c+dCAx2nPXd7167EMHisdvLjc2qMc+dIBZ+UTCw6Qe+9CBq6oWT5Om
12Mf/91vQn1odj32oQM/M7xd5syvxz50YJv70tPHqHrsQwcYHgI+WYvrsQ8d
kFKygoml9diHDnSG3W9duKIe+9CBM6LRC0+srsc+dGCJfc+hgnX12Ad3fdv5
j/Btrsc+dGB+rv/ixdvqsQ8deCnw/U3wznrsQweoO6/mFTvXYx86MKOifqeA
az32oQN3XjrZWh5Aj0IdOOKoORXsiR5lOjCWetKz6Ah6VOvAay/GEz5f9GjQ
gaOLAu9YBKBHqw5YR+janghGj3YdEBy8lpN7Bj06deDP8dXfxkPQ44sOrNr7
oXreFfTo0YFd6cV7j4aixy8dEF53PCflFnoM6cAbwYulA3fRY1QHbh1zDzZ9
iB48DDhg/mhgXzR6CDLAtjBK7mkMeogxYLn9z85Pz9FDmgHdiya2ayehhwID
gq8uPbslFT1UGRCxdIn9jUz00GLAOmuPtrpc9GAw4L7D/EnRIvRgM6DaTKNi
cRl6mDDg3Z7TZv5V6DGDe7+9vctT69DDjAGn7+ZN9jWhhzmD24eHHes16YMB
WXfcLB3aSR8MSHqu13TzA+mDAY1+ghM1XaQPBhz5dTRfoJv0wQDRtu/q83+Q
Phhw9Fex5MF+0gcD4t64hz4eIn0wYEpvbfzbv6QPBry0adksM0n64F4/YesN
S74G7IMBTVHLHY4KNWAf3Od1FkyNFWvAPhjAq9kX1iHVgH0w4H2nM7+sfAP2
wX2ejOrhRcoN2AcDHMMCPQ6rN2AfDDDa/vFAtHYD9sGd33ubXy2MBuyDe78O
1UFBdgP2wYBdkk+8Zhk1YB8MqJNeecSJ04B9MCDe12nw2swG7IMBfG2WPflm
DdgHA9IiLe37FjRgHwyYuzTDUt2iAftggJT+SORSqwbsgwGHHqzxOmTdgH0w
YHhYLfP+ygbsgwGqnlHuFWsasA8G/LJeGDq4vgH7YEBZ/Bym5pYG7IMBxeUd
jCXbG7APBlxJPxFywLEB++D6hO3detOlAfvgrt+n62qOK3oMMWDgwHzjrgPo
Mcpd3/E0Q7FD6MGjC0bPI0JMvdFDUBesJs1t1vmih5gu7Pdo2XM0AD2kdSGf
J+7jnWD0UNAFlVjBtNwz6KGqC7muel0fQtBDSxcM56/cw3cFPRi6UKySa8EI
RQ+2LtznTT+w+BZ6mOjCguFjPxzvoscMXdg4apEdGIEeZroQobiy7UEUepjr
wsV1rYtynqLHIl3QrlAfaYtDj6W6kBCy7vdQAnqs0IWCrEwz2RT0WKMLFSdO
FxpmoMdGXRAT/3nZKgc97HVhZ6jBg+0F6LFTF7R2Hug7UoIeLrrQnt/ne6kC
Pfbpwlbp91bRNejhoQv2KQeXZzWQPnTBX//1mfoW0ocuqPcvGu9qI33ocn+X
d0b/eUf60AXr9x+DxD+SPnTB0vHwVc0vpA9d2DVYWGfynfShC5ruo/OpPtKH
LsiUWjXbDpA+dKF/ovbmtmHShy54T88L3DdK+tCFNTcXXj86SfrQBaXDhytO
8jViH7pgbnpG54pQI/ahC4pWd++GizViH7qQvfL1rCipRuyD+zwT23vj5Bqx
D13oZazNfanUiH3owpOEVzFZao3Yhy7cTBB7XqDViH3oQt1q6dJSnUbsg7s/
3vMPVjIbsQ9diKwSml5r0Ih96ELM01mB9SaN2IcudBs972iY3oh96MKfGeeW
Nc5uxD504UheV3bDvEbsQxd0/rTNrV/YiH3oQY9JUE7NokbsQw8EOoasKpc0
Yh96MBWzoqFkeSP2oQefHO9ty7dtxD70YIng5LcMu0bsQw/csoIPJm1oxD70
wLVj0VDMlkbsQw/mjdh6RmxvxD704Ede5pcbjo3Yhx6U6N5afd4FPWbowU6r
P8/9XdHDjHt/r55x9wPoYa4HGhA4f6cneizSgzSn8t1rjqDHUj3Y214bAD7o
sUIPaG0PA02Oo8caPZhdtnKfehB6bNSDaNuOecKn0cNeD+av297Xfw49durB
q9HW4LcX0cNFD25HrftbdBU99umB0e/2FbE30MNDD/7UHPW7ehs9vPTAabPp
6SP30MOH+/x8wnu2PESPE3pge0yQZh6NHqf0YDDVNE4rBj3O64Hy2DmxqTj0
uKwHmnXKczsS0CNUD6SF22dlv0SP23rQXfh68lY6etzXg8/u0tcOZ6PHIz2o
rTjxwzYfPZ7qgV27kTS7GD3i9WCDgPzQVBnpQw+W90+796qK9KEHJx+fEYyr
I33owU0/WaMTTaQPPXiuUy21tpX0wd1vD5Jjdd+SPvSgbF0Rz1AH6UMP3MeH
xIs/kj70wCDequrqF9KHHvf3X+yC7d9JH3pQuZO+Xb+P9KEH1vvuGw/2kz70
4P0VtZisIdKHHqyvulAb9Jf0oQe8R3vuLJsgfejBnC1G0pK8TdgHE9LvWjLr
BZqwDyYwm9jvr4o0YR9MODpWPcdOogn7YIJHgK6JrEwT9sEEudk6+bXyTdgH
E2jO6T3nlZuwDyZcK3wdb6XehH0wQfHIYeEprSbsgwnn1PwGU3WasA8mBOW9
93BjNmEfTKj4fslfx6AJ+2DCx9tHlV8ZN2EfTLi0OGTB2WlN2AcT1rW9/G42
qwn7YIJ4xUftb2ZN2AcTHCd539xY0IR9MOFA16TSImjCPpgwZ3dJc+/iJuyD
CUuGQPbm0ibsgwlmgfaV5jZN2AcTVgfzTX6ybcI+uPcb03h21q4J+2BCqseN
asMNTdgHEwRH1u2q2dyEfTDhuZHlfrdt6HGCCRPmNp/Fd6LHKSb4fllT/dQJ
Pc5z5+NJaVvuQY/L3Hnkj759tw89QpkQYOnKc8QdPW4zYUjw8HmJQ+hxnwnz
oie8Hx5Bj0fc9W3tLZ3pgx5PmZAxputV6o8e8UwIHA45sSEQPZKZcHaz4Neu
k+iRzoTtjYcfHzyLHjlM+PQiJ3s8BD0KmTD2qZB1+jJ6lHHnJ7j7s+R19Khm
wpXVFwav30SPBiZIxSqsVglHj1YmnH7U+Sf8Hnq0M2H54eYe9Yfo0cm9n0At
804UenxhQnlP/BOVp+jRwwRVj437Q2PR4xcTtoQ88ZR6gR5DTDDpOZ5+Ogk9
RpmgMpg9fyKF9MGCObkwejCD9MECcXp3f1c26YMFM2NDaRvySR/cr4+hnywp
In2wwIJ5QG1GGemDBX0/NnberyR9sED+UvYrkVrSBwuCNx3749FA+mDBW6d9
lq3NpA8WrLzmnj7/NemDBW7nHO3uvyV9sGAihyYz1UH6YEGex+mf2z6SPlhg
mejel/mZ9MGCbId0MaVu0gcLqk0WLHLvJX2wYEf0q2ulP0kfLAik7RpVHyR9
sMCgJfuI+zDpgwU6jbmCBX9JHyxo4rWMlpkgfbBAz4i1djtPM/bBgk1/Fkk+
42/GPljQ2XewYVCoGftgwTLfS/fmizVjHywQ6vN0D5Rsxj5Y4HT8r2WJTDP2
wQL7FePqwgrN2AcL/B3XDyxRbsY+WFCZ1lFyUq0Z+2DBw2meofmazdgHCyKi
u7eO0pqxDxace6ulNl23GftggdHlnurdrGbsgwUrPPU97xg0Yx8sCDFJEq4x
bsY+WLBut0PIOKcZ+2BBcZbYmP7MZuyDBbfKL65bP6cZ+2CBmkHhjePzmrEP
FsgcD8yONm/GPlgQ4xxdWgnN2AcL3M8IJ/1Y3Ix9sMDsaqCf1NJm7IMFSvN+
MIyXN2Mf3Oe11H1svbIZ++DuzwAeXqfV6PGLBV4VW6f7rUWPIRYckZMxu7YB
PUZZ0Go/Iv14M3rwsIGd35OWZo8egmzocS0zLnNADzE2XI1ycm92RA9pNhyq
u+fz3hk9FNhQ6bpy5bc96KHKhucKtp/79qGHFhukLvjA4AH0YLDhZdJz+6GD
6MFmw4LLhXOGDqOHCRuUVoXWDXijxww2nFw2Se/zQQ8zNtwdf2v01R89zNmw
TFW0790J9FjEhqW+O3c1BqPHUjaYcgrOF59GjxVs8Dwq4PjyHHqsYcPOCuGv
Dy+gx0bu19c9Ub54GT3s2fD3QEG/1zX02MmG8vJph+xvoIcLG+7MfXUbbqHH
Pjbs33Zhl84d0gcb5spOr+W9T/pgg4RXdGtHBOmDDfx9xf4Zj0gfbNjCds+9
+pj0wYYjqsFhu2NIH2zo5/0gND+O9MGGh+7OYhIvSB9seEoNPniTSPpgQ0DE
3pLHL0kf3PspxBz1SCN9sCH44LW0OZmkDzbUfBU6MZ5N+mDDwqmvdbl5pA82
1N9Rjj5eSPpgg8GU98T8EtIHGxIqe14Nl5E+2BDKu8H0RSXpgw1fxcIFnGtI
H2yISb6zTqWe9MGGdg6lWdFI+mBDGH2vvXcL6YMNqlcnpRmvSR9saPvTNav6
DemDDfcW8VV7viN9sOFS5YJ6pQ+kDzYs3+kL6R9JH1zfldFqGz+TPtjgsjrS
fvAr6UMfpB9tEbj4nfShDwsnUqV1f5A+9IF2I8Iv/SfpQx9e03mtlw+QPvTh
9rtCz7bfpA99yD5TP+I8QvrQh1cuiq9+/iV96EPTcn9x73HShz5IXP59Y2yS
9KEP2zX2HPLnbcE+9MFyX8nDcf4W7EMf+k+Nah0TasE+9MFFbPjbgEgL9qEP
l42eTOwVb8E+9GFT+sSWDskW7EMfquS/T66SacE+9IFtse1rrlwL9qEPkx+W
yRkqtmAf+rBs5gP/UOUW7EMfTmqtZY2ptmAf+tDI2iTpoNGCfXDXExBpnK/V
gn3ow4cx5mktegv2oQ99tLcKPowW7EMfPmqmtDbqtWAf3OdviK1ms1uwD+71
qlP7fQ1asA99qFlda1lt1IJ96EPhpp4iVdMW7EMfPEKF3ZymtWAf+iB1QHNh
3IwW7EMfHomzZ/XPasE+uL5rGKtnmLVgH/rg+1H8oue8FuxDH+r03nfHL0CP
ZH04bHXH6dtC9Ejnfv90akzLAj1y9GEqqjLWbjF6FHK96QsPB1uhR5k+SP4N
t0tcih7V+tBr/cmy3Ro9GvQhXEDNWmAFerTqg1Xvom36tujRrg/UbccAm9Xo
0akPKr7Hn7vaoccXfch5c/fz6XXo0aMP19qL9SI2oMcvfbgSNLkvdRN6DOmD
Q7xdasUW9BjVBy9GFd8be/TgMYBp5zxXfd2OHoIGMLJ/XXj/DvQQM+D+vvLv
/OOIHtIGMHBgVGfCCT0UDEBw7hv7SRf0UDUAxXeGF8f3oIeWASw+PZU44ooe
DAPYZudS8XM/erC591vr2dB1AD1MDOB86OzyVx6kDwO4qFQWW+JJ+jCAq61m
PomHSR8GsKXx4bTwI6QPA5jgUa0POEr6MIC/21PXOvqQPgxgTc+1TAs/0ocB
PH1Wzqd1nPRhAFtjPA1GAkgfBnB7Is60JpD0YQABFaEyEcGkDwOYbr6syv0U
6cMA/tz6sm3BGdKHAawyvVIqeI70YQDiu134q8+TPgzANSdE7vIF0ocBcMoZ
A7aXSB8GkDdnbYT4FdKHARi3UeolV0kfBrDjlsxO3+ukDwPQDfrhbnKD9GEA
UDpl1XGT9GEA1zMOdp6/RfowAObrAzAznPRhAFZljJ1v7pA+DCBsY66F/z3S
hwHMOOP2QeMB6cMAUoJ3zs+IIH0YwIa4qtV2kaQPA+AN7dD69oj0YQB7+Gsf
+USTPgxAdaz2negT0ocBhKYoV914SvowgO0x7/dqPSN9GIBSiEP6o1jShwGc
XdXwUu856cMAiow9tkXFkz4MwODh0QTtBNKHAZzbx44LSyR9GIBeWK6tRDLp
wwAajvre9H9J+jCEqcSIwJ4U0ochNE4/KLUhjfRhCKYLps3PSSd9GELDTqYQ
PZP0YQjrL4S5BWaRPgzBdqzavSOb9GEI65bKiJvlkj4MQdEpzvxSHunDEBwj
fwh25pM+DGFREt2RU0j6MITxqLDVfkWkD0Mw+PmgrriY9GEIxa4X3omWkj64
z7s54ahNGenDEGycdzw4V076MISA6IFVxRWkD0MovZd7dqyS9GEI2Raay0yr
SR+G8HR4zwWHGtKHIYTcmFh7oZb0YQgsN7N7KXWkD0OQsjzq8rae9GEIMVs0
4ycaSB+GYOV2zlOjifRhCGqp2klzmkkfhrDxp+W+VS2kD0Ngr3e4u+sV6cMQ
Cp+8Wny4lfRhCHuMFXYEviZ9GILXy6Cf59tIH9z53rj068ob0och1L6M3nn9
LenDEE6emmNxrZ30YQiBYikXL74jfXDn//qK1akO0och7Fajdh97T/owhGOX
ZvXv/UD64M7/Yk/nhk7SB3e/iLyZAx9JH4bw57Jvv94n0ochXFq1QlKki/Rh
CM0Klee+dJE+DGHXqsPOBZ9JH4ZgLF99/9YX0ochBKmtm7n/K+mDO//yK7oL
vpE+DKGdLXJApJv0wZ3vsIV0QzfpwxCW3ioTuvmd9MG9P1N37cYe0ocRBO/v
GlDoJX0YwexvN7tqe0kfRmBYV8U89YP0YQQjUorpc/pIH0bcfoXCvvSRPoxA
a2hm4dWfpA8jsNExM5v7i/RhBL0ZT0faf5E+jIC1kz7l10/6MAKXwIUrVQdI
H0awdvn9D4kDpA8jqE/+kLZkkPRhBIMBTxpaB0kfRjC14KaR82/ShxFsX2pX
1veb9GEEt6uCIg4PkT6MYE15ferwEOnDCGbJfBXxGiZ9GMGEjeeNn8OkDyNw
GKdtdRkhfRiBgN+jTW0jpA8jCOSNu7DsD+mDu/6HfUPJf0gfRhC/in5d/S/p
wwjyPo45BvwlfRjBOgUzp/d/SR9G8Dv46o35o6QPI6hNLxm6Pkr6MIJnjNDg
b6OkDyNop+Wazx0jfRjBnFEhxukx0gd3Pd9mTK8bI30YQaOyhKvCOOnDCOKi
NlWsHyd9GEFRZJft9XHSB3d9Gv5/q8dJH0bgqdhfxjdB+jCCGRdkM2ZOkD6M
YIdfYpXjBOnDCII+RE9emCB9cJ8nuWR18gTpg/v6d3d+ywTpwwh2Pv6x8vcE
6cMIYhueD0tNkj6MoPusaKbeJOnDCB5867xpNkn6MIJUVbULSydJH0bguDbs
lt0k6cMIpN9B1uZJ0ocRLJPhGbSfJH0YQ+SW/IX/vf7XhzE8otzvbZwkfRhD
7JZxyVWTpA9jaNux+fKiSdKHMQzr+NCmT5I+jGHT5XX5mpOkD2OoTP7gJjhJ
+jCGg3kq7O4J0ocxJAr8/VE+QfowBpmxgNyoCdKHMWhZxN/ymyB9GMP6+6d9
VxMPc2MYF5ByoRGPRcYgGWqzsXec9GEM8reX2b4cJ30Yg/Q1meVHx0kfxrDB
NNHabJz0YQyH189b8XuM9GEM4tq5q+PGSB/GkNSxesOOMdKHMbTQRO1lxkgf
xhD6fGpH9ijpwxjun1/l5DRK+jAG2QlFZ5FR0gd3XiGejk//rw9jEJg6vdXy
//owhmcu3qva/5A+jCFP2dXc4w/pwxg8Es7o8vwhfRhDgOoY/4UR0ocxaJzt
fyM/QvowhuyA8Kdhw6QPY/jdxNqvPEz6MIY1z2p0rw+RPozBxK+wQWyI9GEM
ISqU5/HfpA9j+Bx9XLCP/LzKMQbRqNzzm8nPq0Jj6P2xkLdggPRhDMezLPbo
DpA+uK8fiecF95M+jGHlvU8C73+RPoyhkE9+7uxfpA9jGLv6ecu5n6QPYzB1
j9n7uo/0YQwnmC+cGH2kD2OoeG5t4/qD9GEM7i61Gs97SR/GME37xuueHtKH
MQwp/vFn/t/vDxO48XetxLbvpA8TeNEjHHy5m/RhAh5BXp0530gfJrC9kof1
7SvpwwSYy2TWSn0lfZiA06iEM+cL6YP7/Vsd7W0/kz5MgLHruNmeLtKHCTw6
2/DH/xPpwwQMimvvXv5I+jCByis9jHudpA8TmNP34OJj8vvc3ARCHF3aYt+T
PkxAfDxL6HkH6cMEeu1ois/ekT5MQD5EUeBRO+nDBN6tpzWFvSV9mMDbwbLA
s29IHyZwa/ZNaa820ocJbAxS9tv2mvRhAk11b0otWkkfJjD+/OBP+ivShwmk
LfYYmmgmfZjAnTVur1v+77+vTOD5DL5bMY2kDxNQ+1Q541gD6cMEfo84x1rW
kz5M4Puzw5PidaQPE+BtDTeqqyF9mMDKseOzLlWTPkzg8YJKFesq0ocJOO5m
v5qqIH2YgHD/UrekctKHCfCMtr3bUUb6MAG7VddY4qWkDxNYsZ+1PLGY9GEC
C/zsrNYWkT5MQMO+TqW/gPRhAlZ37YvP55M+TEA9KGspLY/0YQLZogmRiTmk
D+48vvK0LMwmfZjAyfPeHWWZpA/uftX4kLsig/RhAuGnRI/UpJE+TMB+fwn/
8lTShwlsMfu2u/Al6YO7H+WtI2cnkz5MwK+nIOlxIunDBPgOm96WSyB9mEI9
6+B6n3jShyncW77367s40ocpxH8ftzWPJX2YwqGP8hduxZA+TEHvza37P5+Q
PkzByfrY6UWPSR+m0Hw0evHVKNKHKfffczKv3kaSPkzhxOYEc52HpA9T8M3z
93F6QPowhfV2hy9E3iN9mEL6mWuH2u+QPkzh3Ys2U7lw0ocp6IysLFh8i/Rh
CuG7h1kHb5I+TOHu9/Zd4aGkD1NYt1zKK+8a6cMUVs8I3/rhCunDFCRmX1ee
uET6MAX/cqkYxYukD1O4vVRPxiCE9GEK7//0r5h3jvRhCh/ErzssOUP6MIX8
O/rLbE+RPkwhO6FNyC6Y9GEKzywq76wJJH2Ygs8sPeGVAaQPU3jppGxt6U/6
MIXh8Pqdc3xJH6bgfit4DfMY6cMUNsq7qMh6kz5MwTUjIXXkMOnDFOynPTB6
40n6MAVbDQ+fdA/ShyksUnaOuHaA9GEKIdmF9/fsJ32YwsLoeq95rqQP7nxd
2/RE9pA+TCH4icGLBmfSB3c//FWQC9tF+jCFdv5e2007SR+mkOkm5KLoQPow
hdIvORtr7UkfpvCT6a4bvIX0YQrav45Vz9hE+jCFMGmL1R/Wkz5MYaWDQcLZ
taQPU7Aqu99rtIb0YQq9C8WEamxJH6awv/bt+J4VpA8O8F451cCzHNfDx4Hl
iX4nQ5eSXjgQfniuki55f06YA0umzznzYhHphwP9m3+3zgZcrwQHmg4NiGSa
k544wKeTqjZ3Pq5flgNp9DLJl2akLw5cWZHw0WA2zkOZA3W3p27fm0F6495f
e8lMiWk4Hw0OzFJQSTpiQvrjwII6CYV3hjgvOgdeV+ZuofRJjxwYiqo6fY+J
82NywJPWfGuEQfrkwBqm39WVdJynIQe6Sl0PPtAivXJgeN7yuT/Ucb4cDvzu
KuuerUr65YCUXWiwnxLOexYHts3fJZwrT3rmzvdMj9eYDM5/HgcWWn+tmylF
+uZAaIm8kqs4egAH2tynWd/5v/erOWDzg9+1XBA9rDgQqWh3rJ+P9M8B7d+f
vZV40GM5B8LKL7jMmSDnPRw4LqK8ZN0ovj+/igPdDpuU3UbI+Q8HriWx3gb+
xvfr13HgrYbDtWv95DyIAyW/35o/6MP37zdzoK/yeMeTHnI+xIFT+wy94r7h
+/nbOUC9L+d7/pmcF3H3y36LszEf8f39XRzQCwsSinxPzo84kMzwP36zHd/v
38OBP4p6/afbyHkSB+SSDzoceoXv/x/gvg7aVrm1iZwvceDNii/ToR7PZw5x
vWmS4bQact7Egf2rX/FMVOB5zVEO3PK03tNSSs6fODDgdLAhpgjPb/y517Ox
N/fJJ+dRHNh5Xf35khw8zwnigMSvIrp0Jjmf4vo5uN1tSsXznTMciNCfoRWa
TM6rOHDiw4ynqxPQ4wIH3u+8Ol/0OTm/4oB3q0dbTgx6XOVAVtpo0IHH5DyL
A4GlW+aqP0KPMA48VcyfKHpAzrc4kC64rWHPXfS4y4GAJbtTRG+T8y4OxLYq
xz6+gR4POeAgGptMXSPnXxwo9ttR33wJPR5z16Pry+cSQs7DOPDYysJm8Ax6
xHLAw3s81u8kOR/jwNmov3p8geiRwAGa+LnMYH9yXsYBf/NJV14f9EjhwD6d
BDPfI+T8jANxQ390+z3RI5M772Wzp+1yJ+dp3F55K7Y37EOPfO7+26b4Yv4e
cr7GgT39QYxIJ/Qo4fb82C9HYCc5b+PAslyP47u2oUclBw401u/O3UzO3zjw
vEnWV3EDetRxYEIsLmOPHTmP485bVV0v3RY9mjlw8u+7XH4bcj7HAYOJI2dt
lqJHGwf06/cFX/6/82wOzPC2Sqyj0KOD28PqK/ISC8j5HQfq5dpjLc3Q4xMH
quqyfI/NJOd53J9n/SUnn3HQ4xsH1pmHlrcakfM9DjjXFy3j1UePPg4IMoaE
WHrkvI8DwsLVAtZ09BjkgNLTn4t3a5LzPw7Eh4iVBqqixx8OyF+tvHBLkZwH
cn9e9X+4HSuLHhMcqFjI9zNTkpwPToMG5y8XS0XRg28atMYuO1orSM4Lp8Gt
F19fNPKih/A0+LTn1OymCfL3J9PAif1Vsv4v/v2GxDTwCGuZUzFE/h5lGpSm
aaTm9uPfc8hOgxWfQs4n/CB/nzINyquGUu934993KE+DSz4c83Of/x9Pdx1V
xfe1AVxRREUxEMHGQhGD233vg4gY2InBV8TC7sZAlO5O6e4uC0URAwNETFDB
RlFskXd+iz3vny7qznnOzOfM8py92f0qHHDm64zY2UD7PYZyMLbrSatFT9n9
KxxYxy5q49bR/o+RHPzw29mmVcPuZ+EgxfP8mtd3aD+IAQd2MeMMS2+y+1s4
EPKDl7tX0P4QIw4af3VpWXGF3e/CwX+dVrWOuUj7d4w5yIoPWve+hN3/woF3
RK5pegHt5xEw1/M+zXdbDrsfhgPfl6eXGmbQ/h4pB50mmng0JLP7YziYXvJa
HhBP+33AgXatwzrzaHa/DAc12uM0voXT/h8zDv4tqjc4G8zun+FAda283Myf
8pjFwaW3nxrfeLH7aThYcOqws5Mb5TGPA9d4h+wxTuz+Gg5+ZRjbnDtFeSzm
gGsWG77wOLvfhoOPi7qve3WY8rDkoE8/58Ld+9n9Nxxk/1gS3raL8rDiYFxF
1IDT29j9OMzPn4nW72FLedhwEH/E+7LzOnZ/DgedjVPau62hPDZxELV9Su2J
lex+HebzmVhb/FhKeWznYMzXM9ab/39/Gwe53d/pPZpDeezh4IhZ7d7pM9n9
bhzMSYg4kDGN8jjIQel639E6YPe/cXD9s+aRAzLKw44Dn0/WJx4I2f1wHHxX
fhFwuZSHPQf8z0MjXCax++M4OGFuVvJ8POXhyORdfNeTM4bdL8d8/yej4SdG
UB5uHBQUXdx0YzC7f46DA0M67dYeSHl4c2Buslq+vB+7n46DZyfnVgb3ojwC
ORCvmjP8oQa7v46DL/seSLW7UB5hHJwNth01+x+7H5WZT3nOtcd/0X7OKA6S
aktXZbWy+1OZ+8HYLff5J9rfGc/k08uhoed7dr8qB2tqeE3cJtrvmcLcL1qT
y5c1sPtXORi+qPvJQ09o/2cmB55LVw4NqmX3s3Lg97wsOOce7QfN46Dq2tM/
N26x+1uZvH7NMWuooP2hxRzYbCs8+PUyu9+Vg/vjy4PULtD+3YscHJeNSNQq
Zve/Ms+fc3uTdPNoP285B5E3958dlsnuh+Vgqmudm34K7e+t5GDAsMV79ePZ
/bEcrIyLXD4sivb7VjGff9pRuW4Yu1+Wg94DE0ZpBdL+32oOLkx61VvNh90/
y8wn/1+dvrrRfuA6Dl7NzvxX78jup+Vgm6q6x017yuMZ8++5/LG5duz+Wg5W
mUYvCj5Iebxk7s97XwKP7GH323IQENjWumI75fGGg8r+4dtEtuz+Ww6c49O7
9ltHeTRzEOHX/9xrK3Y/LvN8+pMSXGJJeXzl4MP9NeFui9n9uRwc+zjoxop5
lMdP5vo/lI01mMXu12Xmj/mszOZplEcbB3dMorblqtj97Vwc/Viy5oCU8lDj
4sFobzeRgN3vzkWuw+DW1imUhwYXPfcsDsmYwO5/5+JtP6X9xrGURy8u9prU
pQ/VZ/fDc1EVOmF0Fbu/vx8X3XZLXhzTYffHc/Guos8no76Uhy4Xr5YUWzzo
ye6X5+LakRn/7NQpj6Fc+Jrf7Da6E7t/ngvOthW25b/pfMZILgyn9TRc/409
b8LFvCvfZqh9pvMaBlxssJfcDHvHnj/h4kJqax6/kc5vGHFRqTGzR+Vz9jwK
F7HvVlxf9YjOcxhzESxb8OtDNXs+hYuYrUvCDlfR+Q4BF3UHfPPUK9nzKlw8
fSyZ4XGFzntIuUDQoWUDLrDnV7h4YnimKbCIzn+Ai7GO/j/1ctnzLFwcHFrv
FZhO50HMuFhZEZmtncSeb+GioHaAtXsMnQ+ZxYWW2tGzXSPY8y7M51+vt+tQ
EJ0XmcfF2VOT6977sOdfuDCQqz9e6U7nRxZzsauy8dB1R/Y8DBc1F4cU8e3p
PIklF1e6fgsNP8qej+HiZuWlsV0P0PkSKy5O+1RbbtrFnpfh4sQoe1nlFsrD
hovxDiNvG25gz89wEdauqeO4hvLYxMUZ3XDtFyvY8zTMfHDg3pIuoTy2M/lw
J5p5z2PP13AxSvrhWONMymMPF1ZPH9iJprHnbbgY47DQzFFJeRzkojX/2sNq
MXv+hrmewVEyfR7lYcdFwNbZu2wnsedxuOhuJ7DLHEd52DP3h9Gdtd9Gsudz
uFht4zFWPJTycOSi34DGioMD2fM6zPyeMnt+QV/Kw42Le3GSC197sud3uOi8
2mjQZHXKw5sLS+Nw6w3t7HlQJt+3vcPCftH5vUAuTBT/btz5yp4P5SLuyudW
tWY6zxfGxYrftoN5b9jzolzc539WWb+g831RXKRHadq6P2HPjzLzFdODCx7Q
eb94LvKfG1U/v8OeJ+XCeMCsYd1u0Pm/FOZVT2R8cEI5e76UuT/X7nhjcYHO
A2Zy8WVDyK5tRex5Uy4eVprpuuXQec08Zv5d0XiamMaeP+XiH//g1csJdH6z
mJmP0ca1T6LY86hcRHNv9m8NpfOcF7kQJL4+2iOAPZ/KReaKkYOGedH5znLm
fuYOej/ZhT2vykV27M7vSgc671nJ3H8plco5x9jzq8x4lt24ZnmQzn9WcbG+
YZD/ut3seVYuXuxflbxtK+VRzcXQtXLNfRvY861czG62KTm8hvKo40Ln1rHz
x1aw512Z6+kn1Tu5mPJ4xsXF8dNunpzLnn/lYvpDi2cnZlAeL7m4xFdfeGwq
ex6WC+uIEUaH5ZTHG2b+Fs/btlfIno9l5t/OWUO3GVMezcx4PiuXrWPPL39m
nierDlVZjqE8vnKxbeuwx3OGs+dnuRh2fsta6FEeP7k4OXqELac/e56WC7n7
1y/6vSiPNi4Cu8Z36dONPV/Lg//st4of7XSeXo2HU3yF962v7Hl0HnLGVnSP
ek3n6zV4kDj0St31mD2fzsO7VA97VRWdt+/Fw8U31b49L7Pn1XngWG98fS+f
zt/348FuwB2HoGT2/DoPLddD9qyMoPP4ujyM67akZIgPe56dB1G7u03daTqf
P5SHF14P9vgdYs+385BnfOmrxTY6rz+Sh5EvGt6pWbPn3XnwnHB7Tf5iOr9v
wMMm9WGrN85gz7/zoPtww2sdOZ3nN+KhywYzjbIp7Hl4HuyvLLqyZTSd7zfm
4dLcyQbauuz5eB6Sg3fzC3vSeX8BD2UbL3xf8Y+tJ8HDn7DcvX9aqB6DlAcH
7te84Ea2vgQPvhOGlQnqqD4DeMzzriay6iZbb4K5vskXLTdepHoNZjz8azvZ
+jeHrT/BQ1j4xYNeCVS/YRYP5x1GNY8MZetR8HDt7dxVWR5Uz2EeD815HyuV
9mx9Ch4eHEwwqdxH9R0WM+O3amzFIlu2XgUPXXX7bXi8iuo9WPJws2HAaOv5
bP0KHjbaPu7WaEr1H6x4eFXWZ9BGEVvPgoevVqutX0+gehA2PKxq2/F6/XC2
vgUPeyO/Zr/oR/U6NvHgfcLvxmp1tt4FDwfa/4lrf1I9le08XA59rjbvA1sf
hodFr14Ylz+n+ip7eEjdklcpuc/Wi+FhRUmXh6lXqd7KQeb7zQ+vGV7M1o/h
YYF1+RaPNKq/YsfDlInendsi2XoyPJh4Ohtu9qN6LPbM7zdc8b7Gka0vw0OJ
WfpcHKH6LI488G8ar0zaztabYeaHyE2v31qq1+LGwx3HzR4HlrD1Z3i4zt93
5ckMqt/izcPBUUvK8P/1aJjv9832jJlC9VwCeRg7XMBXH83Wp+HhcNipgvUD
qb5LGA9Vo6aNLO/B1qthxrdlyKHRbVR/J4qHpZsyrp74TPWEYnhY+Duq39OX
VI8nngdH/QBrcS3VF0rkIW7OpPM+lVSfJ4UHswaNKR/OsfWXeFAOKS+ZlnWT
/ODhl1aXrWGxVH8oh5kvAVbmXwOpflIe8/fN9yyZ6crWa+Lh4drH4RHHbpIf
PITcnDL+6y6qT3SOB/O/Gn+nr6d6Sxd5WNbySz9kOVvfibk+g5CID7Op/lI5
M/8cjhxVqqh+0TXm/ls2pcyTS/WYKnlwgdmB+rFsPSgeFo+fHWM8iOozVfHg
Krg150Qvqm90l4fZ55ccq2qn+lrVPAyTb5MP/8rW82KeZ6oQz61NVK+qjocN
NtbHi+uoPtYT5vPATLv7LarH9YwZz7VXFy65yNb/4iFIbGMWnUP1rV7y4KYZ
9KU5nuppNfFQ8/mZtSyE6ne9Ycb3XEaIoztbL4wH67/HY++foPpkzTz0e1p2
ZsReqr/1mXneTXw7Y8tGqvf1lYdGM+sv+SvY+mLM/akR6KI2l+qZ/WTm87Wv
enNNqF7Xbx46mT2LDeZTfbA2HjpHFAsax7H1yPhYY/runvEQqn+mxofuhxun
jmpRfS91PnY4l8yr6Ez1xDT46Czrrxzwja0nx0fZVIOla95Q/bpefPT/Nets
6mOql9eHj0cX7+j/uk314PrxkfGn6wuzMrb+HJ95HnLe+eRRvTtdPsy6nEV9
ItXXG8THvFFeHyaFUf24oXycNJn+7YgnW6+Oj4ma7daV9lQfbyQfbxpaJYP2
Uz2+0Xx0qrFy2GRL9eYM+Kj32zmjcBVb344P340r3LvPp3p6RnzMHDZzhaUp
1e+bzMe7rhvyk9l6gcZ85NY/SPxryNbDY37fo3PiecOo/p6Aj+WHJdui+1K9
PzEfBwLXzfneheoLSvm4P39p/awfbH1JZrw6jZoU+Y7qJ4KPO5Nrpd+fUr3G
qXx4uJ7sO+cu1Yc04yP12fi82CtsPUo+drffmdJWQPUWZ/FhcP2Q49IUqu9o
wcfkviMuZ0ZQPcl5fCgCC99q+rD1K/nw7ipV23Sa6jMu5kNZ66NdfpDqQS7j
49Sq9DGjt1L9SUs+jOP2yO3/Y+td8jHoSLn1i4VUz9GKj8Cl9qGm06l+pDUz
nxY7fI6TUL1KGz4KDKM29pjE1sfko3VossZ2far/uIkP659bau9rU73JLXzs
65zxVKpB9S238/Ffs3BkzG+2vikfLY/LEns1Uz3VPXz4mfY+cqCB6rfu42N+
y42Il9VUn/QgHw2/MgYvqGDrofLxOHP9twslVH/Vjskzwk9gnEH1Xk/w0XTg
eUNUNNUztefDtd+rTjoBbP1UPg5byoKdnaleqyPz87MPZbUfpfqwLsz1vZ04
/8BOqn/qxoebcf2RzzZsvVU+rmjpybYso/qu3nwUrlrs93oW1ZP142POvT4e
65VULzWQjx7/Lkxu5LD1WZn5La85umEs1YMN4+NuavGxt3pUfzaCma8TH0i3
96L6qlF8hM5yKmhtZ+sdM+Otmvjn6Feq5xvPR99G3V4ar6l+cCIfgvTQzz6P
qF5xCh/m4WoZ+rfZ+sh8jJT7zMm8RPV/M5n56utyzySP6g3nMOM3ymBaTSLV
N87j42JtcOLmMLaeMh956jrd1LyoXnAxHzyrS2tDT1F94nN8bH5TdkV4gOoh
X+Rj6i8Rt3ozW3+ZeT4ZSbL2WFF94XI+3JfVmesspHrG15j70W3s30Izqp9c
ycfXbmOrrSRsvWbm9xnV1XSbRPWIq/iwPKrQyNKn+sd3meeTn/n21QOo3nI1
Hyr91317dWfrO/Ohd0/9W+kfqu9dx4zXGkf9nZ+onvgTPs4dnhk8lq2X/YwP
Wfno9U8fsPW5+fCveu0cWEn1wF/yMbCPde/F56n+eBPzfKpd/K1/NtXXfsNH
2GJ78+o4tp43H1fto3sEBVP98GY+uhtuMrFyp3rln/mYcu94q8FJqsf9lcn7
quf4L3vZ+t/M/dhV/PLCJqo3/pOPz/L+E7xWUX3z38z9fj1LzWY+1e9uY+6X
hJjd4mlsvXABTuzbfryvmOqTqwnwbIPP5PdGVA9dXYDvU51PV4yg+usaAkhW
X3VO1GbriwtwzTMfrhpUz7yXAFcFFzN2/qF69n0EuD7W9MnyT1Q/v58AC1KD
bpi+ZOv1C2B9RvsUp5bq0esKYPCkXWPUDap/P0iAfFnMfzoXqN7+UAFe+co9
NXPY+v4CjJvSNaxrAtWvHylAULqRa6dQqpc/WgB19WfW7R5Un99AgCG7VWM7
n2L7AQgQabftkfoB6j9gJEDFl2Nnem+h+vqTBQh/fGqy3n9Uz99YgKNHT9eO
XcT2DxAgft6ZM0Jz6lcgEOBdJ3vMklE9frEAa2239bSeQvX/pQKYuQrfHh7N
9hsQ4Lb7lYZAXepvAAEURT9+FmhS/f6pAjTuTuI9bqd+GmYCWEpSAzq3sv0i
mL8fecPA6A31p5glQMLcm2+WPaF+GBYCbPuxpcHxDvXfmCfABUtrnZIrbH8J
AZJkq5xbCqmfxWJmPDeqTzVKo/4ZywR4Gf/PdFMU9euwFKDb5Re+if5sPwoB
Rh8zE35wpv4XVgLwfHKm8I5Rvw1r5vOkZTvY7ab+HjYC+Oy8JLmxge1fIcBr
22WLhq6kfhmbmPkyoLFm5zzqz7FFgG8198srTKkfyHYBVL9OjxsjZvtdMH8/
Y2m7/UTqr7GHud6eIQsa9amfxz7m59vCRs3Wof4hBwXYtSJuf24Ptj+GAKtu
tiwY+Y/61dgJ8LmuqND7C/VjOSGAqGFShvpr6v9iL4DxwAMSu8dsvxkBepws
WPmzivrbOAqw82+Pwf/rH9PhhwBfefYHfxVSvxg3Zv5ETzxyPI3tTyPAEy8t
gx7R1A/HW4DtAwzsAgKo/46fADd7b3YY50r9ZQIFCB1XqSo9zvazEWBLzeSc
xXupf04Yk+fCQy8+b6J+PRHMv6NO3fVaTf1oogS45KLvwF/I9r8R4EjokH+P
p1O/nXgBHo2VmDrKqL9PogBZKuEyoTH1r0kRoH9ZheLtGLZfjgB3Z5z9fXYQ
9efJFECHa+29Qov6AeUI0DUiXX1QF+p3kyfA8e36Kx//YPtPMeMzfYZ/1Afq
r1QsgMwts2BLA/VzOidA2Lon5ZIH1D/qIjMeBeaXNW+w/aoEGDBlY07DBerH
VC7ASUFicEku9X+6JoDhz52HgpOo31SlAA4b9JceiWD7WwlQx9XiWftS/6Yq
AYrvuWjPdqJ+UXcFCDn+/LfYjvpTVTP5iOZ+mLCb7YclwMZz/d7rb6T+W3UC
lISs/j14FfWXesJ8nhFWwwYtoH5WzwSItREvGzKd7Z8lwAvznikjZdSv66UA
9fvfDZloTP2omgRYuOFNqnQs9b96IwB/eS/rOYPZflsCaK9aJlvXh/p7NTPz
Yf5l5fGu1L/qswC6r6Zuj/hF/eS+ClAVeOnmpWa2X5oApRdGr377kvqz/RRg
8Onpo3TqqB/cbwFaXrcPN7tN/efaBHh4cfjSQ5fZ/mpCVJVtrswqpH5uakKM
s4s91pxG/ePUhTi2+vS+KTHUr05DiMqsC1l7g9h+bELsTf4nOO9O/d96CeG4
qqlrr1PUb66PEB8ua4+0Okj97foJUVw+1D13G9tPTwhfrtfsPjbUL05XiAHX
v1ltX0796QYJsVR8+/rdOdQPb6gQR0b5ekhM2f57QswbUZARJ6b+ciOF+HE+
bsrAydTPbrQQWW6X+7qOpv55BkLE9Nu+pOsgtl+fEIW1f9pPalE/OiMhvLeW
9u/alfrfTRbi+Lqfni6/qP+hsRA+q1sO6Xxi+y0Kkaf24l7sK+pPKRCiVutf
mPgR9bcUM+M5f/ejO1XUH1MqhGXKOvdt5Wx/RiE6jWgt0CqhfpAQ4utV8arc
TOonOVWIsuemR63iqR+lmRD8yhGDe4ex/RyFeKZ1R3TRm/pHzhKi1HpB7QFH
6qdpIURDXPBvnh3145wnxOSWwJjW3Wz/RyGGe/GrizZRv8nFQgT3WOBxyor6
Vy5jrmdUxf0Fi6n/paUQ819uix8zi+0XKURJUJ/uf1XUn9JKCL3He37XCqh/
p7UQ17xWHC80ov6fNkKkfTkaFD6S7S8phI2Xu7mjLvWz3CTEgcVij329qV/m
FiFynEZt39SF+m1uF+Jdbs3dC1/Y/qlCjD6/sFPhM+q/ukeIk8bPNxdVUv/W
fUIIWrwGXMmn/q8HhZDe2dnpYTTbP5aZT96HOd88qP+snRC9voclDzlygfxg
8i8v2j574wXyQwiL2rgTDovYfq1CzBlqyKwuqd+roxDLE/8F9Z9I/WJdhGgq
qY7dqEf9Zt2EeHDLosfVrmy/WiGm+v+pmNRynvwQYrO2bVPEU+qX68dcf3jf
dYMqqd9uoBDnX6+ZFp7P9usVwr13qfOEGOr3GybElfADwkue1C84QojvMU8s
rI9Sv+Eo5vpyxlX1tGX7FQtR9Mnpwrkl58kPITSGjNE/PPU8+SFEa1jfr6op
1N83RYhRnpbSPkPZ/sBCBF5r+/G6O/UXzmTu55efJlV+o37ROULsWzjwWd4L
6jedJ0T2mtk9U6rOkR9CPJ+6OjeplPorFwtxXV/rWVYS9Wc+J0Sk/gDnywHU
3/miEMa7BxU8O8X2h2b+vaLUtssu6i9dLkSQwjOaY0X9qa8J0TdNz8Z2NvW3
rhRi0877qcnic+SHEPo+k09+G3uO/BCi6xb3hpna1A/6rhB308yrEjpRP+lq
Id7uTprdp5ntDy7EkGlfl514TP3F64TYNX7Ft98V1J/8CfP3MzXGHs8vJT+Y
50GnwW96xZaSH0K8eRajivWmft4vhfC4kDrR7Dj1A28SYs9t48xPW6mf+Bsh
prTp34hZwfYjF+Kqls0x6xnUz7yZGc+Yu5XjhdQP/bMQPczlWb9Gl5IfTP6H
NnKr+5WSH0KYnus1r7Cd+rn/FKJL/CON+I/UD/63EJoNe1eHP6Z+8m1CqE3b
Oz/iOtuPXoRfDzc0JBZQP3s1ETq9r+p7Lq6E/BChpP/45498S8gPEXqYPrVQ
s2f7v4uQUbNwBW8n9Y/vJUKfoAaN7VbUf76PCI21tUuyLah/fT8R+u88NK2T
rIT8EMG2pv3+MsMS8kMEp9EhXYt0S8gPEYoMtz0Y3a2E/BD97/+nZwa1FpMf
IszYMsxq4Mti8kOEelm/ARF3i8kPEb5037JlysVi8kOE2U1D11WmF5MfIuCt
1r/t4cXkhwgXBCMkw9yKyQ8RNmmO0qk5XEx+iJB8r8E7wLaY/BChyXBEhvXy
YvJDhJAvXluF5sXkhwgeVq+uDxAWkx8idG8rvfp3TDH5IULXity1zdrF5IcI
uzmrwt+qFZMfIhw0lu5vbikiP0QomHvzw9/6IvJDBL+8M5107hSRHyI4yqoz
hReKyA8Rtu4a2GadXkR+iPAwI+5VQHgR+cH8vTF3N9S4FZEfIsx6/sx+2NEi
8kMEeb2meMeWIvJDBIsxbqcrVxSRHyLmeeSyecqsIvJDhPYUw6ZwSRH5IULn
xfY/dAyLyA8RMkfFhQfqFZEfItRUBdeO6l5Efohwb81/sQU/CskP5vcLP6gt
fV1IfohgpTf5S9uDQvJDhFPTe+7KuFpIfojgbL/62Ob8QvKDyXfEX70p8YXk
B5Nf72xVm38h+SHCtndTW6pPF5IfIkzV3Dwxf18h+SHCBrdHnyLXF5IfzOex
Ukn9lxSSHyJcWyDr6WtWSH6I8G+crVWIoJD8EGFp+EpBythC8kOEkQfD3ct1
CskPEa76Z61/q15Ifogw6Wf/0oHfC8gPEQzu8z3nNBWQHyLcDbZ/6v6ggPxg
xltzTVzt1QLyQ4QAU8PGCQUF5IcILZe4oY4JBeSHCAq76+UfAwvIDxHuf+Ta
rHYqID9E8BqStuvBwQLyQwSjlO2fltsWkB8inH4f/+iVZQH5wTw/XthxDs8q
ID9ESFg14IuerID8EKH426nBl4wKyA/meTHheeLuoQXkhwg+6zihk3oXkB8i
yLod/9TSlk9+iHDmUHnMheZ88oOZ3/I/eQHP88kP5n5o7jPmwJ188kMEfasP
79dcyic/mPnht1tzcXY++SHCoVd2J+bH5JMfIrh/fzFjqV8++SHC4gc71q4/
nU9+iHC8/X2l3f588oO53zfrnTi7MZ/8YO7v0IzjlcvzyQ8RUlLWX/s3M5/8
YJ4Hlm8Wy2X55IcIDwY8H3tqYj75IcLrnu9F94flkx8izOEnOE3sk09+iLDa
OlHHs1M++SHCaHO7J79b8sgPEfhu6Y92vMwjP0Swqznfu7k6j/wQQfP+hD37
ruaRHyLctrDt3q0wj/wQYf6U95Vnk/LIDxG2BA0pnBqaR34w8+flf7ea3fLI
DxEWFup2jz2WR36IIdMOX792Zx75Icb4pdNeGq7NIz/E+LJw1bHfi/LIDzGW
LZ/MrzbLIz/E2Kv817lAlEd+iKHc07Mx2jCP/BDjUze3R4FD8sgPMbYU5j/3
751HfogR1rmoJaw9l/wQo3J0ae+0llzyQ4xXvFfGV1/mkh9iXDWYv/xNTS75
Icaep4NOalfkkh9imHOWJpoX55IfYozspHPDITWX/BDjlNi6qTIil/wQI7kR
PwZ555IfYoTK8n7vOpVLfohhFFP88d6+XPJDjB/lM27JN+WSH2JYhiwMyFiR
S36IMX/HVTOjObnkhxhWP90fZqhyyQ8x1lp6zFZwc8kPMf7jJobeH5NLfogx
NaWgfLduLvkhRtBxv6uDe+aSH2KoevYPvfE3h/wQo/uCdtXpTznkhxiL+47L
Nn+RQ36IEXV1XnP/mhzyQwydi7KWpms55IcY30YmFVwuziE/xBj8fYEyKS2H
/GDyFn44GRiZQ36IUV1reNzDN4f8EGPdg0Kux5kc8oPJT2UaHHAoh/xgfr9y
R0bC1hzyQwzBuOe7Lv2XQ34w43Gc8/TlwhzyQ4zvvTo3a03PIT/EGP38VeRU
SQ75IcYDy51fjk3MIT/EyAfv+eUROeSHGNplRTb9tHPIDzFunnQ7urFbDvnB
5BlrbHD1Vzb5IUbOw3GrJ33MJj/EaFr3eVh4fTb5IUbbZPX1OtXZ5IcY/hVP
JwdcyyY/xFh0qPnAiJJs8kOMIzMT5Vnp2eSHGId6HTo0Ozqb/BBj/ZYbE5r9
s8kPMfZ96jYn2Dmb/GC+3svriYVdNvkhxsMJFTXdd2WTH2IkZvcW3FqXTX6I
MUGn9Hvw8mzyQ4yttUa6OyyyyQ9mfMOyfSyQTX6I0WNKzHouP5v8EOOY2xw3
/fHZ5IcYPZv/qekOzSY/mPvnfuerOn2zyQ9mPmhG3B3aNZv8EMPsot6oiT+z
yA8xNh7PzTH9kEV+iPHeNMvepj6L/BBj/wkLV9fqLPJDjMfjL10vqcgiP5j7
u8Rc2lqaRX6IsdpiYB0/K4v8EOO+65pou7gs8kOMlnvLfG4HZ5EfYngbGcWN
88giP8TotUKj1sk+i/wQI7Jp4Jgv+7PIDzGuGNg72WzJIj+Yzzd9R6en/2WR
H2IcWKDmZLU4i/wQw16+esibGVnkhxjbm8/mH1JkkR9izJz5Zok2N4v8EGMz
b+G3XIMs8kOMbZE/vKyGZJEfYkwM+Tymb98s8kOMpJmL0q53zSI/xHjbzjNw
/ZVJfohRroxzXdycSX6IkXWpoG7sy0zyQ4ydZw73aq/NJD+Y66v5PaL+Zib5
wYyHxbS+1y9lkh/M/GpYU1eUn0l+MD/fuvxAdkom+SHGnLm8puzITPJDDLcp
30aW+GeSHxLMXhptcMMlk/yQQF1D8fnF8UzyQ8J4efWw2r5M8kOCc2/lZYab
M8kPCSo9zpYt/y+T/JBgeu67A56LM8kPCa4XDXp2a2Ym+SHBzHyDFm1VJvkh
waATPdOs+ZnkhwRPckt7Fxhmkh8S7LjE6zNgRCb5IcGVt+vSDg7IJD8kyJg/
7dWrHpnkhwQr253/y/qXQX5IwH+apZv4NoP8kCBr4Is3adUZ5IcEb+1/V5Zd
yCA/JNjYpS6vKTmD/JBA5GsZNSggg/xgPt+SpadXnswgPyQwik+wTN2aQX5I
oDV2zMBeyzPIDwm4FZHZh00zyA8JQt58Nvg5OYP8kGDIgqbNDoMzyA8JLlgs
2D+iWwb5IUHfvE4m11vSyQ8J5nYqKzv5NJ38kMBlnvXXGdfTyQ8JEo8mVQ7P
Syc/JLAYvw5dotLJDwkyr1lafHdLJz8ksMpe0PTjYDr5IUH1lP7duq9PJz8k
GHB6TYzBgnTyQ4KBap3zFynSyQ8JxvcpEHgappMfzPVKzQbX6aSTHxK8Nt22
kqOWTn5I8Gji58+BzWnkhwTHpnrc6/U4jfyQoM9EjZ+e19LIDwlsfgyyHJmb
Rn5IEDP29MeLkWnkhwSfCrqlbXdPIz8kaJKt8pxwOI38kGDEw6lurRvSyA8J
7JcfCL25KI38kMBbmp+bjTTyQ4KAopKq+Elp5IcEpY9MXyUOTiM/mDwO9XxX
qJFGfkiwdcGNhw9aU8kPZry1piaqvUglP5h8Fk2YL69KJT8k6FapqjhVmkp+
MPPLSNm9LimV/JAg1qJBQx6YSn5IMMOo8XyqQyr5IcHz7+pjjXankh8SDBvW
iVvwXyr5IcGdxV5P589JJT+Y+Z24Z8RPaSr5IcHuUxs/pY5PJT+Yz19oaLZj
YCr5IUGQ10E9VddU8kOCCdX9rYd+SSE/mPujpmCgRn0K+cF8/cg4TvutFPJD
AsvZoxK7lqaQHxIo99nu0U1OIT8kuPv4vIsoKIX8YObHiMbGdWdSyA9mfief
PXp2bwr5wczHvOzpr9emkB8SyCxfyuQLUsgPCfp5/1gUoUohPyQ4PDP/TO/J
KeSHBC83vr7hPDSF/JAgvHrREG3NFPJDgg0O5VuTfiWTHxLUn9QotHiTTH5I
8P57Y+vfB8nkhwStgslDisuTyQ8JDC+nj3LITSY/JAhdLeqyMiaZ/GCer92D
c5U+yeSHBKO14ydPOZlMfkjweDTXduLOZPKDeV4q+68S/pdMfkgQUTW03WJu
MvnB3B/ZhrN2KpLJDwlspf0FkROTyQ8J+iuzCp4MSSY/JPg+5OX1sZrJ5IcE
DVdO2xz5nUR+SHD18sGjT98mkR/M/WQW3suiLon8YObX6Aea1yqSyA8J/Bs1
ds8tTCI/pNC9pyd6kZBEfkhx5dPnhfaBSeSHFC19Dp+b7JhEfkjRVHN2++v9
SeSHFM7n51mlbkgiP6T4Oe6Qg93SJPJDCm3L3nUrpieRH1J8cGpfNE2YRH5I
MbFp2keJQRL5IcV/EdVhsoFJ5IcUvMaEFTO7JZEfUsT8KRpu8z2R/JCit6h7
g1NTIvkhhbS7T3Dxg0TyQ4qFapb4eTWR/JDiXMOaWyYFieSHFN98MsSBCYnk
hxQmkjmHfwYmkh9SbBBMc1nvlEh+SKGaGLXm2cFE8kOKmb33fFtrm0h+SKE3
6Aa+WiaSH1Jcel0q9ZyVSH5IMXmH1WOhLJH8kMK6R8Xgd0aJ5IcUyYcHtCQO
TSQ/pLj2Y83SPb0TyQ8pvhvdmjrzXwL5wXx+5ZH0CZ8SyA8pvjzy9NatTyA/
pNjM5b7qczeB/JDih7pbhHZZAvkhhVby9cJROQnkhxRpvQYbKWITyA/m+4vT
P671TyA/mOtpKvnpeyaB/JCi39aD0+4cSCA/pHB8MOy6rm0C+cGM94Y3xzav
SCA/pPDR1bWqmJ1AfjDjG/PeiqNIID+kmO2cfChucgL5IcWI/qHxY/QTyA8p
wpZoPEvvl0B+SLFEJdeb1iWB/JAiwdd5zqvWePJDiuBWk/2eTfHkhxSpTcUu
Zg/jyQ8pQmssTnWrjCc/pOg/aNHyeyXx5IcUc34ZqSWlxZMfUmTliA+5nI0n
P6SYe/xp3n7vePJDihXeJzO3nYonP6QIGulpvWNfPPkhRc72PZeObIwnP5j7
pyyiwscynvyQYtN+hx25s+PJDynwIyS9XhFPfkhRdn3lMV3jePJDij0eprXL
R8WTH1Jkq9/Lih0QT35IkaHt0u1Pt3jyg7kfrrTcWvkrjvyQYsg8n07X3seR
H1K8H/wzQP4sjvyQouJStnPpnTjyQwrPAUvuTr8cR35IETh834bHeXHkhxQW
hqkmhxPjyA8pii4ErBwdGkd+SNEtuzr1gXsc+cE8T/R6TPY7EUd+SNG+/FHt
yj1x5IcUCoMv0ZM2xJEfUgx3bHPsYRlHfkjxqTb1+KfZceSHFH9u5dg/V8aR
H8z1H77uXMeJIz+kyJub6P50TBz5IcXvoVqO73XjyA8m32Gl27toxpEfzPOg
Zb9i7L9Y8kMK45huH+a3xJIfUvxKFe458yqW/JDi2c+aG+W1seSHFPGv8pu1
bsSSH1Ism5ZRbX0+lvyQon5d0P7zWbHkhxT5WvNujYmLJT+ksHXKuesXFEt+
SGEUnHRUyy2W/GDmp6veNe/jseSHFJmT3ycN3xNLfkgx4XGf4XkbYskPKV7s
Pjh0yYpY8kOK8HWDI/7NiSU/pOiS3hyaZRJLfkjx+GmL1nZBLPkhhWjgmM88
w1jyQ4YALWdxl2Gx5IcMnQeOb3jcN5b8kGGgTq+X57rGkh8y9PYyFSX9jCE/
ZMhKrH8Q/iGG/JBhrv6v4tD6GPKD+f2W8U+iq2PIDxkOr1AX5FTEkB8yJm/h
uZulMeSHDJ/V/9v+KTOG/JDh4t84kyFxMeSHDAOWiYznB8eQHzIcXz+V5+Ee
Q37IMMzgt2nNyRjyQwaD6f4rx+6PIT9kODB67p5jm2PID+b6bq91qLeKIT9k
iO+h4zR7UQz5IcPDuckHLpjHkB8y3Li5xUIujyE/ZNi6Ob79knEM+SFD+bVk
l/ljY8gPGcxUt5peD4ohP5jxfb2+t5NWDPkhw3vvOz+Mu8SQHzK03dl69sWP
aPJDhv9aw9vCPkSTHzKc6nVDc01DNPkhg+S91WWjB9Hkhwz5YyqGdboRTX7I
ENT30ICnF6LJDxnqK19HluVGkx/Mv/kepZlJ0eSHDGO/v12TEBFNfsiw1O6o
Y7xvNPkhQ6/ONwzTnaLJDxmiT1iZnLeLJj+YPK9cvvZgdzT5IYOJtWv+j43R
5IcM4TkzNUaujiY/ZGhqDMhZuDCa/JBhRrNWnpt5NPkhwyvPBepV8mjyQ4aN
K9UiBnGjyQ8ZQjIqDm4dF01+yPCuaJ7ntaHR5IcMH/ZPfzyhfzT5IcPd7P+W
BmhEkx8yPO2x8HePtijyQ4bbb2ovnv4SRX7IMNU9I6bHmyjyQ4a+3ULD/J9G
kR8ynOWtiTO8H0V+yMCrqCgor4giP2QQzIi+ZXs+ivyQYVfP8/U6uVHkhwzz
xC3vridFkR8yqN8e0HT6bBT5IcPlEPWbM/2jyA8ZahAboOMaRX7IcEVQo3p7
Ior8kGFL2YlLV/ZHkR8yaHTx1UncGkV+MNfz+o/Ad20U+cF8Pm7G0DPLo8gP
GTYdjr18Ym4U+SHDNcPaMaemRZEfMnjbTZe6S6PIDxmmnfnWFmEcRX7IYD/u
vW2hQRT5IcNHXe7BuqFR5IcMnRoejlLTjiI/ZGh41mLD7RFFfsgwCb6Cze2R
5IcM59VrvZO+RZIfzP2m9nj35/eR5IcMVx9dvKd8EUl+yFDRNT3F72Ek+SGD
67UbP1puR5IfzOeRmmctLY8kP2QQmS+4V1YSSX7IUBQ7fIkwO5L8kGH949e8
rMRI8kMGm6lvN/HORpIfMkS0r20u9Y8kP5jnn0bw+TlukeSHDEeH3L/faB9J
fshw4saq8acPRZIfMtjtOZ1vtDOS/GDmpyzyYN2GSPJDBme9rrYeqyPJDxkq
KzTtZy2OJD+Y/B7onO89O5L8kGGWn4PuQ5NI8oOZPyPOOyWJI8kP5nmzemIv
+ymR5AfzvP0jD7M2iCQ/mPm73Zo3Y1gk+SGDxyetm4IBlEebDKEnzq+ZoEl5
dJLja9OH92PVKA81OaqXC+7M/3KW/JDDRR501qb+LPkhx+Og/jKH22fJDzmm
9isNzC49S37Iwb2Rk9ycfJb8kGPdVn1bcfBZ8kOOIYOMKzwdz5Ifcljt1jvX
uu8s+SHHBL+Bio3rzpIfcpzV3qF4vfAs+SHHiLZtOXtNzpIfcmy7t8Gvj/FZ
8kOOc065NQXDz5Ifclw4U7R1W++z5IccsdHP5xr/jSA/5BikH7Sr0/sI8kMO
afrKyqd1EeSHHCfXJ8+tqIggP+RIKddsvVAQQX7I4Z+jlXklPoL8kGPAgZkH
H/hHkB9ylBdaTv3mEEF+yPHg+KsuI/dGkB9yXJsSkG1pE0F+yDH+zKhpZxdG
kB9yzA6alt5iEkF+MHndOd80nxNBfsjx6+OKl6X6EeSHHC1tb4MFfSPIDzku
rp7WqaQ9nPyQg5c/s9ecT+Hkhxyuv+pz3j8LJz/kULf++SHgdjj5IceKzafT
5p4PJz/kUNQ4vO+fHk5+yHE78nfYy/Bw8kMOzR5fCi66h5Mfckgc7LjJduHk
hxzTL+arRW4LJz+YvCPPD49eHU5+yAHJuaOZc8LJD2Z87zT0v6EIJz+YfB6u
rW2ZFE5+yOH8we7imOHh5IccW+4euGKjFU5+yOG3I6wu/V8Y+SFH8V3ld/VP
YeSHHDdHFvW1fR5GfsgxPH7riIdVYeSHHL7nL+ktuhhGfshxqWHc17rMMPJD
jv4hOnFbo8LIDzme23cfq+kTRn7I4WB22jbPPoz8kGNvgK7tlj1h5Icc5tyF
gyetCyM/mPn66Pae34vDyA857iyavPW+WRj5IUf4Gr3fBcIw8kOOAxdlAxLH
hZEfzPcbzc2K0QsjP+TgLOhVkdwjjPxgxvueZN6536HkBzOeiFI8fh9KfshR
OGiAS9enoeSHHPlXNxtJboeSH3LU+zvoHboQSn7IsbzIfMaVzFDyQw5306is
wdGh5IccWmNOzz7qG0p+MPf7mOZebx1CyQ85zr96+mHN/lDyQ47vD1e9eLkx
lPxg8jA7/GqXZSj5IcdqqcW7nrNDyQ85kn0/vUuXh5Ifcjh9cXy6enIo+cGM
Z4mqSFc/lPyQo9+AGfue9AslP+R4/+Rh99QuoeSHHHpZxlvOfAshP+TY3ODn
u+V1CPkhx/pdCw6trAshP+Ro1C7SXnojhPyQo2zc2BUrz4WQH3Lszv1muiUj
hPxgnj8bvCtOR4WQH8x4uq1/nuwbQn7IMXRA0/FHp0PIDzmWOLhHDTgYQn78
7/n3RGa5OYT8kEPOXTU9cVUI+SHH2E3BhZ3nhZAfcoTsNHRZbxJCfsgxMSEh
+z4vhPxgPu/HPEMLgxDyQ47RSX+bbuuFkB9y7Ds34cVKzRDyg5n/Lt/6f20L
Jj8U2PVWb5ff52DyQ4HbBstaVS+DyQ8FDnc+5PetJpj8UOBt3JyZeRXB5IcC
j5OTex4vCSY/FLjVe+udhenB5IcCO6bs9TGOCiY/FBh4J2WGnl8w+aHAxF5q
73s4BpMfCoQt37pL/XAw+aGAyfGm+z23BZMfCswP3d1z8Jpg8kOByzqDevMW
BZMfClyIenN/yfRg8kOB3+LvS+0lweSHAqP0VnsUTgwmPxRAiXL3zxHB5IcC
gx6V/TbRDiY/FPBap6vv3y2Y/FCg2/Gdj1p+BZEfChQc6z5q+ccg8kMBvaYR
n67VB5EfCvCs2yQm1UHkhwJqZR9/X74WRH4oUPHXdML8kiDyQ4HNYywvNqYH
kR/M1ze45TlEB5EfCvTtYao2KSCI/GA+77o3Ec+cg8gPBXLrP54KtgsiPxTo
3FqZtHpXEPmhQNmQtu5G64PIDwXSH2mEdLYMIj+Yr+fuXdJgEUR+KOBjdJ9X
iSDyQ4Hg4sJJpfwg8kMB5/sXZQXjg8gPBYIeuS0tGRpEfihwd9SV/RV9g8gP
Bda80/Z/1jWI/FDg+dIpyW0/A8kPBWJ2VaWP/RhIfijQfUxO6NKGQPJDgXO8
s7ZeNYHkBzMeKqt+968Hkh8KiIouug4/H0h+MPOpKezu7uxA8kOBcXW3H1fF
B5IfCjhtFccIQgPJDwVOTr2kH+sZSH4oMOXC0jlDHALJDwUWqX8YGXowkPxQ
IPzLocDR2wLJDwW+DGmPz7UOJD+Y+XH9+My5SwPJDwUGt6of/DwrkPxQYIUq
yihUFUh+KNDn54bVc/mB5IcC+/rs7tbTMJD8UCBb9+WI28MCyQ8FRqI+OqR/
IPnB5LPA32mHRiD5oUBRMq/S4m8A+aHAJPmXNdyWAPJDgT8OvafrNwWQHwpU
elzbPfBxAPnBfP+7jfUD7gSQHwp8SJY5DSkPID8UmLfO32ZCcQD5oYDt2Ftb
TDICyA8FrPchZE1sAPnB3J/zFr5xDA4gPxTI098yr8AjgPxQYOulnxXNpwLI
D2a8926fO/lQAPmhwIaGaXX7tgeQHwqc6P97bblNAPmhQMKOfo1DLQPIDwUs
S7Qtj84NID+Y55WWZ+FL0wDyQwGXBwPbFkoCyA9mftw21a+cHEB+KGDUljNk
5pgA8kMBnZyeb6sGBZAfzHw89fmkVZ8A8kOBOFPt+tauAeSHAnO6GrT5/PYn
PxQ407fhnvizP/mhQPmbziubGv3JDwUOqmZ7hj72Jz8UWP3NwXb5XX/yQ4GH
OkdfDr3mT34oMPO+2o83pf7khwLrTn0OL832Jz+Y6wsdeS8w0Z/8UGB02gH3
wxH+5IcCP6zrrq/z8yc/FHA9yD251MWf/FDA7uKetHkn/MkPBZ4N9J0xf78/
+aGE31pXi+Vb/ckPJfK9VuVsXOtPfijxwUvzwLHl/uSHEvcXRHuHzfUnP5Sw
PDel7dI0f/JDCYO8aznNUn/yQ4k/WqcyRnH8yQ8l9LyPv1s9zp/8UCK2+blV
5DB/8kOJfldudGMeMeSHEmd8dzyR9vQnP5SYfulvnU8nymO4EsO8kn61fPcj
P5S4PixLsPyjH/mhxIb/FjmVv/QjP5R4PqzmveSRH/mhxPIvx1fk3fEjP5SI
nhp9W3TNj/xQIlnhOfXSOT/ygxmP2ojMBbl+5IcSjdcmab9N9iM/lHCxD1/n
GOVHfihRKlp8dmKQH/mhRNnt0nMPPfzIDyXOv5he7Hraj/xQYsKFDZ5mR/3I
DyUWrPIXddvjR34ocWPl/LRbtn7khxJtXQe/D13jR34oEWBy6P3OZX7kh5JZ
H/9KtJjrR34oIeIaDZ9i5kd+KBFeHm2mJ/cjP5Qwjv01qDvPj/xQoiD9lv8/
Qz/yg8l70aWcP/p+5IcS412ObG/X9SM/lEi5m3CxRx/Kw1qJTUbfYwd3ozxs
lNitN2Qgt82X/FDih3+V1vxWX/JDibuD7jrvfe9Lfiih49lw8uwLX/JDicSF
11ru1PmSH8x8nDKnuvtdX/JDiQerpo4xr/AlP5Q4deDwE9cLvuQH8/WTt348
yPclP5Rwf6a7a3y6L/mhxNU5UtMTcb7khxJhbwfZPgvzJT+UKB8V+XSqny/5
oYTgXHFomqsv+aHEuZsrI4af8iU/lMjMOlTvf9iX/FDCSafPau3dvuQH8/df
D+4TaOtLfihxzDKyRd/al/xQQvokvj1zuS/5ocTWoVK++Xxf8kMJcbuty0tz
X/JDiXcRs9pOq3zJDyUSzFsdJ4t8yQ8lhu89NfbpZF/yQwlFpd5dbwPKI56Z
z7p1py2GUx6JSsTM+6jsPZDySFFi42n7H/d7Ux7pSuD99eRIdcojU4mBt38u
2tPmQ34osdlnRvPsbz7khxIDsr7vnfDRh/xQomvutJdajT7khxIavIP8X098
yA8lnO88snlb7UN+KLFaWLz1+U0f8oPJt/+mWY+v+JAfSnzTlv58UupDfiix
87Xzrle5PuSHEib8vKyWVB/yg5lfwcNyu8b5kB9KVCaO3zss3If8YK7vteqj
zN+H/FBi8tU7g9e4+5AfSvyKsvjpfNqH/GDu//PjTxbZ+ZAfSoyb9iyzeZ8P
+cHcz/J39obbfcgP5v7zuPXFdoMP+aFEUFuvvxlWPuQH8zwazQn5s9SH/FCi
esfVCot5PuSHEi9HrT4VY+5DfjDjZ+Fc3q7yIT+UqC9/4WItpjy+KrGWp15V
YUx5fFPiwl9Pd4Eh5fFTiaUWBmUJIymP30pEau7YNGIw5dGmxMj6AUfD+lMe
nVRYNf7qz+GalIeaCuU/+Y/iu1Ae6ioU6ekO5f/1Jj9U2N8+tvhqqzf5ocKA
u8MzrT56kx8qnFxZ9utPozf5ocIJ7RqfiGfe5IcKcf1GHJhe601+qLCiz9bo
r1Xe5IcKz21c+8ZXeJMfKszvPP/c6kve5IcKabu8YgcXe5MfKjTcNyh7ku1N
fqhw4+HnfrEp3uSHCvMuVnnujPUmP1SwWpoomhruTX6ooPl5rfqgAG/yQ4XQ
Te9bWz28yQ8VAodz1B44epMfKjR+NjAsPeFNfqjwWHZ5fcIhb/JDhdUP2nMC
d3uTHyq0aj3q477Fm/xQoTlx4T7Hdd7khwpH6rbVn1ntTX6ocGsab47rUm/y
QwXln7QCv3ne5IcKO/d/GBIzg/IwV+FAQKf9+SaUxywV/kW0X7otpTwsVNjL
V/v7nkd5zFNBaDlGX2sS5bFAhXObT08QGFAei1W4PXyGrvUIymOZCiknfF54
61EeliqYN7s7XetHeaxS4bDORnU1TcrDSgVpy5wlJl0pD2sV7l/dt/d0mxf5
ocLI0Tr/3f7uRX4w11u7vt/Qz17khwoeP2Mdt7/1Ij9U2PCw//nyF17khwqv
u33NHPnEi/xQYd8ct1X2NV7khwruqePPvb7tRX6ooGWpU7Wgwov8YOZnUbTH
xUte5IcKG23G/OSVeJEfKpzSa9FIzfUiP1SYeGVt8fh0L/JDhbMHH2gmJ3iR
H8z83Jr6c0qUF/mhAn6Y2xWHeJEfKiz26hMw08+L/FAhvXKr6qm7F/mhQrdF
N/ftc/QiP1To8TFc0P+kF/mhQu7OxUdyDnuRH8z9eG29qeVeL/JDhSfvZrl0
2e5FfjD30/PjFtkbvcgPFebknjqz3tqL/FBB98RD/rCVlEeMCtdWd1lct5jy
iFfBcbNbffBcyiOR+TyX/z2wmkF5pKjw/cQb3viplEc6cz8VPvr6TUZ5ZKpg
tM9Wu0JAeeQw90+hkWfEFMojT4Wo/SU2hwwpj0IVsz7Mc18+mvIoZuZPQ1EP
+TDK4xyT99At1aN1KY+LzHz4sP1dn36UR5kKVx5vm9FJk/IoV+HiCu33rV0p
j2sqROwdEvG4zZP8UMF08dAXNS2e5IcKS7Z6hz5s9CQ/VFjo9ObyyzpP8kOF
taP8F/+45Ul+MPeTVV9z7TJP8kOF5ep1fqJ8T/KDeX4d3yNal+xJfqigds92
fHCEJ/nB5B0w2/qBjyf5oULij7THQxw9yQ/meZVh5G17xJP8UEHWtu7IhR2e
5IcKJbHtvsPWeZIfKti+jq8+tdyT/GDm8wlN0RcLT/JDhfCzL3M3mXiSH8zn
aXxn/lrgSX6oUL/yxdttEzzJDxVG7ffy+zvck/xQIVbjkomvtif5wdwfJmbv
Od09yQ9gf9pXl4d/PTqupzMwzjBxsGOLB3kCeDeY+imaPDqurwuwdm5ay59H
HuQLYDXpzsSyKo+O6+0GVNiFq7yueJA3wO0jmmM2FHl0XH934GeoTrVpugf5
A4SdKZ1pGOPRMR6awGLtbscHBnmQR8znm9a2TdPdo2N8tICAqdl9u9t7kE+A
2nKpda8DHh3j1ReY+SHDUm+rB3kFXDnObTWy9ugYP21AP6FpgvlSD/IL+Njt
+w/b2R4d46kDcOZ5LvGDB3kGtAubFFcFHh3jqwdoHeSltE/wIN+A5ZW5gdD3
6BjvwUDx89Q2Jx0P8g4I/M+m9mFPj47xHwbYvxgzwriTB/kHvPo4tcrjm3tH
HvpAxiftF63v3MlDoLf064K19e4deYwCBrZjUG2NO/kIOFms5S664d6Rx1jA
QeNS4IOL7uQlYPHmhql1vntHHuMA9f3fjb+muJOfwAm1Iku3KPeOPCYw4xnv
VTgx0J08BfrK2s2r3dw78pgImKxwVTtl706+An2WXnwhPujekccUIFs4+eW3
be7kLfM4zbP9V2Tj3pEHBxgh6zXltKU7+QtceJCzY9k89448+ECCskuJsZk7
eczMp+tRmv1k7io6rooRW2Wrfhq7k89ATPaJhCYD9448JIDogsGbx0PdyWsg
atprvYf93VX03104YX+C/7i7O/kNmJvkCRr/uXXkwSw3VbctdL+3upHnwOkf
/at7v3fryMME0On+cMPEBjfyHbh5eWflglq3jjxMgcM2+b/sbrmR98z88jrz
KfOyW0ce04FuNpfj3xW5kf/M/WG5aLBRpltHHjMAjxUjzXbHu9F6gFnepwwd
dTHMrSOP2UD3L+LUAb5utD4A4idsf7bD2a0jj7nArKTCnLvH3Wi9AGzSHjRO
ut+tI4/5gNsqP17SVjdaPwCuZbzq4TZuHXksAgqud+0aaulG6wmgv2TQ+WHz
3TryWMLMt4GObfHT3Wh9ARjFbDonVLh15LEc2LPsyc+bPDdabwDHn3dNsZ3g
1pHHCmCFbo+qXiPdaP0BTNMYsCZf160jj9VAp/rFlhu0KA8rYPiPf3lD1SmP
NcCCyzN31f1xpfUJcPnhzjNhX1w78lgLbGnM+bz+rSutV4DNaUtTBPWuHXms
B2w1orI0a11p/QL8fvjs3+tbrh15bAT+9l/jUXnFldYzzP2QfnBlTolrRx6b
mfkaf8I6OtuV1jfArt/3QwOTXDvy2Aosibmn7hvpSusd5n71rw/xC3TtyGMH
M9+K1i8N83Cl9Q/w6P0tXvJp1448dgFnfzhNPn/UldZDQJlPz6kP97h25LEX
mLuy0vbnZldaHwGZ902jhq917cjjAGD63/eXsyxdab3E/H7l+kl281078jgE
zHHXPZRn7krrJ+b5Ig8q+6p07cjjKJDbZ7+6WOhK6ynm/gkzVdhPcu3I4xgz
P00D198b40rrK2DKZM3D44dSHieBe7MV+x20KQ97oPPcqiVNPSmPU8D4uA0D
5qpRHqcBhV1qWskvl448zgBbi+cMm9LiQusxoPzbb6vENy4deTgx99OhTdvH
1bvQ+oz5e6q55qm1Lh15uAI27zc2CqtcaL3GeFCxd9q1qy4deXgA0VdFa1af
d6H1GzO+Bw7wf+W5dOThBXzr+a80JM2F1nPM/JwV/M0kzqUjD19AHjj4UXOY
C63vmOf966UbovxcOvLwB/LLDAIs3Vxovcc8LxQb1us6uHTkEQQc/d5a9eiI
C63/gDED8+/G7HHpyCMEyDP32rB7iwutB5n5X7jNZbqNS0ce4YyH/eUS/ZUu
tD5k8j36YXv7QpeOPCKBRf57xr2a5ULrRaBo+3Wr21NdOvKIZuaX+9u+56Uu
tH5krqfxniSH69KRRxxzf1Y71qRNoDzigRmjtOrTRlEeCcCNP9uX5AymPBIB
vc/5nPP9KY9k4PrHbztv96Q8UpjPp1L1eaVGeaQCSS5J3dt/O9P6kxnvirmW
I746d+SRATTMsGib9t6Z1qPAn8SyzzteOnfkkQWY1dRMiXzsTOtT5gHdNS2/
5r5zRx65zP2cs/tk35vOtF5lvEhY7Db/inNHHgWA5otT9/1LnWn9CtQn8BfV
5zp35FHEjM+BCA3jNGdazzL3U4+/HxzinDvyKAWezXJtfxbuTOtbZnxXu8uU
Ac4deZwH9vlOD4/2cKb1LsDb8k+/l6NzRx6XmPni0V52+LgzrX+Z+6sq8Hjz
AeeOPC4z82OM3qKNO51pPcx83vhqSeMm5448rjL3h9sY403WzrQ+Zp4HE9dy
P1s6d+RRARi2vpPbLXSm9TIzX2xHWPSZ7dyRxw3gw1ibVfGmzrR+Bkqrh26e
Kqc8bgP3p+TvesmnPKqY+dcWusN5EuVxh/FOU7mGb0B53AWCOH3wajjlcZ+Z
7zNOawbrUh7VwHfDQRcW9qU8agDrzOnL+vWgPGqZ/DLd7lR3pjweAr4/to4L
/+1E63HG/1lbl2/+6tSRxyPGo7X918g/ONH6HLjW9Faq3ejUkcdTZnx3nmhs
fupE63Ug/NSGVVUPnDryqGf+vtuUsNwqJ1q/AxHPdkVFVDh15PGC+bxZVze5
X3Ki9TyzXhhR2Xyi2Kkjj0aAP2KI8aEcJ1rfM+u/0ysN96c6deTxGvjUPqX2
QJwTrfeBSQMgPBbh1JHHO8bzIUJT50AnWv8z89P0wu8gL6eOPD4wfpx2tUxz
dqL3AeZ5mTJn1VV7p448PjHemZe0vzziRO8HwH/5bui2z6kjjxZmvHTthkza
7kTvC8x8nTfLfflGp448Wpk8u+T5OK1xovcHYKLfifHnLJ068vgBrBy5Z/b3
hU70PsE8n+2X/ORZUB6/mPls9tVovxnl8RtoSx38slRJefwF5qeHDe4upjza
GH8/WlQt41Ae/4C0ks7/UiZQHp1MINHxi+k6hvLobALHiOel1sMoDzUTaEaX
Tb88kPLoYoJ7vYcrDftSHuomGL+r5qxvD8qjmwlkv29vUutCeWiYoHzPV/99
fx3p/cMEeVMnj/n4zZHeP0xQZ7Otr+0nR3r/MIGHbdSyt28c6f3DBDsOnfu+
7YUjvX+YoMesgnffHzvS+4cJ3PQdjR1qHOn9wwQOt8eV61Q50vuHCbwyAuJS
Khzp/cMEwxPu3zYrc6T3DxMYDG9QvCpxpPcPE7ztdOXTmTxHev8wQU7pqYZJ
GY70/mGCMMWEvnWJjvT+YYI5Hy4fdIp2pPcPE1xL+U9PHuZI7x8mmFSr9eGr
vyO9f5jAXdX4OcPTkd4/TJBh+Gv0TmdHev8wwYvZ/9fDmYfl9EULWDSgFMoU
FZJUpBQylPWdGZlCk9BAhagomZvLEDL9EFKSUqRSGigVRYpCJJHMqYhMibj7
Pnft+2dP9XXOfvdaa7+std1CzEMj0T9kUFlh1atrWyT6hwxk089nl2+MRP+Q
gcaJkrAYn0j0Dxl8mntxg/fqSPQPGRjq7QuUVkSif8jgwryoRL1lyGOMDIpc
779StEcehjLosNll3roAeRjJQGXDq6OPZiOPsTK47tun9w0eeRjLoNjOcmfW
DOQxXgZHw5PUUqYgDxMZBGeEnkowQx6mMvB8qzw+fhzyMCPrtW1b8Rl95GEu
gxMjNWySRyCPiTJYUKXekDEUeUyWwdWyQtfrA5CHhQzk/nN8Xq2GPKbI4Hi/
8bPf9UIeU8l+XBhx/l8P5DFdBg05F74P+xuB/iGDzOefx1p1RKB/yEDrTIK1
W3sE+ocM8nUG20S1RqB/yMDhQsLUvHcR6B8y6FF7qkdzYwT6hwz+rXRO0a6P
QP+QwaNF4li7RxHoHzJwfJAecagqAv1DBrlWXVcelkegf8hgs8H+/EE3I9A/
yHrOq9i3vDAC/UMGu44PNk3NjUD/kMGiIY2xnZkR6B8yiOu599GcixHoH2T/
lEU9OJsUgf4hg+61cw/9i49A/5DBwgZuwLKTEegfMrgX/2px0X8R6B9kv8vH
2ow+EIH+IQMdxbae0Xsi0D9k0K9o3sau8Aj0DxkkrJh+bF1QBPqHDOKnm3m9
3hKB/kHeJzGrbYl/BPqHDL6rscOfeCOPpSQfdbn+tluNPJbJYNDfmB31K5CH
swzOpm9Icl2OPFxkEF4YsOGjA/JwlcGwerPGrYuQh5sMcoontfSZhzxWyuCm
Wb+DCTORh7sM5H8ufjCdQx4eJB4eHj9fZ4U8PAnPgxsGbJmCPFaT7//Zqq5t
jjzWyMD88Zz4UmPk4UXi50X4NR8D5LFOBrY1Ja46o5CHtwyCViYeuK+NPHxk
UDOtWogcgjx8yfN/ex8IGshjA/m+1qGpXarIw08Ga6ds8SvohTz8yXpeEY2C
5ZFHAMnf7UlO0r9w9A8ZsJNmKqp3hqN/yKAtq17v5bdw9A8ZDNzdLy+zLRz9
g7xvTmxBZHM4+ocMfulNMXV+G47+QfJV7LF+0xvD0T9ksO3eRqeh9eHoHyQ/
yPar/X0Ujv5B1sft9Jg31eHoHzKYtcU98W5FOPqHDHacTwzNLwtH/5DBlVad
4pTicPQPsp8HxSyJvRaO/kHyUc3T+UdywtE/SH6IS4ndnxmO/iGD1LsPmb0X
w9E/yO/vGDltX3I4+ocM3BJXhB9MCEf/kMH07qt1YmLD0T9k0DpCXinxeDj6
hwyGOClOvXw4HP2DxOt9/srN/eHoHzIIWHN8c93ucPQPGRg/qQv+Eh6O/iGD
mXteVqoEI49jMrC8GmVvtA15HCf7f3neyDkByCOGrI+paLB+PfI4KQO/xEGr
Y9Yij1MyCGnr87rUE3nEyqCqS/XgNzfkESeDwE1y/qOXI494Gfy4fnfXEkfk
cYbki5al9w4tRh4JMvhadgqq5iOPRBm8fbCloY818jgnA3/Zm8R5IvJIkkHy
9zuHDzPII1kGhcEjzj+zRB4pZH30njXqT0EeqTJ4dvfzlI3myOOCDKz62WXe
Go880mQgmPSUhhkhj0symKr+r2PDaOSRLoMKyeLGvRHII0MGsfKZZ8dqIY/L
5PO1vE7sHYw8skh89vFM/KKOPLJlYPApucheDXnkkPPKJrOWkt7II1cGx7qr
6pooIo88GVwMAvc4OeSRT84jQTWZ6l1h6B/kfGDwSHF3Rxj6B/n+9HnOPb6F
oX/IQFFtQUFgWxj6hwzG720e+q85DP1DBk8mjdsS/C4M/UMGy7XHPlZ8FYb+
IYO573+P2/88DP2DxOPNzEDNujD0DxlYbPYsT64JQ/8g5zGbSb2mVoehf5D6
Mnay5b2KMPQPwmN1pNvKW2HoHySf/Oa2/CsJQ/+QwYzF+wNPFoahf8jg6fpI
3+n5YegfZL89mjf3RXYY+gepv8EqGuEZYegfMnD6+6po3MUw9A+yvxd22tQl
h6F/yOC90tbbkWfD0D9kwIzcrzMlLgz9QwaSnqvtxxNh6B+k3qqNWHP2aBj6
hwyqHTuXLDsUhv4hg88dWvpD9yOPZzJYsajgztPdyOO5DNTnKvOnIpBHgwwm
T59+2DUEeTTKQPND+BXDHcjjJal3B3RSvm9GHq9k8PGNbO0Nf+TxWgY2cvp/
D/kij7dkv/n1XuKxFnm8k4HRNIMQy1XI470MXK8V+w5ciTyaZNBUoT6m3Rl5
NJP8kOScUO2EPFpk4Put+WWGPfJoJfWh+MfLI4uQxydyng0pj982H3m0yaCs
b4qOuzXy+EzOC+cbHWwk5PGF1MPWK3NlHPL4SvJjfcCfCYA8vslgf623i/50
5PH9f8/3rVu1LZDHTxlscrCcNdgceXSQ+rE5846GCfL4JYNlT079Vh+LPDpJ
fky2qR8wBnn8IefP9XqemqOQRxfZH0O94kYMRx5/SX5/uj3EaBjy6MZA14zL
KhaDkYccA1eM3S1FDeTRnYGbz7/0d+iLPHowAI8z96xVQR4KDCxqVzwX1hN5
KDIwyGmOc6w88lBiYFXUu9z8bsijJwP3Z5qn1f0JRf9gYGnScavfHaHoHwwE
9djqqfM9FP2Dge+KVobCl1D0DwZOJ8wM8f4Yiv7BwDp1Re8TH0LRP8jz1T77
VP42FP2DgYpsi26/X4aifzCwPT883rghFP2DPJ+56f0VT0PRPxgwyj6/99Tj
UPQPBh6qLX/05EEo+gcD1XYl5wZWhaJ/MPDkBd/NriIU/YOBWouljcdvhaJ/
MPDMZDv/4kYo+gcDig+GGusXhaJ/MODvkn7M91oo+gcDFssuhxbmhqJ/MDAj
KPZjn+xQ9A8G5uS01izPCEX/YOCjgaZF1sVQ9A8GVpifHaCcEor+wUCiRy+v
FedC0T8YmL2zfErRmVD0Dwb27l25Xfs08jBkYFLc8omBJ5CHEVnvIdOcXx1F
HmMZSA7Z9kc8jDyMGcg6eL5nejTyGM/AWeOZoZp7kYcJWT+P16sjdyEPUwYG
bpUr/BGOPMwYyK0at9UzBHmYM7D1x9e4ZzuQx0QGjiY3jlu4FXlMZqCwLHh4
ZQDysGBAy949QPRDHlPIftqlbVrqgzymMpCSOs2aX4s8ppO/Zzb/1q1VyMOS
gdu5bXHW7sjDioG0r2m1D12RBzBQX6C7euly5CEj69v3re2HJciDYaBPjz0n
A+yRB8vAgoq0KT0XIw+eAe+rzWNPLEAeAgObZE/9TOYiD5EB+3dD+t6ehTwk
BpqsxS4XEXnMYqDTRG7aXxZ5zGZgtfv7WycBeVgzYPIk5oylJfKYS+IhsqC8
cQrymMdA+O72aRGTkMd8BsaoNPwcZ4Y8FjDgM0vvT+145LGQgc9H1olhY5HH
IhI/812eTDBAHovJ1x8TL77WQx52DGxue1v630jkYc+A+fsKHWsd5OHAgLVf
j/wew5CHIwND2CmHCgYjDyfytcrQlM0DkMdSBpQP2XVN7o88ljHQ61zsng5V
5OHMQNKw+IVXlZGHCwPqtX0XBfVEHq5kPQri9ogKyMONgbwC+V99uyOPlQy4
3P0S8+xvCPoHA1/eavmk/A5B/yDroQABWzpC0D9IPhnX95L19xD0DwYEF3Hg
iPYQ9A8GVJNOp/78FIL+QeJRvmZtdUsI+gcDY4PjlqQ2haB/MGA4omTDzrch
6B8M7Gr6keXxKgT9g+yfJ11aM1+EoH8woP3pv4tjn4Wgf5C/rxvq2r8uBP2D
gZ5eYdM6H4WgfzBw+crSyW8ehKB/kHzU/GBRdVUI+gfZH03JBwsrQ9A/GFCJ
TGxLKw9B/yDvc2T/6viyEPQPEh+Pjbv/dyME/YPUBwXr7KiiEPQPBi5WpYeE
F4SgfxB+j/VXBeWHoH8w0Hphm8f2nBD0Dwacnm7dti0rBP2DvP+j9nPbM5BH
BNnvCulvg9KQRyQDpSUhkyNSkcdOBooXTDuxNxl57Gag6F2K2tFE5LGHgVtn
Eg6dOYM8ohjgD3XopZ9GHvsYmJWxvfT6SeSxn3x+o5Lv/ePII5qBq21e+m//
Qx4HGAg5Evq+8xDyOMRAt/W66f0PII/DDLxR0Qsauw95HGHgbY2LrbQHeRxl
4J92lqn7TuRxjIFMvZ99I8KRx3EGmJ5KX5NCkEcMAz/Lix5XBCKPkwwsWdD9
6pdtyOMUAzs8UmKHbEEesQxMyTkWxAYgjzgG1lZeXO7thzziyfuqV0w95Ys8
zjAQXfug7911yCOB1C82ufHvGuSRyECN8/jzE1Yhj3MMxGjMWeXpjjySGHg/
4r1OnBvySCb1U/9NRZ0z8khhQOm0kdeAZcgjleSb54n/bJYgjwvkvKE2Pfyg
PfJIY6DS6snvh4uRxyUGps5c6TpoIfJIJ/n/3b0cp/nII4MBg0S53wlzkMdl
BrZ8aDb8OAt5ZDGQ8HGTYCEhj2wGThXFWIfzyCOH1DseptcwyCOXgQFmjhp6
gDzyyO/3f/owwBJ55DNQMiNzc+VU5HGNvO/7R/K6FsijgIH5SlP8tk5EHoUk
X6ytLns0AXkUMeB55cBvUxPkUUzqy9wN/aLHIY8Sch7w8VL6bIg8bpDz1gj/
ZwvGII9SBr5NjtifrYc8ysjv2xzXGaqLPG6R+vI8eU/IcORxm/BXTX/QooU8
7jDQ/jblq+1Q5FFB6vW4/z7eGIw8Ksl5Z5P39QkDkcc9Btp0JnomqCOPKgbU
xHfvBvRDHtUkfzwOmbpbFXncJ/V3u7JrNxXk8ZCBnEvBTpt6IY8aEp9J78e0
KyKPRwz8dYWytfLIo5bU1zP7zVrkkMcTEt8tdd6r/wWjf5D6EjZqS8ufYPQP
Bvb4+y9Y1xmM/kHOJzsffmv/GYz+Qc5bouC2+Xsw+gcDM7senZD7Goz+wYBp
5p5Tez4Ho38wEGrs6zHoUzD6BwOTO6I7zrYEo38wkGHzY575h2D0DwZGWl30
Kn0XjP5B6sfGkjn2b4LRP0i+9mfbW18Go3+QerXGyiH0RTD6B6mvYknw0OfB
6B8kPjIaVmc/DUb/IPlB6az6gifB6B9kv67Q3frpUTD6B6lnx9bF7X0YjP5B
zltjj4UY3w9G/2Dg4PLLw+/fC0b/IPGoX7PZvzIY/YO8v7Ha3qF3gtE/yPn9
0WaHG7eC0T/I+c/UsMGrNBj9g+Tn3pM1B99AHr8YcHyeo1JahDw6Gdj25GbW
hkLk8YeBX8829ht1DXl0kfP29vcjHuchj78k33aZvN2Vgzy6sdDfZp3jjGzk
IcfCIe2rQT8ykUd3FuqvmNldSkcePViYo/X92ao05KHAQnR3rX6jLyAPRRbk
SsvbX59HHkosjPLRDE5IQh49WRh0zfjqikTk0ZsFpT76cfoJyEOZhfj1o8a3
xiEPFRZ2JUkembHIQ5WFu32viFtOIg81FpYU7K9iY5BHXxYCVv7qUj2GPPqx
YLJ60IP6I8hDnYWnNaqzUw4hDw0WQmwVPLccQB4DWHAXR4yx3o88BrHgfW7X
bp29yGMwC8mD3fd92408hrCQ19QwoWIn8tBkYZmiVkBCBPIYxsJbhVmO28OQ
hxYLZ3Wi6+1DkIc2C5vGa3ZODEIew1mwylLP1tiBPEawML8qWfn7VuQxkoXu
nGLX483IQ5cFnQCHnfkByEOPhRXrqi+c9kceowmP6uOrIjYgD30WBrx6U7DO
F3mMYWH87pfJ9t7Iw5CFCusiA24t8jBi4aF15gzTNchjLPl7sz980FmFPIxZ
+JF4VL+vB/IYz8Je+88/5VYiDxMW9nSOdvzuijxMWdh93XtOszPyMGPh+MZ/
1Y3LkIc5C9d3Kb954oQ8JrIQ2FUe/sAReUwmvH18s+/aIw8LFuw0p6y/Y4s8
prAQXGl/9fYi5DGVhfWfe0bftkEe01l4FBnSVj4feViy0Gb070nlXORhxYJu
n7zZ962RB5D91N4s1M5CHjIWhk+pLm+QkAfDgmLN2YfvBeTBkviYnejWziEP
noXnV1U3/2WQh8BCy2NtdRUZ8hBZCH2pbjp0BvKQWOiXNfaBkSXymMVCa17y
d8tpyGM2Cw2fb8UsmII8rFnIbLpT5D4ZecxlobCk3X37ROQxj4V1psFRR8yQ
x3wW7gfkmlwyRR4LWBi9qt7mznjksZAFT89x7e/GIY9FLDzzaO+jMBZ5LGYh
tmld4ihD5GHHgmnn+xx+DPKwZ0F5agLnORp5OLCg9/DdrKhRyMORhajtv8oz
RiIPJxY+bR9Z/GQ48ljKglHi+fFyOshjGQtN82o1jLSQhzMLw9y/edsORR4u
LCQ6zoLQIcjDlYXHhrrhGYOQhxsLKsvKLV8OQB4rWZihsHNVfw3k4c7C0fwU
Jb4/8vBg4Xfc9kGb+yIPTxLvbnOOpakij9UslE702PVWBXmsIfv//uBmLWXk
4cXCl83peXa9kMc6FtR/bPt5UAl5eLPw8/DdM1UKyMOHhV5G7fl95JGHL9lf
/afNmNMdeWwg+8Hgl/G+bsjDjwXp4fZd1X+D0D9IvunQnKvRFYT+wcLlHrrb
HH4HoX+wIP+mqX/cryD0DxZ6KBf1a/oZhP5BntfrT4DpjyD0DxYsgtq5bd+C
0D/Iz1v+DLjdHoT+wcKTYc59B34JQv9gYYJmaJ+VbUHoH4RP+pV12R+D0D9Y
qKxbYKbUGoT+Qda//wVHx+Yg9A8WahZqvUlrCkL/YOHdoL/35N8HoX+w4GWb
pOn0Ngj9g4WD4evLsl4HoX+wYH88777qqyD0D7Ife9ROW90YhP7BwskMPflb
DUHoHyzcUpMz1HsehP7BgqFC6YWw+iD0DxbGfL+7521dEPoHC6mFm8rEJ0Ho
HyyUXR3plPo4CP2DhcXFBtZ9HyGPI+Tvabce2fgQeRwl73PytkXDfeRxjHx+
oLa5WI08jpN6FzwnMuMe8ohhYWtdtqnWXeRxktQf89wJuyuQxymS33Ozd3WU
I49YUr979J3keRt5xLGQZGAwua4MecSTepbrFjW7FHmcYWFe5siJ128gjwSS
b6PLTcxLkEciqQ/stR0pRcjjHMmvxsu1R15HHkkkvsYOUjtRgDySSX3YO3P+
gGvII4XkzwFOL6PzkUcqC7WdWcV98pDHBRZeNud/3pODPNJYyJV/tFb5CvK4
ROpV/WqLqCzkkc7CpA1v5qleRh4ZLMziUy4fyEAel1lYNE3PbWA68shiYWJG
4dKTacgjm+w3v8YzuheRRw4LL0q+mV5IRR65LPDW7r0npSCPPBZUTeKMipOR
Rz4LzV19jsxJQh7XWJiZPVSoT0QeBSS+SidarT6LPApZUFAu39Z5BnkUsfD1
ISMXFY88ikk9eNq3QjsOeZSQ/SHF12XGIo8bJN9nuY6VTiGPUham6N4saTiB
PMpIflSYeHJjDPK4RdbTQi9X7TjyuE3yZU+FgSlHkccdFj4Y8dn8f8ijgoWF
N22PvDqMPCpJ/nFOzQ46hDzukXzVkTVg+EHkUcWC+PltVlE08qhmoXNgxkHX
/cjjPgtpZ3elKexDHg9ZKJ72WiklCnnUsKDZZBo7bw/yeETOk9rNPj92IY9a
st6FQYGxO5HHE7LfVNaUi5HIo46FhFztue3hyOMpyT91/frEhiGPZyxEfMpX
mB2KPJ6zcOxZ9ORfwcijgfD40vtMchDyaCTnvRdxnEMg8njJglnJHW3lHcjj
FQtLh8iZFG5DHq9ZGFJxLWD9VuTxlnyebsB3/S3I4x0LHffPJzdsQh7vWbjy
8V70fwHIo4mFuM/OF+dtRB7NLKzOe9rVyx95tLBQvTsnuHQD8mgl6628wSJk
PfL4ROo7t2sE+CKPNrKeZzdO/+eNPD6T5/2Vs/P6OuTxhfDeeEcheC3y+MrC
2gyjy6wX8vjGwoHTDtFKa5DHd5Lfjj84WbkKefxkYaPDgCcHPZFHB8l3v+Jk
jh7I4xcLsh/fnox0Rx6dJF8YHTjVugJ5/GEhveb7vhw35NHFgv/+hAuhrsjj
LzlP2Q39Md8FeXTjwHhnw2odZ+Qhx4HJs3W925Yhj+4cNHvNrbm+FHn04MA+
89+tA07IQ4GDwhCFtyuWIA9FDpz7vzac4og8lDiw+jr0uKoD8ujJQYWG+fi3
dsijNwdJNy61XrNFHsocOJ5Xv39kMfJQ4UCt8k299yLkocqB9b5kldkLkYca
B5fS3rjq2yCPvhwkizoN8guQRz8OzKsatr+ehzzUOYgZmCK7MRd5aHAwalZP
g7NzkMcADp59DjKLsEYegziY1XrCedVs5DGYg/GbXl6aMwt5DOEADJ8ON5uJ
PDQ5ePtF9fIQCXkM4+DHoF7uciLy0OJgo5XNlGYeeWhzsNDZb2wNhzyGc6B7
/5fVdRZ5jODg1fS1PqkM8hhJ3jfJoeiYDHnochC1dpZxJCAPPQ6GMhV5G2cg
j9EcLDfxdPWwQh76HGyOuajvYIk8xnDgOWVML+vpyMOQg/JhKxVhGvIw4uBo
yhftiVORx1gOmmKX2BhNQR7GHGQqm8aNtEAe4zmIsO/Wc+hk5GHCgS1jv0tj
EvIw5cC0/pau2kTkYcaB4u6Gx73NkYc5B+69x55RMkMeEzngvSBcYQLymMzB
VfULgfKmyMOCg9Lcf9HyJshjCge9PSpzFcYjj6mE9/aEH0rGyGM6B5fTBs5S
Hoc8LDkI/peTqTYWeVhx8ObWEJMBRsgDSDxk3iseaog8ZBx8zV/loWuAPBgO
ckx2DB87BnmwHJRdPt06UR958Bx8nOhaAaORh8AB0+lwzVoPeYgcvD889LrD
KOQhcXCvedpDD13kMYuDQNP5HRtHIo/ZZH9++jgucgTysCa/35Gy4dhw5DGX
g0h/rfIUHeQxj8TL0/pxhdrIYz4Hk1q3xT/QQh4LONh2/ahu0zDksZCDeTk3
Lv8dijwWcZAQfmzBwKHIYzEH3w3T/hhrIg87Dvr+OJklDUEe9hw8Du3a5DYY
eTgQvtc9ZwYOQh6OHHRvDNA7ORB5OHFw3OumSv4A5LGUg7uTm/4+0UAeyzg4
4bL9d4c68nDmoMRWu7umOvJw4WBf9cr+0/sjD1cOTtV8MlreD3m4cZCStWhu
aF/ksZKDRapmm5PVkIc72c939C7cU0UeHhwY6pS/+94HeXhyoL0nb4x2H+Sx
moP7dYd8RRXksYbkjxHfi3yVkYcXB4eLtww81Rt5rONAwb3Et7wX8vDmYG+P
1Q9+9EQePhxY1qlZ6PVEHr4ctHjbnFmkhDw2cPD3eHXfcEXk4cfB1A0GoVcU
qH9wsNP5T0eTPPUPDm6qffAdJk/9g+yHgP0f5/eg/sFB++P9ayK6U//gYGv2
7pZrctQ/OMh7NXztt27UP8j+3/i1bWw36h8cWMSK7yv/BqJ/cLB9TFKbrCsQ
/YMDO4+ZHbm/A9E/yHqWru82oTMQ/YPk46meShc7AtE/OBhp7a1i+DMQ/YPk
tz73VM9/D0T/IOujXdHH8Fsg+gcHvucv9rzYHoj+QfaLe8Ff0y+B6B8czD3O
tOW2BaJ/cKCkFlEn+xSI/kHq1fD71ypbA9E/ONiVsfaYQ0sg+gcHa4zPrWn6
EIj+QdZrb+nEzU2B6B8cPJw36Ify+0D0D5J/t71PjXsbiP7Bwb+zIbaT3wSi
f3Cg/mri96pXgegfHCyomRu5+mUg+gfhkzBURakxEP2DgxV/m0MSGwLRPzjQ
1FRp4Z8Hon+Qz8+4xzbVB6J/cDBOKTQq6inyiCP1o3HzzQl1yCOeA4+d8i1P
a5HHGQ70q/3+hT1GHgkc1CtryZk+Qh6JJJ+oz29reIg8zpH6xrmU73uAPJI4
UNl2dh/cRx7JHEha66y+VSGPFFJPVNSfnL+HPFI56LrU5OhyF3lc4GDJZ65M
sxJ5pJH9PHnHkMd3kMclDpZ6tyw8VI480km+kn/jZ3MbeWRwsOfl9a3qt5DH
ZRKfG2o9HpcijywO5p8NtThxE3lkc3DnhdZHlxvII4eD4Wrdwg1LkEcuyX8x
Yf++FSGPPA5knopOxdeRRz7J788aj+8vRB7XyP6s885dXoA8CjgYW6iWY3oN
eRSS9XHXOqJwFXkUcZBu8GNBfR7yKOYg8fnP1sxc5FHCwZwHQSujcpDHDbIf
H7ble1xBHqUcuI4528plI48yUr8Odv3SzUIetziomev0Sv4y8rjNAac+IvF9
BvK4Q/Jd34uyynTkUcHBgzaXnMxLyKOSg+yaeIUTacjjHge3HauMwi8ijyoO
Fv83x8D3AvKoJn9PPahrWSryuE/yXe2dpLkpyOMhiZ+lB/XhPPKoIc9/bNo2
s2Tk8YgDl3ajxDFJyKOWg+ezy+N1ziGPJySf/d7sOzgRedRx8OfuWXX1s8jj
Kfl8hYxItQTk8YzUKwfFu33OII/nHAz8ofK6TzzyaCDxum1cuVoc8mjk4FP3
+zvUTyOPlySf93PpMSQWebwi9eacaDv8FPJ4TeqxadtGg5PI4y0HckdLVpif
QB7vODgwdpyOLAZ5vCfPczUmcd5x5NFE9u+OgJ/LjyGPZg4GjzTRWH8UebRw
YFNq+jv8P+TRysGOnx9STxxBHp84GJ1Xpnf5MPJo48Bv6yTPykPI4zOJV53k
9e8PIo8vpN527ObkDyKPrxz0K537fOQB5PGN7Occt+lsNPL4Ts573lNdVu5H
Hj/J+vxmZ+/ahzw6yPmt7suvtL3I4xcH679mez2OQh6dHJxN6J7wbw/y+MPB
r/RZJw33II8uDurmydnb7UYef0n9HhHzKHwX8ujGQ4f5Lo0rO5GHHA8gz2o0
RSKP7jwc3ji9Zmgk8ujBw5OG5oULIpCHAvn+7xsHd4YjD0Uekn9YRheHIQ8l
HhRWVs3+E4o8evLgJrTdtAhFHr15+CU/4PfGEOShzMNk/9yPV4KRhwoPWx4t
ONkRhDxUeSi/66A4PQh5qPGwy3umUXAg8ujLg8XEmN63dyCPfjyM6V6W0HcH
8lDnwXyk+MNxO/LQ4GH7zGNySduQxwAeRh42L/22FXkMIs8XfhS4rchjMA9z
eltuOLIFeQzh4dCGeKemzchDkwfDrbI/0zcjj2E89JfFLDi0CXlo8ZA028Cp
JQB5aPPgHOk1lA9AHsN5iBRe7YvbiDxG8PAdel3p8kceI3moOuQc7eSPPHR5
YIs9tAr8kIceD0x6rJOOH/IYzYPVhfA5oRuQhz4P71ecamtajzzG8PDuozsz
fz3yMOQhttCNz/NFHkbk+xkDOnR9kcdYsv4K/xyifZCHMQ+yJWdW//VGHuPJ
emWHGKzzRh4mPCht0/3vxTrkYcpDmn/PdJt1yMOMh6F3szfeWos8zHkYpZr+
wXIt8pjIQ6/R23pe8UIek3kwcTv9YLwX8rAg7+N3Wkxdgzym8KC7prvHmDXI
YyrZz1fmmiStRh7TeSgerZygvxp5WPLQ72Nh4flVyMOKrOfxLyHjViEP4OGh
plFbpifykPHgUfS1+1RP5MHwED25pqDEA3mwPOyJWqwzxwN58DzIG8rp17kj
D4GHx0+ca9zdkYfIw73rf0f/WIk8JB683FZqR65EHrNIPCXq5A9ZiTxm83C5
NPfXxRXIw5qH3OXXnrErkMdcHuK9rrjWuyGPeTzUy8z2+Lkhj/k8DD5wfbGa
G/JYQPanZ1NxqivyWMjDPJNpVTNdkcciwj+N3/7BBXksJvtL/r+K3S7Iw46s
f2p+3jgX5GFP4ncbIz5wRh4OPEw6d23DJmfk4UjiJzvXargz8nAif39/WVL5
cuSxlIc+Gzam+S1HHst42NZpbzNiOfJwJs8/+N/BqmXIw4WHhkGd3oHLkIcr
Dw9i65tMliEPNx7KUiZ2vV6KPFbyMOJgzIVjS5GHOw+JPU79mLsUeXiQ51Ws
fqq4FHl4kvXsKLMvckIeq3lwPTDAZ6sT8ljDw9qGecMtnJCHFw/fuN6rfixB
Hut4GB9cN/PKEuThzYPeOZuSgCXIw4eHDVrKD6YuQR6+PKgnHdv0zxF5bOBh
tMOB7FJH5OHHQ8HpPTv3OiIPfx5OT9f+YuuIPAJ4GCA2fhrhiDw28ZBptCr4
kwPy2MyD5oX5ydcckMcWHqobjN2iHJDHNh46jU9mLHVAHtvJ8zuZHjJxQB47
SDxtiVRScKD+wYPcl8mq9fbUP8jzb3t2LtOe+gcPGYZq9/fYU//gIWD56ih3
e+ofJJ6rdz5h7Kl/kPcJV8gebk/9g4dZ9VtHdLOn/sGDFBip9dKO+gfJL+tv
Jt+wo/7Bg7ZiVUmSHfUPHjQa2TV77ah/8GD843q8nx31Dx6mRTeuXGpH/YPk
Y5HNEe2of/DwWiHiiJkd9Q8efiuK3UbYUf/g4fjjUT/V7Kh/kP2/oHBzNzvq
H2R/JWRGtttS/yDxPyt++Dtb6h88XFQ35OptqX/wcEfz45f7ttQ/eHCs3G1w
x5b6B3me1wnNN2ypf5D85VVnft2W+gepH4WVStdsqX/wkBqq45ZvS/2Dh42Z
G4T//fr//IPEc/SajKu21D94OJZ+PqHQlvoHD92+Vw/737/3f/7Bw/2osGHl
ttQ/ePj3zeNMtS31Dx4+/NROq7Ol/sGD0cU5M97YUv8g8bL52OLPttQ/eJig
evZzly31Dx5SVg3o24fySOch6PGBy1qURwZ5n5bCp+Mpj8s8zIhiwlnKI4vU
u/clmfaURzbJ1wHvXL0pjxxST3osOhJpR/2D5IsTmTPj7ah/8HAm9nzgNTvq
Hzwsudw4qc6O+gcPWZX/1v20o/5BPm/MJf1B9tQ/SLzMOepsYU/9g6yvqsuQ
JTQ+ikk+i8xeEEjjo4SHHjpWvRJpfNzgoTDs7IxKGh+l5PySefDbNxofZTzo
NGfq6zhQ/+Dhau6lJ7McqH+Q/f/VTGmTA/UPHmbmNGeec6D+wcPHNYH1jx2o
f5DnKzoV1NOR+gfZn6lf4qc5Uv/gYeU6/Rk+jtQ/eDi/v8XunCP1DxK/L5pb
ntN89ZB87fegc+AS6h9k/16cF7ZgCfUPkg9M+u7cu4T6B1nflmKFiiXUP0h+
6Kfe1cuJ+gcPX7Uy185yov5B4vPBHLsoJ+ofPJROOpJX5UT9g4dNxycf1lhK
/YOHL/vevHNcSv2DnG++zM44s5T6Bw/XXmp9bVlK/YMHg9LeFybR+vGaB0vx
Rn3IMuofJD/ZdwRXL6P+wcOQ8UtidZZT/+DBlz9l4rOc+gfZj0t8LEqWU/8g
fP0isgc4U/8g56GnB5JWO1P/IHw1edViZ+ofpB7LL/ww2IX6Bzmvpq2zWO9C
/YOHG76zf1e6UP/goaX5pKkBredfCf/OgfURtJ5/42H/jbU/37pS/yDn0YuL
IwQ36h/k/OIaGpnsRv2DnM+qUjuVV1D/4OHnyLAXPiuof/CwuLp4Yu0K6h88
PN2j2WW1kvoHD37W3MTkldQ/eDCd/f15f3fqHwIM7PHmxw536h8C/Da5Fdjq
Tv1DANeHizctoeerHgLMNxQbK+j5SkGA0Tk2OZae1D8E2DrdpCvdk/qHAN8K
jmboraL+IYBOkKzmxCrqHwJY93y3Qn019Q8B3IdZuUWtpv4hwN2S7lWKa6h/
CGDKfEwKWUP9Q4DVI3I+/ltD/UOAxfqacTu8qH8IkOpYXfjXi/qHAA1yh2cG
0fOuhgDtZ3SgxzrqHwLY9zA+E7mO+ocAd/S3ePfxpv4hgO6i60mHval/CGCp
nDdLy4f6B/l5VV37JB/qH+R5l+dVTfCl/kHeb5pFxnVf6h/k54c7/ZmznvqH
AD0qXqY/X0/9Q4CnZhH31m2g/iGA+iHFxXJ+1D8EmLtsOHfk//1DgBfSgROG
/tQ/BLjIDlpS7E/9Q4De231CHDZS/xDgiPOSfl83Uv8QoN/R/5T2BVD/EEBQ
fLnCcBP1D/I81b/G3N5E/UMAE9u4hR6bqX8IwE04/EZpC/UPAXZaHqk/v4X6
hwAlUW4Wc7ZS/xCgyed655et1D8E6Nq4auQx6oMTBfjiMfLSjO3UPwTYIqXG
NW2n/iHAD/vSHwd3UP8gzztgQoZVIPUP8v7ml6taAql/CHDpfG+bmCDqHwK0
xHdOnhVM/UOAv+F88O9g6h8CLPt1cVxaCPUPAaY+/THdNZT6B9kvstdpg8Ko
f5D9FDwp9F4Y9Q8Bjhpk5UVQPxcE6NVtuA1EUP8QYKiSlfXvCOofAhzc8iAp
J5L6hwDdquNX+O+k/iHA+Ss+Iea7qH8I4DRIXu77Luof5Hk0RjRe2U39QwD9
Xnt1tuyh/iFA8O4+162iqH8IYODuWSi/l/qHAPfOuGlV7qX+QdYnsLT+8D7q
HwIk+S/6tYz+e4mdAFnmtf6G0dQ/yH44p7HgZzT1DwEiWh7uLj1A/YPE+7Jn
I48cpP5Bni/6+2D3Q9Q/yOfPeu9lcZj6hwBj92/WVjlC/UOA0v/8xr08Qv1D
ALUHccdz/qP+IcCQD2Wu+49S/xCAvXppp+cx6h8CDF8+Spk9Tv1DANuRnz5o
03+/8hAgZNfjUX9iqH8IMGh+0tWnJ6h/CACehmn5J6l/CFDcafDnxCnqHyQ+
3H0Sd8RS/yDry9w+73qa+ocAu+3/9JTiqH8I0JlaW2IcT/1DgM1+erUDz1D/
EOCTTgbfLYH6hwAKNoJqSwL1DwE03qSb1J6l/iHAvzfXLtxMpP5Bnv/4pJDL
56h/kO9vbk5PSKL+IcC+SYkWR5KpfwiQkWk2ZOd56h8CzFNys9mWQv1DAKOQ
bm98U6l/CFCeWHfX8wL1D5KPDK6puVyk/kHyXYf/ecc06h+kXpg9ill8ifqH
AG3jkl8vSKf+IcBC34LQeRnUPwT4mfd6y9xM6h8CbOr4cHvuZeofAsxZcHrt
/CzqHyTehz30XJhN/UMAn3eL8u2uUP8gn7f2m8vSHOofAvQ5F7x8RS71DwEq
siozvfKofwiw42viko351D8EiPr03CH4KvUPUm9W8hf3XqP+IYDmrIuLTxRQ
/xDgVfE7m5RC6h8CLB1142z+deofJP//Vp9dWUT9Q4B6+VT+RTH1DwFOGDse
/lpC/UOABTFfJ/W6Sf1DAM8TM8cNL6X+IYBNjnGARRn1DwHWJfpr2Nyi/iFA
69wv8mtvU/8QIPuen7SrnPoH4e37sOHcHeofJF9nNd4qraD+QdZD8unxrpL6
hwBMH9sDSveof5B8NcDd17CK+geJ1zN+CXOrqX8IcMrQVt/vPvUPst8XvPgT
84D6B9mvH9/o3nhI/UOA9z2mn2ytof5B6kFl3spBj6l/CHDtklkQW0v9QwBz
LrDF5wn1DwEO2KxPOl1H/UMAq4evLlc9pf4hQOGnc33lnlH/EOBw1+ECs+fU
PwQw3Bma70H/P+qaALnCTKVTL6h/kPgeUZDwsJH6B4nP8Vf2K7+i/iGAXY5y
Bfea+gfJ7yZHFge+of4hwDYwHH/1LfUPUt+vnbHreEf9QwC/pMf3JjVR/xCg
bGLs4Y0fqH8IoFV+PzmnmfqHACvbZyp3tlD/EED0fXHV8iP1D5IvzNfkh3yi
/kHOR3ZliuVt1D8EcNa/E9f3C/UPAd4Nm7/ToZ36hwCTG00LEr5S/yD1WJw5
o+0b9Q+Sr2x9VKf/oP4hQDUEG+7+Sf1DAH6l7aG6DuofZP/Y3JEMO6l/kPe9
kTNr22/qH2T9z/w6VvWH+ocA0xTWmI36S/2D1FuT90O2/KP+QZ6nYtQ5T/r/
tQ3kfNsy6a2GHO2/EsDh+aA7xXK0/0qAJ7HZi7y70/4rsh7M3zCtHrT/SoAl
7S8cK3vQ/isBnn2UHm+Vp/1XJB726P80UqD9VwK8nby64JkC7b8i+d3/35h9
irT/iuSDhkdTQIn2X5Hz8Yhnbe1KtP9KgBR5udnnetL+KwFiXM1mO9L/P28j
8T7O9bNqb9p/Rfa/17apN3vT/ivCx8rXYIsy7b8iP/9ofIGJCu2/IvVqa9L3
9yq0/0qAPdG3HpzuQ/uvyPl4Z+Aie1Xaf0X2a1vhln5qtP9KAIuV/nyFGu2/
EkAl7mBWeF/afyUQv1W8Df1o/xXJVylFgX/60f4rcn6yyajP7U/7r0Qw8rld
70/7GeRE0Bn9I9BMg/ZfibA91fD2Fw3afyVCnzm2WekDaP+VCG1eqzifgbT/
SoTokEWbTAbR/isRTmv2nP9lEO2/EqF7rV9F5mDafyXC3XV7mv2G0P4rESan
Tb84WZP2X4mwf+Nm9d+atP9KBLPCCVrXh9L+KxHCox3uhA6j/VcivOzzQnMm
7S/pJ8KBNVmqatq0/0qE0q93Eh9p0/4rEXYpaDSe1KH9VyLkagQXrBhO+69E
+HG+h9W4EbT/SoQE170uP0bQ/isR7n9WG1M0kvZfiTBt6PYDu3Vp/xX5uqDs
1OJRtP9KhKKyBusRerT/SgR2ek7sRz3afyXC9UnMofzRtP9KhMTXvoY79Wn/
lQg1YRYrbGm/j64Ie312gp4B7b8SYW2/Rde/GdD+KxGWv9vbeNOQ9l+JcDhk
zNkjRrT/SoStewf29hhL+69EyC6Z1X/KONp/JYJye841ZWPafyWC57/5vV4Y
0/4rESpe9ezIHE/7r0SA5Ac7I01o/5UIj73jrzqZ0v4rEf5b6xk9YQLtvxJh
0wdNpV5mtP9KhCUzLug0/n//lQh/GtSe5pjT/isRmmdPmRQ9kfZfiRCkNcx8
1STafyVC3d/Uh8xk2n8lQnnaMw0tC9p/RXj9i//504L2X4kw5Enb1odTaP+V
CCtN8+MvTaX9VyL0HvLdM2oa7b8S4cOlw/dXTaf9VyK4Ge6tFy1p/5UI86sf
RIy2ov1XInT8cXioQPvhBBGUdAYVv51B+69EiMj9O68MaP8Veb5lCkFJMtp/
ReIpX2fBLob2X4mQGsncWMPS/isRuCOuj+dytP9KhIulfrsn8LT/SoSlqute
DBRo/5UILQHso98C7b8SoYd285qXIu2/EmHZeLuEWxLtvyLx8DFwa9pM2n9F
1vOiw7cjs2j/lQhTa+v67KD9ifYixL35fsvdmvZfieDjljBy/hzafyXCz6+1
WlPn0v4rERbO3JU3ah7tvxJhlcHF72rzaf+VCM+9pjz4PZ/2X4nQ65/uvKYF
tP+KxOdzV69HNrT/SgQbzVaDGwtp/5UIHrXZkRmLaP+VCANmXwmPW0z7r0S4
XfBaN9qW9l+J4L3b3DXIjvZfieCvfRp87Wn/lQh5v4Zcd3Wg/Vck/6SdeL7I
kfZfka9fap4Ul9D+KxLPM/d1TnWi/VckXtNbO4yX0v4rEQ5+GXtUdxntvxLh
cif/aPBy2n8lQt9K48uqzrT/SoTOgAYTBRfaf0V4jrSe+8eF9l+ReOjhrfzN
lfZfibDO1cqz1Y32X5F8HpOx4u0K2n8lQuDgom4vVtL+KxGEJS7T69xp/xXJ
31+jBtV40P4rEWaGTT1Y5UnnP0RoLXa5ULGKzn+I0H9D58rbq+n8hwgjfP4U
lq6h8x8kPhKW59zwovMfIsT3HDavZC2d/xDhyUWDiOJ1dP5DhI2ZQU7F3nT+
Q4RL4pAHxT50/kMEl/SWdyW+dP5DhH6yzzE319P5DxEalut8KttA5z9E2Bbm
21juR+c/RDC2eOF715/Of4hwdYDLmfsb6fwH2Y/lbb6PA+j8hwjf+oY11m+i
8x8i7Lw68NPLzXT+Q4Sc83ExTVvo/IcIfnc137VtpfMfJJ8a7qj+uY3Of5D8
U3PDodsOOv8hQtiXN8G9Aun8B3n/vKeSehCd/yDx4hebpkX722NFyNpqcHlM
CJ3/IPE+1d/WPJTOf4hgMXbrMQij8x8izGkw3zwnnM5/kPf9dKLDMYLOf4iQ
rpIycFUknf8QwbXD/mHATjr/QeIv9Ixx5C46/0Hy+76gMUd30/kPET6pfixK
2kPnP8jvK736mRtF5z9EGL3X4e6dvXT+g5wnyubInu+j8x8kXppyF37eT+c/
RLgy/Yi8/AE6/0Hqv+bzhYMP0vkPEaY075aNO0TnP0j8jT5+lzlM5z8IH4fu
HfZH6PyHCM7axUXe/9H5D5Jvh1frRx6l8x8iWGoZjjt9jM5/kHzWWF6dc5zO
f5B8LaX0vx9D5z9EUGTL2ptP0PkPEfLvDfZVOEXnP8jXnSf3Do+l8x8iHHo3
R5p+ms5/kPpfMjrePo7Of4gw/t7IY/7xdP5DhOFLLMcdOkPnP0i+vePrnJFA
5z/Ifoy6alp9ls5/kPymNzC+LZHOf4hwYdT2NLUkOv9B6o9xq4NJMp3/ILy/
LktYcJ7Of4iwwuL+7g0pdP5DBNUqq77/pdL5D8InJsEs7wKd/xAhZd/vb88u
0vkPETTTmEVyl+j8B8mnKv4LRqfT+Q/yfHf3tc7OoPMfJP/oRumtz6TzHyRf
LFz159hlOv9B8velkb5FWXT+Q4TME1mhTdl0/oPkkz1Dzfvl0PkPEi9yi0Km
5lL/IOt1wHHdijzqHyLseW7UsS+f+ocI447f1Mm/Sv2DfH7EiLdvr1H/IPG7
aYbUv5D6hwj75g+dOeM69Q8RHnXLfO9VRP2DxMPubqNOFFP/IOejfz3+lpdQ
/xDhaFCe/68b1D/IedBSe49BKfUPkm8Cxls5llH/EMF6e/O+Pbeof5D6kGa9
veA29Q8RNmxZ2OtzOfUPEd4t+zNBt4L6hwhvPnCdtpXUP0QoyDVcvucu9Q8R
Jm5KdSm6R/2D5Mc3N+V+VFH/EMGg3G/G2PvUP8jPy+Vpuj2g/iFC+8b9h2Ie
Uv8g56VRP84/qKH+QdavX8tS5cfUP0TwtfO6xNVS/5AgUmtT7I4n1D8k2BKj
YpRXR/1DAk5jzOJvT6l/SKDReHuYyTPqHxLwrh+DvZ5T/5DAQfVw2PkG6h8S
tLtfHfX+BfUPCaq7XFz1XlL/kODWhgjLFXR+UFmCgk36VxJeU/+Q4EwFW/n6
DfUPCdZMfRo46h31Dwn6nPlQvfI99Q8JNn7yuZ7URP1Dgt2a3rObP1D/kEDT
5LXfuBbqHxK8Eiun+bZS/5AgeJdB3P/OT/6ff0jgb9QZ3/mJ+gd5/w2WMvhM
/UOCnVnt2yO+UP+QoNxmiP3dduofEhy7nl6lQec5tSTYtDX3jdN36h8SpA4w
OZr4g/qHBEZjB73/9JP6hwSJa9bWWPyi/iHBhv0Tlod2Uv+Q4LiLe+S939Q/
yPrl95yj2UX9Q4JRIUPS3f9S/5Ag5eKx9Mv/qH9IcF0WMVdOjs6fS+Cy4NWu
ed3p/LkEg/9ecI3tQefPJfgU8O7JR3k6fy6BV9e+VktFOn8uwZH6c6f2KdH5
cwlerDVufdGTzp9LYKI9+olpbzp/LkHtin0uYcp0/pys522PnbUqdP5cAvuG
TGsjVTp/LkHWTJ+0QDU6f06e91rcxZq+dP5cAr8f3CzD/nT+XALrsqVhQep0
/lyCAz1bl9Rq0PlzCQyTP1cbD6Tz5xJMi/V6HTGIzp9LMKLd+dCLwXT+XILV
efcaLTTp/LkEDwblVBwcSufPJbCaMXTRx2F0/lyCHO8/myVtOn8uwcqfSyzP
6tD5cwl2TZgW220EnT8n8bfnxMmlI+n8uQRxW3ZYXNWl8+cSrI146ztEj86f
S7CEfSBtGk3nzyV4u1AoqNWn8+cShHmyVZMN6Py5BOdnVOw4ZkjnzyXIS3xR
8cuIzp9LoOQfcmXJ/8+fS3D/SLZVoTGdP5dg6t8tK0aY0PlzCYTMGv1wUzp/
LsGjGzd3fphA588liLWZEznXnM6fSzA2ykc3ayKdPyf8U02Wak6m8+cSFHfu
Nw+2oPPn5O9XRZ9vmkLnzyVI2z/x2vxpdP5cgqsXgrzyptP5cwnUk/zyR1rR
+XMJQlQ0zkXNoPPnZD02uYz/CXT+XALLw8ttXRk6fy5BwMB+Q++xdP5cgpM3
Nm2fytP5c7L/1h7fniTQ+XMJnL75Dx0g0flzCcq4fnahM+n8uQSXHdaZtM+i
8+eE37ToJBdrOn8uQem/zdfuz6Hz5xKo3jH2ZubR+XMSfxUZ1y/Pp/PnJD/I
FNP0bJCHvwTym8ZPPbYQeQSQ9bptskJ5MfLYRH4+ps/YQHo/w2ayPs7lB77a
IY8tEnw84XHE0wF5bJNg+7OWSQ2OyGO7BI0FDhsXOSGPHRLs+ZC1sGIp8ggi
+X+gXBWzHHkESzCyJ9OU74w8Qkg+jd562swVeYSS/bUv49sFN+QRTvJX6/v3
o1cijwgJHBNHbo53Rx6REpwrXJk8zBN57JRAzTrb/9gq5LFbArt1A15qrEEe
e0g+Wri7+YAX8oiSwH3S4INq65DHPvI8y2/U7vVGHvtJPRgVfVXFF3lEk/h4
F2IZtR55HJCgaGDcUhU/5HFIAgXT1qF7/ZHHYQnGXV+zSTUAeRyR4Led7obo
TcjjqARTTg9SUd+CPI5JcIWfw/63FXkcl4DpVT5YczvyiJEgOWt/VOwO5HFS
ggs652J1g5DHKbJ+4/vNOx+MPGIlcK15dGp8KPKIk2CR6q/dV8KQRzxZz6bA
gVYRyOOMBHVbvKEsEnkkSDCgpbLnvF3II5Hk5zWnvJ/sRh7nJNCb+s7PNQp5
JElwM+HC4I97kUeyBOndfjhu2o88Usjfu3JrmvwB5JFK1mOS/tXog8jjAqkP
cpp1WoeRR5oEzfGJR1KPII9LZP+lV32echR5pJP6/eBU8216n0yGBIr5A0Lt
Y5DHZbJ/9Czzm04gjywJYhqHRG8+hTyyyfngRoa88mnkkSPB6Yzeg0/FIY9c
CeJPGd4ZfwZ55BG+4YOG3khAHvkkvtfX9rZLRB7XJKja5nO85RzyKJBA+3ZT
WVAy8igk+SJMODQwBXkUkfrStv/vhVTkUSzBpAUVPbmLyKOE5JNu/zLq05DH
DfJ5zqadG9KRR6kE3g2eL1UykUeZBFo/Uz3OXUYet8j+nSC3F7KRx20JKnW9
F9RfQR53SD5Z+ydrYy7yqJBgzNVLOf3zkUclOY/d2u9w6SryuEfi1yEhxroA
eVSR+iP7sqW5EHlUk/3uHNS5swh53JegV5zdkDElyOMhyT8d22tv3UAeNeQ8
tq7T3LMUeTwi9bFfjWkvet9SLYmvrn73Um4jjyfkvOB0tdecO/T+K3I+dKt9
01ZB77+SoGXh2uWH7tL7rySQ2xq2eXIVvf9Kgq4Jo8yeVdP7ryTo92phVPAD
ev8VySedmuH6NfT+K8L3d5DWvUf0/iuST733LvavpfdfkfdvFcdp1dH7r0i9
HZR7tvQpvf+K7M/Yt1fXPaP3X0mQZPlk/eAGev+VBHOvHS0v+f/7r0j9/GRU
tPYlvf9KArh80nbIa3r/lQTzfn6JKn1D778i541MM7f17+j9V+Tzm1bV6TTR
+6/I/ko52Xb3A73/SgJd9ZrEbS30/isJ7swe/MfoI73/irzvTt/2+k/0/isJ
hvRq2hn1md5/RZ5HM+y6ZTu9/0oCFY25/7V9pfdfkXh3nNvnzHd6/5UEtsv2
jlr8k95/RfbjCfVnPX/R+68k6Hn8g1lBJ73/itSz1kFj1/+h91/NhLHmSTf1
/wbP+B8rcOsw
         "]]}, {
        Hue[0.37820393249936934`, 0.6, 0.6], 
        Directive[
         PointSize[
          NCache[
           Rational[1, 360], 0.002777777777777778]], 
         RGBColor[0.645957, 0.253192, 0.685109], 
         CapForm["Butt"], 
         AbsoluteThickness[1.6]], 
        LineBox[CompressedData["
1:eJxc23Vck/v7x3G6Y2xjdAwGbAMGKopY9wUGKhZii60YmNjYCSY2iooI2Iqg
YGEgBgYoqIAoKN3dzW/fw9t/fvvnPHbY7t3X9fy8pj6Oh79wzeQlcjIyMoc4
MjL/++f/f2zjRrnn+e9nitIqgj5tmsT0Pj/DmAv3eVgfmc88MT1Q4fkklFls
79uoU7MMP49kwmZuytn2cC0TcuF/j1vMuW6Db15tG/D6KMb2yTLzttFbmUrP
//2bGMZzaMjUKeE78P5YpinqMP+G3B5GLTNi7VC1x4xr1s/ukoH7cL2nTHj0
jtV56w8wIu+gxCbhc0a4dcjQwIcBuP5L5ve5rTPSWg4xkdJ3Z0YkMFE7/6bE
0FF83mvm7HWFz6bHjzP9/nu8YdoHHvqitPYEPv8tk3pkwE+XiyeZN01C6Se8
YxYwktERH07hfpKYKuXZDUNbTzOT//vAD0x4/JsXCuKzuL+PzGjbBSH1c84x
ef7/u+AnRnVd42G5M8G432RGKzbnikPyeWbd/25vbQpzfV5DywalENz/F+ZB
8syEFLeLTK9CKmPiPdup/55LmCeVMZR1vXz99WVm9H8fkMa0uNhONlG4gvnS
GKv4ptljBWHM/z7NO+gbE9G42nx/Uhjm/c4EFix49NT3KvPfOJnfmZqmCYWl
rHDM/4P50zR8s/bjcMbsf7djms5UvP3oZjs3AvtIZ3Q8vpkPUopkfP57ZDAW
56/XudyPxH4ymUnO6ReFM68x/7saNyqTcYk111BQuI59/WRqJq3u/+n+dab5
f5dr+slsqoxlbfW+gf1lMdYGlZe01G4y/61n6C9m88KOP4FPbmKfv5i7r2/l
FS29xfx3ewd+M5l0LM5S/zb2m808/9y+lj7eZlKS//fIZlQlzQ6Dtt3BvnOY
NcMsuNqSu8x/43L/MOwBMSNe5N3F/v8wuf2mVrudu8f8dznvv8zYCsfhoR5R
8MhlKnd88E+RvY95cpmbu+rTvjy5D59cZt6pxSMnDYzGfLnMk+Txm8LORMMr
j5n5uoY/vS4a8+YxCV4669ZPiIFfHtNnQffxxjsxmD+fmf5i960s1QfwzGeO
uGXV8pc9wD7ymWNNT4KT3z+AbwGzccig7z+tHmI/Bcxt4a9fIw88hHcBc+P7
ulJ20UPsq5CZ8cVhIDMyFv6FTF74SZVP12Kxv0LmzLI5IQ+U4nAeipji5Rcd
W5fGYZ9FjFN2ECvkYxzORxHDvxW7J9j2EfZbzMwd8zCl5tgjnJdi5m70XAqv
fYR9FzNFY+/ZRHk9xvkpYf6oPvzOfvwY+y9hmvddPPfV8AnOUwljZBn5tmDn
E3iUMhaLebETCp7Ao5RxtnZ7oT36KTxKGXe1LYOs7z2FRykjypcPPMl+Bo8y
ZrGDjYLnlmfwKGPmx3C0F/95Bo8y5pdcsdqnEfHwKGc2jAqbvfdOPDzKGXG+
YOlR9nN4lDMnxvQ5W7L1OTwqmNsZMyaeznsOjwqmX0yPTNCYF/CoYCRvp+r9
inkBj0om+LWn7AbDl/CoZDSd7jp473sJj0pmUugv7qnKl/CoYnxuqlnpTnsF
jypm7CyTjMJXr+BRxXT0SZsoo5sAj2rG6+nyrn5jE+BRzVz86N7n2K4EeFQz
DyfduaUelwCPGqZ9QbjV/fIEeNQwt9uVlmw2fw2PGsY/ebtw8bTX8KhlVmut
6bPx6GvMU8skeWm53U58DZ9aRnb5BBP5tteYr5ZJG1B4cJdDIrxqGZU7w4eb
+SRi3lrG+8ZlvfxLifCrZeqbcj4mfU/E/HXM7eG3zFPV3sCzjuGYzy5od32D
fdQxnXIKv9y3voFvHXN8+tKUR9FvsJ86pvBo20H30jfwrmO07P6ktpm9xb7q
Gb+Goo0p09/Cv57Z3nLUNTHoLfZXzxz90NqTmfQW56Ge0Q1t3qEl8w77rGf+
HmwLXDLwHc5HPTM7VL8me+077LeB6RmluWvDrXc4Lw3MueV9VOzy32HfDczO
pztmyRu9x/lpYF52BYxq93qP/TcwZXP3XGYde4/z1MB8fOrUZ9T79/BoZGKb
FX6E9LyHRyNzbEnFDC2XJHg0Mt6mm06H+SXBo5FZ7/N+uufdJHg0MmzDIH/z
4iR4NDK7DDlpmuYf4NHI7Emw7GMw6wM8mphBXmbr3M58gEcTM2ZfzdJDXz7A
o4npX65cVaXyER5NjPLxxT/XDP8IjyaGtTxQTnvnR3g0MWlN20Z8fvIRHs1M
7cvPmyMbPsKjmXFpOLgpRPIJHs1MSNdQo3vLP8GjmdHgy7pmR36CRzOzXH/e
G5vcT/BoZnSfLdoZZPQZHi3MzivnJnCmf4ZHCzM3tY318NRneLQwcetUIlZ/
+QyPFsZ/S1z+SLVkeLQw1fNWRA0clQyPFuZIgWLRqL3J8Ghl9j3/tWTty2R4
tDKfF0ax4tqT4dHKhKU9fsd1ToGH9PUTQ5cErU+BRytzwWVLmiA6BR6tzKZv
H8t/VKbAo5Vx4u4/fUX0BR5tTN4B+aj9Pl/g0cbYcrVN9kd8gUcbM7Yq483l
3C/waGPM5jccSDP5Co82ZtPLRe5ms7/Co41Z7Xas8uD5r/BoZ5qbXWapZHyF
RztzL+3zszTVVHi0MxXeRuy7wlR4tDOnIxWsT7unwqOdCWiNLjvokwqPdqZk
5dZJAQdS4dHBDJ5ePP5MZCo8Ohh2SlT6vTep8Ohg5AVPfn/PT4VHB2O0XneK
klwaPDqY27rK/Uby0+DRwax1aF95gtLg0clY9w1sLpmXBo9OZubiTW89dqXB
o5O5sjzuc3xoGjw6Gb3k+bIDX6bBo5PpH/ByVkJOGjw6mZ+nh6VM6UqDRycT
udF/QpPxN3h0MZc+Ov24OuQbPLqY9vQZU2Z5f4NHF+Nq1P7WdPs3eHQxAcVe
xjUXv8Gji6kp/DDpc/w3eHQxU5/kz3j4+xs8uhmbY562Nzq+waObWRJT8fK6
0Xd4dDMf7O6pPRj8HR7djPqsx4ofZ3+HRzczbc+kGxXbvsOjm0lcX1BscOk7
PHqYFpueeK/n3+HRw+RNn2Z6Ifs7PHqYzWavFMs7v8Ojhzl7qe+KUSY/4NHD
/AlKHh419Ac8epi73Z8O8+f+gIcMyWcccw7b+QPzyNCJ4+fcxFd+wEeGwtIC
Il+9+oH5ZMjYzGra/Nwf8JKhnRsmT9KQTce8MpTQyDn6hp8OPxlyPXlM7qBb
OuaXodCHcve8FqXDU4b8S9P32+1Pxz5kyPlI4D7WtXT4ylCw37Pwnnfp2I8M
eYSKstuK0+EtQ4uLYkQ9yhnYlyzdujbugLYoA/6ylLaeVSYem4H9ydL5ZMeJ
nr4ZOA+yFPO+K2bv0QzsU/rzdwXqr+5l4HzIUl973+lKXzOwX1ny4A0MmlGb
gfMiS7nyalFxOpnYtywxF+KjTPpl4vzIUsMkt6MnpmRi/7Lk7xTlqrUpE+dJ
lj6dEX06F5wJDzk6/6bVXPw0Ex5y5JOy1fXDr0x4yNFMJ4HNus5MeMjRhzuB
KQLTn/CQoxM/JjkWMD/hIUcW7cM87i74CQ85Gp9qb7h73094yNGrPqwLc6/9
hIccDftb+8Y96Sc85CiYqT83uOwnPORosPkErUHqWfCQo9ObploPt8+Chxx1
8tf+njYxCx7ytCnKWLxxXRY85KlVr1Yr9HQWPORp/fGzB9PisuAhT5sHfTmm
/TMLHvK0S24df0Z7FjzkKX/SimF3jH/BQ56W/IrPU2F+wUOeli/ZrrJuwS94
yNOrk5n3C/b9goc8aV3VTJ9//Rc85Okvs35j6Ydf8JAnl4nrjvtX/IKHAmVE
7TfR0/oNDwVqUB5m/tLxNzwU6N551zNrvH7DQ4Hqe0Zttt30Gx4KpKJmkFR3
/jc8FChkx9k9ifG/4aFAM8vuRl7+8xseCiTyWyjZJ5sNDwX6dvWz8XpBNjwU
yG0Aa/Uq92x4KNDkuuXmfiuy4aFAWssFffccy4aHAgX+vHQ1JDobHookrnNd
9fJ7NjwUKeDu6dOVzdnwUKQYU0uOlWEOPBRJfcyp8qVDc+ChSOerTuvHzc+B
hyK9W1hxUWN/Djyk71+6cv3qGznwUKSy1vbLvz7lwEORrlgdMfSszoGHIk0r
Mi9N0/kDD0VSqP6qOKf/H3go0o3D8X71M/7AQ4k8/HiSU9v/wEOJDlyxcB4S
9gceSjRL2OdY7Zs/8FCiYF64w/2SP/BQorNUaLJF/S88lMjXYuN0D4e/8FCi
wMe5v4Vef+GhRM+mvL7N2vwXHkp0ce+rN3IX/8JDiZb9PGnd8/IvPJRoaGbn
N8WCv/BQol8Lly8+Ip8LDyVqftcmf0E3Fx7K1OZu/eGOTS48lGn4mMroNy65
8FAmm/cTX+Z65MJDme6MnF0rNzcXHsq054OZu3htLjykr38Smzhtby48lMkl
w3lR4JlceChTvW2K8NX1XHgoU3pbKKfjSS48lOnQjRzLIZ9z4aFM2Q9fzdyb
kwsPZWqK3BOXUpMLDxWKal3ibCqXBw8VMtON+7uemwcPFRrr8iLqi3UePFSo
bdW3SIlLHjxUKHHThMTTHnnwUKE+b04od8/Jg4cKmc/v3rBqbR48VMipTFY9
f28ePFRot7/6p9ln8+ChQpPDTzz4dSMPHiok8NJ4N/dZHjxU6FF6t2xpch48
VGhcfNXyTX/z4KFK2qmLulTr8+ChSsGadc/DFfLhoUoXjolvkV4+PFQpdvvt
xAJRPjxUabkmS+3okHx4qFIf355dLhPz4aFKT+7xrSoX5MNDlQYmC9ojNuTD
Q5U6TsT3zA/Ih4cqtR29PMAyJB8eqhSiHnCl/G4+PKTPlVwGP36VDw810jDc
qnboWz481GjHFh2t+UX58FAj57+po4a05sNDjSIOH44zUS+Ahxoli3mzFUwL
4KFGPZkTB9ZKf0Xp9VCjQ8r6E/KGF8BDjc7u9rqcOa0AHmpk5Vlh/X15ATzU
yPZNcsX37QXwUKPnnmWVWUEF8FCjRaEDbIvCC+ChRkE+UTea4grgoU7GWycs
Uv9YAA91armjP886uwAe6pSbxr40qqYAHuo0OnqU0Uq5Qnio04im1znndAvh
oU5h9ucK3wsL4aFOavE/HTsHF8JDnaZ+Cn8zYGIhPNTp9xid0E0LC+GhTvV/
R7yO31gID3XakbdAonSoEB7qFDz6RPHUS4Xw0KDJdzrKb98vhIcGner7fYji
m0J4aJDMyTE5izMK4aFBrPYzKR/LCuGhQQKDGi2nrkJ4aNAblbPhEawieGhQ
4ZikQ/qCInho0LT4j+9OORfBQ4NcThZMZ3sUwUODgsbNcw2eWwQPDcp7cHgf
368IHhrU9e6RWcyBInho0Nt4Z71RF4rgoUk6zYt9c+8WwUOTYtvPm+xOKIKH
Ju3y7eNg9aMIHpq0ovv41a8lRfDQpE8bdTft6iiChyZdOm8b5aRdDA9NyhUP
9qixKIaHJmkVR0+4P6AYHpp0YV3n0w1ji+GhSftnnzjOzC2Gh/T1Ovkp2n7F
8NCk1ZnLtxYdKIaHFoW9DT+VcKEYHlo04oma0dV7xfDQopNTLLgBr4vhoUXT
W1bu8ksvhocW8R6unbuorBgeWmQ++tGDmV3F8NCiNJOPO6bqlMBDi9IHO7+e
ZlUCDy3aPfzkzjkuJfDQov7LVzxePr4EHlr0Z9WMVdsWlMBDizacb7h6amMJ
PLTo9P2MafcPlcBDm6waQo+lXS6BhzZxeZXubTEl8NAmnYHzA6zfl8BDm5b+
vTJ+5q8SeGjTn3rPSyerS+ChTXcfmm38KlcKD23yexybxdYrhYc2Tch/+Xm2
bSk8tKl+fvW420wpPLQpNbxpbrdXKTy0adKUQ/IzlpXCQ5t4M+cPeby9FB4s
mvy+n7rxyVLMwyLTnJfrDl4rhQ+LqhVerWt+Wor5WKTwvkFj5ZdSeLGo9Y3p
yJL8UszLojFP5I2XtZTCj0WdK5edrlYvw/wsGvWYe8/fvAyeLHLz+7ZCo38Z
9sGiB1tXfYkYUwZfFqVGPsyiuWXYD4usXm84XuBXBm8WrTm2t/pIQBn2xaKT
sdEdLpfK4M+i4x9+PK6KLsP+WBQ09L3gxrsynAcWNS6eO8LnVxn2ySK/ZVv0
bWvKcD5Y1H9kXXiTfDn2yyJe0o2id/rlOC8sStu3Pf+ifTn2zaLxGZ4XN7uV
4/ywqCJLnT1zejn2z6KcJSdG08pynCcWHVFJIvs95fDQoW65C51m58rhoUPT
R9Tt0L9TDg8d8ljy/D0voRweOnQ/ovSnYXo5PHRI5c+SR4LycnjokCDIaoFT
Tzk8dOjVR8PfY7gV8NAhidMg6yWiCnjoEFfBf8TBYRXw0CGz9jTne14V8NCh
5DmD5X4tq4CHDjm3RV/T2FkBDx2q5joIRp6ugIeO9M9/D3ftu1kBDx1qmjD0
WdKLCnjo0FnPlHSd7xXw0CGFs0t+LCitgIcO3b6k+uRxVwU8dEht8su9HE4l
PHTok8zhARuFlfCQPp+8IT17aCU8dMhl3MEFY70q4aFDz9w/Zb9YVgkPHTpU
7zHGeWclPKSfN1r/1qPTlfBgk+nJod2Db1XCg038WZ/HJr2shAebVmz8dmLG
j0p4sGl94+JvNWWV8GDTZ8E5nWM9lfBg0/Kj/pMcdavgwSaVYpuTWeIqeLAp
0CQuPZCq4MGmaeMGmQ+bVgUPNmXFpfq1+VbBg01Fb059fbanCh5s6it/aeDe
4Cp4sCnHTDV64r0qeLCpNK/F2fJNFTzYlCQK+Nb5swoebCqvzNiTXV0FDzZ5
9VUZnahQDQ82SbSH2kQZVsODTWsizvPDHKvhwaYNPMbl/KhqeLDpzumpa895
V8ODTa7uch9D/Krhwaa0WStHXgushgeb9OvjS+JCq+HBpgc2hg+SY6vhwaFM
1ZjrZZ+q4cEh0+A7SRp51fDgkFt8f70BLdXw4FCdx/bgJZo18ODQecV7Yy9a
1sCDQwMDm/tmutTAg0PDpgRONphUAw8OzU46dWeBTw08OLTMwJ2it9fAg0Oj
ZmayFU/XwINDb5dvspp/qwYeHDrcPd3/9asaeHBI+UI0R5RRAw8OLTwQ13Cu
sgYeHHrsO+H4AdlaeHAo7eGED4katfDgkNqyFqG8fi08OPQidnHMKMtaeHCI
LXi48JikFh4cOnCpZ2imSy08OOQzb+kIwchaeHBonrLK5g2TauHBoc6DPRlJ
s2vhwaE+NiuXmC6thQeHig+stNziVwsPLu08Y8ZO31ELDy4tORfZt/+hWnhw
6bKZ0cHzZ2rhwaXxnAjNniu18ODSpHDvT8vu1MKDS2/HLHuR/qgWHlwKSysu
GZlYCw8uDfdoG/s0pRYeXFJlvS5xyKqFB5fyX817dauwFh5cKmFavlnX1sKD
S7VPblne6KiFB5ck5y48ECvXwYNLifvKdsew6+DBpZmrngcNNq2DB5febe+f
+0FUBw8uXdDfsn5m/zp4cCkp/8bYKqqDB5cGPS712T+uDh5c2nJ77kfTGXXw
4NJQFcn654vq4MElk8nblsxZUwcPLlkM870qu60OHlxaHWchvHWwDh5cyvn2
vt3rVB08dOla3nZDudA6eOhS++wVgQ9v1cFDl6LLYkcui6uDhy7lzd3rZf66
Dh66dOxZ64PfyXXw0CU3q2FLQn7WwUOXEmq2+HoX1sFDl0JPfn3Pr62Dhy7V
3li2pbyjDh66VNWwYs8j5Xp46FLwzK78A5x6eOjSvD+jQmeY1cNDl77cWB0r
sa2Hhy7Zt1+0VnGuh4cu2To3NxW61cNDlw5mR1q+m1APD12K3fs1+uasenjo
0qHfl0ODfOrhIZ032rl6q189PHRpdMHbsKU76+GhSxHLVj2ecbgeHrqUNXZm
v/Hn6uGhS9uuR+uODK+Hhy6tuXVxHkXVw0OXzp10YzPP6uHBo813UiSu7+vh
waOSSUsejfpWDw8ePSzpc3vin3p48Gh07mx17/J6ePDIO1b9t29zPTx4dLZo
ueEuuQZ48GhAZ+ins1oN8OBR4oHvlfcNG+DBo5scx70p1g3w4FGZS86R6r4N
8JC+/pi8OodpgAePPCM/ywz2aIAHj4bpzF3tM70BHjxauKRgytlFDfDg0Rr7
/XFJaxrgwaPTtctOdm1rgAePLByelQ0IbIAHj1wWhL1af6YBHjxa2jScGxvW
AA8eTZyYUtpytwEePBr/fvEw5mkDPHhkEtmXd/hdAzx4tN1y3rqfaQ3w4FHK
aran+E8DPHgUH7rh0a7yBnjoUc6Te+E/mxvgoUfToop4/eUb4aFH/rNGcM9q
N8JDj1bsqbvYatQIDz168oV7f56wER56pPwjfcInp0Z46NENZe/tA10b4aFH
zm++DLw9vhEeeuTqNvWA2axGeOhRVhhv0XmfRnjo0cBfLt+56xvhoUczk4oy
zuxqhIcenTZxXaN/tBEeejRgld/lK+cb4aFHluZhC8XXGuGhR0u21L56EtMI
Dz1KPn7o0diXjfDQo92eJ91zPzXCQ48u7bXfsDWzER569ObRvqG8wkZ46NFD
r6eRj2ob4aFH2ccbbs/qaoSHHjX4TveUU2uChx7tjVe9cI/XBA892mngsM/b
sgke+vSjooKl7dgED33qmL94+LshTfDQp32rnxvtGtMED30K/6p3cci0Jnjo
U6J8SGLXwiZ46JPGeJ/TiWua4KFPTVFXtI5sb4KHPr2rXNZ/+qEmeOiTZWCh
is25Jnjo0+VXTofbw5vgoU92x7Y9S7vfBA99ehH5K+Tu8yZ46FOc33q7Ix+b
4KFPGwyXrl2V0QQPffq5IWOpV0ETPPTplVY+Z2htEzz0KcDm9kZxVxM89OnY
/QnHjdSa4aFPd0fVzGXpNcNDn54OulOqImiGhz71HLhqp9inGR769Cyl1lZx
WDM89OnE/MclKh7N8NAnlf6cBawZzfDQJ7lS/gWjJc3wMCD7eJmTYr9meBiQ
/+nkMUN3NcPDgE60XH3rdbQZHgY0TOuy3OoLzfAwoPJLWQpHrzfDw4DklNYn
33vYDA8DWua+f9b3hGZ4GNDfVpvozpRmeBjQ5rFbvoh+N8PDgJrlgh7NKm2G
hwHRzgPLg5qa4WFAL+9sKE2Sa4GHAb3V2OikwGqBh/T9D0InjDBpgYcB3Rym
OjBQ3AIPA3LL+Vz31bkFHgYU6t613WhkCzwMaGnCw18rJrfAw4A2sRU1Xs5r
gYd0X0FKbN1VLfAwoDSNlKo1/i3wMKCCwpVhXwJa4CF9f32buM/ZFngY0L4T
AceDw1vgIZ3vvDBZNroFHoa0dl5N4ZoXLfAwpNhHVVl5n1rgYUi/SpzuTv/Z
Ag9DEsWme6cVtcDDkGIm51ZOaGiBhyGdXL14TqpMKzwMydVq3f2pWq3wkF5P
Qbfwj1ErPAxpttrcTl9RKzwMqfzKzLbOAa3wMCSji9zskyNa4WFItoMvXhNP
boWHIQ23aZuWNK8VHob0cKVL3dJVrfAwJLsdPhs1trXCw5C67A4Xxga2wsOQ
3GPuMQvOtcLDkJxDswJ0IlvhYUgDinRfvotphYchmX1fXrDjVSs8DGmNVnar
S0orPAzJ76xfT9uvVngY0obnfVtflLbCw5DKbPmFB5pb4WFIF/64vvVUaIOH
Eb03O3+Bz26DhxFNOWS9pMmsDR5GVCFbY5Ni3wYPIzKKr8+/ObgNHka03aFv
cOCYNngYUYr5vZErp7fBw4hY5xbWeC1pg4cRXc+adJZZ3wYPI/LZvHGgw542
eBjR40EpWRZBbfAwoki7Kf6Gl9vgYUTVJxWNeHfa4GFEpmW/n+s+bYOHEQWX
ps43SGqDhxGFbc9R5qe3wcOI1r1re2BX0AYPIxqqa7JoSF0bPIxoUPVQg0k9
bfCQ3q/M5Iylmu3wMKLPwgkX9xm1w8OIZFdZL48QtcPDiO52pFCSczs8jGiI
yNmyZmQ7PIxItNpLx2hKOzyMqHwxR8NjYTs8jKk2yYe7a207PIzpwpohto93
tsPDmKwn7fVsONoOD2O6vdkqsN/FdngYU5c6O3XzrXZ4GNP10f3ECY/b4WFM
H7evD9Z43w4PY9JSfa4/50c7PIzp6JymqJj8dngY060Wpdlqde3wMCb5+Zkm
S3va4WFM44TjWpM0O+BhTLZlYyrsjDvgYUzSwlvOijvgYUyUsspU3qUDHsbk
3mfG/A3uHfAwpgHqU16WTe2AhzENbyaXRYs74CGdJ6ArLdevAx7GtGLc0kML
93TAw5gGJc2aXxrUAQ/p/ax+ON0vtAMexhR402OtzL0OeBjT+eTO26fiO+Bh
TEtMrqiIPnXAw4S2f1A9/OZnBzxMKKaA7biwpAMeJvR7RVCHQnMHPEzo1FCv
qjsKnfAwoTLjPkrTOZ3wMCHrW+2jlCw64WFCm+ftjn7q2AkPE7oRfHL4OqYT
Hib0ZU+njP2ETniYkKzgeFmldyc8TKhnOrs72rcTHtL7+eDFbPXvhIcJXas1
ihp5qBMeJqTD6+fBO98JDxPSHztfr+J6JzxM6PKS5Zy3cZ3wMCENZQ5dfdsJ
DxNqCjIP3fu9Ex4mdNNiimRZfic8TCj1yuo6z7pOeJiQYqRDKSPTBQ8TWnxg
Kqevdhc8TMjc8/J6oWkXPExI+2OiqqV9FzxMaNCC3Rn8IV3wMKVlQ4N+CTy6
4GFK1yQ3eHazuuBhSp+idx5xXt4FD1PqKfnk4r6lCx6m5BrKWMwO6IKHKWVT
0Mj157rgYUpVOSsig651wcOUfvP3MtGxXfAwpS9T9umlv+mChykJZxjZd3/r
gocptUU07bbN74KHKa0e8Zwzp64LHqbklqlXfEqmGx6mZHfofmuydjc8TGkM
RzRO3awbHqa0/4kwb7ykGx6m1Onm+eTM0G54mNJy2RHf/o7rhocpbX8b5uDg
3Q0PU2KyFdP2+nbDw5TW6bIe//LvhocpFTyalT/gcDc8TCll5y6v4Avd8DAl
qzCeeufNbniYUsOrR6pLnnTDw4wi6hsnfkvqhocZTX66+M/wzG54mJFRT3Dc
0+JueJjRIp5ZRr/mbniYkdmjQHqg2AMPMzJoWdDkpNsDDzMa4DmgKV7QAw8z
enQ+iNydeuBhRms7mjIzhvfAw4x0umviV3j1wMOMpm2Vq5Jb1AMPMxoeHO17
xa8HHmY0PXXbQNrbAw8zelNa4FV0sgceZnS2yufl8as98DCjyj57tgyJ6YGH
GfHH3dtbndADDzOqZy/OiUztgYcZ3QgxPjQvtwceZjS477iDprU98DCj7fN9
0vN6euBhRsFrV8f/UJahXg8z4qQFxT3TlqFeDzPqP39CVrieDPV6mFGkW671
MTMZ6vUwp0cx/qFbbWSo969jmFNXmyctc5ChXh9z+rr1gsZMZxnq/c815pRy
ZZ/8OEaGer3MaVWZq5Wruwz9N6+BOe3MU/AbOFGGev3M6Z5pZ1mf6TL03/yW
5qTmNu2Y/TwZ6vU0p0NN5G27VIb+u5zEnA6Wl06zXSNDvb7m5Ppz6w77zTL0
334GmtNCf9PUPrtkqNfbnDYGyUwcGCBD/+3LzZyWZo5upyAZ6vU3Jzm22TeP
YBn6b3/jzGlZ162MGVdkqPc8mNPRKdoqy27I0H/jTpfeb8p6n633Zaj3fJjT
J/2OuqOPsd8F5mT4J+l2+CsZ6j0v5rTveceJZ0nYt685aYx+HPnjqwz1nh9z
mqRiWFybif1vNKf6TW5TtXNlqPc8SV/fPb7eoRQeu80prHnGi8m18DhgTso3
dj7a3AqPw+Y0xzUrJ1RGttcjyJxq8/b0+6Ai2+txxpxuHzvxuIEl2+txwZy2
Oxqv4BvI9nqEmlPSxUEennzZXo8Ic3q/X2b2PpFsr8dNc2rcu+fC4z6yvR5R
5uSnlapU7SLb6/HQnFbv7Aq3dpPt9Xgi9VI2XL1grGyvxwtzsnvmtCx0smyv
R6L0/vfMPpkzS7bXI8mcpppdLDNdJNvrkWxOHg49axf6yvZ6pJnTJvNTNjfX
y/Z6ZJqT7oA5mrXbZHs9ss1p24FlFoP2y+K8Sz0bn/kcPCrb61FsTkucZ/36
cUYW59+cTFPH7rC6LNvrUWtOz9VPTNxyTRY9mNMwWTvPlHuyvR7t0vMdZLZX
8EgWffBJd86K/B0vZdEHny5+V/PLei+LPvjE4nc7On+FhzafIpzILDgTHlw+
zXjxeUjbX3gY8GmqMOTQnFJ4mPJpwJUIxbe18LDk0yylv9F2bfAQ8smpw/VI
sKwc+uBTyLeEMwpqcuiDT5rBE1LWs+XQB1/662+OU5GhHPqQXu+09+cZlnLo
g09j5zw/8cVWDn3wSa1/+f5RTnLog0/lwd9uJAyRQx98uhY1v23ISDn0wacb
Hju3xo+XQx988irjCIdMk0Mf0uvfVFF8NVcOffAparwba8RSOfTBJx/Xa2M+
r5FDH3xacJQbM2WLHPrgU1bGulG5u+XQB59O+1xWXX1IDn3wycxkU3vXSTn0
wSeDTVn6J0Lk0Aeflh+IWCyIkEMffNrZFJXz7I4c+uBTkGL6Pq9YOfTBp/SA
qmnVz+XQB58+/v0y7cg7OfTBp7kyE/aJv8ihDz4NWTEs+3MGPKL41C7yW7Dm
Lzwe8ml6xlO2bik8nvBp/fHCmue18HjBJ6XWV60+bfBI5FPwUH17jpw8+uBT
rMaTo6/V5NEHn2zOLNPz48ijDz7Z7a1LFhjLow/peZMzuJclkEcffHJ/EfH4
hL08+uBT7vcplWMGyKMPPm3OrRqryMijDz4FNEi+J7rLow8+SU5l7N87SR59
8Gl+7NV5I2bKow8+6b3xWKSyUB59WNC+c8eDvqyQRx8W5LLBovDcenn0YUEL
NV/OX7BdHn1YUPl2nqLkgDz6sKCokX9TO4/Jow8Luj3p05uUc/Low4IEFQE5
YVfk0YcFZb99b7Lppjz6sCCn6n77x8fIow8Lmp/hz7J5Jo8+LChozMhEuTfy
6MOCdNcMvpD7WR59WNCFJPmzCT/k0YcFDbYdHheeAw93C3qddKntYDE8xlnQ
S9MHC1bVwMNT+lzesmpqKzymW9CqkGMXSVYBfVjQqynHV9qrKaAPCzKoezXP
mKOAPixoy5b4DZrGCujDgi4O0b8jY6WAPixImOEr12yvgD4s6LvFWP+qAQro
w4ICho9klzAK6MOCjoRUfcwfrYA+LOjWx7SwXE8F9GFBU6J3nsudpYA+LOjr
8l238xcpoA8L8vSYk128UgF9WJAk/4pt1UYF9GFBbXXJwU07FdCH1M9vmblM
oAL6sKBvxxvfapxUQB8WFHq1br9RiAL6sCB+/z/z7CIU0IcF+cg4T2XuKqAP
CzpftGnxlDgF9GFBtrW8Y74vFdCHBfVMPv5lf5IC+pCeP5/JwrBUBfRhQX+u
Z1x4kaWAPiyI8+CoRU4+PLItyHpU4evuCnjkWZAb47HZogkexRb096y92+hu
eFRYULF3E3+tsiL6sKCsV2q8EJYi+rCgVpkfJu8NFNGHBS3bHDew0UIRfVjS
jGM6PgI7RfRhSTYvR1+b1l8RfVjS8TNPmw4PU0QflvTuZsK01+6K6MOSboU+
SWqbpIg+LKnYst3daZYi+rAkk+rfGWsXKaIPS9J6+mD9/ZWK6MOSXo1IM6nd
qIg+LOmaV+CPvrsU0YclfblpHbw5UBF9WJKaUtvilycV0Ycl6YrHDlW+qIg+
LCnxy0KzyZGK6MOSrG4cUrtyTxF9SD9vjnx31SNF9GFJt0+x24YlKKIP6XxZ
Le0nPyqiD0vKfVInV/JNEX1YUsW1Iaxh2Yrow5IsFTkWwUWK6MOSXG3uOddX
w2OtJd10d500sRUeGy0p+LC8b5SsEvqwpOkdVgHa6krow5JWHf4Z4fe/v7f7
Xx+WlKI+JiHTRAl9SOfvH/F7mI0S+rCkoxdZTTccldCHJb1+8ESdM0gJfVjS
1E8JpruHK6EPS1qsMc6+ZpwS+rCkB9u2DZg/TQl9WFJh3SqX7/OU0IclxZpQ
/9HLldCHJdnv0RC98lNCH9LXr6ngDNyuhD4sqZ9mQ+ODA0row5LWj3X+7BCk
hD4saXDRx7NR55XQhyVdXPLMyyFcCX1Y0hxjnsKDO0row5JG8EuvDYhTQh+W
5OHpMvDFSyX0YUnl41jPRn5QQh+WNG3TOnFqmhL6sKT3NXMDvX8roQ9LenLh
57fyQiX0YUkDdbJVtlXDo92ShFGLRZqt8JAR0ME9vv2uyiqjDwE99SqxclZX
Rh8C+h2e3POFq4w+BKR0VTNhmaky+hDQ1b4hSxSEyuhDQNGV82qu9lFGHwIS
cMZ6uw5WRh8CkgS73skfoYw+BHRS1/73gQnK6ENArT9qy8UzlNGHgDzers5K
W6CMPgSkuvXgNX9fZfQhoFB73QlWG5XRh4Bev2pKS9upjD4E9DVKxnF3oDL6
EJDQUGOp4yll9CGgE68qNuZfVEYf0udta2efu6aMPgT088UK3rj7yuhDQNcu
Xrsm/1QZfQjI+lmF8otEZfQhoMIMhSFbkpXRh4DsRzyi/hnK6ENAO0sSuY1/
ldGHgOqdKx7FlimjDwHFDKmy2twAjwMCmndk//zBXfA4LKBTo1YskVVWQR8C
GmE8td9Hlgr6END4EW0fThmqoA8BZe1UsZorUEEfAipi9x1lK1FBHwJ6lmxh
2+6sgj4EtKpz/7dPriroQ0ALNsgMvuyhgj4E9CFg0KJ1U1XQh4DEqhlj3Oep
oA8BVY5eX2W6XAV9SD+fEz2u1U8FfQgoKsbG5/t2FfQhoJsFfgOjD6qgDwHx
CmwSj59QQR8CKp/3S3ZNiAr6ENCEXUbNkyJV0IeAhvzaetkpSgV9CEh/+55m
gycq6EN6fvLie2QSVdCHgAqa7j8u+6yCPgTUl5tv/CNdBX0IaKP8D/uEvyro
w4o2NSuU3StTQR9W5Hy4btzlBhX0YUWhbzkzjnfBQ9uK+JwClT3KqujDijaP
+TFno44q+rCicWEzp/oaqaIPK2p6mF+10EoVfViReF+2lbeDKvqwoterYjqm
uaiiDyta1e/jKq/hqujDinbUB/p7jldFH1YUZu1l7jldFX1Y0b0bAXMmL1BF
H1a08uY+x6m+qujDihbGXQ2euVEVfUjf/9Dl5LxdqujDis79DTNaekgVfVhR
6WdR/7WnVdGHFbnPF2T7X1ZFH1bk8TNHK+CGKvqwIq/EsM9nYlTRhxX5dMey
IuNV0YcV6b+Ylx37ThV9WNH6nQV2SV9V0YcV/WXtlvmdpYo+rEj3hN/U2gJV
9GFFmoubRMrVquhDuk+Gtpu1qqIPK7LhB451kVNDH1YkmtBzaoqGGvqwoptT
073W8dTQhxVt13Q+EmSuhj6s6P7JCc73xWrow4r2Dx8+LdVJDX1YUcAHl+L6
YWrow4pCVKcU8caooQ8rUu8b4znESw19SD2iVokWzVFDH1ZUaxex4shSNfRh
RXIhyzhx69TQhxXV87/xc7epoQ8r+i6pO61xUA19WFHF0h9LB51QQx9WlB0d
cHF5iBr6sKIsIdc+JFINfVjRT9Fuw+QoNfRhRanuXxf0PFFDH1ZUN1FO1umN
GvqQervrNS9PUUMfVmS5SpW5mqmGPqzJyCktKytPDX1YU5j74recSjX0YU2i
wLjOCc1q6MOaxOpxu4/IqKMPa1ptOGnCRzV19GFN6/utW6Siq44+rOmzkszL
0Wbq6MOa9m3Om31YpI4+rKW/324ZlNJPHX1Yk+ARf6bOMHX0YU1TXIfEThut
jj6sybvAfOzlyerow5oc11/XL/JWRx/W1NYcZiJZqo4+rCk4Im/alnXq6MOa
bLMHJL7Zpo4+pPP2WTmHdVAdfVgTs3Cs9dwT6ujDmlxnBhveC1FHH9bkK+EN
7IpURx/WdNcqYPuE++row5peRd0oCnuqjj6s6fvivusa36ijD2ty1vprPOaL
OvqwJrVLC4tDf6qjD2uqE6353JSvjj6sKbXr4cfxVerow5qOBuT8ud6ijj6s
6eP8syqychrow5qejNs7wltDA31YU57z6BNPeBrow5oanQPLdPka6MOaIo7k
jt9gq4E+rGlbSOWz7/010Ic1vWscIXEiDfQh9fbade3sWA30YU1VwRLT1ika
6EM6X3L+2dnzNNCHNcVYiNQSlmugD+n5aT6yxWqDBvqwpl8fT/05slMDfViT
z5hEl4ZADfRhTSWjLwXMPq2BPqyp/e2Vd28va6APa/qWP7pOclMDfVjT5FqW
SsgDDfRhTcLFq5WVXmigD2tqyPlR6ZekgT6saal1XFxumgb6sKZdDjvmTczW
QB82dJd7vuRlsQb6sCFto9UeDnUa6MOGHsUsDgzr0EAfNvRn3Z+LbCVN9GFD
Q80G7zvA0kQfNjThZubgNkNN9GFD16y13qyy0kQfNuT+tz+vwEETfdiQ6vCI
vjMHaaIPG2qovqGbOkITfdjQrbunnrtP1EQfNvTL774gYaYm+rCh2CXuHi6L
NdGHDc3PDLN/uFoTfdjQ7tE9H+y3aqIPG3q4LMLw1j5N9GFDFnqfzayOa6IP
G9JZFJN+9bwm+rCh9UePu5hFaKIPGzqkcH705Xua6MOG9q6WkTF+ook+bEgQ
1uJ9MVETfdjQ1vDb3kYpmujDhvY8GN55MVMTfdhQlWv5QJN8TfRhQ39bErWv
VGqiDxu6E1Ozg9+iiT5s6Ma+oN2Rslrow4Zan77kCjW00IcNrcg653yXp4U+
pB5hkmJHvhb6sKFZyiEmj2y10IcNnXYr/zV4gBb6kHom2hslkhb6sKEv/db+
Hu2hhT5sqHzvM/3UqVrow4YW/WKnTp+vhT5siK5t7/67Qgt92NDnoNawZRu1
0IcNRQbuj63bpYU+bOjna6MB2w5roQ8bUnzwyELxrBb6sKFtuh6bg65ooQ/p
fDWfHQ1va6EPG9I9Ihp3LVYLfUjP0w7P946vtNCHDc2OlFx6/lELfdhQte2t
T6N/aKEPG3p+5PqE9D9a6MOGxIdVrRaWaaEPIc0d+mBsTYMW+hDSRY2dz7d3
a6EPId2Kcd+spqqNPoQ0dFDJ5vMcbfQhpOWqfeOtTbXRh5B0s9qHxgm10YeQ
dsTrdA3vp40+hBRjPKLp21Bt9CEkwVtvy4WjtdGHkAZlWO6vm6yNPoT0N30u
d88cbfQhff311FTWMm30IaTiIy6Pwvy00YeQ1jtMf+24Qxt9CIlCC6sTArTR
h5AujQsZ7HlKG30IaZ2eJDLvkjb6EJLSKC8rvxva6ENIH488i5d7oI0+hMRX
Yy8+/VwbfQjJfbKikSBJG30IyWLp0JzYNG30ISTbV/NvjMzWRh9CmjWKsymj
WBt9CElvfvPIpXXa6ENIjmU3Oa0d2uhDSFWXClaNkGehDyH9Or0x5agKC30I
qVI+wzpdk4U+hOQ3Y+IWEw4LfQjp2EtxwhJ9FvoQ0jDr6M57Jiz0IST/4dZ2
zRYs9CHdV9C3ccOELPQh9Rrd5n3QnoU+hCTZlDPrS18W+hDSluKEEbyBLPQh
pG99CvXnDmWhDyGJ4w+mX3NjoQ8hucYUb6lyZ6EPIWVpu8r2H89CH0IqDEtb
uX0yC30I6VnXt6dvprPQh5DGn9hZrDaHhT6E5HNGo85zIQt9CClfPzbz/FIW
+hBSncyd839XstCHkLwVrfta+7HQh5CS42aEr9zMQh9C4vpvLHmwnYU+RLTr
9L2e1j0s9CEiS9M+ZcMC4KEmor5sh/D9R+GhLaIpI9OFn07CgysiuZWTtmkH
w8NAREWGycFTLsHDVET9P/htv3AVHpYiMktZZfPnOjyEIpIsLTpncRceEhE9
eirz0ScGHv1ERF+L4m8/gsdAEclcfLqqOh4eQ0U0qv1Kdp/X8HATUVtcvNLG
9/BwF5HOfkn548/wGCcinqrBgfZUeHiKKDwrJH1IBjymi6hk27esnb/h4S2i
ActzghJy4bFAREe0fzbJFsPDR0TG33NUh1fAw1dEFdqqn/bVwmOtiGYZrXd6
2wSPjSJ6N9LJXaEDHv4iMsleJDNCRgd9iOigSH/uPkUd9CGi1i0+cxPVdNCH
iEp5i3pkWDroQ/p5k/kMo6uDPkS0eM9Dox2GOuhDRP26xKefmemgD+nPRecj
WgQ66EM6r5+ah5NYB31I9zn5RMBaBx30IaJ5452n33XSQR/S89Gm/qTERQd9
iGh6h8FNC0YHfYhohsZKqzkjdNCHiApb1SXBY3TQh4hyI+QSUifooA8RiVVm
ZKlO0UEfIvIZxNniNlMHfYjox4pBIf5zddCHiAQl34Y+WKSDPkTkaZw3v2yZ
DvoQ0Y7zy2TNV+ugDxGlaqw0mbZeB32IaPbEqgdHtuigDxF1e1e9Stihgz5E
NGH2SremvfCQEdP+kOUDRYHwUBSTT3DBFe9j8FAT07CuzE1Bp+ChLaaPN4bH
vw6GB1dMfa5Z+DZcgoeBmJQGrt0vCIeHqZgGZ1krTr0BD0sxCQZRxf678BCK
yX9UnFNsDDwkYlpgvfNv/iN49BPTKjpVxnoOj4Fiuj+4dNKw1/AYKqa3sps4
vu/h4SamggRHh+DP8HAXU22VRnhiKjzGienMqO7lVenw8BTT1O8t+/V+w2O6
mKLLKmopFx7eYhokSb6zvAgeC8T04tyhhyfL4eEjpnkruUpPa+DhK6b3472v
/m2Ex1oxufaZtE+xHR4bxdTs8+eWuAce/mLSuNjInqjARh9i+pO567mfKht9
iMkhcGXkWS02+hDTnK3XPzzmsNGHmC7n6Ntk6bPRh5j6Toh60WbCRh9iupcy
6bCBJRt9iMnuU9nhgUI2+pC+32zhi2n2bPQhJjnDcLMNfdnoQ0xPN5+8f8KZ
jT7E9M5Xz/fuEDb6EJNhmOGkJFc2+hBTpfMe77xRbPQhJtlvjsfbPdjoQ/r8
iFYB25ONPsT0tad7hngaG32IKXdicRXNZqMPMZ02u3ll2nw2+hBTUIjNSt8l
bPQhPU+b3D13rWCjDzHdaCgbd2oNG32IKSu/1jtyAxt9iGlc5NBdcVvZ6ENM
H2xjYt7tZKMPMT2Ws6v/sQ8eMrZ0cuzxYQWB8FC0pdGvHp+pPQYPNVt69jSg
vvMUPLRtyaJvzlSV8/Dg2tLRxHPP2ZfhYWBLHrdOCYzD4WFqSxs+Rx0R3ICH
pS1NefyhxvYuPIS2VHP9xYS+MfCQ2NKOvSuuOz+CRz9bKs+/0zg4Hh4DbWkG
d64zkwCPobYUqT9npes7eLjZUtmt/SfdPsHD3ZbUh0ZHun2FxzhbGqIQH+H6
Ax6etnSkbtdRJgse021pzdMs7yF/4OFtS9PSw9kDC+CxwJb6H4y707cUHj62
ZJBZYWVXBQ9fW3p5xWyXoB4ea23JPEAcZ9QCj422pKtU/E6nEx7+tlS03Pa+
kiwHfdhSQcb31e2KHPRhS6oeT+Sq1Djow5bOhcUs+6PNQR+2dO/E+dAvXA76
sKWGuJHhLww46MOW+gadXHfHlIM+bKlzzxS185Yc9GFLnjk+K/YJOejDllyz
w4JW2XPQhy0F3/y1eVpfDvqwpV1zKs2HOXPQhy05qkUFCoZw0IcthcS23FV1
5aAPW9LyvnqkaiQHfUi9O/ZapI7loA9bmnt8w5qYiRz0YUtVWhPWnpzCQR+2
NG5HicXamRz0YUsyufoHxs/loA9bYrs/OyNaxEEftvT+S8REhWUc9GFLE8Pv
PcxZyUEftnSw+/7LuHUc9GFL4U77Vh/dxEEf0vu725OwYBs8ZOwooKzrYf/d
8FC0I+1D00aqHICHmh2tHZPvl3UIHtp2dErNf9Ct4/Dg2pFhWvOFzafhYWBH
oo99gkach4epHemNUdBnXYaHpR05/XDv++sqPIR2dMgk43f4dXhI7Ois2iH2
ijvw6GdHnEeDfjhEw2OgHT32e2faGAuPoXbUkCJf++gpPNzs6Omp1JFbXsLD
3Y4oWcl04Bt4jLOj9x/2bGpOgoenHU0zNhn/MBke0+3oWETsldVp8PC2o7kH
BSuFGfBYYEe/Bo2Jzv0FDx87agzoWR78Fx6+djQmUBA8rhAea+2o5O7Z/jJl
8NhoR9wEx+EPquDhb0e80u8vFtb/68OO2m7NidBp+deHHc2svFv3suNfH3Yk
bg+7vkKGiz7saOcBgwSuIhd92NGk282DX6hy0Ycdja/T11+sxUUfdnRh8oLJ
qhwu+rCjiwNjSu/qcdGHdD97y39OMOaiDzuaF1hjXmPORR925G4U8fKYFRd9
2NG7w6X3xWIu+rCjcdcj6t9JuOjDjkYlPNk/rx8XfdhRVrTG4hZnLvqwo5if
+48fG8JFH3b00VJZzsKViz7syFHD/3nsSC76sKNvl97GjxzLRR92NGzDl64f
E7jow47WJO3avdCLiz7s6Pji167V07now45exG1ntnhz0Yf0ft5c3CyzgIs+
pOfFRbX04BIu+rCnc4ujj6uv4KIPezoyeMfy46u56MOeQuZ4b9JeDw9te0rl
DX54fDM8uPZ0fKGyqcZ2eBjY05jq+7EBu+Fhak8TjAUbZQ/Aw9KeditNmbP1
EDyE9mSwx9G35hg8JPa0wuTOpUWn4NHPns7bPapJPwePgfbknThi4aiL8Bhq
T88fj62PvQIPN3v6dO/5ZX4kPNztaR7rxMKjN+Exzp5+6McPa7oLD097epHq
5OgdA4/p9hTGbXJ6HQcPb3u6e65xrOAZPBbY0/o8u7UHXsLDR7qfWefDCxPh
4WtPp0b2zXVNgsda6T7eN1tf/gyPjfaUU5C/ofkrPPztadyRxqTxP+Cx254E
p8SmET/hccCe+j/dv7E5Gx6H7cnlvnzy//6/3d4+7Gk/55ZZcNG/Puzp/pbN
qwvL/vVhT8OW+j1yqP7Xhz2Nnx/atKX+Xx/S6+fKiBOa//VhT44LwjwVO/71
YU89c/avGN3zrw97Ojolzu+QvC76sKdjH4Ys+6Csiz7siT/Kaoyihi76sKd1
i/05xNJFH/Y09sPod1u4uujDnuKtQ73v6+uiD3u6434os8BYF33Y0yYVQyce
Xxd92NPOuQvWjrLSRR/29GbmusMbRLroQ/p6mzm7w+x10Yc9BXBdJn3qo4s+
pPs7Ydha118XfUh9Jfqb9Abpog97WnlnzIdBw3TRh4RaKpIqZ7vpog8JjZW7
l+c/Shd9SGixA/da8Fhd9CGh5CKD/g8m6KIPCbGTfwd9mqyLPiQ0+dWWh7nT
dNGHhGLSWaGNs3TRh4Sy5r8brzRPF31IaHPtkwTdRbroQ0JRU7SbLJbqog8J
nQ6rKrX3hcdACV2x8w8ZsAYeQyVkfiFbeeh6eLhJ6G7qUAfXzfBwl9AxtQ9a
w7fBY5yE7FOuR7rtgoenhHbXKtUw++AxXUIrw3iVgwLg4S0hyTzFkH5H4LFA
QvHKCi2iIHj4SMgidYSs6Wl4+Eqo3KPjkXYwPNZKaM1qb15PCDw2SmjQsVCT
ylB4+Eto5sK2Txnh8NgtoQda141fXYfHAQlNN/7LunYbHocllLk791pgFDyC
JBRwpSRr+QN4nJFQmke/O6MfweOChLZ/lte3egaPUAlV/wwx7XkBjwgJbbg2
+EXGa3jclO7jt7j+zjt4REmoNCwqfudHeDz837619Cem/OtD+v6S04omaf/6
kNCwPof2lv7414eEDMIGHYv5+a8P6XkpbLLckv2vD+k8/dVGDsn914eE8mZ8
qO4q+NeHhC5d3mv2ouRfH1LPgqPpWyv+9SE9PxeHaDvV/OtDQls/ln6qqP/X
h4RslcuVrjb/60NCzw6EvPZq/9eHhLq1p7XJd//rQ0InNPzvxsjy0IcD/d61
JMtbkYc+HEistXWnoioPfTjQoy5eyB0NHvpwoLsDI8QTWTz04UDOE/dJajk8
9OFAO7eaRh7X46EPB7pxIeeQ2IiHPhzox1DbP29MeejDgYzD11+ZZcFDHw60
94EgudqKhz4cqEQjauFuEQ99OFCX3J4F2vY89OFATpdYSRcdeejDgSKD005a
OfHQhwM1rBqUcNeZhz4caLDXm0l9BvPQhwOVDyx2fTiMhz4c6MpX01N93Xjo
w4GUDpUz90fy0IcDRV34MEY0hoc+HOhPu0tU2Dge+nCgxStf++pO4qEPB1qy
qWB3gBcPfTiQta91ZfM0HvpwoG/L2HcXzYLHbgei2X1epcyBxwEHiu7SEvRf
AI/DDnQ0e2DWhcXwCHIg0+nDcjqWwuOMA425Gi2Z7QuPCw406J1F8uPV8Ah1
IMNrolgdP3hEONDjztlFyzbC46YDOSyaPPfFFnhEOdDZcTdMtLfD46EDnVJv
4c/dBY8nDqT4/e/y23vh8cKBLj+WbWw4AI9EB1ob0/1y0CF4JDnQycv+H3ce
hUeydN+METshCB5pDuQ1PDC4+xQ8Mh1IdZjvjEHn4JHtQO7Ra7zWX4BHngMN
Ux4ecOsSPIodyCP0TH32FXhUOJBfgu4ZzQh41ErP362tKwZfh0eT1OPQxg0+
t+DR7kD8PQnRx+/+68ORqm9xTGPvYx45RzrFFsdnPPjXiyN5JSYcbI7DfMqO
ZPDs3C7O03/9ONLXppWR9s8xr4YjvVil1Dji1b+eHClXT7hqZiLm13Ekpuy8
lu+7f305kksmP3PrB+xDz5G+/zz27sDnf705klzprZ/Hv2A/xo5UIzdS+2za
v/6k77d3XHb+B/bFd6R+64bln8/816MjmeaN2H7uF/Zn7UgLzhv2P5nzr09H
evb8vPqhXOzT1pHW7Arp3lHwr1dH2mrapbG2GPt1dKQ7RVf6zyv7168jZTgs
3uxRiX33d6TKpfZpTjX/epbuSy3P1age+x/kSH8jfT50N/7r25FEv24s+tsC
D3KkufNPsF+0/+tdej/yWj+Cu+Ax0pH+XGPdWCOjh/4d6YPr4cMj5PV6PcY6
UlHZ6h08JT18HzhSwKfYnUUqer0eEx0pWDzlWIy6Hr4fHOnwSveb/lp6vR5T
HGmK9pEvpKOH7wtHmnXfpEeeq9frMdOR5ijLuLzl6eH7w5Hm1zlt22Og1+sx
15FOLH39drCxHr5PHIl/4C63wVSv12ORI9lL/7x2g6+H7xdHOpby7s0MgV6v
xzJHuvdbg69so4fvG+k+ZhbufiDS6/VY7UiRnLn5s+z08P3jSLu7jo2QcdDr
9VjvSHGOh6+H99HD95EjHa3+P57OO67G9//j7cwIKWREGqI6e5/zKtJEtqiM
jJQyQhkZIaQhIZHIyE5GaCC7T0YikpEoq8hIw4jf/X14X78/e3Q6nft+Xtf1
us91vd+vV5Chs9D0H48I7vPt9ZhZITal9ckRnuUuV8Nlpv94RDqiZcyy7kZK
U1qvHDHsZ9vQdLXpPx5Rjvj5tHs+z8mU1i/u/grv6l4eTDzWO+L1PI8h7kOJ
R4wjWlnnL7/vRjxiHXGwx/DjYzyJR4IjTjnZP3g0jHgkcq/Pi/002pt4bHWE
dvmulnujiEeyI36bb9Z2HUs8UhzxTbq3OW888Ujlft9B//WgicQjzRHPz/3I
T/UlHumOWL4wb0OrycRjPze+rm4cMn8q8chwROCwjM+PA4jHYe5+NozZKJtJ
PI454mTxs44pgcQjkxu/lmvWNQQRjyxufM7b9nZ4CPE444iywMmCg3OJRza3
Xnx3CG6eTzwuOGKrYEKc20LikeuIgKV2KdsWE4+LjsDYv3EvI4hHAcdjvV2w
1TLicdUR3du2cQyKJB43HFHfqenZ0ZXE4xb3+VqPDH2/mngUOcJnc8TbvmuJ
xx1HZK25P3hiNPEodoR108V18RuIR4kjLksOH7scQzxKufXidvPZT7HEo8wR
dxb0SDdLIB7l3OezWjEXicTjuSNmdEvsPSOJeFQ4ct+XbmZFbyMerxzx63hS
34PJxKOKW78ehy4sSCEebx1x3rvk4JNdxOO9I54sEJ/7tJt41Doi7G6Pg3/3
EI86R+gP1F5gtI94fHFE3tZA8+4HiEc9x9/t8f6+GcSjgbtfV+8b2hwmHs3c
/MitdB1wlHj85OZnn8QA2+PEo8UR7/vMndg/k3ho8eDXt83AXlnEQ4cH/5v1
ZZ1PEw99HvQ+XPYzOEs8DHlo2at3sSGbeLThYYlmYsOr88SjHQ/G3pMMbucQ
jw48HN9x4HNWHvEw5mFyt0dZSReJRxcePNvFu4ddJh6mPCx6syBnxBXi0Y2H
tFG2WrbXiIc5D10VPj3/XicevXjYdPl4xwc3iYcFDw9k98vTC4lHPx7OKBdE
hBYRDyseTiQN/ii5QzxseDjv3CT8c5d42HHXt8551JVi4mHPw66S54NXlxAP
Rx7Gl6xsrX5IPAQ8jAx8t6+plHiIeMjOKumQ+Zh4SHkI/PVnxNQnxEPOw6li
XoDxU+Kh4qGyxt790jPiAR6+ai5qB74gHs48DGg6GGv0kni48JATcvbDqUqm
Hzx4ic6ZjXrN9IOHQ52XdftcxfSDB5HOo9oNb5h+8JAyaEdC73dMP3iQNuzU
O/Oe6QcP12qyPQbXMP3gIbfk2tT7tUw/ePiclu4+8RPTDx4MIux1XtUx/eCh
7rTnpulfmH7wMOnR8+rqr0w/eFBsvWU0rZ7pBw/WD+tbPf/O9IPjt9/z4ahG
ph/ceHDJC7nZxPSDux5L3hPxD6YfPMQ92d3pwE+mHzwctfpubvSb6QcP91ts
mha2MP3g7n+4IP3JH6YfPBSWtesh0zIj/eDhZEzW9O3aZqQfPMzvb77ii44Z
6QcPT6aPmOWqZ0b6wcPFgV59dumbkX7wMHx91yO1BmakH9x4OXBWW9bKjPSD
h7VP7AesaW1G+sFDempC36I2ZqQfPDyNrapp386M9IMbD7Nka4a3NyP94GGZ
0b7aTUZmpB/cfItytLzZwYz0g4fV1T8GtnQ0I/3gQTvcxIDXyYz0g4dxKakn
p3Y2I/3gfv/fUduELmakHzxM3eu3MMfEjPSD+zyPShMqu5qRfvDwXc5frmdm
RvrBQ3heiqx/NzPSDx42+vIKnbubkX7wcFVhYePXw4z0g4ch8Uk+C83NSD94
uLvnrO+GnmakHzzcKDnNS+lFPC7yMGznpScZvYlHAQ9D17QZdaoP8bjKrV+2
t3dfsCAeN3hoq5Dk5/clHre48R6+/sTFfsSjiIc+mY3z8yyJxx2OR/6V1uf6
E49iHkLjrRedsCIeJdz/M599Nt2aeJTy0D/ov1tbbIhHGQ+3ouNOrrIlHuU8
LI/5HRw8gHg856Hz9skto+yIRwX3+hLt6ZKBxOMVD5ZzHPeaDSIeVdz82SE/
3TiIeLzlQXfz/J0l9sTjPQ/KWBufIw7Eo5YH96KzdZGOxKOOh/j1IZNG8IjH
Fx5+aR3f05NPPOp5qJp/O+89n3g08HCvk21WloB4NHPriZll5CIh8fjJw/VT
PftJRMSjhQenVkv2NYiIhxYfCtWuX1li4qHDx9TZtfazJcRDn49Jux4oe0mJ
hyEfiY/z+t+XEo82fNQad6lZISMe7fiIE3vEDJATjw58JPcqNngoJx7GfLxI
MpkSoSAeXfjYO3zL9u5K4mHKh/P3vKM5SuLRjY9fJm13j1URD3M+Njr8DKlT
EY9efFQe1O+1Vk08LPh4dOPYia4a4tGPj9tX5/TM0BAPKz4mZheF8EE8bPho
THHfkwfiYcfHlhFzTzs5EQ97PgZvv3bouhPxcOTjVfv7K4c4Ew8BHweEfRRX
nImHiI/LM5yeygcTDyn3+cuu+p0aTDzkfHinim5aDiEeKj7CUwd22TaEeICP
NSlKNx0X4uHMx9wBv6fNcSEeLnxk5erOeOhCPFz5KNjwabhkKPHw4OPkgbEW
O4YSDy8+jtSVP28YSjxG8LHSpHuUtyvxGMmHw7bzxoddiccYPmZmj4397Uo8
xvNhsCHl2zA34uHDXe87W5dUN+Lhy4fh4pNr37kRD38+MnaWnnJwJx5T+bBc
7XJ3oTvxCOCjyDSr7Jw78ZjJx+/210sa3IlHIB+nHvDzeR7EI5iP91tOJgd5
EI9QPrpLP0/f60E85vFxbOZhy4cexCOMD5/lSWU6nsRjER9H44NWOHgSjwg+
xs/+0M3Hk3gs5SMn9u7RlZ5MP7j7MfAxb78n0w8+ogdeP3nNk+kHH5P7Tuz/
ypPpBzdevH2Tfnky/eAjKWPzz05eTD/4KL50aZK1F9MPPjq8OHle6sX0g4+H
H+07uHox/eCuf2WrgFFeTD/4yLzd5uxEL6YffOw4oq87xYvpB/d5koq8p3kx
/eBj9r6BaVO9mH5w8zNO66OfF9MPPmRHzBXjvZh+8NHj9YTYYV5MP/jodTm+
kltESD+48e6XIuV5Mf3gxsf8sdt6eTH94GMK0ptaeTH94GPZft8pXzyZfnDj
T3f2/VLGI5uP4AlH3M4xHhf46GalU7SV8cjlw3a5z9h5jMdFPsLqt9e6MR4F
fCw+vj+uF+NxlY/UYUHKrx5MP/hYrl3WXODB9IN7/0Vl1+I8mH7w0ffxxLTx
Hkw/+BCUjNzYy4PpBx8dN2eue+3O9IOP1+enb93vzvSDj/mzZp+b6s70g1sv
RWc+mrsz/eAj0F4ufcTmx3M+NjxsSolh86OCj6Fm7zqp3Jh+8FExRe/AR1em
H9znXzVseIor0w/ufp2/0mmwK9MPPoafmvrtw1CmH3x4rXGoixvK9IN7/6P2
hg5DmX5w87f1dPVdF6YffIS8fbQ10IXpBzefaze11XZh+sGHa9+E/duHMP3g
Y9u3D362bL1q4WOnxWFFzmCmHwJMLH6sGjqY6YcALQvXzrjvzPRDgObXBWfG
OzP9EECo2W373InphwBy3YGFfk5MPwQY93PV5udg+iHAVc2pNRPA9EOAQuXD
fSUaph8C1GT8qXPVMP0QQH+F1+w8NdMPAcLblHUaqGb6IYDmWc7HlP/XDwH6
Xjdu1lMx/RDg7rPfohAl0w8BGpfsPPRAwfRDgGWitsNFCqYfAkS/njdgm5zp
hwBHN9epvsmYfgigs/HwRi8Z0w8BRnpdNzogZfohQJ/EwHvNEqYfAjx1uvif
h4TpB3d9S2u1d4qZfghQvqFnxFum5yoBZr9dMciR6TkEyJIr+4ULmX4IIBq/
ZmKegOmHAK3Fa0p/85l+CFDVFLxFwWf6IYDidei2cB7TDwGm+l2qyHJk+iHA
jm9xc985MP0QwMGjk3sPB6YfAuyyXT3Hy57phwBx842fLR3E9EOAdua/tmUM
ZPohQKw8PK2YPV/5C2D4/XJDwwCmHwIYr+m4u9sAph8CfBcc3Ca3ZfohwLVp
eZUTbJh+CBC2JHHlQmumHwJ8/jQzLM6K6YeAU9jlF/f3Z/ohgE9zp8nnLZl+
CHDxQIhPYT+mH9x4elJ84nFfph8CwHqF32sLph/c+La+NLu2D9MPAYaGPn74
lT3vrhLgY4zR7oZeTD8EmNX65M3Gnkw/uPcP1R7VYM70Q4BfAm987cH0Q4Al
t99uqenO9EOAK8nGnq+6Mf0QQPmpZ9AjM6YfAiR0mPj1pinTDwFOOpi8zu7K
9EOAptl7VPtMmH5w13PdXT+2C9MP7v7azZSHdWb6IUC/ha4V4///+wfHd7TT
N5kx0w9uvk87HN6tI9MPAUq6P5jbaMT0Q4C0ki7P77dn+sHNh9xbFw+3Y/oh
wPVK564r2jL9EODTgJdvvdsw/RCgcnSjo0Vrph8CzK193VBnyPRDgPrRWpJc
A6YfAgQUHG2I0mf6IcAcvkbgrsf0Q4ANET2+ttNl+iFAt4Fpjve0mX4IEHnS
qj5Wi+mHAAMHmsjd/7L9KwHubC4y0P3D9q8EGJ5weGLub7Z/xY3fXcaSub/Y
/hW3Xr0N3G3xk+1fCfB7WqeEkma2fyXA5bwF7Vc2sf0r7vfjPncb0Mj2rwRY
P6ou+8F3tn/Fzc+ox68j6tn+lQAmoR32mX9j+1cCjPDWbrj4he1fCRDV2eSF
72e2f8X9P++zk358YvtX3HoxzH1B0ke2fyXAuZ/qvna1bP+KWy++aoUUfGD7
VwI8nvdr9Oj3bP9KgCmTdz2pesv2r7jx4jL89/w3bP9KgK+eUQUtVWz/SgAz
VYbV+tds/0qI1SttHY1esf0rIcpMlldsYfsl+kJkpBoJTCrY/pUQa9xGOWx7
zvavhLCvvlDa6RnbvxIi795Zy/hytn8lxNkfF/oYPmH7V0IMfictinzM9q+E
GH/4cN9vpWz/Soh7T5fbTX/I9q+ESD004O3DErZ/JURjgfUYp/ts/0qI5VNq
Fh+/x/avhJjm8mGEyV22fyVE2uldlctus/0rIbqELBlQ+R/bvxKiIOenvXMh
278S4v2kHZ/Tb7L9KyHck26H/G+/7J9+CDG0u9GxidfY/pUQppZPD5+5wvav
hPgz8WhgmwK2fyVEWMWPWv9LbP9KCD+nIcJT+Wz/Sghs0B+sncf2r4RYaJ3b
bUQO278SYpL2y5yd59n+lRBbp3+1rM5m+1dCiNrM9bU7y/avhNDu8njqvNNs
/0qIvW0Ois9ksf0rIZ49m/i8PpPtXwnx6MniMfwTbP9KCJezEXtDj7H9KyHO
raq8cvgI278S4mqmfW7lIbZ/JcSIttUxXTPY/pUQJRdXizwOsP0rITYM3Zi3
bB/bv+L+fvnyXsf2sv0rIXrFvZj8JI3tX3H8m+xX67L93WDh//yl1wzcxfav
hAhdmDl7dArbvxLCqFuVICKZ7V8J8VlmUr1zG9u/EkLysnBZXhLbv+J4Toz6
XZ7I9q+EaD/k5qzGBHb+IYR6WbfLHePZ+YcQ2X219Wxj2fmHEOf36Eg1Mez8
Q4ghO/b7jt7Azj+ECPw6O2xGNDv/ECLm7rPIRWy/PVaIyzErI9dEsfMP7vqv
PAtLWMXOP7jx6RQ+LWUFO/8Q4oJxuUf6cnb+IUT/uRvsDy1l5x9CFBe263As
gp1/CPHi8qdPxxez8w8h1vU/c+f4Qnb+IcT0H9XHjy5g5x9CVMxquzljHjv/
EGJJYWb43lB2/sGNz9TxM3bMYecf3OeNjZ8YH8TOP7jxMuv5hKhAdv4hRJxF
0dSFM9n5hxDlJZWLp09n5x9CRGYdSRk1jZ1/CHHAJPO2ego7/xAiJzzcyNaf
nX9w42F2QoCxLzv/EMJw58o7TT7s/EOIVvdLPJ6PZ+cfQvjXdqi8NJadfwjx
9dW1uD2jmX4IMf9S+NgVI5l+CFGYli2dNILphxCxpw1lYnYeVcLNX1nz+A6e
TD+41682Tn7rxvRDiFdvXzTlDWX6IcS24nfLEoYw/eDGy/Ecy6nOTD+E2Nz0
ot4RTD+EmOj4suaPiumHEJeeu7a9rWD6IcTI6H3jtsmYfgjRNWfJPT8J0w8h
WrQnLLQUMf0QYuanW+4f+Ew/hDikP8b7uCPTDyESSqI3htgz/eDmy4OaxoED
mX4I0Wddm501tkw/uNdPmrcww5rpB8e7IGP9lP5MP0SI6CR9ZNaP6YcIXQ9m
+hf3YfohwtiLW/uv7cX0Q4TBiQvtJOZMP0SYNPTJ/PfdmH6IYPrF/WeyKdMP
EdbFj77pYsL0Q4SX7VaWfe3E9EOEfhjnkNqR6YcIx99MKx5ixPRDhLvp9jm1
bZl+iDDvj3Pd5tZMP0Q4Pdt2ntCQ6YcIa4XBeKzH9EMEz8TEKYt1mH5wv9/S
/0EXLaYfIsyyzdp+qoWdn4uQYJl70usXOz8XYY/9nV5vm9n5uQgf74S+iWxk
5+ciWPkP0O/ynZ2fi2DYbf3Kw1/Z+bkIf9q0H6f4zM7PRajoOiTmzkd2fi5C
fP2Znr417PxchMsDqo1r3rHzcxF2mvoGLn7Dzs9FWPJmX1/tKlY/I0JavMY5
ppLqGTxEeP/0QqFxBaunEWGz/7bzyc+onmGECFURkzqal7P6GhG0RieWpj2m
eoYxImyvyNfvU8rqbUQ4UBpwcE8J1TP4iKA82za7ZzGrv+HGwxWZeOcdqmfw
F0GhGzbApIjV44igP0SZFH+L6hkCOL5G3RcY3GD1OSLYZ24uXH6V6hkCRRg6
0HLH18usXkcEufeE19MvEo9QEY7szjr8OJfV74jgNzrr49ALxCNMhB5BT09m
Z7N6HhEWJZ2q73uGeESIsF96ISc+i9X3cON7yTzdHyeIRyTHY4Dvg6nHWL2P
CJGPflv/d5h4RIkw4dxDfYcMVv/DXW/e1JCk/cRjvQh6a6ynNO5l9UAiCH0P
vhyfRjxiRXgweNKn87tYfZAIw6oLY7qmEI9EEaZtDckJ287qhbj3G1e4tDiJ
eCSL4Pxo/H3bRFY/JAJ/1s68qHjikSrCi1ZG6qebWD2RCHb+jj6OG4lHugiP
slYYrYtm9UUijPq8aPKTNcQjQ4Tbx7YMG7Ca1RuJYNRj5NOlK4jHMW4+dx5k
WLSM1R9x799u3yPTJcQjS4T1Pexcpy9m9Ujc/W509jsZRjyyRWj/JaDbj3ms
PkmE+42GkU6hxCOX47Xt8MYNwaxeiRs/Xy/hXiDxKBChdeG1/Z1msvolERLn
O5wdG0A8bogge74kLHkKq2fixldc96oyP+JRxPHas0HPdBKrb+J4XJGXj5lA
PIq59Ut6aFriWFbvJMKXssH77owiHqUidGkdnWLgzeqfRDC//tpdM4x4lHPz
J/He2cUerB6KG48bLz477ko8KkQI8O5X8GoIq48Swb97WICJM/GoEmF4Ru9b
rhpWLyVCpXrXxwgl8XgvglfO+EeHZax+ilsPF96MKhMTjzoRvo6f0KgnZPVU
Ikx5GMnj8YhHvQjjX2SIfO1ZfRU3v78560XbEY9mEeaYXEnLtGH1ViKMvpNg
8Lg/8WgR4bBFT9Xvvqz+Soz4fY8HW/Rh9VdibrzZmrv0ZPVXYjyuXn1rVndW
fyXGUFcv142mrP5KjBsm31OPdGH1V2IETK7+r9CY1V+JMejU+uK3Rqz+Sowp
Jm4nddux+isxDnRKCOrdmtVfce9/7IaO3IDVX4mxwHfMktG6rP6K+7nn/uJg
LVZ/JUaNfzfDNS1Uz2khRvc2vSxSfrJ6YTH6rjLtndlE9Z1WYiAlWOfqd1Y/
LEaPAyvvlH6lek87MQxnXFjxto7VE4vhZbK0e1Mt1X86cv9/mk26wQdWXyzG
phCrLiZvqR5UJEZU0eOFfatYvbEYs1buum5fSfWhcjGu6D7Wk79g9cdiVGre
iYc8pfpdiGEf6+A7rIzVI4uxPsto8dhSqud1ESOuqmqdbwmrTxZDq6h93LR7
VN/rwV3/4prYWbdZvbIY72eWRQcXUr3vCDEOrectD73B6pfF6OcwNnTeVar/
HSNG195p/vMvs3pmMWLWzBo+P5/qgX3EkH9rq5mXw+qbxfgx+w0v9BzVB/uL
YTpqmE3wGVbvLMatJan9ZmURjwDu/Uzt+k87weqfxUgp9Lb3PUo8AsXw3jwd
Yw+xemgxUsvyfYcdIB6hYsyZc3LtkHRWHy1Gr9WJOfI04hEmxvdj53877GL1
0mJEv100wnIH8YgQQxrX+4zpNlY/LcYpf0PbNluIR6QYI5etPP0rntVTi3F8
ern3x03EI0oM/ZYZ+s83sPpqMW5HLyopWkc81nP378D4cxeiWL21GNbjJmUf
XEk8Yjkev+8VJy5n9ddizB+nZRi5hHgkirFhhdJ31mJWjy2GbV3xfe8w4pEs
RvtlBjNl81h9thi88XY9LUKIRyo3vzpubDIMYvXaYlxMmN34aSbxSBdjdLeu
PR4GsPptMdI8y2aen0I8MsTo3bvh6U4/Vs8tRu2bcxGRE4nHMTGUngFOk8ez
+m4xDEZzg3YM8cgSI9YnaUKfkazeW4ymTulH/g4jHtlifIw5MaDCg9V/i2Fj
+ft5nivxyOXGz47iKzuGsHpwMRY2zn660Il4FIhRfaCdjbea1YeLsc2/+dgA
BfG4IcZLQcgsPSmrFxfjzcajk14IiUeRGLLunzdm81j9uBgrvkXUx9oTj2Ix
OixclxJgx+rJufkyemSkzIZ4lHLrQ4rZXqP+rL5cjH1pXXWrLIhHObd+GUcf
OteL1ZuLUfR5b/zGHsSjQoy8mL05k8xY/bkYbdZetB1kQjyqxLh0z6GyxZjV
o4txMNO+4q4R8XjPjb8LXyx3t2X16dytLz6WHdyKeNRx66HNtkSZPqtXFyPX
7VWOgQ7xqBejtc51h4d/WP8TNz7D531P+0X9Q83c+t+tW+ugZtYPJcbJQ59D
hQ3UT9TCzV/H/tZ/vrL+KAmSOtTwb9VRf5GOBP51IUkJtaxfSoLf1166j39P
/UaGElwpDRnf6w3rn5JA97TLxepX1H/UToJXsq3Lj1awfioJWiev2z73GfUj
GUuwEi7thE9Yf5WE+z7dUtFUSv1Jptz73y/vkFfC+q0kGGWhszfyHvUrmUvg
nbhns+Y267+SQNPp6WutQupfspDgcuWT5CvXWT+WBOPXXs1afYX6mawkcCvO
t3e6xPqzJJhS8bGTVh71N9lJcNss3P/SedavJcF7h5Wdlp+lfidHCTe/bBxl
p1j/lgTn7LZeaDhBPEQSHK2uPn7qKOvnkmB9X4VRyCHiIZdgsOH5F9YHWH+X
BN3+hJu/3ks8IEFAXurtXbtZv5cES5SDP47ZSTxcJEi8tWFl+2TW/yVBau3G
6BtJxMNDAutV03QiN7N+MAnUBwd9F8QRjxESDL+m71ezkfWHcXw26an3RhOP
MRJ4NjjvGLuG9YtJoD24fE6bVcTDRwKjlor8S8tZ/5gE4u9BGxcsIR7+Eug7
JT3sv5j1k0mQOzgk9ckC4hEggeBA+zcxc1l/mQRPRm7IVM4hHoESbFrz5cen
QNZvJsHW8xMK02YQj1AJtpx50H3ENNZ/JkHw2rnf/vgTjzAJlCs03pmTWD+a
BCOUo0R+E4hHhATt0s/tazuW9adJUPdoaUrOSOIRKUGE5/Hus4azfjUJ7HPG
W3fxJB5REsT03FhQ4Mr61yRouOj5bs4Q4rFeggKro6lmTqyfTYK+dpmvrqmI
R6wEg95MOR8qZ/1tEpRkF/XqJiEeiRKUDqk3uyZg/W4SPFz1KmOOI/FIlsB5
z67/TAax/jcJAs2toy7ZEo9Ubj7lbSiZacX64bjPH339glE/4pEuQcrdF9Jz
vVl/HDc/bMtG+ZkTjwwJ/oSfNtTrxvrluPv1ct6EoybE45gEX4s6DfXuxPrn
JOj8ObmkwYh4ZElQ5vL31862rJ+Omw8dXW9qWhGPbAnaP5nDq9Zj/afc+A0O
UW/QJh65EvR8PaTO7g/r1+bGQ0qdU/FP6q8tkKCfZIZ8QRPr35Yg7NC+J12+
U7/tDQmCeu3tef4L6+eWYIbpuDY+n6j/tkgCp7H5e35+YP3dEsx9/V/FrrfU
H13MrWfGiwqVVazfW4JbS8/4vXhJ/dKl3HqkvXRP5HPW/83N33v58T3LqX+6
XIINo+YOvPiI9YNL0NVt7RLfB9RPXSGBX9anxb/usf5wCXiPUvvvvE391VUS
XHCLipYWsn5xbv14E7fz8XXqt37P/f5e5rSFV1j/uAQG8x6+NL5E/dd1EtRE
fuh0Mpf1k3PrU8OL357nqR+7XoIzPXenvT/D+su59WFdpx9rWX92swRv9Wzb
W5xg/eYSxF8qepZ/hHi0SLCx56sZEzJY/7kUlx+POV6/j3joSFH0vn1W/B7W
jy6FeWr9fNtU4mEoRe81H79d28H606XwWVoh8N9GPNpJseVwpqg5kfWrS9G0
wulHYjzxMJZCk7N0pd0m1r8uRamf6r/r64mHqRSNF4PL/NayfnYp3ix6d7Rx
FfEwl6J1SOKQhEjW3y5F98fuB62XEg8LKdwdvty9vJj1u0sxxzng8vgw4mEl
hVX/1Us/z2X971J0kVlrrZ9DPOyk+GHHH9lrNuuHl6KmKTI0ewbxcJRiadWb
CV7TWH+8FLWrhxhX+RMPEXc/zoTtWDKJ9ctzf3/A63OHCcRDLsWf+4e6Zoxh
/fNSTP7r20E5knhAivkug5+WDGP99FJMN+BFzPIgHi5SzKj/9eH3UNZfL0VJ
2yWOWwYTDw8pAncv97IG67eXYtWQp+p8JfEYIYX84/RWI2Ws/16K7Ht1R96I
iMcYKYYscrdcymf9+FLsv+ASYeRAPHykcLxyJmOfHevPl6KnYUCW2IZ4+Etx
dFTf7UWWrF9fCv/8yxP8LYhHgBTKE61+fO3J+ve5+1HxX/i67sQjUAov3+JH
Zqasn1+Kn6uqOx/vTDxCpVD9fMjXdGT9/dz9vTlL8KAd8QiTIlMyu+uM1qzf
n3u/z3ufN+kTjwgpyl4/jo7RYf3/UnzxeWDS8y/5fURKoffZJ+bkL+YnI8X6
BMEbp2by/4iSQrDc0rr0O/OXkcLV/av3zK/kB7JeihsVfgHNn5jfjBRnIgZN
jqkhf5BYKSYc6uti/o75z0ixYsRfk8wq8gtJ5F5/dO0DTSXzo+H+v2vYspLn
5B+SLMWD1puMA8qZP40U3wZs2vb9EfmJpEphJOe3in7A/GqkmGiuDjItJn+R
dG58tp+Tf/g286+RwmJPxF9ZIfmNZEiRlttbePs687OR4tEe80m+V8h/5JgU
g97aLvp0kfnbSHFyufaaFbnkR5IlxbCjvus6nGd+N1IMMPq+fO8Z8ifJluL5
npVBvCzmfyPFuZPnhl89Tn4luVK0fzdiwOgjzA+Huz9u2n+qDhKPAikkjquK
Fu5j/jjcejJm9Wb9PcTjhhSXrl/w3r6L+eVI4fKxvK31DuJRJEXXzclXz29l
/jlSzL2/f5FbIvEo5uaTTVb/8jjmp8ONn3khD2fHEI9SKQrLN638Gc38daTw
/p47YNMa4lEuhe+xI496rGJ+O9z66Wqw+vhy4lEhxbU5KwapljD/HW7963X5
2d1FxKOKW68uLoz1X8D8eKTYbOCJz6HE470U4V0/Na0MZv48UpTP0j/bMZB4
1EmhKFUtSp/O/Hq4+bZVo+RPJR71UlRpzrS+5sf8e6T4dA8VoycSj2ZuPU1J
yK0ex/x8pFg+buieRaOJR4sUN3u3jTPwZv4+MuwIXbM22Yt46MjwsOeYaBt3
5vcjQ/Vsi6QcF+JhKIPJ1/hjHs7M/0eG52c095+piUc7GQaZPNYOUTA/IBkK
n9bjj4R4GMsQM0genyBk/kAyXEpxr+nDIx6mMoR2uDr29CDmFyTDmdfOJYMH
EA9zGQzvBPk9smL+QTIkvy/7ObMf8bCQISnX+mhzb+YnJEOUbVNwjDnxsJJh
S9RrmHdj/kIyfIxYZ5tpQjzsZNC3WmaFTsxvSIYvrf2lD4yIh6MM2W0LJ09v
y/yHZEhbMmp3oyHxEMkQ33r71w16zI9IhjHlA/x6aBMPuQwtoYcrT7Qw/y4Z
bHMOLsdP8iODDJM75PAeNjI/Lxn8+RFaM+vJn8xFhkVeER+aPzN/Lxkefx32
adNH8ivzkOFDn7h2vT8wvy8Z0p3/cz39hvzLRnB8B2zb4/Ka+X/JsMFsTZfy
CvIzGyPD6HOWh+b8vx+YDIe6t52g9YT8zXxkGFB403prKfMHk6F95ruuNiXk
d+YvwxSblv75d5lfmAyztLaP9S4i/7MAGb7OQUb1TeYfJkNmpxizJdfIDy1Q
hrV6WifaFzA/MRneXLOfvi+f/NFCZbBy2qeW5DB/MRlKn71R3skmv7Qw7vME
rJ089TTzG5PhgUmrQ42Z5J8WIUPA/p+dY48x/zEZNtu9ybA4TDwiufGt8Z5y
/gDz65Ph08trGJZOPKJkOLb6llvVbubfJ8P91q8jluwkHutl6Hs/paRDMvPz
k0Fvz8LRGUnEI1aGO2ea/ig3M38/GcwvHyp9GEs8EmWQvmn1KGgj8/vj+F9K
09KJJh7JMvQc/3F8ShTz/5PhuOPCZ44riUeqDIOdLmwqXMb8AGUI+y6bPSWC
eKTLsNxu6cLmhcwfUIaDqh8nNs8nHhkybG0Wd7UNZX6BMhzee/rElSDicUyG
YV9rFk6cxfwDZRjf039OfQDxyJJhYvHGrbFTmJ+gDH9saz/19yMe2TL4Ff6J
uOzD/AW5v78Esc844pErQ82OgVb1o5jfoAyx/ir3uBHEo4AbHwmf9lh7Mf9B
GdRW5wdcdSMeN7jPm9y5xteF+RHKEP1wWUWTE/EokuHekMBWSWrmT8jNxxLv
QHsF8SiWYf6L43/+kzC/QhmuutTfniEkHqUymM7ceV+bx/wLZVjT1ax92iDi
US6Dz/FXq+UDmJ+hDOt/BjuUWRGPCm69GWnXdWE/5m8ow+nVSWLjPsSjSoaM
MtPETHPmd8iNzz52Vl7diMd7GTYd1jR+MGH+h9z9VNzS3tCJeNTJUGIpcLfq
wPwQZWjH+37nelviUS/D++NL4wJaMX9EGTxmijfp6BOPZhkij2+/ma7N/BK5
9cG7DZz+kB9niwzrDv5tqvzJ/EXl+L2qum5VE/lz6sghU1j1t/jO/EblOHCS
t+vKF/LrNJSjuyps5LRPzH9UjiE3x7np1pB/Zzs5Pp9yXXXgLfMjlWNGbdYP
lyry8zSW49rr32ffvWT+pHKMitt2euNz8vc0lePljOpvduXMr1QO45BRi+89
Ir9Pczmu2rqp5j9g/qVyjDsyyK1LMfl/WsjReVVQ8v/8RP/phxwR/82wm1RI
fqBWcmyzidb7e535m8oxrZDXb/8V8ge1k6Or7731rpeY36kcK3tf4X/MJb9Q
RzkmlIVaJp5n/qdypJco/MRnyT9UJEfTm00vnmUxP1Q5Piy6enD1CfITlcvh
HeJ8zvoo80eV46BzaId7GcQDcvg0HTq1cD/zS5VjoNnI3T32Eg8XOaIuFj24
msr8U+XI27RoVFAK8fCQY8OZU+adtjM/VTkGf6vg5W4hHiPkcNniu2VaAvNX
lUMZvFHdNpZ4jJFj1etr4rMbmN+qHMG1s5f5rSMePnJkGpa3M4xi/qtyHHYN
rc1aQTz85cj1iDadtIz5scqxRxOZqB9BPALkuFyd6ZO1kPmzyrF+w+J5k+YT
j0A5LrZ2eGwQyvxa5Sgr4286HUQ8QuUYXv8swX8W82+Vo+HTmuo204lHGPf7
2jUbz09hfq5yvNgrXDndj3hEcNc3ru6G8UTm78qNp7et/C+PIx6RcjhcfuYa
Mpp4rJLjWOXFNT28iUeUHNdf6ncq8iIe6+Ro/aZ1fYQ78Vgvx6QTva1thjK/
ZO7+x6RmljkTj1g53KY92rhew/yT5cCpXjkSJfFI5ObbhjvK91LmpyzH2wS+
SYqIeCRz80fvgLMHn/kry5GcF3bjlz3xSJXjZO/vu0/YMb9l7v4Lwu9MtiEe
6XIkJQ4f2ak/81+WY3/w7YE3LIhHhhxWserJEb2YH7MceuOa39v1IB7HuOu9
4Vb00pT5M3PrRehK3a1diEeWHH1W1W51M2Z+zXJYX3u2oqU98ciW401K2pXT
bZh/sxxztaP8Ag2JR64cJxIfjuqlx/yc5TgeWZleqkU8CuR4al27resv8tu+
Ksf8yEupa7+TX/UNbv1o9XBC/Sfy377FjccOBUXT3nUg/ZDDyNi8/kEl+XHf
kePvjeUPBj8lf/FiOeb0DZ+d/ZD8uUvkSBi754L1XfIbL5Vjb9GGgp03ya+7
TI4w25urjQrIf7xczun7h99ROeTf/VyOLYvX8JtPkx95hRxDP1j2Cz1Oft6v
5Lg9wq+4+iD5k1fJsSgmT+K7h/y933LjO+eub+kO8it/L8dPjYVm2Bby+66V
o+Sy88ubm8i/vE4O7d6XVE7ryP/7ixwf1/WalL+C/Mzrufk8pU4ijSA/8AY5
QvzPl56dT/7mzdz4WKjD5weTP/hPOYqfj/fOmk5+5y3c/eqqcXTwJ79wLQVi
P6gfZI4nHjoK6E17IXYYSTz0FTj3aI9/lgfxMFTA+3UbD/4Q4tFGgfDQfT/O
qohHOwVmHv0QIpUwv3cFojsGHMp3JB7GCrSeuTnDaQDzf1dgXd634Fv9iIep
AnEhbZqH9WR+8Ap49h/v+agr8TBXoEf5+Jl+HZk/vAJ97sa4v21NPCwUeJUU
0jBXl/nFK1BhFBn08zf531spYDdXdGRdI/n52yigL+502vgL+eHbKTBHFL8u
7QP5+9srcGFzP8uBVeSP76gA76JnfO5z8vsXKHAoauV198fkly/i7t9v8a3y
YvL/lyrwLvnD9qD/yD9froCom5Hw91XKA1ApcDq5+574fPLThwJbV619YnGO
8gGcFTBNLqjMPkn++i4KmDQ4X/A4QnkBrgpsa7tycuU+8tv3UGDa/nePF6dS
foCXAmkv6noZbac8hBEKjBEaSDMSKE9gpAJtl6X11WykfIQxCkx8af3ySRTl
C4xXYMkH49Cw5ZSX4KPAg+W3i40WU96ArwJJT67qHZtL+Qn+Cmh2zGjvNpvy
B6Yq4HS2T82baZSnEMC9X9SUXWt9icdMBe6d22xhOY54BCpwKcA88voI4hGs
QN3PkMwZ7sQjVIHzwz5nGw4mHvO4n+Nabz2qJB5hCkwe1t99uJh4LFJg1aqj
j745EI8IBZ4t15LvsCUeSxU48TNusbof8YhUQGmSs+mNOfFYxY1nz3dL4roS
jyhu/KyKdBJ3JB7rFFD8evn6ZWvisV6B1bMX+MfoEo8YBU6+SD4raqF8jVgF
/rt/+s2rxvakHwpk9e3/Lf4L5W0kKnC8u/dTZQ3lh2xVoHnW1rTaKsrfSObm
Q99Rml0vKE8khbveovf5nmWUx5GqwEqP86Yt9ylfJE2B9k09vE8WUT5HugJt
EhbOnHad8kb2K7BX2WtS10uU15GhwJFti+xvn6f8kcMKSFIfV646Rfkdx7j5
dzl1geQY5ZFkcvPlad/qugOU55GlgJH0muhQGuWTnOH+fnPZrCk7KN8jW4GG
1jlLu2+hvJIL3PqiKAh9tInyPnIVKLJzGZK4jvJLLipQ473n17CVlP9RoED+
lv7b2i6hPJOrCozzsDcuWkB5IDcUuO7cYd7GOZRvckuBmJyep91nUj5IkQK2
kzPL2kwhHncU2DPe5NUdH+JRrECtPONewmjiUaJAosnZvaOHEY9SBcxmJ443
cyUeZQpsHri5/gWIR7kCHe5qLzogJx7PufluL3keLCQeFQocO7rKVmhPPF4p
sK+LvV+LNfGoUmD8ufjwWxbE4y23Ho76GrGlB/F4r0DH/gem+psQj1oFBFXf
eXYdiEedAiPyHWuaWxGPLwqoJx6IuaVDPOoVePFqV+fk3yz/RoEN9dPWzWqk
PJ9mbj05NqRS+oXl4SjwaN8my7Y1lO/Twq0Xn1ePqqhi+ThKhPabH3T6BeX9
6ChhMXLfnPVlLC9HiZOG/j5+JZT/Y6jE+rEfHYW3WX6OEosLt9a3vUF5QO2U
6Buall59ieXpKLG2dITi0gXKBzJWYlqbzwU7TlPeURclbu25wl94nPKCTJVY
mdEu0TuD8o+6KRF7usvzQXspP8hciX1Pe3Zpt5PykHopkXohWFabRHlCFko0
zXbyuh1H+Uj9lHDd/Mrr+HrKF7JSInNkvCJ+NeUl2Sgx1mej2fxllDdkp0Rl
WefqMYsoP8leiTdrQtNkcyl/yJH7/DvLXXvPpjwlgRKCl1sr9QOIh0iJ6N0v
Az/5Eg+pEt6HmysfjSMeciWuTuzlftmbeKiUyNsRn37Eg3hACRRH12wdQjyc
laj9PthytZp4uCgxJUZnRKiUeLgqcWXnnyBfPvHwUKJXfliE50Di4aXE+w67
wxVWxGOEEjMGZwcO7EM8RnKv39zo2as78RijxMj8nRbGXYjHeCWm93j2Qc+I
ePgoMSb+y4EfhsTDV4l+azuP/qxNPPyV8Pq57PubXyxvSwmHyKkbXzRQfliA
ElE2v4wff2b5W0pcPrQyvvgD5YkFKpEk7v/3vyqWx8W9X7rF9BsvKF8slOPp
cvTilTKWz6WEn/H3tpdLKG8sjLvf0YIRF2+zvC4lZOdT1+ffoPyxCCUa3AOy
8y+z/C4l4sNzn1zMoTyySCWOtnv09fIZluelROPsN1rXTlA+WZQSiWt7Gtw6
xPK9lAh/m6l9J53yytYrUZNZVF+yi+V9KfFyS/rzJ9sovyxWiZkvAvIrE1j+
lxJd5jklfdhIeWaJSsy9Nntq/RrKZ9vK8XjX1vpPJOWbJSsxYc246tYRlNeW
ooRbWXhK1wWUd5bKfZ683UMt51B+Wxo3PtMbavkziUe6EnZJxzc6TyEe+5Uo
FX3uPXoi8chQouTWh8zpY4jHYSV8+haKw4cTj2NK7M7JPh/jRjwylXDc/YK3
x5l4ZCkRFBF08KySeJxR4u6W6E63xcQjW4ng+5OWvHYkHhc4vqc7P/05gHjk
KnF/XJmwS3/icVGJzkuLN9r3Jh4F3P1YbFnu3o14XFXCc8ifvjM7E48bShxZ
tnbWmvbE45YSE0dXZKQbEo8iJX6n818VaBOPO0pIKw51ffWL8vGKlbDpPd1V
p5Hl/SlxwTwuzPIL5ReWKqHn6LbLtYbl/ylxaXTupeBqyjMsVyLGslXF5gqW
B8jN11djf5x7QvmGFUp8Cr7VseIBywdU4qvbKkuDu5R3WKXEnr37hQ63WF4g
93nVY5x8rlD+4Xsl1FvPeqzNY/mBSgzIfuudlU15iHVKLJjUbsyLkyxPkBtf
b4eOaXuU8hHrlTjnc36k/ADLF+SuZ+oKr6A0yktsVqLdsPwhu3awvEGOt0mi
/O4Wyk9sUSLdx9xeK47lD6qwbHJkb+F6ylPUUWGyyUOj2atZHqEKZ4yVv9OW
Ub6ioQozkh6/e7SI5ROq4B5VUNJ+HuUttlMhbK5p7tAglleoQsK25r2rphMP
YxU05aui8/yJRxcV5v93J6hpAvEwVSFvT/Mw4Wji0Y37/+jjuGAY8TBXYahy
svEpV+LRSwWTe/e/fnEiHhYqFL5IKOEpiUc/FYL+nssKExMPKxUuhU1JOOdI
PGxUSLHJCPk5gHjYqSDJSffU9Cce9iokhs6xXdebeDiqcE7T2/BON+IhUKHP
gwfVnbsQD5EKbZbuueprRDykKtyQ796b0Yp4yFXocKtqxVcd4qFSYebqGD9V
C+VzQgX/5YeVMU0sb1SFxqVjzJ98pbxOFxVqvxz4bfWR5Y+q0E4368Xit5Tf
6aHC5vWbLt+qZHmk3PsbDNvX7RnleY5Qcc9jraPnPGL5pCpMiHscVFBMeatj
VHjRp9DbpIjllaow8OY3SfB1yl/1USEzKqjP1Ussv5Tj3WFwm+45lMfqr0J0
eULDgjMsz1QFhc7013dOUD5rgAprJz+4b32Y5ZuqoFr+qWDNPsprDVRh9Y5b
pytTWd6pCg1HFmSokym/NVSFnr5aqbsTWf6pCoc7RiW1bKI81zAVrrxsFecf
zfJQVfDbcXBDwSrKd43grr8gMLrfMpaPyo2HbdOi1y+ivNdIFfq337/h41yW
l6pC3UNZ3Kgg4hGlws4R4q0501l+qgoeaYd2W0wmHus5/smpR2J8WJ6qCr2K
+l34Ppp4xKowcrXnf5OHs3xVFVBg8eK2G/FIVOHgkLP10sHEYyv3c3TH9odU
xCNZhe45g227SolHigoV/010i+YTj1QVzKZNC2oaSDzSVFj3dmbCbGvika7C
tfCF559bEI/9KqR+2/7a25x4ZKgw4kt5x5tdicdhFZ7edHNWGhOPYyq4bKxb
fKYt8chU4YPh40w7A+KRxc3f+61rDmgRjzMqJDlsten9i/KCs1VYZL8yaGcD
yz/m3n9b6cmuXyg/OFeFHx93NyfVsDxkFdourR7S6Q3lCReosN351NbElywf
mVsf2rZ/b/yU8oVvqDB2opYmqZTlJXPzISwpxaSY8oaLVKj0vde04z+Wn6xC
yPMLPj2vU/5wsQpjlky8vO8Sy1NW4eOyXBvbHMqHLlWhdd3LbVlnWL6yCkN2
lRjIMikvupzjabx92dXDLG+ZGz97BN+99lN+dIUKJT5Z857sZvnLKgzu0unr
9B2UJ12lQs4s/0XftrA8ZhVaZe1sWRVH+dLvVchod2djxw0sn1mFL1OauqVH
Ud50nQrBYywy+ZEsr5n7+9HDh94Ip/zpehUC46JeT1jA8pu58fTjStSnOcSj
WYUq747Wa2axPGcVfneZX9xtGvFo4e7PpnfLTvmyfGc1HlxePNBjPPHQUWPH
WotXVSNZ3rMazgtqUlZ4EQ9DNazePxzX3ZXlP6uR3K7S9LwT8WinhuXdji/G
KFketBplFbMy6sXEw1iNiEtvw5J4xKOLGkVZ8S7CgcTDlPv56pQej62IRzc1
vvzn1xBhQTzM1QidHv3Q3Jx49FIj5MfT7CtdiYeFGl45k1JnGROPfmq82t1q
vVE74mGlxumgV4vOGRAPGzUkJ94ETtYmHnZqmF7sMqX1b5bHrkZAfsiks42U
Z+6oxuPkzxOnfGX57GoYG6b4t/9I+eYi7vexgTPz3rK8djVcw30XBL2ivHO5
GhaVC6K6P2f57Wo0Hz+y/fZjyj+HGgsT/mRGlrA8dzVi9efedrxDeegualzx
aa6tvsny3dXw2Z/ccecVykf3UGPnTXeZdz7Le1fDcFHbmYbnKb9+BMd3UPn2
y6dY/rsaDcqTtyOOU579GDWyLm7UExxiefBqrNox3akunfLtfdRYulYRdTSV
5cOr4WHY5tasZMq79+d4LLrdwWoLy4tXI+jbUt83sYakH2q0nd/5xMH1LD9e
je1nErRnRRmSfqih61XjYxvJ8uTVkKX2PPcxnHiEqoHH/bqeWsDy5dVY+btx
yeIQ4hHGjZdXm18pA1nevBoTBtR66QUQjwg1Vnj8zbvjx/Ln1Zi+4ab99gnE
I5K7vl+yg1NGszx6NZ7Gjuo9cDjxiFJjSVOr3c1uLJ9ejamFY3vdHEw81qvx
xp+3f6ua5dWrUf4xyW66jHjEqnF98aLzQiHxSFCje+ndoQYOxCORG98nt5Y/
sSUeW9U4FH1l7nFL4pGshvSYZ+vVvYlHihrezgMyxnUnHqlqdHYZM3SQCfFI
U+POqoIPeh2JR7oafZJnbH7RhnjsV8Plj0x+Xp94ZKgh0Ba+S9QiHofVeHLZ
PTnklwHphxrDHOZ7eDQakH6o0ar7Xi2brwakH2q073Mnx+CjAekHtx6cr1n0
9q0B6Ycabey+Cm+9MiD9UGP/7tLGw88NSD/UsDeMydtUZkD6wc0HscGauQ8M
SD/UaLmvGjbmrgHphxqa0f27ywsNSD/UKOl46kOfawakH2rsFj7Ka3XJgPRD
DaMr6zZ/vWBA+qHGkM3nZj07Y0D6ocbgMZOcbmYakH6o0T95Vs/TRwxIP9Rw
y7v3K+2AAemHGqt/rXkeu8eA9IObD8FLLy/baUD6oca3xgMHgrcZkH6ocS+g
cZPvZgPSDzVmeU9dNHyTAemHGkeET6Y4RRuQfnA8pw0bLlptQPqhxjvdM6oB
y4lHrRrjev+y7xNOPOrUOJVk2td0AfH4wq3P3X927RBCPOq59cdta/tWgcSj
gXv/TWX6OgHEo5njOSj7728/4vFTjfRRvX41TyAeLdz6+Uu3uWE08dDSIFR3
fGP9cOKho8H2Pq0av7kTD30NDr4xbPo2hHgYavC3YOiPeg3xaKNBt5azvxvk
xKOdBscKnLV/iIhHBw3KjSoNWhyJh7EGU24tb68zkHh00eBqRiuTVtbEw1SD
+UPDenboSzy6afDb/LiVaU/iYa6BfMU+xz5mxKOXBot3uSgGdCYeFhqkrFk7
VGREPPppMLbf8FFOrYmHlQYjXRL9h+sRDxsNRm9RBvv+1Sf90CA4UR0R/FOf
9EODnofXrVvWoE/6oUFMd62k2C/6pB8apLZN3ZtWq0/6oYFjpGvmqbf6pB8a
qL2/5N14pU/6oYGuy9r/nj7XJ/3QYOCvL4+/lOmTfmjQ8rVfteFDfdIPDZZt
aPO19z190g8NklsSW6T/6ZN+aDBm3qHWo6/rk35o8PmlxCT0sj7phwbtBjr2
icnVJ/3geHSJHHAoW5/0QwOZoq3wRpY+6YcGH/vcUlYf0yf90OCcze4heof0
ST802LB9iWf/ffqkHxpkJLiNdN2tT/qhQXH3xrFBO/RJPzSY3ifUJz5Jn/RD
g81BqZPOxOuTfmgw9+Ac3/KN+qQfGggmF03SWkc8gjXwapXuY7OKeIRqkFD/
bOzIZcRjngaTxs30XraYeIRpcMXNzj1jPvFYpMHhGyZ4MId4RGjw/WhH0d9Z
xGOpBidyDGwGBRCPSA0str828/UnHqs0MCqMN4z1IR5RGlzPbajPH0M81nGf
76J2Rd0I4rFeg006u29YeBKPGA2C0k8dHTuUeMRq8GOrbVyME/FI0CApv25O
gZJ4JHLj43mNe5OEeGzV4MguQ0sHAfFI1iBtg/2vWfbEI0WDsi7uxem2xCNV
A89k7H1uSTzSNOji9SfErA/xSOfm95hg6dgexGO/BnvOz/u7pSvxyNAgbmrT
1RJj4nFYg3mW76OM2xOPYxrYX7DTjGpFPDK59SH3aFOSLvHI0uDeyWHHH//R
I/3QoFK7xbf7Tz3SDw0WaKe3ntygR/rB/f83FqcPfNEj/dDA6s6scbW1eqQf
HO+ciY38d3qkHxp4pLxOXPZaj/RDg4eqdzY3XuiRfmjwYIp3XodyPdIPbv7t
13efVKpH+qHBqri6kkPFeqQf3HhM+Da2oUiP9EOD7to/Sgff1CP94O63xYfh
SVf0SD80SDQ7eq0qX4/0Q4PIhr4C0QU90g8N+mXJd68/o0f6ocEumyfazzL1
SD80WGT9eorDUT3SDw2e+Gly1x7UI/3QYP+Mx+2f7dUj/eCu/0rcJH6qHukH
x/eF5/6YZD3SDw32tm+qrtqiR/rB8du8qI86Xo/0Q4PZcSfGpmwkHvUa6Jis
W9uwlng0aJBv8fr4qFXEo1mDrOSj97KWEY+fGtwdcv1Dh3Di0cLNn8ouf+Yu
IB5agJlRVNuSELoebWDyhK/GgtnERwdQid2Mt0+n69MFtrWa0/rnZOKlzz0O
dnf+6T+JrtcA6LH/ZNX1ccTPEBh6NeWG3Si6/lZA37Vv9iQNI55tgBUvwxf8
dqP70RbwOidSzRxCfNsBlx7papVo6P4YATMab+YqFcS7A/f6/ICQI2K6Xx0B
0/OXTE35xN8YsJiWn7NuEN2/zkCypdPoBhsaD12A7SN51TMs6X6aAG428+eU
9abxYQpol1bXuveg+2sGTJozb9rFrjReugGjGpqKeZ3ofncHAiZPFh5qT+PH
HDi4PiahZ2u6/z2BdxK/V1v1aDz1Am5b5dm21yIefYA3TesDo3/pkh4CDxSH
dms16f7j0ReYMO934bJvuqSPwCqt4JqmT7r/ePQHsoY81l70QZf0EiiKsuhQ
X637j4c1MLjOodOCSl3ST8D5cHWbb890//EYAORc7vtjAQf6n55y78+7+/z7
A91/PAYC89/fzA6/p0v6Cqy5+G3Nr/90//FwAF6HC1xX3dAlvQXa3Q3+q39F
9x8PHvBxyorjsfm6pL/AtxvDhne5oPuPhxBwiMyvTj2jS3oMhDYen2t1UhfU
rooRm7U/Zx3VJX0Gpu5InabM0P3HQwYoPKcUFabrkl5zfEvtrcbt1gUdd2Hm
iJpF1Tt0Sb+BxhsLc8K26v7jwX29+cvL+qK7WZf0HLi6fEWPbZuIhxM3nlZe
kVmvJx7OwAXtSZ65UcRjMNCUP9B7+Ari4cJ9Hh8zt6olxGMoxzf0L3/JIuLh
CiyMvtax43zi4QakmQ19dWgO8fAAAuMDDyCQeHgCaqd2E58GEA8v7v4u66Sz
aDLxGA6MW+yb2nES8RgBePvftjkxjnh4c59vOA55jCIeIwHrsammH4YRj9FA
dmjBkg3uxGMMsC4m7q6NC/EYC+zfUN2pCMRjPOAjz3CfoyQeE7j5M+3M/A5S
4uHDjZ+zH2POCIjHRGDrY/62CQ7Ewxc4O3nm5j8DiIcfcP3JrOUHrYiHPxCW
b+ozrC/xmMLxDx9n1diTeEwFKmfpVe/pRjymARcrtLd4mBCPACC9l4NjY0fi
MYMbr75zLu1rRzxmAicvpyi9WxGPWUDZ1OSjf3SJRyAwaIRLq8y/Ov94BAFL
oteM9f+lQ883gP0P3pYOTTr/eMwBVm9yvHTlmw497wCRXSaXL6zT+cdjLrc+
+u+usqnRoecfjlf/289fvNH5x2M+Nz+7F15PeqVDz0NA/8qwXR4vdP7xWMi9
f/vMKTrlOvR8BIgHjuuSV6rzj0c4sCXH89zC+zr0vMStl1ahQx3u6PzjsQTo
VpZ6veaWDj0/ATf6nXc8dE3nH4/lwJAJqTHTL+vQ8xS3fp+1e9A3T+cfjxXA
7OAhhq/P6dDzFbf+Hrxhu++0zj8eq4EDkfGygEwdet7ixp/eCnH/ozr/eKwB
QlRhfd4f1KHnLyDYYljTsXSdfzyigX67a3Ln7dah5zHgfeKAYHGKzj8eG4Dd
j2oNW7YSjxhufeO3T7y+mXhsAk4EhhjExRKPWGCkXe2scRuIRzywp9+M7D5r
iUcCsOhzTl3tSuKxGThnUdj5wjLikcitL86hluvCiUcSsO9eTJ/RYcRjK/BW
+tuw71zisQ348n7v069BxCMZ+KAYv+PqTOKxA1i8tgVbpxGPFO7zt1lQOtOf
eOwEctsljZJPJB6pwL2L6jyjccRjNzDWdbRR9UjikQZEFGZ65g4jHnuBYeMc
whLdiUc6d/9+nV4724V47APm5pqucnYiHvu58b1RMcNcRTwOctc39regSUo8
MoAUXenHB0LicYgbbyF34k46Eo/DQNuAZLO4gcTjKDDg+OLYYBvicYx7vYHb
Bw9L4nGcu9/9P9jb9SEemUDVWYlfO3PicZIb/+OMF9aZEo8swHHf6LCSzsTj
FMCzeT4xuwPxOAMUhm4YsLMt8TgLrK0XvV5pSDyyARO7q6tn6hKP88DE1W1a
D/+rTc+v3Prr8zFc/Ev7H48c4El7l3u9m7TpeRbw//K1bZt67X888oExHvcd
G+q06fkWiPO9qHxVo/2PxyXu+iZvd7j3Vpued4Hea6St819r/+NxhdPvz6v+
O1qhTc+/3Hi75jVv51PtfzyuAUdMl7TEPNam52Eg9ufrecsfaP/jcZN7fdis
otB72vR8DGyKqmo9rUj7H49CIKaX0GHcTW16Xuae5yRiuedV7X88bgP1Z28O
cLqkTc/P3PoUflVLmqv9j8c9YPN4g3yHc9r0PM2tb1ZzfW1Oa//jcZ973jte
/soiU5uer4GkE329zI9q/+PxEOhYZbXLNEObnre58aR17V7nfdr/eDwC/E4/
fNsxTZuevzk93S2qMtpJPJ5w1+9/41r77cSjnJvvcZM3tN9CPJ4Ce3MqHY3i
icdz7vqC+1/sEEM8XnDrvWWbQZ2iiUcFMH5K8CqTKOJRyb3/lv7nu60gHq+A
VrYmJb2WEo/XnF7HdL1nuZh4VHHPH10NMu0WEI833PpoXTBPEEo83gKvOlh0
VQYRj3dAi7l+mstM4vEe+LrVrZX3NOJRA9w8f2vMJH/iUcu932X/NbMmEo+P
gNbLD0kLxxGPOiBoiEt01Cji8Rmo6DpsYuJw4vGFe94Lf9Eh3YN4fAXkUQ8y
Tg0lHvXAJ89Wva85E4/v3P2vnhjxSE08Grj1eWzG6fdy4tEE3Nl38+5vMfFo
5vTndvJ/xgLi8YN73rjVcNDagXj8BHZuzJ+mtiMev7n1Uqvw71hr4tHC6WXn
78tD+xGPP9x8OWj+dH1v4qHlhJqknqb7ehAPbSfEnnsguGhKPHScMKDS1LG8
M/HQdYJrRWHbxg7EQ98JyiVXbnZuRzwMnOC28MUUfiviYeiE1Ljm8pF6xKOV
EwJX1PEWaBGPNk6o/bkzMOm3Fn3/cMLy0+WR2c1a9P3DCbtGRM9/8l2Lvn84
4Vf48sG/v2jR9w8nbLmTXN/nkxZ9/3DC/g9nVg/9vxbsOy6n94/jeJlZEbJF
SFHKTjQ+99mIopIt2VtfOzObZGQku0hGZCcjSWZEKiq7vfeev+v3uN9/3o90
d855XtfnOi9ZGugPFUUvDMpbnqaB/lBRt+8zzU/800B/qKjx+0uzn/3SQH+o
aP8bh3lpiRroDxWNdJoktv2mgf5gn8vXNhn9VQP9oaKp/c9cWhCtgf5QUe/Z
57p6f9BAf6goXsd51Ys3GugPFR28G+CXF6GB/lCRyfV5d3q80EB/qOiwy/Kz
tk810B8qWj/mrOvWEA30h4qu+UY1Db6vgf5QUem3hN3/gjXQHypSjb/wp2OQ
BvpDRafHVeiOvaaB/lDRUIMXhtuuaKA/VLTbMKbjg0sa6A/md0brV/Y5eBir
yCuCdvTxhYeJisL/OdZPPwkPUxWFjujtfOIYPMxU9LZy68FoL3gMZj+fO/Z0
i4PwGKKi/Muzdoh74TFMRTMLTnI7d8JjuIr8Vn/6/WIbPEaoSGvSH8d6d3iY
q+jMo6tXrDbAY5SKDCPrP21dAw8LFdn7RnwJWwWP0So6NflTkMZyeFiqaG6L
6rn8YnhYqUg7rm/h3vnwsGbr67WBc5QLPIh5FCSdajcLHioVCbP1gqdMgwen
oic9oi6ed4IHzz4PfbY4bRI8RBVxAR9bmE6Eh6SiE+u/79wwDh4saCyvhsS+
lOChqKjXEKW2NQ+PcSry0JlfO9UGHuNVpGuTHhswBh62KmoSfH1niTk8Jqqo
0uGAFjccHnYqMtJzWXBsMDzsVeRao+X7zwQek1TU8fvsy0MHwMOBreczlrt3
G8DDUUX1xlvHfNeHhxN7nqtr3g3Ug4ezijaP8zbZ3g0eU1X007fHwrhO8JjG
1oPlunUDO8BjuopGtN0w3aMtPGaqqG1ObcfEVvCYpSLra/+uDNGCx2wV3e2h
0dKzCTxc2PzoMUxI04DHXHZ9xTeu7qhusFH3h4pWaO1eOaqkwUbdHyqq1Q38
U5TTYKPuD/b5wfuqoNQGG3V/MJ/Nfs+W/GqwUfeHiqxqUgyNvjXYqPtDRc0i
pTGZ0Q026v5g+3Hu9vLrbxts1P2holEz+Wkrwhts1P3B7t9CmTc0tMFG3R9s
vm3hO1bdbbBR9wfzuZK97OWNBht1f6jokWnJEs/LDTbq/mDr/UR7bedzDTbq
/lD9//8fnfudbLBR94eKnKOWySVeDTbq/mC/v6vdz1d7G2zU/cHmYaqf7qnt
DTbq/lBR0vT4kiUbG2zU/aGi7pNc1tu4Ndio+4N5mlWe67S0wUbdHyqymzl5
UYFrg426P1SkP6Zf/PsZDTbq/lDR50F90wMcG2zU/cHW44kmZ3ZNaLBR94eK
nkdtLXSV4LFTRbcHC1m8DTx2qdj53GZ3/1Hw2KMizSyv8JZD4LFXRfNzNl8o
HACPfSoatulQz4Q+8NivoqK0tVYvu8PjoIqu7squu9kRHp4qKvH3n326DTwO
qajP8clz9jaDx2E2v/2DG9Y11Ks9jrD102OVzaLKerXHURX1tZP0phfVqz2O
sfWwK/vsxOx6tcdxFf1ppPNYSKlXe5xQ0c1Oq/6z/Fmv9jiponnNnnwYEV+v
9vBRUXmXwPDB0fVqj9Ns/5/IcRj0tl7t4auiZ2GWu43D69UeZ9jz/2k3yTi0
Xu1xTkXnhyQ9MblXr/Y4r6KNjY6Fm92sV3tcYPPee4Dr8Cv1ao9LbH33nXZx
9Pl6tYefimZXx23gTtWrPfxV9MN5cs74I/Vqj8sqerxtb9WU/fVqjwC2Pu72
95/nUa/2uMrOyyGZqW7u9WqPQBV9oB0vPdbUqz2usXnb54r58eX1ao8bKiro
3EK+uqBe7XFTRV3mzy94Mrte7RGkIvexywbHONerPW6rqF2r2BZZ9vAIVtGQ
XPvNjcbB446KLg4+s7snD4+7KvLpMd9gtCU87qvoV+m8WVNHwOMBO+/rJ5ps
NIXHQxWt2pF0zNcQHiEq2hT+1OtZb3g8VtGSZtd6/esKj1AVHTvjKDfvAI8n
bD28Wd/ErDU8nrF5EftqytSm8HjOzo82RVa76uvUHmEqCnlxPzS4ok7tEa6i
PaNevv9VWKf2eKmivNfRK9pk16k9IlTkG3IswDqlTu3xij2f2S9Wu/2sU3u8
Zu8Prdt8DoivU3u8UdHkToPDf0TXqT3esnnx5Rff4V2d2uMde387GjXN9mWd
2uODihqCb2vue1Kn9ohSUY/9lmNe3a9Te3xk59nagc00b9WpPaLZeRczyJWu
1qk9Pqsotr5mosfFOrXHF7a/Z477+Op0ndojRkVfJ0QnNveuU3vEqmjXSKsN
Ezzr1B5xKhq91fbKid11ao94FS06eNfl19Y6tcd3FXm+0w8y3FCn9khg75dX
Ju9ds7pO7ZGoomWHqvLDl9SpPZLY/RRFpbWdV6f2+Mmeh7J9qcvMOrXHL/Y8
mr7fcs8JHr9V1P/S7B7N7ODxV0U9T5QpMxR4/FNR4iy+0T0VPJJV9GlLndxy
DDxS2N/7L7Hr/OHwSFNR59eHNrwYBI90dh5Vf3TpYQiPDPbvz9nFu/eGRyab
fxYf4pK6wiNbRV1dimdbdoBHjooi/LeuudgaHrkq6uSj375JM3jks/Uaf3z0
0oZatUcB229VB3JjKmvVHoVs//iFGo4prlV7FKlo7MqEnICcWrVHiYruND03
qn1ardqjVEVmbZ+02fG7Vu1RxtbjiMylBd9r1R4VKpph9NPOJaZW7VHJ5svp
8c++fqhVe1Sx83x0brAUWav2qGbr+92agc+e16o9alV0oM7HeFhIrdqjjnn7
at+/eadW7VHP9s8cr3CDG7VqDw2OEnU/OPhdrlV7aHJ0bJ/7cr3ztWqPRhx5
7HRsef5UrdqjMUdbE9oM6nm0Vu3RlKM+c2bGXThQq/ZoxtHfgrIG/V21ao/m
HDVdfDT46pZatYcWRx+u/Us2WV+r9mjJ0Qyfi74PVtWqPVpxlNpjR6zVklq1
R2uOzve3OPrOtVbtoc1RTMCOz44z4dGWo9wjrY8lO8GjHUd7fnvHudnBQ4ej
JUfe+zYaC48OHF25svDvCQ4eHTny6tf7mpElPHTZ93cNKnw+Ah6dOdp8PDzU
0QweXThqFNChcZ4RPLpyNGnhjI97+8CjG/v9kgm6fXrAowdH61f6/QrThUdP
jl7XtDKY1RYeehwlv+ZzarXg0ZujMzX1ZhcawUOfXf+XkmKqrVF79OHowJaE
YWllNWqPvhxVWc4rPlhQo/YwYD93GGc6NKtG7dGfo3/NhIyk5Bq1hyG7X/9m
Pff8rFF7GHGktUH5PPhbjdpjIEevEl/U/fpco/Yw5miwQd9rh97XqD1MOIp6
bBRt+apG7WHKkUHV3lX5z2rUHmYc5dmVevo9qlF7DGbXZ2zYd8qdGrXHEI7s
NL8Nb32jRu0xjKMhY0PCX12uUXsM56jvTo83W87XqD1GcFRhliOa+9SoPcw5
ivtxw7rkaI3aYxRHfMcNd+4crFF7WHA0bEWzs6t216g9RnPUfEfberNtNWoP
S47O5SiJRRtq1B5WHDk6LjF56Faj9rDmSG++YcWmZTVqD+Jo2wcLC1pQo/ZQ
ceRr6VzcfA48OI7GrBvZJ2YqPHj2vIcffnd2MjxEjiJUummLbOEhcZSwaOeG
ERI8ZI4yNh7a3oTgoXC03za7Ns4CHuPY8wmfXHB1GDzGc2QZsmWK+yB42HJU
1K3XUDtDeEzk6GhSoYeBPjzsOJqSc02s6wYPe/b9Sv2Wbx3hMYkj95JAw7va
8HBg669kpuilBQ9HjtZOiYtf2ggeThyFmb1OGFtbrfZw5mi2b/qEgeXVao+p
7N/fLxjeurBa7TGNI5crPl4FWdVqj+kcfTp90jkupVrtMZOjR68ueT/5Va32
mMXR6tmrrf2/V6s9ZnN079rT6Z4x1WoPF47OZlpkrIuqVnvM5ej5Uv+Uua+r
0R9sHu0MsrN7UY3+4Mhpf1tj69Bq9AdHy37tXGd6vxr9wdZ/5nPT3req0R9s
v+lunNIhsBr9wdHyxMW5zf2q0R8cnbotF9adqUZ/cNSt08e5ZSeq0R8cpfjc
ovzD1egPdr0Rlw9l7q9Gf3B013ihmLqzGv3B0dxVQUv/balGf3D0bLBp7Z/1
1egPjoK7Xq76s7oa/cFRqx8Rrv+WVqM/OPI0Ec1T58NjA0e/Pv5bnzkbHhs5
CvSw18+fCo9NbH10HjuybDI83DmSXXc9rLOFxxY2PyxDLjSX4bGVowH7zxW1
V8FjG0edTXNu9RoDjx0cLdKbETtoBDw8OJpqf2WulRk8dnI0PWLb1IkD4LGL
o07u/iEufeGxh6N1u99uW9sTHnvZ9ZYF3DrQGR77ODLMKuMv6cBjP5ufHqtU
j1vB4yBHt7I+BMQ0hYcnR0snh6/ObahCf7D9UdrcX6u6Cv3BUYDOdIv+pVXo
D47mFK4cKeZXoT84+u9v/ekFmVXoD44ejopw2Zdchf7gaK+zm9eNn1XoD47i
/SP1Pn+rQn+webh/bceyL1XoD458tlis7BFVhf7gKL82ylh8XYX+4OikV6rt
qhdV6A+Orj4ZE3MmtAr9wVFx54OP396vQn9w1ES1v1H5rSr0B/NJzL9tcK0K
/cHOG8/1z6f4V6E/OIpumTDowLkq9AdHmTofG56dqkJ/sP0xr9Ww4qNV6A+O
9r2f+NbIswr9wdG3TnbPXPZUoT/Y+WrwWufM9ir0BzsPvi95G7epCv3Bnkfn
8p/t1lahPzj6/L3P5Ikr4RH0/79/vb/XYnjc5mjaO9X0T67wCGZ+Ta/mas+C
xx2ONv04/GuSMzzuclQ3/6HJqUnwuM/RkciviT/Gw+MBO3/6XUrtI8HjIUea
od9slxE8QjhKf2rW/uFoeDxmHqvnD9cYAY9Qjq71Nb1vawaPJxylGUqHzwyA
xzO2PxMXvM7qC4/nHHmfl6aO1oNHGEc9//pJh7rAI5zNm05Djv5pD4+X7P6f
3xo+vA08Itj+nxkz7GBzeLxi+3uHk9c/TXi8ZvP6RQmNrq1Ef3CUE7pg4ony
SvQHR+GdFjwsKKxEf3CkvffmOtucSvQHm8/hxYdvpFWiP9i/31uq0fJvJfqD
+fgvjVqaVIn+4CgkXTv/Y1wl+oOdb4POLh78uRL9wdHjae9Hn3xfif7gyHiq
w/yaV5XoD45G9CxJdQ2rRH+weXzV9VnU40r0B3tfq5yRPeJ+JfqDI1U/35V+
tyrRH2z92cQp2tcq0R/sPF36duMW/0r0B0fDP5vU55yrRH9wZHIhLGGmTyX6
gyNqb671+Vgl+oPdz0r7Q9yhSvQHR7cbIueH7K1Ef7D53c3u2CCPSvQHex7d
r+sEbK5Ef3C0e5lXWs/1legPth82Pmp9ejU80tn7zLPfezssg0cGOz9Cwh2O
LoBHJlsfpZ3WaLvAI5u9nzQ/l+o1HR457DzwbHlN2wkeuez8NOz5/KgdPPI5
yt5/uG/HcfAoYO9vi7r+OC3Ao5Ct510bU/Rs4FHE5nvgQsurFvAoYc8j4EKa
6XB4lLL5OfXH78em8CjjqF3gd0NhADwqOBq5bWL4l77wqGTzOb46cLYePKo4
Mr/l8zuvCzyqOerS9u+8bR3gUctRVpsj5u204VHH5ufrOdMua8Gjnr0PzWjz
3rwxPDR4OlM/ee+nugr0B08t03OOzq+sQH/wZOxwPLO2uAL9wdPco028TuVV
oD94ci2q3jokswL9wdPo2CFPPyVXoD94mnhuvrDsVwX6g6c5zyZ2bZlQgf7g
6UjQTYsbXyvQHzwtKBgZMP5TBfqDp5h2QTPy31agP3gyu/pmpndEBfqDp3ET
uWvmzyvQH+x67iZZ/Q6pQH/wNMhjfM+99yrQHzz93mgvmd2qQH/wZDAr4HFi
YAX6g6eRtU3X7vGvQH/w9GGQ6cah5yvQHzz1i02M/OtTgf7gqeP3yGlHvSvQ
HzzVDro5UuVVgf7g6Uu8MqNkXwX6gye9b9PeXt1Zgf7gSZvOuM/YWoH+4Gmx
6Zu1Ohvhoc/Tyde+D9/9B48+PF0ZFmPpsQIefXmacMeo5ZjF8DDgqWzLzJ7l
rvDoz9OdVKP192bBw5An0XJcx9VT4WHE09DkLRWmDvAYyFOw9dZeBRPgYcx+
/1XzQ3cUeJjwlJ2bYLmGh4cpT99sbg0xt4aHGU/3xquW1o6Cx2Ce9l6flB4x
DB5DeBpQeybgoCk8hvFEhYmBDgPgMfz/1xeV27MfPEbwtO+S8dosPXiYM/+M
EKtHXeExiic+1WTs7o7wsOApcJ18yqEtPEYzr12R/fq1hIclTwvrXUrLmsDD
iqcmKYlN3jeUoz942j4y1+l8dTn6gydJyynjv7Jy9AdPT91iHo8tLEd/8DT8
lN4H/Zxy9AdPdf5V3WrSytEfPM3+3Otm/N9y9AfbbzMnut/9UY7+4Kn0JLf/
8Ldy9Ad7fl9C45bHlKM/eOq13G2O7cdy9AfbLzH9jQa9LUd/8OSy1se0bUQ5
+oOn+pgd/xU/K0d/8JTqdqnkW0g5+oMnv7T7d5/dK0d/8JT0bmPQ5Vvl6A+e
bF8GpXheK0d/8BS9rY3zusvl6A+enJ5ObeZyoRz9wVPFaNui8b7l6A+ecqIC
OlucKEd/sOuV+m4yPFKO/uBpkddO3c4Hy9EfPPX18shtvqcc/cHTRcvfdVXb
4TGbp4xzU8bmucPDhadRodei/62Dx1yeGgd6e31fDQ9Xngr3fN0TvQwe83j6
u71/yJuF8FjAfv7OVj98LjwW8uR+sXHkk5nwWMRTV9sWFx85w2MxTzf0e9y7
PxkeS3my31pde3cCPJbxtOaN6/a7CjyW8/RmZQeLezw8VvKkFH8Y8MAaHqvY
evouTwqxgMdqnmbeVoKfDoeHG0+b2h/iX5rBYw1Pyde+tHk3EB5reRqiH9/m
iwE81vE0fcRUPrE3PDbwFHS9y+2U7vDYyFOcbfyEgk7w2MTmX4Vtn1odeLjz
ZH7Y2rhlG3hsYfu9bvHirlrw2MrTDmvPxAGN4bGNXb/D/G1j6svQH+y8GHt/
ysSqMvQHTypzc1fX0jL0B0+fbIIvbSgoQ3/wpHEkSedwdhn6g6cLMzY+DEgr
Q3/w9Cdd9gz7W4b+4Gn1Fq3jCT/K0B88rf9v08eSb2XoD56ODphu3u5rGfqD
p8TWS2MHfSpDf/CUeWzxJdt3ZegPnmJH6V5Y/qoM/cHTsENmH73CytAfPPXR
3zDwTmgZ+oPNJ5+bj2MflKE/eLp/+tD6yuAy9AdPA5MS5+ndLEN/8PSrm8MO
8WoZ+oNdX7/HUSv8ytAfbJ5HvRN9zpWhP9jzyRfyX/qUoT94urkhNzLPuwz9
webL9O3vux0uQ3/wpHnyeY1yoAz9wRM3ZNGMjbvhcYmnMM4y89p2ePix+ZxR
65fkDg9/nvaMXbK/zXp4XOZp/lnVWZUbPAJ4ut5dSlq/HB5X2fnfwVy8tQge
gez8j4/7keoKj2tsnob/Od9zNjxu8FRl2cXTeRo8brJ5GmZ92dsRHkE8NX3V
IT3aDh632fONdXZoPR4ewex57YzKHifB4w5bL6vMgg6q4HGXnfcqwSfKEh73
efoe9OFmm1HweMDuf9WuLPth8HjIzu/JZvYnTeERwtOGAUf+JA2Ax2M2v2Lm
+egbwCOUnYcjVm5Y0hseT3h6La3afq87PJ7xpNXUKLi2Ezye89R607RmSnt4
hPF0/lHk7hNt4BHOzqefAwcma8HjJTvfOkwoH9wEHhE8XTuSm7mjoRT9wfb3
0Q+aX6tL0R/sfWD2NepXXor+4MlnohywoagU/cFT1IvFZh9zS9EfPCV0j/6t
n1mK/uBp6vdR9zemlKI/2HxwWxr05Xcp+oOdF2v7fRiQVIr+YOtpvVHr3fGl
6A82H3RH/ffnSyn6g11PbcfaMR9L0R88mf7bcd33bSn6g6e7u6zcKyNK0R9s
ft9uvXJqWCn6g6fTo+7sDg0tRX/wNEsz+3n3h6XoD578Szd33X6nFP3B01Ut
I5+Um6XoD7aerO+MHBtYiv7gqbP/t4pg/1L0B3s/GDcrqfOFUvQHW69Tm/3e
4VuK/uCpd9XxRjknStEfPIXMeydPOVqK/mDvq0kLbkV4wiOFzY/rpsMG74NH
GtsvA9MSLuyERzqbj2HjL2hvg0cGW4+x/XZt3wSPTJ7SkofuK1oLj2yemq0a
dWP+anjksPXYrDInYRk8cnly5obbTlwEj3y2Pt4Ef4h0hUcBO3+4QYssZ8Oj
kKduq1bpP5wGjyJ2PzoWVaZO8Cjh6XmVbf51e3iUsv2tuVKjvy08ytj5oj3H
7LIMjwqeHuqkuOvz8KjkaUbT58mXrOFRxVN5QfBC/dHwqObJO3lbs8sj4FHL
3u+qcl8aDIFHHTvPpz8/fd0EHvU8vR11/6CpETw0BHL9csznQV94aAqkt6TH
izG94NFIIF+nTpqR3eDRWKC5JdysCZ3g0VSg0hsLYr/rwKOZQBEFqnnz2sCj
uUCD6GzrQi14aAl0wGDE561N4NFSoJ7DY2+01oBHK4H6tbK4eK6mBP0h0CfH
gUGDKkrQHwJZvlka86K4BP0hkGevMG2H/BL0h0DvjTPnZWSVoD8EqgsP+rIl
rQT9wb4//LNjh38l6A+BhunqFt74WYL+EKhzCPnzCSXoD4EeBXZa9iu2BP0h
UGHJ9HEbP5egPwQ6fz/GpmNUCfpDoGMtbMbffVOC/mDPr++i5XYRJegPgbaP
1r6c/7wE/SFQc+/K/MOhJegPgYo3ZtsNfliC/mDXr1x7/fVOCfpDoOSF5Xbr
g0rQHwJN43zzu10rQX+w65/i5Bd+uQT9IdBnw4JFiy6WoD/Y/SrGXNuzJegP
gcomR5s9PlWC/hAoMv/cYFfvEvSHQPafZghtDsPDRKCxNz8vDT0AD1OB5tg/
v7xwDzzMBOKPZOV39IDHYIECxa62kVvgMUQg65k6T9duhMcwgZ6/OTWm/1p4
DBfox66VnxJWwWME+/vnZ60+tAwe5gIlGA7op1oEj1ECDeVPZZa7wsOCrd9u
S5/fmg2P0Wy9Ji/xXzAdHpYCvfo53UdvCjysBGrn1OhcwiR4WAvUxd/gzvEJ
8CCBbhscjLUbCw+VQDdty5q2EeHBCZR72ESOInjwAk1eVXbqoCU8RPY8N+uW
jRsFD0kg0wmT57YeDg9ZII99bj+izeChCPQgcdQ8b2N4jGPXW7eicoohPMYL
FPz425kefeFhy34/adS4FD14TBRIsp7e7GY3eNgJ1P6Dxuc1neBhL7DzvPiy
VXt4TBJo8ICy3Vra8HAQ6F1DtFtcC3g4ClTeRFrq1xQeTgLlO/VeuUoTHs4C
ZXfrt9W6rhj9IZDJvs4+2lXF6A+BahLCn/4pLUZ/CHR1Wnr23cJi9IdAu2ZN
7Lcntxj9wb6ff7FoWmYx+kOgcRsaHpimFqM/2PWviG/V9G8x+kOgnQHNl//8
UYz+EEgOmhn/4Hsx+kOg6M5n5cOxxegPgc4dOBCx+HMx+kMgq9v5ohBVjP4Q
SLA6FtP7bTH6Q6DxVeYL6iOK0R8CFQVf1/gVVoz+EOiXxa3Lz54Uoz8Eeube
YuL5R8XoD4G4uXsatt0rRn8INCAjI2Tu7WL0h0BDdCrXizeK0R8C9S7YYjnw
ajH6g83Ts1Za7fyL0R/seVtqJpWfL0Z/CLS68ZG7v32L0R9sPxjfPvz2JDw2
CtShxsDt7jF4bBKoNvL51HNe8HBn+y3NUtx/AB5bBLr8eunIdXvgsVUg2+/a
JvM84LFNoNjThQaTt8Jjh0AWx7/35TbBw0Og3dM9DYatg8dOgcK8YgcauMFj
F5s33zYM67ICHnsEGpNjY9N6CTz2ChRwsGSC5gJ47GN/f8f0ORUu8NjPPvtb
rsmfCY+DbH/FzD2QPhUengLFVx/z++MIj0PsfjqefJpoD4/DAjnqD/seZwuP
IwLpmA4v/aLA46hAjRxc2kcL8DgmkMP97UM+EjyOs/2ydfqkKEt4nBDoTdZj
t6hR8DjJvK3meX8cDg8fgb6+0b8fPRgep9n1/H0WG2MCD182zwtqS+KN4HGG
rZ/5Nzr86AePcwLNfOI19F9veJwXKGf9KvvMHvC4IJC3cZcVhV3gcUmgDWvt
91d1hIcfe/6Vf/0a68DDX6B9S71DtdvA4zI7z/YO+tytBTwC2HrptDnZsCk8
rgrULIcvGaEJj0C2XlLsNcW6IvSHQJeylrZ2qipCfwg0q3B6x4VlRegPgTpW
ZHXZWFSE/mDrufm/rp55RegPgWabt+h8MasI/cHme4BxuwdpRegPNo+36TT9
8K8I/cH2f/musr+/itAfAi2ZaPuvMrEI/SFQ39hh73S+FaE/2PxKanzD+GsR
+kMgv7d79krRRegP9vea7prl+qEI/cHmZ5vXptvfFKE/BDroolt9LqII/cHW
u5fVi6dhRegP9jyMm2/78aQI/SFQ3p8xI2sfFaE/BPrtHJDR834R+oOttwlt
vCm4CP3x//POasT8m0XoDzYPoxq+7A8sQn8IpKrvueD25SL0B5tXmq5FcReL
0B8CHY08ua72LDzesfXH7yrqdxoeH9h+2VU6f+IJeEQJdPzk/c8bj8LjIzu/
Th4ccuUQPKIF6nqTP/hlPzw+s/Og2fXEut3w+CLQybTdvUw84BHD3l+O+M2Y
sRUesQIdcXrv5bkJHnHs/ezUm4fP1sEjnt3Pk3mx+W7w+M7W/7Bl6for4ZEg
0F6PwHynpfBIFMjMJCXn4EJ4JLH99jbzV7grPH4K1L1kZ2TFbHj8EijNectF
sxnw+C1Q+I2LKxc7w+Mvex+9GTLE3wEe/9j+6Xsk86cdPJKZb1ahdxdbeKQI
ZPczcLCTAo80gVIztr30FuCRLlCWpkqMIXhksHluHPq0nRU8MgVatepev0kW
8MgWyDytYrv3CHjksHl8y/FT3BB45ArUtvx46y6m8Mhn+6t0h9XMgfAoEOhJ
Tvocv/7wKGTnndGxNRl94FEkUOtG4zea9oJHiUDXf/xZsb47PEoFOt2nu+OL
zvAoY8/D7t3AFh3hUcF8U+8VObSDR6VA31ZfvXaxNTyq2Pv4oZV2uVrwqGbv
Mz+/pVk0hUctO4/b3Fy2XxMedey8S3r093tdIfpDIOdmbwSj6kL0h0gd517x
2VReiP4QaXRkz8So4kL0h0gbOtZr9SooRH+INFalY7gmpxD9IZKm2HfYu4xC
9IdIYf00BumlFqI/RFpVuKbjur+F6A+RvkaMy/r4sxD9IdJ/L+1vGiQWoj9E
Cuwxefr2+EL0h0gn23YvT4wpRH+INOjvhm0jogvRHyIZ/RlecuxDIfpDpFaL
9RwL3hSiP0Tq80/Db8KrQvSHSLueXksMelGI/hCp5ZrkutbPCtEfIs047N5m
5eNC9IdIvy5YaX15UIj+YPdHlXlD7xaiP0Qq7LYh7NStQvSHSIZ/9m6quV6I
/hApaWyp3tyrhegPkbg+h26/9YeHnkhTR3c3MrsIj94ixa1c6elzFh76IpkG
Tk7QOA2PPiKdiz+hvewEPPqK1L5C0/TbUXgYiGTdYdFIzgse/UXytDxmGHwA
HoYi9To6QbPnXngYiZQ4Yskrz53wGCiSvcvdFTXb4GEsUrxtScOyzfAwEWkl
X7vp1wZ4mLLfP+X7w24tPMxE2nfldL9Xq+ExWKRLcW8czVfAY4hIdb5Fy4KW
wGOYSMb/pS/psxAew0ValPbfRF9XeIwQyW/v/K46c+BhztZjyf4PB2bAY5RI
5nG35jaeCg8LkX7+uPR7qyM8RovU9p2ZqsoeHpYi9Z1rdGDdBHhYidTFfeqj
4rHwsBbpdKHXu9USPEik8qBTLwo4eKjY+vOns6ts4MGJ9OfTtBmFY+DBi+Q4
6k6D2yh4iCJtKdXZXzocHpJImb0mlG4YAg9ZpM/JZkLtIHgoIrVYvX+Dx0B4
jBOpXVODw80N4TFepIas2H2H+8LDVqSjbvPmd+oNj4kida/y63uxBzzsRPLJ
nPXaqCs87NnnewvG3teFxyS2n+P2BVu3h4eDSOvjvSs+aMPDUSQPxUl/ait4
OIm08MN5k/Tm8HAWKaTRmK7rmsBjqkjnL9ekN9GExzSR7sTONDauKUB/MD8L
YdzE0gL0h0gze4wfuCavAP0hksOItlG+6QXoDzYfJpuaRPwpQH+w/TZFmpCb
UID+YJ5jygZ1+VqA/hBpW+vET2JUAfpDpMN5R0zWRRagP0Sq0n089urzAvQH
8/la0C/xUQH6g/nsjn/e5k4B+kOk3leadxSuF6A/ROr8rJ/hFv8C9IdIX1ZE
lT88W4D+EMl51ZmdRScK0B8ivfYc/MH0cAH6Q6RRl00+rdhXgP5g++vGIM/b
OwrQH+zfB31tXLSpAP0h0pB3T0aOWFOA/mDzY8ievpuXF6A/RNIbEvM+YkEB
+kOkNAPrAa3nFKA/RLq7c5nKeWoB+kOkY58rda5Mgoe7SAev7zlTPA4eW9jP
I+4mcQI8tork9a/H1xNW8Ngm0uTkhTsyR8Jjh0gXH5qlWQ2Gh4dIPeZ21jg5
AB47RZre8PxLXh947BLp04tXU5Qe8NjDPqe/O3ZFFx572d//tMKjUVt47BPJ
LHmygasWPPaLdCawy9ZXmvA4yNbbwzn7+9fkoz9E+vH4neRZmo/+YN//X2lI
UV4++oPN79BdP6Zl5KM/RPqwsfPdV3/z0R/s94PtR5kl5aM/RLq25svqc7H5
6A+R7uWZT2/1KR/9IRLNNCrd/CYf/SGSS3veOv9FPvpDpOQNA0a5huajP9j6
aLH13/d7+egPkbSn/rGwC8pHf4jUoWUxvQvIR3+w+Zg0pZy7mI/+YOenT/C0
F6fz0R8ijTG8sNTKOx/9wfazR6TRc8989IdI3vcjj1vvyUd/iDTtL918uS0f
/SHSIesfK6WN+egPkSK7jvz90S0f/cHu72tJpeOyfPSHSKk/H4X9np+P/mDz
95W+2dLZ+egPkWb3/T62whkeN9n6vLNJe+8keASJ9G1w0JZO4+Fxm+1XD50T
1wR4BIsU4G3raGkNjzsirVii8TzGHB532Xrt9eXT4iHwuM+uL2X2Xk1jeDxg
z7/CLv1sP3g8FEm8L+WZ68EjRKSYneln4jvD4zE7z9K/5q/VgUeoSM3XBGfq
toLHEzaPv/ba/7gJPJ6x73/59uPM+jz0B5tPHcY/alSZh/4QST94gnCjKA/9
wZ7nkTXrHXLy0B/s/eC1i219ah76g93PmtDXN37noT/Y+o7VT56akIf+EGnt
UGs/ra956A+RLhTda/QkKg/9wa53X79mK17noT9EarLV/Kb+izz0h0gT/jta
9P1xHvpDpJqucQlH7uWhP9h5PSbQZWxQHvqDXe+92/ubXM1Df7DzbdUR+5cX
89AfbF5vyA/Z7puH/hBJN3l1mM3xPPSHSMN/PZ2n6ZWH/mCfb6wNjNybh/74
//sUHTiwIw/9wfwMXmvZu+ehP9h58jTQoMvaPPQH2z+lXn/+rchDf4h0ZUPP
kbcW5aE/2PtMQ42R+1x4/BLpwfTPIcoMePwWSWOlVXIXJ3j8FSlhcG5g9kR4
/BNJDvbQClPgkczmXYsrjY9z8EgRqdvaqtNLLOGRxn5ubvRONRIe6Wwe3Pl2
tPtgeGSw9Wx/s7h8ADwyRWpzzjYvti88stn7kMncHfd6wiNHJN/gIze9O8Mj
VyT39G0r1+rAI1+kf1fj3zm3gkcB80oa/cSyKTwKRbLa7sT1bchFf7Dz6+pH
l1ZVuegPkXZskHXLinPRH+x6jFfM+Zubi/5g+61tmvWn9Fz0B3v/2jfl/tO/
uegPkTZrLXl2MykX/cHmVc/IaefjctEfIk2a19bzaHQu+oOtV69iuz3vctEf
Il2dq3ttc0Qu+oO9zzzpdXzNs1z0h0Txu0PbrXiUi/6QqHXkwd6L7+SiPyR6
4TUmYv6NXPSHRDmt1pa5XslFf0i0acvPUNcLuegPiWyG9Gw7/3Qu+kOiqiO/
Sxd656I/JLJt/37pskO56A/2/eKe1W57c9EfEj2Jetp0045c9IdEu6bpDtzp
nov+kMjy8ehfh9bmoj8k+hsZp+e7Mhf9wf7+6kP5VxfDQ0ei+rCWto9c4dFB
ouPvK0e+nQmPjhKpnjXcTpwCD12JOn9/dz/PHh6dJcpfUSc0Hg+PLhLNz5Rc
u4nw6CrRj5cTWw2zgUc3idYfCLOZYAGPHuz7km0aFg+DR0+Jpu/cMnbvIHjo
SXRyuJ5egCE8eksU9y16y2t9eOhL9H36qAUZ3eHRRyLtN02+t+wEj74S+Qz5
HWPWDh4GEll9WOk0pSU8+kv03xeXuduawMNQIvvTs8sC63PQH+x5HGivE1uZ
g/5g39fL8EFDcQ76Q6KpWdLvQXk56A+Jlh/ocWRWRg76QyLNR5PfHP6Xg/6Q
6NeoE7te/shBf0jkXOD5piw+B/3BPn9IPWz8JQf9IZFj9Nifrh9y0B8STeyw
8PbZyBz0h0SfI1ObfAvLQX9IlKbv9kcnNAf9IVGfrY+s7O7noD8kOm3p0uvw
rRz0h0TfErvujg7MQX9IlP7v8LJ2/jnoD4nGlS2NdziXg/6QqPLttJenT+Wg
PySapt/c7M/RHPSHRPJPPT1Dzxz0h0RaGbaHV+/JQX9INJ632v50ew76QyKj
ZucKm7vnoD8k6jFVN9lpbQ76Q6Km65wcAlbCQ5God5CWUL4YHuPY97v8uK/M
g8d4ie40c/c/NwsethK5DjjWttgZHhMlCpv/qVqZDA87ie4v/jHPzxYe9hJ5
VC4aVyPBYxL7eXav21NU8HBg1zfgzuH7Y+DhyNbfndc5OiPh4cT2i3eb126D
4eEsUXXh8G6xA+ExVaLfjbOyRxjAYxq7P93vI8/0gsd0icI9guoausJjJlv/
TzrZLOoIj1kSWfOvqj9rw2O2RFfuzRk8ugU8XNj6uuf7J6AxPOZKZKzZS6tD
fTb6Q6KKFeeve1Rmoz8k+vIz4lVRcTb6Q6IFgtWUeXnZ6A+J9t1+4vItIxv9
wdbTqKzkccnZ6A82b3Q2/Az/mY3+kKhkS/sJo75noz/Y/ItZMvxuTDb6Q6J2
G429jT9moz8kapnXdGHgm2z0h0SvXwQG93uZjf6Q6Jr3i5WXn2ajPyTq1b3W
v++jbPSHRGf1W9sG3MlGf0jk5XFhidHNbPSHRPMGuNYEBWSjP9j9dGumOexS
NvpDoplLLNyfnMlGf0g0yurmQv5kNvpDooVfWr75dCQb/cH+/urmp6cdzEZ/
SHRwi/3P9N3Z6A+JQhaf9F63PRv9IdHFJ3ueNHXPRn9IpNcqxsFnLTx2SlTc
1HD2wFXw2CXR4yXmiWFL4LFHoqzm9yId58Njr0QJkVLv3Nnw2CfRLZ+AnN3T
4LGf3e/Bbf17OcLjoETvQj2+PJkID082f53mZDmPhcchiWIvvl1dzsPjsERt
8pcuPGUNjyMSdbpW9d7cAh5HJQpQ+p1NGgaPYxKZzTqbuM0UHsfZ/NjTdk+/
AfA4wZ7HuiHno/rC46REQvFd/bV68PBh/z5W1V6vKzxOS3S1qffK9x3g4cvW
1x6Hkeu14XFGolbzzJf0awGPcxLpR+Q3i2sMj/MSDU4Y2HZPfRb6Q2J9fc7D
vCoL/SHRkFnls3JKstAfEt0+kXn5Un4W+kOi4R0NHJyzstAfEh1YOWtZ29Qs
9IdELcbyue9+Z6E/JPKbsT9+V2IW+oPN49W/+1NcFvpDovMLKv7URWehP9jn
AXs0nr/PQn9IlB1msX9rZBb6g+2v0W/X27zIQn8wz4g/UY2eZKE/2Pw8NmLf
2wdZ6A+2fordr3kFZ6E/2HoRXc2cbmShPyQaWXO+u15AFvpDIodTf5dnXsxC
f0g04NbPPg/OZKE/2PmZKVh5nMxCf0gUofnxqd3RLPSHRCve9rvQyzML/cH2
X5dGqYV7stAfEllkdPJ6tSML/SHRCfNOvj6b4RHGzrPe95uvWA+PcIncP1xK
4N3g8VKiWW7erXosh0eERIGuYy6VLYTHK3b99RNPfZkLj9cSXX+0Iy9oJjze
sPXSbnfAQWd4vJUow6912JLJ8HjH9kPH6JHjJsDjg0Rcvy1tTRR4RElUdv6D
3JaHx0eJns9d8afECh7REt2d2+Vb4ih4fGb72X+78cth8Pgi0W4L5z/XTeER
w94f7B2Kjg+ARyybx32M5m7vB484iabUHDBd3gse8RJJYwZNm94NHt8lmuzw
5u9YXXgksPn6psXr0e3gkSjRK+OgpoNawSNJoo0DXP17N4PHT4n+bfp7RlcT
Hr8kSs38kd+qNhP9IdEWxxYXGldkoj8kehDU81ptUSb6g+3Hkk+tK3Iz0R8S
bbD6HFWckYn+YJ53vqUWJGeiPyRy2+3rnP8rE/0hUeMmn/rmJ2SiP9j7p2f/
sQWxmegP9v60f8bbouhM9AdbD5v1L5S9z0R/SPS+fNCn6shM9AdbHxdGOmqG
Z6I/2PcZFQ1t8TQT/SHRopkdlrR/lIn+YPO0o0N5j7uZ6A/2vmu5MMkoKBP9
IVHu10a6IwMz0R9s3qX/DhD8M9EfEhX53DnkeD4T/cHOy+6m7xeczkR/SPTn
UZsZG49noj/Y/g1vyh06nIn+YO+Xlz5u9TuQif5g5+HXLtqPd2eiP9j7SvKl
4s/b4VEv0YxV3Y2z3OGhIdMBI5uQxuvhoSlTmy8Rp3q5waORTNstZr23XA6P
xjKNHPd64oxF8Ggqk1x1t/9mV3g0k2mnXZL9uVnwaC7TykVlH8OmwkOL/fsV
T84kO8CjpUw1F/6GNreDRyuZ+tv2Gmg6Dh6tZWr/bVCOkwgPbZnuBr+q3Ubw
aCvTuVmnZ18fA492Mmmvn9cufiQ8dGRKu/RTp9FQeHSQ6YzPU9fBg+DRUSbe
4HEjFyN46Mp0uP/BoqN94dFZpmcHskxf6cGji0x+Ew8/Ke8Kj67s897BJ4x1
4dFNpiDH/U/ntoNHD5ks8yYM9m0Fj54y2Z+yKI5pBg89mZYHNtZs3QgevWU6
cWD+TLkuA/0h0/iQjk12V2agP2Q68uxjxcuSDPSHTPEjRXPNggz0h0xa8SMj
VNkZ6A+Z9jpPP70rLQP9IVP3o4tD3/zNQH/IpOHazaDVzwz0h0yJL41+2H/P
QH/IdOeh7Q+frxnoD5lKHG0M/n7KQH/I5PYu9PGA9xnoD5mmjlt3cm1kBvpD
JrP+xk/DX2SgP2RKeHxigPbTDPSHTAdXL/s781EG+kOmTx8X/wm6m4H+kGnz
bKl/fVAG+kOm0LfPH9hfy0B/yFTxdP/BK5cz0B8y5TW4BFZdyEB/yHRyiUYr
+zMZ6A+ZTP72fhh4MgP9IdOgmVsCNI5loD9kssv4+GP6oQz0h0we5z46P9oH
D5VMmYEjunbYBQ9Opp9SRC+3bfDgZUp/a7LsyyZ4iDI9OWhWM3gdPCSZLDT2
fPZeDQ9ZpiU3MjLKlsFDkWlDj/bC9EXwGCdTcHVYygtXeIyXaVv1tTf9Z8PD
VqZlyQdzD0+Dx0SZuhzs5VTpCA87tv6S9DXm2cPDnq3Xj7Z50ePhMUmmPstn
9LCU4eEg07U4La8bHDwcZTIY1s6mmzU8nNj6fG0y1NMCHs4ylSV1XVg3HB5T
ZRoX6520ejA8prF/38vhSJoxPKbL9FnVafcMQ3jMlKn4o8/jr33gMUumnPnH
TcbrwWM2269hkX8iu8LDRaYvFzNibHThMVemCX9CGj1rBw9XmZ7OL3KzaA2P
eTLdMrLv9bg5PBbIdHb40ZajGsNjoUx//FcMC61PR3/IdP/CFd8x1enoD5lM
5xdZvihLR3/IRNSup1CUjv5g++Poc4sPuenoD5m6RT70npSZjv5g9zPtoWFS
Sjr6Q6ZZyRsr5/1JR3/ItLH+WZOCpHT0h0wtXaxtN39LR38wj/eh0Vpf09Ef
Mt3QzvX0+ZSO/pDJqIP3LsP36egPth+iFj98HJmO/pDpqvUg/fHh6egPmbZ4
nHvz+2k6+kOmtU/XBKwJSUd/sPXSb/XzFvfT0R9s/zax0/a7nY7+kGnKg08+
FjfS0R8yzb1wfVpsQDr6g12v5SWHlX7p6A82z7ut2tPyfDr6g63vr7H5gafT
0R8yxeocOiKdSEd/yNT2pNOi9CPw2CeTz4D8dfs84bGfzctbHZ4O2AePg2z9
tt098tNOeHiy/TihLsNtGzwOyTR2k9Xnzu7wOCzT5buNcsPWweMIe56GrawX
ucHjKPt5D93X7VbA45hMDsm/dzxdDI/jMtUn9XdbNB8eJ2Sav+nmyY4u8Dgp
03Myzo+YAQ8fmUIi57v/5wyP0zKtud5pdF8HePiy8/Jyg0n8RHickSl5w+/J
+8fB45xMtTVuNy0leJxn+1d308hiFTwuyNTs6b2Sa1bwuCTTq+JfyS4W8PBj
8zQ2tHG3EfDwZ89/T9MpcYPhcVmmFTY7Eo+YwCNApntjs7xsjeBxlZ2vtQ3/
tewHj0CZvobv2v++Fzyusf3ednj0ge7wuCGT4PaFH98ZHjfZ89/RJatNB3gE
yWSYHvU8Rhset2UqnHnj5amW8Ahm8+T2mtKZzeBxR6bIRxlO/RrB4y6bR3Pe
pOXWpaE/ZOp6+fPlR1Vp6A+Z4rxeHfEoS0N/sPN7tOv1CUVp6A+ZFsUvK+yW
l4b+kOmU76X5WZlp6A+ZhseGNw1NTUN/yDT596HYA3/T0B/s7xu+/jTjZxr6
Q6bGAweWmiakoT9kclmzRWocl4b+kOnDxS2RCZ/T0B8yZc3IWREclYb+kGnT
/APcvrdp6A923u/tzLm8SkN/yGR9Ycry0S/S0B/ss2/zl7pP09Af7P1lbY5N
8aM09Af7fctXmZ/vpaE/ZJqubf/09u009Afb750dQg7fSEN/yHThhNfPVVfT
0B/s/P8aPnCyfxr6QyY9s9t+Iy6koT9kmt2ps6rbmTT0h0xbmz7X0jgFj1iZ
Jh2YW5l+DB5xMp23ftP2sxc84mXS+Ro08fEBeHxn60Xj+wP/PfBIkOnByWbc
YQ94JMoUsbKuzH0rPJJkur1h65fFm+Dxk82HICXGeR08fsm0vqt+pewGj98y
9Uh6J1isgMdfNs+7NQoxXgKPf8xT98jEXgvgkSyT0mloq45z4ZHC3uc23spt
MQseaWweBr4q1pgGj3T293qY96xyhEcGm/euH5YV28Mjk72vdKTfubbwyGbr
4cf0tZkKPHLY+nb7NShNgEcu28+XDrZMIXjks/ltY9Ay2RIeBWz+Waw2SR4F
j0K2H/eYuqUMh0eRTJqD+iakDYZHiUxRks7cLBN4lLLzsPppq3wjeJTJ9HZ7
+veSfvCoYOdhD8fX1b3hUSnTNKN3sY16wqOKvf9rNWvcuis8qmXqODRmcidd
eNSy/W2cF6GvA4869r6zv6eDaRt41MsUkGfQ2LIFPDQUcm774eu4pvDQVOjd
nU8vp2vCo5FC1VdKPy+rS0V/KLQ+ulHd1qpU9IdC43s9U46VpaI/FNLyTb0X
UJSK/lDomS2NeZqXiv5QqGT68X8xWanoD4XulvgFZKWloj8UcpsyeF+j5FT0
h0J9vzba2+N3KvpDIcPXv/zMk1LRHwrZnt+T5PAtFf2h0KfvYWZuX1PRHwpN
0JzodyQ6Ff2h0LeHFabBH1LRH+zzpR0Jn9+koj8U6rb11vmiiFT0h0KfO/Lb
Or5IRX8otEXVzH3U01T0h0IauU+PzgpJRX8odKz1gIhd91PRHwqF3GivfTM4
Ff3Bntcvq7WxN1PRHwqt+bCqtDYwFf2hkF/gisOGV1LRHwp5hdaqHC6loj8U
GumYrL3jHDz6KvQrKaX01ml4GCjUOPxNyc8T8Oiv0II99q3aHIOHoUK1T6Ux
1l7wMFKoqvGqXasPwGOgQuGtj6Rc3gMPY4UyTyyfkeABDxOFLJZ+ym6zDR6m
CgUs2XBMcIeHGbu/7YPttqyHx2CFVl0N6/vwP3gMUWhzVoZ2wUp4DGPra+5/
7QYug8dwhXxG9TNauAgeIxTqGvDK6fI8eJgrNDe/k++/OfAYpdDCpalFvWfC
w0KhEduK58ydCo/RCuWeb57i7wgPS4Ue22a7p9nDw0qhmB5zDQdMgIe1Qu7B
QzNXjIUHsef1wOD5fREeKna/uRpXq1Xw4BSK7Ofpz1nDg2c/H+15z3M0PESF
jnd7Fx8/Eh6SQl9eaLXWHwYPWaFTwzs6rTCDh6KQjvfdO0+M4TGO3a/GNb0W
RvAYr5D3o7ALU/vBw1ah89XPBl/vDY+JzFt/aVx1D3jYsf112OvAhK7wsFfI
9GG+nZ8uPCYptKSTk2G5DjwcFIrm9re11YaHI7ufRDutyy3h4aSQ9oE1OjXN
4OHM1r/204GOjeExVSFxeL7D7YYU9IdCm77FHWpRm4L+UKjZ75HxCypT0B8K
6fM/TV6VpqA/FHrf2uu4flEK+kOhCHudFh55KegPhU4OG+L1LysF/aHQocwH
vfj0FPSHQrfvzg8PSE5BfygU9kdrVYs/KegPtn6/LjFe+SMF/aHQ5Aq7stjv
KegPhQqidn0cHZeC/lAo8MenO/5fUtAfbH+El/u1+pSC/lDIuN/bi+vep6A/
FNr1vPmNv69T0B8KtXDwCLeNSEF/KHQptDY5NCwF/cHmSxynY/Q0Bf2hUOip
HuN9QlLQHwrpaTgcbf4gBf3B5nXv4L8b76SgPxRy0K0ekxOUgv5gz6dVnd/s
6ynoD4WGWnu0jw2AxyaFPpbbeSn+8HBn68lraPsXF+CxRSGrJcWXRp6Fx1aF
WjVMtQj2gcc29jy/mv0wOgGPHQqdXU97Lx+Fh4dC8z0dR/fygsdOhaaFj6g4
ewAeuxQaEnvrWde98NijUI+jew+e3gmPvez7Yw64dNkOj33s+Xp4WPtuhsd+
hTJOmvfrvhEeBxVK0V2vc2EtPDzZetNt3qyPGzwOKbQ05IFm4Ap4HFboh8nY
JoOWwuOIQo4PD7d5sBAeR9l5dcGup+U8eBxjz1ucMuz1HHgcV+hlhxV2djPh
cUKhwp2z3ZKmwuMk21/dyk4vdIKHj0KdVtW8LpkEj9PMx8Cy0mMiPHwVSi7w
MNMZD48zCnkc9lnmJ8PjHPP4IgcNFeBxXiED71lFkQSPC2z9v7g8eqoVPC4p
1HRy2r5cC3j4KeQyKS/BYyQ8/Nl6jt07qMsweFxm66tuy55gM3gEsL+ncfav
bAKPq2x+9Ayy/mcEj0CFnK5svrjZAB7XFBpeFNeocx943GDrf9Wuxff14HGT
[truncated: 258,771 more chars]
