# Supplementary material for: Emergence of Hopf bifurcation in an extended SIR dynamic
Source: PLoS One. 2022 Oct 31;17(10):e0276969. doi: 10.1371/journal.pone.0276969 (PMC9621462; doi:10.1371/journal.pone.0276969)
Supplement: S1 File — (ZIP) [file pone.0276969.s001.zip › Codes/Fig5.nb]

(* Content-type: application/vnd.wolfram.mathematica *)

(*** Wolfram Notebook File ***)
(* http://www.wolfram.com/nb *)

(* CreatedBy='Mathematica 12.0' *)

(*CacheID: 234*)
(* Internal cache information:
NotebookFileLineBreakTest
NotebookFileLineBreakTest
NotebookDataPosition[       158,          7]
NotebookDataLength[   1830993,      30377]
NotebookOptionsPosition[   1828506,      30334]
NotebookOutlinePosition[   1828877,      30350]
CellTagsIndexPosition[   1828834,      30347]
WindowFrame->Normal*)

(* Beginning of Notebook Content *)
Notebook[{
Cell[BoxData[{
 RowBox[{
  RowBox[{"A", "=", "10"}], ";"}], "\[IndentingNewLine]", 
 RowBox[{
  RowBox[{"d", "=", ".1"}], ";"}], "\[IndentingNewLine]", 
 RowBox[{
  RowBox[{"alpha", "=", "1.9"}], ";"}], "\[IndentingNewLine]", 
 RowBox[{
  RowBox[{"n", "=", "1"}], ";"}], "\[IndentingNewLine]", 
 RowBox[{
  RowBox[{"b", "=", "1"}], ";"}]}], "Input",
 CellChangeTimes->{{3.79920275190757*^9, 3.799202775143598*^9}, {
   3.799208614832753*^9, 3.7992086570878363`*^9}, {3.7992086936074133`*^9, 
   3.799208810103221*^9}, 3.8006479042542343`*^9, {3.80064803484964*^9, 
   3.800648046966114*^9}, {3.800648168158659*^9, 3.8006481683262587`*^9}, {
   3.8006484719967823`*^9, 3.8006485020618067`*^9}, {3.80064853535096*^9, 
   3.8006485693916483`*^9}, 3.800649131031062*^9},
 CellLabel->
  "In[151]:=",ExpressionUUID->"cabb7fd8-12d9-4b1a-b8c3-0d9fe8928fd6"],

Cell[CellGroupData[{

Cell[BoxData[
 RowBox[{
  RowBox[{"For", "[", 
   RowBox[{
    RowBox[{
     RowBox[{"beta", "=", ".04"}], ";", "\[IndentingNewLine]", 
     RowBox[{"Peigenvalue", "=", 
      RowBox[{"{", "}"}]}], ";", "\[IndentingNewLine]", 
     RowBox[{"Neigenvalue", "=", 
      RowBox[{"{", "}"}]}], ";", "\[IndentingNewLine]", 
     RowBox[{"R", "=", "0"}], ";"}], "\[IndentingNewLine]", ",", 
    RowBox[{"beta", "\[LessEqual]", ".07"}], ",", 
    RowBox[{"beta", "+=", ".000001"}], ",", "\[IndentingNewLine]", 
    RowBox[{
     RowBox[{
      RowBox[{
       RowBox[{"v", "[", "1", "]"}], "[", 
       RowBox[{"x_", ",", "y_"}], "]"}], "=", 
      RowBox[{"A", "-", 
       RowBox[{"d", " ", "x"}], " ", "-", 
       RowBox[{"beta", " ", "x", " ", "y"}]}]}], " ", ";", 
     "\[IndentingNewLine]", 
     RowBox[{
      RowBox[{
       RowBox[{"v", "[", "2", "]"}], "[", 
       RowBox[{"x_", ",", "y_"}], "]"}], "=", 
      RowBox[{
       RowBox[{"beta", " ", "x", " ", "y"}], "-", " ", 
       RowBox[{"d", " ", "y"}], " ", "-", 
       RowBox[{"alpha", " ", "y"}], " ", "-", 
       RowBox[{"n", " ", "y"}], "-", " ", 
       RowBox[{"b", " ", 
        RowBox[{"y", "/", 
         RowBox[{"(", 
          RowBox[{"b", "+", "y"}], ")"}]}]}]}]}], ";", 
     RowBox[{"Dv", "=", 
      RowBox[{"Table", "[", 
       RowBox[{
        RowBox[{
         RowBox[{
          RowBox[{"Derivative", "[", 
           RowBox[{
            RowBox[{"1", "-", "j"}], ",", "j"}], "]"}], "[", 
          RowBox[{"v", "[", "i", "]"}], "]"}], "[", 
         RowBox[{"x", ",", "y"}], "]"}], ",", 
        RowBox[{"{", 
         RowBox[{"i", ",", "2"}], "}"}], ",", 
        RowBox[{"{", 
         RowBox[{"j", ",", "0", ",", "1"}], "}"}]}], "]"}]}], ";", 
     RowBox[{"fixedpoints", "=", 
      RowBox[{"Solve", "[", 
       RowBox[{
        RowBox[{
         RowBox[{
          RowBox[{
           RowBox[{"v", "[", "1", "]"}], "[", 
           RowBox[{"x", ",", "y"}], "]"}], "\[Equal]", "0"}], "&&", 
         RowBox[{
          RowBox[{
           RowBox[{"v", "[", "2", "]"}], "[", 
           RowBox[{"x", ",", "y"}], "]"}], "\[Equal]", "0"}], "&&", 
         RowBox[{"0", "\[LessEqual]", "x", "\[LessEqual]", "200"}], "&&", 
         RowBox[{"0", "<", "y", "\[LessEqual]", "100"}]}], ",", 
        RowBox[{"{", 
         RowBox[{"x", ",", "y"}], "}"}], ",", "Reals"}], "]"}]}], ";", 
     "\[IndentingNewLine]", 
     RowBox[{"For", "[", 
      RowBox[{
       RowBox[{
        RowBox[{"i", "=", "1"}], ";", 
        RowBox[{"c", "=", 
         RowBox[{"Dv", "/.", "fixedpoints"}]}]}], ",", 
       RowBox[{"i", "\[LessEqual]", 
        RowBox[{"Length", "[", "fixedpoints", "]"}]}], ",", 
       RowBox[{"i", "++"}], ",", "\[IndentingNewLine]", 
       RowBox[{
        RowBox[{"l", "=", 
         RowBox[{"Eigenvalues", "[", 
          RowBox[{"c", "[", 
           RowBox[{"[", "i", "]"}], "]"}], "]"}]}], ";", 
        "\[IndentingNewLine]", 
        RowBox[{"If", "[", 
         RowBox[{
          RowBox[{
           RowBox[{"Im", "[", 
            RowBox[{"l", "[", 
             RowBox[{"[", "1", "]"}], "]"}], "]"}], ">=", " ", "0"}], ",", 
          "\[IndentingNewLine]", 
          RowBox[{
           RowBox[{"Peigenvalue", "=", 
            RowBox[{"Join", "[", 
             RowBox[{"Peigenvalue", ",", 
              RowBox[{"{", 
               RowBox[{"{", 
                RowBox[{
                 RowBox[{"Re", "[", 
                  RowBox[{"l", "[", 
                   RowBox[{"[", "1", "]"}], "]"}], "]"}], ",", 
                 RowBox[{"Im", "[", 
                  RowBox[{"l", "[", 
                   RowBox[{"[", "1", "]"}], "]"}], "]"}]}], "}"}], "}"}]}], 
             "]"}]}], ";", "\[IndentingNewLine]", 
           RowBox[{"Neigenvalue", "=", 
            RowBox[{"Join", "[", 
             RowBox[{"Neigenvalue", ",", 
              RowBox[{"{", 
               RowBox[{"{", 
                RowBox[{
                 RowBox[{"Re", "[", 
                  RowBox[{"l", "[", 
                   RowBox[{"[", "2", "]"}], "]"}], "]"}], ",", 
                 RowBox[{"Im", "[", 
                  RowBox[{"l", "[", 
                   RowBox[{"[", "2", "]"}], "]"}], "]"}]}], "}"}], "}"}]}], 
             "]"}]}]}], ",", " ", "\[IndentingNewLine]", 
          RowBox[{
           RowBox[{"Peigenvalue", "=", 
            RowBox[{"Join", "[", 
             RowBox[{"Peigenvalue", ",", 
              RowBox[{"{", 
               RowBox[{"{", 
                RowBox[{
                 RowBox[{"Re", "[", 
                  RowBox[{"l", "[", 
                   RowBox[{"[", "2", "]"}], "]"}], "]"}], ",", 
                 RowBox[{"Im", "[", 
                  RowBox[{"l", "[", 
                   RowBox[{"[", "2", "]"}], "]"}], "]"}]}], "}"}], "}"}]}], 
             "]"}]}], ";", "\[IndentingNewLine]", 
           RowBox[{"Neigenvalue", "=", 
            RowBox[{"Join", "[", 
             RowBox[{"Neigenvalue", ",", 
              RowBox[{"{", 
               RowBox[{"{", 
                RowBox[{
                 RowBox[{"Re", "[", 
                  RowBox[{"l", "[", 
                   RowBox[{"[", "1", "]"}], "]"}], "]"}], ",", 
                 RowBox[{"Im", "[", 
                  RowBox[{"l", "[", 
                   RowBox[{"[", "1", "]"}], "]"}], "]"}]}], "}"}], "}"}]}], 
             "]"}]}]}]}], "]"}], ";", "\[IndentingNewLine]", 
        RowBox[{"If", "[", 
         RowBox[{
          RowBox[{
           RowBox[{"R", "*", 
            RowBox[{"Re", "[", 
             RowBox[{"l", "[", 
              RowBox[{"[", "1", "]"}], "]"}], "]"}]}], "<", "0"}], ",", 
          RowBox[{"Print", "[", "beta", "]"}], ",", "1"}], "]"}], ";", 
        "\[IndentingNewLine]", 
        RowBox[{"R", "=", 
         RowBox[{"Re", "[", 
          RowBox[{"l", "[", 
           RowBox[{"[", "1", "]"}], "]"}], "]"}]}], ";"}]}], "]"}]}]}], "]"}],
   "\[IndentingNewLine]"}]], "Input",
 CellChangeTimes->{{3.800650931730399*^9, 3.800650936917165*^9}, 
   3.800662108561549*^9, {3.800662148896626*^9, 3.800662163244554*^9}, {
   3.800662232964573*^9, 3.800662251343239*^9}, {3.800662285095488*^9, 
   3.800662368708311*^9}, {3.8006624184518843`*^9, 3.800662436994328*^9}, {
   3.800662511416967*^9, 3.800662511752221*^9}},
 CellLabel->
  "In[156]:=",ExpressionUUID->"176a5454-f1f0-481b-8948-5d106f7b06e1"],

Cell[BoxData[
 TemplateBox[{
  "Solve","ratnz",
   "\"Solve was unable to solve the system with inexact coefficients. The \
answer was obtained by solving a corresponding exact system and numericizing \
the result.\"",2,156,9,18753303148762604302,"Local"},
  "MessageTemplate"]], "Message", "MSG",
 CellChangeTimes->{3.800650938995494*^9, 3.800662529640647*^9, 
  3.811986157320006*^9, 3.8120209554803963`*^9, 3.839221743141521*^9},
 CellLabel->
  "During evaluation of \
In[156]:=",ExpressionUUID->"405fb379-239e-40f0-a037-11206d436451"],

Cell[BoxData[
 TemplateBox[{
  "Solve","ratnz",
   "\"Solve was unable to solve the system with inexact coefficients. The \
answer was obtained by solving a corresponding exact system and numericizing \
the result.\"",2,156,10,18753303148762604302,"Local"},
  "MessageTemplate"]], "Message", "MSG",
 CellChangeTimes->{3.800650938995494*^9, 3.800662529640647*^9, 
  3.811986157320006*^9, 3.8120209554803963`*^9, 3.839221743146839*^9},
 CellLabel->
  "During evaluation of \
In[156]:=",ExpressionUUID->"ff1a754b-e32d-412b-9b66-3ccc16978d96"],

Cell[BoxData[
 TemplateBox[{
  "Solve","ratnz",
   "\"Solve was unable to solve the system with inexact coefficients. The \
answer was obtained by solving a corresponding exact system and numericizing \
the result.\"",2,156,11,18753303148762604302,"Local"},
  "MessageTemplate"]], "Message", "MSG",
 CellChangeTimes->{3.800650938995494*^9, 3.800662529640647*^9, 
  3.811986157320006*^9, 3.8120209554803963`*^9, 3.839221743152113*^9},
 CellLabel->
  "During evaluation of \
In[156]:=",ExpressionUUID->"ff268d26-1978-4416-8408-c283bfa47a9c"],

Cell[BoxData[
 TemplateBox[{
  "General","stop",
   "\"Further output of \\!\\(\\*StyleBox[RowBox[{\\\"Solve\\\", \\\"::\\\", \
\\\"ratnz\\\"}], \\\"MessageName\\\"]\\) will be suppressed during this \
calculation.\"",2,156,12,18753303148762604302,"Local"},
  "MessageTemplate"]], "Message", "MSG",
 CellChangeTimes->{3.800650938995494*^9, 3.800662529640647*^9, 
  3.811986157320006*^9, 3.8120209554803963`*^9, 3.839221743157866*^9},
 CellLabel->
  "During evaluation of \
In[156]:=",ExpressionUUID->"d04cd0e7-1886-40cd-aa3a-5e03cb775e55"],

Cell[BoxData["0.04096800000000097`"], "Print",
 CellChangeTimes->{3.8006625387544813`*^9, 3.8119861664486227`*^9, 
  3.8120209648075733`*^9, 3.8392217524170837`*^9},
 CellLabel->
  "During evaluation of \
In[156]:=",ExpressionUUID->"2f9fef79-b93c-476a-8987-d4f8229f9230"]
}, Open  ]],

Cell[CellGroupData[{

Cell[BoxData[
 RowBox[{"For", "[", 
  RowBox[{
   RowBox[{
    RowBox[{"beta", "=", ".07"}], ";", "\[IndentingNewLine]", 
    RowBox[{"Peigenvalue1", "=", 
     RowBox[{"{", "}"}]}], ";", "\[IndentingNewLine]", 
    RowBox[{"Neigenvalue1", "=", 
     RowBox[{"{", "}"}]}], ";", "\[IndentingNewLine]", 
    RowBox[{"R", "=", "0"}], ";"}], "\[IndentingNewLine]", ",", 
   RowBox[{"beta", "\[LessEqual]", ".08"}], ",", 
   RowBox[{"beta", "+=", ".000001"}], ",", "\[IndentingNewLine]", 
   RowBox[{
    RowBox[{
     RowBox[{
      RowBox[{"v", "[", "1", "]"}], "[", 
      RowBox[{"x_", ",", "y_"}], "]"}], "=", 
     RowBox[{"A", "-", 
      RowBox[{"d", " ", "x"}], " ", "-", 
      RowBox[{"beta", " ", "x", " ", "y"}]}]}], " ", ";", 
    "\[IndentingNewLine]", 
    RowBox[{
     RowBox[{
      RowBox[{"v", "[", "2", "]"}], "[", 
      RowBox[{"x_", ",", "y_"}], "]"}], "=", 
     RowBox[{
      RowBox[{"beta", " ", "x", " ", "y"}], "-", " ", 
      RowBox[{"d", " ", "y"}], " ", "-", 
      RowBox[{"alpha", " ", "y"}], " ", "-", 
      RowBox[{"n", " ", "y"}], "-", " ", 
      RowBox[{"b", " ", 
       RowBox[{"y", "/", 
        RowBox[{"(", 
         RowBox[{"b", "+", "y"}], ")"}]}]}]}]}], ";", 
    RowBox[{"Dv", "=", 
     RowBox[{"Table", "[", 
      RowBox[{
       RowBox[{
        RowBox[{
         RowBox[{"Derivative", "[", 
          RowBox[{
           RowBox[{"1", "-", "j"}], ",", "j"}], "]"}], "[", 
         RowBox[{"v", "[", "i", "]"}], "]"}], "[", 
        RowBox[{"x", ",", "y"}], "]"}], ",", 
       RowBox[{"{", 
        RowBox[{"i", ",", "2"}], "}"}], ",", 
       RowBox[{"{", 
        RowBox[{"j", ",", "0", ",", "1"}], "}"}]}], "]"}]}], ";", 
    RowBox[{"fixedpoints", "=", 
     RowBox[{"Solve", "[", 
      RowBox[{
       RowBox[{
        RowBox[{
         RowBox[{
          RowBox[{"v", "[", "1", "]"}], "[", 
          RowBox[{"x", ",", "y"}], "]"}], "\[Equal]", "0"}], "&&", 
        RowBox[{
         RowBox[{
          RowBox[{"v", "[", "2", "]"}], "[", 
          RowBox[{"x", ",", "y"}], "]"}], "\[Equal]", "0"}], "&&", 
        RowBox[{"0", "\[LessEqual]", "x", "\[LessEqual]", "200"}], "&&", 
        RowBox[{"0", "<", "y", "\[LessEqual]", "100"}]}], ",", 
       RowBox[{"{", 
        RowBox[{"x", ",", "y"}], "}"}], ",", "Reals"}], "]"}]}], ";", 
    "\[IndentingNewLine]", 
    RowBox[{"For", "[", 
     RowBox[{
      RowBox[{
       RowBox[{"i", "=", "1"}], ";", 
       RowBox[{"c", "=", 
        RowBox[{"Dv", "/.", "fixedpoints"}]}]}], ",", 
      RowBox[{"i", "\[LessEqual]", 
       RowBox[{"Length", "[", "fixedpoints", "]"}]}], ",", 
      RowBox[{"i", "++"}], ",", "\[IndentingNewLine]", 
      RowBox[{
       RowBox[{"l", "=", 
        RowBox[{"Eigenvalues", "[", 
         RowBox[{"c", "[", 
          RowBox[{"[", "i", "]"}], "]"}], "]"}]}], ";", "\[IndentingNewLine]", 
       RowBox[{"If", "[", 
        RowBox[{
         RowBox[{
          RowBox[{"Im", "[", 
           RowBox[{"l", "[", 
            RowBox[{"[", "1", "]"}], "]"}], "]"}], ">=", " ", "0"}], ",", 
         "\[IndentingNewLine]", 
         RowBox[{
          RowBox[{"Peigenvalue1", "=", 
           RowBox[{"Join", "[", 
            RowBox[{"Peigenvalue1", ",", 
             RowBox[{"{", 
              RowBox[{"{", 
               RowBox[{
                RowBox[{"Re", "[", 
                 RowBox[{"l", "[", 
                  RowBox[{"[", "1", "]"}], "]"}], "]"}], ",", 
                RowBox[{"Im", "[", 
                 RowBox[{"l", "[", 
                  RowBox[{"[", "1", "]"}], "]"}], "]"}]}], "}"}], "}"}]}], 
            "]"}]}], ";", "\[IndentingNewLine]", 
          RowBox[{"Neigenvalue1", "=", 
           RowBox[{"Join", "[", 
            RowBox[{"Neigenvalue1", ",", 
             RowBox[{"{", 
              RowBox[{"{", 
               RowBox[{
                RowBox[{"Re", "[", 
                 RowBox[{"l", "[", 
                  RowBox[{"[", "2", "]"}], "]"}], "]"}], ",", 
                RowBox[{"Im", "[", 
                 RowBox[{"l", "[", 
                  RowBox[{"[", "2", "]"}], "]"}], "]"}]}], "}"}], "}"}]}], 
            "]"}]}]}], ",", " ", "\[IndentingNewLine]", 
         RowBox[{
          RowBox[{"Peigenvalue1", "=", 
           RowBox[{"Join", "[", 
            RowBox[{"Peigenvalue1", ",", 
             RowBox[{"{", 
              RowBox[{"{", 
               RowBox[{
                RowBox[{"Re", "[", 
                 RowBox[{"l", "[", 
                  RowBox[{"[", "2", "]"}], "]"}], "]"}], ",", 
                RowBox[{"Im", "[", 
                 RowBox[{"l", "[", 
                  RowBox[{"[", "2", "]"}], "]"}], "]"}]}], "}"}], "}"}]}], 
            "]"}]}], ";", "\[IndentingNewLine]", 
          RowBox[{"Neigenvalue1", "=", 
           RowBox[{"Join", "[", 
            RowBox[{"Neigenvalue1", ",", 
             RowBox[{"{", 
              RowBox[{"{", 
               RowBox[{
                RowBox[{"Re", "[", 
                 RowBox[{"l", "[", 
                  RowBox[{"[", "1", "]"}], "]"}], "]"}], ",", 
                RowBox[{"Im", "[", 
                 RowBox[{"l", "[", 
                  RowBox[{"[", "1", "]"}], "]"}], "]"}]}], "}"}], "}"}]}], 
            "]"}]}]}]}], "]"}], ";", "\[IndentingNewLine]", 
       RowBox[{"If", "[", 
        RowBox[{
         RowBox[{
          RowBox[{"R", "*", 
           RowBox[{"Re", "[", 
            RowBox[{"l", "[", 
             RowBox[{"[", "1", "]"}], "]"}], "]"}]}], "<", "0"}], ",", 
         RowBox[{"Print", "[", "beta", "]"}], ",", "1"}], "]"}], ";", 
       "\[IndentingNewLine]", 
       RowBox[{"R", "=", 
        RowBox[{"Re", "[", 
         RowBox[{"l", "[", 
          RowBox[{"[", "1", "]"}], "]"}], "]"}]}], ";"}]}], "]"}]}]}], 
  "]"}]], "Input",
 CellChangeTimes->{{3.800662846432144*^9, 3.800662875691432*^9}},
 CellLabel->
  "In[157]:=",ExpressionUUID->"510ca7a6-616c-4639-bc7c-061c8e100805"],

Cell[BoxData[
 TemplateBox[{
  "Solve","ratnz",
   "\"Solve was unable to solve the system with inexact coefficients. The \
answer was obtained by solving a corresponding exact system and numericizing \
the result.\"",2,157,13,18753303148762604302,"Local"},
  "MessageTemplate"]], "Message", "MSG",
 CellChangeTimes->{3.80066290000038*^9, 3.811986438837509*^9, 
  3.81202124170365*^9, 3.839222014744307*^9},
 CellLabel->
  "During evaluation of \
In[157]:=",ExpressionUUID->"3c8d1369-c712-47b1-a2c6-63c6a537021c"],

Cell[BoxData[
 TemplateBox[{
  "Solve","ratnz",
   "\"Solve was unable to solve the system with inexact coefficients. The \
answer was obtained by solving a corresponding exact system and numericizing \
the result.\"",2,157,14,18753303148762604302,"Local"},
  "MessageTemplate"]], "Message", "MSG",
 CellChangeTimes->{3.80066290000038*^9, 3.811986438837509*^9, 
  3.81202124170365*^9, 3.839222014751074*^9},
 CellLabel->
  "During evaluation of \
In[157]:=",ExpressionUUID->"c6a0307d-300c-4c5e-8aa7-ae4085abf26b"],

Cell[BoxData[
 TemplateBox[{
  "Solve","ratnz",
   "\"Solve was unable to solve the system with inexact coefficients. The \
answer was obtained by solving a corresponding exact system and numericizing \
the result.\"",2,157,15,18753303148762604302,"Local"},
  "MessageTemplate"]], "Message", "MSG",
 CellChangeTimes->{3.80066290000038*^9, 3.811986438837509*^9, 
  3.81202124170365*^9, 3.839222014757491*^9},
 CellLabel->
  "During evaluation of \
In[157]:=",ExpressionUUID->"565b2a79-2147-4811-892a-8aec75d12501"],

Cell[BoxData[
 TemplateBox[{
  "General","stop",
   "\"Further output of \\!\\(\\*StyleBox[RowBox[{\\\"Solve\\\", \\\"::\\\", \
\\\"ratnz\\\"}], \\\"MessageName\\\"]\\) will be suppressed during this \
calculation.\"",2,157,16,18753303148762604302,"Local"},
  "MessageTemplate"]], "Message", "MSG",
 CellChangeTimes->{3.80066290000038*^9, 3.811986438837509*^9, 
  3.81202124170365*^9, 3.839222014765773*^9},
 CellLabel->
  "During evaluation of \
In[157]:=",ExpressionUUID->"0206de03-6134-4253-addf-b3429b560eec"],

Cell[BoxData["0.07866800000000868`"], "Print",
 CellChangeTimes->{3.800662971918895*^9, 3.811986518114458*^9, 
  3.812021318973748*^9, 3.839222089225762*^9},
 CellLabel->
  "During evaluation of \
In[157]:=",ExpressionUUID->"65ad97be-9162-4d1f-a716-643248892d51"]
}, Open  ]],

Cell[CellGroupData[{

Cell[BoxData[
 RowBox[{"For", "[", 
  RowBox[{
   RowBox[{
    RowBox[{"beta", "=", ".08"}], ";", "\[IndentingNewLine]", 
    RowBox[{"Peigenvalue2", "=", 
     RowBox[{"{", "}"}]}], ";", "\[IndentingNewLine]", 
    RowBox[{"Neigenvalue2", "=", 
     RowBox[{"{", "}"}]}], ";", "\[IndentingNewLine]", 
    RowBox[{"R", "=", "0"}], ";"}], "\[IndentingNewLine]", ",", 
   RowBox[{"beta", "\[LessEqual]", ".09"}], ",", 
   RowBox[{"beta", "+=", ".000001"}], ",", "\[IndentingNewLine]", 
   RowBox[{
    RowBox[{
     RowBox[{
      RowBox[{"v", "[", "1", "]"}], "[", 
      RowBox[{"x_", ",", "y_"}], "]"}], "=", 
     RowBox[{"A", "-", 
      RowBox[{"d", " ", "x"}], " ", "-", 
      RowBox[{"beta", " ", "x", " ", "y"}]}]}], " ", ";", 
    "\[IndentingNewLine]", 
    RowBox[{
     RowBox[{
      RowBox[{"v", "[", "2", "]"}], "[", 
      RowBox[{"x_", ",", "y_"}], "]"}], "=", 
     RowBox[{
      RowBox[{"beta", " ", "x", " ", "y"}], "-", " ", 
      RowBox[{"d", " ", "y"}], " ", "-", 
      RowBox[{"alpha", " ", "y"}], " ", "-", 
      RowBox[{"n", " ", "y"}], "-", " ", 
      RowBox[{"b", " ", 
       RowBox[{"y", "/", 
        RowBox[{"(", 
         RowBox[{"b", "+", "y"}], ")"}]}]}]}]}], ";", 
    RowBox[{"Dv", "=", 
     RowBox[{"Table", "[", 
      RowBox[{
       RowBox[{
        RowBox[{
         RowBox[{"Derivative", "[", 
          RowBox[{
           RowBox[{"1", "-", "j"}], ",", "j"}], "]"}], "[", 
         RowBox[{"v", "[", "i", "]"}], "]"}], "[", 
        RowBox[{"x", ",", "y"}], "]"}], ",", 
       RowBox[{"{", 
        RowBox[{"i", ",", "2"}], "}"}], ",", 
       RowBox[{"{", 
        RowBox[{"j", ",", "0", ",", "1"}], "}"}]}], "]"}]}], ";", 
    RowBox[{"fixedpoints", "=", 
     RowBox[{"Solve", "[", 
      RowBox[{
       RowBox[{
        RowBox[{
         RowBox[{
          RowBox[{"v", "[", "1", "]"}], "[", 
          RowBox[{"x", ",", "y"}], "]"}], "\[Equal]", "0"}], "&&", 
        RowBox[{
         RowBox[{
          RowBox[{"v", "[", "2", "]"}], "[", 
          RowBox[{"x", ",", "y"}], "]"}], "\[Equal]", "0"}], "&&", 
        RowBox[{"0", "\[LessEqual]", "x", "\[LessEqual]", "200"}], "&&", 
        RowBox[{"0", "<", "y", "\[LessEqual]", "100"}]}], ",", 
       RowBox[{"{", 
        RowBox[{"x", ",", "y"}], "}"}], ",", "Reals"}], "]"}]}], ";", 
    "\[IndentingNewLine]", 
    RowBox[{"For", "[", 
     RowBox[{
      RowBox[{
       RowBox[{"i", "=", "1"}], ";", 
       RowBox[{"c", "=", 
        RowBox[{"Dv", "/.", "fixedpoints"}]}]}], ",", 
      RowBox[{"i", "\[LessEqual]", 
       RowBox[{"Length", "[", "fixedpoints", "]"}]}], ",", 
      RowBox[{"i", "++"}], ",", "\[IndentingNewLine]", 
      RowBox[{
       RowBox[{"l", "=", 
        RowBox[{"Eigenvalues", "[", 
         RowBox[{"c", "[", 
          RowBox[{"[", "i", "]"}], "]"}], "]"}]}], ";", "\[IndentingNewLine]", 
       RowBox[{"If", "[", 
        RowBox[{
         RowBox[{
          RowBox[{"Im", "[", 
           RowBox[{"l", "[", 
            RowBox[{"[", "1", "]"}], "]"}], "]"}], ">=", " ", "0"}], ",", 
         "\[IndentingNewLine]", 
         RowBox[{
          RowBox[{"Peigenvalue2", "=", 
           RowBox[{"Join", "[", 
            RowBox[{"Peigenvalue2", ",", 
             RowBox[{"{", 
              RowBox[{"{", 
               RowBox[{
                RowBox[{"Re", "[", 
                 RowBox[{"l", "[", 
                  RowBox[{"[", "1", "]"}], "]"}], "]"}], ",", 
                RowBox[{"Im", "[", 
                 RowBox[{"l", "[", 
                  RowBox[{"[", "1", "]"}], "]"}], "]"}]}], "}"}], "}"}]}], 
            "]"}]}], ";", "\[IndentingNewLine]", 
          RowBox[{"Neigenvalue2", "=", 
           RowBox[{"Join", "[", 
            RowBox[{"Neigenvalue2", ",", 
             RowBox[{"{", 
              RowBox[{"{", 
               RowBox[{
                RowBox[{"Re", "[", 
                 RowBox[{"l", "[", 
                  RowBox[{"[", "2", "]"}], "]"}], "]"}], ",", 
                RowBox[{"Im", "[", 
                 RowBox[{"l", "[", 
                  RowBox[{"[", "2", "]"}], "]"}], "]"}]}], "}"}], "}"}]}], 
            "]"}]}]}], ",", " ", "\[IndentingNewLine]", 
         RowBox[{
          RowBox[{"Peigenvalue2", "=", 
           RowBox[{"Join", "[", 
            RowBox[{"Peigenvalue2", ",", 
             RowBox[{"{", 
              RowBox[{"{", 
               RowBox[{
                RowBox[{"Re", "[", 
                 RowBox[{"l", "[", 
                  RowBox[{"[", "2", "]"}], "]"}], "]"}], ",", 
                RowBox[{"Im", "[", 
                 RowBox[{"l", "[", 
                  RowBox[{"[", "2", "]"}], "]"}], "]"}]}], "}"}], "}"}]}], 
            "]"}]}], ";", "\[IndentingNewLine]", 
          RowBox[{"Neigenvalue2", "=", 
           RowBox[{"Join", "[", 
            RowBox[{"Neigenvalue2", ",", 
             RowBox[{"{", 
              RowBox[{"{", 
               RowBox[{
                RowBox[{"Re", "[", 
                 RowBox[{"l", "[", 
                  RowBox[{"[", "1", "]"}], "]"}], "]"}], ",", 
                RowBox[{"Im", "[", 
                 RowBox[{"l", "[", 
                  RowBox[{"[", "1", "]"}], "]"}], "]"}]}], "}"}], "}"}]}], 
            "]"}]}]}]}], "]"}]}]}], "]"}]}]}], "]"}]], "Input",
 CellChangeTimes->{{3.8006631473357487`*^9, 3.800663205050417*^9}, {
  3.8119860872248993`*^9, 3.811986106462277*^9}},
 CellLabel->
  "In[158]:=",ExpressionUUID->"39fb201f-7c64-4a5f-873a-f8cc651f2dd0"],

Cell[BoxData[
 TemplateBox[{
  "Solve","ratnz",
   "\"Solve was unable to solve the system with inexact coefficients. The \
answer was obtained by solving a corresponding exact system and numericizing \
the result.\"",2,158,17,18753303148762604302,"Local"},
  "MessageTemplate"]], "Message", "MSG",
 CellChangeTimes->{3.800663205957705*^9, 3.811986562451406*^9, 
  3.812021339788426*^9, 3.839222107289266*^9},
 CellLabel->
  "During evaluation of \
In[158]:=",ExpressionUUID->"3973dfac-329a-48ad-9af7-d0aab5073cc7"],

Cell[BoxData[
 TemplateBox[{
  "Solve","ratnz",
   "\"Solve was unable to solve the system with inexact coefficients. The \
answer was obtained by solving a corresponding exact system and numericizing \
the result.\"",2,158,18,18753303148762604302,"Local"},
  "MessageTemplate"]], "Message", "MSG",
 CellChangeTimes->{3.800663205957705*^9, 3.811986562451406*^9, 
  3.812021339788426*^9, 3.839222107296773*^9},
 CellLabel->
  "During evaluation of \
In[158]:=",ExpressionUUID->"bca4a99a-88b4-4829-8358-0ee5d7e0156b"],

Cell[BoxData[
 TemplateBox[{
  "Solve","ratnz",
   "\"Solve was unable to solve the system with inexact coefficients. The \
answer was obtained by solving a corresponding exact system and numericizing \
the result.\"",2,158,19,18753303148762604302,"Local"},
  "MessageTemplate"]], "Message", "MSG",
 CellChangeTimes->{3.800663205957705*^9, 3.811986562451406*^9, 
  3.812021339788426*^9, 3.839222107303193*^9},
 CellLabel->
  "During evaluation of \
In[158]:=",ExpressionUUID->"8b208367-35c7-4dfe-81c7-c66576e3e02a"],

Cell[BoxData[
 TemplateBox[{
  "General","stop",
   "\"Further output of \\!\\(\\*StyleBox[RowBox[{\\\"Solve\\\", \\\"::\\\", \
\\\"ratnz\\\"}], \\\"MessageName\\\"]\\) will be suppressed during this \
calculation.\"",2,158,20,18753303148762604302,"Local"},
  "MessageTemplate"]], "Message", "MSG",
 CellChangeTimes->{3.800663205957705*^9, 3.811986562451406*^9, 
  3.812021339788426*^9, 3.839222107307741*^9},
 CellLabel->
  "During evaluation of \
In[158]:=",ExpressionUUID->"2ba523f9-7f42-499f-911f-47909088f69c"]
}, Open  ]],

Cell[BoxData[{
 RowBox[{
  RowBox[{"Peigenvalue3", "=", 
   RowBox[{"Join", "[", 
    RowBox[{"Peigenvalue", ",", "Peigenvalue1", ",", "Peigenvalue2"}], 
    "]"}]}], ";"}], "\[IndentingNewLine]", 
 RowBox[{
  RowBox[{"Neigenvalue3", "=", 
   RowBox[{"Join", "[", 
    RowBox[{"Neigenvalue", ",", "Neigenvalue1", ",", "Neigenvalue2"}], 
    "]"}]}], ";"}]}], "Input",
 CellChangeTimes->{{3.800663007964446*^9, 3.8006630804461184`*^9}, {
  3.800663181014639*^9, 3.8006631832288723`*^9}, {3.811986109014036*^9, 
  3.811986140943709*^9}},
 CellLabel->
  "In[159]:=",ExpressionUUID->"7d8547ca-ea09-46d3-a3e8-2fcf5c171d43"],

Cell[CellGroupData[{

Cell[BoxData[
 RowBox[{"p1", "=", 
  RowBox[{"ListLinePlot", "[", 
   RowBox[{
    RowBox[{"{", 
     RowBox[{"Peigenvalue3", ",", "Neigenvalue3"}], "}"}], ",", 
    RowBox[{"PlotLegends", "\[Rule]", 
     RowBox[{"Placed", "[", 
      RowBox[{
       RowBox[{"{", 
        RowBox[{
        "\"\<\!\(\*SubscriptBox[\(\[Lambda]\), \(1\)]\)\>\"", ",", 
         "\"\<\!\(\*SubscriptBox[\(\[Lambda]\), \(2\)]\)\>\""}], "}"}], ",", 
       "Above"}], "]"}]}], ",", 
    RowBox[{"Frame", "->", "True"}], ",", 
    RowBox[{"FrameLabel", "\[Rule]", 
     RowBox[{"{", 
      RowBox[{"\"\<Re(\[Lambda])\>\"", ",", "\"\<Im(\[Lambda])\>\""}], 
      "}"}]}], ",", 
    RowBox[{"LabelStyle", "->", "\"\<Input\>\""}], ",", 
    RowBox[{"PlotRange", "\[Rule]", 
     RowBox[{"{", 
      RowBox[{
       RowBox[{"{", 
        RowBox[{
         RowBox[{"-", ".15"}], ",", ".1"}], "}"}], ",", "Automatic"}], 
      "}"}]}]}], "]"}]}]], "Input",
 CellChangeTimes->{{3.80066309895648*^9, 3.800663100245961*^9}, {
  3.8119861424495163`*^9, 3.811986145658792*^9}, {3.811986226261498*^9, 
  3.811986227489633*^9}, {3.811986418716878*^9, 3.811986424236569*^9}, {
  3.811986489446527*^9, 3.8119865552783813`*^9}, {3.811986624005035*^9, 
  3.811986626056076*^9}, {3.811986692138345*^9, 3.811986709152728*^9}, {
  3.811986757506345*^9, 3.811986808892785*^9}},
 CellLabel->
  "In[161]:=",ExpressionUUID->"1368d015-43fc-4bc3-bc98-b7768168d3ed"],

Cell[BoxData[
 TemplateBox[{GraphicsBox[{{}, {{{}, {}, {
        Hue[0.67, 0.6, 0.6], 
        Directive[
         PointSize[
          NCache[
           Rational[1, 360], 0.002777777777777778]], 
         RGBColor[0.368417, 0.506779, 0.709798], 
         AbsoluteThickness[1.6]], 
        LineBox[CompressedData["
1:eJxM13c41e//OHCiVERDRqmEpJRkNXmisiI7M4TsTQjZe++9996Ocxx5lqKE
hi2UCkmFppL4nc91/a73+frH9bju+36u+/XinMOmjhq3NtHQ0Kg+pKH5329b
aSv76HAS0vz/H3tazQ1PD6p/yF2TMLag+ivth99S2lRncEuf5LhM9Y0vLKQF
EarHDHICCIepVpC6Z+u9k2ob8+cG5zaI/7mkkCy+/IVqv/uLk3mTVKuq6Igp
9FJtpG968COJ6p2cv30Cy6mWMvQ8zZpGtclfAlduCNXX2X4f5Haj2vfsZ/ZM
U6o79arnGNWpZm5vsb4NVI8VzfqOnKR6/qMb3Skuqt+afx/03U51s8Clvq7f
rf/5YGbSY7oPVMtpGeafHaba/LWOsPlDqhVO+aqFNlDtsLY+lptHtf7AhYKa
GKp9vj/wa/T+P/n+XlKqsf4/+2WShnN0qBb7l/4z6ArVfYdV7xqLUv33G1FK
+DDVwtcmtv9ipjqtqLmhfo3wn5OyxDaZLFDtaS76lG6M6p3FViNZXVQzbzX9
drSJan+nO/Nl+VRvr3sasD+WarlhgdBAb6o/M+5pn7SieveX8vlj16le1Mt9
bn2J6rIuIdFsYapXPrMM3T9AdfA3M+fR7VQnj1Y+ebPS8p8F5JtSxmeo3lcZ
mfjoJdUKd+w88juoVu+sX7WrolpokPTiWDrVL9anq0aCqf5mb3rR1ZnqiE/y
whs3qLbI1RD1UqLaMef94nsJqgOV32+7yEv1qn2ZQCAL1fSDo59b/jb/56Ik
9Z8jH6hua9n6emaQaruj8/AGqT69XFffVUX1uOfLzrQ0ql89VtysHUT1Qswd
un8OVFuMr16O06f67xU3FUY5qg94Wmc7nab6UcPWmg4uqo/I//z5g4FqMoH5
4+7vTf9562Gx7+yvqS4apfOh66HasDF1dqiJ6rFBieioXKpNvXd180dQLe3z
/l2JK9WD7/MEtxpRLaC6852yAtWvbjpIu4pQvXT/p6cXF9Wxs/YtN7dQfYO+
ik1gufE/nzmzublvnOodvx9lXntItdNsUH91NdXV5f6X5lKobmqY+fDHl+p3
Wqvpc5ZUO1SqH61So9pCb0BL7hzVjReIg4TDVJOCPa/83Ua13cPoc7u/Nfzn
B23cJ1bHqRYpygtueEA1/zxXskQF1SbvkpLC4qneZ/WnoNCD6mQpzs4QI6qT
Ys+OCV2hOsH0dlmWINXX58ef9eyiOraAo5uwUv+fB/pmxo2nqP7MPna0s5Nq
4c+DGa/KqBYy6Jkuiaaaq+SZA7cz1ZLXzZ3ktKmmG+t6tOcc1aElnD+DuKjm
80/T4tuo+8/pgwWyLo+oVs6luzAXTjW/uGaDqzLVa3TJ00wsVD+58ym38EUt
tX6jLwJ8CVQnc7q/81Wjuk/BfnsuM9U+B3/dsOmtoZ5XtC/tCaXaU+O3YK40
1Vyc3PTdv6upf3/lcoX31VF9LSDnrr0Z1TSasgxRe6mWTRyTFeuqor6fNu3a
B12o3nKe1WJxP9X09tpGYp2VVOt1y5iZUz0Z0hbaRUt1h2N6lk1GBXX9aNEy
w3Gqx/6WGjxoKP/P9Y1V4eSTVM90bhPizyj7z+EdEbOZC6XU+t0Dfj3YRnWu
QfbE59Ui7D64+76Chzi8GtfI3vqtCFd2ONEIKzlB0EFX5P9YhMFtL/OM1t1h
p8OvS/LTRbjXe/ZyL68PSLSMCNiMFuHgmIXKAUl/sAhnto97Rlk3abvKzh8I
+TwZLK1dRcj3+ovQrzdBYHjLheVtexHaMEPfPvcQ+DOaarujuQgNukTNlpdC
gbGMjvdiVREy2pQu52qEQ3wRQcy+sAg/05nSzBdEAMel2rz8jCL8nsjZXTAd
CTdyP5qOxBchy2FCBc2uaHBytrrLHF6EZDem6i6xGHizT3BRwa8IM+Pgj6FK
LBRmijSHuBch781jvd8M4oAmyf/ZI/siDErsZ34gHA+scuwXt9wqwtvzo6WO
dfFwNe3PX0XDIsRO3j/GxxOAf5vgjnjNIuzjFTOdLkgAr3t1DmNKRTj8u3u3
OFsiSN6OPsQrW4SlW7kHMsIS4Vhc90Gnc0V4Lfe1yaVfiVDPYG6LwkX48e96
kolpEnR42tLvEijCzqbt5/b3JcF9jpl580NFuHn7wvN00WR4QRpmJ7MV4frl
JN6/6cnA+lQhfg9zEQqkRj4xWUuGVA05dYfNRfjVxyd09kYKcK6M6vWuFeLy
AH1D4b0UYPvJUHH8RyH+fNnnUrc/FeZ430pGfyrEwfM+Ow57psLz7w7sy+8K
cfXK7Z2Mg6mQb39P7PqrQiSGfAnzO5EG3CLjyR0vC9FAtOxIXHAamNx5LnGs
pxB3fVczV5xIgz17ajlT7xdi2LObpe3C6bBmHnRxM7EQg1q51X8Fp8NXG6Nc
97pCdLK2mtk0lg4ehGtSC6WFyP40j2XxWAbM2ZvvN8ktxNvbrz7q9MqATuV6
sbGUQjyWHyEX9TQDsgsuRWjEFKLm6OML6pyZcF9VmON5cCHObZluPWCZCcV9
4dMqPoV48vhrhT9NmXDgsMnbZ66FSHc7gfbzRiZ4fejh1LAtRP2fO4P+KWVB
kvKr8FHTQpzV1twsnpIFjjtKTxrrF6Kg+E+jjNdZUO4py/BRvRD7WeSYTh/N
hmy7LtbbioW4W71efJNjNozoXNGmkynE9urYlt2EbFg6M/446Wwh1tn6HrBa
ywbTjHRbfuFCvB98kcwgmwMaaVlAPlqIKkmcOb9Cc8Dw1aqsxqFCHFdlST3X
mwN8Gc/dPrEVIs+Gv8wwcy7sTBMdCmUuxMS9dVueqefCJ14ZE74thdjhPbtf
IDkX1vfv4Xj0rwD3/bOJ+DCcC1s+PFq99bMA/9SdObGTPQ+2erowbP9SgMR4
D2KJTh4Qlc9K1s8UIO+PKXJVWh5cthfN0p0swOE//XlHRvPgtW0AN91QAcq8
qdFmZMwHTzPpvrreAux7kbxJ5ng+LP+OzTF6WID1+on64or5QKMXncRCLkA2
312DHy3zYec53ZrOxgJsoGkaNA7Nh87h3QselQV4epW2Nb04H85+n1Q4VViA
5Bqu3pTOfLg2OfpkPqMAXydpaOhO54Ou6RHr4oQC1HAgBr39lw/tkx8ETCMK
cJKvKUpkfwFICsgy8AQUYMYBr2jlswVQXapDN+NZgOaNCbnC2gUwKqXMVe5U
gDbXpV6+cS6AZoPL6g5WlP6+Lh83iC2AF5/MCyRMCnD3cnVFUWUBhNwcZKTV
LcBAV6tLbd0FoNXYEtevWoDBeyzn8t4VwCNtkRPZ8gW4ERx3R3u9AGjknKbt
oAB9ItonJzgLoXs9tQrOFGC847aPouKFYHf3WTTrqQKsc9vnbKRWCDzSEPSJ
vwB/KdyUMbQthPIru2MfHSzAY79vcAuFFsIwk3N1HlsBVjpNPhvKLwTN5JAp
H2aK3whtVScXwk59L27DLQW4wnorsGi4EKwMvNwk1/Ox40DAYt9SIeTvaRjj
/pWPBKmK3/3biuCEj5LylsV8POyto1DGWwTbd7g++zKbj7p9of56kkXQ3qZj
NDpF2c//GmavF8GelSN/O4fzMcxjnPuqUxE41TMW1/fn42L9MikqogjC1c/o
5nfloxn9vZyywiJ4eH+ULfEe5bw5l0EeuQh2mnC9CWnJx73Wmnddh4rgLJN4
vXdNPraVnozm+1IEyKUR4VqSj0PpXExNm4sh1qzY2j4nH1cFtH0PHSwG7RM3
1KxT8nFj4ZOJjUQxuF+svWgZQ/GhZaHka8VgPNBz0jIkH5tiQkxyLIqBu+Qd
j/XdfFy5+M8m1LcYzs8I7re/nY9HTny5r5paDOVnxve62uejE738wJ+aYrjY
cXC39618ZJ+wZwrpKgYi82mWkBv5mLr76quvk8VQK3GFKUE7H48bmRZL/ygG
tbb4rXkq+Xjq98wLZ8YS4EtSpKu7ko86ux89DOEpgbXTpX/vS+ZjVVzna59z
JfDOe2p5SDwfL9OHBuiolUBsL/+7hZP5KLCnbBubZQkoL5OebeLPx4gjDwaI
d0tg/OTzFq6D+agdGSAhnVwCChfzUs+y5aPWJkJ0dWUJeMqZOV1nzkeeDn3B
9fslkP1JS9Z9Sz6emyizEB8tAQEvQ3bhf3nob3AwQeNLCXT7aqZ5fMlDr7Lk
v9p0pdAwQE/3cCoPqzJkfwJnKby88kF39zOKOft7d54qhYAYl7RbHXl4Ul29
98nlUqiEQ/faa/Nwws1Rykq/FO4PWTxhz8vDXae1HZYcSyG69GGre1weThMe
FxqFlILXYn3EuF8eqjqe5CFkloJyd+VFaac8nNFPO/2rrhTO8As9rzTJQ64D
T1kPdZVC6ywRONXzcJAsx3z6VSmkk3qio2Ty8PpOTeMTS6VQIDLdTCuSh+Vf
aRV20ZdBKPoQvHnyEPZfYJjmKIPuCu74P7vzMK+/81X6yTJ4vPeatDddHvqc
ltm4IFsGAXThXTQ/clHIV7G+53oZ7FPSOBg5k4vD0yYCsrZl8Cj7tCL7cC5a
imwuKPErg2/BVZfLu3LxlGOTxo+kMvhlLsciScjFvTSLbkLlZZByO6JsuDQX
aZ/JSmm1l4Ff9xqjS1oufuNXn7n1ogyWLx67sDs8FwVdn2eZzZSBYVK6KMEz
FzU74tNVfpeBvu7w9xvWuTjEGrmDj6kcGpZsvLbp56IiafTEh0Pl4BU720VU
ykVJoc6jaaLlcF5qYMj2Qi5WHHwoJCZfDtnjHSU8J3LxOlekc4d+OSgznT8z
xZWL1RdpD0k4lEOB5mBY1o5cFE9Wv5UVUA7sa/tSb6znoF3MB+fF5HLg5i00
4V3KQWdeD+dT5eXg3bQ6+/lNDnr92YgzIpeDqmUrX9sLinVf/vZ+RsnXZbs/
6kEOOjHFjoS9LQda3uonxo056CogrBn4oxzs8ncIni3KQZFapnRbhgpYOs4v
w5qcg8Jco/2X9lXAlzvR234E52D722IuxpMV4LVzLHD0dg5uvbdc9QAq4PCF
gqoOixz8tJ5TaKlRAWI7AwIrdHJwjfSX/595BXg67NqSrpCD9q8eGwV6VID+
v89ikedy8MsxEceViAqYEazb4X88B59JvvExzK4A0qkfsXf256Cf+qeqhtoK
GN6s1+rOlINXWL4cWrlfASZO3iEe/7Lx4aXff08MVkDOyp8V78Vs3BeYb6o5
WwHRH1x3BL/Jxh3Nf2/brFSAiHrEo7gX2diTVazjsq0SFLZN7M97kI2tl+4J
2O6vpPx/2b67sTEbF2983aZ9shJkg9pKnhRlo1Cq535hytvjQI4ZfpecjexD
HHfX1CrBVFAgnyY0G9/bCVxrM62EP85C9DweFF+Nr7F2q4SEz1do5K2yMZrh
GWl7aCUcJ7EmOeplo/Liz/ictErY3iJDzlLKRmH6FjWeikp47+Xm0XshGw2+
a7BltFHWzbW7109k44HvTeu0fZVwITymVPxgNv4t0Oe/MVUJem3dbE4s2ag1
YF1RuVgJ5ZFVe2tpslFDrbRoYaMSaK98KFj6moXaGZ7CB3ZVgeHykTax91nI
ELVoI8tTBQ+vsd64O5SFu7fes9cXrYL2CeOInq4snEqQ0bx1uQqM+gmSnK1Z
uHMiSNxMuwqYdj/xtCvPQvZrZ4S0LKpgXO3SuYcZWTgb3X79rEcV6H8cu3sg
KgvPf+B5whJeBYLfzl3x9snCuMfHsl6lV4HwOY7YSfssjOWUnU+vqIJJWX4d
GeMsrCmNe6zUVgUWCux5FWpZaGa7oLb8tAr0zueZ75XNwn0f3mRFTFTBiXaX
0mBRik2ake0zJd5RebMVviw0OGI+mLZWBU7hAxn2bFn4rqv4C9OOajDK61X4
wJCFZTJzfO4HqsHq9UcH8z+ZaCeuFTd4shoUbGe3zy5k4puNEdkjUtVQxuWx
33oyE41fs2rbXquG2166ecv9mTi+2XWixKgaODsupXhjJuq2sH0acqgGgxff
/25ryMTLMnPpv32rgeUq30BWYSYm74/8szOOku92Atvp5Ex8MWB/+GBeNczL
/37cE5KJQzsf8HHXVYOXBdvsLY9MHI7xZGdHSr4jlXabrTMxbLPqDrrn1TAS
7HKjXD8TQ7i7OWdeVwO/yCnCNeVM3GF0VK1tsRoehubf/i2ZiTE/gx+GrFfD
y/CwzJJTmahIaAuVY64Bo/kS3uuHKetvHKrXDtRAP20Hy/Y9mdizslu+/GQN
hLxKvPGAPhOFs2esFCVrgJl3ntHnVwZKqS7yTivXQL5YIOf5+QyUkd4aaWdY
A8O7+EP+jmeg1a7x6kXbGgi4laFyvzcDGdJHciy8a2AjoNA5/F4GfsyQcxiK
rIFM063LmnUZeCAcTp3NrIGyssTHPAUZ2CBS8TWhogZOZ25b+ZGYgZt9Jbvf
Emtgu4DE3afBGSjHEnHv6JMaqJ95q1vknoEmfz59MButgZFto+F+VhnYfCtT
O3WuBmrdphmN9TOQ7WwOG/6sAa2ynmkZ5Qzc0jhw/jV9LTx5bLRFQCoD1XYt
vfy+pxaO5tl57xLOwPeCdz9t8NTCi4z7UuuHM9Bv25vUTSK18KVLQHVxTwau
e157/1e6FhiHXKvebs7A1eKpN59Ua6GSzVljbCUdDxV7ZA0Y1YK+/7LswMd0
rNrylq/evhaKSzq9n0+ko7oZMTLYpxZC24h/n/en4+fX7hOqUbVwJLH4wSCm
I1uT05HdmbXAk6/b96ohHQ2bht17y2uB/1fZvtmidLzV3zDl3UqJf8Wi6ltK
Oh6M/GLJ210LuhOWd+nC01Ej/Bpv51AtpBcHxLF7paPwqscB3fe1IHc8YlrI
Lh2Pc30ym/1aC30JWo6KRulIU81Ab0NTBy45bect1dIx4QYT4xxzHRyqSpQJ
l03H78rsoXoH6kChuTmwWoxSnyN/4CPBOlhT/rM2yJ+OHzfYmY6erwO14nN1
6xzpqLJUKRygUAfpgarpJxgp9V/1Wxu4XgfyV/e23viXhlcq2Xy4btXB9J9b
2xOX0nA2boh8w7UO+HgPJPS8TUPRofXHqQEU/2BToh9KQ8ctHdWP4+rgqYiw
mGx3GlY/P+C+nFNH+Vggdy2ImIYV6juEd1XXAfumM2mPK9PQIcx47lhbHYjt
eruDJScND+T3Fp9/UgccUbwNenFpyH/ji/ulkTpg43/tVxaQhsXWV6wuz9RB
rdBXz9+uaWjZfC5Y8lsd+IRJZilbpGHL++227DT1cL20eLZINw37Y0LEmBjq
4WnqVp11JUo9rRx8/3bUw5WVq4sGkmn4KOoSLLDWw9ZV9cr2U2n4sdwzanB/
PdSar0dw86RhnNJBZhJPPaTEiUeHsaYhl1NsX+axemC/NVn3dUsaZtGx93kK
18Prm2Pfjf6kIj/N6i7NM/WQncSi8/xTKiqn2Rcdk6oHiUyrMdnXqeh5PTtk
7XI9ZBY/dSe9SMUYpZJ7vVfrwd31wGnRh6nYwJetlqZRD7o6ilvqW1KR7UbE
JWO9ehg6debnqfJUzNO2yeI1qYcO2xdrjZmpKOFz+saMRT3wbdvYfy4mFRPt
umMK7OtBOLlGvdMvFQ/u2iJi4FYPxkcfZ19zScWXDzuv7fKuh3ibM2tT5qnI
6vBo/mFAPfAkLTg46aRiQvkTetfwehgw7f++WSkVj70KLDsYVw/DAv0RuRdT
8e/17OHulHoYw9FT50+l4inf5iTb7HpQjp2YGTucilOjJnNMRfXgFvq4zIs1
FTNETg5UVtQD25Eoj0MMqTiBWQZX6utB1IVN8/GfFPwgfCRsklAP6Rt651w+
p6DjwFk9p3v1MD8vd4z7TQrKll8coXlE6Wfo2eGXL1PwU3jMptin9dC59P5w
yKMUrDvj9479ZT0c/O4pcLE1BZP8DL1yR+vB5GCA2K+KFORVsXx2+DUl/7nl
y03ZKbj0eOxdwUw98Ce16brGpSC/3VvywU/1UEo37CARmIL7eStupH+tB+6P
YqFrbikobqjax/y7HtqPvsjpskxBb75PjIHr9VBxPKc5QT8FaSCK+xt9Azx9
n9hjopKCJhclmI0ZG+Dyk/IJEekU/BO/MPZkVwP8Ghr5yCBKiVeTG3yKowH4
Ivd+f3MkBR/ultmbdLABpL7c+NXGkYLutsTY73wNsCm84ls6Ywpuynv/Q02w
AVYtvs3dWU/GY/MZV6tON4DcftGBG1+TMWWhMnXT2QYYI1o0XZ5JRofHr8ev
SzXA3HB4hNBoMv49/Yuj/HIDFEenaO5/moyJwZU6v5QaYN49YifjvWQMGqzJ
kFGnuPEm/qtLRp9NVe8idBrA/fV+4++FyVg7ckXi+Y0GYOIkLH5KScbh7fvT
d5k3gAjdKfsP4cl41vQ+o7pNA7TfCxmf9U7G4+RHyTFODXB/niTywSEZXQ7X
Szx2bwCrkl6PTzeTUfwt3c9/PpT5JJHLvmkl497084OngxrA7mXkgzX5ZCyV
fzJkGtEAM//OP9p2IRnrLPb9i49rAAWxZ7WcQsmo8y1NtT2lAXayyPufOJyM
Vn4Fz2eyKOdLy8/IsibjmasJ/tsLG0A37tegPkMyTlwl3zpZ3gANk2Ja7qtJ
yCtjH6hS2wDpB6xak78kodSjxXGb5gZ4dSNlrWU6CffoBjiGtDVA3pFOnleD
STjoaSKXc78BPnn8EKB9nIR6VQ9uNnY3gMuQCLNgWxJujhl69KivARzEg1/q
1CSh/7tOl6GBBtiyc9k5LD8JW0vrHd6ONYCAlu8iKSkJezjbyZ9eN4CT7Rm5
pdAkNHz+z/D7TAPEn+PzPOqVhFz3wrV/LzTAD65rQab2SWitaFO+utwAxz51
WOSbJKGwbqXu6q8GkPjhf/itZhKu6121XllrgOO0eY188kkopqc09XVTIxDU
+ThtzychPUNe68etjeCZy6XVfDIJQ3ou/H3N3AjpHMmmNIeTkPRkR9VL1kbw
sUy7pMqahAf+rvU82NcIApWiv/IZknBa5LN+HXcjCLm73/m5mog3j5NMMvkb
4cmofZ/yYiJ2xV98HXiiEUrVBRZL3yaiO5vSiJVII3RONE/RDSfiL8/6q8pn
G8FuhifT7EkimsWdkzkp1Qje1wJ5usmJuKxdSWK83Aj0Lu9vC9Yl4tc/na0f
FBthdb9OUlJhItrOSkk9UG2EsZjFO+spiZj1dEg1XbsRjt8lC9hFJCJfncSS
nUEj/N71InfSJxEZVnYdgpuNcHZBakLVKRHRieUds2UjHNy7f6rLLBH7jAbP
T9o1QuJezyIpHUo9Qf8Ey1wa4fW09ck2pUScOn6M6OjZCMxv6L3OSiWilsSX
t+K+jVD98UY46XQiTh+ZrPoT1AhOypE6kkcSkYY3mIMc0QiBj/LmHnIk4o/t
jse94hqh2K9ZTIUpEWU8eWYkUhpB7MAb6fGNBNTuP6TwNbMRNtVIbLf6noDd
kjO6FfmNsFI7EPdnLgE1x+Y5jEsbAfb0voh5lYDm8YWRu6sbKc/H2T6+Zwlo
Ix9Y/7ChEaS/igR0PEhAx5Ef0S6tjbDoObSo35KAZ9nNeA7do8z/rgTrankC
On057drT2QhuXK7LWdkJOKTaGeD8pBFqXxcHSscnIKo5q7E/a4Q99+Z6PgQl
oNvR9Ldtg41geVCrK8EjAXvPRp8xHG8ErZGtblK2CRh1KE/r7+tGeHvk8PAX
owTkbzl4IX2G8jy0kT7kaSTgjn3aX0QWGuFi/VKllhyln45w+96lRqiMmT7A
dD4BG63X7t382QhrVyqh+2QChlxamv652gjBZ21Zgg5T6p/IHgujaYJoYdlo
2b0JKCAsWca+pQl6zK610G9LwEsketUSxibY4lYX0bMWjzL2fAPCu5ogxz5k
a8JyPO572iPSxtYEid3LwgYz8Wg3edBVhqsJrEx2bxIYi8cceaWU7sNNsDOU
0XulNx6fKjtmKR5tAuXP/zJ7MB59BmrCnp5ogtoGxpu5TfHYbstjqChC2X9D
p+92WTyeM57b132mCabf0E2qZsXjRi1Lt7RkE8QmisWdiIvHrIMNxiTZJjA/
s2OWMSgeV8+/+nhKoQmIKw2TX9zjscgkzaJYpQnu35K/PWATj387v46yaTZB
jde3GpJRPA65LEGYbhMkp42FFGnE4/FbSfk/bzSBUMihtTi5eNzkNfX3plkT
HHb+wuJ3Ph5pA59q9lk1wb+vVvedhOJRVU6rUsyhCerpSEy3eOJxMcaZNsu1
CUy2bv5hwBaPYXxsBhueTWD3xO229vZ49JgWId30bYLOdybcRWtxKFjRcqAz
qAk+nXgQmj8Th2x3IyK5I5pAz8SQq6gvDrk9U2nvxjYBWSLkTWVzHDKOPwge
TWoCNfG4Z63ZcXhh6+Je4YwmkCp79qEnOA7zs1cJoblNMFeQfuytXRxqmD6y
nihqAgm6S4n/tOKQz+SIsFBFE2y15+M+JBmHDyZ/MPrVNsEv5eSXV47Eoe8t
ho3+piYoG1godt4RhxkDQoz7SU0w9NM/vfBnLD5ROS9i0UGxa33l2FQsyuj8
ul33sAme9g2O7+mOxcmnJ8Z+PaHMQ0GOT6s2Fk3nivUvPmuCPctm4RmpsZih
wrvhN9gET+Ij6Gd8Y9Fzp83jB2NNMEZmTRO1jMV99WdbaF83wVqnmVS4aiy6
8So/hfdN8PLe8O+3Z2LReMpoq898E9j6P30kzR2LWi8EnAlfmqC0qDC/eGss
JrsZb1n61gQd/hi542sMEvpaeo78boJBoaAA7/EY3GIz2a7/rwkUwtWCFh/E
oKVLwNuYTc0gzhsVa1EZg9+K1M4hQzNcu55W8D4xBrP0v3ctMjXDL4lXbbe8
YzAyeWcE1+5mWE0ljX02i8HSX8rBCuzNkMiQ/cdTOQaDXyqRXLia4frw/P7t
4jGYf6TyWNbhZqjfulUq/0AMDpVtHX3A3wye1qZGF7bEYFw37cM5wWaIcr/p
PbEYjX+rhZa2nW6Gz/aOSf6j0UhS4L8hKNEMlVdWio/fj6Z8vrrLfPVCM+TW
mdeOl0ej1tluemtpSr1sfLUxCdG4cD1BJuRKM7TnFhbKeUVj9hO77jylZuA5
ci2S3iwaGYJnkomqzRAjnWL2+Go0WhoE1j7XaoZyyQ8n4sSicWijn3VWrxle
8zTPGByIxnNbVHp+GzXDiyq7iJNbojF1IbB/u3kzXFAO5KRfisIg1q88+62b
4flJy6Q3o1E48Iqt95hDM7wSiv2J96PwTpjzYwnXZrCcsZEqqYjCAgMfTlnP
ZhDIcLaLS4xC36T6zqt3m2FKkd3X1zsKi6xDHmkGNkNwxUtnF/MoNNjvxK0f
1gyBB9jlbFWicOXT+1GjaMp80eiPlUQU9gpofL6Z0AwWBtyRtoeiMP/EcWOz
1GYwchz65bI1ivJ9cvy0WVYzkE/8kPT7GonZKr23buY3Q6nrnxvxryLxRLD1
2o2SZng2ZqRd+jASp8j7V3Qrm0EuN4/nQXUkWjyR19GoawZz0plH0ymRWJCv
flCpuRlq+ovObvaLxMs3s1SkSc2wV+imr5BVJHqrhcyJdTSD1dSXJEP1SMx8
a79w9GEz9Ec98Yg7H4lDrQ36nE+a4We6k8Bj3kjkraw6u62/Gfp2WRTT7YhE
vu7mkJWXzcDQcGzh8q8IDNLkuzQz0gyNUxd/R76JwJ2jqi7PJ5pBq+pw//CT
CPy1N4qVNN0M0+P6lkcaI3COQ0CwYLYZJodtu+5kRaDDKY/WsIVmYCaMzQ4E
R2DCt+42u6VmiL7I/1jYIQIvK5hLqP1ohrThccsknQhUtMgUFPnTDMrpd7pX
pSNQZrgxa/d6M9y/Ev3W4ngElrj+DPu6qQV+yGW0ju6JwCLP8q/PGFpguVZA
XuVfOB732PmqkqkF5s89jH08F47vTJxkQ3a1wCPFb9FyL8IxP3zbCSO2Fsj6
BNJPSeG4UbI/XXx/C3S+kCjTKApHg9GZMEbuFojQNL3/JjocNUsK1t7wtcCF
29cind3DUX1zzErjsRbY9iqMbqtJOHYaTN8JFmqBz8+zjhcphuOY32CwlmgL
aCtwrMuKhqPnvWxO3rMtwD4e5fOBi5Jv1Onc8sUWGOkIKY7fEo63dgTNkmVa
oHEsxU1qOQzPcWw+FCrXApOVyp+Wx8OwT+Toh2tXKfsNLjCUPwxDKU4OYFNr
AXrC926zmjDMYNosMKnVAqpHth7jSwvD50OcRfl6LZBKZjzx0T8M9zzybzAz
aoFPRxOfNdqEoRDRVOuIWQvw4ymWAC1KvoMfomctW2DV9c5nTakwfPdd1LDY
rgUcJ+lvCQqE4fxT+4c3nVvg90krD4bdYfjwaevDA+6UfqXO88z/DcX4JlGj
Ma8WmAjcbd4/G4pP39AmJ/i1wNNdERdan4ciSV7GQjG4BeJzJMpKSKHoEsgy
shHeArJ3mkvSi0JRvCd8pjmmBaJTssXjY0KR98/jRKvEFngdEKEd7RGKH1Pm
3u5LawFBGzb6mJuh2Ni7NtCb1QJXOd9A4tVQzHc+bOmd3wI0P/wYssVDsZjR
Ju9YCaWe9RS9ykOhKN+/4DNSQalnpEPs3rZQ3JxFoAmsbYEZYnra0PcQbNvx
RvBEUwtEenf6L0+F4F1Xt42h1hbgjp1Y3PkkBE8PhPj4tLdAxb+gafHGENz4
yF3M84AyXydDLePsEGQ/o+HxuKsFDI9uUYwJDcHn3/lWbJ62wKE1nnvoFIId
+4r4djxvgYum2nW/9EOw3GqYpnawBfbdkj4ociUE040eRquMtUB2RdhWl1Mh
+P2Sa8+nyRZYtH9uR+AMwUiBhdbwty2wO7RdcYMuBEXnBPX45lrghdGPHOXF
YOTivVDbsdACfGtcVrljwUjQ5CTqLLXAv5XJ0h+dwajZ3u2x9J0SP2hCV7Um
GM1cZRdDfrdAtcV9n9q0YLxpFsm1/18L2P8T3bU7MBillLPo6mgJYH3hDauX
XTDOdzkVy2whQG6Zbejc9WBMk9lMM7idAE+Mgsx1ZILxM6MGuxkLAUR2v6zp
EwxG4jXVT1/3EGBlM81NObZgzNr9w8ePgwBarO0+j2iCEWQk+hkPECCyomFD
7lMQlpVun0o9TAC+rpj5/uEghO/mNdz8BDj9+5+43v0gFL53hvLdmwDbrevn
5iuDcCrQLUn4FAFe92v+8UkJwm9VjFUEUQLscUqz2+sfhIZRn0MvnCXA5WOC
0GgThB9NNgvgRQKEm6OjpnYQrulfipORIYDRoc3/fkMQOqUn3uu8QoAHszWz
hceDsP/Y6yZZJQK4DNsKqO8NQos9O10fXCMAU+bXh3Q0Qeh2bdealCYBdjp9
I7QtBOK53h5Vsg4BPvPy0LgPB6K1C7ejhCEB3FjEc8XvB2I+/1/9ehMC7N0/
HfenMhBpu6VYj90iQGrH2OCDFIpPPM/KtyZAx8aQVax/II6IxH1jc6DU5xSl
YmwbiPeaTTijXQjAeLrJX+x6IM7G8O2i8SCAwCIdLbNMILbltL1y8SaA9Dvx
/k+CgVj8hNZjxo9yX4O0M/1sgSj9Z3ROK5gA9bsPX26mpew/vE/wUTgBlH1V
Pud+DsCfksWXRWIIoOEvMxEzGoC6WupieQkE6GIksgR0BqClx9/V7akEYC6w
C/esCcCgx94ZtzMp9624/7JbegB+dK3c+SaX0l+av4xbUABKthvdlC+i9FOh
5+fpEIBm3xyia8sIsH7UfM1fLwDPe9cnslYTYFHGqDXmcgAav1hxu1NPgJb6
LXW5pwLQNoBDbKqZAMKtXO+a9gVgtvjsCyBR5s9totq/OQBfVp9SLrhHAJ+L
CT8Xlv3x/f0npbSdBLCbcxpkmvRHcUv/tybdBLgZcP+DyGN/PNd45F/HUwJU
/pA5faPRH/cOhK7uf04Acl1rbVSOP3qxOb/yGCTAcMWMUUe4P64v1ecMjBKA
YBQt/dPVH+eWd105MUmAqhcuGsLG/jj1zOhl8DRlnmGGSY5K/shpfvPS5AwB
hBKYNzWJ+2NC/bsskY8EeOx3LWeV2x/1Jyonwr4QYMDmnZkckz/eFw2gm/xK
ALaJwxUnlvwwUuQE66lflHmqyk4OdfmhhLczc8AqZV53WoxCsv3QcGrv95fr
BFCqZhSScvVDovZU52G6Vpg8NyK/oeiHZ1mifJ0YWqHap6ziCbcfypq/5e9g
bIVTY7vVM1d88cJ0Qfv2na3A3VB9we2ZL8pIx0hfZ20FP+ftltdLfNHFzawp
n6MVosM6X0j7+KJEwfu9C1ytUH7Lzl1U0xevc/dZiRxuBZe7+dpCx33xdcCr
6jtHWqFB/rftaVpffB7T+w6PtcKJ88ytF8fuYtxlA8bNQq1wv++umFrdXQyc
vnxUUaQV2u+8f2sbehe/jcieiZZoBSROtsfduIvq48wXn51vBcNNWx+Sxe4i
48hNCRZohU+99N+WGO9i95/v/KqXWuFHtKv8ifc+WF7vwxwr3wpiLT/vO7X5
4HRp45feq60g3XLS8F6CD4o8vdq1Va0VCv50sO229sEFpX8pl7VagX5eZdFB
2gcjs71N/HRbQWHeb3qQ3QdTPbyOkAxbgaD5d0F6yRtjxqtnv5q0AnOoJSOh
2xu3M3QVHLvVCh0v7UA01xvpot30Taxbwdi3OZh42xvHLtrtTLVvBfLI/NgV
FW/kPWv46KlzK/Tsbjk3weeNjnPf3ddvU/q16Cr2XPPCXWtvBU57UfJvdLMf
HPLCk15Dr0x9Kfk3LON7q7xQo84zJimwFZx8dJgCgrxQ8ay3zMPQVmgNuhIh
ZeCFmbThK18jWyn//97T04t6UT4/KdUfimsFTtF3Pi+3e+HtTDs75aRWCGn/
uVj67g4OjKWf8Exrhe3xL3WD2+7giITn18IsyjyDjhOtE+/gm4tN5L68Vjir
S9iuY3MHiY+/Rv0saoXSTsFryrJ30Hr7hOmB8laItZL1V9x3Bydj98pcrm6F
tveNude+eeJPCfmjNvWtIEGUKDN46onvL+5li2um2CQ8zanQE9+I8TE3EVtB
SdrMPsbLEy/v4Ng50k55XuuC+Bs1PJF9ZzLX7/utsL5Yev/1cU88+v68GGcX
5Xk6HXVuD50n9kXU6pzraQVi8lKs6oQHbrsVH6bb3woveJI7kpo8sFEs4JH7
y1bwHD7X/SbKA704DrMkD7eCV3Rhkai5B4rGs1jVj7fCa/YErbiLHqhx99Pz
3qlW4D/dM/KN1QNdeTXl595S9t9hETD64o7TAjPPNmZb4fjdY3Ivu9xxKe2C
JccCJV/TlJByrjtGv/m5U3ixFRa9vr955u6OO4dq++S+tUIxp6iOnqo7MtTT
Zhn+aoXI9luJn46642fWCB/n1VZ44K0dF0LjjgpMb5xD1lthUKP/6tHx28i6
Ncc7fRMRRPgyul403Mbm9waZlVuI0EwIWQ2IvI3pM03PyNuJ0E0ymT9vdhtt
yBc5+5iJ0Ia/o/9euI06wTFeE7uJkCF5YO4h6238+/ji949sRHgXl/s16Ysb
qvtMB63sI8LUV5Ua22435NrMfJL+EBHaQ/+xXc1zw6Pi+kssvEQoV/U/IeLp
hrrX9Hr3HSWCr0jlJ251N2Sny3vAJ0gEuh+qGuzH3dDNvWPg5CkiqF2UN9pL
54aWkkob4qJEKE222LF/0hV1jYfkJc8Qge9myA2BFlc0vL5YfekCEWY/eytL
xrri753HTikCETj1eMf0LF0x8ivrc5VLREir016/K+2KN1/IxKjLE4HxxZf2
Ck5XFP4rZaN1lQjiPo93TX1zwUiJLIvrqkTgVsdV9j4XVOyYCdTRJALxaeNt
/RIXNJerQB0dIiRJ+vsX+7rg2b+3D+gYEEFrYgvnLx0XbAgczdY2JgKhmV9S
9bQL/ljTk9I0I8LxhvsLddtdMJk+YpOaJRFOJxEOccw4Y1Hd0sertkQwWlkY
D7vnjHzxHD/lHImQrC3DvpHqjBvNMXwyrkTgWcsZvuvkjFA55nnegwgerHO7
6ZWccb9X4DcRbyI45Gz0JfA6o2TNnsTjfpT5Ob6kPfrPCR9fZdU9HESEgXOX
6h6OOGHuFOMV9jAijAZKDlrWO6GObYAeUxQRrpZU2O6JdMIQ378pNHFEiB12
du82c8InPDR/vycS4R9HwFd/SSf8OMsaMZdKyafy8JUsuxNOjXVIj2USYYuS
kgnHO0c0jw/k6cklwpi8wBtSiiMKH5kRIhUSYf3Sv5M2io64KGZpUV5KBKW8
MoVj/xxwy/vYntRKIvhfYxBcqXfAO2NTusG1lP5X/70YNHfA61dGWJ0bKec/
OEgghwPWTv/5Z0gggu6GlA6pzx69PvawKrQRga1f61Snvz2yHX2sJ9JBhNzA
9LZxMXvcseDcv7+TCOYfv//YmLdDESYlJ/puIjxy0HgllmOHJV+fyX7uIUI+
V4GFp7od7onwuzLYT4T4omcpTzfb4bjyK0/SSyIYXu41E2yzxRrZG1O5w5T4
78L7Mh1scWktxDVonAipa6u9HLy2+Djz5QXLKSLwV7AZlYzaIENPu4TSWyJk
5gz4SkfbYEbnQ/MTs0Sw4D96fEHaBmfUTLt3fCTC6wPMhoU/rfFE3x7Dxc+U
/AxBO60rrZHlgCb/s2UiRH8KvCRlbI3p5MwjNT8o8W8zfT3Mao1iDeb6Ub+J
UDtxaC9rjxWeTj/eZbVGhBdfOqpYfa3wZfYtiys0JLi+/Us9r6gVxt2NlTpM
TwL6I3XcMvOW+CzqwLU1BhJ4djKu2OVYonx1ZMoIIwkWv28XLtOwxDs6Knvr
WUjAb0p4vMRgiXczJ/vD95DgmhRnm9w9C2Rlr0MTdhKkKkjTVbtY4C36C5/O
7CcBV/+5vEMCFhh06pca8yFKvsq9kQVTt3DzmvbX9zwk4JadxdNJt3Cf+fM+
Ij8JusPJF18o3MKEPyPvo4+TgOZn9ZrPujm+m52WMBEiQWz8879nms1x8yeT
bhEREvC8OS9Ba2OOiWZPE+klSDD5l6F87JA5NlyKzx4+R4Kd/uoqHcNmKMR5
ZKZEkrI/VJSnMcoMJxn/Wt+WofTb1svTLGOGpNdBQpevkGD98rmrj1ZMsWJJ
WGS3IglmBrLT3tWY4vWzrrffKJPgUQIHPYu5KepcI/+uUiNB+fkX0Yr7TFHO
/E67hxYJmH7Pn0x8cRN5FA88kNUlgUZIxPv50Ju4y4aNYYchCU6wvapQkbyJ
sy8HY0eMSXBch/7u/e8mmHPskW6eGQn0/UT1ZCpN0ImkfcvSkgQi55PPvzAx
wQarX81CtpR51WkdsGc3QdWOPQo/HUjwYp/i31PZxjjydt8hsguln1fWdQXb
jPFZpud5f3cSmL9xUj3lYYQqGhmZl71I8ESne3Bs5gYSdn+Erb4kuK81LJar
cQMFwweP9waQYOsco63ffUPUon1kEBNC6Y95wsFHyBDrHI8MXov4X37C2ZRs
A8yxNE1giaHEz977oGe7ARoenk19Hk+53wRnmn139HHJk30mNpkS74L8UsgH
PeRcMr2jkk6C6MNsoTuu66FghbAOYzal/lqTe/WPdLHR+ePdJ3kkKFaojnEU
1cXzpJ9fgotIMH0kYEmxUAdPpN4rky4jQbKezQTs0kHJrvKqv5UkkJ76qaju
fx2PVx5cbaklgXJMs6jvkjZuUgtNcmwkgRPH+YRuI200spbzFCBQ7m/vAYPj
z7Rwm3pX+TSJBPVvf0VUSGoh3XbrI+n3SKA1YsZ2uUYTK6XTFq89oMzr26Y/
f7g0cUKxhX5zFyX+affjvdEamMQnYNX2hNKfmmlR65o6ZtzR4nTsI0H7rIMh
2qmjWHYuB+8Lyrx05a69m1RD40gbi5FBEiyPpzhzq6gh15f9dBGjJIh/vM/3
u5cqfuFgWzo/QYnXgUaTBtcwkbn9+OfXFKeHuP+9qIJ+Xk6E7HeUeclPEdQO
KuM5Qkqi8hwJiCySuyY3lPDH4xj8+5ES7w23R85bRTQya5Os/EK535PbXyU/
VMCpjz47dL9S3qfffoKdJfL41kbi1OaflPU25htHwuXwYrF8UcNvyvkQBZMO
mytYsGmXzY01SvzJR/wxKpdxtuBb0FaaNhAgcRcmCF9CXhXlr410bRCesf6w
d48sJvjdbTRkaAOTwC2+F1ak0d989vFmxjaQzu0NetAC+GT03ela5jbIf5G7
yeOuJO6xGFrW3t0G3LtWDNKuXEApFY7N//ZS9q+quvIwn8NlHybHIs42EC45
dYJjVAJvpDKfUjzQBvW6R20888VQ74v3lUXuNpjuH9h5yUYEF8MaGhP5KOef
jdF5igmj5SEmDwmBNvBnGlYRWhfEhUPzieOClHzS4WTp5KNoVVGwxecUpZ5N
ehxHBXlxIC554IAo5fz+IZ3OkAPIZMC10iFB8doH7ykCK47KJ7sZn28DmlwW
PalBBnSQ17m6IUmxy7PeM8vzHYk0971zZSjWVRKvrfslpfJcYIvkFYqdQuqc
55mgquvTwisFSrwvCdpvz7PDQJXpcU9litk13Gc3DsFZmg+PWNUo9WxpGSq8
yQdKv1+21WtSzlcxngroFABnfx8mZR2KBwi0sTwnQfcitM3pt4Fa2t7OmfvC
kBXm8sjfiDIfnZlfnMsi0HLbQXCfKWV+sl/a5g6Kg/NA5FLjrTZ4Edx77KrK
GRDkObTrqjVl/wiLsbz3OdArDIx/Z0eJ90HafaL8ApxUZHK440SpJ+VVJMOI
JLA+3l3J4kaZp+3RyVu00hAb8vlyiUcbzMdt2pHMLgMd5UtS573bYNms5lbs
SVm4x+yS/sy3DRSuvvyudekSjKr1qJsG/u++dnd90L0M1Z1Ktj9D2sCTf9cH
OYcrEOd6dTYsglKvhYWlS5AceAtx3+eMoTxPY2WaNunyUHTnwFplfBvEG94i
CdUowFpaWsaFZEr8H8dK8YEiZIa/S+9Na4P0EO+jB0aUQJxBY1U/i1L/t1dK
8gtXISj6XMfHXEo++kcHpNaV4fa1zzMehZTnN6imhnb3NciQvuewubQN7p/f
tjXxiCpwsW4YJFa0wdmlwzkeXGrge5a+5mBNG3BUvytnKlWDTRMHTSvr22Ar
7++T4afUKd/z8r3Fmyn1XNklukBUh/OMk3+wlXJfPq86RGQ1gL/28JQiuQ0u
N/8bvdmrAU2rnUcGOyjnbXhCPLQ04dSrnUMGnZT60770uU5pwsufBvPvuyjz
fUBLuG6hBQdbf5ja9lDm/2tdjntJC/YqCF7+1tcGP8YDQ194aAN/kmq054s2
IMYIeFvSXAfGyw0X1gfbgK83XHA2/DpEPc7TCBptA66pc7mKu3Rg+qrNS4YJ
yv645+PJGTog/cCYGPW6DewUJma6D+tC/fgzBpZ3lHXaz11vKnQheNuW+wmz
lPqvxQa9Oa0HVmGab/d8bAMmZWW+bpIefFXebJfymfJ+1dfUJsnoA4HN2oRt
uQ2Kn5w5ptCjD37mfR2p3yn7Q+wz36sZgNkdnzC2lTZo132+1WLMAAoMu9tS
VinPn/WE13NjQ1gd+6XLut4GfXY7Vg59MISyu/qmibRkaG98HaTjcAO0cyVH
WTaTYadw91H3nzdAS/Nza/RWMkx6nv3o7WMEL+800m9jIsNFLHtmRWcMV5sn
7gWzkMFqJOj1xUhjiLJper+xmwwm+3JYfLaaAOvTYHcvNjIw/cu82n/VBPZ2
Z7r/4CSDw7Ij/+44ExDmkJ6xP0CGkROqRUoDJrAMiHPcZDjYYNPlvvcmrASZ
bjPmI8Oi8fe4VN2bwPPV9cHIUTLEf+TYUpl1EwoNJOdVBMnw4vk2wYbXN2HZ
aKvvIyEy7Hb6Tlt92BQmbhwMOi9CBrlV2thMc1NgCnqyUidOhmY/kwGfMlO4
f191ku8cZf/42QGNBVPofrkmnHGR0s+jpniuk2aw4xzHLyZpMsS++L3zlaMZ
HJddEPS/RIanDkLXoxrN4BoteeCbHBmyp+6YCf80gz1aAwvmSmSgl9+40HPG
HB5Pe7iNqJDBM/3tO20vc3jJ/t1RXp0Mai2yBiPt5hArEjXVqkWZl9KlcqUN
yn6xsHtHdcmwPLupv1HmFhz/fHJnmgEZMlfz+piDb0HActfwZmMy2PSfqTTq
vgVexSnMbqZksIucsyrcagH7xN+3vb1FuS/xx4yvlCygNvPHq2vWZHC69z1l
c4wF8KezOJLtyLDpXfD2I88twLH9jsdRJzJwqCTand1lCV43PX8kupIhP1wE
QdMShGvU5v65kyF63WvzhRRL0EuQV7HyIsPAqp/s8VFLoO0rODZwlwzJtVp3
dnBagcqHIu8LAZT7OcpYM6NvBTfPJ14qDqbUb9o8XZdtBbHz9QFM4ZR1CRN2
x9dWkPTukoRbFBnWjA9o8XBbw7G52JsTsWQQCfuT0XPTGtR9h+lkEyn1idJ+
Ni+yhgY6gwPlKWTwGQGVHzPWEJttWrsjgwxavXjfg98G9kmeanXJJsOYUqTi
kqUNvC6jOzuaR4bf/mUL+hU2cM2e5/SFIjJc9j5Y1rZgA/c+9xfmlpKhUPxn
APMJW3iuqRBDW0kGpShh3+v2thCWN0j500vp7+pQbmKtLcRmNfR31ZPB/eT7
uc4lW1h+x8t3tJlynwNGeh+E7YB72vZHWCsZXnfL/9lwtoNL/U+l5tvI0BGc
08PUZAcXmwPoFDrI8NnVqH/HDzuYdXgpW/aADIT3YQx04vagV7a6trmLDOF7
2bw/37YHjjFJEfMnZFg4Ry/4lGAPH65OvHvQS8lvp7wve8Uesg7uYTn0nDLf
9g9XTc86QOrFI63eA2SoPfysk+uOAzSYqU+MDpPhXfSvgF6SA8TzjHqLjpOB
OHo92mHVASrGf6bHTlLue+D9zOYLjvCk7bPIxzdk4JJKiE3wdoS8nlXFS+8p
99OjHr2r3RE6J4xeZ8+RgXU/+9uQNUdgytBZ/vmR8nx8mJf3OOgEYt68/te+
UN6PRmJ/iZQTnH9OE1u6TIYf4i5Bz4ycoL7p5L7175T7OhJt89XXCX7sm+fT
XiGDBdEnmDnPCR702NdWrVLuJ480cASdgFl3jUC7TrkfOuL1M2+cQOv0Sykd
2nZgjvq869KGExgnH5Orpm8Het3ezYqHnCE5SbafZms7BG59IqoIzqCyV29I
i7EdnjRp51wydgbyYIVBOXM7LC7NXTrr5wzmN5zN/u5qh+3PvwgczXOGXtbP
n1T2tgPP9ITKTnSGc6ev/8zjaAfpUzzN3187g3bHJ7+v+9shVe70jZfrzlCS
PR8le6gdfATvKFUcdIHmgHDOJJ526LtpfddbygX2/t5y7P2RdtD97LQib+QC
ucZ5bSLH2mHm6jqJ2dcFkr5EPws40Q5jvn7dz3Nc4FH19lsvTlHqoTM9GHXP
BdrvavoeFG0HueHdD6WnXGCRrXCfnUQ7PHVcb1lec4GP9KfPk85R4j+P/53J
5QqSleenNku2g6G9eDRcdIU/8IdOQ7odiq/ouLw2cIX04dLanEvtoPXCpNrD
2xWc1O9OzctR+mVsv8CY5QpnnAjxokrt0G4/cDijzRV4u6Oe3FVpB6/fTCaH
X7nC93sSIY/V2uH6kaGVoj+ucDJzuXunVjsM/Ypb4OZ0g6Nu32L0dCjr82Xn
0s+6gbvk7VcF+u2w8DdwbpuuGyx1NFR/vEHpvzXs220PNxDMmKY/fbMdarm5
jCdT3YDhyvn3HubtcPFeyUlJghtY7VmR77Bsh1fp/4/i6o6n+vvDQlRIkiYp
0ZASSka+j8wWKVJCSQOFZM9k7+0a917RUBmVZMbdCUVGJZJoSVYSpRS/8/vz
vO655zzneT/P835/Yk5mvfKE+5aDaoIXarFEX+nnyIQnKOn++Xtda+He+H1c
Z4kXZNY9uJp4qRZ2HJ2j0WpeaIlTlH3hWYtWPQ/55sNesDq+esMy31pofZmw
FnX3wuUfvIrjAaS+LfKzhile6E4//Dznci0Ur54R9y/xQsGROa59IYQPf6nE
Oy1eOLleOEMuohZ3FmUFto16YWEb1ehMNOEz/cDbCTFv7Po9HpwfR/TwKPXe
4i3eSJQ20utPrEVHbeOE4gFvxKc+TVifWkv6lFmJzgVv8OIr7M9RaiE6EP5h
X6w3xpfqcvKzanFeri7+cIE3zi/LKfhEq0XiGdcSiwZvFJoKSK/LrQU7vMf0
0BdvbD92Z/mp67Xw/OzqtEfIB2MFnNyr+bU453J5jpaCD0bSwx9036mFa7TD
8vUGPlAzXG+6vLgWVVsj7oue9kEPp9vL4j6p11uVhpEQH9iNdG1MLq2FWXr9
6cY8H1RGHHF4Vl6L9Z9yw3JZPtCTD1MRqq5Ff5/kJrd3Plj9X2aUbi3BuyHw
iPY/H2yXf+Lkz6rFh7fbFsyR9oWjgEHnQy7x272YPRwtX7A/GbwYriN8vOqR
CLTyhcHdv8cVGsl+yXAHFV9fGK3OvWjbRPRf0r7vfYYv3r86KUFpIfW7LMuI
K/dFkKm7blM7wfeOxdr20hcavfP/8XfUgl4+z6J13Bfza62MNbsIHh/TgPMS
fng+mS578W0txld/Vp9V9kOq/2jEzd5a9KmtiU409UOIVLZ/1weilyeH3Za7
+GHFxfp/Yv21cPNqGaPH+UFFrFhc72stlM4PLJAu9MN6c78Sr2HCr+U3FqXB
D9qhp/rufCP6990hseCLH5yrM3K7x2sxL0+Ez2+uP0wn942K/ST+XctN+LDO
H8OLSprwuxZv39+pMdLzx7a6X1qX/tZC9ZB4XL6dPxwKzDWvz9ZC3dXg38xl
f6xXm6xv52fAjJshaZ7jD2qF2Bd+IQbczli0XKvxR8K55xmq88n691OVoS5/
+Fg4vj4lygDzofEu5Sl/lLmJFiSLM7DQYtmYy9IARMUOibAWM5CqGGl6e3sA
1pup841IMWAh3nes+3AAThyUiVy5gkG+r9wWLbgUgP6J1hxjaQYKDUK91ZIC
IJYQYuwpy0CrlF380bsBoOqfDMuTY+DDH3Nz72cBmFpHPdSkwMBx6u2mpK8B
OLTCvvTXRgYeb7j5+4ZwIB6P9ufLKTHQfz61u1QhEJoHjymZKDNQXPnIo1Y/
EE/qPhv6qDIQOX6Gxz4ViBYGczxvBwPz0jqfsYIDcS90sdpTDQYU6TaJ1TmB
iNNdJPxDm4Gm/J2i92oC0SDwxXUVGDj34r5RTlcgHlTXndfXY2Dr+wWI+hWI
j8rdf84bMnBPKvHnBakgqEpZyqbuYcDG5LLrfrUgCP0+01m1n4HtY7J3FA4F
weqA+vpeUwYGZitu/nENQoHd1Ly5h8n986POPo0PgrFT1xXFIwzwK78YSi8M
Qpi/cOLBYwyUKLzTON4QhN2xJds8rcl71AZNVvYH4etFfqesEwwsVdFUeiVw
GYxPijtrTzEwFiP6KnbtZZSEHaX1nmFAD/l7tXEZVo3lFH5Hcv5H/bh+m8uI
XOKxXuECA+nZG2nx/pex7VatibErA1nSaf5bsi5j7zWWiNMlBixruIqN5Zex
RKTALtaTASHLn8UnX1yGwbP8A0U+DATaO/N/H7sM8eIPLc/8GXg5aK8UtDAY
S47HDw4Fkf8nLlMSVArG8zMtdJEQUt/L9fyRe4MR9F9nv2I4A8ci7z/gdwiG
9K4XDXujiH74RbX8w4PxkDKs5xjLAPvD8pzha8GIO2d2JDKB8Fku8daKFYzo
YkW+m8kM/EdRmeK8DUbw3tv6nDQGRNUfjsv/CYY2/7jsuwwG7lxyPMcRuQLx
YHXKn2xSL50PPJeVVzC1P+/G0hwGFtWcTl226QrcO4/vV81jYO+lmHbmzivI
90mJN7nBwPCDb+Gnja6Aa3fRwfEWA/ZU1cK5R67g2T3Zt6EFDAxKjurln76C
DrvmQXoxA7IvGQf13K/gs9WNtIr7DNw/rtP29soVRJ5q6mgpZcBvQrjBM+kK
tNd5lA2UM/DuUdX2BVcJPmWu0pxqBk6kDC7LKb6CiN8fsaKWgYMbNdy31FxB
czf/6DYW8d+MtkFN4xX4S+7duYdL/Hc8OdGo8wqUeX2rTtYxcMO85VBL/xWs
G/9B82og9zWlJh6ZvILs+OLKuGcMaLl7GnYJhOD96e0Xrz1nYAtHzOf44hAc
2lrOrWhjIJpval3XmhCkRB0rffaSgRVGTQeOKIfAccz4v77XDFR5rBt/rhOC
6efF5ybeEH/uzFhidCAEShdLNs97x8D8hYyyR8dDIMofmLDqPQN/se2FklMI
Eq5qxG/9xIDqpyg3uk8ItuwW37j7CwPLe60T5keGYG/TxlPmgwwc6dNX9EwP
wa5593aeHSH6cHxt/PZ6CDbdqC/yHmPgH/du/+4HIWR+u8qI+sGA64ITwvms
EGDLcZesnwzIrw8unPs8BJRf62ru/GbAsel26+m3IdB9ve521V8GDoe4+rMG
Q0D/HaLSMMuAfobTneW/CT73c8df8zNhuFnZ+qJwKM7u+r22fy4TocpH0nhS
oVDQsI+emMfER9tLh6TkQ1GzpTGBX5SJB3orMs6ohiLp2RHVReJMzNn54dQD
3VCsvK3sLbOYibP2p8qnTUPRu+uylaIUE7K1m1P0bUOhPOb4Vn05E2XzOyaj
L4SiRGTZrN4qJhrfTXx85hdKvvfvc0xXM6F2VdpGNDoUU5uOyx9fy0RkwPsT
+zJCsc5IZ8NZeSZ0vF8PR9wMxYd/wU8vbmDCwi5ViFUaCps1exf6KzIR/Tq/
eJIdiu9nWONhW5jYfyC/d1NLKCTOz/dN2MbEq+l1edY95L0VJlcz1Jjgnywb
jR0KxdKq0rO56kzUSw49q/wdiri6E89vazIxO9dK44NwGPqlfTvv72LCd0/K
9gVLw+D1ST68EkwkbFzPUZYPQ6hiXBtTj+BjF7w7rBoGyf5Wdp0hEwYzdxM8
dMPwaHLV4aY9TNzNefw8xTQMS9emRrTvZ8JZKfj6XZswlC6zsu40ZcJG6OL8
+vNh4HfPeNFziPB5TEHwnW8YvpRcHP1gwcTRtWpp45Fh6NRZUPzlKBNCWzdV
ClLCYHQhTnT4OBOj0lluS26EwcJz+aIxWyZsbRex1z4Iw0xgR8UPOyYGlOVu
KbHCoJU6yPfrNBPH823X7WgOw9cCv9Hf58h5OYc1tLvDkHvjTvBfJya+Pkv+
/N/XMOga08tmnJlYXXZ7s+4v8ruRXwKfG+GrcL0I5obDY9eZBfweZP9Leri2
ZDj+uxuyWcCbiX+bsrN2rA3HXaGfYwJ+TKi4FxpvUQ7HsrzPxwUDmXhufDJV
TiccZo88nQSDmSiSMvKT2h8OkSv10oKhTOQtH/k71yoclLn8XgIRTFie/CAz
cS4ccnv3uPNHM3Gj4eHbXs9w9Koyl8yJY8Jh3jfNxtBwPEyPsplNIHxeX6te
khyOcMWGvf+SyX2DnW3pV8PRQL3x9k8aE9tFrov5FIfjupeO1FQGE4V/5w9a
PgrHnR3VPyaymbgel+OwvSEcj6Dl+53OxJ8jXyPFO8Kx4uPH6yO5TIw3++0Z
+BgOI6suj6/Xmfi8vbuY+T0cuU90hj7lE76vZZelzoajTHP7/L47TAj+07U7
IxaBb0W9zW+KmOjhsy1RWxUB2zmnNV/dI/XW9svn2xSB/nnv97c8YCJRdK3u
M/UIKAcGzm0sY2Lqdu+VNIMIvJ49eo5bSe6X1HW0OhwB43UZrjWPmOBTbP4p
bRcBtVNWq8sYTFApElveuUTgP9nHXsVsJiZfZ4rkBERA7t6U500eE1V6g6lW
MREQ3LdCmv6EieLpVJ5kZgQOrNxzIa2RCcd/q64+uxmBGJXb9rFNTCQtEV8X
UhqB9wnH+ENamGh6P3l4OzsC48sv7/NpZ+JIl9XWz80R6Litqe3yiomTeo/L
07ojYDZd/NK+k4nDmsyv+BqBetbvpce6if7vtj79+jMC5gm7+U3eEbynwq1S
BCPx+0t+xu73TIh/O5WhvjgSZtjzcscnJh4yv4d0yUbiwLe9NZu+MJEiUSvt
vyUSnmjaLzPIxMT0Hofl2pGwPz0WsWiEienTa+zL9kRCLeC1k8AYEwzhp2Km
lpEoTL3+a3KcCVHf5vOfT0fi0zV35YFJJj6tKPXzvxSJkARHiTdTTASvn9US
C46E6fr8nGfTRM/F2vdz4iMRt2nvy9oZJnqTRzs2UyNRretVfncOC9djrpZW
3o7Ebv59u68KsjAq3663uzwSd8e++CQKs2DLE49u4EbifsBFq8sLWLDM6Qk1
aY3Eqlm+fhcxFhJrOWqtPZFY9rhWxnYRC3yCejSzoUiI8PH4DkiyUL7pU/Xz
qUhkvFJL0lrKQn7lluR9QlHYZ6HcuHEFCzmLbq5+LBmFON9X95ZKk/87NZ3V
XhuFT5uNdAVlWehv3nyuZGsUhg2uBX1fS/bLGq9ZtysKblFCDu/kWQiXupGe
tjcKdjcpf59uYKFz12PenKNR+Knp+l+lIgsff26953ImCu9e3Fe6sYWF1UEO
Fq8vRWF00K8+cRsLbd3fK/4LjgL389BCfzUWlk8d6rgRH4V1yxUEzqqzcDVe
5KEQNQr+PIObBzVZSN103cThdhQalp4f19zFgtn27Ft1ZVH4vbVsZB1Y4B/0
YK7lRuHkUr0MMT0WxE+UUwJaorC5TnX4pwELd/36lF68jcKltfnfeo1ZaJ/2
Cd84GIXVs5V5DftYqA2coQf8isJn2djZEhMW1jv89G4SjEaPmpZothkLX2ff
L161OBplnf1PrpiTtZ3+JQfZaARS7yk7WrIwHkBPfaAUja0/7hsdtGKBvuyi
z2/NaBzfP19U3Ybw+3LXGhhH4+TvzmDpkyw0r49KCLWIxgY9nev89iwo2rSw
eKeiIWxl4TFwhoXCrIxK/ovRyD6560ezAwsrO229EBiNwbOScg/Pk/oO5f/2
i4kG6/yv2UwXFpZd/mZQmhENdWuhhEA3FqbEa44O3IiGkuSJRjsPUq8/0arS
D6KxwFa63MCbBSnXrlcmTLIeP2G20Y+FEHclvaBn0ZD216eJBBJ9fp7jW9gZ
jb3xXyijl1mgBXf5vPocjRX3HHXbQlhQalXVmxmPhpTFJ+rDcBY26SS8lueL
Qed7n3xKFKnvXEeNvWIxmFeoa+cTS94DvbMXVsbg5Kj1s2MJLDx/Qz0RtyEG
sb39/ZrJLHTQx+QLtsfgTs5M6co0FvQVuFWPd8egYydbeZrCwvmhhJXvTGOQ
ULzHtjuLhQNo3zdpHYOor2XaNTQWqMZi+xY4xWBx09pn1KsszAgylst4x+Dh
mmIR/2ssBJmdrNwSFgOfG27/jt1kwbT70vpdyTGYnI3L23mbBX9l93N7cmKg
2bZyUqqQBfn7PT6HC2Ow7rrm9I9iFuZkqlgfr4zB52HBh233Cb4/g4vsHseA
uypb+n4pC4ufRGafbotBfPRijfhyFnawQybPvIvBWGDCXKcqFrqjjimcGSL3
q66PMKxhoYYStenUVAzOtk9VrGWS+zXj+G3mxsLEey3tH5uF2au9JRaLY2G+
oVali8eCdyPfjv2yseh598m/7AkLnyjnk6AUC+fISu+kRhasHmWxVTRjEfHr
oML5Jhbe1Ak1rjWKxdK/jZEGLeR+uW0F4uax6DDZTVvdzsJByeRT0ydjoZzZ
Zj/1kgWJsmvjn5xjcdU9o6ftNQstf3ptmvxisexCkUjRG1L/qrq8B5GxqJ7e
PBLWw4IApZmZnhaLy8lqoTZ9hO8l7pVeeeT+iJ6n2z+y4EzZEmdxl5y3wbBe
tJ8FIVN/LZVHBE9ZhM+nAZJHB9vrROpj8evYo+6aIRbYkfe3fHoRi+btMz9S
R1l4Vhnn/qgvFiuOOrOdvrOgGt6XnjgSi2cs2d26EyQvzm6g2P2JxchJNe+l
v1jYdb/LY5twHFRWcE8O/2bBOsVNZUYyDibM/n+cvywYLD37vHFNHPIW15pl
zrLgsWbb/rQtcfA5u1VJfQ4bw6777hzXioPFk0uxefxsnKQp9csax0HdZwdv
gSAbL5cfnPvRPA5/aiI7POeyEaOuKHTTLg7ibe6P3wmxMSaj/tXeJQ4BQ0IJ
e+axMfpi8J6sfxw6NMy2lc5n44o6++ibyDh49VrfWyXChuScrZ9S0+Kwa0Zd
OEKUDZvGIou9eXGoKh7VGhVjw2SmpOBfcRyOTiftPSrORtdw2cf71XH4N75B
jb2IjcCarQJ2T+IQTOH92riYDXEXyryFL+JwoOdiZookGwnvTk5U98aBzdBc
/GcJG3MbBOtPD8fhr9xWR/ulbPxm/bki8jsOr79bZT9dxsb97VVyD+bGY9m8
p/mqK9h46P6w2GJxPCx3xSVQV7IxnWsv+3N1PNafKDTjl2bjKEc7gLI5Hl07
tn9zkmFj48MytqpGPJrDdzi1rWbjtYr+WLNBPHTm1jA11rAxr91mgcOheLie
b/uWu5aNfiEf8RnbeMTZRfwVWkf4kBXmSzsfD1b8x08u8uR3/dC3Cj7k/oSp
Oy8V2FAJtM2vCItH9O/WPdob2OAUiFkbJsej8pTf42sb2RBKEJ5po8dj48GZ
VfMU2ZhhshJtCuIRZeB80HUzG9erCsU+l8fDmNFy4qUSG15NuwIucOOxf+uO
fVpb2YhTHHz97TnBN7dAIk+ZDau+9fLu3fF4UrCzfK4KG9tfn7Mb/xKP1ICR
7RdU2Whvl0lwm4iH28uO5FY1Nox9WYXDfAkYFuJr3LGDjSEDVvU5sQSsO+nV
Q1VnIz89+dG7FQnYK6f/fHYnG6l5t+5arCf7E71oZzTZyAr2TGtQTcCTt8sN
G7XYmFjr4qyFBCjraD7bsouN5ccENAv3JyDqzYctqTpstDwv+L3sWAJYnWtd
fv7HxnnxF/fCziRg0RH+mOO6bGwN+X5sxC0BCueSQ5i72Xh6zmfKIigBy6U7
LeX0id4+diQ8iknA4Suf50UasBH1I2TF6owEfKE8zvxqSPj2GqQFX0+AqlWI
gIkxGwfWhEr13kvABvaGAyV72IiNexS5qyYBmo94lyT3kforzR3LrE+AxbZT
nt772Vhv8eLQ9xcJ+CkoatF1gA2aSkbxnj7y/iWti3aZkv+/YPJdHU5Ah1p1
4dWDbNyRZ5p+n0pAp+qLtXMOsfFsWDBTb24iDN9s8j59mI2AFwJvUiQScXm4
4XadORud1puX98okolmhtmLDETYeDw4dUlRMxDNt8RsxlmzIsMqjPNQTIf2u
2XnoKBvVv6aqH+kl4mu5wBITKzb+S1H4OmuaiGXnarPuHWej8FyRlL51Iszi
BKbFbdj4rPIH4Q6J+FbzSeuSLcEfHeLI80jEtugLx9pPsFHwviSJ70oiBPxv
mKvZsXEo+Ve5dnwiVKWylNJPsSHY8LjbMysRBq8tPk7YsyGXHTWn+GYiSnZ+
9jlyho3mH/c2vC9JRNVti8Hys2wo5heYLmEkIiT1ntZSB6JXq35vw8ZEKNnO
OHo7snHs6os8z1eJiDt30KvDiY2f3b1N194nIlH47kn1C2wEW/tNN40kYl6a
3MYMZzbsDRdu+fk7EfeP1DyfdGEjJVfUXkYoCeQb2fzIRTbWmX2g6i1OQgIl
rKLMjY2Lq/69Prs6CVsSG39JurPhnP90RZRiEobLTi7z8CD4LlXZ3VJPQrjG
Ial2TzYW9Krd5eklYWh3wfdt3mwcVCmcfWeahLEf7sVJPiQfo6OPTR1PQuqF
asNRXzbsPmpXiTskYZAVxTjgz4bYWhVZBY8k7OD/KlkUwIbAnFcJGsFJKNIZ
2DM/iI1Z2XTBfXHkfp9kG4fLbOhPvwmzyiTnlQyb1gWTen+TEnW4kQS398Jr
1oWwoan1IMf9PsE3M9xyJZSN1p/LNQNrkiD589aJd2GE/7XV78Lqk0Ap0W3S
jiB5nP4vMeZFEqoX1S3PjmQjTfTwvoTeJPj++M/gZxThU15OImkoCWLbqk3N
Y9hYdKzrY+Iv8r7M/zRKYtnwu3Lp1JM5yZD41cUnFs+G25YjRx8LJyNIMuOO
UwIbe3SbzTliyWDdDVJ+kkjet1P8KEMyGblXaBS5ZDY+XTY7VbUiGWa7/7y5
nMIGy+uJe6lsMs7n3px9k0r87nQrrkghmczf+QI709kIz1QovrE5GQodQl9S
KURvyn4vqSrJePf9RcFoBvGfaYdgys5knFZZdmBfFhtt/O46kTrJcN3Y3Zyf
zcbmAyGX/fWTseysovIcGhueKzQbXPYmQ8BN3M2Gzkbt3ucr7Q6S/zelJ1fm
EL7uenkfOpKMtl+Pkxfnkv4icKZ7t3UyEs8Xurnkkfz427xX5VQydDMPbmu4
RvBrDnBkHZKhMcRskbtB8nn/F30xl2RYPuc/GHSTjZ6y2Zbf7sn4d13h3ut8
Nvr6z5777JuMXU9URlRus0HVNxVuvZwMTpKKaPwdNt6tHimtDk9G8yFlkf4C
NhpqvJ2uxybD0GrHIIrYuGkquzk2ORmNIyYF2cXkvOmVU24ZyUg9FLbnx102
PnTmtFrSk5HE6a0/cJ/gG+ou076eDBsvlw23StjwUJyfL3snGSdz1R1mH7BR
Fmh1jf9eMtKdDaOOPST9p5qv8NPDZHwQvBn1oIzkf5Eqq66a4Iu1cVxQQe6b
t+59PisZRav8Np2uJH64PHdRRF0yEloEntVUkfzLFztw+lkyXKqFTJY8IvPF
/IsU3bZk/OmPu+9cQ+7baDss/ZqcZ5cz/riW+NNV5NDU22TIKRoulWGSPNe6
y2v/8H99JKz0YrGx642XQfFAMjxzg2eb2GxYJGW9CB9NhpPG+jp5Lhu3YvZc
splIhux07IVAHqnPUJWM2h/Cf1vl+IvHZF6ol+6ax5eCh7kVxzc/YePy2ts3
euamoNsw5UZoPRt632KDHoikwPDqoeauBjbuSk2fC5dIQdLlOZ3bnhI/Oyva
WS5LgVRlIS/qGcnvmv1OG2RScEbyaPK7JjZEa1NCf8ml4KPVov92PGejdLly
8ZONKZh/oK8proX0S2fL/vStKTh4q3XXh1bSXwy1VOy3p8BozVCCRjsbfGvE
ErZqpeCcsyY78QXJb+c5f36DnK9R9+LTSzZUY/f6PjZMwahSVoNWBxvqTcvm
Je5PAWuk5mrya8Kn59UCy0MpeLxCy7K/k+yvErddfTQFgvulv2m/IXqvzZH7
bJOC8KXOTindZD7K8v9TaJ+CTFG1uv63bJRYdH666JiCnCp//l3vCN7Bgfdq
rinYcu3A2pReNhKN3n3/6ZGCSePStf19bHzTH1xS7ZeC75vKBbQ/kPmm9L/9
/sEpUGadqE/6yMbxg2IUrYgUrAuocv70ieTB86jx37Ep2NH07IdGPxu5rb2n
q5JTYC593SbhC+l/Q0ZfvTJSYNNqcPv9AMF/czRUlZ6Ctj2MFzsGiZ7d56mM
XkvBwvdLPsQMsVHMqvtx53YKZMYs2nuGye+fjz6zv5sCsYbImyqjbLxRGatc
9TAFdhUPj0V8I/3mPav6RVUKXgp8Hu0cY+OswlRrLDMFyRPrHJTGSX9f/fSf
7uMUzNT7cYJ/kP7Ye073Z2MKRKu//WufYMPFdTarsCUFVf8Spdf/JP2J81j4
xKsUcOvtZPx+kfpxv8Qv6k6BsIErX9MUyYt92Ru5fSkYprLrVv9h44/Cgm73
/hTsHLNzuTTNxr4lF27KDRM9nT72i/eXjauPh8PbvqdAZ2HJ6aUzRF9drMDg
X+Q+4UuljrNsVPUviVf6l4IVp25+fMTHgbS79MNO/lS4bDD/JcrPgdaE0HjY
vFSsOR05ckKAg7AOwb1bF6bi0HLjJyWCHNR6GlW9lkyFv9HVEH4hDo7K/MWV
Fam4NZAuayHMwdpFln0bZFNxYVItL38eB4uCw7Ofy6di6ES4wK/5HCxJqrzg
qZgKxuKkvXtEOBg4Int0xbZUqP2xcc8W5aDw7ZA1Y0cq/vz+GTQoxoGOjIm/
nXYqbo+fddYW58Bzrkcp/+5UzGeX6sQv4kDQM0HwplEq2jT7v7+V4GCBVpOb
wYFUaKvNj9kiyYHjqpO/Ph5KhVSAvMDlJRyUNXtlhR5NxeduXbvnUhzw/YbF
GttUdK1yyFu9jINdGiOKDPtUlPzN5bku54C67K60lWMqprUnGpkrODiz9P6m
CZdUdKQ6P1y4igObW3KHEz1SoVAhceWENAeqm3dmbPBLRYDlsPI9GQ6OT6/6
ybqcig1r5vL+rebg6Qk+96PhqdCpOaNpsobgTZVcMBqTijPPJNPoaznYxwln
hiWlQnNsZeuQHAenxcKSllNSIVgXOqYlz8GLaJ2gYmoqmvrMJ2IUOJjU+BiF
vFSc7cjo7lzPQbzUjftt+WS93eLWho0cXJpXPGFflIojEekW3ps4KB5VOvqj
JBV2B+36Hyty8DzT4nVoRSryl7CtJZUIvrpDXhK1qeA3ry07tYUDxhZzlVwO
4TPc9vv9rYR/7ygRpfpUjMgUS8woc2CpJSNY1ZSKlJQSqQMqHEQK6a/Sb0+F
zwGPf9mqHGgc33Co+XUqvlT+bfiixoHJ7al8y55UzNU84rtjBwcHzD+v6P2Q
iu5tESJh6hzcKl9199xAKo7+TQ9t3UnOX/H05MgI4WcivkdGk4POmtWqHj9S
wXHxkr6gxcHWZmP5qalUmFRbokqbA2c3D/XAmVTcW6dpNFeHvL+mxXFWIA0l
k/Iqh//j4HtlbE3I/DT0esjx5YIDul37VgHxNMzt1Xw4pEv0kP+SG7YkDfc9
PPZp6HFgeo7lI7AyDVfPv64L1+eA48c2CZVNg/OUi0KbAQf9t+Ya8imkocsE
TjJGZH271jZIMQ3FmeYpTsYcTChKZv1WTkPBTGlO+R4O8lrVJzx3pOH27bOJ
c/YRf2w54v5NKw3JDz1Om+wneJ7QFjvppuESPktnH+Agf5nGq/eGaTh0hvvo
kwnhP+HoI6v9abDZKamz7SAHuVEbuK1maRhu7L0RYEb4O/5q2MgyDbs3bfv2
5BAHew4katVap0HgpKjsYnMOXmYEF207lYYnboFqthakPg4duHmOnGcXrXTn
CNFHD+vXUuc0FG3WWPDDkoNTYk4voi+R85vSmnSOcVDwb6b9t3cajLVueERb
caB7595Pp8A0GJ1znW0/zsH26Zv/dYWkwQf/LsrYcGDUsbDIOCoNr0uO1jnY
knovXLGrPD4N+69FzD44wYH4+bHva1PTYDiRuPrvSQ7ab3KaEjLTIB8TIGd0
ioPHztVNU/Q0lGubiyTbEz2cFhy3v56G7x9lurpOc9Ai07Kr6XYaFlp+jFt3
lvArb3R3+900pNkXrXM5x0HsD4o+vTQNJh1BeRUOHLD/DM7yV6Vhm789P58T
B8vplz44MtLAkDy1d+95DviVLYeauWkIPBPilXqB8Pfv8UrVBlJvxWeR3c7E
/waDbpTmNLTLGgXJu3Lgu2N85Fd7Gkynfx9zucjBm8l5qVadaai+OLqiwo2D
OznHbR/1kP8rbWbPXOKgSkPSbOXHNEj0VO439uBAof7Eeb+BNKRvotcmeRL/
aTsVvx5Jw5mK3sWdXiSfL59YuuNHGv6TjzVd48OBuuP5OylTadBddOOioy8H
pY1V9iP/0jAgqepd4kfuP+1luEcgHVp1/9lP+XOweeSZ2fV56QivaFXTDeRg
dOFA+LRYOqje3wajgjj4dm7yvblkOm4mX49quUzyJVLWsWh5Ooziv89fdoXk
y3jKMv7V6Xgw8vHSiRAO9BV8x46uS4f5jhBWfigH72L+jRdvTIdZX+v4cBjB
F2oiO2drOhY4vhHZHsFBqH2al4VaOtL18hcERJL3uf+ZvKWRDucPGt84URxw
x+7mTemk42IFvXpeDOFTtMtrr346ZBU7nQ7GkvXXW17Ze9KRlT8+S4kjeXxN
L2/AJB07En4EvI3n4AleT6qbp0NV70OPXCIHwnVJ3uHH0iEs90TBKYkD2fWZ
cm226Xgfecv8fjLR6/7lf6RPp8O7PtZhMoWDoUX//XNwTMfinf6ntNM4SDZW
Uyp1SUeSQuDukHQObpfJRU27p2NPb6ZwPYWDs4t2LjTwTYfF3ZcPRTOJX4Rp
nLigdBx7pWl0OIvUW9vvWntoOhKznzMzsznw0ft7d3l0Oso0qDI9VA7Gbpp+
sU1Ix6HRG/ZydIKnj2pyPTUdlPHxBIccDswcRN5/zkzHSv/E3OKrxK+5T69t
zEmHZUVQ5vdcDgI+8Sefv54Og1f1XurXSL8Oe1dUdDsdD+d4agVc56CaFTU5
VJyOYfuYz6wbHEy1bnTZXJoOARlxH8F8kg8fhhafr0wHw0z0255bHOgtmSaR
lY7oVdEmCbeJf/2vfP3EIevMmNS2Oxxckbm1cm19OlK7lzGlCjmY+UPxt2lK
h8a0ZqtVEckvQf/5mW3pqBP61ZBTTPy3OrC+tSMdOiKWd97f5cBa/knZ/Lfp
CFx8wlXhPgeXP4W07X6fjjG5paucSjiwkOuS8etPxxdE3Ct+wMFJymT2/aF0
ODiVbhwrJfu/8hl9HiN6o9+MUSsj8wJLXm7lz3RsbLdv8y4n88fd2K2m0+T3
OROz1RUcpGrbXAjho0BM5qTUv0oORL5yOx/OpcBUqkhCt5r4Y+OA9+cFFDR2
vJsIfcTB+KlJw6WLKNDYP4dVV0PyZ0zSyEiKgvFjK9zmMTgwWO/i47WSAuOP
W+btZ5L8MVZ8c0OWgsNPDaMSWBwcS/R0bZOnYGbQYaSFTfJ/k9f2mU0UrJal
aS3mEn3uOqKkqEyBp06/qwWPvKdPx/LIdgrMVpjFZjwm/lxzrDRYk4LTYb3x
nXUcNM006Rb8RwFjD817ZT3Ji0t1c9r1KWCqxRrbNHDgf+b85O89FBwXeTib
08jBwspPq9aaUkBLk87tfUr0o2PrZWxOweWEZoW1TSQ/OX/nuByjoLqiKc2+
mfDLP8xJsaVA8umarzeek3o9MC8vt6fAMrhV4XMLBzRfm7edDhQIxH3Yu76N
7P+xdee0MwXPrtoecWgnfJT9qJN2p2CN0549d15w8Gg3mUh8KKBQCuS+viTz
xLKfwbaBFEQ2RX3a1MGBxK3wosAQClIffk04/5rkh/ltEVokBfwjr1YXdZL8
8I3Mq4qjwHq5eeZQFwcyDvvOv0qm4Hebw6/N3aS/269y+k6h4ODDlXB+S/Lu
xtocURoFDYfdXYt7OPhgFSG0IY+CUX2viOF3ZL6745qvm0/4X6YYrtTHwds7
c/2tCikYs8o87/ye4HNwD790n4KRDJ5G8Qfy3oG3j6PLKLh3pHx06CPpp3Iu
2rnV5PeVHvGbP3NwUGD/QBmTgmOOAosv9JN+5nL1WSOPgrxa5+DCLxwwdyZ9
7mmgoDSt/OXXAdKftxqqf2+mIOHcJ4lNg+R9kgMMgRcUbCiaVXcc4uDX1dxA
qU4Ksl+KGdwe5iAkIM19fQ8Fm82lNPtHyP59Q7nqHyhQSJdeqvCNzDM3ngsa
fSF65lfsPj1G+pnE2WsWwxTYCBpEX//OQeDSDi/77xTUzrrJvB/nQGjj3tCL
PylYallJlZ0g80zp5ycB0xScPSfDd2KSzJtLX+hH8WXgVnyBCf0nBx0FGr9T
5mZAU84+7M0vwne1zhfaggyEB5lcW/6bg/CI+QvzxTMgM37ptuUfwq8hz+Xu
kgyUtL6ipE+TeVM+Vah8RQYsHIKd2/9yMKifQ0a0DCyd47V50QwHVo9EPnHW
ZeBwf227ySwH69IFN9VvzECwja19HB8Xqe33bj/bkgHnWzZvGuZwIeuiYtei
moEvAhwtIQEuqg8+PNy+MwP6pclh+oJczNhYB7/clYGqobayK3O52Ohs1v9q
dwZ+f4l9zhDiwmBfdVSHUQbedHNa/whzEVhde7pjfwaCfgfW7JzPxVX3EP9X
ZhlY78ZN9FzAxaZ1W5teHMmAr3PWvgciXGi7fj3WdjwD+5bP/TYiykXtcNea
5yczUE9dGKi4kIvDW9bLPz2TASyv+X5OnIvWhxP2dU4ZCCldZHZjERdL/lzo
Yblm4Ey0VGavBBc/L5amVXtkQK2i5ckqSS46/EYjSn0zEHvEsPfoEi75HjUq
KwzKgE5QYF+aFBd2RX2rr4dmwG93wNOWpVwIO32sy4rKwPOHxjkiy7lIH/As
SIzPwOCHL8eMV3ChYV3TGJaSAbHuU/9CV3IhP/B2vW8GqW9+TSxzFRe3i2fZ
F2gZSNs7zfdHmrynZm/WibwMjDxdb7djNRdENcVm+Rk4vtngjpssF9ZtQzO7
CzOQ4WTVVbSGi/nPkhJV7xN+Q5x/9K/lompi3FquLANrXcN+rl3HxfGt2g4S
1RkQV7j5wUaei5WmiSWzjAxI0l5WZipwwZZdrDHCzcA/zkrv9vVcUM8M/+uq
J+dFB8qIbeRi+0s9/idNGch5O3vXeBOpp7S24YO2DLy6VbghVJGLR71/ntA6
iJ5aQmNrN3PhXHU7KqI7Ayu0Ejt+KnERvMMhyrUvA3JP20VUtnLR3n3iieXn
DLw/Yal4QZkLxQ1lBv8NZuD0q9Wq+du4uBsdz6/wLQNb5qmu61XhYrmDGJ/I
BNFnC+XfcjXCzxobnbGpDKzkM+Mc3s5FiPDVRy//ZSDb5Zxr/A5Sz7NTPlX8
mZg78E7wiToXEgHJXjThTOjpsMJnd5L6BMY9DBLNRJaG2KiGJhcVlIWqJyUy
8eb6c113LS75Tv7vO5ZmAnrzg4q0uViUsPu77KpMJL3hXv+0i/yerK06K5uJ
FVvmlMr8R/Q8daisRz4TsVONhZYgfDMKfGo2kft+yyUk6XJR2eoQmLU1E3O+
Slg17OZCacUDrqdaJuYF0xfO0Sd4PAr3mWlkQset4a6mARcZpb5LNutkYsaV
pu5uyEVbru6auXqZ2LR5VUGhEXn/n/Wu74wyseuwydyPxlzo+JnNVOzPhFLS
zv2r9pL61b9vTTTLRGBsr7/5Pi76o2Y/nz2SCbPBfelx+7lwPfxcZ9fxTNge
Ds7kHeDiSoV7p8TJTHSeDg2fNuHCXlOiov90JhIYVtZqBwk+y+cdjxwz8Wl6
gfQFMy7mXXmuleiSiY4q2pPrh7iYklH/YOdO8MZJWL85TPhM2tSs6pMJpwXu
XRIWXJzZ1DwtEJiJ6Sfc3XuPcFGubuj68komFhyen37Fkuz/XS5/MyITaZr7
WyuPEvyF+rIesZlYPz/x5+gxLlb7Lj6xO4ns3/daaP1xwk+U0fuF6ZmYH6Y0
x9aai+wJgYLurEwUaqR9TrPhYn2ba/ntHLJ/ZFHZU1sufBWKhDyuZ+KPbJHz
nJPkvd/f0nVuZ6LR1EFcw474e9NGX+HiTNyd2Ed3PUX0W1OS1VpC6hdrLZlv
T/BFU2eyysn/I656dp/mQu/C/EK7R5lotl7BljjLxbDKWtoGViauBbVNGp8j
froxt32El4n6401Slx24eBz0xvRhQyas7cTXlDlysdiDJ+HbnAmF37lLBp2I
P7Z+WrmrPRNXE8J+yF7gIt7M7vxsRyZ+h7FqjzhzIehmzcftzsRWXSu3OBeC
d9Xvt2F9mXiwznIhx5Xs77ThM/ycicGEmoyfF7m4t7bw/NzBTLR2J85XukTq
6SQoXTeaCWXHV+dOuXOxYnnSkvAfmYiMS7+X4cGFTYKLhd5UJiTobX3PPLmo
keV1z/7NBGMk5R+fN+FL+mFh7Zws7Gx/I6juQ/T3xI7jK5QF4ewHP8/7cgGr
b7LbRbJglbTqRa4fFw/nhj4ZFc+CDN9q6kt/Us8f2uV3lmRh1Xbm/vmBXPjr
6Q6fWpEF1qU5AzpBZC1cemHl6iw4/ht2db/MRezBMrV2uSyIrYjsuxVM+JY5
bxCzIQu3BNt3dV/h4s2FnzlQIut/r8LEQ4m+NwfqTm7LQgYyy/XDuPAwXK1U
uCMLVwVWtfuEc3Ewc9buhFYWXlw511UUQfTwS69XAlkYGrr8rDeS1FdF5PZj
/SxU+jjdkYwm6wUBVd57suBjsdnNOIaLY7vKJTeakPNLGuUCYrnY6/u2qvNQ
FlZX7WXfi+Oi7JzknWjLLIhQSvZ8iCf+vh34fqd1FsQvCtRKJRI9tWqd7T+Z
hScXjFfuTeLinaubWvqZLDDuhZwOTObiurDugd1OWVCzqsy8n0LybmnT/RGX
LOyOHan4kErOE915Its9C4InN3Gk0rngmt84auCThQPjFyv2ULjQN1GjjwZk
ocfmSUZABhfbzOYrZV3JwtFyFft7mQR/kbHw7ogsqC+qXP4+i4ueG4u2fo3J
wnCw9SNJKhdDPpF5yYlZoC6RNzaicdFk9ezEzrQspLyVYvnSib+95jj1ZGaB
/XGHXFEO6Qej+1ih9P/XM8at5yrxY3fjqQ3XspD0akmheB4XPNM8s2f5WXjd
3PN89zXi/4Njca6FWbi75us7j+vEH2+7JSXuZyG2RftN/g0uzIbDB0ofZkHq
zRv265ukXzqLLbCoykKezrPU+be4UNDN9J2ozUL+pISZ9m0u5AwMtqdzsnBp
+uGU8x2Cb5+6jtqTLBgaVcRfLSDnySaltT3Ngs4zGdHWQi5cQt12Xmwh9Qv6
5j2nmAvRLX83ir7MwnHTbc2qd0n/bjF3vNOZhftKnxeeuUf646LsSf2eLFye
K7mLcp/oLXGk9d37LLTxmBZPSrjo7XP/49tP9GU2cuzXA8J3+j73xUNZqE+9
sWfjQ6JfpQyNom9ZML3Yv86qjIuB9T4m+hNZmGx4NBhTTur1c+GDN1NZKLui
kPOoguAXDD596V8WnLw2aw9VcnGjfOCMMH82xsPaHq+q5kLV3qWcLpQN6Shp
rQOPuHh+fOsRFZFs9B6VoAXWcLFv4IBBnXg2ljSXfSmuJfrZNxh6bEk2bteI
rOlhEP9UbZAYWp4N558rDcRYBJ/d+m+BMtlwMf1irsMm+eUkLLNQLhtZqV4H
XThknvs+RL26npyf9FQ9h8vFKrFJx62bs3FMYmh+M4/05wb9KIZyNsT7uhv+
Pubi5cbfk/u3Z2Md75qH0hMu1Depl3dpZKMoePcCm3qCn7Gq7pxONgY6WfFx
DWT+aXmq8GN3NuSS104/auTi7e4zry8bkfvPXDgy+JSLvtF5b+bvz0aj5HXa
iiby3ttdW9IPZmOx1dPmPc0kD9V/tctYZGNiZGDI5znJO6vQxlvHsiEby//z
VgvJq2c0CWXbbCh8XDX8qpXMK9pniipOZaOvWPO5YDuZp8z+ZuicI/iz7ehq
L7iQLgx/yTufjSdHKZb2L7l43StzZu/FbLzOePs3+RXJt+ABw+ce2aDxayex
OkjeLJzrf9g3G6qG5WKjr7kwFU3n6wjMxgJhM1/pLi4+jZR3HQvJhveoeMu+
N2R+WBM3tzsiG5vyfkv4dXNRPG97uE1sNu4xJXbffstFiUDbkZ7EbPwZtLF5
1fP/+SXU3zYtG4O83tMCvSSPAhzH32ZmI7P/6lGVPpLP0TcY1vRs7Bi9uvPk
ey7UGs3fduVlY5nnJ4GED1ykuWWbHs3PBkPcs/bRRy4eFKQveVmQjXbLw6cG
PhH/ZJ3danaP6KUnbFyqn+C1VKI/K83G5e1ibvpfyPw4Ne+EUSXhe2S8y22A
i0PRqzzZNdlQoWhuu/qVC/554e802dnYVv3Z/dkgOc/dPqf0cTYefZy+NjVE
/FPdUaLYmI2YnCsMhREuBp/wrbjenI1YF9+6w6NEf0F8HcvbszHU+aU6+BsX
CyonvyR2kHrav6AWj5H+bch3ULA7G6sT4Nj1nXxPjEHErzcb6q+3yQn9IP0z
6KX0yMds8LGKGlQnyLx1vSfMboDwyS6zPjlJ/LQ4QPfFcDYuWpp1x/3kYsSn
6bDh92y8nwo1rvrFBZ/H90cVk9mgrj6U92mKzDc58/02/MnGzV2sz4v+EP1F
b0/InMnGqidty3SmSf9ipvwSEqDipFKCutNfkgds3SovYSqG3k3upvwj9RE+
1fJRhIpn+xdpcWbI94XQYp1Di6h49a5v9cgsF1HyHnOYS6gI4XceWz6HB/+6
G9KKK6hQka24Z8DPw9huXiJFhoqXNJ6VmwAPGcNjR/nkqCAZ9J0myEPTwgO+
59dT0Wek5V0/lwe9wR/fXihSoaFV/GVciIf/qoVZu5SpEF/2w3D1PB5E7936
fFONCg9tyZS983mI/vHttKgGFdcEJBo9F/DQUMiv5bGLCpunYyO5IjzYfPvn
0KVL3jdQMftUlIeCl3yj/xlSwS5zmJkU4+H5acWmG3upkIsQHlwjzsONa9n8
80ypGC+mcvcv4iE12iXlwmEqTlxWiPaW4MFetM73uSUVOXuLta4t5sFuOatq
mzUV+2zV3jyT5KEy2f9Q6kmCX4h17ucSHmoOLdX/cZqKq0nmfWuW8nBH+UGC
uSMVA3qTRvuX8eD8y0nloTMVbx3uUL2W82DmcnLr4ktUFBtc6s5dwQPDtCTc
zYuK+zIW85+u5OHMoYDtz/2oyN1xRH5iFcEj16uz+TIVcc2+SqtleHjk+Ccv
KpSKJnne2j2ryZozZPsxkooNfhqC7rI8nHvc5vlfHBXZQj0vaGt4eDX79HNW
EhUxwuXJdWt5MJieLBlPo4JW9ljrmxxZq1/q2J9FxZjBovbl8jwUbbS2vEmn
4ssIzVJPgYd9+u3b/uZRofnxQsOF9QT/6MRZ83wqxI6Gb6Bs4CE37v1kQQEV
PL+vHsyN5P8eFX2zd6kw9s+9+2UTj8zHKeuPlFJxJ6Lw5aLNPLSdS60vqKAi
on7hV00lHvbMvOL9e0T059Q6aL+FB8dp/1WHWFQUpf/oitvKQ2tK7vMbPKIf
18CKMmUelo6c6pmsp8Jd5uKVnm08UFX7jI2bqKjntewUUuVBLFhjYVYruS/s
+tutajxYfoneNvCSCqugIdej23kY9ft2b2cXFedb7o0G7+AhTic2JrKHioaM
Mes76jx82ObDfvmeig+jZRWtO3k4v/+luVw/FUHfZ2emNHigB7H0Lw5Swax4
tX2tFg+69y2Ta0apOHpE69hebR5+cio1hX9Qsf2DitOlXTy0JPHpHv5FBceN
7ZCtw4PVoOkN+jQV7xYPmnP+42Gczj7dP0vF487SLV/BQ8R5jxBlQRqU21ZP
LtrNw3bxiL8+82j4b75qoYYe2Q/JVyxRGqzjxw7Y6fPQXqAtIixBQ96ZEz1R
BsQ/46tyTaRo8KYGW9835EG8qi05bQUNRduP1XcY8WCU6t/XKUNDosbwmhlj
HhQltifKyNHQUQBHhb08+NWuop5aT0NtrGXOgX3En1IHBfMVaRjt3s722M/D
U8pQ05etNHjQ37VSD/BwsWThxCY1Gr40Hm3hmJD9ra/8LuykYZfdzZoBUx6q
j504UaxNg/jxBoq4GQ89t+quDYOGnSX1tuqHeOBbtMlAyYCGTcdvSdoe5uHN
+3zDC3toaDdxrAwz58HhtNWtggM0JARL7C204OHAS7tzX8xoUPqQ39B6hIdD
zl0R8kdoWOawSf2XJQ8LbPsET1mR9Uxuiswxwkdr6ke6LQ0BFLFufSselgyI
yXWeomHJSu/F548T/bFd2YvP0aDm07Mz2Zr4waWdeeA8DbkZxvsrbHh4OX1E
JtKV8GtXdeCtLfH3paVvme7k/Fq1XfwnyXuat03/9KbBMJGxYqMdDxRhrv/W
ABr+PrL6bHKK6Ff8y/GzwTQky4vmetjzsLKllkYLo+FTUadR9mke6jbY6bRF
kXpu471lnuGBf3IEQvE0NCa12H06y8PyBWE3tJJpqLw158V8Bx5it+9ydE2n
YfigrZqyIw9cTfXEa1k0CJztD7Fw4sG0M0HqJZ2GSUYe0+88D2X1J2fmXqPh
oEry16sXePCuatizM5+G1elV/I+diV7NP084FNAg+khmwVcXHr5qt/Nn3aXB
3Is3K3aR7Bctdq9/QAM94+5HVTcerlslGfwsp0F+pLf86CUeZu5n+co/Iu8x
OuEd6E70lvlp4WEmweOmpHDNg4d78UnCwVwaytRMuXWePPTNr7AvekLDHut6
k0EvHh4Ee655/ZTo6x6tfqEPD8bHvujytxB9TD5XVvMl9/1UfKz0goaLP85E
HvXjobnSutDyNQ27XU49C/An9Ruj/AjupmGjQsNMbgAPQaOTuXd6aZB6S1/z
OJAH1p/M+60fiV4Pfdw2EET6g0WW3NQXcp5+rrJoMOlX6pK/Vw/TUOX6Unrb
FR7OtsurGY7RcDMxcso8hOSLxdfW8xM0zNhUc31CCf/vA9uTpgg/qW4BtDAe
AjKnd5b9paH08305VjgPQokhczr56HgkGlD1IYIHk5eKytOCdLTUvNolFMXD
LU9Jjsx8Olj5vPuboon+Lx2thBgdywP3SJjE8NBRt3jxKQk63o06nHKLJX44
d6otRIqOyWKFvLQ4Hg7rn5y8toKOqNMRzRXxPMTv3niZI0NHKTP2a1cC8Z9e
54W+tWS/o+bE30QeNsrGMWcU6EgWoYzIJvOwv8jGW1qRjsOm117ppfDw94Fj
muZWOp68PlV8NpUH3tRTKUtVOgRM3lyKTuNB9b/cf5fU6Wg8tHB9UTrpL1pz
9ido0XE2ek5jM4WH5BzRmdv/0fEnpfL4WAYP6ot7lnL16FBduL17cRbx565E
SrcRHSY0/307snmYW6XtP7GP3N+ReOcolfhp1Zw60YN09Bz3nPSj8aD187eX
vDkd4G1VodOJ/1p3J2gfpcP2DseamcOD3JaJBYet6Wi+ts2r7yoPoZFK3xxO
0tFtGBzEn0f65SEhraDTdLhteuApf43wPU0fSnGgY1tf43Gj64TfYRHBWxfo
MPrbpOx4g4eUCNew6ouEv4XMHzE3ST1k+5yaPOhYdzvvVlE+D4ligZXvfEi9
zH33NN/iYV2OrfNYAB151/Z0jd4mebMkL3rOFTqcpKWsFhWQ95aeEF0cTsdR
0/f1KoU8+N4v+7U2mo7r7BIF8yLyPjD2qcTT0fon0t2zmORvfNpc3WQ6AsIc
7lHuEr3VHN5omk7w9B7pqrhH5qdhqYfWWXTsSDvy4/V9HmrVp/Id6XTQ1pz/
O1XCw9WiJXO88uiQnJ85saKU+O1I5OMrN+lIb+rt1npI8kzTcSzuDqnvV+NS
6zKSBxavwjOK6ejvafcJLCf8Xx0IySuhY4NCuFJOBQ+u8xhfCsro2Kl1spVR
ycPnAJeK0io6rmU4nH5XRfL87ZLRR7VkXZr3eaaa+G3e80Qumw6FuQuPytaQ
PHv1MKvxMdG7wMNK1JL7lrwXaW2gY+m6NGE7Bg+2SW4Dr5rokOh4YHSFycOi
+UFbu1vpxG+LvfJYPHz6b+273peEP0ZVKptN5st+n18fO+mgt93O7ePw4PWA
5v/lLR2umh9pfDzC/57bDoN9xG+nXKPWPCbzhUk5c/gTHT/KD9jr1vHw4mRf
8OgAHeF5IUp2T4g/l+gXfRumwzN2UX9wPQ+Rf37pjo3RkdX9NzG3gcwLOSt2
j02QevzZu4HVSPLqMrfo2xQd0Qf+R3F1x2P5vlEkKzKyszOjIkSFy4oSIRTS
EGmovqGSRKGiSGnY73xekVEUaVjxPs/zKjISUXZGZpSRxO/+/Xl/nnFf93XO
dc65/z7tel8D5xREoiYWM4FtLKm59KEGusbWvBvjooCAXGqCYj3Kg4enAkd4
KbCw/3af2UfEx67KqCEBCsi4TWj5NNRAZH0az3dhCuw9SfqEN9bAcFzaRLcY
BernZaPSm2oA3Rp2fJWkgOyhwYevm2vg2tsQgVZZClT93pz65VMNbKiP3tKo
QAEuGZ74uZYaoPSoNNaqUGBScf8Z6dYaeG544nO1OgXcfY3BuA3ltX/Bdm+1
KdBiQudy/4Ly8NkD617oof1m04uC21Gef779dK4+BWKntfcmddQgXd+gyjCi
QEeEU9+zrzVAmjlap5hSIGtk1dGP31A+eF3YkGBGgVO3jjeNddbAjvMXaqMs
0fMnfvqrutE6rHjTRVsKnEtbcVWnB+WT+lieUzspwMlyKLfvRf04J2h90JEC
QfJmo8f6UH71cptwdqHAWuuvAtf7a6D/ylV+a3cKrA7QlWZ+r4GrePYdQ08K
PP24aU3VQA36bvCaug8FvlSPLncOovMdcO+VPEKBuLij3/4OofvCUeFnvP4U
cPZPyZH7UQPzPNojv45ToCLtjr/JCPJjoXf3+wIpoBa4U8xjFM235VRO438U
KJH7kBc8hvQroFmvIgThMyBrcm8c9X9LpFJeKAW+Chs/L5hA8xuwOjIlHPW7
Xk3xw2QNpLIyd8dcpYDIsYHQ4Z/Iv9OtY8/GUCBC5Fr1yukaUPwhZ+AVS4FA
7tlFtV/Izzea7bKJp8BgmIOW5W+kr1w1DXp3KZD39JrVwRl0H5gg2VIPKHCt
NWP35dka8L7ur72UjN7XpO1ImasBtx3PFwbSKWDRcmdT8Tza/9n77fVUChDi
gYJNf2pAcDs5+oJJAUx826fxhRrQ834nlP6YAq95lxKEFlF/LjWnXs2lQI/8
my1a/2qg+++aZP+nFPgYHdRos4T8xZbGs+s5BRZPankfWUb5Ne9Ol95LCnxe
7Pp0hYsNf27M64i9oUB+QIZ5GjcbLqv8+T5dToHspsMpJTxsiKvJEf38jgKv
Ajb1Nq1gg36RSu5LnAJsJ5G1E7xsqFS/XJxSSwFawaKtEB8b1rt/3HipngLD
eVyHNfnZcO2/LXKeTRRYf0bhpLUAG/gZH0JMPlOgXNLN75AgG3KEsy2k2ykw
wc52uizEhoqG3rDf3yiwgqaonbyKDbM8jzSae1D91aXTRcJscH3VbvXsOwXa
nMMK6kXYYLHI+Rg/TAFfv2OeP1az4V5LeN3xMQqcl7/6i1eMDSzrVdttflLg
zr3aSBVxNmhb3pNX+k2BAz32C9sl2KBWvS5wfo4Cpuv+Hdu/BtXzskuv+S/q
d9DYu2BJNhzl7zict0yBwj7Z1YlSbChL3sh7fQUVshNuODyRZkOv1YycDz8V
7l03DmXLsIGrx45huIoK57p0H3bLonqszdKFRKmwriCQsSDHhi3GE7y9ElQI
55mnSq1F54240PtSmgq6k58S9BXYMNIxsilBngpcMTyBuxXR+wLHfx5RosL+
uptbA5TY0PyKZ52xGhU+f/Gbv6bMBsWMVlJAkwrdxZnZGSpssPP82/VVhwrs
QCP7l6psoN+/deLpBio0829sa1Rjw/fBNP9rBlTYdT9h/+g6tB6z/eRqTIVt
a9w4KzXYkGaMFattpUJd0nUdFU02NDnWC/wyo8LPNerh27TY0FP6taHakgrv
qEbl7tpsyJ0bFLxvS4U549eTZ3XYUHuDv/TITirc/lYscWs9G460ebRtdKTC
5ofrNTFdNvAeGDm16EyF4oOK68v12PAjrDOo1g39z/SeUtsGNiin2I892k8F
HvWbK6Y2skFW3KrD9wAVfivwtAvps6HVom/7hsNU2KHCT1M3YINMiI34/FEq
HNFJ9bDYzAa+v1e8qwOo8GLzq8X9hmzYqZAtk3CKCuXGpx4GGbEhU7Zjp8dZ
KvSuL1KIN2bDK92NE4rBVDgleO8RawsbFOLf8g9eoEIJKbhcboK+P57+qCCM
Csveql5tpmzwH+lLOR9BhbTSduznVjbkby1YvT2KClijcbfgdjQvIeILXDeo
cDHVdNU6Mzbcfq7lTcRRQZVrQMvMnA2bhQQ2xSdQoXXO3NjDAvEp7v0l53to
v7N2hmeBDe+3xJqseUiFob3carGWaL5k9gW2plDhv6QgbroVG4a0nSXTMqhw
QTq96ZU1G0Z9b28+QKOCRH3E/SYbNriUKBMKGBV20pRtR2zRecS0GjofU0Hx
YvQgjx0bVLxeOVFzEX+3Pglba8+GoKBRq0NP0fkak/8Z7kT9MP6Sp/icCvJq
e4Idd6F5vpIc/62ECnwSzW3+Dojf0ha96a+pQF7X2Bixmw036wfzPcupcP7g
7guPHFF/T+ZMSL2jgnCkXUGBExv+Pkl/3MymAoOUa8X3sCF61+eWRA4V7OU5
k53ObLj/778whzoqjLm7L8y4sMH5QvTDlY1U6PR4NyOylw3uB9Q1qz5RYeGP
eJ+GGxts3c9svNxGhRjFXZXm7mzoWD5fYPiVCkEZJ+94eLDh6exebKyLCmJ7
Ljqe2ceG4Holsaw+VN/q4MXr+5F+rfn5y2eQCrXFhymZnmzwcu3aIzlCBVNZ
603FXoi/QtyqH8apoCSq8PyDNxukK/87FTVFhftnf2r0H0B6M2ilazJDhT9C
1bcXfNgg/DvRb2yeCrTSBz3ihxCe+86uYSwifO1OaOkcRvy4OLfNg4sG87es
D1seYcPiS6sOAV4a3HDViNvvy4ZPF/yn3vLT4OvpNcyzR5HeCYVeO7uKBvG5
ogU3/NjwuPZerIooDeS+KDzJ9GdD0TKHr1mCBmLV5skvjiH9+L1lKVqaBrJG
F86/D2DD9OjUGUN5GrTP4za9x9nwS018X78iDRbaN/POn2BDdWPey/uqNAik
V5SsPoX4rdN+10qDBrVrTntqBLJB06uwd1KbBjJ/zce2n2aDcdzOfIoeDfQV
TIL2nmHDi/ZXkw76NFht5j104iza76Rs/pwhDZqUcvdc/Y8NTNfIXsyEBpGx
OtmPzrHBFOO+57ydBmamX3/mBSF/CXxdumBBA+/pd7rVwQi/52WeWdY0ELnY
s/9LCBsehquFONvRgB299cLEeTY8r+Hm/7OLBm2tDTG8F5GeRwdJMp1o0LDp
cYx8KBsC8uIyHFxpsN2h8rz+JTbs0T2UOe1Og+pexf12YUh/RwRk0j1poFjE
Xu9zGendB9oqKx90vuCXk0HhaL4Ktl4eOkyD8M6ZrNgrbDA7Pn70jh8N/PJu
OFEi2HC2rgnffJwGpfdPDD6PRPjm/mO2naJB/i7GOc5VNqR/iF0IP0uDnTc2
j3VeY8OxqZt1ysGoPwtKXr+i2JDQIS5Xc4EGNgdOlgrEoHotoedYGA0OHpDk
V7rOhketGmoCETQYzFPbaXiDDcsO37qeXKMB5V/y5Z03Ed72YdK7r9NAl+s8
9WAsG9TPrakdjaVByNGyF8FxbBDzfzcbH0+D3c3Bb2JvscGwLI2me5cGA4tp
zzNvs4Ej8qLm/X0aOCcaZRbFI30cXud3MpkG7wx2hBIJbJD4zBPJn04DZtJH
m693kP94BUhmUWjgu/8T989E1P9Zf01rBg1u6u4r4r3HhtMaUsVdLBp8LvHa
K5eE/NHnTvnlHBrMZPZ833CfDftWfbeWzqfBxM3xE9YP0Hmpm2yLntGAKhvT
te8h6kf4zXe7X9DAaBbbEfgI8WPF8puBlzSYrN5LvZqM8E96pn/1DQ3MVe8P
P0hB/hPxVE22ggbnn/ur56QivspJJBW+o4GVTL1rWRob+gp/hu/EaXBksv5c
YzobnsUf6e/m0OB5+8mo7xmI72Oh5MU6hMd5LGY+kw3DYk7aIo00eHEgIlSY
ygZcf3Yl9gnxX2/BR4XGBqWrt46YtiG8oxWMjOiovvWKpvUdNOCaH1y0ZyC8
D5AJvl002KbpU3qAifqzhXpoppcG6x9H+v2HofntKC2IG6DBK1FX7hgWmn/f
9ZfX/qAB98Lne8lZbCjuWcUuGKOB1F9RidzHbFhxPDgefiI+5HDfKM9mwzmu
842Nv2hgkVzwozEH6ctzzQe+czQ47ilt+f0J4vMV+qepBRpkRlnEzeUivvvM
JUUt0aAE064WymfDIKZyXICbDh+d28YVC9hwUdaB3cBDB0lpp1UGT9nwH09M
TzIvHTpvJMjbPmPDfo/Wtwf56FC9IXXt/kI2DPA471MXoMOxjODVp4rYsHVh
7tmIIB2uHlD6deU5G/y0vnEKV9HBYIFSe/cF8ovzfIyLInS4yfM7iVmM8K+N
MjUTpcOPJTXHkhI21At53eUWp0PepQ3z5Es2uK1NySIk6HB9Xiq5oxT1+6td
eLwkHcz4ujXGX6F+aoWIuUjToUE7Pnv5NfKXb5rHJGXp4DaosFbiLRveNp0O
+yJHhw3s5GvqZWww6XJ2ylxLhxK7v21bytlw8HNHz2FFOjyeclTdVcGGL3Gy
RuuU6UDaJ/ocqGSDHrnGflCFDus/vLt1pooNbT5tck/U6DC++CPn6jvkD5Jn
8wPV6RB4UPBNUjUbkov7ljZoovdPq5VjNSgvrrAU/6lFh95sk+clbDaEVt/r
L9Khw43E3Wkkzob+590XQnTpoEo5EtxOoPx734RjtIEOg85h5qMkGxwUsI6Z
jXT4Ty11YZGD8BHcUPBSH53/buWT1e/RfIn1QOhmOoDYtIPKBzZQB4j7JkZ0
8Ffa3GVQxwbvbWNZc8Z0+GcQ7WdTj/Cr8A4rNaGDd/X3DvePyB+VFEVCt9JB
z87HNqAB5Q9eC98t29H/DUdpoY1sCJHjXJgxQ3gtPRiPa0L6w0M4FFvQwVTB
a0N6M8qbftY9wZZ0+LBsdjjvE9rvm/0WA2s6sNdax5S1sAGEex0nbRCf+k6l
1X9mg+VdWfWCHXRIq3nN6GplQ/vS/NtT9nQo0jfInGxjQ810gqT2LjpkpX6K
42pH/Vju2jDgQAfjU9hx8Q42zJf+4Wc60mHjGsxU7SsbFvKGmIf20KGA6/Pf
zd/YUHjyxZK8Cx2mqNuLbDrZcObK8bVtrnS44tXu6d7FhitnVv+570aHkfTC
af9upIc1z1P2eNDBo74m8kIPGya4D88J7qcD4SX170Yv0u88RVnckw6FOdln
kvtQXrD88+eqNx2iVCMaH/ezIdB8MXObDx30dVM1Sr8jPigacM8cpMNL3b+n
yQGUrzyZms8O0+FkXM7jtkGUt495i5z0pUNuFrN5aAjtV+pXouZHB/Oh0Z9z
w2xgvOMoffNH/Sq8yS0wwoaoqQe7HgXQ4dzRC7yyo2zIK24w3nOCDqmH3/zR
GkP6d+FmP98pOuwQ8Ow1GUfzl1m9tzKQDofLXN7aTyA+JibGhJ6hI515HLt/
EulT4e8Lm/6jw/FqH7vjPxF+R5d1hs7Rwb3x/NzFKcSfFa9p1GDET9+p9JvT
6L7yU7fN4zwdZJtb9JN/IXyvH20UvkgHxwjV11m/kR5KHY+vCaVDXXm7YckM
0s8FG4HLYUgPxpfp7FnkDzdX2OuH00H0WDJXyxzKM0KF9oNX6KAWQdvbP4/0
47ObUGYkmpc7iinTf5BfG/5JdL1GB/4xiY/cf9nAPpv7mS+aDjmTUXNii2ie
PwZ1vY2hQ/j46TUq/9jgmOb15NwNxO+traqbltjwUvz0Fo1YOixpV6lZLKP7
2aUXN9rj6JAtskHaiQsHYZFtKXduI/5sU148wI3DgJBQoFUCHVy40lpO8eCA
52/gnrlDh/eFmbSwFTgorn/mlXOXDlUZegfjeHGoeJV6/kAS6r/YbpGUlThk
xv92Xf2ADlyHFp5l8eEw/6luquohHT41me0o5sdhU5Wue0gyHbxeS9ZXC+Bw
LGJtmEYq0qsj1+2bBHFYYfz4SFsaHdQlE4u7hXC4LNoqdCuDDhZKRpITq3Aw
3FwSuo1CB9/aSwGLwjiMVDllj1LpIHH4UJ7Qahzyvj1Jy6TTQVl7qE9WFAcx
1qc9Tkw6FJ+WEtESw0HS6DPxD6OD3PlRHWNxHCyzX3E/zUJ6ez1wq40EDk+k
4pYPZqPvB1K2u65B/XnkVCXyBPGlPVj/sCQOF7eusS3PRfVmL8mckcJBRbL/
9ul8OsTfN5++LI3DESPy4dqnCL9Og8o4GRzssmt93z9D/a/tjEyWxYEa+nvq
UhEdnqTbGLDkcMgvcN2h9YIOKveOtRbJ42DvMnrgczEdYkZ2nK1ci8Nevw/G
MS8RH38Mztcp4FA8/LdZ/xU6/weHix2KOKztuWnY9ZoOpR9DBoeUcOC2v7g/
/i2aV33/XTPKOFBkWyxMy1E9G5VoPKo4aOzJ/fG9gg7NPKwhUTUcQrt4PJOq
6LByZE5NcR0OXBVDt8yr/6+XCq7r1XE42X306o8a5A/tEsEmGji0bo40fYTT
Qcej64atJg5uj21KLEmkf7XXEly1cBDRLJ8Z5dCBdmbxxiFtHMwyfv9Jfo/0
JswtOFAHh8LxX++s6uigsC7O9dJ6HJg8uNNYPR2s6JnrbuiifpYHUZIb6NCl
8WA4SQ/htbSiyLKJDvbDZ+jUDTjcZN2IG2mmg/jaTbvzNuJQn8Cl/rAF1TP1
Zbh0E9ovKTLGvJUObZlnwtj6OBy9LZg92Ib46Ty52GiA+LcnL/FuOx2cth0J
6dyMQ2ThmW2mX+mgfaf62w9DHARivHN7viH9DZXdOmuEw8tH4V1xXXRgafvH
8WzB4UpJR6t+Dx0MP2a/X22CQ0NB1IMvvXT4+mhgWd4Uh9U7L0te66fDnnxl
ba2tOHxy+OilNUCHF+aeNobbcBi8HOv3cZAOsReSXGE7DlEZzwwuDCN9iKzf
u9sMh2unXdhrR+gQF73afr854kd+yNrqUeQ/efs2+lngICW7zuTEONJn1RyB
/wDN48kTMqsnEd7CK1svW+Lgut+p7MVPOqx+9F/yTSsculK/anhN02Go58eu
+9aIX70K7ku/6LBf+uJPig0O7n3y9tgMyi/e0ref2OKgvbt7yX6ODjPNddIl
O3A4XhsSPjZPh0lmRnKVHQ7j/H1l9xZQfpi4Llhnj4NnoWGN0SLqZ9vt/9p2
Iv6fDE788o8Oodeecfp2IXzbspWuLCM/WDUjOeGAgyO1M0SZmwGSqQfd/+zG
gX1QMbGahwEe9qM3eZ1wuF187swxXgacNqXni+7BQQd6xQX4GKB4OxKXd0b9
TrkUnsvPgDTvuCYNF4TXfstcR0EG7CYrG/VdcQiXsKZOCDFgw7hmzfa9aP9D
sfvvCTNgx3Bljp0b+l+9XKvBagbsaUmIcnXHwWSCR/6TKAP+fLjr5OOBg4yz
47rz4gzAf7wXPr4Ph4nw5SnJNQwQsbesDNqPg8SSxs0SSQb8Xpzyv+KJ5u9g
bbeHNANer+v7d9MLB2+lX0szMgyQ+CRxO8kbB388v/+RHAP+qt4UzDyAw/ZP
y3eM1zLgu6bFlcc+OMSQM/9aFBhwec6sr/Agju6BqYbnldD/c65vf3sIhzj3
nxvXqDCg2lkmDj+MQ1kv/88iVQbkL8+SDUcQn82HL7qsYwB3ncbfdl/0/df0
mgl1BgCZpfr9KA5X9XVaEzQZcGhF2PYJPxx68zKfrtdmwIskxs55fxw6ypYc
OToM+BStuosnAIeFBs+iY7oM6B5cMBM+jsOkc/FXng0M2Fy/SV36BA6mWfJ1
tI0MYNlWLymfRPq05VG0mT7C70Bxnc4pHN4f37D8xYABdUoCiYaBOMxmjFld
MET1ZVZam5/GwcPwm4O4McKn+9uI3Rkc1ieslC/YwoDlX743Xc6i/XiCn+00
ZUDMgIuU9384fJtav+r7VgbIV+Sl+J3DQaho64ar2xmQEXte5EwQDkvJ2VLy
5gzYsrvg4sVgHFrmItjFFog/4p6froYg/dMgtjpbIn70XVx36zwOb8/duvDD
igG8+Krj9y/goK7VFBpjw4CzVbLUjIuoHw8fWyruYEBmB43DCkX6wbum8aUd
qk8WGyy4hENVubKmy04GXLimPv8yDIenfK3WP3YxwFNK81/lZaRv60AzejcD
rL4+meGEI73a598o78QA889FvU1XcKjp3mP1Yg8DXq60fNcRgepd5A/b7YL4
fHbfw/5IxMeR1NB+VwasFp/zHruK+tcrZB7uxoC34+ukZq4h/ikcr5XwYACT
t7v6XxQOdz++VMjdxwBTj/X+fDE4NG9YYWLlyYCtXfx/Vl/H4Wegh+wXLwYM
UMKiZG7gUPnqZdXZAwzoSYr6p3wTh/vW+vorDyI8SlXPaMficNr4Q0DGIQZY
CPk06sfhMP32nr/BEQa8v7lZa+stHFYu3dIhfRmgqp0dZHUbhyLVqhIfP/T/
4bfPdsXjkLDbTHDanwEyNcG9rgk4TFH41WMDGKBZWM/nfQfpn6kun8IJBszk
fFQ+mojOv63wWeFJBnCyQvVO3cXBpYqmsiOQAQ7U93rB91A/+3m82k8zIPxW
rcrlJOS/5X2eZ84yYPLgRYHo+zj88dupwn2OAUnin/pvPUD9GTN79jCIAalp
vc+THuKgdaJ2pXYIAzpHsAtpjxC+w7Pr3p5H8/ZnrR4jGelHxEfBPRcZsPhq
d2tOCg67DLxKe0IZcEzB+HxhKg77xeh6IWEM0JHuWPkqDYc96/JPrgxnAFeq
WXxlOg5yQTfPplxhgN6DQ7xkBg53lky260Qy4My8VdDHTKQfH2sb3lxFeJcO
N32m4CDfb6vnGIXmp8pds5OK9Hjbc5fOaAao8MSd/U5DftMkb372OjrPqeu5
o3SUx1ixU0s3EN5DuzumGUifC7jP3o1lACWg598fJg6jvUnPlW8hfWyxkeJm
4dBoalX57DYDjBQuqQhk4eCQJfsQEhgQuP6qsuhjlMdkVQ0a7qD5/+EtIZ2N
5vm6X/KhuwzYaSvyRyEHB9uW4ZrxewxQUE/9tO4JDqkzr19fuY/0JPgfY30u
4ldTd+iqhwy4IgP+BnmIL65+S2mPGNDx95C8aT4O172dnLRTGDDId5htUYDD
jabH/i9TGZCobHV0x1McClIv2dqmM2CXHv/v3c8QH+99GGvKYEC/xIuwvYWo
ntScg4cpDHjyyu6XZxGa/3jZlDEqA9x52EcOP8chy049LYyO5rdFr/rYCxwi
GC1+fEwG+IrHyJwuxmF3yOa5+xgDQimcI8ElSF+T7NyUsxjwynuZcuklDlsb
5C7lPUZ81NVpiCzFgW+p+JhJDtL3n/a/r7/C4ey4ikLNE1Tf7YMi8a9xGDoV
kLEnjwHGHYHySW/QfFon9rfnMyCq8vzalLc4RJszfvs/ZYCd3GUxShnSZ/Wc
j5PPGLCNiPjDLMdBtCIv6HIR4hMrqjWnAgdOfXEn7wsGuCXFZj+txGGNdJ3E
3WIGCJ1KOl1chfq7f0FM7iUDhoUYGm/eof677vzCLEV67PyqubIaB72qihN6
rxEeku0heA2at0MB1SVvGPB180rBD2wcygfsByzKGLB0w+J+I46DvsjpJrIc
6d/QTdFWAvnJ7a83XSoZML2p59pXEr0vRlvZXoX4aOo42MNB/uFa6eRbjfrX
XgeDtTjk/rM9/KOGAXM//O6MvsdhR7XptiCcARpWaxp+fkD+vRvrmicYcKPk
G+9sHZpf2zuO1zjI3xWrN/6tx6HPfTmG/z0D1jrhjlwNOJSu47mR+IEByfLD
h1Y2onn2oDpL1TNgyEvvmFATDsSdb/0ZHxnwvOvBYdFmlN/P4FZqjQwIu6Ky
R/IT0usHvidzmpBfrWzRl2tBeFFee2/8hPTZsZBf6TPSa61WqeIWBlSuK21W
a8Vh7H1l+tZWNA8HRpK02lA/VK7+qGhD816ze4feFxzMyxV4bNuRXm7sHNNv
xyFxC+M7p4MB8SfpccYdOCQpSSU5fWPAmG2K7LavOPjwRfE3dzJgNLEm0+Ib
2v/KuP2+bnQeKS0pm06kD6v99nb0IL99XBNl34XyhP2I5qE+hNfqjL7d3Tgo
Fcbjvf0MqJF7ZuLSg8OZJueNxwbQeR9yR7n3oryoD77DgwyIdXhY4dmHw4m9
Rw8FDiN94Dv506cfB79X7zQmfiB+JEVJ+35Hear/WOm5UQaUlnbrHxtAeuC6
f82vMaTvljfg5CDKH1HUrRcmGLB+NsT6zBCahzGb9XOTCH9awdagYRxeCbsM
XJpiAD+fkcaFHygPe304tTCN9GFSYGXYCA61OyvehP9G9a3b2H5lFPFnj8Hn
xRmUn05kMa6NofvfN703EXMMsI05d+j6OLpP+b8+uTTPgA9bk0TjJhB+bt39
kQsMKHcRLImfRO9LZ2sv/2WAdkLHnrs/Ed/k5Eyv/kP9fMbXeX8K+Q1uLrG8
hPT26t3DydM4JEcrlkZyMSGj7GJr2i8cMkqqNJe4mUjPKqwov9H9r3qTb8QK
JnjfPs6gz6D7qnBIwCIvEx5Rzs9gs8iff93fEs7HhDr1IfPsOcTf1pSmP/xM
gJ6qy7nz6D4jftvkkiATLt9dkV/wBwdf7uATs0JMwKcKmwoX0P1vab//eWEm
TOLvR1/8xaHnsK3utAgTuN/vXXi5iPz5CpT/J8qEgrcO/17/w8Hiiav8uBgT
rD2Lf5ctoX6YxFifkmCCp09ST+UyDqzQb8ZDa5hgcr2/qpqLAMbrY7/9pJhw
LT7/Ec5NwNIurcgeaSbc2TBxiMNDQPh5nU8+skzg1chV+LCCgI/R5399kWOC
vF7fx3peAlaXi3W7r2VC2mLKhcaVBMrffMmNCkx461wv9omPAOW6g7KOSmj/
rhj6Z34CrmsrB5DKTEg+Uq7+RYCA05V7r1qrMmFHYjilQ5CAmQYu/3I1JjQq
VQl1ChGgl2ogaarOhE5OwunuVQTcdhu/+1yDCb3W/dW9wgQ8MzNr09NiQoo1
LvJdhICkeM2Rx9pMOBNh5DS4mgCl0GKOynom7MzZHDUsSsA1o4ngdF0mhIa+
ezIiRkDX7NfhNRuYMELtI8bECWicvLH+zkYmiDWnfJmQIMDP+bcJnz4TPtX0
df1cg9Y2m8SvGjChWBNvn5YkIHXe4uXcZibk5lvW/pYi4EaartY5IyZs499f
MCtNwCHnf37Dxkw4PSR4c14GPbcqO33EhAll/7zdFmQJiHp0zuqLKRPcFnZL
LcoRYP+fWp/zNiaUJ3R9+CdPwKqp9j3kdiao+kuGLq8l4Oh2WqyFORN0Nk1K
cysSYHLmckKJBRMmMs7l8SgR8AALOahnyYStnulGvMqo/wv3F5hWTDAXP/t8
pQp6frvHT86GCaUh4+r8qgS8Pu2fdteWCcJ68gkCagSElWpmrLRjwuDAzJDg
OgJUrm46GW7PhArHaNNV6gSYtd1cMbUT8X3VuwhhDQKKG41OBTig89a9KBXR
JGBTuBXl624m7NvqM7haiwD5geJMFycmSCy+FRTTJsBDPuUEvocJt8pbVMV1
CGjV+Mm1zQXVq5mzUWI9AYVinGNPXZmwvctEf40uAb97NVPU3Jigf+eGpqQe
AUE0yUfJ7ojfHffFpTYQIOyUdlhoHxM2nPadktpIgOB42WzEfiZo/5jGpTcR
EH0t1nvKkwnDszvvyugTwMfHHe/vjfi17ZiTrAEBfZcN4toOMIH02sUlt5mA
lV9V9jocZILG/Gy2nCEBISptw2WHmNDy+j9beSPUHxsfx01HmBBgXfJZ3piA
uW2vrjB8mVBjVHtg7RbEz7/TYWv8mJBvWNC61oQA2zBJ2xv+TBDqPWqnYEpA
TJb619ljTCjsGs1V2EpA+jldOHGcCe/qd/EqbiMgh6N/rv0EE2SdI/cqbidg
bYbZWYdTTGjjiX+kaEZAc/O+rW8D0fzfCqpXNCcg2Cu2SfcMEwauGS4oWhBQ
Jt26JfMsE27fal6rBAS4TzmcFD6H6rVy2axkScCT+vETV4JQ/+2emitZEfAi
kTAeC2ZC6pYJcyVrhK90Z8OB86j+p+KGSjZIH2y2mny4gN7fLa+oZEuA9kxf
4LZQJlx4IriouIOAc/x9Z55cQnri39ugaEfAfx4W5rKXmbBRBktVtCdA6tVy
+81wtP9Bl32KOwmw4t9oO3MFzWPTiIDiLgKOyTWF+0Uy4aPw+UIFBwLcqn9e
a7qK9OzJuKPCbgIWWx66QRQTFKy8utY6EjCshv/Kj2bC88BX/mud0DyG3/KV
v86EpnfCPfJ70P75PzJjbzDB8et+F3lnAi5Fj2f9vsmE684ZJXIuBBhxMq/4
xjEhquSLqJwr0i/7ZZWPtxAemPhh2b3o/ITCg23xSI8K7TEZNwImVv1rfpzA
hO/nrnyTdidgx7fsHolEJhCXi4SkPQhwWFAvi7zLhMdHhzdI7SNgWfPKsZF7
TJguU7OT3E9Ak2rJN4/7qL+KR93WeBJg+KRN9d0DJqyQzfGQ8CJAMmzUSO8R
E5xg1lHcmwB9x3mplGQmaGru2Sp2AM3Lt5U4dyoT6IeK5EV9CPDtWWt9Og3t
d1l1SuQgAQOrre+0pjPh5Cp6mfAhArQUrj22zETzy9gYseowAUNvOu/kUpiA
ffy4WegIAY8zj9pI0pD+qkZ3Cvgi/p6TJiPoTDi33iGC/ygBToNcckMMJjhf
0pbg80N8ydHZ6oIhvU9XyuT1R3z2S9V6zUJ4KG1cu+IY4mul+3fVx0ywuO95
lzuAgPfHAv67nc2EmRja/DJaP/jbwpnOYULYNd79S8cJeKeR89M7lwnHJG/l
Lp4ggIwdGqzOQ/r+YeOvhZNI72vS89YXoHnaPKf/5xTaP7TW4v5TJtxs6feb
CySAxzac/ucZE6TMZuNnThPQwi5tPFLEBJ7fm578OoP4/+hmA/kc9ePm/bdT
ZwmwdpnM3FjMBOkI5ZrJ/wggEv6YPiphgp3vl8rxc4hfvfnY35dM+Pq2omg0
CK2/i3X6vkL6JdWS+iOYAG+dDQPkaya8nJG7MBRCgJ2VYNmGt0zI/p5kN3Ce
gPayfN8HZWgeTpqL9F9A++kqt86XM6FbSKm25yLyS7kTcocqmbDH2fhyVygB
mZJ3dWuqmPCm7LrKt0sE5GVlCGtXIz3+IlLWHkbAK49HZQk1TIjWbnZsu4z4
lR+zfYqN8oD+p+aWcAJ+bjx7y4NgQtcFiT3NVwh44+vz+DWJ8kV4UkVDBPJT
0uO+Yi0TBAhX9fpIAmx6fZ2i3iN/anO/+v4qmteNcW3fP6C8YZjZQF5DfrKh
UX9nPdr/gI4UHkWAl7eVV95H5NfN/5yrowl4pN/vsrqRCdWya69VxiC90SmX
CWpiwrrC6Kyy66j+staCT81MWC+3per1DQIEfE3WbGlhgmDLlsaXN1E98YP2
qZ/R/4/c/PwiloCpp6O7F1pR/yw0GwvjCHhuvkfZ5wsTxsdkqgpuEaCWI1Vd
3o70fsQnK/c2AV98dhkpf2VCZfHs1ex4NM+1Py9c+4by1/tBZ1YCAd1ea2J7
O5mIpxulGHcImA99ddy6mwl5dQ0NlESkFwlDMlgPE/hefLiafpcA4MpJWdHH
hKm2dRop9whQNOEe8utnwtXS9soHSYivyQsr2d+ZsFA34XzvPvLPqIzf6waR
nj7w/5zwAP1v/+jzmCEmDN0wc7n1kIDJy1OW/cNM8FO6VHXjEerPzhKq9QjC
p1VWMzoZ4a1oUccYRXlIWyUqMoWA4x4ParnGkf7dudt0ORXxf1dZ8uEJ1M+I
EzKhacjv3aoMKybRec7l7w1JJ2Af5zFdYYoJ77t9Yv7LQPlk6WLn5WkmrLIO
fxKYifZzMB358osJjNWC+HEKAcx/U8SWGSa4lvG3+lHRPJ3MC3k4i/LOu0vf
DtMIGPsW+HNqDvn9w4NfDtAJuPB4m7nzH8TvJ6W1+xnIfyWUvfMXUN4NjSt0
YxKw7bSKveAiqie4KcEZI+DH4g7egH9IH0UfHtrNIqBOOCWpeokJQe+aNOyz
UL7rk59U4sJgaDG+z/oxwqP6i0I4NwZ/jNgPLbIJEJluk2/jweDWt3CzbTlI
j58r/9jMi8GKgOJ24ycE3LQpjU1ciUGZzX+nDXIJ+D6QNfuDDwOHoYLfenlo
/tumjXcIYKBUHRSsnU8Ar1vWDrogBtt3lA2sKyCg6iFb468QBk69iXuUnyL8
Wve3eghj4M83mi//jIDKPQH7C0UwuKLezCVdSMBe47kcIVG0f94OB/Ei9H2F
+Ad/MQxkBO1vCT9H/qhUXl4hjkF4QVs5/wsCsmK5omTXYHCK788QTzHKLzr9
ksGSGPyLyudfQuslo9NhH6QwyLvzS+FPCQElrcyn6jIYlCc3aP1+ifLI9sTi
CFkMuIWstSdLUX5JNI5vlcOA391RaeQVAerztM2b1mJA9kwKDrwm4BujJTdW
AdWnsHG0+w3Sk6KOX92KGKwKEqjueIvqdXwtYqqMwaLDtcTPZQSopoTO31XB
wFIyxaWxHOHzXKF4SBWDjSZ7BD5UIP2remYJ6zCgKmaX4JUEHOgxoSarYyBl
gHlWVaH6N5XVjWtgkNphM/XmHQFvP9jU2WphwBtz+2pJNQEWDZ8zM7QxYN6/
tKKwBvmdW5jFtA7CM0g0IpdNgGOwcdFOXQzcY13GWDg6j5X4DFUPg/3bzV1p
BAErWtcIzWzA4Pjv1rw0koBeW9ufDpsw0JJTXnzAQf2hP8mm62NQIipjnViL
8F1w0J81wGDMvCoi7j0Bpr6bbu82xMBEUOFZ9AeUt74fLKEbYfCsVbf1Sh0B
0/c6i2aMMVBcNTV9sR7peVDJVQcTDD4KnVkZ9JGA/qQxJZopBtVbGSKBDUiv
/9y6+2srBk//Jq461ojm9dnDJvvtGNS+MFk+1ITwfrNmIMMMAyE8c9izGeUf
5dXvJ80xGE+qJPd+QufruX3NBjBAKTDTsYUAzeV7AimWGOwcsjlu9xnlhyta
R0esMOAyzNGybCVQLve4Y26D/veuoXNrGwGWiaq379liYD799pbhF3SfWPvA
s38HOq/mWd0N7cgPFgrnje0x0KgcqtbsIGCLRvSpuJ0IH/n1LipfkT7eF3na
sQuDotQtn+S+oXy7zbtGbzcGR1NXO67pRHon9l9upCOG/PzFG+EuAiQE3fwa
nTB4naypzNeN8oaMyISqMwZ3XE+GLaO1hS7LIcQFgwC+iNr5HlS/kXIY2xWD
OAk/0elexD+1G2FSbhi8aFbYPdqH+tX7bXeAOwYXsbwr3/vRfcBnw8+XHogv
vWKszu8EKERGBPDvx8B0yOld68D//avl6X5PDELE/VsaBlEe2mdam+2FwcAb
907OEAGz7YUlc94YuFqofns3jO4fNNvz9j6I77PvG9/8IIAWt8CbchDx28zt
7YsRAtZfaj8+eAiD/FNvM/JHkR/uGc40PoJBdgdvcNYYAbtHN7Cu+yJ+Dehb
UMcJCNQtivh0FIP5PkuulAn0/uglHTV/DM7obXl1d5IALv6E7HPHMLgtJxEQ
95OAi/un5ioCMGjnbhWMmkLvFz+TFzmB+GQWg4VNo/vIbL3ogZOoHtW1hsG/
UP6Y2tuWcwqDkZW0V6d+o/Nc3hE0G4jBaisxI78ZAgyO5XfanMEgUftc1oFZ
Aj5EJSokncVgjUSVsPscyoOM6Q1d/2HQspf7lOM8ymtJ3eK6QRjgYFxu+wfl
ZVUfTmgwBsEbDvKZLyC+Kfznyg7BQPbc5R3GfwnAHZULxC5gwDqQeHnDIsLj
SshXn4uoHzbpWRr/0H34fPC3nFAM3MJphOIS0pc/aoW/L6HzetA6pZaRH36K
32d5GYMO9YwRES4SJNgvGuLDMYjZ/nB8JTcJEXcZa9uuYHBoNH7wH1p/mz2w
TS0Sg8EbMZ9neEhQfvND98xVDM76XHkzvoIE+VTXn6XX0HxUhj4a4CVBaE96
LE80Bie4QgM6V5Kgn/p+yjEGg4yz4Rs+85GgavBjY8p1DKy8b47U8ZMQ17xo
0XsDg08SaRS2AAnrjYTVdGMxSB4qtisTJGGliNKX83EY+Gh9HXghRIKXxFbf
iltovlVEwvNWkWA871fOH4/BpKojHyZMQktQ1phLAqrnUlpsuggJY5t4J9Pu
YPAleHYpaTUJfv032X2JaF4O+p++JUrCg21GZ3TvYWBw43vDNTES1vZL/AhJ
wmB6yyWdS+IkwC0d07L7GHyuUAn7T4KEl22R3rwPMfhworsiYA0JspfkXBwf
Ib+4VrJwUJKEWgkuuYfJGIy6sPQ8pEhI3rO15GsKBvoaBe6O0iT4N31QX5eG
Qbd9U7CNDAn8UHH8VDoGLiskYrfJkkDfJhNZlIH6yziXZCBHgntA5/H5TAzY
gRNJ2vIkLPnKaAAVg8q8hDjltSSI1H8ouUFD58l1vCCtQMKILbd8HR0DlcJN
niKKJGABFa4STDSPK00MeJVI6K4TPOiJYRA47cf1F607xUe2U1kY5FSU4lPK
JBh9PDbRn4VBVJFh1LAKCZmpMed1sjHYING+uVuVBDEBh49nczBYr/Wk47Ma
CbGFlX9fPMFA0iTrUt06hKfG6OJ8Lupf7EfhGnUS7v5pbjLPR358WDPltQYJ
w2URl6MLEP4rnsoUapKQtTw1SzzFYO+rgMTHWiQQzlvsVxVicLXG9W+mNgkH
t7kGOheh5yfPHXqgQ8Kgwy6/B88xWB6vKb21HuG7SmNT2wvk/4+c+K/pkpDO
N/pRvgT5Kbba6aIeCX3VDOtDLzGQ9ha4dXoDCX8J59uMUgzo/7a/PbqRBEbq
36zvr9B5GnP7PTeRcP9t3iOtNxjwSO7jcdYnIfh5gNept8iPVoHMDgMSFpc2
T+WXYXBkLkBt+2Y0D6oyByfLMeiTa1hnYEiCYKocxaASg3cvLq3VMiJhS69l
UUgVygcrjwkqGqN6Lj1IK3mH8ovLo3GJLai/HTL75qoxOPdJiCNgQsLrqy2D
pmwMxBqI1CW0Vuht2H0Zx4AW/f7wb1MShC+K3XhLYGC/QUZxZCsJYcWZ9xdJ
DGZFnjZ2b0PzKB5+3rwWg61+9y5/3k5C7nLR+sj3GFgEVsp/MCPBatq+pOID
6oe/WVGVOQlq3jaSy3UYWMcLWLy0QPP+ONcePqJ+KGm8ywNUj91156sNSO+8
HmxjWJIQkt2qW9mIgUi4e26yFXpulPNtqQkD5YqTYgnWJBh4LftafMJgy+GW
01E2JERH9r2NaMFAIv1R5UVb9H9hz5Gyzxjsyn0qcHoHmofAgPG/rcgP36vs
9LUj4dryGnzbFwz4TMYj9tmT0LXheFBYO6pXRyp3904SSK+A6dIOlC++ptVZ
7kLz8F1m5+xX9P+4KwPGDiRQ9aODjToxeHSi4vf63SRIZ+YFBXeheXp5ZEHZ
kYR7N9J3FHZjkJXrPyvpRMLELo+J8R5Uf+SHYcE9JATs6AvU7UN6cDK5aQmt
dZvtK070Y6DJIgp/OZNQsithIOs70quAgzeHXUjYyPuyt28Ag6rhA3s7XUm4
4PnhufIQBuBbI9m8l4SejGZPn2HEF/5H9YQbCT7rmj+l/kB5RLz5ylt3EsKt
Gtd9HkH55mW4WqEHCU93ftopPob8Xe9BBWsfmqdbvdZO4xik5ci5pu0nwduN
W+LWBPKrI2IddzxJOPXb9CV7Eun17Ute0V6IH28SN3FNYbDk5dZw0RvN+6RA
5PZppJ+8zO2BBxAePQWMi79Q/ik/Rj3sQ8KezzHpRb8x8HxDm3M7SIKzdNKJ
sRkM3m5wtd95CM3byNdVWnMYeO0Ov2N2GPlD6qnrvvMYeNspv9c/QoKjn01z
xh8M3rha/FP3JWHD3dMznxcwaKO1a8odJaHj4Ni46CLyL79pOxE/Ek6K1b7d
9Q8D3/pbB7n9STg/KHA4Zgnpkxjj1Axaeys9bytbxuDJwa1nfxwjIXHmvcYs
FwsUB91OdAYgfcj22rWJhwX5HVOeTceRHp3ztz6xggVfAyUt8RMkaMZNiTF4
WdBaW6b4+iQJZtr8Je0rWcBUH5vKP0VCTmzeRgl+FnzPw8rogSS4ffse4SDA
gqXE7xEPT6PzH3jNjBZkwZ/FZ8ZxZ0jgMt1EeSPEghfq/N/Dz5LAYjmemV7F
gjdGo3H//UeCyieZNetFWKB04KC63zkS5qeTE31Xs+AXfujlviA0/4aN3ami
LPjM/GnhEEzCgXe1fI1iLFBVlqwwD0Hnqb21gl+CBYIn3hsanCeB75J0q/ka
FpjkStLVL6D17IXI85Is2Crxm0f2IgkPTz9dzJVigU/dSZ9VoSRkrCBceqVZ
cIU3NH8JrSm91ZdlZFngNKjwa+oSCfG6eZed5FhgR/HRHwgjYQXfDZcYeRac
cjfx/3IZ6c+DfYuv1rKAsuVp4odwEp7PakROKKD3z1Y/q7iC9MT5z+d1SiwY
1LhAFkWQgJe1rvBSZsHuWPIzKxL520E2f6IKC7aXvelIuYrmdQ+nt1qVBdoT
zq23r5GQnT+cNKfGAhm7OE5EFAnXk3Rl9dRZ8HvMv+hcNAkV0innj2iwIHTV
0D2/GISnh0H2Q00W4LWix/ddJ+GQH1chR4sFPC49hrtuoPzgKXR3UZsFTbjX
3PabqH57D1v99Sz4sjeiaGMsyjN2Qw1+uiyQUnI8qhqH5ucYYZCix4KCPaSg
5C0SvpTOn3y/gQVrV/3M5rtNQo3j9Uv/NrKgLYw0+4PW+Yb/HdTXZ8FY1R7O
aDzC73KlrJ8BC7bwxTp0JZCweUN47qPNLID/gmoa76C845kjwTFkgZuqqGFN
IpqHlU6uC0YsOG7lm1ZylwQ9i/8C9Lag93+fmM2+R0KhkNTeQyYscD2k5ZCe
RMJAkK3kPVMWVGKUhwn3STAPW1HwbisLEobrPkc+QPOt4anwaxt63+WlSNBD
Elwv7zyqbsYCzyVvM79H6H9hHZEe5izolCrz9UgmYZWGZPBNCxbcf90RYZ+C
5vvK3+2lgOZH+NW9rakkOEQmfxuyZMGrTR7pummIP9qjbrLWLLhp9yJdMR3N
e+gyY6cNC/SCPyWJZiB/PN5OXLJlgU7Ly6vcmeg805HVOTtYUHrnkP8vtM4U
m334xY4F1ZUfYIBCQtkbWwuBnWiebi+Lt1FJSBs6V2GyC+Ej+reDQyPhd8I1
qeMOLDhxtjL9DR3hRQuzSd7NAgbh5JrPIKFR/OhO3JEF/KbZSxQm8pM2UP/t
xIKVfXXMuxgJkT2ybWrOLMjurzSPYqHzK/464uqC+HIgqiE4C+lnRMu7q64s
GDkh4en/mISdE9V/CvaywEXnfJtHNsqLPmyBb24sEHqb7WSfg/j6vGtC0APp
xfanb0yfIH3+JpNvsg/hVRuntD4X6Xn1Bctj+1G910zD1uaRsN1pKe++Jwu8
IyveC+cjPPxKJyq9WFDVvXbNEloTI48Fxr0R39+57p0sICGQ0/xHzocF0Ra+
cT1P0fNuy2q7g6g/IbtLmp6RcHjNnG/IIaQHEeLt1YUkcGz/fqEdZsH+C8W/
XhSh/OnuplV3hAWvQ41XZj0nIUVlpdO8LwusaY9Ekl+QsClO2kHdjwWRfK3C
scWIz8fvKLn4o/OQczyXSkjQyPjvffgx9L9/fydPvCTB4l+1U3YAC75V9X/y
KkV6cvxOTvNxFszqFj51eIX0+XlLx78TLBD2PHpt+2vE9xLqd+1TLFA59Hen
3hsSttlN4W6BaB73XxFQfEvC123NkZGnWWB5YLBCpAzpR4C96JMzLNgcs+30
Elo3Zu4L/XSWBX2DYWKT5STYPVtZ+u8/hC81K6+7AuXbs94ftYJYsLOqwryx
koStud7lrsEsqPMniKoqpH8GwtfDQ1jwhFluV/SOBJvG82pZ51lAv5dVzqhG
edU9PfXjBbT/jqu692tQHo+LHpy7yIKK1t33otkorxkbCqteQnp0QHgsGEf8
1Xou6BDGgo3D7yz8CNT/dSu7gy+j/jw4E+dGIjynDBIywlkwHyRWa8NB9e+z
EGdfYcHP1Dwuo1qUp2X1z45FIHwVLTepvydh34IwJnmVBS0SDe6SH0iwr+h4
ZnaNBSGJXkG8dSQUa9Ae+kchvLGe67/ReurnYdeEaBYYHD9293s90qdutcEX
MUgvRofvtXxE/3s2vvfrdfS+zelb7Aa0ViRSeG6i/WN+XipuRPo+UFSsE8uC
yfKLh1lNaP6qXz5xiUP+xstl/rCZBPbZjouht5CfnLojfv0T6g9TTYF6G/kF
l0pnSAvKT5KP0tjxLHBof0Xz+4zyX4TJ5EgC8hc+Ly+3VuTH90QVxRNZcC+V
W8imDeG1Yt06k7sssGK8KNr8BeXnuFDug/dYIGJwzkWtHfnhJ4lX0UksiPI0
HRTvIMHz4YJdzn3kF1oiIdxfSbgYbvS0/gHSk2eTsz/RutGEGJ9+iNZLPUE9
3xAeoSUrZZPRfKj39Td0orw6yD9rlsKCIwa/HSu7kP9srqnwTUV8MJQteNpN
gjjv+OGbaei825x5qT0k6PDFt+emo+/d0/fe6SVBq5ep25DBgvS7CylX+lB+
N9u271cmC+QXzrUE9pOQVLHPS4bKAjZjif/Ad+QHwktG22kssH3I2uwwQMLq
OuMfh+gs4HT5uW8dRPhQV1yMZrCgMNH8jPYQOp/Wma9ZTKQ/hZsjZIaRHvBf
kqvFWHDI1fY63w8SaF06+mMsFuprSPQMWm90jFMWfcyCbZbvQr+PIH5MpA4Z
ZCN+PN7o/2kU5Xdf3zj3HBbEvi2zrx5Ded96iDv0CQvqb59WKxpH+Xi9vnta
LjqPMvymTSB/Kba6+jaPBQ3XjcsTJ9F9I0w1pjMf4Y27RET8JKFU9PPh5QIW
tI8kGZ2eImGH6FEp1WcIH66FPu9pEiaFP2LWhWjeRW/H7fqF8hVFaZV/EQtm
1Gw0TH8j/N29dt94zgIBG83XmjMkOLFj/B+/YEFQmJGt1CwJppHYPrKYBfYN
Z4kVc2h+JCpUh0sQf51aYRqtWWLtuEAp6udiYGHPPAnP+BasdV6xYO93fdmG
P4jP0Zppu14jfxLRDC1fQPwT9eecfMMC3muO9Xl/0fumrxpvvWWBvk2WfPoi
CaK3tJ8/KUP54JDB4bh/JPDeenO6tpwFGu1T6ReXSCioCuH6UYH0881Qvf8y
CbdKvc4IVKH8xi85v5eLA9XTQS+03rHAtzZUzoqbA6vm3zXbVSO8eCU3b+Lh
QJaD84djNSxYV/nDSnEFBxrPKFOus5FfLP/ZuYqXA2r9JjsxnAXx73fY/0Hr
R7rUuncEC9ZofjQbWskBTXL/+h6SBXPSD3U+83FA0uiU7xIH1cdMFanh50Dh
z44ghfeovrpvw4UCHLAJe3Zg2wcWHE3zfUsV5MDVXeNKnnUsEF+tfSNBiAPq
39LeXqhngcRGA7vLqzjwI/eNwYOPLFD+F7F0XBh9v9EjqrAB5ZlI0aceIhz4
2nk2t76RBf9KBt1tVnPAU1+kYKQJ9fMx7y99UQ4oZRjf4v+E/NX1VJySGAf4
HoxbqLegfPhWVkpYnAP/bm/7aPkZ5ccBsbQ/aO09q2pysBXV0+wmOSTBgcc7
noSFtbHANKbvZssaDmiMfH706AsLPBbKf76T5MDE3oL4onbEH9Mh12dSHDCe
MDpQ38GCfZaHczOlOSCxPpj3x1cW7BDXWrglwwFq8KlY3k6k3/lgFSrLgZ2G
674rdyE/ksi96i/HAetWhvz2bhYctD1e4irPAcBH1+/rQf2zutRnsZYDLSf4
pIJ6Ub4W6OLTU+DAPa25L/F9qB8ZaWpyihxoPlFz8XE/Cy7M5xnzKXHgSNK5
iarvLEhRkrb8hdaDK3ktvw6geoXbrXqU0fc6MYEzgygPV89sq1fhAPfhX+dE
h1ngaH5G940qB+T5vV10frBA9orlmmw1DtRFlwnajLDg2ZVz0w/WccDdQIXi
M8qCBbMlzjV1dN6g20IXx1iQ+mYk+YwGB0xpXHvvjiP9nt7i463JAQfZuJCc
CRYY9/fL2muh/plo/vduEuXtuOk6Q20OrPbsse34yQKubr9LKjqo/81vf09P
oXzTb7pWZD0HapbLI1f9Que/H1zyB60ZW8b61v1mwcthcftBXQ4YftytajbD
gvIemcZmPQ6Ure3b6j6L1hdvuFRuQP0PKdY7PccCzccHOHkbORCgw/kTM4/8
+lSGSeomDhy6q8bI+IPwKN9Bva7PgfA5jtqLBRZ8zDiweM6AA71FVZHv/yI9
XOp0PbiZA1qrRf9HcXnHU/X/cdweLTPS1yYZhaxCvGkgJMmKNK2KykhlJ6Rt
hUiozjmXKCQyskL33EsyUkQlq1LSIIr83r8/n49z7zmfz/vzer/er8+jwTn0
m/dtt7bp4n7cKptn5nHebFwzpK/HhF8jTcVCC6jnxX9kFfWZkPzXIESFg4Ba
iw0Oywyw/8bEJUw4CWB/HAv/g5zw61DiLi4CIj4L5oyuZwK3n9rIYW4CJrbk
PO7cgPtJOyIezUNA3ySDrjVkwo2aNbJpvAS8G13dWWDEhH9KJ7kK+Qg4ISfT
mWbMBC6xbQ0N/ARkJF+gYzYyweV5kdsrAQJ8Nhx7fMyECewbjOdfBAm4LdB6
y80U91dhKsO1mID2P3fCLYAJxkdPWkguIUCR7/dOHTPU/6+d1muWEsBSaJGV
NWfCnuReVfNlBHRuER0S3MSEtDiRD05CBOR49d+aQl6yeOHkEWECfoSuchjc
zISQ/dRwpAj+PnRirnULvr9BSDNFlIAz7htyHm/F/j9s4kCJEXBJlMfwrgUT
ypP0d1aLE/DqugPrmiWeR/C8evtyAor7lHeFWTHBd1vmuw8SBLj2hHV5b2OC
iZXI8WlJAogIVxsHayY0kT69glL4vubqKhMbJsRk3paVWUnA5dukgpotE6pc
nplq/0cAv+DKaPHtTFgh+sZwszQB4l8lehaQO/9+EHKWIaBm0y2lcTs8P4vh
el9ZAqj5Yt+eHUy4rDhsGyZHQLiIPdFgz4SuurGHV+QJ8AwI7y3cyYR+219T
OQoEXBRez5vhwATt38vEShUJeD8YrXpuFxNmxzcublIigPu12+ZjjkyIcD73
9qUyAWEjzU67nZjQcWDs8tgqAm7NNe7b4syEtvXHJGZVCDgqtOuAlgvWm1Mm
bJEq6knolNtKVybmzJmq/9QIsP6mZcO7G/18GX/PGnUCEnIidSeRC3JsW000
cP0inmJv3JhgXvs8224NAbTB4OdmdyZYXEu23reWgNyF6criPUy4pJ/deVyT
gH97yOgsDyac7fqpH61FgC5MmsbvZULPxazgRG08v7SXv07sw3qH3biau46A
HgeX2+77sV7NP84V6xCg7RliaXGACQbnCx3rdQlYVqU7rH2QCUJv2Rwv9Ah4
uznx9H+HmCA95pTwTh/1N3mZh8+TCXNPdoxPGBDw6YF6wiSycUSt2r/1BCw+
cYT7jRcTDgC1eakh1kdue0izN/a3tJChtBEBG4u63j/wYcKdtX8FNYwJ+Mq3
sCnTlwl6F06UG24kgLnyxc3Yw+iPW4NNrUxQ/z2WE8eOMKHh1OLbzqbYb6t9
1u8+yoQgPeNBT8D1z2me3uzHBMZVgblAMwISzXKL1/pjv2Wc/hFtToDwh+r3
ksdw/nglNl3dRIBzW4wA13HUL7dT4M3NBGh+m1r9BVkzlv03fwsBHboS0HMC
9TA1s79iKwEp54e31wcw4Z3nh7wmCwKceg44FgRiv7+7XNthSQDHkmsOqUFM
OBY4X/7WioA/Yv5WkcE4P1YbXhrfRsC33jl935M4LwW2Gs9Y4/ut4D+HECa4
y6s847EloNFGf8b4FPp5yKCmyHYCTrW9a111GvUnHB4oY0dAy2O4IXSGCUdn
/iSp7SCg7reTxyzyinWHrujbo78EK0kNhWI/11d6mu8kQGRlfmtrGBP487lX
bHcgQKlj7FR5OOphYivluouA++fer8yNQD2lxIl6OhKw7r/URxcicf3pz3Yf
dyLgTTS3VVAUzo+/whGhzgQ8ydbq3BON66v1Do9zwf51k3K0OIv1HWhzSXQl
YGtuQ5tWDPabq41Q1m4CBFzUQOocE9TUh28TbuhPPjsZXLFM2GeXLVrsTsCj
x0aCX5DL68L2Vu0hIFt39MDLOCbeI2PjmzwIuFbnWFobz4Qnx2suPt+L5735
/B/qPPpPjurR1/sIUGBEGiUlMOHKfNvqD/txf13GgaEXUM/RJfXjBwj4eK8u
79BF1I/Ma/2pgwSYSy2mbS/hfGVanP93iIBITrmP+pdxnoVwPeL3Qn3YzP2T
vcKEw5LCdcLeBEj231kqcJUJj28FE1I+6EeZEuLf/89zer6KvgRI+zmJ9l1j
woK8M7/GYQIOGxwQeJqIee5Pf4zuETyvt0bT95KYMHXqeZ/xUQIOWQ+9SU1m
QnycltAWPwJs97pXRqSg3oV55W39CdBYuHPVOxXPi9txqeMxAipFat13XGfC
VSuFV+7HCbALLZDfkMaEHayAiEMnUK8yRwbk0zEPBFhzHA3AefJ2Pkkwgwln
lIv3BQYS0JvnbfoD+RSbyjoTRMBqG+JD3w0mGNoalEUHo96eVEU+zWTCo0v7
88+fRP/op0QLs5iQdUwj7GoI+sMl/1upN5lQ+ypL7fopAnyLlihGZDNhOL+8
LOs0AWbK8dlet5hwtyVa+vYZAhY6+4TtcpgQuGxhPyOUgPmsxeEGubjfAwYx
98OwXw5IvZPNY0LdLY3osnD0U15eI/7bqKe7Q25VEbhe3/bL35A77Q6J1kcS
cPzYmVev7jDBPuwB2RxFgPpv7pX1d1EfPG2S7GgC7IePOzIIzJfN9V4vzhLw
WaI2PpFkQnPGtcSXMQQUHf9WfJpCPTqZZvSdIyC1nadrP4MJN7s7wt/FEvBS
YuGLVT4TSr/YmQ7H4fxb9e6fdgH6dXBV/8d47M9+QkDqHhMmzaRcv55Hff7n
uIizEP1V5UTx9wQCpho+c39CHpl5OjJ1gQC/B0emXhRh/rsoNTN7Eev1tPvt
4/uYP+6fHJu/RIDKgFp97gNcj+7AQ84ruL43R24kFON+xh09eK8SUJKdceRE
CdaLGBwSuEbAL84yXddSJnBoJVguScT5N/bkFzxEPTtvTxBKIoBTo6JodRkT
Po7pk6LJ2A+FuXuFHuHzBxZ5y1MIsLIK4/+NzDwVe2ZFKs6DAUvG23ImrF38
S/O/6wQEWfGbt1SgH+tkNsikEXDSp6qj6DHmtfKwdfLpBHhIHnS7XsmEnL3Z
kYoZBBjoL/SFV6F/fufOV75BQFt28i7PapwXemXFKpkEjK+VabKpwfn1pfS6
ahbOi4acNbpPmCD2lsdV/Sbu3+C/KytrmaDUev+3RjYBZd6JI5x1mH/OPApe
e4uAJC0Og0/IxqRMu2YOASF+RyNf1DNhp/gXPu1c9JPZztqKBswT51ZJr8vD
fixe//tWIxNKSp4v07mNfnksc3X8Uya89/jyVucO5pulczv8m9Aft567rHsX
9e3rccKxGfOJUoakHoH6da9LMG7B8yrTitYjMa/VKt5QfMaEjId2LXoUAcbH
EvIEmUy40Dv7SY9BwPnN3/MmkVXf64/r5ROQuWJv5isa7yeR/Cy9AgJOP2u/
WMtC//EPite7h3pRswwi2Ji/DkbK6xVivljRvOtyK+YZ0bUZukU4n/yt1wS1
4fnpxn7VuY964Hw9t/s5zrMzCfI6DwgYKjrWbNbOhINppuvWFRMwbS0Uv/oF
7sfknpx2CZ5XSZXpsg68z8l1jWuWEvC4MuDbr47/67nq+tqHBCzZqJ/xppMJ
SU4+MmvKCIgX5jNs7MJ+ExyIUX9EwPCykQ5GN55XmXyLajn277Kug9deop/w
rR9TqSDA9OOL8ZM9eD75yqPKjwlYFfjOb88r1O+2iUbFSpw/5xZGNr1mglFy
RoR8FQFyv9a5qPViXlirKiFbjfkh81S9UB8TyhrzLv9Xg/1q26Ewjcz6Kzi4
4gkBFoMQ1v8G71NRXmIStegPWk2tjf3YL78eK4nVEXB9yT6J/AHMZwsCosL1
BPDuEHG99hbztqXb2yUNmJda3ySdfIfz9VhJgmAjAWludU/d32PeXiEmwvcU
59Xzmq/mg0zY+PHcKa4mAmz+dQupfsB5EilQ8w95d62A+rIhnO8RxNs/zdjv
Q64bfyFbntv3brqFgNjNLRZ9w5i/tI1rfzwjgKd057b6EdS7oknYBJOAZ9xz
m8lRJmROH5b4TBMgsbTF4PIY6tO65doIi4DvecUKgR9Rj4+dx96z0c/Sanhc
P2G9BuRk+lsJMKn9/M7kMxOWOqise9WG+vti/FBpHNdTfEyp8zkBXVPFkYJf
mOCcOP+ztR3XW2i96Ruy3cVXt5+9QL0NCf7r/sqE53qc2o0dBGw49q2kaoIJ
31dFZdV0EmApN+eR+w3z9E+nkfIuAlbS2lzxk0zQWndxaUk35k/Tq7eOfmeC
YpC8+L2XBMzZL9fd+QPziY3M7N0enE9dLXUGP5lQtD2u5tYrAuTT72yR/oXz
QNBjb8ZrAlSPFTZwTjFBWDj/bVIvAWLqHwzGkDsn/U0u9RGw9ubWu63T2G9G
xaGxbzD/Xn8lWPob9xcWnBbRj/eLsQyf9Bmcl1CXGDKAfnno4pPwWew/8euH
j7/F/ustXHzwDxPux/2R932HepPidLD8i/lB5lf5/veY56fOJ66Zw/zgFa+x
exDz4cZNz0TmsZ/HHkXu/IDrr9OenkZeueZ88bYhzPvbHWX6/2H/VP2rNx/G
35cXbWxYwPvvCoViwxECqlkmjiQHDdWtPyLWjeI8cOX1vMRJQ8Ge0+pqY5h3
tHn9TnDRYGBb/kj+IwFj8qZ+Ttw0bJArkVvxCe9vM8WeRjw0rHL19xX6TEBy
/F4nOV4auk5/u8Y3jve5G5amPHw0VHBtTJtHjlnwk/uEzBviEvbrC87/8+0z
bfw0yDlYwPhX9Ld/x1mlAjTULl/6YXCCgJu6O1LTBWlYC8WHXn8jgO+Xv3P4
IhpUbfSank/i95e2CR9YTINTeTZ383cC7mz3f7p1CQ0Cc5MK1T8wf5/dcUx9
KQ1703XkSn6ifkKCRYSW0TDM6fOX/IX5Zba/8CfyxkfJ5Ten8H716oLZayEa
LqlV2SdPE6DfH9ZaI0yDbc8gff436vHlQ/s8EdyfzjLFiBmcX1d12uJEaagq
27w7cBbzcveM+RExGvw74o/7/CHgZyD/AztxGpbPv/Hc8xf1oL9PXHc5DXyF
loY75/B+8pEjUFKChhT751+2zqP/OX999hdZ2iM4yugfAUa2qyTeS9LwbJPp
d80FvH+k5O9pWkGDdqD2JiUOEgpnQrMYUjT8574jUJKThMqtmZ2XV+J6/HLO
LuYigdgqwBXwHw1Wy1edWED+29is5iRNw72GYZOf3CTsS+jaZihDw9+3Hz6P
8pDwcZ/OQRlZGiZfK53q4yWBJTYUyCmHelhZ+KGND5/7j4aNIBsti17bwE+C
0gaTCFqehtMyd13KBEgQ2vgxpEiBhnUl0gcoQXy++aNvkiL+ft3EtsxFJFRJ
mO46qYTr45ERvbKYBO7oz/q7lWkwTS6qjFpCwqzlhLDJKhps4K5Z4FISEtZb
D8ur0DB6gpfyXEbCdsmFBzyraeC/9PKLsxCu58HS4I/Ia76vEN0mTAKDDtFu
VaVhhrdbwliEhBdrjEceqNEgorH47xpREoLy3JNT1Gk42NBYKytGwoVvr9ef
0qAhUG3hgLA4Ccy3D1+6raEho7FpmHM5Cc8Nvh41XYvrHZe0/IksUBf3R0GT
hmyu+YRhCRLemEae5dWi4YLn6YKXkiQ4RLzi+IRc6n/1XssKEhLNk0+3atNg
Hrr5coUUCWYODz4+WEdDyXCWLWMlCWtCtHam6NCwn//ml4z/8HtBYqUhujQw
jK38LkiTkCyyZ7GbHg1zvXfZZ2RIoJYv8jDRpyHSqHzREVkSlC1kKXkDGgTL
otXc5Ej46XvjE/d6GpZmC6hay5PwYXO48hjyH2sHPiMFEmJvPnNhbaChW/Rg
k5oiCbYbws8VGdJQZLXxoJQSCef6M6lEI1wPjLwTUCYhzE65KciYBjPrAyYz
yF8dpHqdN9Kwr6osdGwVCRP3Q0cNTWiQHRxK71EhQW71ti/SpjT0L/uZ2rya
BM7ouM8LyKPJowFlqsiR2oMfgIaVNY2ad9RI8BmxftFsRkPw60vsJHUSNoW+
rGCY06Cjb2EVrUHCZY6O9EubaOiRnb57bM3/9WV64thmGuwHcwb3rCXhwKSM
+c4tNIQ8s/xnrYnPB08s0tuK5/Xfjz8btEg43LG+VcKCBs3Vd16paJPwMDYo
fhbZWXdfqvg6EjqfKBv2W9Jw+bz6Oi4d1AvYDtda0eB6VPD+N+SDbZ/P522j
wW0Vx+IBXRKk1DiVY63RL/6KWrH0SPBanvjY24aGznUWXhX62I+OGVu32dLw
b+mtg3cNSPjCWMnW2E5DcaesWdJ6Esy7Jbcts6NB4mnrfMQGEqIzEusmkVUU
CrOOGJKwsyJOs2sH1lOzQcrFiIT9P35ff2RPQ4K68OnNxiRwLf44lb4T/cw5
u1xrIwnBjc52oQ54fpN+L/8zIWGod0vOnl00LNtwrpvfFPUl+vCjqSMN7YeH
H/5ENl1zW13BiYaRxtSgd0BCxUdRL25nGq5GZYixzUhQFODLGEH+2/czpdyc
hEHr8KfPXGhQEL73K28TCaoBIWP5rjS8cm3Uv7KZBEnjKe7Lu1GPEyYup7dg
P/nOrjjmhvoTVNx9aCsJ/pXnVOzd8ffvA43tLEiw/pq6RmcPnleh3r8NliSU
PV2rIe6Berh9NE/JigSROTvFaeRFM/+tWrYN6+s0K/J6L9b7w7YLM8hTV9f+
qdyHfnZ9tu2DNfaXz5e+rP14nlu0frbakLDolkFZxAEaPih8mym3RT18XxK/
7yANSvtN3uVuJ4FX7oS9+SFkbVnyoh0JO0b3iyl50qDReH178A4SVvG+f87j
hc8tGC897Em4ajgRM4osMr7b1HInCSfML2sxvbHf3t0/r+1Aws2+qu58Hxpa
dtwrkdpFQn5jaOAlXxo+Ht5Vw+WI9aloFfA/jOe3+x41jmx+siTd7giNeaki
qNuJBKhSk9M+iv3uHSb/xJkEk80GOSJ+NLi//ltEuGB/t72S/In8krlR+qor
+rm40IVufxpy9m86GrKbhCM9/T8eHUO9PBPO2utGAke7uVP6cRpYSoX3LNxJ
yKoyLT59goZ3N1dka+4hIcqpm9stANfn4nZcwoOEBndue+NAGtLOnFT8h2xz
oTVVOoiGzSrHykf2on/c0O6cRw49a6XRto8ElW3aAu+CcX4WCZwt20/CdYdW
g/qTOL/aSiuyDqC/BPDuzQuh4S2nTXvMQRJ0D/RHxJyi4djRl88OHyIhu39n
2qHTNOSqOefZe5Lw6ZY3teUMDT57OtzXe5FAHvyvZFUoDYUKNr9lvEnI+HDi
IV8Y+nX6syAeHxI29PrcH0Mu7LPu+Iw8ysF5mxmO/c7fK9Thi34sZnI1PwL7
yyhEq+Iw1rdVOuhiJA2iV1S0s4/g74dy7Y9G0WCyckLk3FESusVZKrbRmE/+
vuj29SMhfMWNqTVnaejd1nXazp+Ea4xlT5bGYD/JzM7rHiNhT6RGxARy2GUL
T6njJKzbNanffg71/qDu3j9klfceYw9iaQjP9O0eOoF+/zY4KTEO56Hn1rfM
ABK28hnoBcTTcFbejS4KJGGJyO32nedxvg8VXE8OwvlcXnlIJ4GGi/XGm08F
k3C/OGJS9AINzbRwp/tJ9MfyiZM/kVeIaG4yC0E/iF76q+si5gEqPUX5FAmT
zX1Hyi7R8PzmzhaB03h+4NKXepmGN5z7+74gXyXObTp5hYbM4Zb2F2dQT/f3
33G6ir/fdZEsC0W9iH6b07+G9fK4vzcjjITiBK0dEok09C1ZPxMWjvVnKmZO
IxPHVYP2RZCwPoEe6EnC+iXGt2+KxPONUl5ZkYz1CnNaqhKF9fHS25Gegvlh
w401gtF4nt9mw0+lYj91Oa39guz08uQdl+s0NDlcE2o/S0JvK6NxfRrqqW5b
V0kMCb6XU/ok09GfFC6cTj1Hwh/aYPw3cnDkzoWQWBKeGqf8epWB9esnfXbH
kXA0PX+64gYN0eZXSozj0c+TQ7+nZ+J5lQgMyJzH8xviGzmVRYOytsznBeR8
0x0dLjdxvtY/fz2YQMK33Y7l67NpsPRWyH96Af3ns0Sq5C2cf4pS7sRFPC8i
/chv5CtTlRPxl0h4afrK8FUO1vc9v6fvZRJi/Ho4K3JpuDHEV73tCgn0h+uN
aXn4//mqn+pX0Q+cJcJDbqNe1qguW3IN1xfqqul8B/OHv8Oir8hmvB69+ndp
aKs1+diWSEJAvnLEcgL9QnqCup9Ewt7/iqWmkFPO+my7lkzC9DKOB90kDY8/
FbUeTyGha/1ykzIK87xd8zr7VBLubZt8msKgwbug5LT2dZx3v5M2B+XTkDoV
kiechvNq6k+1QwH2t6pU4STy4WmNtTr3aHhvdDPjRTrmnaJV6SKF6EdKPD7F
GSTEt36cnUQOf+0omXgDz5s/xOlFEfbvjuT845kkLBZ5nv/gPuoxol5mRxbm
tazv01cf0DDtNBSkeZOEZtfBjceKcX63/bu3NJuE2r/ZYdtLaHjxUqLlC7KX
gerDNaU0/Dig1ci+RUJBVfTQ4oeY5w/Z5hbkYH4zYiwZR+ZnBey/kIt+45Oj
ySrDPBN/h8s3D/v3p/e2/Ec0/E4Yibe4jXq6trAnoZyG7XXGX5XvkPD96+HD
PhWovxUF+tx3SVioJY9ZPMb5Fa23fxBZsazcb1Ul1nfkrV8dgeuPzDzEU4X3
H90i92wS88Zzh11DyAJOd9aEUThPnN4bN1bj+es3v3NlkPC6cbNMXg2eZ53E
SYN8ElyZEb+jntBw503WF7ECEp4tv8baW4v1CHS1+I581P10mkkd5kF/+5jn
99Afthm5S9dj/z08n3uvEP9/7eWKv8gr1bnyEopIODRg3d7bgPP78dNzXvcx
jwxlRj5uRD/f8sJq0wMSBO1bVNKf0vC0VGNSthjzTlfbs5NN6O+jvWf+Iu+R
KT3g2Izrb3o78qoE80F/0C+dFhpm15rqlZXifK8TixZ5RsNxvjnPxIckWJ1M
5plEpjWlT/uV4f+LJs8+Z9IgnHDb3+oRCfwSWjOFNN6PfiRvVS7H/XvY+Vxi
0TBv+31hAXmr7o72w2z83qmGm28qMB9s0dG2asV8aMcvXfEY6wEzF1TacF6V
tEQkV+K87srr53lOQ3I4d6N/Fc63Qi3VIeSmSw0frapJCDlz26+hHf2giueH
Ug36wdif/JwXOP+GXwz8Qz5DGL6P6MD3f1Ar7H2C57dvn9CeTho4EsU8ympJ
eNXot96oi4ZfTUmTV+twvkYcdF3RTcPN3Qzvw/UkOBqbB04j86i4121uwP8X
CMZ1v0R9cdz/I9OI8yWkJrG0B/Vff3fFDHLedrfria9wvhptlup8iu97M5R8
7DXylitz95owj7F3X7DtpeFbaXxjXDMJK1prTqv30TDkqnt0XwsJ4+eXHhB4
Q4PiovTpDc9IcL5nu2kUGTIeeYoySbj0IVS6qR/z28vkR+PIgr0Z3/IGaGhM
0fnURON9x4iqjnqLfnw7YyGbhd8rJaM93tGwo5M5E8ImQfNruqnxexp0f7R0
72hFP0oNm1oxSIPfi7QU1TYS/jk6ENPIYcYb9TmfYx54LW3X/QHnE0d1ZS/y
IvabbyVD6P/jEgql7SQ86rl28dowDVP0rqMXX2A/kIay/iPon14nMw524HqG
ewusR3EeX4xiGHXi/W5jgLbqGOYrrpAs0S7sd2eOB7wfMd+l7Qn4jLzk3XmV
IeTXy9arN3aTsDRKIL3+Ew3c+oItN16ScPd9DMetzzSUtfdsCeghoa7o98Gw
cewv8g5p9Qr795pPresXPP+ooHG51+g/67pEDb7S4CRnLfYbeZeR8X6xCayv
rYbs817Mv0655CTyC3rlEqIPv6/BPdr2jYagPdIDYW9w/56esvcmaaBadJMc
+vH+c69pR8J3GizYnqpqA3g/pZRDvX7QcFfj4e0FZGXuuOxNP2lIylfk6HmL
+vQarZT7RcMS3gqzwnckpJ7a1j6HfPtfkGfMexJKBu8P9E5hvzp6HHUdJMHd
VnKkfBrvu89CnDQ/YJ7fd24k5TcNE6JNijxDJGx++vPtiRms95RVVy9ynNzh
ju2zNPxcI+jzYJiE5dLDNep/0O+CBN7GjqAf7/fK4/9LQ0C89Qa3URKaUr9G
DiNflOs6qTWG82pfhFPDHA0es0Qaz0cSNh5evurWPN5f21oye5HlXMu/hv7D
+jsZxtz/hPOha/8DlwWcp1ac2899JqEoZvkRPQ4W2O5T/OsyToLOkpcyIpws
GLHPvbzmC+YpiVzWV+SErkhOzq+YZ7edOsHiYoF9dsPul8ij29yFKG4WHD/k
dz1/goS1dbbUOR4WRPTFlEV8I8Fjh+2G/bwsqCkXqNg5ifkr161xIx8LPO9x
Zq/6TkKr6+mtUvwsWHE0wHsWWVSWbJhC1mG4i7X9wHqkDRt0CrBAUrzpTu5P
vB946xH3BVkgtP++ZPAvEmb00pZcWsSCT8ayxy2nSHhPLvL3WcyCSy6SBSun
8b59ILll8xIWbDyYzfyKrL1IU0p+KQvWLCpj1f/G/tr61nMOWWJ+b3HKDNan
8k7+62W4/o95Z7xn0a8XRY2VCbFg4HS0iuEfnL/9J2SThFlg7vavfPFf9MOX
Z+z8RVgwvF5O4y1yfkbmqW2iLLheMxpTPIf3A3bXjVViuN9k19qYeRK8RVQe
cYrj/g6dHnD8R4K0UDI9gOz+att7lQUS0n1XvKpczoLH6S9aZpDvNVQOXJdg
QbSNcBKLgwLz2pCBAEkWuGQugZucFPzgtO/ZvoIFi9TpF/5cFERqWzDVpFiw
NG+bBXBTYPR190PelSywupuUI8xDQc6bS+mDyCdf3+0fRB681R/85D8WdA7G
z5fyUvBfn63NDWkW2B0y5orlo8Bbe2DlSRkWrORo+ezITwFjy9Uhe1kW7HZT
r1glQEFW5X5ijRwLWGJ+PtPIv9c57ReQZ8Gmtqt/WwQpsLX3Ex9G/q6SFpS+
iAKNCrKhToEFsg1x7T6LKagU4PXNUsT9GR0Q2rCEAtex8/ynlFjQum6NrsBS
CuSmtHIdlPH8tn42eo3M2T2/TnMVCzhEc1QYyyj4vOpHjaAKC9r07KZPCVGQ
cXmp+Qgye9vffEthCtj59rX1q1nA+JJvLilC4X2xRu+mKgsOP/Z4MopcfMX+
7ik1FuyzXClTLkqBdPqypbvUWaCpO7Q/ToyCa/3TxzQ1WLAgXpPgKE6B5oIg
S3ANC9LiGKlKyynozbGSHUG+JV0Y+wM5cd/Do/Vr8XkAy7VBgoJF76xLszRZ
EP8fv0iiJAXDtUI/QrRYcKDYq2jvCgrKc7g0HLRZENn8ae1aKQpmFJQ91q5j
wfrJtOS/yN9GghMEdFjAbDrxhl5JwcClqcIhZMFXoQIZ/1Hw/CHJqtVlgWnV
YylvaQrq5xMGb+ixIJVDU0hPhoKHgtnfg/VZcGHj24+cshTYnBr6s8OABUkL
rWQ7ss7onnn19Xj+vfNW2XIUyEwLzvJuwHrsCW4/Ik+BpcX41/fIqhJ6RhsU
KNAP4eyvNmRBV5rZBV5FCsaVtz9NM2KBvl92TSdyw/fndwKMWVCgbNedo0TB
+bDzEbYbWeC63fmFnzIF6w+csl9tgucXVFlsuAqfm+dIc5liPyqEneRTocCp
emGwH5l7+JZsFzKH/43cCmCBroVqYc5qrOeUn2uyGeqrc6WsnyoFT7+HCvqb
s+C2SGjwBjUKwjmbHlpuYkHtlW0PeNQpMGm0clHczIK3zy8/f4Gs3in4aw5Z
3cOy86YGBULt/BdfbcH+rw+v8l1DwQvnzVKlW1lwJFL7vN5aChbzP8m7bMEC
Q1nvDRyaFJyIOKnkY8kC61UKz9nIe138b5lbseD3Ci+rdC3cnw4hKr2NBdIR
+tRBbQrnv0z0NLJ4z/XPa9dR0LHv1egLaxYspi6IziIXf+m0uGeD5xsoLtek
Q8GnCeHcOFvUQ7Wh8DVdCnZxJ//Yt50FdVzzI7v1KCBbnE2N7NCf6AO5yvoU
RLzcd058B57HtaPwDTmwtahhAtmhR+ZppQHqwdJ8lmnPgsD/wjVi11MwNLRS
/c5OFuS8vXDabgMFfRuNHSMcWOCbbV2wwhD1OXH7lMsuFt7jGuo/IP+57pC6
zpEF3dw/qwuNKOhpsy5Y7MSCobuDWSHGFDjqXK4cQbbXS9pvthH7e59kY50z
9tda3kWLTCjo+vbl6Q0X3N8i84wu5JaopXVBrugXFlaLs03RHwrOPNy+G+eP
m+whb6Dg2SKdvNVuLHhe25KjZUaBwcb1CZzuLEj5sqVhBvlu7wXfN8gH3W8+
azDH9UWob3q0hwVyMS9KL26iYHWT1PJrHiyIfTUcs2szBUwL10HfvdhPnf3r
pbdQ4JM7Sm7ah340Wt0xjHz3aLOX9H78/qU4+6KtFLRumpKZRpbTNSk7aYF6
rw9pbz+A/eUwOmdiScHySOvQ/IMsOLQnVp3PioJDEgGy5w6x4PLTlSbPkc2U
xqv3eKI+/hTqpW2j4JhppYOBFwvmAkxF9lpTUMHZ/0HIG88vq7NzlQ0FLD5H
v0/I1mN+Z74im4wpfGv0Qb9rFuZ9ZIt622hx9KYvC7bcbTgZvh3PL6fh/cnD
WN+fMezNdqifgtQdO46w4Jm8K9/iHRRwT9dVqB5lwX+ZW1Q6kd+u3CLF5ceC
p2wbjRv26K+lCsFvkFsUA5bv30mBlNNuZpk/C0oXPR5WccB6Zo0vv3oM59mE
0o2vyBlyvXt8jrPAzeixTtkuCrxOK2abnWABl8vpklBHnB+mzB6pABZ43/dZ
bu5EwcHFbMGfyMsKLuzld8b1hGgYtAayYKJk8HIbMp/kZ3ciiAVamkG5KS4U
uMXzh0UGs8Av3vzGblcKRt1jU1xO4nMF+1Nyuyk4rXWA0A5hAel522gEeTTj
VrHgKVxfufFQgRvOMy2TRx+Qm8PlAk64o14umTysPs0Cs/92Duvvwf7dnFuQ
egb1N9W18S9yxIRXln8oC0JP3Aut98DzV74WZxHGgsmvfdlxe3G+hUsflgtn
QcwLL9J6HwUXryyzmEGWC92RKrSfAu0JL+mOCBYI2Gb5dCM76yt9yY/EelC2
8jcOUFA9a/EoJooFY5+9az0OUjDb0XHKPRrrfeqrueIhCs46NunqnWVBeOFQ
wShypaTcpyUxLLAZs50t8KRgoeRD+ggyEb9m7XEvCtwrhcxqz7EgeCzOQteb
AskmcjAtlgUfvfds/Y3M4csIPx6H8/TAQ7VqH5xfxstFrOJZwKdz9WekL3LX
11vy51lQqDd5e9NhChqbdVRmkauf9q/nO4LnyxgmOxLQnw1dSmlkVREehYIL
LFj77aDolaMU5s2k1JiL6Nem3K72fqhX5hVO90uo10jjc2L+FPhvmvXRvcwC
RwGh1B7kvLTuZ4uvIOuevXjjGAUn3eQVhpGrnK577zmO80JxIKjmKvZbi52q
3AkKbscurk+9xoK9fcXtg8hnxAt5/ROxf8dq99wNQL17123ZmsQC+U3h7d6B
FPgJW0TIJLPgiumX1WpByITZgylkQW1R73HkXVUP+tpSWPDy8PcLRcEUbBhK
WSBSMV+ZXkk5fhLzUNlXmcjrLDi38DFmXQgFHg1P9J3TWFD+j9/1J/KlWzyW
munYD5e/ij46hfP8XeNOvgys75+bD0NOU6CwYtbpLXJsmpTRhjMUdL+hdpXf
YMH7Ym9yFtm2tt36aib6b8b5mapQ9HuHAGPvLBYMZkZph4ehH6+5ssr0Jgv+
8DrYmYTj/HinJCiRje9fzeXwDzl/Xn/0K/JG6xTjuggKXq1sqmm+xYKpaoHF
0ZE4z+nnl7NzWGD8zKveLIoCtWxn55O5LNhRUeTOGU3B2Oo9UtvzcP09Q/0N
yLFz714q32ZBw7HFW2LOoj6LPlyaQ15Fr07aFEPBuzZP4+47LGjS3NjEdQ7n
1zfv4Xt30Z/HbAYakeXvfoo/R2AeNXbrj4nF+R75VdGdZAF/4JGGTXGoL5Gg
xzoU5pmOqMtc8RRofQ21XMRgwb+cbJNG5Kd3eV8MIlcrPus+ex7nCy3mUJmP
esxZ2GmeQMHHr0RbYgHmJTfrRxwXKMi9XbPJ9x7qO73gXx3y4TOuJVDIgsZM
Jc2oizgfuEOlJIvw9+TjzaaXsD6dCmETyJvm/WAeeeGUfU/zfcwjg5sVai7j
PIrl08h+gHpOMfsUeoWCCwlbzgQX433E0Tvd8Crmp+WLG2xK0I+9HmvMIPM8
ceNSKmVBB68RWX6NgrJleiZ/kFcFT/CdTMR+zUoP6HjIAtHJ19t1kyjw/BWX
wyhjgUXFXOh35K35Cy1Rj7B/+T2uPkimgLLm/ehczoKtsvPn/VNQD77pXJoV
mE/Xv/fRSMV6pJRL8D7GfJMoqPkJ+Z/7IeV+5A2HwvvI6xTw77yl8bASz3Pc
2N8zjYJpLt81F6vQbz1tRhXSKQjibFA5UI1+z39/6zvk7f35KzfUoN8v9bl0
MwP9R1FJQOgJ1qv4TMXuGxSoeK39NoKcofqJlsikQEyHbq+pRX8setzYhbxS
6nd+Sh2eX8h4XmIWBXH5FRFH6rHfq2N9tt/EfBG42Ma8Ae8PJefFFmWjH3D9
FFnRyAKea7+JFuS0T8c6J5A9LrySPXcL9fwo6nLzUxZ86FaPhBzs56lVZjeb
WJBJ/nr6F7lyw8Gvgc2YP9dtmKzIxXm1RD91WwsLbubPcAXnYX7gyNGTf8YC
MDec07qNeft27vNp5Hz1+TfjyDZnjQ62MVmQnm55m7qD80fd/9sdGu8nlf/t
OHQX8/oaw5BQFub3uvAPsgTqRTxn2p7NgjP9/nv6kJcH5pxY3Yr5wPRHzXWS
gs4Oo+F5ZH3xpTw7KQraGwJ2drex4N3lhnVLGKj/9i2PC56zoL5H1OIZ8soL
ZSvOtqMe5HjMY/Ip2BfWEOjyAu9PKRmKJgWY53T9WtZ2YB7e1/X5NzK32SMx
nk4WGBVX3Ci9R8HXNdlufciPi620/AvRP88rZxV3sWD75Qv3VhdhPh+weRnf
jfc5/4hlH5ATq8QEPV6yQCVitevN+xQkFYYb6PawYNfoxQTnBxS8gfMegq9Y
cLWjIEe4mAJZTr3Id8g93hezWcjcEecyHr1mQe7zNTGxJVhvCCm81Iv3E+3r
201LUW89S6oO9GG9SlsWfiOPsy0b1r9hQUV4U0bJQ8yfRasbl/Zjvn6YtOJo
GQUO/EU1Q8jhEeuilB/h7z1fF1cOsODXP7J1ANnToeDWtbfYH3umONLLcb66
K8V7vWNBXKWctH0F+vWSLT7G71lgaaQmK/gY/WZyySaRQRb4cy7nb0ROTo6U
GEPmXzfaE1pJgW7UjeGaD7i/8ZwrulWod/O9hclD6J8OWzW+IINnm7/vMAv6
4nof3K3G9wWNqZqOoB7Iff951FBgN1s4IDaK/dTd57/8CfrjWdnLn5AjtOyo
NuSRtI16dWOYd1/WPIurpWBjE39P6ke8L4yqtZvUUbA5NTrgyCcWBEVmPJlC
JpIoPrPP2C/Vi1OK6ingsoy4vnwc83F1/A6vBgqaTblkx5Gnbyz5Kd2I9x3u
9bn1X/A+Epgb0Y3sIictnfYV/fDA1m+XnuL5SpcmHZ3APH32n+XmJgp2xs1y
mH/D/hl/fv4PcuPQj8MSk5g3airvlzRTcLPhVus4ssGixhrfFsw7+fOqDd9x
vZOfS+SeYT5SEo5K+4F5N2791R5kheqe50d/Yr8MFey8wkR/nN25wvwX5ld5
q7nNNM5Lnxh3iSms3y7Rq3+Q6676Zowje6Us4S9h4XyY5Wmvn8b5NWXo48Om
oEDLdeH6b/SHxOz7Mq0URFUfVDs6w4LRU0YDXci5q1ZtN5vF+V8v9vNCG86r
3zlHlv9hgUnUmkl4TsGXx11nPyO3tJzvnkKmf9Yn1/1lgXCBau69dqyXtm92
6hwLVm8U3XXgBebn33Te4Xlc71XLrxIdFPzuGM0x/Yd57CH7WCvyM8u6dLEF
vO9X5b0624n5cXDXhY/IRx+1rl7fRUH8aiL4CQcbtMt27PuCPJH3cHcyJxtM
WtZG5nVjP76O2uDDxYbAP4djnV9ScN1xkchGbjYc28cfuLgH++XmriFhHjaQ
3IKW9chJhnsejCAn/ArgPvkK31+qfLKKlw2GsJVSe02B97UivWt8bOCcjNN5
izzt8vvrIX42OIqtJ5J7KbiVwpW3QYANP8vcFyz68P5Jt29fKsgG0ffTZn+R
v53d92sQ2S5n8ZEHbygw3FyaWr6IDbVzN0MP9eN6U5malxazAbjuB0oOoB/9
u924bwkb1laaO7CRG3g32estxfepu0tFvcX+1CFfCSxjg4vH/DOdd3h/W/LC
dQCZ6aaxdxSZvaK+q0SIDYlqH9/ceI9+8C7EKl6YDQUvDMy3D1KQMvKr3E2E
DcHOK69yfMD6lxrJaYmygVV/vfEhcm6b1VluMTZMiBe+9R7CvF4tN/AK+YXL
/g9Sw3jf5qnXKRRng/TVR22tyKZr1GOil7Ohpfp+btQIBSFVe9mOEmzoHrJz
1xnFPKO3d5maJK5H8Mb8MPJeBTWbeeRbWonn08coKOWtP9uxAtfvsn5220dk
H6VSQgrrcy7JYQ75T+uu/jMr2RBRlpdy/xPqr3onh91/+L3PR2r2f6agpEJG
VlEa/68y2So6jvcTq8f608iUj15zE3L6dwVLlgwbthYZESFfKDhu6O5wS5YN
5VO8/qpfKfhw19MlUI4NpXBDug95/LGps4U8G1ISfj+8NEHBvT+f7FYqsIHj
uZKuybf/36+9zSeQry5RyJxAPrOyfG2jIhs8zH58zJlEf+J6LZamxIZMr0y5
nd/x/eptPw8rs+HCKWlTrh+ovxVpbSar2CAVELblIXKlvW6eiAob3tlW6Xj+
pKDfmTg2glzF0y+w/Bf6w4Mv+pWr2ZCWNNTSjOz1TvD3ZVU2HP3a5RcyRYHi
kfmS/WpsmBIq/qMyTYFy9zNvPXVc74/QE6+QjfIOLxfQYIPrxfXPz/9Gv3Qa
evIGmb/jo9iGGfS/YP39D9awQaMmyfwjclTM/rmYtWwQ3qTvkjFLwRMur2Rn
TTb4u/Y4Wv3B8zi9WVFdiw1Jv04ZzSAX+s7dm0e2XywjwPhLgb1TolaHNhv+
JDKfuMxRsK5xofDuOjbonYlw55/H/erYKJ/WYcPtCtPBcuQJtaDrNrpsUAWh
Hd7/0H81TnPI6bFhB9ePu8sX8PljN68fyK9+fPrQhPzY+b+mZn2sD9cfgWAO
Bkier5K+YcCGGMVVkkqcDOBv23Dcbz0bDDYfW9qJLHovrRo2sOGm4+vxaC4G
zN7p5hQzRP1beJdqcTNAz+in+Siyl8B/B94iq03+CKs0YkN1wuzvyzwMsLfq
fnDZmA0PHvGcMuZlwExT+sC+jWxwioC3n5DtPprw6pqw4WVr4doMPgac0num
wmfKht1JO7ws+BkQraG3qRdZtUI97hfy4R1xLoXAhl3q5lduCzCAT7HaO8oM
/aHneoS9IAM2ruo57mDOBnFSw/kfclNfT+CqTWwwjeWVLFzEgM1NT47PIH92
U6nfvZgBOw9d8mZvZoOOeNJO/iUMcDE0c7m1hQ2XM6zYZchjz/rNA7ayQbZj
x9qDSxlgmXhAZYsFG4rJ/FNCyxiQLtbOI2mJ+uDYXVCDrN+1auATcmnz/ubD
QgxQsfd+UGPFBvbAU6aEMAOCFyeFXdvGho1acWVPkX/HkeYHrdlwPIdKOCGC
6zWjOPVt2FAjrrlVRpQBB2tSqvlt2VAf9N9nGvnhGb/jfcg2eYGnQsQYYDq7
TqZoO/rvWYOviuK4nurhpig7NkjMHLZpRzY0j/N22IF+91EoOWw5A84vEuda
ZY/r1ddoWC3BgKr0pPTfyJoNta+7kNUP/1Nh7cTv+7e9jpJkwNw/t+KbDmy4
K+3WoLGCAWt6Kd3ju9jQd98n+RUy+9RIsbkjG9bwztqck2JApZu4qrgTG6wW
hCc0VzLgJaf+jVFkgYjS033In75Y8lQ6s6HH4/143H8MiM/afviSC/pzdLbl
OmkGHLliwfRwZUN045dL/chz5roK2rvZcJ2r4/F5GQY83yAezOXGhnGZ7c91
ZBmg/P1TfTfyxe+HWgeQnT6X8VPubLi/e8XDBDkG5Nw5aXVmDxvu6fjH6Mqj
nm+uOWfjgetx9TJ6i9zu0Fchsxf77S73mwQFBjyziBr9hmzxy9pTV5EBA9P/
CTXuYwMtZ9ozgMz3oXhd6n42iHC9105QYkBzvKmd9wE2tAXpBusoY/94Nntu
OIj1tTPO7Uc2ntl6ctEh9JfDf8riV+F+Guqj+pEXbgWVaqswIBcMYu97suFc
U35GH3L5NzIm2gufl+T4xK5mgLu9WJiDNxu2mbrKaaoyoPNdmL+yD/on9NS9
QtaXHtw9jbzrkvS2s2oMeHBusxnTF/3u99pqdXXcb+od+czDbEh2XSrRjRzM
5vx79AgbfsQ82R2hwYAUam+7yVHUv415vMoaBiiSVdlCfmxgxGZltSO/3SLh
PYi8l6v9xum12H+cgaoP/dkgl/42WkGTARt2Px+OPYZ+s7zNnoVcS2tkOR9n
Q7ZdtmCQFgOOvrhoo3oC9SfucO8/bQZc/jw+NYv8Zf2EfhOy8fUdmewA7PcL
wfl+61D/28s3ZAey4enrMd7lOgzQSJLvOBbEBr9pa5snyLv6rx4yC0Y9Fuee
8dJFLuScFDmJ865nPHGpHgPGI86EDCHPGGglPUIeapueLgthA1+Of6iHPvrP
itCA+FOYX/rzbXkNGFDwhnvU5TQbUmtG+YuQ7yanOqqdYcPJxasLHdczYHfV
mid/kKuu+xvOIYu0t8q1huL3VZ48uLMB/Wb7yfDsMNTrhRVCNoYMkC9R6ToW
zga3CzEuP5BfhAwqmUWg/ibnE24YMcB7JXlMJJINJy5cuWNmjOuTPPnwA3Ku
tB41huw4bvfjYRTmpeBfKVc3oh8K62nEReP3XToO65tgv3Ov2ut8Fv0isU21
H3k9KF5aHYPzemT8RYwp9oPZmtIZ5J+yWgfVgAFnz27uos+x4RdXZn878o9I
34nMWDYcdNUyCzHD83qYxe0Xh3ls5PtlaXP066wBUZN4NtgeH25sRP5ZrCm9
7DwbwqsFP/huYsCr49fk3iG/vur5edlmBizZxSFTnMCG/UW/35Qh1788K372
Av7+TXO52xYGdAWK8zlcRL/q7wjl2Ip+RDz+rngJ/x8oq0ois8eOvfqJPH3g
fq2NBQOsHq2vaLqM8+horOl35H0JYknXr6C/7bxDpVmiv7zh8vK+iu97ufSP
sRX2rxqf7vprbHhb0aI/iCzxVeYvfyKup/KFW/w2XF+u9ZPXyOKZmoc1rNFv
ay6fyU9iwzOpof0vkP89GdYKTUb9/Z40P2mD9ZbZ9d46hQ1fv7stWWmL/ef0
+uJ/qdh/z5Tqa5F73gVrfUH+oG/ncWg7A54YqD2vuY5+8rd/iN+OAVzdU95X
0lCPXZ27CpGPr3sz65GO+S9cp8h+BwMamb3xmhmYB0r/ffuFfEfsx9IFZENt
I+kb9gyovqR8rf0GGxpKxtaZ7GRAeEHAotxM5O+C6waRfT/1Rp3IQr+9d0cq
zgHr2+Dxzewm7ie9Ylx1FwOEi+ZdRbJx/wFWVCuyh3JVzSDyv0lX2xOODPie
m7Ky9BYbWtvH+8ScGNCadTEwJocNCi3cuyqQZ6/kNDnksqH30p0yN2cGnJzs
FFbKw++/bluYRxbbuMrlJ3LXoTi9PBcG3PuUlv70NhvKhlodtrhifwWodqbc
wX4TotzGkDO39/F53mVDaJaE7cXd6FdThfp6BBuOmMquXuvGANvB3L08JPpl
Uf14O7LhxfKz3cgBNzkyA90ZgHK9dZfC+ta/X7d8D57HL6vyYAb6XeuhhxXI
f4iWZ1vy2fA36LKsmwcDyqZ8usQL0H+OeATNIfu5r+0dRo4+2Ftyay/O/x2S
vWX32LBoGXef2T7MP9tUumILsZ6yA+MfkBfq3Z45FrHBYeuRsdj9mD80Hz1S
vs+GEN2iVpUD6JeCBrd+IYfdYGQxkRvogeimB2w4u3qf45GDDCgcLfRILcb7
1JWu6cWHcJ68uqPnWYL9dEbgXBFyjfhTXr1SNihlcczaeTKgTnxxB/dD3F9e
resksvqO8LQu5MENW28neTHAwFjS+U4Z+q1w+ksdbwass+8XCnqEeaS7/EcX
8nLe1qebyjGPrKNmg30YMPFiNEC0AvPryyOfl/uiPtXXrvyAzHOEp7kc2ftC
Tk3JY5xvN0MuuBzGPHHIdPfZSvRjiab1M8jHtBdN2ldhfo/91p5xhAFbvbnP
yldjXr32d6fhUQa8DlNfMon8dfDzk17k22NRSXU1mBeU68VC/RhgIs8jcu0J
zhPOyF0r/RnwN6vi4t5aNnDLr46oQt7SkflvbR0botRqE92OMcDc4L7fPHJ0
89arf5B1zX90t9b/vz71JzOPY97y9Vl/swH9b+c6S6MTqAeFZalHGzF/XMvk
6kN++WH0s9FT7Ke//6gzAQywUfxhvKiJDb5GB9ZLBTKActI+34us/uNp8WNk
5o+8VkYz3l+eqYm7BmH+PG655HQL5tN91w/8Rv5kpmBh+Qzz9l7BG2nBDFAd
0AqVYKJfeSdU6Z9kQFZlEGMEWV5meUs38h2bry/KaNS7cml1UAj2g0D2z3Ms
rL/swSzRU7h/r3PCu9jIRau9SpDfvc5drdiK5xfEK2V/mgEneqY2fEeOEflX
PoHc1hWzpb6NDZ9UxeHKGQYIWFhZX3uO/elmXaIRin5228J6bzve57beWcpC
LtkTuWXtC5wXFxUcfcMYMP3524Y55IRnz2L5whlwpiFrNbsD93czI+cuMqdT
jHBmJxv2MNLubopgwIqVd3/6dmFeS2hKeY+8N46zY3035v8+Zf/ISJwHi7MY
fC/RD4yrtKWjGGAtHxD6Erlk2/m3lcglG2It7vagv+RcDXGJxvoxu5cEvcJ+
f9M58wt5fsuhNvPXbDiT7uyVfJYB2graCcK9bDh9XLpGK4YBVzqMTd4hq/xT
mW9FVmTFfynqY0Ph29OqR85hv0SKpIW/wftegbgpfywD4g71G9r0Y3//mTO5
i6zyZeyV1AAbJg/rqZrH4fy4rHfiI3Ji4pO5AeSaikauireYJ/iyqkPj8Tw/
JF+Le8eGA17tnpLnGfA5kpBwfI95fbPHzEPkbM6/6YqDeH8ztAyxT2DA/YEU
se/IBv3X3n5BDo0/caHuA/p1k+G6CxewX48nzV4Zwvt/vOWxVRcZILX496E9
w3g/q6y+3oB8qC2PqT6C8+pHBuVxCf1GLXn1LLJEy+CdWWSVJGb0s1H0b2bG
xeuXMb+d3tp9fYwN81fr3dddQb07CCp6fkQ/L3SXbEP2TRI/ovMJ512Z3xPf
qwxYzPAp5PiM+jea3s5zjQEHBLk/PUfe/+IPMweZXj0mlz2O+VUgQtM4kQEf
T4rvPPqFDZ4noyJ7kNd7Xwo3/IrzmuKpDEhCfzlqe5t/AvOJttDbJcnoL79d
Gl8ik7l5XynkbeH3++98w/0n1I5tSsF54Wf/PWAS33fKt3UAebuxKYfZdzz/
+bys06kMcNt9WnDZD7yf5fs7iV3HfjdcWNKPrLHo+WwR8lPbrkUFP9kQW9Sc
YJXGgEV8U1ynf7GBqeDCNYTc3OM5tXUK/fdXrHdEOvq7ttIHsWk2+JTufCSZ
gfk+TpseRK74WDdRgixpeaXgwW9kpU5R2xsMeDRqGB8xg37/7aLCKDJvj8Ee
m1k2ZPZ8WRmdiecTH7tG6g8bzLz+/JPKwvUfVvo9isyjUt72EPnvN7Gasr+Y
5+4ont9+E993yTksZo4Nm3w2aYwhFxSN69nPs8H6r2RVdDbmi5aujzL/8P77
kdBdeQufWwmljyMHPp5If4hM37kFlQtsGP7xa9Q2B+u/LeZDPEcr7Jevlh9F
fp5fFeXI2QqWzM1bo3IxPxtYSSpytYJyYJLjijzMB/s08r8h/7lL2pUge6Z5
6j/hbgWdsThd69s4n21+VV/kaYWR2nXcQ8g2E30bXXlbYXlp4ZOwO6inyRWP
V/G1go3F7EHxuwwQary/9icyF8fKn4XIZ7puZtfzt0Kep8ixrQTef1KH+K8K
tELy78GuAeSckHN+7oKtEGtyVTmEZGDdw9mqi1rhVuWK/csoBri6v1CeRqYn
zsWTyBdMI08/XdwKKvs7000ZOB+4zrckLmkFoUS+1B7k7RLjy/YubYU3C4ph
x/IxP34u2KmxrBV4dNS38xWgH3xruTqDLE/JLrqF7JwCLc1CrbDvPVep/j28
n1gsn0kWboUle3u3tCEfPWOlvF+kFYJz7zZ6FmL+yuy1XivaCl9UfDTmkIOl
6KN/kK0ClKJSihjQ4iV5/plYK/TOv3mifp8B/RNNN1PFW6HSJmWsAXlAqbPw
wPJWePDaZs71AebLYKjQlMD6KwrMfUNOsVta8xe5h2KNxhczIExxYzVTshX0
hq/XyJRgPtvbWnZ9BdbXyS+iDDkqsJZxUKoVAkLs1WxKGeDfKpqutbIVNjVt
qR9Ejn1DR80hm1TZbDr9ENe7bPgg/V8rkF0+D5aVMeBL1wGzNOlWYF3M4ieQ
H2RuXnFIphWeuH2yNn7EAK2OC5+1ZFth+5NdZzqQ/43oVcwhN2kMJPuUM4Bh
uTWSlmuFDfIJ6fPIPp7VkCbfCsJiLudTKtDvCtL/HlTA/YXbHlR7jHk7oa9E
S7EV3r08olqH3O4Xe3AO2SitrNexEvNk0/WltFIrcPyPAvuOp7IN4wCepj2K
SBkhkVEoIbmlkhRFKXtXdhFChDIaspVRJJJzSGREREYoZ0jILBKhREhR6v29
f34/R8+4n2u2Q953HD7yj7s4SQr3l21fDH6WSyavTRnbb6KRorGCcwKVueR1
m8aEojSNSExUM6jw/QPfQn/D5bkrhbSrUN9PcPA1b6aRB/FXD3fAAu7xqYky
NNIsdsDN5XkuEZ6/ImonSyPnX+678A9e7zRwR2ELjaT8vOKeWJ1LujfnCizA
d7asOiJbg3n7Qe/VRjnEU1vr+mrY5sjFuXh5GomwG3pr/ALzXlyktY0CfGjP
hc+wdO+SWjlFGnFcNrEisDaXfL79WeQXTFsYDeatQ3/foenTsJVGlmXvHM6G
vTf+a4zdRiMm53p3qNdjf2jetsZKiYY5rNOTDhfdfmMmq0wj91XlU+wa0C/+
DKb+gD/xvc/7AdfY23fWqtBIcts3yrWX2DfVjnFGb6eR6lHbBJHGXFI4VqJp
vgPnWa/qVASnDkWekValkfw3XjL7m3JJZjwtahp+FSrY3gXHOlzJr95JI+Y6
m13dmrGv1OU3XlejkaGQ7Il/8HKRg70n1GnkQl6cRcIrzNPvTcclNJDfit9L
pF9j3j3fN/MNNr3wcr4CjtNr//lsF+LhO+8Wg5ZcMvhKey5CE9+HvXP/AJzq
IDFpvJtG6PKCBudp2L9D/T+KatHIuoZOspKO+I/VbR2HV+4SFE2Bnf5cKy8j
NPLwT89nOUYuub5tX9plbRqp9ZK6Ww0rp/j4Ge6hEc1Vc7uNmNgX7oseFdah
kTZJ49dDsN5TIjECNyrt0vFtxT6+r/tb0V4a8UspfsD6BvW85Etp0D7Uh/rn
s6lw9fkLFw7up5EqQcutCm2I74lAFQFdGvm5GGtS879v/hkbgF/0W58xeov4
qplLzT9AI6kizY5DsP2Eq66fHq4vxTTwacf3umL5de9BGjEy9ZVY1ZFLLk80
R/Ho04ix2IuPyXBDUtHmXvjN+4LoLZ3It89rn+ccohHuP/ukq+C9hvOHvQ7T
yGhvGMXgHfbz7Wbvdhsg/z+eE/oAR67YaclmiPzw5jh/riuXTMgl9LbDfrMn
Kli6Mb+u9jC5dwT1rsnkSzycK9X8yvUo8sOQnU2qJ5ecpGWq7TSiEadvvqtL
4fPevzOXGuP3VemrdHuxn0R2rGDAeYuho52w5bltjinHaGRg26bSM325RDyF
87njcRrpW3rd/Rd80s2Fd5sJjdS3P+G71o958Li+9W+4euX9zHXvc8mpyvyc
xhN4/3kzESpczRE/FneSRoQ5+8M0PuSSpMcL0lamNGKWrtD1Gubm+2wtY0Yj
FB5DQYuBXCKWejJuBrau1tb5Ag+VHK6uNqeRYlZWs4uDmDdbGoevWeD6BjkW
HB/xfQ40rjKxRHyPieinwdrxh6TErVAPNDyl5IZySdDak7u+wMfv3h9/Bofs
HjtcZo3651FyR/8T5uNzS81CbWhkAwdFowf2EM6yOWyLfsC43OA8nEtcslps
Be1oJHbNPo15ONgn0PIjrKU6mXZ1JJewLZQaP7JHf4yLGBP8nEtMUv32+jmg
/wVzSj6EW2oaFPc60kir+RU91VHsC29T+blP0ci7wAmzl/Avrd+zXTAbMTh5
fCyXcLmOMLNO00jPQrb2ENz5wvKBxxnUL9afAl7jucSTYu2j7oR8qN3/bskX
9NubX8lyZzgwISwGLuhcuYIJM+I+ioh+Rb2ceNSQ4oL4MNuRlQ9Xqn+85OhK
IyMy0fy7JnKJ86Zsla1u6Memk56v4Bqh2Y/zsPZui8qT33KJUWBbVIM7jQgp
tk8Nw0/LiVKMB418D7Zc7T2J+UFVs9XsLI3cvDontnQK9cS62VnqHI3cvpO9
LhYuv/1p8Rvcyev8T+Q7+uehuKgKTxrmPt03eXDrR4ZAmBeNsLhoxahPY55q
uJtieJ5G1OeOqTfBr83+Cq7zRj1UusY8PoN4Yf8eOwTnewwYfYTv7/ZdXuCD
/rrE8sXZ2VziYxnt5edLI593/hVehCMZ6r06F2jkz5lXdtd/YD/77afF5Ucj
1MGaRMG5XPLk0OE77+Bzc0PF2fBJ6ZLZTH/k+9zOGqWfiIeZwgNuAYh/5eqy
ajhUeG+S6kUa2fvbL/XQL+zjy1z7lwTSyJMMF5cumF1AVrwF3nE2SfrUPOrZ
0yCrpCAaUan4zfgO8xk7J9lcohFBWobDpQV8n8Nfm2SDET9zVz6x/8b8wbnq
xwycFUE1ug37/67YUB2C/v5KIE/yD+pP8ApyNZRGErmapx7DWf/GLIwvox+n
10toLmJ/HTpzfsMVGjn4mn1PM3wxLjh8BFbryzh0/C/u56kUXxiG/BcP1xmA
14wFpQSEI3+Gqja5/cP3tj2Vti8C53324I+fcPTu0dvckZg/eBWKriyhYL9f
GdMFt/G4mPGwUIj6y9qQ+1cRHxVLv6XCHzXXubtdoxEHk3kP6aUUYlHKdVz1
Ovqd4tG+Inh9UsaOJTdoZFc0m+ruZRQSq8Pkew3HV20ObIb3Sd0dTYhCf1j2
qODYcgrxuMf2zOomjZympNHfw+dEBCI2R9OIy88fXc4rKITK8uLwd5hlR3Xr
LCxezM5dGYP7U+ZKgldSCG/yj1dhsTRil5YZzr6KQmLWhoYYxtGIs1GtThKc
n/hISSgez7Pa9KsYK4Xs97vYPwi/l3C6TIWDN3+5kpeA7/tqZvkONgpZxboo
5ZOIeD+0eL4GbggueqGVRCMBExHMg+wU4jXLepL1Fv5+Jl6wHe5tWTb6Bl6a
JXnYmoNCQl3vn0+7jfPX2uU+CkuqD887JqP+sfcFeHFSiEYqLUAxBf1Bn9Xn
D3xo1nTuJ9xK6iwiuCjkSf51t9pUzLOKnFt5uSnkk4x9//U0GpE0Hf2WAisw
Pugdv0Mjt/6apknyUMg4y/LHIndppNDBdvsjWF6WyfMZNm1e8kyVF+dN2eNa
mE4jMe6a8i/grZ8tav0zsF8kCtw4yEchS/REV++9h/56MbqzDe7cds2KMxP5
7EjhtlxNIRdX3s3qgEuinVSG4WEF80/p92nEX42xz2MNhfzgqBVzysLzZfbp
/ITdVrSZKGWjH626pRDCj+sH34xYgA0of5azCVCIdf9MUf0DGsloWP0qDt4d
vqIrKodGFG/3+AuvpRDR3rpfJg8xb1qfEMyCg/bK84vlYt49cTVTTpBCaBI6
W0bhO1VeQiVwTv/yXUUU7Dt0wUBNIQrZ0uWtG0DFPFfvT2uAa3zjD+/No5F7
valsBusoJEPE2oAzn0Z8jgapdMCrlbr0OmADK0l9K2EKkRBgIemPaCRaM8Zg
GJ5V6N56poBG3GXqd7uvp5D4D7brtz1G/7CoFf4Bj95MZpmH2bmjPgVuoJCl
d0M+1hbi/QI2pS0XoZCH59ZVXy/CvtMdoxUF57s5JB57QiPHHOmMNaIU0jNr
fWpDMfLLeOBQGvzLjVNpGI7sfV0qIUYh6WpuPx+V0MgmtRhOKuxWeanctxT7
XMbWo0riOH/Tfd6kjEZ+HSgIKYcrvZ9vYX2KeuLElU42Uoia13hvK+yrdiS3
ES4paYlMKcd5fPXJMJCgkMcZdor2FegPlVeutMOOt/KZW57RyOXugOMWkhTC
9SffdQa+GGi1+iP8ScVhaVUljazoVnjuJEUh/JnMhLAqGkmQ/HZ8Ek7PmRYz
eE4ja2LvdftsopC7D2k5AtWox8YHDv2BZ1Zay7yHDdI/US5LUwhl88PsnBrU
p5yAH6ybKSTFLXf92Rc0cvcuh2IMfFPN/ubOWrgs5ZiADIUc+dY+/w92l9x8
Og1Onlpi11yH77G27NRGWQr5kzlSF1tPI89q9IwfwianIsTMGjAPGw3KKWyh
kMU7A74bX9LIlsXQ6SdwZN6P5jHYY1o+R02OQpxnXgo8aUT+233SrYb53xlZ
BTTRSFMAtX2vPIW0lKdk6DSjvriHHnkF/16428f+ikbGnVyfGiogPv9Z87+F
Te+4cLbDAbL9ummvaWSzaqihmSLqQY+Qt0ML9n/HoqD38BLv1XfkaLi/yWKK
w1Y8v+nr6hn4u+qZrFF4/Rftvko65kXV7ynu2yjEMMp39goD81bI3aBp+Gq6
66rDTBrJ3uNheEGJQqKviAvwt6Kf5Zzi/APvvJsk0gfr9IU/DVGGDVrEs9+g
H3K9ObJChUJUf9SKurVhnjl1sOMa/GXOX3D7WxpZy/v9APd2xHfxDPsfmEXt
9cN4OO3m1vn6dho5sOrd7NodFJI9rPDxRgfiK3fd1jT4hMjky2OdNGK5P/GE
mCry+db57PXv8Puqg65Z8MGiyqAheE5Qw33zTuRra5NRXhfmlQxnyzz427Fk
8fPdmI+autW2qlFI012FcY0ezGPlUUuLYRr31YKlvTRyJTmsQlUd9Yw11/01
PBpbb/UMbhm/uTm+D/Nh86HJ3RrIf0GNPrN+xMtpMY9auH0y/8bG9zRyIk67
Z98u5Gv7yI4xmH62SKUZXrlptKfwA/rPZu+AQ5oUwthbFOA3gP71/noBA/4Y
qyOgPYj98dlPptFuCllwu0Nd9RH9aKDqfTtcpVajwYTve/f1nNSikI7jeS9v
DSGe7pg29MDXN9odsv6E/n9RJc2KUMiNfwMtm4b/nzfP2gzA0kfkDkzArZNc
fA7aFNJ4Tvt5yQiN1LTwFQ7DOQ3iioGfUc+/Bmo67aEQlTxayt5RGgn3MSob
h/3D9i3hGEM8XI0TcdehkOeFV+3aYHE94jUJc8SmPE8ZR3/psCzx3Esh1y5f
4Lf7QiNyxl+HZuCtoxKnZb5i/v4wucR3H+JR/M6TSXjxrjPHL/hl1NB82QSN
2BdYLAvYj/p8Y37XpW+YF7Y1j/6GxwPf++2fRP/bhw+tC7+IL+Scwv3Y1wX+
gzmfrh16C5fdY9kSeoBC1tS48KZ9R72Tdn+5VA/1Qi1GzX4a+88zK8MwWOtK
mIXsDPrrxY6GFQcpxPevvv8UrBrRKRMJP2Ibins6i/Oetw9g1acQ9+UGDy79
wHwzHVhxDeYwvFa8fw77RbT0CPshCqndn1zF+RPxPW63JAr+ox/w4i38YaMS
K9dhCmmu2lqT+gv10ejW4k04dKG83G4e10tKGOA2oBBZh7WPZBZoZIpVrigG
/mqid2cSftBkfZbXEPVe6UhE2W8a4fq6bX0cHGIi5xr0h0b+xmaV8B2hEH3x
fv19izjP1vJd8fDnKcdNHH8x7770Klx9FO8rXb/wBla59nZ1Aswh9ut18j+c
7/Z++zVGiFeN5bdsltDJ9cG4ewnw+47PFtIsdHIjd6ZljTGF7DDK2jABv8tc
PpwAV7Dv7CpeSid8I41f1hyjkDbbrOiAZXSyEKU5kABzPRkle5bTiXLBmbo1
xzHPWK76umoFnYzZ6scnwPdr/sUzYI+qkSNrTCgkT61te9JKOlF7p/U7Hj4m
HfzGYhWd3Gk6nrj6BIX0jax0lmClk8asLevjYdsu59+j8OvQuhi+k6inZrlX
H7PRSaqv6HQsLNZUx+vLTiecydo6vKYU4hJSkaDJQScKC1tCYmDVoSi+ZZx0
cu7JhzxuMwpRMth9/RX8pN325U3YYUPLYgwXnYx6F9I4zREPBapuJ7jxfjmt
tTfgdruQjg08uN6l+mx2Cwq5l5CrPgSHcd3wuQa3ZD5OpvDSybMzsttZLSnk
71jS9Fk+OrmccW8gAu54ZXFAdTWd8DZNB6ywomAOZ7n9B1aZ2rgsDL7fGDlY
t4ZO3OS3+S+1ppCs9G/S1/jpRPSmWH8IrBemeuaIAJ2oS04r/oO/t9vcF1hL
Jxf/UTyCbNDvJ1y6euHDygfv/IbT5U3Z7gvieVrePPW3pRCZb5t3OAnheXv3
1/6EaTE9Forr6OS458NyHzv0P49zQbPwqTu/7s7A+Z/HUp4J08k+112envYU
ss30QFHIejzPhKfyJDy94Vq97gY6WbYtfdDNAfNuwuNWThE6ebyn7tI4fEKw
sqsNXr1tgM3JEfGzMr83WZROmKwLl4fhyeeXu63F6CSri2/c/hSFvEshbVLi
dNKeL0sGYPafH1+Owzlxey9bnaaQvcruJYUb6cQzwa64BxbJfX/XV4JONlaH
t508g3m1dOdlTUmcj8iTD+3wkjI/u6VSeL+q0R4jJwphXXV/VzNsniPXwIBL
lpfwRm+iE52RwLRDzhRix/F44Jg0nUhEvLdthkMvJOSt20wnlFhj/v0uiJ8H
dp4f4Gye3tJauGNqnfIDGTrZyRmwX8sV/aysasJFlk70Y5Xqn8FxxvrZ27bQ
iW32sq073f6vf/Umc3C+0fTVYrg6aPPSKjnE071/rVvd8f0aLlBC5enkUrLC
qnz4hnHJoQMKdNK155KcjAeFBF7uH+VUpJMT2TO7s+HEwpmQNvhnY4yW+FnE
q9rPNclbcV6FxxXuwGm+o5lW2+hE12kfu9A59KPGpi2SSsi/WduOBDj6clLB
KHzdPD+axxPnzWqsUKBMJ7X3ZFRvwHNFiznnVejkF+1dy0ovxHdv8nr17XQy
MVR55DIsPih54y/cNt5Zuwg7imT8qN+B8x/ZIuF/Hv/+C7vFNVU62dJTcW4W
Ns49U2m4k076Xoc/OutNIeWPStfyq+HfV8V2jcO6J3+4dcPPnvR9P+VDIaeX
bK5OV6eT+seu8wPw/uWH2B018PxPyaSFL4UMPLczkt1FJ50t5m87Ycerrgnf
4AuT1Q+MLmDeqHZqLdbEeUp5nKbBh6vMWP1343zcXAQO+FFIQq/WLi0tOtn2
qvRJLUy9IOS8jNDJ013GWpr+FGL6ZSSuGfZr2FNeBkfHUUtvatNJkWOEuFIA
5psGh3bjPcinDRIX8mCNgdXfBHVQn76srdp0kULktMqX9sNn2k5PZsCm6sdX
399LJ2tb1/AJByKf5T9vOLOPToKHxDYmwpmenhLy++lkCedNMe4g9EeHGYnv
8NsDVpxXYV0rd9EyXTrxSor/zHIJ/av8A//FA3QiNaNYdBHOYuqv1NajEyfr
7c4/YKXFgunlB+kksT2b52ww6lsaZ88r2OrY5exR2G65Y1W0Pp3wvGNstg9B
vYwvTTl2iE4KLaNSeuGkDBYvocN0cnqgav54KOaTcL39/bC0tb0eA87NuL7m
vgGdCLVdCj9wGfGu29x32hD1Zyd/0Qs4v50lU+4Inay8JtWifgX7T9ZO2ynY
t67o7RNYjNtFuPQonYz3P38tF4Z9yT2F6W+EetuhX5gNU4Ubg7WM6aQs2zxM
JJxCzp+b2rLsGJ1U753UvQWrNAu9aYI98tl/cUdQyO2LxCvqOPKrq+B2JMz7
yZHbyAT97EX/piWRqEcW1x4InEC/sUq57wfTNR7t7IE/5QxxfYfne1sb0k/i
fW5Vn3G+ivkpefawgymdLG6ULxyEu5uFWjebIZ91FD+bXcP83LTb8Ct8/Vsj
Zxv89qtDU6E5nVBFfonrX8f5xd/Y5WNBJ39f1kvWwUN8pVR1Szo58F5OQOMG
5of6Af6/cL6l8o8i2JSFJ6DOik56VbvrZaPQHyW1eyKs6cTFXiI0E+684r3j
kA2dlLbzKKy7iXoakH+Dx5ZOGJezmmJhXbvRvrfwUbsPR1mj8b1jZWST7eik
xPFlczA8bOt+ztKeTu6Fntz6Ew6Xe/pE3AH1Oe92mEcMhWw8uHLqE/yoI7J5
GN632kKG4oj6Piv72zIW9epDqYX7KTo5NB+8oR2WYhe8rnSaTtK7bsgfisM+
Nnap+AecFXZErg7OezfxruIMnZR/owmpx2PekHf8GeSE/GFb+eMxvJV85NNx
Rj40/amRTkD8OjttXulCJ+uEiv3vws+X/dz5Gu6Y2CLBn4jzPRW9N9oV/V79
dMV1eM2oor6xG+rtl9OEJQn778euQ2vd8fuMYskFeGdBlF4P3KDzQvAbrHtf
Xzvdg06ONG9wcbyF+UtwjYr9WTqJPq+b1wP/dhwRlz5HJ3MqpPfobQp5MNTA
Ng7L/GJdaIS3fymYeOSJ+z1+sGp3MoV4vs2meXrRieMBweXF8LHZnJwd5/H9
C2wmZVIQ/w9KL87DP9pCXqXDmuTNoefecGZgPH8q3k9oYW2oD/KV1UT/Osxy
fVv/Pl86aZ3h+P4Pvj3unc56AfFolBXhk0Yhq+ObzGmwBacIxxeYo0tmdawf
Had48ZLtHcQ7f0rDMX86CTSoGeiA798V8hIMQH3I+6J06C76Je2hcC/cLLDU
6wW8OKdbnX4R399/eeaOdAoJ9pmztA+kE1IzW02FBTLK5jYF0Ynx2/YWsQwK
GXsdeWMMtsnIaUqEyVGX9Y8uIT+53J6w3aMQ9QjrnHPBdJKxanPUJXh1g6P8
9hA6eePbfXwGfmcb9OgnnLUvnNMpE/t4ca5sZSj6m5l8cR+svebzvUuX8b4Z
rXpG9ynkU6faGp0rqP9/ztNfwudN0kNWhNGJj4XQHo0s7C/DgmPNsO79mqwC
OPr9g8NR4agvFa4/JLKRX7f08o5EIF8iRVVvw9tPLVmxJpJOaLPdpzgeUMiZ
e3SzTrh6JCMsGN6RUUhJuYp+v88rfgYWKafMWl6jk9xZ45gzORRSt6dCQ/w6
+kvf3ou9cEH8h4tDcNeg7okjD1E/WUTKc25gfh23Eq+Hj33ynHSOQv/ovd6t
mot5Ke79RoWb6C8pzFAqfNXW4cgUfIdNcZ0oBf09Z4lfcTSdrODNzYiDOZ+V
pfnG4PxjicAKKoXEfw9/ph5LJ9xn5/z94A1ZHu1/4HMxDPoXeErKc6wmjk6G
2l/x2uRRyDr6zfnL8XSiITGu0wbXf29YrpuAeDNXctyfj31hdC0HWyKuZ5vp
XQ4HsYZx0mANAU1vuUcUciWHky0mCfXLYplDOjwoVLTE+BbiU2Bem68Af1/q
OcN/G+8nJcYdBgu1GQ6+g9udLryeg6Mb9F6nJiPe65f5Oj+mkFsfbQqsUlDv
1jby9sHvQhNviqfi/ntepBoWYn/4NXJmCDaXnF1TC9NTT+7OSaOTmLsOgSpF
2IdqRric7+B8YnjbH8AyVYndcnfpROzdH2GhJ5jHhu3ufYMFTLYYXYf54g3t
i9JxPp9Tff/AlmstxLwzEF/uR294FGN+bop8p3oP9bb+cMwAfOxP+/V5mPt1
3GXjEtyPda96VSbqhdXGUw2wlk7bx0v3sd9YLKqqliKf/16O3JNFJ5P3Nv96
CHfFmWxeno16wHE/d10Z+q+xfl0j7HDBQ+8GrJtoZ3rtAZ1w1Ua/+wPrPEob
O5RDJ7MNy094PKUQtulfPtwP6WS5TVv9Bzjxqf9iK2zmMi9uVI7vZSwakpBL
J2vqL7rXwSVCnxdNKMi/vRYUlQr0L6t2XyEq7t+U0p4Nn70wMt4DM2XUJwWe
YV+rEDG/m0cnHDq75iPgr/4BDTb52DcmMqd/wgaci7ISj+jkxfKzvU6V2G9e
Prj+CVa0yy7uhhMWvEdyCuikEvGvX0UhYf9cdjs/Rn88ckS5EuaXvRojV4jv
n9DcJfecQp600Pom4KmQIo87cMMu9U2FRegfkxyznNUUUkqnO3k9oZPpsm6n
IHio4/rD7cWYDx9voE/AsbnnBudgw6JOcesa1MfU4LUVJahf8WyODPjU36e6
F0vphF3u6S2tF6jfssJeu8uwnxgNlhfAbedykv/B9T3XXovWYh7bbPWs9ime
J/1JSzT88Z7WuyvlmAfOW1X9hTcoH5rcX0EnSQpRdzzqKKRS8cpS1md4vvva
bu/h9vER3tfwXG6gnGE9hSg88xWOqsTz8ev0PIcfTSmLGVahv1XE+yk0UIjk
x/VivM+R3+7nVt6FTT4qCbfBysv7r3C+xHy8z4c3sfr/5+2Zugi/sRphOVGD
+i7jYvAFPhcS/k3wBZ3IWkWnmDdiH1lyrLMbPlOn1/EKvqV0pCKtFvVBLm2J
ehP2kzMBt63q6GS/S+T6XHhktv2cWD2+hxGPtGAzhXAr2uwfhD8WbxePgCVP
rxPIasA+YT/P9gO+PLVswPEl8lXRZsjhFfJbXCxHupFOln45k98GWx90PTMK
PzojcGrPawoxrx6VpDbRSbiPM1ch/Krtdq9rM/rl8KkHoi0U8rrbL1rhFZ2s
iuRUuAkHSkdpTsL2cjbZv+FJjrbhwteY9zNtOFxoyKd+/eteLXTSXcFj3wWf
npiT3U7DfK/jmatLpxDnmM6GH/ACR8T7Elh17bj5Uzrmk09Hlksy0O/alb76
MehEL6V1XRycK1Lgp8GkE/8FNrF/8MJemyV/YKeOxTXuTArxSN1/5Xkr5r+f
j371wHXn7ViC39BJ/NYNdL1WzCMSxQHabciHg/pxZXDlvMYky1s6kV+jsV/q
DeavQ/PW9bCw2cRoHLzB9dursHY6+f35VOA/2IUqvE23A/vHjQf/3NooxMjy
UtyqTjoJ4C3w6oHXvF33rRnW0gntOPAW+4PdxP7r7zCvfBWXKYXXmc0nH+qi
k+c90S4S7ehHXFqfObvppO4d7U4MHMSs3MaAfQr6qv/AV6a9fGJ66IRP9kWr
cweFXGx2KD3ai/he7d/WCV/Nip7i60O/UmFr2NtJIcyOGem3cPZJrweFsF9R
gmliP51EHSjzFXlHISFXPcJN3uO8aJ07r8MrHoU9WvsB9fRxx+gcvHius/Ud
fLKi5JpDF/YvacfJ5AE6mXniI9wKC4gpspkP0skmR+E0zW7sn4+2i67/iHk8
KZuDAk9v9FPsgzW417oJ9FBIE/OX+t0h1Mtb56pCYUXWp9rWn5B/s6V/JuDZ
DcU6YsO4//fP8ua9FEKxmSADsLIxq0EjzC9xWi1zhE4a+4WslPuwr5aKyNt/
RnyZr7dKh4+58a+XHEX+xPAZsPfj+rf1V3yCp7QX5X3hucgX49ljmGd3DPwZ
hP/F+LacGsd+qFxVZfAe11vi/lD6C+bVP/FuFXC+XPalzzCH6WnOTR9wPvYb
jHK/Il7Z1e7EwoI/OkSdJ7DfdbFt+APLqb75LPsN8Rjef+PMAIX4+HLnj8MG
HSVf2uCtq6Jd8yaRnzfidmkNIv/Vj0q7TWHecvO5SIHtrU365L/TibaGfR7/
RwpZ3nT35gTMX27WEgy7NchqFEwjHnKtesfh1Ifzgx4zOD/62V6TIdSPWq7w
rbN0kjwe1/ICZnM4LTkFX33xMk/uE9y/7HnhD/RTPq7AW5/+rz8jRp5z6Ffp
zposwzj/u9wflX5iv5Pp/+oKn44IdJ+Gp8453+yEL17fNvvkF51EqvGK7hlB
/VnY4nt+nk4ekLfpefARGbcZlQVYt4Rn7WcK2esw6zoL/+EsPRcCe/+p/1Dy
G/OL8bvacdhgX6+hzx8837sNy0xGKcTphkbFjkXMd+aR22tgKYmPonPw5lSh
E7JjOA+ztuCyv3RSY9J2JgG2C+Ho8/2H+nW4zHkRDhm9qbJzCYOUaTRanBmn
kOZBs4if8L8Py7TewCFVZ9ufsjDIyPw53l1fUO+bmSJ+SxkkfT/P22yY+2SA
vdoyBnkdMhDO/ZVCDj49e/8XrOY0IuMHZ6sX9pcvZ5CJcomqQVhRUZPffwWD
XNp6mxyaQL58WqOrvpJBJiP3F5fAEgU7z8/D3Ze2Cop+o5CA7odpFasYZIx5
wjUS/lvmWOPPyiDBqs8fT8F3b3m8V2djkIMejp/MJjFfNL/8NQ+7KRuy1cPh
aS7cz9gZpGJ3oKj8FPLR1kosgAPvoz8lmQQnnU6X0+BkkO38+ev+wu2LCioL
sOTxon+nv6Mf+3CqPuNikNwGlk4mPCyisT2Am0FWiGXcUZumkLW6TxU0eBhk
g8iNY5lw5e4wiQVY2q9pgW0G/fh45upnvAyycswk3gtO6Ob+68/HIDEyasK9
8JMN9E/qqxlEePJs/N5ZCtnj3tc4D+/68XchDw4X3p1dsYZBuqZHjvH/QH8+
Pxnoz88gzzJk7wbC+c0zR9UFGCS+uLnzEyzmpC8+DzcOv1xiMId4zZwZL1+L
95uQWF8KD9RPFvoJMkh/yOAmkZ+Yp0SJl5oQg0SeXLYxHE5e8lHxF6y/+Trn
BCxe0TXydB1+z7kwevwXrn9bMvWCMK53g15SBWeO1entXM8ghddvekrNo7/8
K5uegxvNK0SjYCGZJcllGxjkcqFx1Qz8rihdzVeEQWT2WOhbLGAf+RLfvkMU
8faivbkOrpDqd/0B1396sXPLb+xfeUF/S8QQP7Ybb8fBDIZ3lLc4g5iO/Rz5
BVv11wls38ggn5V0N9v+wby0ySl1Bub8xmXaBK/46ShcLMEgRm+O+isuUsjJ
jIokL0kGORPNeyMJvup+mlNZikEGugxv/oG/PHa99B2Ot+cKcfiL/af01ZfC
TQxy+72Bw2u4siXk+DlpBmH+5dup9I9Cfu6JK9+6mUEO+1j8vg3vPv1bcBIO
mJEr/AuzRdZ4FcgwyEa5cJNTS6gkdrq/2V2WQXjoTl9aYMWfJ4QVtjDI4PUu
T2UWKuEZ2nLmK8wu0DmaDHssN3+cJ8cgyhscjv6D/Sifpl3kGeTi0dDcU0up
xEK8RWmLAoMcsFf+3gILPuVyG4Onl/htUV5GJR8q8zNzFRkkre/Y8WT4QWBu
25mtDBKU3eTxF3Y8wPJPehviaVWHv+Ny/HuXp9Ij8ObSIJ/X8BPlloMPlBik
0qLebtsKKlk1qenkqMwgjpSHWrdgrgnOy5IqDPLtsDznH9gtYNftj7DArPFr
u5VUwjHc/DBzO4NUHRbxb4JvB5QW2+5Avi6/KaSwikqYV1kqxVQZZE9zVm48
bGr16Pl72G+/g+wvuHd/ReXdnQyyVJaeasVKJR9jNpVaquF8xYb+1MGc16Yp
69UZhKsj54gMG5V8viSe2gOLzK1LuAn3Vj8OT9HAeSlqNU3DrrfuuZnuQvzL
Cnw9yU4lrMdmDAU1GYQl8R7Lc3iJTq58J9wj+HGVBAeVVBXWrEjazSBetr1/
I+CbX9V7jmkxyFuh6JEvcImOIHU1YZDlX35XH+WkkstLTH3ewByXpa+Wwpzn
/+yK1WYQ90geHWEuKsn4vPyv4R48/4Pyr5fgQ3melVw6qL/hkleHYGmOvd40
eM8bI349biqxOe4vc2Mvg0wp7Y/Lh1vf8ncd3Id6cvTfX14eKsnuFLjCuh/x
3hFq5QM/oATKNsGPnBj53fB0ysGWcF0GYS0Z+bqbl0q0ZwOd9h1gkLPWNJH7
cMIKQZZlegzCzRtKVvJRyUNhoaRa2PvcSmMX+EhIiFTIQeT7ZmsTBrz7ytHH
WvoMYtJ77aDyasTvuas7FuFelRuKt2B6gszTykMMov3OYfkCzNRQ2h5wGPHk
JtBitYZKqovu56sZMEh+cublWlh/f5D4T1h7GbvcJn4qebOnNqbUEPFudLTh
Kjw/47Fw/giDRMn4Gn6FZXIjbJWPMoiQYtCrIwJU8onKWjcFj6w6s6MYdtT7
IfrYCPlstiN+7Voq2UU/fMHdmEHMXo198Iczwnla5I4xiOxCuGg//OP5buFx
WC2Ow1BbkEqc6t455h7H3ysHemTBqh/6qadNGEQrtDt4pRCVJNoe/Sp1gkGc
N2667Aw/jt8qOwQrl9n60OCHtRftMk8ySOfHm2Zb11FJjPqOJBtT/K5foBgP
X9C1bBAxQz+Lrp+dhW23f//WC184xsw7KUwlukdm+VPNGWSdxttjz+BNQ6dU
TS0Y5Oen1q8b1lPJu126x9Za4vv8eOUbDB97kOTaDgdyvfg+CJ92PR4cb8Ug
UowSq30bkC/dl6OPWqN/dFGe5cBXNTemcNswCD/jHiubCM7zw9YMGsx3JO2A
K+zA9fjedVsGKfqdeoEO/1ydcVfPDt/LOzN5qyjqz64lt1baM0iYWSE1Dk5t
a7vWALvpv3o0A/dKCvpfdsA8MDKRaSJGJU0BdAdtx/+fRyzyKfxJYu7gX9g6
w9ZqnTiVUM/EyVWdQn+YL5K6CF9LzGANOI3+d1Ggvw8emhUf3HkG718XFaG1
kUo2tAuU/oA5z67beA++HnQprNiJQTaJPM9nkaCSME2LI57ODPLE1V/WAd5u
mS+w1YVB3v88crsB/rjZ691XmGatM7dJkkp6xvMTqa7od1rGupGw0JSlgZMb
g8wqh0ZikyMdly+zSLsziEt3a8VBKSpR+CZSNARvYej0U+GtQVstMz0Y5O6j
ru8cm1BvA54utTmL669J/OkG71Quy95wjkGO3/H9Roe1vsnp9MAaQ6GditJU
8npeqPe2J+apK08fx8AtGUFnTbwY5JzQuoApWEnO/N/q8wyisjt3h9FmKskf
KbjeCmtHnf5YBG8UCeSL9kY9vmcSslqGSnTW1SUc8mGQmjUXeM7DnZtC+dh8
GeR6CC3mLRx2s+J6I+wZcpJluyyV/Et1/XflAr7Ho3WOiXB38u2ze/xQj+7x
l8/C+W929/6FQ2YOLh7fgvOJtdap8mcQhlalSimcLLqQ7R/AIPfXu1gIyKEe
NfEu23kRfy9h6u0DF3bct5yFM79EXOqAVRIKi4oC0a+5f/nvkKeSNH2NpWeD
GOSj1KPTSbCMrrah/CXU+5cP9/2Ad7bWJY3BURFja0wUqERCpa4rJ5hBFFm8
20tgngotQccQzB8tehH8ilRimK9mtDGUQdoDnWW9Yf6ThRHv4fy8d8/fwp7L
cp6mXWYQ3W+Je1W2oh/9XvfJ9Ar6Zc/9Z/Hw3WucnGvDGKR61TLJaTjiZ9DW
t7Aj+9NAo21UYh3jYRgbjnnC70VTIayS9t7JIIJBdD6LL+dVwvd3ZFxij0T9
/9qtdBa2VdWKbYIj1k8cZcCpZop3w67ifNgt7RSUka9CGQ/2XGOQNgMZhyg4
uiqW8hdW9D924gv8I2YZpfI6g/wV/6Chr4L36/uZ5XcD82U3jZcCG31xT90R
hfq1Q7Rr1XYqebTydNQ07NfcHnsaFvEb8H98E88nPa3xEt51rd/eLRrz7OCF
TskdVJJ0xeqAbAz+/uYZh8twTaHt5hF4prJucAA2Nf+8NCuWQUb/XTciqlTy
4tX3bps4Btn2pfbJXThILyR/QzyDzPE4r/gD/xJLCOiGG/6FHjTfiXqbsmXf
rQQGsTvMHVwON/zVZTuWiPiK4MlZq4Z6nzz6iieJQQS1I6u94VVFPBE0+BTb
heY2OD+2ave1WwzicX6gfps6lcyETE7tv43n5X5ZGA2LteRmLE1mkHcu0jFf
YbPy0YM1sJvQSht9DSppjHs8eTGFQXwenhLPhT3vLcaqpaIfPtR9u2IX6rPC
W4UfsOpD6gUHeD50W2NRGoMkqSZw1cKDIwLmHndQ7z6xJIlqoh4/uDK25S6D
pJBfXIFw/YoA78+wU+cFv24412h+ISudQfbuvNyuuhvz0xuWINsMvO+UkEQi
nMNIWNhwD/02drfddzgo7vH5brg663ucoRb6u73JaFImg8SWq5bkwfE3wk2N
7zOIoSV3MyvB+x3XbuDOQr3bEEA/BXeuiJBrgavDLjbUwVWjJ6Ijs1F/JPgf
iWmjH+0v/rr3AebNK/sjA2HpU2m6S3LQz5T4jnXDfTE8d6pgsWd+vKp7kG/c
vBN+DzF/UoJq4uEWmbvqO3IZpPzaRttJeLnM09DvcOvnU9OHdNB/jlu/fETB
PG142DcXFpyLX+5Cxfys1/ll+V4qKTMxIdJ56H92K47ZwcGVD3w+wvESvXnP
4dazYQ/T8zHvC5rNrduH+eHZ93bzRwxi+zpE2RemfZpYXFvAIFcbjtm2wWyq
/hJvYdHYt8GK+xG/cwk6MY/Rr8pY4q7D+R5a1ocKsV/VfkgYgV1H/HxWFSG/
1c9e1dGlkv4He6/Ww425RR7pMPuP9FvBT9AfbuXqLsCL62/c21WMeSLKhPfE
AVzPnjXnJ9yz+llLESzGJ/iwuIRBjhS98+PSoxLRs0+zzpYifycfCzrD+Q1j
aXJlDGJ+Yl9uA3zHrCDmM6zsdmuL+EEqee6zIjjrKeaD8ofpF+EB20lnm3IG
8a33X/4Orrd3O7q+gkFKVnNbKuuj39QHKr+DqxROP7gJP30lzpvwDPmbemVg
FJauNh0zrGSQ5g9nuPYdwvmPSlWzV6GeX+GXz4DFY8KjG+F9HDc0F+D2hQDz
y89RXxdpWiaH8X29VkhoVeN53/cqF8JntTYNz8Pa2yuEOAwQbw96skprGEQv
7PTUKbjr2yZrzxfoV8bDFS/gEPtV/Aq12MeldvqsN8Q8eSD45Si88ZKVhC8c
MHzTK7sO7ztkVtsKR1xRWW9bj/ftVjCWO4L52PlczfoG7C9DPe3hsEb/Ppt3
cHmY/cEB2HRz0UL8SwZx2NP4WOMo5oPo0jjDRgYZTlvFmgTLmBtLsTcxiLyQ
jPEkLPwm8slL2EVNNvqgEZVkaZzQDG3G+QVzVmXBdf3PazVfMcjC2be9i3Aq
S43OL1guKnjipDGVLJswqyl+zSAvTFZ/L4JlPkfvPNvCIA8Nb45wHKOSYVXr
vC00Bun49Z1+Cl4v2Sw8Agd17HlYA5dP08Iz6TifU5e81h3HfPPV7aslg0Hu
baFsPQ/nnsw1FGJiX3hQ/552/P99KDj/LdxiwgyWNkF9uTO9IqYV+/Fz+uoQ
WGjZUgv9N8gXixe3u2HRuUd5K9owfxbmcqucoJLflXM/X8D6mlcvRMHb0/pI
4FvUx0u2bcOwZ4/NlZ3tqE9zymLkJJUceBFSNw3rSLJYJ8P6CWTxUQeDbAij
RX+Hf6XcUXHuRP2+fatI3xTzj3DyKal3+D79to1Z8C5L5YQPsE+bPP0P/Czb
tSq1C/PAj98vTcxQ3zT2DZp0Y196ySwsgK0dq1j4ehiku5pyc5U57ufULkKD
tW1vWNrCCVFROyJ78XzSviIVcKbgsJ5OH+pzjGsrnwXq15H3JxdhCUF3Hxe4
LcDPvrwf+/+uQM56+NSHYqfz79Ef/FKT1ltSiU99rIviB8wX+q94veGN7jxO
Y3CVIvslGnxbYptd9gDi6Z51v5QV5lPZGRObQczT65sVg+C3zaa6wh8xb6zX
8+qAC/fbKXfA2hsGHipYIx5HOIVjh5BvyXHMcPj5lMWi/id8X07rsX6YQjXs
WzHMILe/6/7YYYN9y3y47AXsWG8wcxPetF/85sURBuH9c35oGNYs+met+hn1
RaDy5W5bKjH4dEX+O9x7XSo1CZaSevQjbxT7V0eR7QRsW3bx2ekxzI8ejuv2
2+H7DEwGbBxnEDpzd8MdWHCMbWcfPOZF7GZhGv/rb7e+4PqtLlOH7DGvUbbd
N/qKfmdf65kFC03sNuKcwD5+b9/wAlwhNf27Ef67dE7f2AH17pbB/dBv2DeX
vbtPgYsjju7TnMQ8KzT2dYkjlczt+j04B397piBrCuv/NrhYNIX5xj7n5GN4
M/tBXrfvmM8ijvutPIXzffT1nvQ09t909RtWcIucusIgHLLxZGwJrPxKsTRt
BvkbURDJcZpKXFroaidmkQ/79njaw7kX1pbz/sDzv+E1qIA3rWFTaYF5s0XX
856hEr6hB5TwOXwPZbfe0/B9+Yn12j+R3zMLN5/DH7Z/uLYA81vQlPmdUH/2
BM6U/EI9HRh85QKz3mowPTsP/9I8Vgsv8S+vkF3A8wl9YAg6U8mkounaT7Bp
6StND/jVnyyP9N/oJ3v/3mmAr22+U2f6h0HS1C5NCrtgX5nVXr1mEfMM66Ht
nrDFw3grOsy++bRrE7wtIi478i/Om/VNoogr4rlj9+c9/xjkwcabhefh/u7b
m/7A7MNp1a9g/a4Mm7IlTEJt/Fst5oZ9VeBE0jkWJslVf1rkA//ueNa4ZSmT
bC5qvNUCU6wZM5/gLxmKHhvd0S9mYzdkLGOSpf5TOy/ArL1L95gtZ5JnBVyz
NHjspJTdmhVMIlUceV/Cg0rcH/8IpMOzv2z2+sHzmy4kRq5kEt/vtzvpMFlC
ebhnFZMs51GylDyL+fXyjbLf8EKdfLsffPa7aG0pK5MUXIrSYsAH4hyazrIx
iX2xUZrkOSoJzDF7JcvOJC/eBI37wX4+LE1D8B/91fIMOFjH4sVdDia5GsNr
K+lJJSNGZ0pPcjIJF29AhB/85fOmHD4uJnHSPJpBh3v1bse3wE/CEqkSXlTy
rbwyIJybScZN9XIvwEaBCdaEh0lmZNyTafDqd6Ja83CTw/KLG8+jn3FZryvm
xXn58Rz1hdMdjKbc+JjE9F2MYAt8RWS+Tno1kxz9FvFGzJtK5IJN4gZgdfm5
IG84j3baInUNk9z6937DK3ipvsLG4/xM8q5Tp0DEB/Gwi/KRSwD/XlxS2Qvu
HerJaIKfHwzNbYRVr9aZhq5lkr4X1nzrfTEPu9ly7RJkkpMzVW5n4c1vS57P
woGGd5/Vw24sL5wLhBAPhOW34AXMsxqX+ZzWMQn39nEFN/hw3e+SjcJMIpRs
duwF7NUnf7wXju066srvh32BJjCZuB7nbffGx8nv//9PKgs33MAkqff6vKrg
H7t5hVhFmCRsibc9rz+VHNKVyKmFrSaS9znCu1Qmtl4UZZLtbw+vK4f36XmW
bhfD9UXiBjgC8H2aC1S/wak7z6TawJW/HhQ/FMf7R7XqFsMK60/K221kkrkI
xvDKi6j35+vuCUswiVu8/QVzOG7/KG87PCgU/fsRbN7eHHhTkkkGwoy9WAKp
5LiD4yddKcSPdlHvcZi+o/LAkk24f1nezlx4bQw9pwJmHNkb8RsOeZLGcl6a
SS74+jcZBmG/HtpkKr+ZSfgTj/zOhE87ulGH4Ti+po0/YCv/s7/SZZjkhOmg
ht4lzAOntuqYyjKJwZsM3TT4i0t+JN8WJln8tGz/N5hJH2l+DW/4w626Jxj9
qvX9ijA5Jhm9VLcuEeZ+mqi1W55JnDvEpkbgiHrW83Mwu5NMhXoI6q36rqzH
CkxyPL3fOwoeMpdnOikyyd8P2pIf4HLXvrmNW5nEO/FYg1Io8qPgkHAv/FZC
0DQMljwdoJ64jUkOTUe974S9O5yOGygxSZlz2UnZy/g+RNB1pTI8mVh/EbYd
CQ+qgX+Ny0ow4ItcpTf8VPC9an3Pi1/B/PwzO0lpO5OMdQc+9YLpIyZp4/BE
yu5vDfBR0eY7WTuQf2eeCQqGUUniwO8US1UmaXg4q+IM6537Hi+wk0muv5jQ
qYQXeSiRDHiJ4MN9XOFUorZU0i9SDffnkVC3gROv2ThqqzPJfV5b8SL40qj1
4Xk4OMh+YWkEns9u47YnGkyyr3JL03F4XvUhj+suJmlVeBaRA5/NmxqX1GSS
p+qr1X/BO1j+1vbBvjrb3x+MxH4UwExM2o16kr/RNw3eYX7KwVCLif2/d8kE
vPpjjcIqwiTmSo6XtK6inh//MFMDV6+u+hYDj8zUl/pp430/fjIahE8s9Tiv
tIdJRpYOPFS+hvys65cfhwPfFUxdgc191ny8r4N4qDOW74C3W/MkWOxlksOb
6ObS16nkdfUbwr+PSTgdxAIvwKrd5qM0+Hq/fmwzHDRJjQrfj3ybO3p73Q3k
6946eS1dJjHiUYlzgZsFM5vn4Khr00GV//vRAdvHB5gkojHWijMK89SBspkz
ekwiuZlnmxW8a/PEZfGDOD/Osz8ewVeiv3J1w786ix79hbVrShLj9Jlk9+cu
0yM3kQ+/9wvqH2KS6LvDcxlwWdi9pKWHmeSAeXfkFDx3p4GnEvYLKuXYE419
OfxJ+HkDJtlz+uLlONg41OWnnCH6jY/810G4r/Wr4yf4KutrPeUYKtlbps64
c4RJHoWYJF+GBc4bqZgcRb3VbO1pg3/obU/kMmKSFam7eCVjqSTS/+PUS3jm
V7LaedhM1/LgJWMmOf907Fg9/GUq867qMcSDylb7NXGY754VT3yDPWguDg6w
xXCc+sPjTNL+/u7JYljniWaojQnq9atXWsviqaTUvqRB8ASTZI1NCh2DtdXm
l7XConf5Ru7Dit4c5OpJJknW3pYzDX89+cVH25RJapUMzHQScD5SKbm/YGu6
8784uG+9wLtCM9Tjc5HJgzD1kg2LszmT3PN9KKWUiPOJ9tu80QL1T7MlKwSW
jrI92A1zi88KtMIyFYJn4iwRvxclL4olYZ85kR5y0Ar9M8/8rQec9mA2icUa
/ZcjTbQaPvRZ+GEFbD03bMl1i0oKLPlKPG1QL5o1oy3hTt2uKllbnEffvSd5
8LuRs7WD8KWba14vwMlBXbUpdkzyWPVW+8HbyIfDq6uN7DFPKG9pS4Z1EkTK
2ByYRK2nte4zLJG4QKmFO6/dyFFNRr2IoaT4OzJJeapFUDjM27glXOkU8v2M
zoF2uNfvktsYPHtgz3LJFCqpHs0+knkaz3fbrMQTNjuRrmh2BvHzOOrkC/js
Ulc2PicmYRvtneBOxTyrwDHQDIum6V2wgjesC34S4ox6ubF9Jg9euqIpRM0F
7/822GEB3qI8pD8FM9kMGvXSMF8OvuXNdWWSZSK7N9yGC41T2mzcmKTD0ejU
MKzZpBIr6I7+on4jU+UO6ltw1kEmHD/zpTUU9q4c/Rvhgfwc855hwlurlhVq
nWUS9/Ob2UTvUsl47azlHHxldPlqN3gDV9WKgnNM8jmDm/sZLP7ejHrKE/Vj
av/iqnTMtz4MfREvJtmplP/BBFZaI/y5Hb5arlOaBX/7qRkcdR79u5/90ne4
zWHnmn3eTFIyu0KDZFDJ/ttsWb/hryY7xqJgu7ZixWIfJvE6kXqjB/YwUS1z
8WUS/cOqG2XuUUmsbZy6xAXkaxQ71Qfm2P6yvBuecxOSrodHeNpU4vwQ/zp2
SbyZmJe2l1P1/FHP7Ud+WsGWgxdElgQwyUoJikEeLHCSL+opbNhBvfULvtQR
NudxkUlorV/b9t/H+d5ps5QOxHzgfG5pApz0daG6H86fVt00AIuv+LshKQj1
pnbPLoUs9APpPt/Dl5gkUSZ+XwDcHpNEWxaM+hMou6cJbgzdIloJR/KyKfFn
U8n3XWmuXiGY93Yq89vB2/5+LpENZZKL+3PGH8FqrHwLA/CKm6dLFuDWlLW7
ki+jPtp6ex54gPOc/nXhyBUm2brmzcZEeMC4vHBlGJM4/Ax6OQA/nD8+/BxW
swm0VMjB79JMAZ9wxPcd+og/vFV4s458BJNYLj3v2Ajzr7FyGYIvD7p3rH6I
+cvIMzo1EvP5jRp1G9ia37HA6CrmQWPnuDy4NG3Ha9ZryPerbn0/4XHpkcEa
eGnga+F9uah3P3x++F5H/w8OOxwLj+kOL1e8ge/1Kc2zDw4z3847DMv/5rsu
Q0H9P+sgeCeKSVavGU3yhvkbvYSP3cT7BYklvYDL7tivY4/G/HWtIpKTivxU
UeGvhU9HPnU3hd2bP7H7xTCJcZPwgWyY586FRcVYJolJ/rRmCtaZ+PJlGC7Q
X9u+Kw/76e89nXfi8LwKRZGR8OzygKpj8UwiEV2m+BaePJiYzp6A/Hy++ZVo
PpXIs8UF1sJ72VaedIHrQ8+d8EtEfr0w7iqFu6aV5bcm4e+VeAxYHlFJeFrX
4jC8iapZehiuembXcucWk/T49fEmw/ExjMRjtxHPXyZthuAVZmLm7MmYV4/4
3VcsoBL2E8fX18JLZny7/OGrL927LqSg3ktMsLyEg0Zc4xRTcX7yfaK8j6nk
6U9D3WHY0XL/VgtYRk3wZ1oa5qklW1Ry4OSRhizjO5jnHG9s+Q637DE9zHaX
SXZ0ughoFqI+X30zVQPH3Hs1EwGPz2+L801nkmJeyss38J52XwWFDLyfF/uN
DUVUcuZE1ssh2Jhvcu8ZmKumzCz1HuYPddOpIvjT4aKxo5lMQlQPxP6Bg7US
fFbdx+/HnkseeILnb7NcfA5X91ZS42CPA9yh3llMwiq8b1MfvKLv4RK5bMSb
2ckE6WIqSWXIBg7CJ4fnZs/BrVaJM7cfoJ+sktKvhLmbP582zGESO/aB+BUl
VPLmkFTn8ofoP2ryzCNw4Gb9PZXwiV62fylwfIpZrmcu6u3uAIlPsMWAMYcM
hUlUcy+pK5aiX2qouryHfzkK7fODQ4aXvUykYt98rqdTB3uLV60/lMckW37z
bucso5JzsjYeLPnIt9Ne607Az7Qmqp7C8Xoe0xmwVfrpVR6P0O/GV9SMwc0R
LQZSBUxyJ0EjWOUpzk91Q2wPXHyTSyUINhg3ZcQ+Rj0UD+lphJ8MhrIeKGSS
yYQEH95y7A/mt7UW4YmtB5ebw4fjU84VFyGfNe9HZMHpTVfTnZ8gn1ju/fkK
H1A71SxWjHmvYe9p1QrUW4mt3zpgCWZ0fTD8oX6EJ6oE9fbMZf5XcJZ5lIJO
KZNMvRUzW/2MSoqkxA/8goUsneIs4Hc29y0LylCfdK2eZ8Or9dd4OD7F+XX9
65uAlTaevyhcziTiZkZTqpVU8kuiLqwVvsd97GcwfOjmkusRFUzyTWvldDPc
c1fxhuYz5MNWtwG+KtTj+MNXp2EJ6Yg6c3gg1zw0txLf38kkOQt+LGrma12F
+XNXr93X/62kd4b/OervkJDYjueINzGZ46/h6hye1iC4fNO8Zkg17vfqhXcj
PBpauVG1hkm04xS4eKrxfp5nl36FOfacTDn5v5UFPmS+wPuLkHX3YPOlj56e
rMU+5joSNQrvEN0ZxVXHJB89DGe31SD/6ost6+FOF78j/rDZNklZ/3omOZd1
Kr0WDskM/67YgHpoITjI9gLz7fHe0k/wpq5oQWOYN1LKN/UlzsecvicV3u5r
p3y0Ef1Sut3mI2xnEz++ognzb3C255ZaKukPfppeCf/NIRe84K/8bww9mxF/
AznnnsHdFh8WpF/heu69VkvrUJ/iPt7vgz/HvtfShzVne3TjXyOeo4rWxMPL
XjSPHGhBfbxv0tcNuyjnX16EXflpyRvrEU9Xw4WLaej/kmsPOsPP/6PYvuOp
7MMwgEtCkr2LzERWJanUQ1Z2RrYIRZS9VyKbeIusMhs4VqIUQkllnlMiErJC
qIyUxHv15/eDM57n/t33dZ/PsWFS7tz57/wfnKuEm3r4jgt0Id/skoz6BQ+r
9b15Bx+49pNFuQVbflK8YVw3+lVudkoMfHRG/v1xMvrvDT6abjgss9dkCaYr
8XHleon52edOLqZ0E3xipFYbmHWU6qTt225ih1oj511YcTmujuMd5rNmlfks
vFt/2942uMgtKvlAK/KqRNTNyz3dxK7Vw0+D/rll5a/8e+S3PZQPzfBvK4ez
M7DCUd2v9K9KCG2p1025vZjv7qU/DODLXrt3nu7rJqK2LH69CRu6hnkzfEC9
KQkNfIJdjMmtjbC8kWK96OsSwtdpJ5dvP+Zh9OHrrrDquP1ZyQHsc1y7ratg
M9o7RcOw2okN3t+wA8PI19SP3cQezdZ24g36rRT3Xu1BvH+HEM9o+HaJ1vkN
+FCP8LZO+Huj/+3qT9iHPjzNYG9D/ynOJ18Y6iZ8S9X5LOHywlcbAsPoJ9da
kvPg7V+nJXvg9TrF35MwXT29UdxIN3HCs9BUuh35zljU9/hnXI+vW4q84euz
SqmLcJLz2bkn8HCLUUXRaDfRIPJ4N1UH6p/nfKvNWDdRZ0FvogGfE/HvZxvv
JvZrmvomwseFo6dewXv2FMS/hWUMbyyGTKD/Kc7d4OksISJmc1b3TeJ6VSv+
dwYOkiv+Own/7I2KuAMfsahay/6C6zP43mkGXi94unJqqpvQ2pBQkesqIVa0
ns9vmUb+D45k8oPV4t98fgrfSxjrrvv381wy2X2mm9Bw1Yna1F1CSL/qqxP9
iv3ApF5GE96kNFzQD4tHHOpIhAOOfIm6Nou8KvPM5i2cvf7NUXUO7yfVcIyb
jLzT8pv4BXfNLljbwL2vaLjL5ruJNq/CtgK4W4115uw31Juto9QUbO6/6wnX
d/S7OYUIaUoJoZUte7Udpjm9s8ML9p5V0Qn/0U2Md3My1MJD90yZDi6g3tJF
lf7CCrRundOw8ISW/Ym3qDeN2NicRczDH9EhMTBD4V3CeAnzd2kwvgNmMm9d
oFvGeRLXS2J9h+udP5NfDzs+/xBpCjM/ZdPz/In+th7ulg3bDR1fElvpJi6y
aeqNwENa7ukDsPkhKUGxnhKCV/GOQvKvbuLCnX1fLsDN458oqr+7ifD/zAvK
4bMJOy/8grsPFhguwjlOdmulq9hH3jAvH3qP/lNdnHD2D85/REFiCPyx/BcX
1xrOV4YVTzM8laKX0wZTn1DK2NKLPHKzSOjyX8yrR+qM2rDJn635B9ZRv3sD
fa7B6aueO6fg1A995LdwWffIjVsb3QTLor0Qdx/evxUpcg8VmSAe7DhvBWcu
XaiLgPdrbc7NhXcZSf0YhJ9/5+sY6/v3+e2C6KFNZCLok8Oc+Af0r+560//g
e2rD1Bdhkb0J0V/hVatrjJUwU7NNtTo1mTA392JYgkUr5Edy4Va3xLVD/SXE
GhsLwyp8oefTaDC8m+H7PpPNZCK4wamhEVap6jErhzls9yZuHkBe2fMsmJ6G
TBydkzDQhC8llN62h0NvOdImwKkruQ31cF7e4IMueDA+4yPXFjKxIH3DkO0j
8oT9zRUPeMA/buI0XH8rk7UdNq1qupQJW5kWSIjRkok7LEdmBmG2skriMnyr
9ael4CD2wWctxv3wY9pfjQ5wzv2hcwfoyIQNDcF7H3aMXvdNgsMXOs7PwCwB
ole/wJWbC4ukP5UQ7FmnUlToyUSTy/MhD/jd1sisbLjXQmprNVw7XlewDIdv
HhVfgYVO/iky2EomPmSOHzkyVEJ4GaqUFcMB+gdPhMKsAtcqNjOQCX/j98ea
YKP2zxU2cOnAS+nNw8i7fkrlj+E7nPRsGjDDsZwS1m14vwdvz8TC+5To7rrC
7q7Rj9vhE//5334JP5pqCWAawfW0+HZjFyOZWPpkIWMIX6xyiw2E1UI0PtyA
WZ8sB72DI5cS/HrhJ/FXXaW3k4mrfnu38n7G+1HbYRkDMx7YnWIFH6d5qvEZ
/mkRui0H/m/Sbt9RJry+HfuDR+AReha+NLjxvvqw8GgJYRv7iuobvCj95NA5
WD0iZuIkM5nYNZR09T78hP3U6wJY6UvLy2n4p4VQ8RosHGj7Z+8Yrr/XnxhT
Flyv52fE3ODjgUOOlbDPwgvVSjgzsY1gYCUTzYdSTBdg7TeNPI7wSFOLjfx4
CeGu++xbA0zdYG/hB7MeaG3hZiMT4xauWrWwbVZfuifM0TosvQpb5y44t8PR
ss20ShM4D7bcimLsZEKyhaUnFG76qb7lMixc1Z3WCCtGhpE/wBG7N3Q2TSLP
CDVn7ucgE/QGeT9PwKvz288mwuYW1WlXYWX6c7sn4XVPJYlWODK+dZrgxHls
PfyA7ksJUX19PykTvhZZJq0Fvz9W7LIIH+7NyImH3xVJ7tHjIhMZM2ubO+DK
74/G7sHP5wZstk+VEPr79W9TcZMJhm3ypfrwo/jvJpbwiPvWb8lwNVcOQzV8
UtN6NwXWXDR9tp0H9d0gbcQ2jTx6bIeHE3xyPczLGC5n/bqrGWY6aBiTCp9M
au3k4yUTLkl3U97Dyx1lgT6w0f7Qa1wz6FdzeSJdsLNBf7gZvLYtr12cD/2I
uc4pA6ZVJ3legYtviaj2w5drnnN+hE2FOdj5vuL+Bk0+lt9BJuTbk/os4c2V
XObXYKfm/1Ky4dvexj+/wLSyQscH4f7Pt66r7CQTysePjeycLSH8uRelsmFf
3i9+NrDcPtOXS/Dw9C7qHLhTp9VKn59MpPRPXRmCaa6qfr8PX2NV/SkwV0Lc
/NkZsUmATJDqZG1tYdmmc+xW8E+qyvpc+OpfhoJq+DrDS6YRWLO9QYZpF+p/
k8dpwfkSgl8j7IkTfIypKsUOfhmve6IZrrVIbMqDe2r2vOETJBMljFQTI/D0
GJu+D/xGn2ld8BvO275tlE4472TttrPwYB2rkbgQ+qvwxvZ8eCpnNyUc7t08
TvMZDl7R0h+AKRzO3wW/Y98dDX5zQJhMPAtJJNvBicH1J5JgYweju3mw1Mi2
p5Nw67enbiNwoZSLrLIImUjSeiUl+AN5LrSvIBMWSw8YtoUFvhlzLMI8VOTo
XPhgznCkriiZaCvpEh6GFe8H/bgLP23wfSiwgHy5W8xmAybbtiqegTcdHm41
FyMT2o+bq27D1atFMlVi/+6Hs9AnWC82InXbbjIhItBwdediCSG57vrLEf4Q
2DhoBbcFnLN8BvsJe0pkw9kc7k+5xXGej79zGYDp5mN5POGUH5N5vEvIM0IP
fdrgWvuydnPYrH2uS2QP+uEj8a/p8Gb6w+Kh8H42s41eeHgxNbQXts1Souda
xvkhbXorK0EmBH36t5yGc7Uvi8bBRS9kft2Aj8xv9x2FK8qODb+FXarKXhyV
JBPlpnR1rD+R7x6eYUmDY0cTE07BH7cLWc3DBr7dp5Lh+k9LhZp7MT/2kxm6
4EBiYCYPdiBSnjCuYF4aUGRX4dIGFhsdOFBiwMtYCu/3rdFy3Mq/fXjpYSns
kWsW8RqmKRda3CKNejgpSEP3C/tQip2crfS/61EWpA6zVzxwrYVj6zdNRsI9
opx3WWXIxKmOnRrPYVumhEEX+J4qVTbVb1yPGHa2FphKvWz8OBxVVq7OL0sm
3BZERULh6Gxrfz94xs3ZtA5eusR/vxu+8zEg7De8TeVHzx451LelWfah1RLi
m9wHqgj4FNOWMl+43OKt5EfYizvy4UM4tG/YSH4fmWDLeFv+A77YShWYBBs+
WMqR/VNCpJ04eHsSvn11JvISvNU5tJHYj3rbX2NDgmeM+ocz4AeDp6Wm4cO7
tNZ/wMqFnd92ryH/TXfw6RwgEyb3+YscYdcOx4N34Hl6zdMF8LkJFv2/8PMp
7ZVh+KcBxdFUnkxMnZe8xv+3hBDfcy+wAk4pnOS1glfikhPpD5IJ+2fhWRnw
uf+Sbp+FPft+M/fCFyzzSp/CZkzGQezr2K+oXj9hV8DjRyT1n4K35tO8vAh3
GJdIX4P/MzXtegmn5JX4tcMxxxreCxxCfohNrqbfQP17Hv7oD8dKWn5Rh7WZ
24fIsNTdbcyR8OI+rxEJRfRb7rt7m+CCZZmRCLgyV/zYX/iY36ahj3CAdarq
ESoScad7ul/+MJl44jp73B9+zD/1LgkWnpWTrYbVQtbaJ2GmP/YcP2A5OvHn
xBEykfUocl56E4k4OeD0KAPuUEptcIEtWRuLfsAVJWlX7sMqr6UytY+SiTr+
uCPjcBvfg5hCOOSh+5QgNYl4KKrrswYfidNOsIEbN62fOa1EJqrr+ESy4ObO
Vs1yeNzpc0Uv7HXnngzdMTKhV5K7j30ziUjPv81uBw/nmhYZwOMjpJ+1cLsj
HUcivDOM0sd6nEw4cj70eQ3/SGV67ALzdVm20dCQCHYVh9QX8M+SDQ4VWCGn
230ngfp+VWAS+u/nr421fOE8Qj3uCawx8E2wCzaRnapahsO/F/7crYx58SCR
sm8LiXDd7dF2GRYcPTBxCS5MN7n1AaYfHJorhim2hhf3qeDvn177OgFfyzp/
JB4+naE2JERLInwcUmnHYJmUTa02sHjvAPnoCdyPhtaCTFiO6UhmKux9OM3n
PSwlXmU7B+fvcjvKSkciSpRURTVUUc9xRiu6sILL3GQOfPG6alEsbNdeeX8F
XjM6od8CVwQnnT+lhvM+YTC9AZfejBQphjkcLwUepScRvYduDG1SJxNDX7LX
/eDKoPp0S/hq/GBAFfwkaEP/IbzgKDc1B/sZW9MwapCJXykZuhJbSYSu4LvH
jjC1ONc9R/j5msOFBthDuWQpF9akYebl0iQTs8unFT/CGkY9rW5wiS2fJxcD
iVCirvZ6Bd+/+SvHEI6WLd8peBKPX/WjORHOWH7eEgCvd9AOvIIp7gsuFLhq
TfEL9TYSkfVEiVlSi0zQWMZNH4NPz+c/iIDfrv0aCYBtJYSNPsIDa7GdD2Gm
6IbvB7Rx/jyPVMzDLbt8khJhSy+maAlGEvGeVWPPBGzDRWvkCGf4H2g+poP8
4SvMngubXVQyvwmfuev4ph922HZ2bh4ea+j04dhOIrZ75Idr6pKJxPdnOA3g
WzV/WfPgKWpeUhxsseKb/wv2sv57sAW+copB1lAP9+cX46N12Hrw6dNiOHXu
5N7DTCRC7FGMGrU+5u+pqjRvWOK3R4clvP+w9nIZHN3kZ/QQ7q1j1Z6CY8Qz
e7cZ4PzOb00VZsbjaX0wd4QvfDnwzhqWUZHvr4eHnqbQpcPHJMvMOE+hX4UJ
7aPAxbtUey7Bm05+MdjGQiLylX7qt8Kte8cc1GHtW62vBAzJxPfjXJcuw20W
1cf94cG0K65P4JMpjQ+74TD13baL8JDl1O49Rtgn7LeclGZF/fXIZITDglSC
u53glzw36PrhsgP+v/Ng3ROcvvuMMY9YGZ8P/PPFmpE4+B5p+DIHG4kYeeCt
PQo3cC/u14fZZU5VHTEhE6+dNT/GwCt/tHluwDJVnwKa4TQFx5CvcCXd421/
4MVf2UOqp8mEbkjPDXl2EsF9ZuH4LXi3yCFWN3jLFafbS3Ag80jkfbgu5M9v
XVNcH2Py1xH42MVyk7twC/VWLT4OEhHrEl72F3aXTcg2hmOue9KYmuH+zJqN
JcKKG1csyuEZbQ/BVji1/UEprTn695n3RhtwBBsaIrxbMTZIkZNE/J1313sM
t8zEpXvCI8HrWcwWZEIu5mNxCSzRUzrpBLfvCnswBpexBcs1wfMvvcp3cqE+
jS4E8FiiX8c/zTsNM5b7P/OApy6bxl6D7yrfo34D33mkee4V/Ft0WU3ICvs4
kXyIiptEfPN1jAqEi/bKbCjCpvpLLyjwbIJYvSdM8+YOlaQ18p2Hn1sJPEDl
dzQCPjUjxDUGx7M4+wzAV7dKPNzBg/vBFkzab4N9fChR3QSeEK4YiYezAvU7
E2EuKxqOMVhyxk37JWzTG6R+9AzyofK3+r9wQAWb7w14PIEsqsCLfr+po+Ar
rD3IHuEGc0ze61K1RT2pPO25B3MFFv7KhlPetOwchvt6mgWXYKooeUtuPhLB
xkGtqWuHx49gSDKAQw0dXe/AVGTNmhj4zf2ppDV4MnTubSN8c19yuclZ7F+Z
axMr8P2t5p2lcOp+v3nZHSQiSVt1hsYe+c7UatYJ3mAy3GIDy3OUDefCBZ5X
BGrg2MCLr/tghqSeg9sdcP1Ts+4x78T5CNbWOQeveykGacKt5mNnGuBZYU3V
y7DO8VwPTkfkwwevNj2GWTTDwi/BbNJ1NfNwblL4tZewboGw7W5+EnFD6l4W
/znUj8DGXxvY+/i3O77/XG54PQ2e+GRV1vnPdjt2dsL6YrMPxc6TiRPKNtk0
AugXsnm1oXCvJQ+LEuzLFVD3Hr5erxfkDSsue9dLO5EJda/1/hKYdfJGXRQs
ELtXdhSO2/yh9hPswtAbyLsL58tZufqgM/ajLRtPTsHyMp1lSbD71fvfYuAz
HmF3J+B3N8h8jTCNlkn2sQvYL4ngoz/hjLf6yWmw6fUiQ2lB9DtxtytzsF+G
hY0jrGRf5anugnq3Tj6TDcvc3mF3G3ad0T79Fm5YKNZdhlt0k1S2CqGfhNoc
0nPF9bxmJqIMK5spCN6F3z4tWfWDV7Lk6f7Csx9jXpXBFHvzWZOLZCJn7Vvc
OLznTX53KewsPq6yQ5hEGE+xPKC5RCY2zp37Zgg/HribYg2feOFzPRZOfWrn
Vg3Ta7HvbYTVC1S0Gd3IhMKmE0+WYc7Sk6KOsOXypmNSIphfC75rdbCzrMkj
e1gv+c1bdncyMVp7WCwTVr6tet8VZsx+GNcNhyqMB76ALYefj20RJRFHfEna
OzzQD645H1CCG7wzeb1hj6q7AV6wjm75ZBt83jj4YRHMwjvzQNgT8zFwZmwI
Pr2kGxwEa8gubeUUQ7/71XviLVwcnCmmA28lYuklvciEudNHhSvw7KhdxxX4
2erTY49hlnW7a/2w3PHDR+bg2yWx+vu80X8Pm0mJ7EY/pf7AGAc3LXFyWMA5
ggZvRmALf78f12AHgflIRR+83jeBLS2wCFeNUgo8+UMwaRXmEL6z+AW2+XVR
R06cRGhZ1xURvpi342c2zsFvh1at0mG+hpWibJjywn77N5grTvEkBXYQW6zX
8CMTwQbCn2j3kIgU/lKXHJiT+5GTEuzSmsT1E86aXPriCdMeyWjS8ycTdC3D
Nvdh7+vtznfh0kf+bwbhomlx5r8wX0uDJJsEiWiyKHtoEoDXv1B1RRN+umZl
WgrPa5p3hcDZswdWNgdinrSVs1TBRqoHb1rB9OGPT36Bf/LZHXgIv7/k7bdT
kkR4JlV3MQThfGeOZRrCrdX7ne1hTfqtD6Ph8ZKBjSfw68bx5jq4Ma40jTUY
8+Slf+t3WMO1SOICvLHzRZPYXpznC111TfCVjleVlrBUjoAuTwj2mw/RN5Nh
S5HMAXfYTX2TVws8wnbc6RU8y62o+hsujd6+IBCKfGsixSAjRSLyMuiC/WCe
jaFWezjNXoq6C17YYRiYDnuvB8eIhWEfqYgU6oC3Rf9kCIX3N/g3Ukmjvthv
JfbAtFoyxgfhocaLjFKX0T9MiwYvwC/uOsdHwrLTk1Y5cP1QMu1HuIjmK/kt
nHl1NHx/OPJnac1ROhnMxwd2v+Pg1FHNW0dhuTAGj8+wOKlgwR2+smVkXPEK
meiif3X8Djxo99ksBc5arwn/AK8VM735Avdf86hllCURpFUnRSIC86duZUIZ
rrw4d/cmfDNWd6svXMebyzoPb1pxFy6G43eEBqtHYj/d6rDvE9yWEDN2C+Z7
vluBVY5EnLj6TGsJThSul1OHswSEy3WuYj5LiQoFwuE+VSyF8KNRW7oyuCjX
3XMV9lH3GBuB655YkA2jUE+mpjUc+zAvBz2ki2F6HvbQkzAhVBNLFY37H3//
SAj8N3/3qBmcXM4xXwErBrw8XAEzRVulj8HXG/5Lpo0hEz9YQhW495OImoSE
MRu441RQuza8Z63qYA08o25iGgZH7KGPZoxFP/y+re8BfEEyoccB9jAs0JuA
nXYoCdXBJ515nvIcwLzl3HGRLQ795aD7Tl14Vm5PzQXY+8l9n8vwzViHtSbY
afH58yo49mCnCk885vtYM+0kbGh4LsodTo+9q8wrj363vPdVK8wy5uahC185
KkQnkEAmxBYEbl6GR5TU1X3h1epHD6pgAfaMKx3weclDLybg2j7eepFEMtFn
mN/Gc5BECN9pWwqC2SR/vtKBe/8r2fsW/v5AoS4MVn/6xE4iCa//i8OdB/CU
wq8b4fC9trDIcVhU6PzLPtjFPNacWwH70fXNyzLX0O+Sr4how8QdsnA0/MjN
dTwEHnfv1P8EZy5qZFfAnUyrAfLJOL87OE+Owi5ZpvkJcMZE7wzHIVw/qbFX
o7CRflKkJiz5KXf2cAqZ+GB8mC0I3vYqkfk/+PLix5ulMMvmErkpuEPSj3UY
TilZMSD+Q7/6SR/BqkgiJnt9L92EI0zSplRhu3zRuDmYQ2Wnuh9sJEJTqHad
TEg9yUkvgpn9OOqy4fIn/CMD8HDVacoCbILK3X4Y+XLx1YTWDeQDDU5jAu43
cP2VBwe3J4d6wumjxNZfcHMbQ04hHN6izmOQivpTjql+D48whYrdg9+J0zbT
HSER0wMTcn/h16GxLw7Dn1TCj5ikYf4dY653hRetdU+QYHuH7JLb8EV17ZPU
N/F6ZqSTu2EPjiBdC3i989WFTUdJxMGxj/qVsPpWlyMH4N9t7gZ06Zj36Zyb
zsHD4wf1z8A5Pu0NN2E2bRmdGvhNVqLHa7iW3UKDMYNM9NBY8q7Cm60eEQ5w
bZl87V4l7B+HNQ49hTuS+fVsYIZX9NKsmdhf73J+uAZvEVgXdIaXpvktmmA5
s93sjXCS6SHyDzgz4cpmrizkkwn7YyLHSIRVD/PCRTj6v/w8E/i6NmXoBUwx
XvodBevStb7hy8b83W2t9RguFJmv8oSDqAeuTcEltVpZr+GAUbc23uO4v8Mf
Lu+6RSaEG3esacOfKrMd/GDa659FQuA9GtfVO2Ftk2aVMli9tl5M9Db6yUbd
6SH4oOAOmmCYL+GtLTNBIujSy0YocPSPLXbKcMVBn7o9OWTioaSZqSd8kNM9
9TIcIPvqRAGcpJ/j2gtX/zIVewffX92kIp2L/htKt75ZGflofxbHVZj8uL9D
HpZndpocgGNzuv47B18pdn60L49MEJJfdG/CDny5V2PhC0ai663whyAGw2HY
kjnm7gr8cKxkh0I++qs5i+oeFRIxfyl8PBHWFWvuNYc99yeQxmCWS1l2cbCA
drvHkQLME/HbI0/gt53K8v/BT3XaTGdg796vy1/g52ThF3wnsO+EdNQcLyQT
58rui+nA4/2j3mlw6QeLsGDYk1ZWbhY20TrSSYL1djyYOXEH9busxTYIm+67
UJgJ672P02NUJREGZ80sv8Nyn1bDlOAdLcHMmnfJhC1Nzr2L8GWv3ue34Z/K
Pi23YPUoJ58lmCou7EMHrMgpK6pzD/P0bcPoGixwVPptPpzAdmBMSg15gNk+
7BdMJob7reF+Uuceg/uY7wYvWhPhfXs8KHfhToWR4no46rZWwBqc+FUhchaO
F7XkNy7C+bd/bbRTnURs6s1vKoZT/kvj0YWz2gTtqYoxjy7m9gTD23f0bTKD
x6Yno0kw00hLbhm85e9F2Y+w/v6ZozQl2Bey93cxaGC/k9TstYTnaxUdjsAK
nz+6PYC9tMPnL8BH3Yu20JNQ72oMHpmw2Fxp1hn4Vlbfl9dwnve0dA38UGX6
9C9YbceZxm2lmH/Syk/FNTEv1xgM7GFBw08cZvBdue+DtTBDfvO5aDi9e/sF
5jIy8YdlvrQGll5wWDwHE6kOM+PwRuVCcD0sKiAiwHESfy/6lJq9HOejQPqk
Kvzg3NOYC/Ae9qvOXnB14iJDE1zoKH45Hz5cdS6Rq4JMSMTxJJJhyjwL4yV4
1Ns8eQPeYrUc9wL24Z6KldEiERbM7LR8lWTC8/zrABvYVNQl3AOWN149kwiH
V63+aoWtyGFH62Dzty3u/A+Qb8mmTDOw9a3X495wplpkH482+pEErXkbXLJr
S7omPJIS+kawikxUGX/S9YN1Z2UO+8Mcbxl/34E7jPnud8JFianZ7+C+YYJd
9CGun6+vPLUOXJQbGgTPh1S+kIOPvjo8SYZD0jS0bGF/YyY98Woy0V2h+DIJ
XjjHXxUKszTEHKqH+bmdOHv+uUI+bwZWv/zVT7KGTOj7Km/w6JKIpUclveFw
06ZSE03Ys/eOfB/8TC0gzxcW/tmfIv0I813m3mgh7Cij/TUStqpU2PEWvpW+
rDoAjz+R1KbSIxG82oNZco/x/o9GusvAB86sf4uGS8VUEqxh9Vkr1U/wlNO5
2/FwDuNy6oFazPeF73dr4di+N+Nx8Naa8TuTsP25gf0jsFmuShaHPp6/a/dl
hSeYB3n00SfgGcmKN4mwUfERZw9Y/IY32xh87v4H5Rw4bJePxeGnyCsJY8wd
MNdUZU4yrKFq/f43TGyRHJ2ApRpV/xM3QD5PHhZRqkO/nstSPf3PORSH67Bs
vf1sBOyiTVUwBbPtuJVQCUuUug4drycT+b80hYbg/z6y86bBMyecyradwv7/
/ZfhV/jU1KrsYdiQZkecSgOev29z8Xl4k0zQs3S44m8ETyq8N5prYQ7+rBUY
1gzPiX4XUXuGvy/+MjAPXxGmM8mC5Rm6pXcakoj1m1YR35/9+zxWzl8Lvp41
V67RiPkazfjYDzZRb+i/BX8PcZwrhP0r2qgX4VDJw3wUmOUHp6RWE5n4GJJw
bB0+KJxrkAuP21mb7TXCPmZ13nv5n1+UOpnDqQ9d03Sa/82zULcomF6toiYf
bqvtdq2Cz4ru61mB80Tv2A7Djy/++K73nEz4Pf+jxWiMeX/w+7Y7sG5Yn+Rh
OD5NWmwVblVTpD4Pi9wrVjr1AvsN9S7ydXg8zNHoHjyUn5jaCI8eOnN+DV5j
iTCYhbdN3wwwasG+dIRqE68JiXAvYYorgi9soy9WhxlTX6avwz5uWZpe8EBD
3R2Tl2QiyqB2MAfuI35UlMCDmfbO7fCm/eefULVin1LMmlmBDUr5mk3hUzx2
DqKnsY+1Mr0qhcnCNW9PwZyZJ9qpX5GJJ6pZiqGw39FHneZw7zmWtGK44eWF
rnL4jzfP1PvT//KaTSfNa/RT84f7qE2xr/5IabOE+9Y/e8rAx17QtFbCC6fu
FlnCeoO1jbRvyITO4fX30XC7Sdlj6zf/+uHc7yo4T220rAqu9PXhGIYLXpgV
0Lchj92+IbbNDPvF9Pa0M7DcFl3pQ3BpF010Nbw1LWevA+wSr+TL0I68rJAo
mAy3y9fY28HfezgZ6+CkCTf9R/Auc6X5SfhW9QVFxg7k2RKqV2zm6L9P7gra
w9+qHW4eh2sYRehq4dd2561dYJuXn79u70T/T9/KexOO+PO5ywF+p6zf0QyP
tIpUPoEFNA/6zcEniPvJzF1kwvl6IxevBYlwC7l46RzMtm2+TA2WvumtVQef
zmo+6gHvu1MvwtpNJi7uOdqUDSs+01w7D8fctjr6Ct6yxvGuHq75LFK2ABv6
ihaxkcnE7U+pnAKWeL8qfsHO8NuACh8tWDqQQe8Z7Jbt0+YDSx34vJODgvsv
PcGVB1+KWZ25AKdxUlu2w7VJpo8b4VKljhs/4Vs2y1c43yJvxqm1CFmRiB6m
Pm1XOGLM9asuvPXJH9ZmWHy/6tYA+IO3Qx/XO/Qv63b+QnjelCn7IhyvtUWi
Cx4OXLN+DtOO/JD8DdstSfPz9JAJGbrrIqLW2J8/FXy8BAfdnWQzgC31rTJe
wDn5338Fwgw2Zsa879E/Ryvf34GLhdIZ3eEYvT3F3XD3Q76WFvjnGzPvVZhu
72ggXy+ZcD+mLC9mQyK+5cxJe8CXro1+NYDpxI+NvIRbC4isIHhsgJyyow95
186cuAuzvC0iPOHrpdIfu2F20ZezrfDzS02XVmGPKbGMnR+w38WyroieIaHu
2lW8YPKYkL8BbLW7ZvoV3OqwMBcIj3WNJfP34/7MRVrdgSmaZvLesLpTX2MX
nFvE3PcaFqmZ4/sNt9BvDxAYwPWtf3VRxJZEPLtswO0Du509X6MH/xLtq34D
e8e1LfnDC8x3Tu36iLzBuyxZALOYP5rxge8sTZp1wJ0cTJFtcDxVfvBPONWG
xCs4iDwhKHpT0A75VetauS987IjnfW14+vsjlXZYUS6uwgfWdhF7J/gJ/nKx
PAc27uy394N/nOC/8xp23tfzvR1mEs9OWYDnyzhChYbIxF3/L947zyLPWGbT
+cPV3Jv1NeBqPeeUDjhzZl7AA67LDeYWHsZ56SFNZsLpTu9v+cO1j4/cfQGX
1PsKdsJMAbcs52D1R9YFwiNkQukXhZbbnkTUu8YLB8BSOwaLleGzS+t5nXDH
izpVFzjE6Sm/yGfcjx7Pnhuw7WB9RgDcIbdh1QAbutCydcEsTx0HJuGCPelx
IqN4v8aFBiwO2Idl3DcC4JKhurrD8Nkb17y74JvHKwQcYBO35QmRMcwXk7CA
RLi8t9A0EH66WfJNDUway3zZBT+SesgyDMeW9u0XHUc9POAzoHfEfD9pkxMI
P/c5e3Uf/KJLkr4b5jSLrbSEr5kqe4hOYF4eSXkXCXOs3O4NhAs2AudK4chX
qke7YcdYjfX38PbhfTmik6iPmp9bNuAZE+eNQPiGcwLNnnMkQlb5y5luWDVi
y+opmL22vF70C97v2LnJQLjp3TOeINjvYtmbAti4hNu7G7ZeHyxsh/8YPWkX
nULeClz2WYLbxwuFg2CuxhUl/vMk4otfn383bFk+/kcddhc0aRedJhOL4g0P
3OArv3j5g2Bexogz6bA0l8SlbrjtiDx1E/xfypU60Rnsizd6bk3Br8NE6IPg
Lz8dZFidUK8rTMbdsIza2KPDcAeb2i3Rr2RixdJYwR5unXw+FghX8dWUxsPt
8QkS3bCMw1a+h/AIZ84l0Vns12yGYR/hXbmrFYHw2tak/s3OJCLoWP73LphZ
/NleKZiK/rqs6BzqS2vCxwR+yNl5MfCfDTbXhMBpoUZFXfAaN+/sHTjPVHhU
ZJ5MSEaI83XCfY+V+AJh54uyxDIsW5t/qgv+Wr3Piv8C9ls3wyiRb9hHjsi6
qcOSCzq1AbDxxz0Bl+DHFv9Nd8LKvrsC02C1eiFeke9k4sMku2cD/EDur0YA
fHE7nd0ETNUl4t0JD7z6rb7dBf2OlHZb+AfywcKs8EH49ZBRqz+ccfHzT2tY
KNxqrgP+j+1D81V45W4Fm/ACnu85JbIU3udkoOAPc1l0K/XAlQNHzDtg82rK
7B/YhNsrQGgR+e1B/w0RVxLx98DyTT/YWWpqnw58VbPlYTvMsXm91QvucB7u
ElzCvGDbaZwF3ynXmPKFKxRUe5vhCdnVjTa4S9fn1DTsvHmVU3CZTJzcV9nM
cpFE/CY0JH3hjKYVCUXYfW1IqQ1W7tOJs4WTDFr0dv0kE3yGZcPRsMypn9Y+
8AkGfulyeBenr8sbuHg42/M9zFij7CewgvovlSxbgwc0LMK9YV3dtmGRS8jX
n5/FvoYfZAdv1YH/Znkm8/9CPvIlJL3g/njPVC94/yOuE5nwzVfP0l/BVxWp
DZvgcSeLzJ2/kSf6qM2+wEkRKpmecIY7rwmTG/KSjH96K/x5QOPkQbjyyuqN
HavIT0sJB6zhGzfar3nAXhnTnJHwvaCZmJdweJ7dt2I4Qc/sMt8f9KMvPxrJ
8B9hNl93OOBkTswKnMe640ILTL59XkPAnUQIynlZ8a6h3zTrrKnB0mncum5w
9zX9YlfY2Wzb0Rew2rC73nXYN0lvD89f3K+kyqla+KfeEPsleMmLNXgYTqpo
+NsM73C5QUPrQSIGX3+d4FonE3W6h6Kk4MBK5w5XWGvp75oRTB8q/6AJfntk
yjUQ5lE3SOXcIBNhv39ScmGtXU98XWAGhr2yrbCEsNfpRrhGPSpyFj7lGHSA
g4pCtETRdrN54vfXKMwX4OuFFayH4UKqwJkGuNL/io4t/CvG/QXbJgrh8jEk
JApuKarJcoID7hfcIcHZgToe9TB1zeILCrzMsk+NlZpC7Bz0GFiBXaPOc52H
B5b5pvi9UG9zXyefwucHFmZV4QTb5hrmzRRit/3vqQvwsYXJCEf46DnZwWSY
rt5a/wn8uy6ttQa2eyfMw0RDITyOSxd9hBv1D4/Yw99bfoZv8iYRGWp59x7D
13YvnhKHPdvNXBm3UIgfR0V49OCi37YyZ2HewZheL/jFRO23GrhxSCgxA95z
z76CgZZC3NuxoPgMVjG0uWQLM7r8HhyDQ/4WSVTDNPmKAVt9sM83q4/T08EZ
lQyyMMPDA7dt4Odi9qkmsMy0l0kVPCKkzxkEbw3azEBHTyHI9r5JuTBdyESD
FazW+GGtBU7YwutRCRsxBTrMwNNSOYJbtlIIlt1mzcy++Dm9b7cF7PbJm+sg
3Fh+O6QcHmUg21vCwwd59mxmoBDCVy/euwyfqh6nmMFsgtqf7/yz8uagUti5
+gJ7G3ziu7fgpm0UwpK7Q+kb7Dmg8PI03CLgZcPhh+vBqetcAh/Ps/Y9DDc8
erh1Ay71TLx6Bg58f6nYmJFCDDlTJ0TCt2KCNItgJavG2CLYY6x/bA1mEGgJ
7YRVNxLCDLdTiKpoVpcF2ORHCvc9uMalSI/bH/2je6p8FS7KidujBO9+cEPN
gIlCHPlVs2oHO5L++1AIv9aRaYmCh3tGXX7BqW6LV0vgVtWYP7rMFMLnIO2x
blif6XJ8Puzt4zS7CD/VbuP+CU9S8dzgCSARcswXCrVZKIR9Oc++Y/Cip5V0
Luxh5NJ6FuaMy69ZhImm7cbR8KTLUaWTrBQivmNzXwkcLi3RfAsW1tEz6oZZ
vrio/YDlWL62LMJNZVSt6mwUYu3bJxmeQNRf+ox6FnyiYXeKErytbk/LPGyn
2zplBy9L1ymrslMIFc8GxSg4mragLh2uW2cML4anLT/Jz8Llr2uedQb++37R
pVJlDgohUlC79AMO6DYUToO1z3AJcwVhX96RcHMaziF3axyBg5V4tx7npBDV
7RP2Z2BbzbXA6/BLYQu/CPi2kfz0JEwqkrxyD9bwaTY9yoXfl7WKbIO9nxc+
T4Y747+GzMN7jT9KjcOsSYOX2IJx3pWc0xS5KcQmellTBdgyVXstEfboGjto
CX/1iDj7Gc6p+sMYBu+dYn55kIdCZEX7f8yHBVgWd8fDb3aa57+En63vjRmC
0zVyzkzDvG1PJ/bzUgjpXm327SGoz9jcEzGw/+0zjXLwpP7A7Y8wo9uAvQms
Le+6IstHISJ5G//6w4b6RgZXYXPP7SnZ8FJV8t0PcJVGK28jLBUgsiq1A+fR
dSZrFB59uF3vCqxQGcROG4r+G6Kf8x6OmPSPlICvT07MSeykEILDozO6sMfW
nqNhsJJrvZYHHLfKE/sWrrTakncDftFd/XY3P4WYCn829wjennt/RzDcQpra
PwDrhP2w74YHSq+6/4XtIq8XiQhQiDMmNwoFw3C/W+Jn/eF5L85uVTjddECm
Ax7+sG3hPBxw6oq74C4KsdfUnzEeLnt1udwHHn9qLlAGc759//U1LNpXKU6G
r0ZFivML4vmCwvcshv3Lh7FnPeHXvq8FuS6TiHfHJzNfwoHpcSyH4bMe2WRe
IQoxW9GyYgWrFBRtcYO1rwX1hsE6M9sPP4fFqEtL8+FTZ9pduIQpxIcBi6CW
y/++D/Q5ywU2/3KV+AJfEDJ48wzWWZFe2xqO83CL8yebCOZD/+lKKfhNpryQ
E0y2/mtlAJ+TK9Wugz8biG14wmW+IV7MoqiviK7MVFjt8t0MB3it+ffexzCD
g3jDY3jm0/2afrhQgXpkmxiF0L/Tr7AGf2RW2GQHd4wlVwhcwfWmeSFYDSe7
tO9SgX9IFB+n341+TpsU4wATN6csreGr0e8no2Aq2yu+lbBA7d1jRfB4pvc1
GnGc5wvrCW1wunXjXXN4p/MIZRZur3esK4VLrugyM0eQiENkh26qPZivV1XV
9sFepfWfTWCvY60exrCck/tCEZwU9D7VF2bjCtn0F66k96pMh192jTIZSlCI
4ppbL57An+4V8t2Fp/RMuz7CXNXPRH/D2rm55L/w4jZ5aT1JClHgF9i2K5JE
8LVsls+HS/PG61Qi/30eL314GVaY+XzHAX5JqlLS2ov+J+gVFQV70F4/fhvm
Zr5pcx+mcHcc/wGnRupLv4G9l+2OqUtRCEXtW0sz8JfqU0cy4Y8y4Q8Zr+L9
u2YfnION1lcvyMC5siqyKtLIH1e385yCVzhPiKfBV5JqGzxhW/kc/mk4YmLN
8sY/551mOyZDIWTMP36rhsPcnbf8B+c9MAnphZUe9/4ch8MaLlD9ggWT8iYV
ZSkEl+aOEN4o7B+0rT2JsDKfy7cj8KXDms0j8BVqM0truPOIaKm8HIXoahut
D4VNBW3SYuHE40zcuXDExo+QQdhJYsC5CX42N2ovtw/547Rm1Wc4kUpO8yp8
Ltl0kToa/U+vX+IDfD6PXkoULpweYpDaj/NrfMZaHX4/ozxzGZ7zMb96HjY/
v/HqHWzduVIYA5d78t0RP4B5s+dYXREsI3w9LBi2OiXR9gY+lXTerBt+zNxA
noHdXqfLiMhTCCa5313bYkjE5mkxGn84PGSoRQq2omH90AZrPrtUpQcvyFqU
CBxEfmu6n+4Gc19ZD/KCBXWSfJJh+e2btFvhdYldWpVw3rQdN58ChXgidoaT
AtfuFRi7BBvT6/T/gD9MKZY1wxezJ1PZYrH/Kjzw5TyEery/7+QBOFEiRukC
fHlFatEY7up7uqkBrjfuT/OBL5jqvmRRpBBBUYfk0uCKp0djHOGC0yef18Ar
vHGatfCzJEbdXjgiTp6W8TCFkP95tfMnXCxw/IUtvNu8SoM7Dp6/G/YQ3ghO
e3wI/sB0UZHuCIUok5QVNIc9UlO+W8IhUuHhAXB9Kvv9cthRO+5DBrwkumxF
fRTzXVdnzxPYyfIgsymssNrq3g/rafc0FcM8/H/Lf8Oftr71+AtLhcxP8Maj
X5XL7DJUQn4ayeY4AjPqzbTfgdtYaI9awmx/aPx/wVS90hZB8L3OMEHdY8h7
K+zuWTDtgNnrXJha6UnIU/jswRS3RVjvokDEADy+JM6ueZxCmBioXV6FW6V3
PcqCN5Xt9eFLwH667Gs2D/fqvLc7AivYSa2oEKinRRV1S1j06om0NJjB1Uso
CGb3q903DZ8LdFrOhGV0rnUoKVOIhxNCzU/gazwt51JgP7+Cq/3wuUWLv2Nw
xsI08Rtu+25w45AK8qbQ7wWeRBLRK3ZPPAH+8Ip8WxGuvW/9dAieKvNUNoeD
E7x19p9A3sscHPCHD03ODETBCoZsl9Jhts7nzv3wwyz2lUewwOk/S1KquH9K
nwN6YYcbqZfDYYG/wQvL8PKta/Q9sH3+uANnEva56OlkcTX0/287OuXhS+fv
cgbDRuXCMiaw3annmV2wXcHvaG94xEJ5p7A65uV/+X3X4a/pu277woMqOwSr
4Fu77Ha+gakCnOwo8OwW6qydGhTiwe/ojO/whO0WLg+YKzHoNfM1EhFzwiXl
BXxz6cR3GZj8XG4rtyb+/tcIsz78Ytk83AU2sjotfgm2+T663ACXjuUpJMJp
r7ousJ7EvD3dcowEO6bsHHSElf2alNr+PZ5th24tvIPh5oFpuFZ7qG6bFoVg
f68uTJ+MPHPeSMIWPn2LTC+e/O/7EnvSqmAF0UNf1GH1iLMbW7SRl/YFNTjC
7aVrThbwreishEg41Wq1qxSWn84wLICjCi3lqXRwHvj9mJvh2Ez+DGP418T+
l8PwVSPV1XtwEx3Zax22H2u3XIXlNfR5+FNIxJazj5/o6eJ8niuvOQrrj2zh
zod/if/QtoR3+T32WoJljbg/BMA2hzo6NPUoxMn7Qjbp8LCimlg2nDfDMlAD
hyfvCpmHw4cn9HvgnafOUFT0KUTfyfy6BTg5mUosDe6YVhVk/Q/91J7WfwpO
iOoKkYVPDrm/OmqA/QxFqQcrcB/jSoav1+bwX4Q1hd0cRmHp9xNn42EDjs0V
B08hL65w5xTBXNRrv2JhxdGDb1thNyoLlUG41Ux5fRzmFuWLlTWkEJJ8isKb
r5OIqStEZwS8Z5b/uBCcLfOGpRdOS14wJGAq4rGRhBHOa+sjGxv43autN0Lg
HmPXs8Hw+09NlG44+BeLTSbckTbIJGKMfdev6NRj2J/GRtsPPpuyX+k9HHH8
xNU3sCtt5a5FuM08sX6nCfJCttAflhv/Pl85uugO/2KJ7ZKBU8MN9ryA28TH
M3XhtMevrbhOI3/mK9i4wFlC95MuwIxEOE8sbPpupqEePvm8uf0u7Pb5xiyz
KfLJ1z9+L+B8uwJeB/hmiCzfZzj5HJf6IzjxoE3NOvyN5rvbVjM8f1/UyZ2p
uN/GsunWsLxoybvDcMy5noYK+PVAm6kZvOPU8Ci1Ofah+imKD1whforWFP4S
R6N+HV6kEt9TDJtu3lVZkfrv/4kcTq7BdNOK7J3wEgOdk4EF8ukfI7cZeNmR
5WoBTP59qZkujUTws4fnLsO37sYzisE/JUyfnLTE/W4oNjgBH3h2nZINn6fu
iLeFLcYPTs3DdQcWGkLg35XEXxUr9D9W/ulM+JFiJUsazGGpx/gY5k2JEZ6C
j3dFivfANe0v9x+1xvWTbj7yA2alclW5Bvsp0Gow3cT+qOKv/xkWLTbW2gvr
3J2xkLfBPqxWonYSPka8dIiBOV4xKJ6DBUTpLg7Aoj98RSLgc86VXtJnkK/D
Z2lz4QeCzf7hcLS8+2gdfOns4eB38Ej7es0HWJTgDd1ti/10y60ry7Bpl11o
INyUq6nOlo58KsIS0gHLW1BvkoXpjMUDd9khX37vqNaBoz3v+XjBp0SK7Jzh
CzeS3F7CS5WpNFEwf+fgeZ6zmMemN/LyYeEDqTau8LN3d+Sfpf/7fs9Do2fw
0PibpgF48P1RDVZ75P2Tm9VXYLejUoqOsGqDYTN7BvaZXVF7HsP1GzUH5eBD
aRrcDA7IH11yBboZ/74P4kFjAztPPqe9ACfGb/5eAQdtueQQBd/cv9FP7Yj5
Oi1bmw/XPnN4fhp21Gfc8gy2Ut1XXASTF6i1B+BPPU7X/sD/3eCI+QnnxdB5
6Z/DfjynUs+WSSKoPVhM8mGXZwnTMrB1QYT8ErzQvMCkA+88cIZd8zzu9yN/
KSc4QqHweyasa7bjRCS83GTYMQuvnx0yyM3893n8hXuEE4X4e735dB2sU/81
7Drcdu+lcR/cf7rv9ATcYfFVaxF+9kpqr6Iz7rfzAUXmLBKhu3t2PR6+dS1H
YC/8LoqT8gn+FSv9VwPOXC3Kl7uAfYb98zt7+GvGPY9ImGfmSUEYzOnLdLwX
7nxdeyELtiwc2SrhgvPlOrTnEUyjyN8TDBck7R2hwCaaLbe64JCveclzcNTE
ewchVwqxX5k4tDUb/W+3kYQPbKxJ1ycKP9h1eK4Vjq7/7aYM7xyPr+C9iPlp
xb1hBTvFanpchDmG7GL8YbKgu2wjPEvVR3cDTmjeNMd6iULcCQsKL4c7wzaK
HOGDbLo/3sDdF50dHsNP/XQtJ+DmXKWdDG4UYrNTSB3VLVyPvSHvrOE3twc5
dsKKYuJxFXDJ+0vnD8GCeceOUbtTCPU3cpVG8KPKxm8msMOB3QuX/v3ctSzv
PizapS8VB/83RntqFeYzIZ25A4vLdPzV9UA+uqwU1whvs/1bnAuXMmwuHYAd
47NMFmDXio3WZdi4pfCvmifOi/iBAZbbJGJVkPduOhwmkzOxF/auXtWegYNC
VKY14NHrJ78peaEfd/BPnIVtyNTXk+Gy3gP9Ibf//X+VxIFReJvp1Zfp8Hxt
/Vt5bwqRs5mlpAo+mFjvEQOzZfZFd8JTTBLbB+C27o9WU/DO09RFUj54PXb8
EptzSMSk10mVy/CrLbfn+eHTIX8+UGB7f6tSRTg4aoe7qC8ez93C3jjnX/0X
bfaH3e6ms7jBrF8Kbr6B/3vH9TgWznZi2LPTj0KkVPWdLoTXDw0/doPvrQ7M
NuT8+380IY1mON1RKOQDHMVDecvuj7xUTNq8CN8/NW9zHma5EhS5PZdEPN0T
+KUWXii89kccfl7t6b4tAPe7fcr1BFxJ/2HZBqYtj+uxhuMUS4MqYaYtXgf9
YR3z+b/Ugajv2IJr/8Ffg3Mun4blvu8YIcE2j+s37sNNi0MSrfB9Aa2wVThP
Z9Z1BC57qfpHN4hC6Feo3VuFnZpK/XLh+N6pDxx5JKJF+Or3H3BtQP9mWbiO
qs1ZLRj9So9bXAtWdAsbvgmbMhaecIB3Xc43mYbtL4aahsJOmgdeHw1BfxW7
b58O/xg4cOQavH9e0OkBXKBXWDICPw396tAOuz28wnsglELkJ9BZTMASgt3R
UbBRl6/GBtx0P2GhD15eU5DizScR2888tpYMQ57u0mE4AK+YGr0MgRt+VY/o
wqb3rKW6YbUD3hXn4a12vf8JXaYQnvIxfuHwVHrjsjc8XPXjYBb85iyPeSus
5Phw7iF8nTJSyxNOIZI3Om53wgx/eHhc4fUjhMYXmH6hybcBVupg+EJVQCLO
t32gMF+hEDQucuF88Hi6nZQ9/PFNJas87ORmHlUNt+YnZuvBZWebBmkjkAfv
t/A7wQlRGfst4L3/WWSEwy/mRqJJsBGH7rYsWKg8s/8vLDd5y+8h7D7wXPJU
JM5/ve5AB+wRbR1UAM/qWitMwvMvz79egit1O+I34LzSzxyaV3F9PW738RTi
/Op32mbC79zIO/fDT55JFH+FH/05Z6kDZ7GufD8WhfPXcSbFES61PHgoBRa9
WfcsFH5QNh48ClMxhU7chA0FtjTKR1OI5i+FNJWwbdNNqhhYtF9u5xvY/36m
cj+ce1NUavTf83/ZfnlvDPbPnsvyf+CqG4t1oTCNpupBjjvY55u0V7rhnYXu
MtLw9XD2fcKxyK+3twhqwF5Tehd84LWpLQy2cMK21dxWmPGo56w/HPyX+z1P
HIWI0Dz5KgVepNynd4XVnydkFf97vFvFRxrgljNK55/DTJ78rszxmI8US8mP
8G/7zVln4RNdXyYXYapoq1cP4XD68WzGuySiYU5scUsC7ueBU1picE+ZPb85
/Gyz9Ldj8Od+Vo0SmFYqOMkUDo06cGkNbrI9KuoOq7e8uq6fiP3GyO1hDNxb
3PUoDx58xHE0D27SOtm/ABcpy9bVwrmP5VfVknB/Cp4doMA0dKm86fCJlBd3
puFgnfOHpuHKuuNM1PdIxJ0MkvHRaxTC9oOcBx9MRe3olgR3ZGS17YeFspNj
hmFyRQi/DnzDXyZ3XzL6cXefswM8WaJcEwmfIJWWBsO5J1vfvIenlv5M3YBP
ODYOiqfgPJxp5S+FzVil5gNhcjajTgt8zoFxvR1Wtun2GIR/XLJjFPgP9WDK
nLwEe6rt4fWAhw513mW8j/pddRB9DtPWbK0Rhc8UsstwXMfjh72sV4JbjQ4p
nIdTNDc1mMAiO7uVamH65oaai/Aw20cVhhuo11t/7l2FL2tbqVvDPIl1Kbfu
//u+qIFmOTytvO5VDcu11WpSpSIPXGzR64DFD9/UMIJtmpiExuF3ClOqd2Cr
uU+zf+Cc3nLiJyx6d/8D9iLU096ZwyfTcL0ytrvthZW1s/ZnwWqB7iKq8Kxa
o8QsvH/FnGIJe8ha7Dp+E3m4pc3fCxbkd2ZPgc1SXnLFw95Cs1tG4WVG7fJ8
uMVg4ueBdOSFGfPjT2CvOuPJKNinf6GVDH/3P9TTBxfH85ycguMzUpokMnC/
ytuaN+ASOVtSMGy3tFWeuxj7pHFhaif8dntfjgw8w2ETsisT16tkP7UGXBeT
aO8JZwfxn7GBIxr3ab6AZWUyqnzg2G5dSc4s5EXfwo0EWKz90zYnuGODUC+E
q1+Of62FtUPdIp/CUW/PtjFko95vyz6lwOM0p+9bw9UsV6enYBGPZxHlMHv0
RVaqEuRd8Rxrqls4j6XT+7hL/v1/6pK8ETwgv6YtA/O+btp2B/buvGOtDr/u
2/x5GW4TGz9vDXeEN1Rr3sY8n3t6wRt26Z2LzoRvvZU4Fw8Pf001+wrrR+2z
yIf9eqp2H8uhEIer36rX/vv9Qs2lazn/+hnT3m6Y5qJx0wj8QWWcfhL2UemN
35+LfWf99PAaTHWIbHwVNltwKGcnkYgRW5UdvfCndiY/Sdi4W+KzeB6FII6Y
KajAkRlxdwPh81+PfTODq7vsnNvhuaQXeW4wc1SFBH8+8nP3lHYU/LbLd9oN
LrYtn8uGpRsf3m+Co79yxFXB2hcuOLIVUAgLIX7+N7DVyM1djrBbxavi/zm6
73iq/j8O4Fak7JBNS1ZklFWOFZIVKjtUykhSJKMl8jVLS6Jhz4gysilku8qI
ZESSlZVZv9f5/fl8XPfecz7j/Xl/xrm+wUGKB3rewhJaXDKLMO0ty3sMie1E
Vyh9NlNWJjFLmdK1hJUU4nbsgK8dXFvLgAsmOqOVYcqnm7lr8A7HwhVjmDnr
uqNRUjuxqKFm7QRbdC5wvIA5VNze+MMfnb5X/Yb7FjXo78OxHkcuaCW3E/dF
K03Syc+jl+R/CB/w/nG/An5wIPDDKNwSXdT6GabbZe6ulNJOWIkr0E3Ayh3x
XKGw9g8rWZrsTELPyr6kF3a+uucED3yo+enJPanIL8KzvKRhU8KE5jr8qak7
XBu+UROQ2AbTjuXFWcH9bju1tqdhPAlVTfaArxtpD16CJewvpQTD7n5fAz7A
/NzWL+Lg9/QzPFvT24lRi7noPDiQ1j/vHGzz6cC1erj89k39d7DmPiXHftgn
nmpwcwbmb7tH1ebhKvtlL1tY7oQu56ZXmUTMoCtjDnzdw2ZIGGaQt3hKlYn4
Lyyavg/mOlcuaQoHsSafOwKX3H/2LhGWm+wRcYBX65d0F+APpz60e8P9fM0d
OlntBK/wOb9w+Fgcv10MXNdQLZgAO9h/H/0J03N0FhXCdL673VWzkd+9SDBo
hmXXvs+Fw++3ifcMwV+XBXz64XZ1F7sl8u+DW1dkXiF+pDv1MedkEpH5a343
4dENwmY74OsPk1Yp8G6aB9VKcLFa3dWdOe1EmF6thBF8oPr0olcOuV9SEHYK
HpULuFgHx9ifGfGBXyWy/eLJxfziTodiJHxtt/ApF1g9iTowEdZsT+spgV84
zNQWwd352UbMr9uJSOcXtC3wvqE91Xaw6FkO5WFY/oK4Qi6sSKd7dgmuPv8i
iTqvnfD7pRbJnJtJlM5EbzGDL9etZG+H1zdR30yCWzT8ahVhj9bxiQV4x4aq
LgP4h4nJCd185FPvmgYdYOME2coYOIL5+Xdv2Lszcvc4PJWiNBAGK1Gdi1B9
g/xeNvbTC/isXNnvcFjs2Puqt/Do9UjzfliurDC1AQ5c7X0r8xb5C4dX8DeY
uSiZ6yac8G/Ndh52rP91iQK/kTKRZnyN+QXxqm1HAcZfrQt/BOFHMpOSXrDe
lFWxHLwlKy2oFhb/vOWyLhxZN/B1a2E78f1l7G4buOHBQwVnWHR9usMDfipa
9987WP0u59Ug+H2U19fNRcif6Bi3xsKMwy9kbOEw6pbsV/Be+cM3XsFpsqcP
1sDL0e6t/2DVA00ful6TzxuxCx4tbifMG+l1J+CIpr3OCbB6MGcVVR7yo8bm
/DnYh3tRngsu2DW2pv0O/XVH1nNxeGXiuvYjmOGEIp0afFThYegP+IxFjIMp
7Mci1qpUgvjU2lroBO+NVOIIhb3P9NP7wTtqa8164c6q90ZReeTvUVDuS5Xi
78MDoxLh/9JtKAFw3Xn+j4Wws+9p1lb4NHPEaiOsazSuL1LWTsxx9IgOwP2K
U7cvwhtFqY7Mwz2HPcqq4dEpmnMb8zOJL4885reUtxP1nEMBAnC47LT4GXhM
7Vn4XjhVasK2AN7CpfRAG66KPXuXoaKdeKSW+8ACvh3pUGUBv3JkiHSDH/J9
mUmHY8XUbtyAY462C63C6orHXB/AMjq6Rwwq8Xn7DY3T4IVNB7zj4axGUalS
ODIv5/kUbPd8iLoNDjNOqCOqyPXdm23D8IP5LVN34dKntDF/YJU3dFuGYA0O
F4vNbzIJzpeX98tXI946vGUXhuuaT1nchkdlRmvk4B4Dis9n+NbOdXcdeHhv
5WPRGsz3RlY4rGC/8D1vr8AivAM552EpT772enj8TPahm3DQfPAv3vcon4un
Pj2At4peonOF9w/T2KTBbrzf+EthavvwvhJ4y2CDLPOHdmJ7JNXxVvhR1H4d
O3h0i339EOypuN0yBw59lCm/CB/8FeFCVYt4Xjr8mPFtJuFVdtX3KFwqwbgg
AD+pHAlJgO3uCBzZC+9joDycgzf5CMVqweWJai+16zD+J7AOHYer0iQzH8Kz
GTPbXeAcsSf5o/C4YrVNAMy0/847xfp2InzqdtRd+MjwQkUI3H1JuSQRntEc
qemBE90GvhXAnmeP1Up8xPzhmu/6R5g4pVPnB3sabeT8CrfqFdU2wXw3Q3fM
wI8kMt8LNqD+S6ilaAvI5+eEq9zhlZfue7jhZ1KcpRXwWk/7bnG48GLoW7ZG
5DsMUvwH4Ma1m9kOcHprAIMxrD2wkpgHF3TWTTjAodILMbRNKN+qTY2X4Y0r
HuHmsJS8bsIdWPKY+7VkWKA9wDO2gPz9mEn3RViByFHNhn/TTtnqNrcT/7b1
rVfA5v4eR2Lgg4Ibiinwr+bLij/h8E8S50dggc2r21Ra0P4nDPmWYFUd2s1h
8CbGC5WbCjOJtHsRs72wWHPkSUG44d+TbqlW5JNfs//IwL8TxMoC4NW+phBN
2DdC+UULnHZhguMYXNredFO4rZ0oVGJ+dBbmujXk4AFz98lw+MItub7qVXD/
mvmdcFjN46EgRzvyQbWAhWdwJUVu2RFO0Uq3eQ0/HzftyId1cntKa2DxhoVM
Oko7IbiblbsTzg7kDzwG0x3RPzcGXxd/b5EC61SE5a/A35qnpf7Az0Q//WEq
yiQEA5/90+3AeLxz5z5h+IZ1W1sMvMPK31UWNnQOevET9nH9GqsFt5WXuat8
Qnta0a05Buu6X1UNgz9nlH4/C8//V0TfBycJHvh3Fd62069N6jPGn8VajnCY
xrgqJgDW77QVfgZ3C4SdbIET7al35cJDz7t3Cne2E1yKeTuqYbvx9LELcPmq
B/8nOJjlX0YlXG2ixjQKRwt1u7J3tRNHuvkW/8AFUvskHWEVBYYexmLMn45w
/8yDpejp3vLDO8L9kmm72wmWGfbQPXAH9Rl7c3jlvqwFATuWU3iT4cToU8JH
4a2f3rcvwKGRad8cYdZjqiE6PWg/YtRPLsMBZvsPPoZNadyPBMORg29nfsDv
yqYXH8P27O8SlL4gH1wNfpoOSy1omv0Hp9koKJfAXM9NaL7AvbeWWpvgg9uG
cyR6MV6wfDrZD7dFrFj7wUwJdWPT8NjiI/omWPprhwv1O9S3e1GOQF87weyw
PMIBEwwnT5yHk1qUrHbC7yih62Xwtdroun2w1rBqAsvXdsLjJ4O0Ljyt73no
JMzWHRNhAX/hl/6RAwvI64w6w8LnLtyh6m8ncmLZlPzgTxr7RY/CcjlLt8Lh
rSW3al7CNuz/auPhuRHzk7PwHoeddDnwrU9Zy5rfMN8lnFUq4baY0Oj7cJ5+
i3M7vKo9Jf4dTtppHj0E0//qqlAYQP26rebPwf/idM2D4JDq9y10JZkE9fmD
Pz7DV2tzh7hg+vPFPqKDmI9trZwWhcVySjZegZeOzy0ownaHtB/Xwdt2HFnQ
g4s1zHbyDLUTD/jrJy1LyOc5xnLOwe4DLt9c4JU3dCrF8CSbQoMfPGScWs04
jP5osPNVOPw3pu2wFcwpdyAsHjZIuNGaAbs7+Du8ghsDCs1WYcerI3sr4ICD
Xp1HvqP/8Post8Jmc8Un4mDNAYWSAfjY66CuCXjGTcD7N3zpv+5jB0fQ3uxk
JGhKM4nEiDxKBOxn5t7FAU+0bjHqh2fGewJ2wHsd1+qkR9sJ/xpPQQX4/HE3
9etwtZ9ygTYcXX6qsBX2zJPWOwb/lzUkJfKjnRjcYNZxBjaU+/nCA67mTD3h
Ddc4XNlSBY/4S34OhocNIm6zj7UTZl8HjjyGQzZIzjvA+R11JalwRryJYx58
+u/AziJYevffFpqf6B+rUnfq4cV8eRUzWNU5a6gbHj/2OzERlh85qfgTnhdS
ZJqHZ5j1gpbhHyIbLmmPI3+8caaJsQzzjfPW3Q/gli9FTHyw1laVAyPwq3ea
OhKwg8zLZ/t+of+W0V5Vgafr7v4Lgo/fWkvSh6tnN57shJOS9jRYwfVVjGWi
E8jvqh+PucAtOvd5r8DUvqpUfvCr+8mX6+C+s7zsYfD+d+otWycRL8Tl+J/C
R5pOi56DqayDhTLh4l72gCK4I5abvwQ2XdGlbJxCPhc0zNYIDyoziFrCt4sm
/32BiSxjn3R4tHXf2Discmrbx2V44lzpxxX4sYc/j/405jcit5I2lSN+jdo7
xcJt0Xd8+OD8zy154zC3bfMhCZjmaO26ygzul9+cSQUedNbVDYPDXASaDsMs
cqZRvfDAqGiQJWxeMvpZ8jfGY6nLis7w5a0b+P3hE910wz6whEW2XRPMHdxz
JwQmor69EJjFfJoyuysGvtDydNANVrU4WpYK++4eEimDW94sGBbCPFl5dsxz
uL/Aga5amNad+aktPGPPYd0Jr16b/ZwNq46FdY2Q9zPjwPoXNnpraLgAD3+y
1jWax/tPWZTSVWQS6gcHAp7BLVFZOznh66rTeVOwzif94B3w8cGQUbUFzP+b
5Afl4Ivq2TxR8F6uc/s04f9cbA5/gyv1xm4dhdUuPvKRWUQ8oXn70R7WdbJO
uQ5v729h9IAPW2dSWmFp7/1a1+E1h+B14T/If5wmvCJh6vAJUQ+Y6/Dvl/Hw
3/GvRpUw57tDdVnw47tWXmxL7QSN+fhICewV6RhrD6u//rbeAGsuLpTlwvTn
RVm/wE96OAeolvH+7RW8PyvI578rqI7CtS4Zgkuwi+WC8Et4YnCMj6ES7YG3
8OBv+MB2P3ZueCSWzkpjBfX9wYF6F2ww8/XyPXjr2fhxeXhMQityEDZ6Id2s
CZ+xUUiRXUV+tJk7/Shs+Oh16U1YVNv8mj2sMv6uvR2mGf5pcAGucDYZ2baG
/nOri/MafFHU889FmKVMsDMcHpAV2VgNT0mW3X0KJ8ZbbeVYbyfinQu0M2DC
b9suR9iMddNsEWzcd1k2D95ZWBRTB1tSzA/Q/MV8ZaVaqRMeda86ZAovXxKn
fIev1bwzTICLSiZOz8GFg+rmszCVG/Nv6irku71mlpr/kP8JhXuzwXRVczbR
cKSr84IQvCNZ5OQQvDKRfH4PvBrz5aQcFYUQPKD5TRWmerXt5C346Kyavj6c
s7BgQ4Hl0uJeWcB3b56w3E5NIZYWrZnOwjtP6Zh7wtevBJzyggczqw2r4Zlq
6jeBsPb5pkMcNBSCyfPn+j24uujUAUfYXnCfxgv46/MQ2Tx4zHYk4BW8QUF1
Fw0thVhvXMkvhfOD/baawgZU3sMNsF364Y0JcPz9E0w9sEd28p/f8JDgC+kf
sEtS1IgGHYVoUDTRX4BfP2eg3IP5fM+dpK1GPMtlLhuExfx/nmeHh8depshu
oBBXOzu8hOHXlu8jb8Lm28Su7IGDOb282uH6+dGLqnCtxBurbfQUomOMzekw
/DX7ptpF2OdhitkJWDbnq0gVrBWdpnIG3qNeT83OQCFsrmzlvwTLeWoM2sNy
fXPzN+Ck44crcuFcC7X6SPJ6/n57SrWRQhy8/edBXDW5H7rhignsvChsnUF6
oNjkBSymW8RXBKscWBebgTmYqzo+wJ4vW/8RjBTiyIBKcAesu032cxRcdUJU
bhAWbt6W/g2O3HS7awo2LHjpJ7OJQmy6a+69BktM5Rpch/2vx7BsqskkGIKN
BVrhMxdMXmyFD0UFjAttphCef/wld8G7+VUL3eHtr4Ry5WBG1ZBb5fBOif3S
6rA61RkDFiYKUUfzPtkQZvFv57SD+Vrqua3h1orm3mxYYsehm+fgpj7Ll+tw
SYzyiBf5fd+9zhgyU4j59ymagXD0j21i8fBptYgnd+GVP7Y/J+DKp5M/4+Ey
UYn0Ayz4/kv18pnwtqDgs+Fwp5XQlSL48s5LO/vgtrHp/A/wEtfMN0lWCvEu
/+A4pYZ8HmP9iR9sfnQj3wB8R+GpaSP86ISJ1iTMd/sjIz8brs+G22kF7nUJ
qXCBzRetbjG8zyQ2rXRdege3vROK4YS7NYtEN7HjegjH1G3wg+Pi3ZZwHq9o
rjTsoCMZkg4nfHPJU4Xv7Cjfvww3icq+0oP3/Rsc1uOgEF9vX008BseNP4qK
gXdFaUc7wvOLfcpjcPWXaN8LsM++N0OKWyiEzvppG3/YqFAg9A5MF16i+B+c
GcG9twu2FXjM9Agu/PjykygnhRDQWvqSACf7l1/xhu0ffkvIgV8WuvHWwgfS
DE+Xwj1hWcVcXBTiC5uW8EfYddM1izNw3qnKjs9wuPbgwhuYc3/tzSHY8kjn
PTpuChEhcEx8Gl6SsZUyh8Myzzeswk9pvT8kwkd92M5s/JBJmHSJ2M7B77jV
ljk/kOdTbOc0t1KIPv4/wdvgZzVSIdHwGv8BFmn4wt8I/iE4JpM5SgX+EnAz
W5YHf2/nxqgLr5kyqN2E5RssAszgyUjh5jb4ys2O8ZMwRbPBSoQX98v79agb
nH+d4ccF+M4u7zwf+M3xrosVsJ7Kc6YguL9beZWFj0J4/LKwvwcf2yoTaAdX
NiVmx8M7dxQyvoJ9PG/Mp8OWzJTIdTjnwrRCwQfyvMJ1DkN+CjFl8du9Gjas
qnwQBztUBSe0wLuyH3BNwDcO5LZ+gRNLVh+oClAIJTv3xVG4fX2BIwyeLq7i
noOLbwdGfYE7hzL2/oMdHZI2SQiiP7pJaG+uxfUmWdy+Clv9VD+6FZayf7FW
DytOTZ3YAesm+V3iEaIQFKZ9FjKw3q3xsbMwfc8WU1VYePOkTSF8ayTskC78
xTiwlV6YQrh9iJczgy84ZKsfh1M26/OehIdNXHOT4S/695ZdYAWZMqEFWJX7
coc3bM6cGKYtgtf/zabcgk3XBP7chw88ZbkcCbMxSzoMw/a+dSqxcLRJ80e5
bRSCba/QanIteb6bVvYWHGK05e1ruDS/5VE77HAu9VwZbLCwZ1VkO4WYYO3l
+gh7ZW+z84BHu16VfoIFJ9MrKuD4oztsB2D9D7XCrDsoxHtW5T+/4G86Ptfs
4NdJM6F/4Npb5b3ZsHKCPg9tHeYb/z1RXIcPxOo+Z4F1zjNGG+zE/QiNCfPB
BQdZfj2FR6ukYnfBokxpmr9gKi5uFlk48GdnjMouCrGYnuR3AM4djZ38D+7j
6BnShcM459V7SA/ka5nB/wKHosVEKURB8r5ndvDvQ07DV+DXs3azzrC663W5
OnjRcq+6F1xJJ32DezfGQ9eMOzfgMzs8m87ACe+a68Pgla4jW9/CbzpjaR/D
bvIl9nRiqG9TDqUEOEinMs0Mvl2m4JQN79puPZ0Ab82giSyCxbrCFGbhr2n+
OTWwo7epj4Y4hcjQT2xogVPZct7dhbNErnzrgVsLXq5+g51Klia/w9lXJVRl
JCjEz0yxxWmY3eXw1Wtw5y2GpRX4Y8zft81wStvDuQ31mUQWt/5vAUkKYSr6
aYwNvjEvKekGU7bUdPHDAlpJp0rg/RKnKkVhrS35sZukEA+W3yTIwtVeFm2W
sAFH8bUD8Cm/B3Tp8D86D3Nd+IfCWcUl2M3hyw5TWCS/7ZzuHgqxXLg0YQM3
0bfHPIJrYxpzzsKv1c/VjcA8D8zcPOG7Fx/NK0ijPSjf2x4Ay2dYi9yGv/EE
Ue7AR1cL9Tvge9Uy/tFwmlfmpe0yFOJy7T3heHhBfP/Ti/Cj/MzSVJhW3KKq
Erbiu2aWB/sHso+y7qUQC/8xfi+FRfUdGU/CPtFG7nX1ZDzXl3wF11YbzrbD
n+0ajqzDdzMYPPpgs5ZBFwNZ3F+P/49RuGvibshTOLc/2+I3zNHYlTQO6xx+
WrMKV1wtqFCWoxA/0g6J0X/EeMS4pycEVg/PDmaDd4Sp/u6CM2919PPBKqxD
DLvlER/5i/bugn1TRAS94Ybv1v4y8EOHP3s/wPruFVXKsMJRJy1OBeQfOsNU
2vDfoPPmp+CstTplIziWjfl0Hswo7O5mAedTH/Kk3of2daAzxhEec+a6bgI/
G6aqcIOnLK+FPodpEqf6vWGLoesPpmAmxhdLN+C2LXzxB/ejPJK4mMLgub8G
SeGwE60J70P4zBuejF5Y+o2xyHO4RjvglYQixhdtrm3pcGal7+ursKv2S/58
8nqU2PPrYTP1edYy+HqZev5WJQoxXsvytxZ+cZIxzwlmcvo90gYXyLjmvIUn
MuPqvsBH1Zwy6ZQpBL8oe+J3mCNuJdkMLnA09pmCAy3FnifADdMndJfI8roz
/eg3HGMlyUbTgPa8zyRCXYVC8Mo2UDbDhV76t6Lgcap9UVxw4ol+r354/wm3
Q8Kw4MTmc3tUkT9VeSyIwalaHRb+8LkWzedycLu7gl4j/JdxWPMALHZNZj/f
AQoxS206cAiWv/V+uzP8QOvuFWPYP2yOuQg2tXm20RK+nVH6h/4ghfjd7X/f
Ee6ZFh44Bq/oSPG4wYuugnVJcK9c9iMv2E3mbdYcLCBBxXodztP/cVdTjUKo
Fe+6GQIbtuRfugc7nReavAeXNPAdG4BPdIybPm0gn0cU2CdDIJ5dCctLgjd5
FG25Buv/oGJ6BX9Vnp5pgm++OnKyEL5RXtnEr4582MotqxK2ZNmT6gJXeJ+a
+whPKivcKIbj78oqdMC5RztPbNRAvqTQ5d4H8zptkT4Bp0yaJ47AD+78okmB
Tx/ObJ+CX9badc7Dnh1flv/A2fLn07Q0YZ7v/NSN6C/fuK9Gw3JJdYqbYJ8e
a71B+DZNsOEWWET+APdeLbS3CmFbAfL1tcKha/Dfsw+ddsErh1qzm+G44B/O
0jCLyK0rAtrIj1K5zyrC5G9JusJDx3fYqcP/1b2jf0e+LsxifBh+/1a9aeMh
3H9kl7IpLObtePcE3L/nhpA1vItXxCwF7vxv4/opWCDnKucCvFP64mc3+LTe
hU9aOuifye9SvWCPBar70fCo38ila/DDWmmTQdjlwKzyHVi6aWnzXl2Uj+fg
chQcx32y9hocmpafHwNrFDhcb4Z9XJzPvmwkz8tQKQrooX9o0nJlwJH7D0y6
wHplN0vz4AFFzoRieObUiG0J3NEacmzjYQphUi29XANnscQynIClT9lFNsEf
6PSKkuH+tsuCn8nyrI4+Ow/7P/JM+dpI/h6PL5eWPuKHmoX4KPn5n/9W3YPz
zERTpmA1A5HzA7Cv/VeBP/CFxn5umSMUwm46IOIfXHdKpSIALg/duMTQlEnc
2yXv1ARzlwXYsMFc2z5u5jegEA/Z+t/xwIlOaznOcBarxJZtsC99s2kR7Kjt
eEYcnmRTnac3pBADSndey8Jqj3QeHIMvXHnyRxnOTJmWS4LXkHdowjdM97fN
wjQrdy7qwxsz+Nw0jJDvmZ5JNoUvlsXR34V/8ct1WMGM8aXP+2H/wakVR5ja
0ldxjzHai2ScgCv5+dSdzX7w7iAVpUuwSmqrYwNscKXB0A8esjy7yGOC8g4z
sA2Ex8XjQ87CnEeqnMLgwN0XeQvgjeriLvfhYcfhNLqjqP+522efwvoTc/vN
4AdTn+wS4ZGOhJqXcOc7XpNMeFp8xmgGfjRoppoPP/rb261mSiF6fgWKlMCs
jk4OEXCpY8a/ajj0dNRYL5zYWtfdAEtzn3CXMEO8eteXSYGV75TN+sBCr376
fIGb66q96uBO2WliCOYdc/rDZY7xvWWSahzWW0q/chpWYBkt+Q3/tzF8MQ/O
8On2WIYXxZgvUx+jEO6PPghTNyMfdN4zYwy/nMmu3whz9E64PINtWKNd2WDG
iCPfJ+BcP8+NPM3kfv1hG9XjyFfLjJ8LwxfnRin/waG2Ent3w2L1O/S64cZh
mhJpmFOIqlT0BK6/p4fYD2tv8Jf2gpU+5JQfhL9GPH5eA2vuDVI8BNPUm7Jy
WFCI4gSrDAO4viY7wB62Sdq71RzWvZc2/grWLGO4Zg3HqWsdX4c5vQb6HeGh
wYDKI5YUQtu8RNkF3hVkIR4Lmw7FRF6Eb6p03B2DWVKvfvUh749janG/FYWQ
krATvQG38qdbB8HeczrOd+CRs3QVHbBmqEJKJHySnmrbdmu0H+/dXx/COgxx
Nz3geTURlnj4tW/3QDnc7CqsnAQnebxVY7ahEEuBu+wyYaVluafWsDmrfEAe
+Xk7jy6mw+EP9B4Vwwdp2EyW4LVYp/RK8noSLqTp2FIIsYyIgjp4K7fHvwdw
n155WQu8zY392DC88+9S+Wd4/o1ZuqwdhRA5qvauD46kUly7Dt+tj8wZhhfs
SgxbYKNf48/G4T0DA/ECJ5G/qZuF/Ib3PkidcIFzjepdl+C1UFaVYjgmTv/w
P/jBJ55gBnv0z9dfROhb0N9v1LQdg29zXJ1lgllesPIlwRK6ouVb4CmNdYdZ
2LRzKJAP9vMOT1N3QL59KEdrG1xgWDYZCXMKhK/vhmO7omS/wgXfrr6Whtl3
0l2WdKQQn7ivntwHc2nxvb0K39ENZTgAx2tT5utgnqXsdE34oZKUPPcpjBev
vh86DP+WFvM4De//Ld1nDL9UrM3Mg5cORbgdh0Mc6UepTqM/yFH9sYEzK8aE
jOHyAyF+p+Bhu/PH4+FNv3atOMN8Jg/Cf8Gnq3s8PWCDRNsq5TMoj8NJI96w
ybmP83fg53TBpgEwd06XaCc84Xu9OBC+cifkxE4nCjG29x5fKOxK3RfsCZ/M
KvG6C7dLUd5UwvOe/xoewUG8roMsZxEPGG354mHnrhQmWzh88dOpRPi0d9D+
TFi9/GxqOvn99Awnl8m/H+EaySHr47FksO455PNz3wQKYF+lucyH8C7XWqNS
2G3Ftm0YNqd89K2GP064zsk6U4hrr8Zf1MO2woJcN+ChQPGqFnhzwsV9LfBa
V3DvJzjxtrO5gAvijQztzBeYrovO0wW+z/L87wC8kqYVWQR3rlgx/ICtN4mm
07tSiBwfxU2T5OubsqrN4dNM+xjm4Lx3n78kwPqq5n+XYFXxxN8zsN1/D6f/
wt5OnAyEG+anvstf6FoRH2+J80fAMQ9uVG6CifChPb1wg5XkCzbY9gFBiJ9H
fma6cpUbNs9QN74Cb/87aSgAr38dsf0AJwzTC2yHOQgZ1y3uiG/Bh77vhu2+
ClxxgDe5ZqTsgdPqX93MgX9x7j8lD79lGwldhw02/uRVbiXn3xXRRy6gvdbX
NKjB0otqT57AUr21Xtrk5+c7PvsBW1XP8unDHzZLJuzzoBARNHrvjGFqtpik
QNhNuM7sGHytNT25HTaO8/hhBW+0sk8Wvkgh7Ne1vexh3YqSxPNw4gft9TMw
LWvpixJ4zMfjuiu8YOEQx+iJ8T+2ftUDbsrKfHQCbs029PSGD/M9jUqGpfZT
DfvBQq9l7szBfIUDhjfhxRvOARqXKMSZ/Om8YDjmiZ5nFFz4ag9HOJywqfnM
V/iG5FPXe3D38OIJycsUoilbqeIRaYVavatweSE9cxxZH8yqSnXwq6YNx17C
7AHHRLm8KITfhf2PU+CX97m2nIJ/bn/SkQmX2vv9zYWHnKU3vYY3zAeP/YV5
6hZVCmBxW6V2A28KIVM2e6YE7siMKoqF37dsD6uEU6fDn43BsdfuZHwg71dp
b+D+K2jvxtveN8A2D6863Ybpama6WuFQbmc9CnzaZnHkE+zZ+FdMxAfxMF5u
qgd+U6Oy0R22YkyZ6Yd/swiOlsAh245ODreSv1+RXM14Fe8/p/B9DO7v+xR/
AjaxN/k8CVdfy7iSTDosuXIW5skTNZmDj7gqpPyB/YIP79bwpRAet9aD1uAb
m7esR8LeptT21G1oLyaB7X3wlK26Aj3ccSY2ScIP+diuEprN8DErC28fmEPK
s5GVfP1gmU4tvDR7JpIT/ib8kYvTH/1n9dERXpiFzX/YAT5Wv4FWCJ4X7MzJ
gYd68t5sh3dadvmuw5fzntnvhre1X9c+EkAhWDs+0kvBwQ9bmZ7AJ8oUUvfC
nW9rO0bhm7PfNPbBqRpnnihcQ3+bb+xUhq/qZdregs21ls+owb09MSJtsIrD
uWlN+PgG6SHB6/j7Vt5Lum3k8yYuCa4wPQvL7yNw1jljh2L417NDziZwTEWv
EMMN5Ne0Vb3mbeTvGbD2msO+JTf0LOHzGyYeJsCBekE5tvCZLR7GM3CaZCub
I8wgFsegdpNCrH63c3OCR009ysPg4gWFahfYM3HiUg/s0n+U4wIsKc4utvsW
8lWRAptL8J25r18uw+Eqji+vwKwcZuHVcN+r4wN+sMwDjwNsgRQibP0+7w34
9H/7f9nCtSl8hrfh3dTJMZnwTslfviHwxKZS7WX41ib6xHBYtsBvWuc2hSj6
4PrhLmzH8T3mAVzQJzD0AP4lvaA+BEe18i7HwAb8OT9kgjDeC53aFA9Pj7JH
BMAFh5e5XsKHXgrKNsIi7X38yW3k7/9ROniC0R4VWATS4QrhvV5OcMtcBHc2
XEajyPUGXom02fyabA8cP/Kp71CIP0G+K2/I+rJVP2oMC1mMDRfBdXOak3Gw
bVBKXSnc833qzjj8KuJtciU8TmhvUwrB/GCa69p7+DKnVnEQvF2q3qQebrr4
y7gDnq1qEmyCj549OCLyH+L/3p0jrWR90ClfdYd/LbakdMARFv2bS2GJh82O
XfC65554xlB8/n8ivL3wnlOie07At83rP/aT71f6WJIEV13+cHkIFqHhPjwL
Kzjz8I3Cz1uZPhNhGK9zq4p/wodzs09GwJsaq8wmYa/8pbEvcO5+3rEZ0mOT
HmLhFCLYs957Hn5lF/HHC45cb/33B3bZ1eVfA587vjdwFd5o0EjFHoF8cu0n
1T/yfgedA+3gB+fXfWjakc8v5tFlwX1irr82wKoxKbeX4ZYseQtGOKhLm1Y3
Evmwz4kKJvhATcSNB7ATY5cIG1zhcnNtEE7qz/PfApt+Fb4iE4X25v2Lwt1O
/n895xl/mNnk5g4+uMXe9lwDbDV22V0QPnZ3rX/rXQqhVl6bLwJz1euYn4H5
TK7M7YCPbz1Qnwe389/Zsxt2iOhTobqH9v980UEC9lMWyzKEt1vW3t0D/5IQ
FngKL9QuFu+FZzyqQsfgIaeQr/JwPR/r0r5ojL8Ffqv74XLFjacDYSmF9i0q
MEtXVksbbGD7n+hBeJFhXVHoPoWIy0mSV4ff9iw9d4VH0naoasHB1i/oi+Ga
WvqDOnBG3Jwr/QPM74ONlA+T95c122oGzzqtyhiQ5fUkXu4lXDnMvM0Ylr08
f38KjvMLZjKFm/X/zKk+xHibeWbWHP4klWL6H5wwk0k5AV8Vp87tJF+vt8y2
gmeNNzLtfITrzb1wyxY+n1PidBHeuWvqqD28/QR/ZTksn/SZ/xRZH8d38zA9
phBPMkQHzsDTJd/cLeG9bwefnYPdH2u/T4GdNBgsXOHPf47xzMO+jY83u8PO
E1tcNWLQH9ruF3vA6revlUbCe1tWHS7B91seMvXBbuptdN6w/xdLa/EnFGIw
kT3BB5YvbEjzhm28KpX94J5LY/M1T8j55dfGADhKOJ9gj0V+ceycxQ342keJ
/+xgE1vHb7fguhsoNXjpfaN9EBxrvo1nGW5hTO67A9Oav7DVeUohUlOnTENh
mciml/fhrfzpNeGwMkfK9wGYe+CTdBR8aFpKVDoO8+9Lng/uwRcUHJz84BMm
t+bvt5O/n6KZXA/Tz9MZPyLLX54yxBWP+NKzkhgDP93MKnwKbgk4PRcLa4Qs
W+bCB200D8aT7aPo3v11WOr3g5vP4SuZXY36zyjEYqFN5UuyP3k00sTAa1Kx
y4nwF67zSiNwXKPhnhTYNbPUTe457ofVxzoNplJ/9/w63HGZ93YGnDN0pr0J
HveWS82CrydUUPO9QHu4V/P+Fdl/I+v2noWjiea+XLL/vQ2wewPPrxlP55Ht
ZfdQKPVL3O8hg7U38KnZ+bdGcM/9atpCuHJXwbencOWp/A3F8N22XRt/wvJ7
hWlK4H5qbZn9CRifveiXS+HkerZjgfBSlvN4ObwgH361Dd5udrizEm43LYgT
TES+MpRcWg3rKkSVuySS87Xr8e9hgx/c3wph9/Qun1p43NfwL10ShfjYmW1U
D2/7KydgCjv20Ag3wHPX65Sew7OSXT8bYSvWzeYTSeT6omROM2xRsn5eOZlC
HM36594Kj0U/Dw6GA1rNxdvhDckz8R2w1R7JfgpZnlS/80VSkL+pB0Z8gnvf
vKg/D4vctlXshAPa/vW+g8Mvvuvtgp87skwxpFIIwduxvj3wTt+mv+bw2r6/
W3rJzxdVYUmA5ahHU/vI9uF1QmA6lVwfM93fD1d77xQ/kEYhPjRrVXz7fzx7
qfAf7FLzTnMQtm1qVuuEfUoKK4dIq2Xo7kjH+CijqvwdPvtsv7EHTPP0UNYI
2T9XPY+VwfXeXbw/yPI8fdJqUwb664HfN8fI/jG2ansCzjt7//tP2OOhnn0S
bONRrvELDvM75PAbFmr3fDIBS6fP2qtlUog3tK9/TcJ6e0xOhsFtN68qTZPt
g9vOphve9KHp+gzZPy4LWOzKohD9OplVv8nyPxZm6glL3OT6O0vGn/qMIxXw
0MTmffPw1j5fLaZstA+6KKcFuOD5qrIlvFf9efQiTLN9j0wK/JH3YPEf+NtF
1h1z8Nom5y9LZHk/S+BSf4X+GL5jcRnOfTtKHwFz85xnWoXt63oXe+DTojqC
a/CWoZsjojlo33tzxNbhJ5w9lEuwTW6a9F+yfZ4fLK+EpwXlZf7BD9di05lz
0R5mjSSoKLi+1g33rWDP1DVhanjz4ja/VPjLmwNsNLD7tWmHeVjsAesq6ewr
7roar5EPlXkN0MIvZ55JRsJPMy5U0sFblm6w9MK2HeuxG2BKHOfM7jwK8S5X
xIMefjtp2XYZ5ijpJhjgkGWTnCq43UV000ZYoHU5nCUf96O0qZX0vgBzZ2tY
K/52JCOcyOGgnQYXsT3S2wRLPxMWWoCdNhPrpF9K313UeIP5xIYbWZvhGkpe
cyRsf8XyOBN88smdxF5Ys6dxhbTsPRYfsbco38SuJ8zk/X/UPeIFqxkGyLPA
KcbygtVwqnFZHemP8u2TLAXIR7bHHGeF5W5vK7OGhQ6yDJBOM94Zlgb3bxU5
zQZPJvWcWIC/S7QMkc6L1tihWYh8Z5LHhh2u3G0zGQk7dFG1ke70FC/ohSn2
wWoccMKt9ACxIrQvqoxU0hNn+rS84AQZt81b4FOS1RurYbvTzc6kPwxaNbEU
oz1zt1STrnucEmkNO5a7c3PCIjbJxmmwFiXnNOmQgydYF+Cuj/eySb/RL23W
eIf8TYDrN2mj6E+hkfAuTRUZLrJ+d7zQ6YWdXlOfI525WZharATj2aDrU9JN
VkffXYbtDl/9SHqbsKJnFexvLzFL2vZsmxhLKeb38de5uGExTcF+K1jE56o8
6b3lgtGpcJkTjwFpkfF27Xl414DNSdKJn5QX1csoxDVr3fOkbcOPpUTAwcbd
XqSXhXcd+wJ3yLFd/f/7n6XR7C7H+OE/7U3am2vg1SWYkuB9gfTDB42WlbC0
QIojaRUJV1rmCgrRffKaCemp7+WZlnDN8D8l0vYdtaYpcJ6QpABpSbrApVlY
9A7VCnl/M0FzcUQlfP8GhbTJWR71cPhWcWYy6aGC34PdcOWFW5dIGwdev7Wr
Cu1FasOB/5dXb9U2T7jCSeEfWf7rTUUV5fCN+2xlpK+dPW2zuZpCqIrHepGW
L37/5wS8/1m7GOnStp57STD9ucJOsv5flSZK/Ia7145cJx0Ttr36YA2FeESJ
2k56q8Fxi1DY/GRgJdm+8pmIyU54B89uS9KsfX03drxHPnzJb4Jsn+n1Mls8
YKYfN3xJCw0qJpXC7mOKtKRn5RfkGT9QiIaJF8Fke69qPVt9DHZwKaUjzVQT
ZZwA23aGBpD95bTA+d4pWCKF6TfZv8zH/51RraUQ6saaJ0mfVdWbvgNv15Wq
J/vndiGdK59gDtpGSdIcL5fXRerQH5aEQsn+XEBxDDwP18eJDZP9P6bqJsM7
2P302H7Smv7HQ+nrKcTZD3ZB/48f7IObzWAFhfAWMr78itwW/hyOEL3IQXqc
lmfzRD0Zb1iOkvHo3bX3IUofcb3nToWS8auDefeGILjg5cVyMr4VVRA32uF5
WeVJMv6NJbCsCDZQiN8R77hJ93247+kCr0osqpDxkkGx9WcBnOo/YUnG02W6
qpO0jajvpfhLZLwVUHP+ZAwPcWwOIePz+EydbhycpK7wmIzffZJfi8fgjYu8
L8n4fm49TWJfE4V4n1qaTMZ/usuSsTdhykeBZHJ8kH52emNLEzkeqjwnxw/9
UHMvvmbER7mtD8jx5aPO6oATPGKfF7gC7xmyOJIP+7czuZPjUb/L+Tf/YJcl
UTNyvDoyrSRg0IL54mFq+f+PZwElt2LgJeU4ZnK827Rr4cd3OPbA0hA5PqrO
jRyRbcX4XsuVP0fmh4sRrwLgxcMLAeR4ekJtkrUBzj3wWIscb7m7aT242ygE
HccaLTkeB1DaWxzhkIM7K6bgVdUTUjmwrzybFzmeT21/ELIKq52t3EWO9x8e
hgzrtmM8NdjXPk5+X4LCwQfw+RMXrpD5whOLmIcDMNuqOw+ZT5z6kD8hRaEQ
RKbCm1H4wZ9gzatwbW+lPpmPhKyzP/4A//y3pW8YTh0xH2fvwOeHSp8j8xmL
cuMDdjDdDNv0ADzykCYiA/6bUOJB5kOFvuf7FmGfrTKTX2F+v7sSWp8w361w
PU3mU8HJrlei4ChWz84v8L6N/6p7YVFfTS0yH4t6rc8s9hn36/k1g8zXfuUY
Hb8MZ7hqMZP53FP2zc8q4b7uyy5kvjf7/fp3pk70BynPajIfNFDKFreEo7+o
cpH54iLv/fPJsNExiiOZT2rEyOb+7iT3r/Znkvnm7aqQ3we7cP9+Z6fIfJQ5
KUY2FN7FfFaKzFf3GDl4dMLB+/edIfNZyZah7O3dFILahRJD5run5ATH3eHP
fEQdmQ+z/ce2qwRWK/GbIfPl0IFSO4YexP/yEM4qsr3obn9sBps8dJKvgGca
1Fueww35XIZl8CVfHroJOCvskQOZr38/la6k9IVC6EX99CDz+eCHc663YRFZ
Vj8y338m+Ce+DfYZZrjxFnbb9KZFoBf51tZP1/PJ+3WR+HsOjtC47PsaNjpi
JfUWbmsfu5ADD5doWVL3oX+pytlnk/XRMHrbED41bXIkEw68rZXzpI8c3w7J
ppP537Jl9wjsScXGkQqL7pegkvsKa7yeTIJ/HH4jeg1ueyD+PgFO1Fw60gDn
ul19+AL+T3rxAnc/hYhReenwjMzX+V9FO8I+Hi/F4uA6HpE3r+Cy677jT+B7
8gafVmCrL1Kpj2FHX7k5nW+o799Fdg9h71UK2334kKIwOzn/o/2wZ883OETA
vvwurDaiqSc5gPybw98pEjZ24XC8AmuGX2Ik55cXHON8a+D9yzqp/8FtvQP3
WAfJ+dwiQc5Pn37/lmoN214O7LgN04c9KU2F35+edCDnt8RX5rY5eA/Lvl/X
yXz+54EhYohCeA9aXSDnx2/LROfCYBaTk1O+ZPmfa6TphqMbNM+R82v7PxLs
O4fRPqs3fPWCma4eEvKAN6WlGZDz8xurfBKlcPuEZCE5fx8Kz1TY+B3xk/qu
ADm/P6r656A56eOf/cn5/zrn30MvYDfbtS5yfWBld6XBBPw9aIO0E/l5tw6a
Ko1gvNb4fY1cX3gm5338NpxGVdlArj9c0XGxbINz5T3Z7WD5Jl5rgVGU15GN
ZtbwZPtt63PwZOGtKAtyPnQm0+oNbDE+WHsMbnwYYUH1A/NDU9Flcn1kr4fk
MQOYycFE1AT+QxNkEgNzBNsbGZLXbxOr/x3eLnfioj58ONRVa+8Y8pXPClG6
ZPyLXVLxh/O+Ladqw75xGrL1cGtVSokGGa/jdEQ5f2J8/6XaoAZrZjDw2cPv
moo7VOFMym2mLDjms0i3Eqyys3z9D0ztfbFrH0yVnT+pNY58QCirXY6sX78z
fVGw78H2WhnYKa7jYy8soT1YIEW2d+G/b3f/wvz1Zd9Lcfg4+8iLS/CN2po7
ouT7b4aEVsBJ2x6fI9fD1P3HPDdPIN/cfkKbXC9jYd9gdQKeV6bjJ9fTrhv2
E4mwbuezCV4yXhOXd07Dj87uLibX4xwXahlUJ8n1lGc3yPW6b/6dP4MnyfkR
nRa5nif+PaGBAm+Vt6RiJuOVslSG0BSFYJ6NLyLXA6lCPUNc4BUKxZX+/+3Z
60wBzHJoiZeWHD9P7NegmUb9FrLUkOuNGtP5/Eakn3CfXYP1Sqbmn8Ajlmz0
y7DQx9GmEbjx7NrzBbhZNC5Rdgb9Qa5XYRbWGmK5GgCHime/n4IDGAnDj/CH
d57Gv+BbGVIiXL8Rb49Jff4B63R0/baHnZy/HPsOl95Tr86C9U4HtA/AI3NO
95Zg5rdcel/hEoYjJ7VnKcRUQ2JxDyzdOyF5F97NKSbaCSv5G/zphe/+S4ig
wK1LzlW75xCPVjlnWuAhu0Ohl+DTV64ZNsJOpf1HK+DKgW/JdbCJ8H6ezfPk
+rvycg25fv/wyNfjMK9iuC65Ps2yR/hlArxG1X2XXL+umMs9NQUzeAp+Jte3
n/yh2qWyQCH4lm0438L+OqwjQbAb3WMjcn3caqo3sR2+S90USK6f71p3chBc
pBDhJ9fyyfX14hu5gs5wf5jYN3L9ffOdou438OK8yYYE+J/g9WiqPxg/N3qL
PoOvm9EdMYDp9sVoxsJu+/RoYmCxsULLR3BOu37RMPwp6rNrNLnevZ/pvMwS
8v0nv30i4UaPcBE/WPIy081Qcv8jqpFSC1uGi94Ohn88/xjIsUwhUkzUb92C
RXOD5e1gDWkrv2vwphaaoXSY5v7lC77kfgyDWtQCbDQRZecNK7ooqWqsUAiu
tCw9T3g/3exIOPxYvnGPO2w87BLVDdut/WIm91PsuBIVd65SiG0erD/PkPsb
abH9F+CC1X0VDvDr9KO3S+A1Jvu75H7Nq931YgxrFKKTLdKG3M+h2vu30RTO
vVy54xh8s23u/DOYKuXPCLkfRLU1nWUcrmZXSDSATdmFXu1bx/i3y9taj7ye
ZlODmzCNYTmLNlxrofuzCc5bZCojyPZQtXqb5y/6W5Sjkyp8lstD+DTMEVix
SRFWcEwqyoHfETsz5Mj9kbcxJqswrdw9bWm4XtDwh84/CnGylv6LOLw3rco/
Gp5zDnLZBRc5LrL1wzb/MS+KkPtJ1r8Sxak6iOB7z/0FyPb5/MU+L7h7SvXv
VnI/7gB3bSUsyzLsuwXu1zA4xkTdQTyxfjjLAn8p0Rw+Aatom53ZBCcVLV9I
hHkVBDs2wGw6F1en4LXHc6rk/mHHxfQgFZoOwq6v8zm5v5h/OIElGDY8X/eX
3H/07bV+1A6fLvxgMQcPK3QKCNJ2EDdFKdlT5P7nKfaEc/Ct3ZPrP+EXXsyi
b+CxXVsPj8BePg1p/+CjkSZRA/DPq3oSR+g6iLKmJ229cNGdOxmP4POGc0xd
cGzOHfEhuNXPVpsCW/7TS92zoYPwfN/t3Qw/v9244yosdP9MUj0sacj6/D2c
ZUbXXAMXOnHystF3ECyeb2fK4dn+L/es4Y1WV1nfwU9qHBlTYekrJuJvYcft
Wddn4Tf7VNVy4bWNhfMHGTqITioVI3K/WTAo8Nx/sKO2oSW5H+2dxN77Cd7o
5nWS3K8uvexgILKxg3AbzrMn97Mf0F4qdYVjuehtH5P7u3Y6koWwt/sF82j4
x/3eGBrGDsLIclonAs7JldtgBL/RCFYIgeurj3g8gd9HKwgGwt+7RL98h/sL
V6iuwcnrNZp7N3UQFgI933zI79fYkeEH35FsK74Et77WZquDvU0GIt3hW9Zi
XhybOwiuRcaTzvAdg5ZuW7j0jqHEaXJ/OXq/ajrs65E5Y0eeF1B1iJuH+fl3
5lnCH82M1gimDqJrttDdHHYfX7cKg7Mcz4qS5xPuMXkUdcJ6n+V6DsOf6pI4
tzPj897y3SHPN3wVj7twHlZwF95LwHrqxz8WwWddND6R5yNe83Rso2PpIPw4
b15SIOuvkuOqMczQ1c8sQ9bHIa7WWFhU0DpRHOYq+LJjFJ4xWZTfSZ43EDp1
RZa1gwj4mlshBCtFvProD5dKhenwwpdZy/jqYfv0oPot5P58XqTLFrYOQqn8
xSEWWDVoR7Ed/OlTX9lGeOm+H30GnG+hIksLZ0w8Ml2AZ/OKn6+3YD4b5xWv
zt5B+BtZM5LnUS7kbf0RBj94KOw+Cz9VCZDpgnlm6VsmYB6tFO/tHB3EiRZ2
cfK8i0dPdOl5+PID9euDsPxmLepi2PbV/bbeFvJ5+gJtui0dxLngzYKdsOKV
qWBjuCUo7XQb/KzpZ10srLbVNbUBfj6XxjAKRyWZjbyHW5YldWQ50b4fOwpV
wG8mPAP9YQnLGNNi+GtPQEUdrGG+cDMfbmsxWOHgQvudvZqVDTP1fJO3g1/E
iVJS4T30im7psGHZ6uxLOPmUaeI83FS2zBIHr/+V7SG40T8ZtomS55PKRj4z
h8Eb6DyVyPNLp3apaXTC5QKTh8jzTb6NLpe2bUX7L4k2ug1fHbFOcoMX9U6Z
XoO/32D/VAgLyZw86kOe98kMo6Hl6SB2dQUf8YT/XGyQMYJdMr6ou5Hnw4aa
rZ/A5ezWsk7k+aNNj4K/wxHeGwXt4cg/23NleDsIDs1hWiu4ueByty8c/vXX
iBncfyzs3we48vX2GkNYechpFzsf6n93yFNd2M6ZQd8GNkkTuKABly65nU+F
JeIHDqrCH+IfR83Cx9w/MZDn0dbO3Mk9yI/vC1pqIs+r1dsdaAuBhfQNI8Tg
pIcFUx1wgmiH3nbyvNPWxc3CAmivt0L/8cM6cyu7XeDAukuvucjzagofNN/C
SbZRdqzk+bBxcxsqQdx/9ld6Rlh8W8blI/A34ZMZNPDd0fdhj+C/ApyH15rR
X/SSXw7CfczrQwuwsNmRAimhDuKZFZ/PNHl+kKvw4xU4xtVt40/Y4+lYbzXM
kj53fwi+O/dtglm4g5jyy+Ujzw92S8SvWZA+khhHni8sNBLZnARn3GzibYUj
3Jx5pmGBIKnoevjDPZ+dKiKIn+U1G6rJ86WNhjJBcP/D6Msl8OTun0ptcMil
J/1v4IR8fQ3+bfj7im6tV/Ahf089J9hl0CQpFVaMsjd6DSdp0FC9hHuWOc3W
YFm9yeOx8J2PUcd1t3cQ0TYc6ffhxM3tFtHwh9GLi+FwWHO35Vc4zoiJCIZj
BFItxXagfFYHb12HJegPWFyCg47PVZHnQe8/fnysHE7+oL5GnhdV7S8+yriz
g4h/3SDrCrv8SDAwh/1u3nM8TX5/panOc3gu7mGkLXn+1Puj2jj80LXr7fFm
8v+/MOzft6uDGDc/0W3cTD6vu1nqBqxWybWoR5aXUZdII7yTawurJnzpnzMn
t2gHsfLOeIcqeR62rYbeAV7jaZJTIM/fNn//kwmrPwo5uIesT/rmH4uwQ2yQ
lih5vcH+nRq7Owin8Bpt8nxusPVcTTh8vENTgzy/q39fNrcLDumkVWaHG1QU
n24XQ76xRi+1CbY9SRd0Hq7NNuCjhbVYnpwvgruMP9OuNeF+zBfMacU7CB/9
l2PzsLY6r6oRPE/7un4SnvtKJ/IEVhqmSxqFxVWLaL/Do8bxvt9gnjPyo9IS
HQRnrq9BN8zp7F13FZ53iedth23Mb6a+hxNHNwx9hNUVzINZJRGvQt8kk+el
l7imT1nB4aXpp8nz1I30purJ8OLwiNAb8nzzlgD+GVjorPOnLLhM32NBRaqD
sMlSCEqGbYskW4Lgc3x6ss/I63HJSW6DhbYmdT+C959f9ePfg3jHeNgvCu5v
YT3qBBtZKPKGwFZxEztfw9PnLuTdIM9/D937swrzJPzWuQq/zflXryON/uhc
3nkRZmDb/+Qe3CXa6eBCnv9m33euD+YklMfI8+sbKtf27ZbpIPh4xpytYTGJ
CBpP+B3P8KgZnGIz2lwK+6ZInDSA353eGMOwF/nU7gqKNhxtPGdvCivTvNQ4
CJ+RSBWLh1Xi2jL3wY40O6d/wJrWRuzScMl35zdysh2EeTKfpyh5nr/fxycA
7v62r0UINlk3Ua2HVS6+2LWVvD/D2TUOuQ6CusLKhxW++9WmzBZ+L32mlnxe
4HbxXf80mF60kpWKPP8+FaEyB5ducjNfakR9hJr/OSjfQTBpOj+Ygetjv+eF
wMWyRa1jcJSk2vkO2IawpB8kn0/QdxAVUkA8bDNQ6oHD6Iz6z8Eb9e+faYd5
z9I9zIeH2PdEfoQVrt/W/wuPhfPlVcH0Vi1/9fYhXxCxaS+GX9MNvb4P18vN
/noNHwuvONUPT+z+Sk0+n8H714lTfD9ePyO4JQHeera75hL80iRfOBb2/7TF
sxw2MXq+Oxq2N+MVZlTsIJ7XDEqEwqMzYw1m8DCXn/gtePu7W17P4Lh01x2+
8MHSUaGf8N7v+TyesD4dV528UgehLWHO6AK7PGd2vwaXDhgsOMCFsW1bPsLW
bs/6LGFDWruiLcq4XtnDFUdh9dG31nbw5UeG8eTzMOkm3etp8N2/md4a8FPj
D8/m4C8tp48ok8+vzPirqamgv7j68MvCgcS/vhDYSOXHqBgco2/g2wG7PXud
LQI/FjrNLaTaQYitd13ggYPqdV6fgzvfWe1hg68em9fPhwdUVUYZ4JsUt+F1
uP27d+w/8nkhg1xfvQMdRAMvuz75/BBzeznbfdiaYFwgny/KcotJ/gq/LT75
dBSOkzqoLHYQ8WaC82A//Eswu9ETFj0o/uUzHG84ZlMGf2GJ92yG39dPTTCo
dRD7az3oP8AOcZV+pjB3XdLDUjj4sy1jPBzrpSzyBt53s/bhDzhsn0xKJvm8
V9aKiByB8nYN3p0Im55eyfCHp3yJpFi47e0H+Tr4XJ2VQDT8J9umhF29g7j9
tjvqP7jSskLDBq5NK/57A5apnaxNgSl0f8/5wEZUY/q/4YI9KS0XYC6uV//j
6L7jqXzfOIBHoSEyo5CV7CTJ7JG9CSFUUnbIqCRJshPZu5BCpGHvlRClnKNk
U3wbiMyEfp/z+/P9OuMZ97ouznPdbxWP43ihLw86wtFMKkahcLW3QNQZuJz6
fvd7+J3lny8nKc93LbYZ7lXF51NkjhrAq0t1Xfawf3JviDrl+S3WQJ3ncFrl
YLciTDrF0LoKe53VZTsMS/Q6ERpqaO9fPOaiMG98TGUMrNxlFccHZ2UFSfXD
jZYbHRxw/nbVPEF1ElG5sm2dERYbfsvlAdsxBojRwQLCQrFV8PV/Vic3OrDe
L+pu2aKB/iie7bcIG5oqXTGEbVaN06dgN8PVyRT4RKdLxRe4az7Y/AtsQP3r
HeV5wYvGg68kNEnE7s3DYx/gQ56bpH1hVim52XaY9fxcZjNcObX+p4HyPKX0
s607tRBvpB/8Vw7/Ny3vZQH/e/D231O4LCu2Pxt2sOn7m0t5XtKy/PgUnHXY
eD4dbuDLz5PVJhGF4Ucm4+AP2xzpb8Gh9eHkCPgK97xHJ8xzVLee8nxlrrN+
D5sOiWg+6ffwKiz31+uwLfzVnzPYHeYZcYh/AjMzCtvaw8f4hX8vwHs8Hh+1
gX0/lBsRusiP/iVsN6U8L/mHuSgCnuJb6NOBv+Qp0ZHhGflXOSpw77fD53j0
SIR0AY3TUfh6x0qVE3ynp1JYEn5qfoepBD7AMfxVEDbJ/Om4Du8avJyxF9Z/
wlmnpY94JjDQiBn2jmRjioNznTbWt8JFuiPnB2GfxV95/9qRry1fKRMyQHwT
cdJgifI88f1BGk9YNuzgzBR8Sn/XyRrYzDgg8gvstpP5IY0hxp+mKn8/PDIz
9ssIftd1vew9HLZ+UzENNlcXU6c8vyuvORXyFf7NcOJdHdzTK9QtaYT+FzNt
Wgrvqzq4+xrFQlS9TyjPB6/TnmmBBWWjTmTDBsVFD3ca4/7zxnQkw92feb9Z
wC+1titHw2ejzovlwLn0G4XB8IceH7cpWP+DC/t1eL7KrFj2BPrjsrG/J5xs
uHkmEGYffT5Eed45OjNQvBM2n45UOAMXlHQ5s5kgPg8ciTODn2X+9+gsrPq3
eFIX9nH6MFoAv6n/c+Q45Xli3sg9C7CzeGPgUdiOxGR6zBTzxSPqNglY+K5T
ZDhcfqdpqyDl/K2iG3vgAWJdYw8spXN7kcsM67lAeQDl+e8d9loijnB68tRL
Wsrna/qtX8BJ61nja21oX0vlu38pr5eTds7DSjoedRonScQ1gRCZ73Bz2qWp
GFj9UZn5CJx76viefpgz096nF34QN6YpaE4idlxMvNsJ+5ic8HKHd3lr5DTB
/z26l1EJNzJfeVkB16U+aKW2QH8uOlBPeV7+hULAtD5skmXV+rCNUn9XnDUZ
zjJibE+Fp8ufyI9R3r9X83UMXFq4clrMEu1z/l9DCBwZyH7rMqwaoVh2HVZQ
3fKwAb40vfrIE3Zbb2rZdgrnP6sc5wj/rDf6Ygpn/N7id5ryPH78U6r7sIuZ
8WlK/YDEsAGeb/D4FV4lHfhw/mcFaSvMJ9WX2Ql4iSr/pD98JsB4SgZOyNb0
eA0XCb6oE6VcX3xZ2C5rEhFPnxLJC0tOLNy3gr8l0Ziyw/E5W8pyYZLAKjs9
fL/va8cMnMNy5SMVTJWQOCRng/Xp9bVYSj0FnzH22SBYKoNGexpOf+tE9RY+
sci5Og5L2t9h2n0a8emhirw+mFwawHsO7nsxZPwOVu1QlSyEpXrvLrZQ6lM8
+6SwCGuvtSVWwczeyprEGeSnoVGHnsFv+XyMI+Bj5IH2XHi97fopEvxGvdya
Ul9C28vsHPdZEhEmx/UjBjaW2HB0hBcYGHxC4Caaa24v4B3CUX/84ONbWz3/
wle+JPldolzP8XEfDVvkL1mSy/YwTf37KzFwYIOphzV8L/Le1c+w9QPaL8Zw
cwnfVYFzJMI2S8tEk3K9msGX3eB4vt11lHobIYaVXhVwcNBlgUOw7ec6dyo7
zIf850OE4NPzCc568Ca70fG9MF+B8vlEeOH+tCITpZ4FXaX1CJwlf+ceLaU+
x54tpiLnMR/GVo3+bcXxfvHpeMMftlwTn4OF4piO1cF28x3elPoiy4ykQ3QX
0F9qi8oHYInLDoIn4H2NfIvvYcd3nWzp8BYbkYOvYQ3hzbQT8PbZlgs1sGkM
/aKkPfKX/rnE5/ChXd/GfWFR/5LmR7BTRWJ3M8wrve1nGpwVy1ZD74Dvt5ln
uAfbFjo+MoeFTnlJUuqtKDNFRWfB/OGhOn5we3fQlR9wkJaUrQecOq93WsaR
RNxd8vC6ACtE/KcaAFfPawSeglUzTx5oh/syX0YYwkpKSduZnXB+puXRavAL
r4Ipa3i7z4kYOVjeIObtI/js6eA7ErBVn9bTX7Ciu9Ftfjibl3RH3hnrGU3J
ld2UejTSh5xvw+8Cn9nTU+rJ7LHTeAvXExrGVPCbCXve3S7Ibx74yC69wnqd
pbRqC9tuOsbxE5Y2n+x5Aos0ZC+OwEWs558swDMKWe/I8JZvLwOPuZKICx/k
H1Lq7XQN9p4Mhw3H3L3rYf9/nSI98Mt2giiB79skru29iP4yUUSb/4rye1Dp
d/bwruTyjgxKPaGV7PvPYFGF0+Gx8EujCbc/sJdEtmoo/JhlTVHNDfn3u6AV
PzjSeHLrXbjOn/oJpb7QV+Zc8kf4bAKvxQX4qOORB7zuWE98hv5Zwr9PpTm5
wCp+8rkGlPo+yz1SpTDzliPqqnCB/sjyOrzu8X5EllIPyb6hTssD+foe+qti
8Jihd1As/PL8t2288B/WvxoDsF2e/f/rKdm+Mt+6/xKJKFYL5t9GqTfkHNrh
DvslqeevtxQSs7siIyph8/XHIr/hLW3ntKk9sd73Fj6ebKE8H7CTVh++c8N0
3wClvlXs3eZE+M+J+/Hd8Gjd2I0R+N7zqM2v4CNi2+VEvJDvLPF4UOpHXZug
nfOCxYJOfiyCOf98yq+F655JyWfDsV43ztJ6Y/4fep6cCBNnllmN4WrHj3MR
8P12jY5U+HZRtlYA5fP1Tv5fYIZtLKleMLueraSED/pDv+ikA6Welr/4yBU4
8MZ3SUq9rJOn30Y3wgFGRt5GsMdfVeXtl3F/i21K1OASu7s/TOGyRaZfRynn
86AoKRP2ve0hJE6pf1Wfdfw/2KP08ileuL7T+afUFRJxeUIwnBUeJNEl+MG9
3jdeboX3f/FTfAXz197so9QHo6NtGdt5Fe23R3x1Fp7SHg21gGemg3ZPwPsr
e0Sz4b/3gqU+wwK2aW9/wLTnDmm8hTUNjnrI+CI/rYk42QT/uFPAGAD7/L17
rgx2F54rboNlbx5zLmim1A9iMGC6RiJic9IvZsIpRZt+WMHizY9cY+GlovaQ
XLhR4bRDCFyk5MA7A19zara5BnM4fa466kciBPJ7Dd3ge4r8JrfgTebJSudg
jxaV729g6Xd0QidhdvojN1mvo7+5HdhBqe/Wy/eP5Qz8PWbppxJMzfQgLw/e
iL3cLgUvT7AqzMEZ3blZgjD9U9tOBX8SEfco2IeDcjyvIOtgWNiDTZ0enlT1
+/EWjo+wYNwE64pq++6+gfXYWO/jfBPy4SNTW87BuvvmUij17Mo8HO49gUdN
dCwGYOvJ8j0L8ICmGVM3bP9o6KFyAPINC+a2Zpizql8sDHYcve1bDr+TKH75
Hl5TLtj/BO5gtJTbc5NEaHYGvcuEHV37as/D9V93eVPq803qH1R5Cg9OmLKE
NFHqcds0L8FFovrPfJsov6+1VVMJJBERDKuaF+GqGMWWCDhr+nT/Wbhi8/Rx
Emwr4Ots2kSpB3e5gesW+vMOnQVNeOM4WdEBJm/64KcA9wpur3gG3zu7a51S
j3D4F/uhP3DFbbrrfLDes9UC1SDkj23lC6ywp0cZXxTcEMbjshW+q6SV0gt/
4yEG/jYiX+B/vnPfbeQr3zi0f8HlkrO3nGAGlaLn47D2RbrFF/CXwD+slPqK
Pf8tOvyFL9FSXe6A457WfFIPRn8Qa3lfC/d3WGpFw+56KsLP4S7tt2Wf4HtN
vtcfwpWynAJ8IYj3v118kwR/fqAU4wKf4eJmi4Qd7h1dLYEdKiKsbzRSfq+9
/cI6PM1aknkJzpcr7dIMxfXFpA6ch/u2ysrcg2eDlNksKPUgY2PSPsPHdB7o
6lLqVQ43/uMPIxEcxxquK8OSax3nL8LVNZn5UvD00pPXZbAtt+IHAfhT/3nh
f3BkXfIipT6mQOlCuHY48oflErbtMHXM6W+x8D/Be4fWGwqJh1fvaw7A0dni
OrOwol/FQ8EIfH9bhM0X+G9O/j83OH4uz/UjvGfD06oCNvALu9IBVyezlG6K
JBFWtcI3amEW/7v0urAsc9TNZ7B+xcj5eJjt44sbOXDaye3Vg/Btu7SribDo
+Z2MQncwvzBpuoXDvFPf7DzgtWNlZ67DRWsZZZUwvfo3PXf4e5YIHXUU+qff
iMw5mHsi2kIP/qKczmkGW/V2PU6AU/7bu6oJv7/xZWEIlu0591G+gVI/vOf4
gbskotbCrVgcXjyQfvcSbNVzLGgfPHdcqa8KVs/4eIIZrlIv59scjfvLeISb
Br6qtM1FH54Nsfq6XI/48MiRF4lw+ymtvB8UKyosD8Ofvv61H4LTrDiUhGMo
+acv73vY/UH3TU/YMLzuYzNMYrNtroZTzDrDy+DfHR2bt9wjEflEjmw+PNpG
r24AezxUHU2DG/eK3E6CMz4XhdyFCz/wNI3AnYpjQoFw8+L0unAs1kuB0RYv
mDshSd4LlvpZYGNPOV4lh08N3Prz2JwFvOmSz9MtcSSiI+DBLV24qbVgwgC+
uNG5Uxnme13JlQx7tbxKPAjr3Mg2GYUZhCM5+Sn1cZfPh4nEY34O4Uplhfep
bKrxgvVl/Fnp4C0XrkzXwLIxBXf+1BUSC+6veWgSkL/O5G78hHe5zRoawlVF
7m7DsK3Lwo1kWJ2fru895f1ePYWjsEq++7EWeCYusk8kEeM35VFWGazzkWuL
N3xPr2gjDxbQiZCshS/svW2ZBvstd1vQJJEIJVvR4ijYa3r2piFc7J3zLwDe
enTqcTK89dlPfU9YY7SpaxSOcqFNOk/xouecSDLiyX+/+0/WUfbrWWP1hiva
XuzVhu/GnTtaC9PvVbP8f/1l6WxLmhS0t0nePXFYzKPG1xD2bRt+xQObmz5P
ToZv9Hxf2AXb/bxZNgpzdLXzboYd1UR7RFJx/3f6ay/WFhJnHJ9Ne8GTM5sv
/gebnmfcWgtbddje+Qyrq+ny0aShfyzGPe6Ej7LYyhvCHzrT6upg8RFj42T4
Y67v+2ewcAmXwyjs+Fl8JBven97iJ5KO+Kup4ns8LPJQI9oLli7nnA2BpT/l
ZNXAnYymv6/CsmoDL7ZkkIgXQhdmnWG5+ZkmA5jD1OCHNSwzP/Q+KYOyPjCM
GsBCRvnDI7CsYcEHAt7GYvhTOBPt85ar4RA8qNu95AkHtjjnU+p536MWp6rJ
pPw96t5dNphH88L2LfdJxOHLse50cCCfL7MB/G30ot6fGsQ/WY6cSTCvoIDg
T/hRt/S+EcrrSaUrg7BJ9WcB4Qdoz1i+jnfw44s2Bzzhe64uiY1w1u9qkWrY
90bM6ZewkOWi6OYs9A+eWL5cWK5gh5g+nJTnMZYIN82tiyTCuy+JZYbBRcpd
B4bhtO5XZtfghZQrggeySYQ/j9JWVziAcX3fJZihNLbCBlZ9enZPFazxrdXO
EBYJuM9CnYP2Yf68TQXmi67aoQffu9NZdAhm+f6cOgFOKcjUE4CX0oJXBmHZ
VqNJVsr1PJOZ3v+QRIwcGfenhXcdbhp1h4dNTjKuVBcSgodESRUPKX9PLcj8
DreVebzalEsiDs4OHxiAR7tiS3Xg3H1LT7vgE0H3HsbBB079OlgP7xp3jR2A
qRbfPKXUs/+xLBAg+Ajzk07EgWy4r7vS2Q0uLxbNjINLL4ualcMu158xBMNO
i77K/2AFOg7/y/A7q9z92o/hggsTDnDniyL6WPhHZaIupf7+cdq435/hL1GF
hTqU418w+8Sfh+P5P96qCLN9mq92hXVHQs+Jw5KulzJL4cgdBuXcsIr4m4D1
PMr/9//QMsJ7hKjOauaTiPM8Uaab4McX2I7FwBkvaTLmqhAvzNNy9cEpFx1G
x2GRkd4V3gKMr4fFvGT4s3QQ2RkufTps0wqnr+549hIWH19KKIdNVb3D/8Im
KcvtefArtkpb9SckglpobCUFHgrsP3oXThgvEYyk7K8Q07/zIzwqeEn/Oixq
UDnOU0giuNXYL12EGV57lzvC7AmPY07DX2l2RjyHldz5Cg3hmxzBVn/gQOGw
Zsp+DUXbPouqFpEIJ86+XilYcWLHamQRpf+zTvDBtBVc7SRYfUVplhnuidyR
yPUU9z/+xPJm+NrFPlt7OKreZHWhEvGe422xYrjvvcqfCdgvnH5xCWbm5Vr4
CF/q964jiknEc+qJH22wt3NVcDjM3p0+VAnrHh/S/UDxgEpXAdzqNsK45xny
lxvk8jQ4f7WBZAfP7LDIvAM3zwckFcLsQ+03/WHyBS7LBXhWU/SMG1xwKoVD
+TmJEHpwXe4MTD/8+1MIrKVUx2AEN6yLJb2DuXx+jRJwyCs1090vSMSrDOZn
UrDwMQVGW1iV/sA1Ptj+CuObfJiVQ4Jghrdda7k9B/ew76faDL85Ya6k8JJE
LJ9mbJivwPXRt88HwbRqU75f4delHE86YXWuWsle+Lq59lnWEvR34uZoK3xy
3ZzlNCxFLRtdDu8qU3/9CF6tGj2aB/tEMPnOwLm1N4eSYZnQOuGjpYgHbFlu
hsNbK7T7bsLNf9K5rlH2TzlQEtoO84xwljvDa1/WDjOVIf60v6tnBYcu7x89
BZt8WRrUhdndJe/kwLRPzV0UYTtT9iM/YSeOp/NisEDJ0NDhcsRj11d9uWDm
1OAQf/iMKLFKDw/t2iHeCvtev351vRzru5Dnh50VJOJmy7PZafjP1/LL5rCJ
5aD9MFxgOcjxAB6Opvr0Dma4O1b9H2xWu0+dsv/M57uvraUqScT8kaNPn8F1
Dnf++sLfjbWZs2BXAam0Jvisnan3PTi2u/To9irEDw2W7wPhoSucZBOYts5S
xBPetP+MRzos+tw0gLJfTtFE0LavsOCMTvcJyv45r8JyxKtJRFenIpcqZX+d
txcVLsOvMkXspeG7O6Q/1MG6VSxP+OFtdz450NZgPvVe/cEMO1mc/msIq/EO
H6Ds72Ps3xKdDJuyNdjOl2F9ptnONwpr52UmfoGtNqReCtci/hP1e02C33nJ
qXrCkQtm8y2wkzvvhyp40lKSqxTuW/t2hrqORCwU0R7PhatF4n7qwjYaw+cS
KPsZbeK6Gg8/vlIWEAyfuRtKNQj/TYhK9oF9Bj5ECtbjfi2eL7oA31paZ3aD
6aYU68xg2R/b08rgG29Z36jDos0r+zZg7ZmZHhmYOrItV7MB/SfnzSdB2MLg
qnAMLEfk97FS9jvavbXwE0xwhPdugakWr4nzNiK/veXyboGy39NsV5ETLP3e
qOUrzMZOJf4C/mYhV0qGxTzZn/yBd7kJZr+CXXfuPKDahPtxnjWyFPZd+poT
CU/FbPXIhceP3ucmwWqaVMaU/aeUh+SS9zYj3u7fEA+m7Ff1u5TxAhycRUXr
A2sEMYcVwY1T2wbOw+ypJ9YXYEEWjiJT+Kiql5dyC+I5R/FrarBuhM9kCMyu
rKV6GP5wzfLUuxZK/uZEJwA77OPpZH+F8Vsf284MPwhpVTwLRzI1h1DDVJWG
hXlwwJHVY79LcH+bqzhn4W8BCgtjcMUz2jC5VhKx9/jtRx/gvVFH5gPhx91k
kyZ4wU7zTAfsEHBw7Tn8npBvZ3qN8ZMdn50Fy0gyHLKCPe9Qqd2DS+VbU3Lg
+nvXRm/Cg25n/v2Ak7asXfOgHP/j5wuH2zA+FSIYz8IGAUc7rsPUoXzZhvAT
z6vir+BKhVbJY/DHmtRo+nYSsanIp1ICNne6/8sMZpGQOsZNOf+gEKNM+BrT
SgM97M9uVDwBWxd1Ka+9RPx38O8OyQ60x4niip+wWV+E0xU4xzRTYgB24f7b
Ug/z0KY9eAOvbTPioXtDIixrc3dWw+EFIVeNYM2OuqsFcCrdg+5kWDxwYigF
LjiYLjQK+8hwqYTDhyX8/IU7kR/L2d2/CrftUPpwCfYbrVih7C/X+3FUsAo+
GcBtZA5PpDpdpeoiERH28dkasKctqV0HXvrGOSsDrx/h44yDr1q/UBCEN/ab
OPXD7LusbrHAi4oO5fxvSUTLKdZX1JTru316syt87M4o9e8XhcR9OjmjEthv
uV55DNYiL6b+hYtmn/m8h3sXkr6ovUP8+6YkrwF+4bNXPApu+fjmI2V/PpOz
t73JcKDTItV9WKXxXRVXN4l403NY5C48mLO+cQEedgzV94fzmHepPYUF/aZd
XWG2vbShi/B1G+cwKzilbaRN+T3iiXOr93XgBwKZW0Nhl4Gsl3KUzysc034H
U3Ofbj5A+TxHSyj7B6wvvgffscPn28RenYH/ERwfaWAqM99NeXD76939lP0N
jTvyFX/B0Wck+7/A76TrLh/twfpxyuZjDzyTXlZ8ExbcnvOu6TmlPlLcZBvc
0/yv+Tmck2bCvYuE8d17ueQBvFNr2cQSXkvYkhUNd/MGhmWRKPFpUfgNWPnw
dPU3WO+cm9tFuCvi2LQUmUSMMWsbWsODB314rsHvK5XEdOEJqWjDJnjXY70t
8rBCStSNbb0kglP88ucDsKmnR+EJmD+z6gk7HNYm25cKk3U5fWlgw8fjm8fh
uLCE4wvP0F85vCVFP2I9fCRGR9mvcln0m4UX/G5huP0DZT/M/44HVsP/2otD
G+FrVoF51J+Q33inqzyDK6MfvtWFd2o+WsqESTGFv+Ngq7iu/CiY1zmFfQCu
LmCyuA6zCrnIC/RhfAz7ULnAKx94rV3h97eW8ixhad/a6yXwuYkkXS2YX1A5
/S98zNr8+xF4z1hOldpn5OMyR4IF4ZDq6Y934IXmw3tZ4Gc13PMkuNzCpJgK
3jQrzcDVj/GrHqs8W4z5z05C+AL8vH+2fRj22rfzeBE84+ppTNl/VOlQj+UC
rKvDQq6B7zz091AawPrx6qPpE7j8Fn1IMCwuWdudArN/upXaBev3tWiFwSvF
g0WsgyTiM8tMzWW4gpW7wQY+Ka0ofgHOZlF7nwvrBhemmMAcFYajU3CQNUF1
HD6zXeWXzBCJGN+6bH8QfsOxe91/iPJ75p7X3HDpNGlbK+wsShKgh+0TrrDt
HEb7qKz4rz4tJCQ4/u07Cb/1VO35Bp8OdhPJhJkYXgp8grW+Nh2agL85aHm2
Ut6vtiYnMYL+2kVdUwI7F3ERl2H22K+bcmB1MQH1Othiy7TqPZimk1GbZhTx
xFWuWwHwQtK4rgGcoOhdcxF2SkvXT4QFsufmKPvbZo4qGAzBz1eSBXXgCZ9G
/f1jiEfjHUyPwqF24npu8POm0wH74YbSAO0y2Jh84xELPHqlQn0d/rC3rZ0K
Fiv9SGiMo/9/l//2qwj5wdVB+buwftTHzcOw6dt26V6Yyzxzbxdc3ZAuyv2F
RBxJjj5YDVtbneSzh2sfPCHy4av5i+xP4fzGOb0k+ESZ/45F+KPOBbNgWCLq
x4bSV8Qvd6hPecG6csRcMOzzqeuULTzyym+8C/bzbzE3hGWVM3tYJ0hEfOek
kRJ8q+hxkw1cyXpUQxSm50l+lguv5ZXKcsAMme4ZU7D4x7OCtHCtjES4zCSu
55ccwwJlv+bZHi9/+LeqysIYvGfgrM0reCv/lY/dhZT9Xcnq9P8hnh/sL62D
l1wOipvBVk3uMYVwsJAXcwa8l1/aIRVmO5ax/AX+Y7BfPgyeqX06IPaNRKgk
am+9DB8tflzvDd/WyiDZwYe4w7Jq4B+lvOnG8A42o1ubv6O/Snw8cwxeztqw
1YNHN9XxiMNiXYlEPEx7s7efE+7PZuUegCOW98XTwbIS1//w/0D+VZ2htfgE
4+9aB9kFXmbXXxmHq2P/Fb+E805LPnoPK93iDl+FvYbUDOvhw6YCtqo/cX8m
o+YL4VZmpqOR8EDbtsRUmLdzkr4Hrv1QLR0Ge4TljnFOoT+ZZnX5wOMmumXn
4BMZ1XZ2cJ5cX1gBLLy2bdEIHlMzPDUHn2yOvq0MN98sEpGfJhGHj+kwiFHO
d/n3SiDs3yCfyAGzlPO1tcOiibYctPCn13IJu2awHjDUJ88XoH/IyNlawtXX
TVjGYNMdvGJZ8C4xnjvv4DMnZxf+g4Mv8v2rgffyFNQd/EUiGGNsPArgsku6
IVfh8LHugST4pCVZrwEeL7muHgwzj2oy0c1iPjazLfCEuVhyeg1hE5aA7Wfh
iLWJlCT4yrFeR304NI/Zehge3O/QJF9AeZ5RmEtojkRs7D60+wAc7y406Ab7
X5B1ZoXHs3aml81R1r8rFVSwStOQ5TocqTlH9Su/kKjvT2LT+I34xi9PexAO
XJH7EAW/U0u90wFn7391hwyL/n79phyWcZPT4JonERdIUrS5sH1/4vp5mPbo
J+VYWNV3sLQQznCt9gyAJ0/Qu87Dyw392a6ws9d+XsUFjMcguXeW8NevB8hB
cCU1eUmDsh99KUvYG/hy9NO9h+H9U9/kmBexHvi0KvHCLMl530/B7zdzWe2E
LRqNUrNhq8gX3qt5hcQW7zGt77C2RWjEf7BQtc2i1BLivcq0dDI8kNWU7Qsr
rM8UNMEHpXcZNMJ23rdLi2GZa9rLdMskotfZsiYdXg10yTKCdSXd68PzKPWv
rmgnw/mMrXWX4b3/XH8Nw+o2p6vs4Dt39BKFVhBf2B19YQRT0bApuMOvPUwf
KcFhV9qHymBf0otEEcr5/bQPXIcDB0yC2OEfbtN8Gn9IREOvrOtmeHLb2eYo
OG7XGePZx4UE35vqc2SYtb/90BD8qGrTJq5VxL+BVxnfwH5fpDLPw19OuHwv
h/NM9OQLYeaM7IaHsDKzMfk3rPuUO+4exRKEu8JftC9p2PYGXFrMQRcEJ9tM
iLnASdmD9zvgyKRD8+bwJqY7R5jWEC93t5SrwVN0gp2WcKdZxhUp2DI272wW
nOFTI80Nm1Wyzf8H777B93Mb/CnMPeTgOvp7zbsHS48Kie/bX7JfhfkDWoy/
wOH6o4/rYUnmTRvdcI3FnyO0G5iPW4PzauGbR9dbDGCpyRMGBfDbpZ/GiXBw
k+OvRDg/q3VwEF7IfX03CGZRiXQU/If2HnYX9oDpR+XnXOGLNbYN1nDAHfK1
EvhCRIaJNnzFwIrqL/w1kX9cBv4h1RmmuolM3JScd+ODP6oc2BkJJ2UxLO2E
pcLdYz9QXpe/7Leai/WUKZuVk4pMFGge+DsJc3+vT7KFg9n2+5LgdI723flw
xrz7XAPsXFib/AvukqBxLIJvFmWwH6XG60zf+lLgD0JOCQGw/tRurRDYYv8+
ptfw1h2JLzzhfy+bonZuJhPiNWc5zsAt/UZ0J+E+Hd/runB0XkdgBjy6eaRf
FrYWPPjnC+V12QRZAZjVJvCS2BYy4XMwJZoRLj1VN+kFb1f8Of73Ic5feNK6
Gr70+O7hb7B+z2o3FQ2ZsKm/GUiGJc//VdWBW943dTTCORP/ld6Dc0TMGJ/C
uRca9/fBQuxHT6TCB34GJ+6jJRPhX1xiQmDq4CNbHGGr4V8dnrCUQo9nMWxu
+nrTGTiZw3p4Eb4QM3NYFxYUfa+jTEcmdEaczsvC9dcOlQbDVPeOxPDDhsw3
ubvgb9NmFQxw1UZlCMtWMtGu0TawmoP1Umdkygp2+Bq1Ngl3bcyZ5MDZ7I85
SbCs8FzFdzhamOVwA8zzYXDvoW1kguxA1i6Ez28pC/CFzXh+WCXDk13XRhtg
n3Qz59twxBGx43TbycR7UVYfD1hSpyPLEJbhELluDbczm/1LhDeexwdowfyZ
nTZDMONxs4DD8IH5g1WCO8jEGqur3z74xb5brBfhH759XjvgQokG9xLYsSrD
cTm7kPjvwI+2VTidv9LyC6zDSc2rSo/PbxLT7Iaf0NNdjYCjshYP1sDT9H+6
3sM+BhzseRQL9vFx7ER/MotfiYNvnM29fBbO2OT4KQC+2Xa6/TG860H8Sxf4
reOWPTOw/XXOSHP4uF6KyxEGMsE7vnJalXI8f85qf3j7PmlJSfg7bfjWVzB9
QOsqJ/x+4cvJHYxkwl2vpIUGlj8hkWMCd/X8DZ/LKiT+CF2YToWVbB/oDsHf
AsOPjsEfiftbO+Be57RA4V1k4krdSnMpHDuV2u4B+wk+u5YF/2MJY6yAdZua
xKPg4R/nTm7AF0ekBq/C2/1F0zSYyETlm7Ww87BJz+hQFLzybr+UERy2EsxL
hguPFpEV4Ot/2O32MpMJZ+N7l4Xg9ZGkHDv4mn0PMzNMLt8yXgCzN3sVrT8o
JHrCbXnn4PkXnqrf4Ve2T07LsaD9A7vJZPimznjqTXj7tajzjXCDwdbe13Dj
f/kzhbClLxcjAyuZiNu9/0oyzEHm0T4JW5lRrQbB9a6MgRkw/XdlP3dYUHem
/Av8km9g6RT871rNlCgbmTir89lDA+amvcrnBasXyk1Iwfp/eE9WwT/j/phz
wQZnqsI2saN/6HG10sH/ESpVWrAfb/bB+fu4f/ll36PhJZvwpGF46SEn50dY
Ur/nTwe8oHhRi3s3vl/+5qkyOOP6U58L8CWPmLIs+KkbWhFulN/MEAX/4lrr
/A0Pfum3uwqzJ2xbkudA/6pkL7WDfw/R7LsFV1FVUBnCCjRzmu3wwo5aPXn4
GWunGyMnmcjkE4oThJl2J8Sbwyt3F8mMMNtu/cpMOCJdlPVvJtbjffMDX+GL
ia1GkzCXYsSG2B6M79evwz7A93wYeL1haj/J2lo44WOQSjVMtbo2lQevuE6e
pdqL8RQrvScePk/IB2jDF6O61QLgROvr6TEwgwzZ2RnW6iyq+AizklWizGDR
1Lc93FwYr+VsSKYKic3vh6YuwLuFTF+Lwv5+QzRFMJ37nyE22PBhF/c8bNi3
9fcmWPZkoYwCN87v+S3qqYxCYijtmu4t2Ja4wPgJXg84erYdXnv/nKMZ1qWf
8GLkIRPvnjnyPIVdDIJCzOHE/RG8KTCvAWNyJvzPn23fbXgve1TeV7hn0849
7vDmkpVysX1Yb/56MJ2CwyVPtnrB0eXHaNThc/HZPVWw8Y1ri5Kw7NTQ8CZe
MlGbyjvOCb9Q2/5DC95jLtO5BY7IFVqIhnXXSp//Skc8z3l4vReW/pQT1w+v
Fx2k4ebD56U2LrXCP5256C/APSZtes/hr1Z/mAphofAN/nT4TuRr9t9wxJ7c
pRA4anPwHnl+MrFqWvn6Ehz3/hB3IPwxQDHeGlZf6+ZpgzUnJGw0YZXYM/sY
BMhE5/sYvkOwctoQz0k47s65L3vhPj4D7gx48OzDbFq4RPrpni8wkXzSZi4N
8+OndXZRQfTn674sg/CnPQSzJ5xgQd/2Grag86SvhBV8mK6+gJ/nxdP8g3P2
hgtkwP60eesa+8nE9eRLXaHwOcnChSh46VCnpye8LJL1gwTbyqSw2MDfN4eO
7BHCevXt0wtNuPe1DekcvC8lUv8QbHJD8HU+fPDu8y97YSrpoYpfcOUu3au0
cOSv0HzZA2SC1s2Cbi4V+XIjX8oNWOZnX/wA7PXsaegreIb8jus1vLtN1GeH
MMa3j3zOc3iOKdXWBJ5n4hRMh5+mreilwi3Lbjkh8KCrjuworOshx30J5rh3
Z98BETJR1+SbYAWvMDXQucNkuYNbNWCWtS8zpfBDbhvfgzDNqVXyX/hp1b+v
nPDZw9TVqqJkgtt8j+EWuD7xb2YE7K9UVDKTUkgURU4Gvodfl5WxfYbbuVrs
dothft5x1KcFzjKPVTsDN4dKdT+Fm1VPCDyCWy7lCKXAHT+pqafgPOa7fkGw
hs3jEWlxMvG4bPbNRfjVfcXaa3BSztvdFvBwXXNyI2wtIHjuOMzwStGLToJM
NN1ceCwG09Q+1jOEE6mI72yw3PPNgokwx+/NwpsoLjT5OwC/SlU7/yMZ8UxF
/Ad+STJRdHwjjQx/HXn92BlulJbprofzJKf8nsN/yib+5cMuxZsNl2EVVhaJ
eLjSeSfvsYNk4lhSrfkNmM9121wwvBY87u8IC9QtN3bC68IhD07Api59McxS
ZMK7M7deET54o/D0Kbij9Hj/flhtk6doFvxTwuY3I8y6Ibw0CbPdXKBdTSok
Dt0iNUocwvowt53jK7wr4VKkD3zm7YP972DN45tMa+AV65KDlbBafNAeamky
sXNCQzYHzkhYHtWGb76wkI+CyUZnH8fAbNu/y12BbburXD7C0kdXZWyTKPU1
6CS5D+N6Au9I6MLxGlqz52F7qUx+mSRKvOD34gmsevcgKw/leHpZnnNwzqgq
9VZY6FiVlJwMmXjh9WlqLhHfL9M6EwCH3JkmDcC+cq8KW+Fo75CKVnjSrNyR
/gjGo/eD5Gcwb0I6vymc2qPokwq/3OQzmAqL9FsZ3Ia3PSISR2HWnjV+Nzj3
zob+AVmcHzX/ojm8Xv98szt8uORNiwocrWNeVQrzSCxHi8Jvj/xy+ws/r8gz
Z4Wlo6/zqR5F/JQ+uGcjAevd6b+kcHh8X9LAf/DJp+4h3XDAXXLKB/hveO8R
djkycVI8xaQGzlk9OGEDG6mPbX0E19MHxD+Et3A/r4mG2zoaVH7ANRtbXH3h
g0qLU1Ly6M+HRtnt4AvuPClX4ZK14w168JCLomo9fD9f9MIRmE5J/+cWBTLB
eSONZh9sOWUcrwc/aop9uBU+FqqjEAcr1e869jse+Tqr7GgffKp6d+8AHJbF
HrJPEfH8xmOn1njKfnA/hR3glff1K8WwxXBJZxHc4Hc2JAXOzb3kNg8vqkYw
BMGc8XwMCkpkQtBTKcEVFip9/TSQYoNr7CfhQ8y2+m2wJo9K4jE4r2L6+05l
xJfisbuE4Zlij1Az2LX+YjgTfIN6ki8dPslFWluNQzxRa1w7BnfefeX2FZ76
79lJ4WM4n1PHB97CWdGbZ9zhjjYdjQr4cI1eSBlssW+4MAve6hu+dw3uy9tg
iISDu6ueqxKI1/IL3b1hhq4R9QjY2GnijQ3FvqufumHFg0UCmvDI0DYXdhUy
way+6dpB+Acdw18bWHZm7A0HfGcT3Z2H8CefE5zUsHDPAucPinmMLvyMRXwR
9ilP6jjiA5mBQjI8JvJM5io8srr4qw6uenW9sY7i6gdSefBOO2W9LapkYra6
z+0erEC/QNaFxVSz867BOW8fnI6F85P/DNnB6c9VJj7BbtTju/ThiIaPrjxq
WD86rFSOwK+32M1dgNekL1zkgYsjxy8Xwn9CNxLo4DRryz9z8MgO0erZe4XE
+K2W63LqmH+3/jfwmWI6wfUAeLjlyGozvLh87UYrPBfMzlYEu9q0ru3QIBNv
YyPEE2FKhS8TuOFQjEoATFWktJIC5xceOOEINxU6+YzA/zRMzxjDmjqRv/Zr
koknWsxO8vBYdLbzRfjA8gV3fngqtHj8JSyUrue5Ay5XfGH1B2b1e31pIQbx
YEXBB0IL601/78UheHhLilYo/Hezn/1r+JOEf20XXK5YYvUMHlUyl2LRRnzX
cUs/BVZUEnp4Cp6Ym1C4BevLTrFmwTLrI/td4BNH8kMm4WOHLu00hbPVrBbF
dTA/kZPmFOEgV+oL3rCFhFmPIKxdkfWhCn55K//ZTljr0JFjm3Sx/nAkRCxF
FxLVXxoKNGEaud22I/CfPhXWu7CUkPThdlhvb+UNEnxHZIL6BbxWun+SUw/x
TbhUdyp88nmEgS3sGs6aEgQ/2P215DF8/FLsaVdYYFGGcxqeCMnbZwaLm/rf
OKyP+JzRYlgpmvL/yOrRa3C9aVbqfphcNaPaCPcm3z7BAG/7xJlLa4D5kp+K
dvku4plMxS0GsJw8Z8UIHMhhdj4eNuHvutAOG5843/QZ9hTYw/gCjjJx5uE1
RHxye3N5Kuwm5ODnAP8LDT8VBCt+OtVbBPf6FPxxgeU81A/Ow3VxDkmm8KOV
/eHyRmTCQKjxoBLcemNj5Cbce7m8VRB+t/Wd7Gv47msdy53wjtyEKHpjjLcz
fv8tRqF/nzIZM4EZg7W9h+GNw3RHUuHZ66V/X8MKyiVhI7BzVH3gMzj5pvnn
/ScQ3606UKfAJ2nmRC7CRjuLAwPhl31B117CstsS/jrBXzbTt6/A22Q4vU/A
B2Kj2AgTrLck5f/k4arILXYh8IY4tSU//G7V+2knnBvq0Lqdcryf/ctMphg/
gq4H5+8gnnKUP24JKxruShqADX1jIu7D6Vrmf1rgB8JD77/CfebKp4rg4CD+
3WJmaL/G1rIEWOneWRtPWKDzF8MN+Ld1QlYFrF1Tc8EeHvrV+GUdDv0oUmEA
HzSf2K9+EvOdnQKtLLw3lcoxEj79cPoEDzzYzJb3Hr43opZGC6cO8U2ym+N6
rJVHZiJx/Pn9gqfhjtP9vJ/gbgb+cw/hzaJ7zzbAT+XZM7/Dn2k2peXBugHU
fQctsJ7KRnyIgXsmJ5muwP5UFTS+8JUbLbq1sGRhhKwt7KCfEkRtifF9jeqC
Ntx22r5KGz7xnCdaCm6vEf0VDSsmjpVywBmXvgn0woZuun2bYOfQ+xZ7T5GJ
shunVr5FYPzSGUSeg9e2M7J9gEPW52vyYA8rV8kqWMw7fmoalnjurp4NX/US
45KxwnpvwmkRAd+gqdX1gzWCXR08YU9ZDd9GeOmOvdcp+ApjWy6tNfLNp3TX
j0dQ6gccf68Pz0iYBIrApuOlq3Ewo4lGEBPsMcsr+Bm+cmYs8E94ISHVHaK/
zwbzcbKQ/xhcFf7F2x4WUmPz6YAlDiikFcJXcp86vYBLSiMa5uCaTbOnUmEH
xZ4vR0+TidiMQa1bsHMrC10AHF7rLe0M99sYiryCaR6VcZ6Ax3cE6W4/g/ZL
y1mXg2MHi12M4T3jCsO8MMtnckQS7NgQULMVvr1jIW8Qdr7qnjgbVkgs3aBv
5T+L9jLcfrEPTlDgGXOCb4abEI2wh57IWjHs5aLFmA8XVkuwL8Luct8HYuAz
cWIHFW3JxJis3KOr8MNBfq1bcEeBjOtZOPkhy5k2eKl3WEILNphb9955DvnU
P9lpSXiseyzcFE50Vi5gh911GjJS4alTv89thGK8OyY9G4GrWcx3T8KNRxyb
9tuRif8GnDrewoW1h3pcYdolUd+yUMrfv5bGXsCzjzIEMuFYntLZZThIqr4z
GC7YeXFD+TzWi88xly7CJsPcO4Jhta9MzGZwXFoH+xv4aqL6c0U4Qt+Db9cF
rPeHhPUEYJUNBjFzuHG1dnw7/KYq/3AGvCC7+ervkEJCJkJJcRz+IvyXrh9O
vvLmuLA9maBie5TYBK/eMdFyh7uOUfEWwB4ksl4pfOEHY949mMbihNEqbGf9
QdQXbuVtP6HigP7Qq1F4Fm5QkDcNhf9luAlrwRvFuaZd8NSCdo4kHBe23ZTZ
EeOLr4+DHb79zuWEJTxjvzdqPZjy+7pWw/uwPi3L2lf4Yfceva8ws2aDUxc8
memiKepEJn458faUwE+py1QuwUYvZeXSYaqtq/LlsKMDdXoQPFwhL70G97Td
XnWGrbl8RFSdEe/tqTE/AQcSBfvC4eXs/GdyMCH2mfUdHJutT8MLF3/fvI3V
BfPD6TwLOrgtWGTtFOy/u+rxzG3EM7S6Mw9gV9ag370w3zX7kQlYM5lasQ4+
O3m9W8yVTAR+UQjMhU0t79Z7wkuKYs134J2fU4sq4EtfSZu84ete2anr8MC+
I0pW8FPJ3BC1i+gP0kY+x+HE3TmXIuCk0/wFwrDi0XSrbrh/orifEc5KjlFj
c8P9ZVjcuhxUSJSp3hSzhkmci4eH4duqLszZcIbeM+tWeHO28cokXDIpEFgE
SztJD4m7Ix+QNM2Oh7fnMDZ5wffslRv84EDLbw8rYdHu8c/n4MzE2pAN+Hax
2pw2bHQ+ykHdA/mTpi2NFBzdaaEZCfd9lmPfHUR5HpVn/3s4ufCtwMatQuJJ
/Bg1+yUy8XuDR3LiFqXeZNaINWzFLnGkC85TtqrJhpmPrMiVwMdVdiX9B09n
BsqnwTKczR4Snhgf8a9lb8H+PR7a3vB1yzdSTjD1FU7eKlhbKuqAEdyws2Fp
A35tQ79XFi58aNul7oX25tPbwQ0XH9/IioQ9G7VXNsNtc8k+72HGGzTjPwLR
P+sktNi9MZ+n3mr/AA8/a+CwgQ9Z1hVWwm0fDL5nwzZrlXcewAESfZX/wett
Pk6h8FzXmTAJH+R/G7PH3WDW6jEzb5huTILDDCZv2PJVwXwlYj8VYO5Hg1Mb
sEnFj2o+uLfcrEL9Mpl4cNA1bCs8q9wRGAlnnXlq/Osm5jt1BZ338EroC/aP
8Aopbxf7FcQrP65+roUrlpg+WcOJXZtSH8K3yn0zsuFqd/2TkbAi96Dtf7Ai
izWDJ/xRRklQ4iqZaFsTf2UBH6JLnfSCHdyarxyDFe7/zquEo/L2Cu2HP2zW
cdqAOablenbAX45nHFD3RfsG7rn+OwDxqt3URAR8IbeR9zO86i7/sBs+kybW
0gB3et4+y3aNTCTkWts9hh/5vNljDZ+mObERBTvfYujNgs9t7Ej2hqlzjKIn
4b09UeJWsO7oXU1xPzLxuJlUrxJAed6iY90TTmYaMzgAuw5RlVbAGlRln3fC
W58fdV6Ho0hGdgs3Com+NhduteuYT968+K8frpRMfx8OlxwYcG6Cg2fag97B
uRJd3/LgfUwLh1n9Ee9zh1yIhi9kcX09BRfI0w75wNKPVeMfwBMtRibWsI24
w/EJOH393KvjcJdS2IzoDcy/IsqHhWGjsUdpl+CPYWP3GeBmgWaNcjjC2ohu
0R/ZDsPgr7/wm4nQiwPwbMF8yvEAMvHMKfxdE2xOte14GFyw30wiH2bm4frW
BTud+REeDa9uk4hmvkkmLM30xnzg/94pHraE7XWuylrDRVe0P2XCAjfdw4/D
e3eY+n2BY2UPfToAcyRZc4kEIj970cDPADvy2dW5w/uk97guXKfsF+FwuhTe
/kfleT982tZ57Q/MqS3zuxHOP+CSRtzC/G67IJV3nbK/tvPRELji9q2Ld+F1
WQfSG3jX/ECuN1wUd859VxDi89nN/adg18PWW83hc7V/dqjATAKm2enw1tQ6
BSHYyVVHfgw+0WbkQA+rsB97L3SbTHwNex7926+Q8JE45HAR7uMaLemDG6r5
/76AD7cN99bDS23MMcswf3vRQi48eoaKXzkY999Wd9cd2DRipiQI/v6hQtgT
ZjzRr94O855eVLaAvzW8Iu8MQfykttlYGc4ZeXreFJZ5PXZGAF6vSpxLgZmF
Yl22wSRL/4BhWDiXyfvXtULia+u57YKhaL9b53174eXtmonOsMK/UL8a+OMh
kX3PYOUz/tey4ePqO/IXYP8Rtcth8Gb9qYMKYegfLUNubvCwSVf5TXiLvu55
UzjdrlCpFVaoijgpD68FRzRtD0d/189Q3wc3tThoGMMdGkFSNHCJsFp7Ivxs
UpHzpy/m8zoe3QG426Nj4z3MEfXnDW8E5i9+sbFyeOd9kq4D/Ez5XGMGLLNe
1FEIj2y+mBEE65SEaM3B6mV6l51gujenX8lGIp+N26RnCMvpHVHxhxsGIrll
4AQV+pomWKDnxxQn/LlkXIbuDuaDct6qf1fRfsWVT/XhjHbxoAl4p2L0/ji4
TodRuxO+bHc+4xPs6Ne+/QX8QlKOmTsK83ea5Zsk+E4BfZgdPP+jIdQfLh4c
Xc2DbYo2CDu470Op2zRM4mFb0oJfxYWPSN/F/by9uUACFhKxMfaFFTnfWLLA
tfcPNtbB5XzONH+u4HrWqQ9ujiYTYkOjxcOwoeHHDG3Y486hk6/g5vSCbdHw
STfrlQJY9pf/ZRL8pPlMSgzsZWI8yhGD9aBL8chleE+3gO4Z+EnH73dW8LT7
8suHcMbf2/YqcKpi557vMH3Or5X9MOnYg1uS9zDe149E7IB1g7z/84aNDSzY
5y6jfRm19atg3x7TrI9w9SzX8w24uUvsQC3MfPA3s3os+ov/yJNs+CK5zScC
fsbrIRYGX/uR2fsOzljtz78IT/r5HGGNIxOFOgICJrBtjF7CKVjdUDvtKHzv
kMDv+3CZli4DNyzu+tfwK1x8ReQmNfxRg/xEJJ5MeO+ZnPrPh/L/s6c0HnCU
d6DFW3gvTfjZUvho00r9S5hu3a7yD9ymZiSQAr+sPbaLSCATrQrBwTfgVwZ7
HYPhnxPJ43bwVNVKbQecHBKprA2/3v6JiTER8bGlTaIEvFW33N4M3pK18wcz
bHArqTIVtk27r7jiXUhoVF/dPgK3hTFGDsGxG6esBZOQb+bZ9jbD/RbKhc6w
rEIcdz7c2M23WgxPB+Ta3YXHPei0F+Cm0uRcL3jp+EyCfDKZ+LH34hcLON7o
42gAvH2Bb58ybJHTIPYK3uFfZcEPz6o9ubwtBeNhQfouHbyonFRvCFunRzdM
eRUSDGm3aRNgxRddMx/g/nNeBp/hc5en91TAC/ft4nlSkZ8dmFPLgDdbm/Wd
h9/S9Dnfgu8/0OIqgIeMc6IcYMcrSmdnKK9rGRfpwYvfpLMPp5GJVyLj7VLw
3CaxcV94+YjlOBs82ybIXw/zFL1cWfUsJMK1eM9tTicT7J1zO0ZhuwjuB9qw
dQ8bVyvMmMw1eBfu3rRP5Aks6sfNQYKHE3cejoFNlXhNOTIQP7wfk/eB2f8T
vHsa/jqbrnwKZgsWe50DD8ooHTsGf+OS2fgPnh5oVhSA+WuOHZHIJBPH9kvJ
boXPOem5esEKxsES05cKCUlJq6wK2CK9ga8HFmd3Ja/BixrjzBXwfyIBdKr3
cT0xU5sy4HmvePkw+GbZ8M9AeHr1iUsX/Gu5kmQPO3a+SmN6QCYOJF2v1IW/
TI92mMMG74TSDsJbLv5bTodzRqp9WWFLI979Y3DHVjmzPx4Y79lqJ4Sy0L/C
74sPw0Ouzv6usNb9GaoWWLwy9vFzOChcmJwHT8TUdi/CmSH6D6PggrXvywrZ
ZGKcbOXhCS/T7dkXCCeUmsqZww41+hqt8NvzRzcU4Bu8QS7bc5A/8tE27YO7
VKqjjWBescbALXD//sUXCfClRnvl7+6Yzz5Lkz/Dy/uWl97Crhe8F3keIt8N
83n6Eqb7UM52AXY/OmybDIcIr8sUwAoXZZj84ds+mqYzcLr91Xpb2Lc+7tLh
XMz35/KcNOBFxvEoX3j6/itGUTjISya/Dmaz6S5hgHN+RTRTP0J896nNbN4N
8fC98QEt+IRR8e9PcNnZYwtRsDf17bu18Ev7zB09cKOk5v5s+HTRP77djxFf
Ma9UhcCHle2P2sDG0yl6LnAN3zu9bLj9r3C/Iex3XuHsJMx9I9/+MDy744mn
WB6ZqH22e2Y3nCzIffsSbPjhivfaxULiX3l8fBkcx/t6cRRO79r5cBXWG6C5
3AqvuN95QeSjvxCycwVwVB59QzDsFWXhEg0P3Izt7IDP/HMe9YLPUe35xFCA
/PKjm6kFnHnk8Zgp/NbofIsivENI9mcK/LxAV4oXFhnsmB+ChfkF07bAXufO
/eV/gnxt+dem767IRxvWqJzgcIfiC2/hy//S6Z7CZ4vPtr6AhcUI+t9wF/0W
gSR4Vm+S8WghmahvSL/hB+u4xjL7w0w0B3rPwPlxKqxNsNmexyJqcGznPCtt
EY53jPP6Adh5XyGrHlzyNLBjhyulvoIDyz2YI2+QddalkJhRFmLqhYWdJE6T
4cC9P3bueUomJiW9cyrhEfmX287Cx+WKv2bACTkBW3LhZ83DArfgzWeNNr7B
u+hpbO3hdF/BZYlirCcn+FJ14E8r6zNecMaHw90S8P7vAxMV8HS7EjUzTGNa
P7AGp11Wkl5yRrxEPHp//BmZuMp2+Gw/zFN171Uo3DLBG1EPK7QHVnTC5oK0
z3PgrCuXC3Y9JxNHGL6QQuE3b93TTsKZYxULLvDuTxcj0+AvA8HMRvBKuse1
EZhRQVfiMPxj/1VHwRdkgkVhq8ZuWCfgtpkzLMfZcOqvUyERWZygUgwzs3m4
jsCsjU/E5uEbLhx+LbBNbSub3EvkcxY1IXlwS9HEhj+sz2kZfQcuS9v+XxO8
Y3om3gN+ECPzjraETGzbFZhkCv9MOF+qB39s2JF0FP5Xkpx6D7aRj4vbC2st
vb/RC89VsUT9c8T8bM94bk8pxsvNe0FfYNrtpmpnYZrXW6+0wfoz6YK58JNO
f4dC2Hbvjy3f4V1vp0xj4Mdpyl8lytB/6U4d84aDLic1e8EPKpv2W8BWZQsP
KuBqrgPbFeG485b+a7CyZ8RPHvhuRJPF8XLke/PfOqjh51JS0qFwxYjGo0kH
rJd2uTs64ZfeWTfewD8O8HxlrEB8P7ViUgy3RGbWmMEsoUb742DDBP64VNgz
IHfhMjxs8NRxmPJ+5pXGU3B/o7KSQCWuN0A3Uhl+sERidIKD/6Ub88GRKx7j
RfDtnikWGpjqPVPpHOV1GWXyN3vkY6FVwbJViD/t7sZ2wd8EHc2uwxdThvSe
w9xlewQaYTKL5OYEWFOFPLulmkwcZLpZcRVu6I6v04FD3753soYnLp6KiIZ3
hPyPovuOp+qN4wBuRWRvFcoqJJStOkkZGT+UTZKQkewUKVRkldUwSiIhZIUQ
skkyLhLKzsjMKMXv48/365x7j/Oc5/kO9557BLkImGOv8NlOuNbz6gcB+OXy
Ci93GfLDl4+O1PD00qdxCzh7TpB56mIWcUI4O+c5vLTkl98KU8VEeY3DbQK9
+nnwXTU/ZfFy9HOlsrOxsIDmZTJXOG0pLtgHFky9WFsI72D8zWsBL5y/EPwb
jjhllUdc3Pq+m53msQqsv+5GFUGYT9iNLghO/yfbRg1LEIHNDbDg6kvTKRvM
l+9P7tG/7yIubO4aaoU7WUrU9eE6gzjbPJhroJ/qIbwkwTYRC1trba/ug7lb
42x9YFo7JT/+StTbzrxD5rCFnIfcRVhCM9OUgLPq8udewbefHmkTgE/z/k7/
CRtmdKlQw/5qalaHqrB+0tzzJi8gv5yO57gKf2rj5GuF/x5abi6DZ2yqg9/A
A9uNb5JVdxGeT91nY+AIUuWhU3B0mZjBVdgyRXLsHnxkdTLfDH7s8/LhJ3g8
4g3zMTjIWkid7QP61TJ/p72wj13GijF8vexsDRWc/0A2LRH+13yI+4c19p9s
NBiCnwjzOLbAEtdtNoVrsP5ptpfmwP+0tmU5wt6vN6miYeJSjmEuTKFPpusF
H+w9t7kEh0rRxZrAe9I4XynUIv4E8/Yow4a9pP9uwJUPlLj4YRbfxJVq2Ome
9VkKOP6hYyJ1HfJfdnTk2Hn0czLHVbTgp/Kf6hphYUvesfvwnYvsf7Lgwp0U
IV3w1yu24vdhXu9ZUZ76LsI/rtrUHc7wGW62hP9jEb1jCMeIDzqmwM18idkK
sODjIdoJuOr3zs5dcHzDTLp4w9b3gdOWN6xwPjWbJ13hQJqjHMPw4didQ4Ww
Z9536TqYpHrU7zf8jitK6xVs8dWe81hjFyHsrXshzGrr91vicwO3vJ3H2wWm
nehSb4D30C7c1YezLnN929HURYgUdcfKwPvIL3jpwRbqzc+44JLMQro42HG9
Jf3PuSwi0YPp2Rf4G33/6wGY3tb9EF9zF3G6+E9OFXw8ZKD2Akwrtz/nBXx1
XM8oHS6svZh5Fx4J+Tg+DV9++uaFA9zoo+ct1YL1sbkjXhvWq+yn8oJT916N
kISrbN2iS+FolcUbrLCWFyP/Brw//obTsmUWIb5akHniI15vz2PUC0f8spYN
hl+P1B0tg195c1e2wMGngwSewuV3e9SZWzGfevSpAuDfEs/azsJFddIjNnC4
1xWjJ7CnnmClGpxjp9E/AA/mizwWhaPoxKwFPnURDPuPuNDDjo7sY3aw/rSN
ypwF6uH7NJey4EfyT1k64KpAyqk5WEpjerAQfqqz3UmmDfPbRCvjESz1m2Pa
B15Mee96HX4TecCxAlawOSVrCatyaf8g/4x+rvPbCgELJHraqsEMUpFFArCX
yMuhUJi+QM9t29bxK79btMF2j/aJ/TDH+nEV6mFrx/XjZvveDM+ouOmZwL2u
bDHZcOfRhsZE+O3X/aoPYNbLIseHYNHYM/PucH1v5FvhDvQTXTHxhrBUKNkB
Rzi2Z1JFAb4U6pucA7f1Go7vNN96fsUm2xL8jrU3+J8Z6vGEiLvynV0EUeUq
8h1OrBRa84Xbdu358AEuNaq7VAW7nR83S4O9HK/0UnV1EZ8ba+aD4RVKQXVN
uO1+SZAjbH7ge2EEnDdXy6YDd8+83NsBvxecTJaEb+lejeAkod6xFRZnhYPN
9NfMYMWFa/m/TLHed8peeAankk3I9cCSDwVaRuD1VueSUnhXL8/h/d3Ih7E7
5BPhhR87453hfxE1+f5wS7swWR5cvRwrbg1/SlCyXYYrt916rgrv1TNtUuzp
Ihh/32YXgb+uBhzwh0NoU29vh4USCyM/wJTuAwtTJoj3agtz1L2ot5ylLVrh
zg15PS2YSSa5Jhe+0RaSex+upRDbHw0LVY8wdMG3WNvuecKr/RpO3F8Qj57e
/2EEUx4oabCAQ787nVSEnYqlBZ/D31kvJu2C9UKKbozBwq4+S/+Ms4gP6ao9
on2oXw9lqH2Hx/n6JV3g2piVhx/gjyv+wflwxafzo6nwQ4UDgyvwPt4fB4Ph
8z9HDit/7SKiSsO9HWA5vpchN+GRAd0yLVipy72/BnarPfhPAg7gPi25vR/1
WvqBI8ww/y/xAG34dZWGz6IR6nlX7o4H8NHTQXldcGUckwAJzvXvn3hrtHV/
EIsbz8DW/D676wn8kZyv0hJmaJvW8oXtzGTpU7ZslXLNEh66ZWwyDs8H+KQS
sIr/7Rdig12EqpvLx71wsnn5TxeY1/72AiXMJLApVwBLJL1jGzfE9j7tm6tw
lQ7L4UbYNjKtXvlbF2GSH/JfJuyiRstwC/5v216HcMOt+919DGphnlt9N13g
oImFh9u/I19ZFMXowfnD3n3a8IWuvNRDsA01DW8U3Lz3cz47/Mw85RwJlvNn
fr9yFvlyWuMZz1AX4SXoUd8Lr73/M2gJs2ittbyDZb8V86bA+yWTPyXCBwxv
mY/DWrROn/zhWdGzj8WGcf1YTVvOw2F2h7tc4Ht3HOtOwDvY+ZgK4N0Jz8qF
YG9lds1VWDNi7Q013DXGEag8gvGI80r5cQb5Z7fgu5uw2E/OqGY4dkJ5oQb+
29rv9xrepn9+3/bRLuKMW4NtJBxh/cBCGz7A0qPlCksIfHzwAI4d3yFpAM8n
sNV2wfLidkwycE+P3Qr3GPIT9/gMx9b2wbp9lvDSeFjDqkEWceSdlMlz2LXd
+NkXuMQ9PXgMzmI+7VkGO7OIvRUdR38+cEEtCbZ6VjJyGY51T+G4CUcJn2HO
hym30w6fhymyfyuvwF49D7NOwGXHXtspTaC+3qntLgRnjDg+8Icl6ETlqOHJ
VNnSD3D4N4nVCX3EvzD6IeofiC9dZkVNsFjyHI0WvHfvG9csWHxmUOI+fHdT
QjQCdvHpM+iEvV91DbrACzrD3lyT6IcNU6P04EyvlSfmsAqRpHIITljjLH8G
f3haOcsGt3xTHRiB27J3PFnWQz6QufFv31QXMZwacLwHfrnxYbczrFGxd6wE
1tXgUH4D35GcuRsP79npafIL9pIdEvaDaW5881SYRn9HQ/7BEqa8bvzAD341
qGVOwLQ7+zOrYNZf1Qt7YHa7y7VUM12E7S2bOxTwbvsdAxrwfLkU5+h/WQSn
yNtf4bDqsGhqHfwn6/KOdvg/0f8k0+H35If2cvzsIpabk4tDYBMpSjlTmJ6M
/6gjXHl8SDMJJsibK7XgYeWPFkM/t+qfFEICLherdRGe7SIea6WXM8LKnE03
HWBH6j65ed0swoDm6/1s2M5VKacdXqT+83QB/l3dKFAA8/KJZMvOoZ6TuRMb
C+cZWr27Bt8nc6X0htPeptVXwMbn7l0xhqc1f7eTz299n7q9VwH24DbrPwU/
ydcgdsJi4o1j92D+nXMp6zoYvzDV2VaYcaWWcgD+cfzjMssC5q9/s/V7+KPh
hb+GsMXPzfJn8MOObRTx8MtrthwBsGLVW+pBONNi3fECnLTPi05gsYu4+am6
QhV+w6LCYAd30pQyCMPmwTuZMmE6lSEzajgiipx5FnbJV0qb0N56nuYK06Gl
LuJabN1MI7wveI3RG67lD5TOhK1vb2d4B+uHu3qEwQ2KInQbcCJrVL4zfPyN
PvWJX8inUyOzOvDb+VDyu/CwjsN+SXg7Vcd6E3zBY68VMyyyJLLMsIzXx9DH
LGhlEb/q7/3Uhy0nxGo74LMhf0bjYMmXfosF8OHj175+gZ9up+CLg11Wt7Xz
riC/qJepecNjb5PrrGGNJ6+cjeHQYM3SNDhYvvm+AqzgTvZ6El4w3fOGB26/
WZcksYq/TyGr9c/pLEK+9HGkG7y5w+nHV/i/fdf9i+CKHefJKuDlDofLv+Hm
K6EcT2G2Onvzo2tdRILr1L6bp7fuV/DUCIBnTt2SPw/vTI6UqYN79mmfVIFr
4ov5aX93EX90dHUF4Aubs7Q6cPv8XUNKuKVbZukBvK6+YjqqiX5b9N7XLjgg
LNG8DvYhn/nA/aeLkFm6ZvYSvmpnmWEB7ymONAqG31oPRCbD2Yxf/7sEs/91
8hiFOQ9ZqWnCdsdojfevdxECpruUxOAw6SJFZ7i6jEl8B2w4eGXXG/hi1BGe
GQ3EMx3Fv0twP0sKVStsHsLSL/8X/Zrn8Z/Z8KlHa+984cBFrs5IWClo9nEl
LPVh/9srMJvhkhflP/RLuzwe6sE5HDQG6vABuVUPafhLq6hEGLyqWaTLCrve
Nadpg2Mjs0WW1JF/NRK/s24gfyp/X++E9++eKTGCJUN0PhXCS3RaD+JhpdfL
SXFwAG+p3SBs+63X0RtOsJA7IrDZRcyZrMoYwzztH5jt4GY9/b/ycF3QudEM
OP/feBU3HHSDtvgnLPi4JPC3WhbB0FATIk1GIr4Y1av0waccIky94DtuzBvv
4CVnO9FSeJPvUXEC/KtPd+0vbPzIzMUP3lGuVn+cnEQosZoLWMKb3Loxt2G6
+sedR+GCPxetGuGJKbZAPnjUIUyMnoJEpBd/lNg8hXrsSvWv/+Amm5rubzAT
O837GDhUZM2vCn523uJuD2wq77TnOTxkWa2zi5JEiLfurg6AM9jl2K1gG34G
qwtwRcS7Lymwnu2RPyfg8Xbdp+Mwe3dmtCA8NbloLUZFIs6/MtlPBacOvhRy
ganZ1cpGT2YRzSWO43nwwn8eWnWweMCx9GVYLOZ7bxocfVzAXnEbiUhhj7S5
C9ducojcgPt2+E3bwQENPKNVsFZupqs6nJQs8ZyKmkQYyO1c2geTYvQtNWDF
3mb37fBsxh3ucNirpXzuhyri73RTRxusoD7v0AQPW/OFs9GQiIJA26EM+BhH
0Elj2KBwt1EoHMO4th4PB7FxNjrC8UY38gdh1h59eS145wrrJYHtJOKa7OcX
4nDvcsluO1jaLoqBHn5w7srnDPjBszjPmRPojxXlgn7C89wDvR/h+QgGWWla
EuG2/ZJSNixotzzmCZ9Lk3sSAes0/4wrgSVFNJcvw3I1Kyf/wnwfnunqwlGm
zEsEHYm4mquUdhAWeaiUHAR/Edr5m/HE1u+veGk3wGdMj52eU0F+EqpepdtB
IryD0h+3wUkhvCm6cNcXw9Fc2K0oVCsarorWlHgAHyrc/osE140FerjCoRGP
EnjoScTL7RTFejBxWv6EJSx3qGFVCt6+NDGRDCs/6ZBlgZ8+yAgfhfM8hNwW
jqM/FfeT2s9AIj6tlWe0w7ytVp1OcOq5xG95sPuNs165cOHXD6zRsM8pM84l
uOellKo7PCDh9laOkUTsXhlzNYCtiCeG12FOspGEQ8e3fp+qY6kCplnfV8sK
x5DxRpEzkQh/3qLJRSKLeF3tI3EKfpoUSt8Jl38aawyB3fNfHSiA7aQu2nyE
Y6OYTsfAjnNLf5mYSUSMW+VFD9iXPS7uDJwXUuJ3BtZ8pS7xCN7DsB51GA4t
2FHbB7+UDU5lg0ePDZnysZCIZXnLwqVjWQTHmcZZa9jk9I3qTrhprSowDbZ8
MdFSAGcotHBMwm98EjtjYNddE+kHWEnEGllirwfckMGu6ApLuI/3nYEtZs40
FcBnKfz6DsPfp1NNVuGCCYseNvjfG5oJJTYScdLkXvvSUfRPJ/08/WHtUPKm
Trg0h4L8A1xUUFdRAOeuxYdvYycRmnTduTHwb7FTXJpwdO2hZx6wjC7583D4
OHd/2BmY2alN9DMsp9zhdRhWCs3NY+MgEUwXOSzZYL3C5wrG8GRDmsrSkSyC
cTHtfTzMkBQk2Akza5erDsJ6PLkUBTBZy2jDXk4S8cp9/7doOPQqv5YtbPRt
rsQd1jRzbn0FG8Zue2AAr/m26M7A5xsdLh6CRcaOtElykYi3b3bLsW69/mmV
rgesGMS3bVEZ+fONUetb+IvXlfZ2+KrQ5uk/8K33TAl5sCrFu4aj3Iif0ZvW
UXCXQbBqADy8jxBxg1v47N/XwsaFnyb04HoXU4XtPIgPl3NeSsFOWufytOCU
kMELzLBNhZfofVjniNXueSXEl9ZnyR2wZYVUZxv8Kqifk3MniahWOROcC5+Y
FA83hb9v1CvchzOpI8mS4FCx8AkX+OYohed3eM+flBhd2DIsdFxwF67Xix1H
D8ITlMIm9vBD8/oRBrjYqKMxE75h0hn8UzGLuBwerTALK7QdEm2F07Jt06V3
k4iW5dGG1/DaBy0OL3gX+ZRNOExHOhlYAn8VOfHPCXab0Ztdh1MSf8ZowdUs
rqYEL4lwfjSzTxxO1UmpCYR/aBOldPDLVxMH6mHzxTH1KQWsJ/HjcbR8iEcV
3zub4FuDWX+14fRhScsMOLhZzOYBPPqocyQE5lkrb+yE/Vg/2l+C665ckODi
x/GCeSbVYXGlXVFmsOKBcvt9cL/VxFISzC5XOEK9dbzJesMhmKKP3HJcHv3m
t9K3QntIhK5OWmcdHHG6ivMSrF73VD0NPnm4zysL7veeLbkNy6TQdM3Cxx/F
7rsIzz7TkD60F/HQPCpGFd6QSYrwgi//Hv0rAJM5bpssgXnT7ttQwEHqAap/
YabYqIYhuSyCq5s5iRAgESfWp/ZXwwZ8hcuB8DpTYnAy/H6/k049PECdNnIT
Xvwnm0oriHzDQX3UCvZ7yf5HG86+UhlzDB4To/nvAZyv1T7BC1fHMLzohN8N
KCv+k80iEif3rXAKkYhus83gfniHrJGGGcy/tqurDI72f/wkCX49FcWbAFd8
mp38Dt+3s754HRY5aKooJEwiBJ+HvjKFddN6gu1hrzaGKQW4/IgjKRNeFJ7e
zy279fwpZoFZOPyLgO2qTBaRPdtyWVoEx+cretoNq+9MKPGEJ8RSSEWwQYg/
RQkcdGiKNg42UvHWWofFHCOUPeFRncCYY/tIRDx1uOMZOPBtSl8AHHpk/OEh
OC+oZ08dHHE8sYoFpni/x277fhIRpp4zMX8Y9dVl/0wteN/d3fSfYbrE+Z+R
8DOpCYlcuFvvqlQHXO3LqBMJd8ayunOIkohDidEOl+Fw1w/5JnBmvUeQNnx9
5u5iAmwimR8vDkuwnJf+BjfQ6ebSwcITOlcExEjESoR69eQh1FPeeq9t4Xcz
Tz83wpON9j9ewUwWZwfS4eKxGMEZWJL50sTdQ1vP9+qylBRHvXa0b9YWfvtc
7JE7nMydtXQSntePayuC/5D6lgXh2Vl2mt/wywyHZQpYOSDj6JEDiKeNxotD
0ug/WM543IQHbNNmquC8dJZXH+AjxQajz+Ae7bGv2ySQD+atvvjDqrSfGDXh
0FOtLZbwlbGW4+Hwien4siNw9+SgWxtcwNH0ahe8zkeTwnqQRJStGcf8kUJ/
HXGy3RBmaVL3/QJbH320+Rgefvf4fAn8UH7zQD+8m0JL9RHsetvPlF+SRAh0
nhP0hi8dYLpzAZa/0EVmCC/JF+emwXPDWV8Pb70+1/PLD3jg3lgBK1yVoE5x
QIpEMIcF3FuQxPhSSYldgVt23rL4DN9ZktDPh72dhw7kwpyuKleX4bLCtD8R
8PYgx0QFadQr+1rrnOE+mYwqXzhxzThSC16K+DfyHl40VzsrBvc8tKemOEQi
xu885qKFF40n9p2Cr2fq9k4cxPX64qcRAlP9u/SwHn4mtP9SC9yVN6GfBu9S
mbzLeBjx9G8z3W04Ub4qVR+mZWWrvgBHMWdXx8I7hKs8VWC3rtyBHtjfoUN4
D/wmrHFtpwziP/vprg0J5Otjq6zn4GrjfbcG4IVl5QPPYatLjqLl8HDpw5Oj
8JXrbJ/j4ZFoGot9soiP1QKe12Dne5HujjCb62MOE3gxTTwkG3Yq8yyUg7/M
DybOw5ndxXocElvPK3n15rAc5vOy9dTSAYzv4ZAab5hc2yOgAxY64k8qhakZ
Zjjy4P7Y0PG/cLPzx/T7MLta9gohTyJKn7LLu8DKJuPbgmDP7toabbi4U5a9
Hu5SH9ARh5eqEvbSKpCIv8LnSLSw2X7ug9rw01R1sx/i6DdZsxTvwwarT/rr
4f+Cz57sgEv0DS3S4Ff32XU5FJHvJq59CYLbDk8bmcBO0zRnL8Aifr3nEmDb
qM2W4/BOt37bQZiFwVqFH96xa9VprxLWQ9SBwn9imM+B+90uwmcNLgj1w0G5
rl7p8O9Aiuh38OfMNp8pON6I4d9j+K3fKV8JZVwfsiDbq3CkRIefKxxVaNNi
CNfXed0ogIPScg/KwO90pG6swCo09vdZ4YZWcj/FI3g/+tCf86I4f92pa37w
zA9uzTa4rWfSuxI+1caWkg1HupN5UBzFel26vhYGz4kcdDkFbwTrajvCBv/c
L4XALVWRSRqiW89r/WTdAj/+rDwjAqdJnzBjPIa/Z8pQYRtsmPxRXx/mOjEQ
MLIf52vgohELH6XraKyGw/X2HeuBe71kGJLh3pTVQzsJEvFfCdV//nCp/jcR
S7iFSjXSAg6zHeRJhqUi55qV4OzxXztGYNNgum08sP+AwD/h4xgvwdgjq/uy
CH2DSz8vwb/jwt1IcKhOXX8WfIXl14sC2KdHsWUWnm9s7oyCfdfqSqRVEH9n
mcld4YUShzRPWKu4Xlx339bzvoWjimHdszNnDsA3Fdd8/8DkvwOu0cGadCO2
R0+QCJ/e4MQfIojfCWO6t+Bjwhvl9fDTlU25GjiOdawvFf4scIiPWpVEkHUe
WQmEu/f7UWnCF59sY7IW2fr9rsHJMLjuMSFMwMkjxp8+wVGU0wq8MGvGZB7L
SRyfYfvpdeEsIsUhJvYsfHPiockX+KWEofcjOKfu0cVi+Nq/g8Z98KM+Opc4
+MLQHnneUyRiyGTe0wN+OyTGeR6m8tC4pg83Uev8SoFHzNl8JeGfJsHtY1vb
1fSvM8Bu379k71cjEY4XKa5OC+H80k7ec4L7f4i4NcFdbxpscuCH1JWX0mFT
OpujC7DCfLPlHdj7HSenjDqJ4O49rWcDBzQN//SG6+aPHVeBG4iG2lJ40jld
gh+OFa6N/wtP+d/m/ieYRRwO+nKF0EA+Mu0m+wovnac5GQiLHkwaL4FFG3S4
6mCS1JemhzD9+9eTNJqox2JCMz3hXzpCZafhoeC8EANY/GZhWMSWj+telII3
TC3NP8OHF84fZYRzxvnE2E4jXjdPss0IbK3H36uGMBnZ5EQT3Cs3U/sYtqk5
V5oOT9CtPfgKW6hrhdyBf+XttuDTQr1VkXPWBtaXMROxhs+Z3uNTgZXj38y9
gHW1v47xwRvT/CXjsHdjaubfvXg/6Vc3RbVJRC3ZuHMffMBTU80Z/i3y7EAJ
zFdGSZ8LG13+PBkH/2Ps+bwAS1BfT/XYu3U/e02sjA6JqBBMtNCHH2w0Gl+F
S1flWCXh9swJnndwQ+HpOnp4xx3+r39hUniP19Qe1E9xrgmELq5f/oBgI3x1
tM8sELY0smxLg6Wvn+Opg+VfG/kEwWPn1rtp/kN9OtrEZw2Px+fFnIblDxd/
OAbbygX8FwH/aeS7uBt+puhI9xlm6iWj/MOP+u21cy2rHvrnaMtnPfCFxyE3
DGFyMVnFIv6t3/d6L/sYVmgP/hzNv/W8NPqffXBCqaGtK9zk7/WCVx/9EPuz
VR24MGnV5Dx8meNisDhMfw4FL9w9k8pOCzM3alSPwasfrZ+N86EeHOXy3G9A
Ijom4vfVwmzvyESc4N1X9LKfw3cNKHuy4c+xgVI34cgi/uB5ODBUOs8Cdpo2
lDt8Bv1DoKWkEmz0N23UCw7Ops7igv3mmaJLYIFjEkLLvFnE3s8xx9bhP7bt
8R2w7wvpqaNnEf+MlhjfwJXuk7G3YMoTMbciYBG1smM1cLRp3pwjPCKcPrHN
kER0ftKx0IAP7cy+rwFPdl6qF4aPi7fKhcHc8RQHKWENa5qBVvjQmV0x33ej
Pq01D2Q2Qj8rVbBcAbNYNoucgZ/bNBsmwCcOn2mOgz/yWRf4wJL/rTj3wkHR
VxmNYOHSAsZdxsiPCwz2h2Gla2G5lrCIs1AFM1z06MZ/yXCsTBnz7C6cz+7Q
2WHYzq/DugW+w5wXLmyCfs/T8c0r+KTvougluEA36O8deI+tbn0mnHyEV80G
1uiutf4JM11RiDgO/+42/CtpSiIYuUntvLDhFfKH7nDdpSW29Z1b3+dsOFgE
a0bHnOmFO4Jf1a/CJ+qLHhTButyplkpmJOK0nFlLNCxm/W7JDyZnC6B0hRMc
p0MqYSJSTFEHbjgiz0thTiLovhg5i8F935LenITLhaiTaGAqC37VYNgwRaFl
lAf9c2lZVxNcHDS7Ug3LkXnY0lugn/i9b88zOFbh1LIuzCY7puYH5zgeuh0F
F9mLOJnCmU+VWLtgmQ/T4XJwUb/lM05LEqHvLfuaDZ47kChuCpcWUjbNc2cR
tx8tv03Yco7RSCucKOSoMgjrxR1cz4TN+n837zlHIjKehDGHwBP1qWds4Ecz
lwVtYacZx69pcEwl6fAJmMpQ+8IP+K5qjQo//GW75g8xK/RbGXI6f7mwPpit
L1+Gy/ZKGX2BO9xjF3K3tg/mWryFlRRHPBdhR6a352Pgy046qzLnSUTu+IkL
rnAYS6fPVTgq1shaB3572PN3KbymuWApBu/qk7r2Fz6owGZCA7fS064dsyYR
vvfL/xvlzCJWOv96BcAGAT9PVsM58vRLNfDm0ZfyT+E9x+WvUF9APb4yvs8X
tli+MaUBz/bncpjAoVbfL4bB+/aQk8vCLXfPDbbCfxb6JllgGY81I2YbEjEW
ePTzLAf6hQM5nwzgEkrRwhaYuvzmqTj4bFpS3Cs4ff/lsh7Y/nGC5x34x3Vv
qZ0XScQZBkH9C/DYu4RUC/igrIw4AZfO93M9g/WPt1Hshv2FlEKH4EqrXz1r
7KhPzxWsC9qiPql5kUmCT73UcLaDjZIGrufDN6j+fH0FF+9O0bgPMwQ0nJ6G
u9wX2Jy3LJRXImGHePS5pV8Djlt+K+wKD1yUfiEMV/zrjcqHd14QsKeAE09y
/fsFb1t7uv8bG9Zbh5u9vD2JkDVOnyiDv+b8+HwN/parnPoYdh72VSyH2Q9b
nPOC6bzEn2/A08y0nAZwk8sqjcoljP+1Ey0H4fqeb5eD4Oyn2/13bO1fMtpR
Bx/PNT/4gxX9Jhe1/HYH5K9+5f5a+NOGavxpmN4oI/g57OL19G84XK+dKuUP
ZwdxnGuDR+YP9JjBj6Qz3rM4Ij54qPrKw3LBpnxnYRHKH7vZ4VfhIjcewtPt
O8vnWVDvaTJ/7YUtmPpNWuH9DZwKu5ywfqfFlzLgi/RKsZbw74d0YXfhlL3X
557BnSo+e2zgDcYezWE4aLdXAQEH9eu9EHImEelG5Cd3w6rRE+t2MNle3o41
5ixCTSHhTAacldVoSYIfdjtlTsM3Ragm8mB1L1Oyg5cRrz+0XY6ErXZfNHSF
hXLEFx3hmc6wjHz4805uT3X4z4vPf3/BLgpxS4JwbOyh/+RdSESe3AtXMrg2
Oy/5Grx46sR0P1MWEbOqs1AGaz50tymFt12nUdmA3xnLfImDRY8O3j9+hUS0
lQZru8M7NDsGAuHFGecKXTg3bUSsDr68d1RcHGY1Z71K40oi7t39+YgG1nY7
90ET5tO+Rz7KiP58voE+HK5OKb5UBRt/1zX6BEu/82lNhPdpLj1ldoM/fJS8
Bg8fKho3gHOmCu4bwqFpsRJxsLvNwZ/SjFvPJ47y6IHpLI5oMMIlp16X8Lhj
fLcNJk8xZBHHgkb/msOVEWyr9XCtg9Lxp/B+kYHTL2A18pzA73DgP6XEm3CH
PlEr4IH8fFJi2hw2tZmlsoXFxQrlFeCpo2Un0+Fzg20B7PCtybSgSfjXg1tN
8/RZxG6XnGpxTxLx062esRUu7+zauAxTvHmunwFfEuBRfgMz+7FG34HZLvh6
L8KbVDyfrem3nh++/kbGa6vfLtpxDL7W9WTKGz5F/+PkTvgAl5FgKUw39cZ3
ZcfW7z9Jma/D+qrMbzrgez37o496k4i36tTDOTu2vg9ONN6E00ViWMLg6l2e
/6rhOqbiY/awOmWDNNVV1LuH3B1U4TeCCrZqcPf72ih+mPZOw6MQuHAkp3id
DvFb0qupGU78LPW1B1YXU/lD74N4VnT6bwEs5C8u9h88XPV35wP48yEZ0yj4
tKC6vDN8RM88uBO+skNMXwO2H0wu5LhGIjJfpV0SgrXGqIaM4V6xdzfIYJJz
MH08rFBt/6CfNovY9Nsv3w9vxOckl8AfeH+c57uOfDERmRMLsxrX3zsPK3Vv
f+cKT0vV5KXArA9312jDRwsGe0fhr0bNTfvh9THuTRFfErFHnfUTFczf7ibk
AAs9+tX2fTvqY79JjSzYxcutrRzWm7/p/BM+xXLv42NYV0b2vqQf6uUnyg2e
sJ8ebZ4b/P7YvUo9uE77b3sBPH7QvegAzC/NuLgMhz5ZebV9a/9tBIvCDRJh
nM0ZP0qD822PlLwOi8Z3hFTRbN2v+U+7HI6NFPNKhHncwxw24L3v+Kx84AlD
hTvH/UmEq1au2lnYQZ8qORB+59YvLgU/cJ4rrYV3WbxkpIfVc393UN/E9VVk
mJugziI89wpOa8CvFFlaa2CGFieKMDg8NP/VM+qt+w06uVu3tpsvBPjC0qNm
B5lu4Xy/tpoYw3E25Kr6cLuihsRhmFOpwSgG3p12fpMRfnzltQMJFtfmapva
hv6DPs+XKwDx/JxzYj1syUUKN4VHaM/bp8BuT7iTEmAl/0VJf1g63vf1ANw/
KbhiCofu3XjHH4j84/erVBY2l09utIZv2Vz0ZYHjR6xJL+D0Tx5KP6m2/v+s
OjQGP5gRWG2Ep/hOzuwLQj0x7ZaXCjdXXFxxgGfWzzvcgjNY0zaz4Den5/ks
YG/hbdtnYXWaPR3yMNPGbSap26iPzs8HssGmqUKc7jD/HWvpOUr0b3tGdxXC
Ti88BprhhGs1e1Zg7SmR4JewackHIYU76L9CfA8GwoajQ/uuw/Wv3Tot4Zvb
9oqVw1J3aL0V4TzBW+IbMKOKKicH3Ki2KX78LtYPI3/hPMXW/eBPxQPh+7uT
/vsIy5dZitXCrE8qfqTDpruP7qcORj4tuHUzCB55fkRYA3Z9Ms5mBZeesdgb
ClNen0tTgisUE3d/hKODEmQ54Vbzv5yMISTi4ujUhwXyLOJjtR+zHnylZUCn
Fb7vwUsbDZPZe3a/ghd9Bsm6YNaxHIvb8PCXylWOe4innhHfrWDpp9U/jeEO
VeYLynBx68jwE1gkQH6IEz7rKtLzFR4xozy3SIbrFXGvmTcU9eemR28rrHGQ
ocIKVk+6p5cBnzXNy3kOG1w4WX8bHuf0fjYC295IVTwPf3Yxvy8chvi+OzNT
Gf59ydrfHnZ1MeThggUZQpwzYNvkl3cWNzOJEzZtptPw06GkuVaY30NeTSIc
8fq8snEGfP9klfQVeEXzZvlt2PWbw+48WKXVgf88nKQlQ70E+3Ov31SGBx/w
z8lEkIh408ODnDBHsXiPNzz8nlVpcQOuN3lfAkd7P4lphbPrXqb+gfNzGqZe
wSUVHKFHIlHfxSURt2G6t2ku/pFbn8ftiraCvd8aGVTBj0RUhpXg5vr9shT3
SYSfBJMUJzw8u4vrJMyRcMd34V8mESYntXYH7klKrf0IP0yz7W2A99o473gF
D6iWF9M+QD3OM/BfECzMI/NQC2aeW4k6B5+SaPWIgA1Y3rUrwswhwXptsEuO
CBMHbChtc4AlikRc+nXk9PzfTOKb1HmaMzAvy7/AFvhmpP9QLJx6yL70JUxh
8P5dNxx71/dnAHwsiD+GO5pEcCor8VvCq6IpjmbwnxsvdBVgMl01lUR4z41i
XzZYaHUH1yDMZef9cnY9kzgssTTNH4N+3+77pyZ4bXW90hp2yF7+lQorW4nE
vIDD7N9y34IbHN1tx+CPHwSUzOHLAt/l9sWSCOqfSqZy8K+IKzQOsCX7phcL
zFu0pycT/mt75cHMn0yi8tlS2gwcwRT+qgFONfzhcTAO+YgwfJ8C3x3cOO4K
Zwm0tN+AVU7IM+TD3hM/h03geyFRvUuwQFnFwmFYqpThhexDjHeL0gYjTNaf
5XwVTjplu33qdyZRtOYkWwrPGR9lroP5uHT//YEfS9ZwJMMbxwxqjzwiEYf/
rHD7wrw+PqH+cMhYL48RrNhc9V8VzMXvwC0N8xwVZ6d4TCLkutLZ6eHg3uIe
VdjhUBzjxFomcTLVLv4OrGovTf0BZn0lb9EA+yf7rSfCedNivLRP0M/tuDp7
FR7zPj5wGvYj7flmALvo+ySGw1QHrrdKwBxBHWaf4MdHgkq3w3Fs/3Ezx6M/
lTnyYmQ1k3hNN9ulD1urpIW+h4Vdcx/EwFcfvL/yBH6rFaNFgiX/CzHwhPnT
nmzjSsB4ZFIc/g8WuP3hvQmc/FmCRQwOmGe4Gg/zzNL+pIKXF3wP9sPlUo/q
v61kEgoP6Md4E3F960hJ72Dmzsp4K/jalzr3OFj+Q9x/z2GfePtTrvBF20jK
EfiUbBmHFnyuNuOtUBLiRU/ViDDcMT5xyQ42yPHJJYPvdmnsfAW7jw/7fF3G
+8V9bJ6EP2dvEm/hOCmP6+JP0f9Jt1FFwVY5R0Qvw8+T9BucYD1O0Z4c2HFP
cLAaLOiqcHserh+/cmovHF7jKHXoGfpRXnryv7+wfrirvnrAzovm77rhTS+F
u0VwVpSVWx4cNNopuQpziXKJhMOeTtG9CsnoV8cCe+3gWFbPW9fh4KWUEBX4
0ZDPvnK49NZVud3w4e/Jrf/g0VKy4ZWlTGIn54w78RzxrOVYWDu8I8yMKwBe
HJE+9BrOVZt59wHeK9nXfRcu13tuSZWC/PtF/po1PP3m2uYpeIxFi+cIPOni
lRwMe1OyF3PCztGxx5vgZ1+jDRYWMwkRwZ5vdC/QXzY0TLfAn/cf9deGzy3l
B76EGbPqd0XCf8LPcgXAD/M8Strg41WvM8xh4ZMnz7Kkol99V6YoB5s6KswZ
wJoZAQ3M8A9xvXuxMFvJhsH0QiYR+iBMoBu+wX64vw4eeTb1jiuNRExO8dkk
w6nWlw1MYfFLHyauw7cG2CbjYYVSXkdDWGDXoH8/fJlOekoSVhT4yMb3EvVT
yF97Otj1z0C6Ffzr/K2R0Xlcjyw25efwx8pyi0p4+sjl1mG4sD2v8wkc+Xbq
nFA66okaKw1PmGxP+JwtHFdd/04XHr2lfzMdTlsbFxOF174rMU7CF+KqHlPC
veoaiWKvEA9qz1ANziHeVFwTdYYj85Mvl8BZGm1F2XBvWHpXNLywoKEyBwve
uKR4eWt71XiLVAaJaM0fSVCHb5e/MnSHy0x5/u6FuX9GDhbAxFNas7+zmcQu
syd2y3Dk68KiblhyR+NPuUzMz7ydTHnwb5pdnj7whS/KdmEwr0n071LYRo+7
zBbWoTzovw4/Un3DcHxrO8ss+dEszK9BynM74SP3Om77w2u6bK9//cwkTnt8
pa6Ct1UNrn6CZ7u3h5C/JhFF5+xUMuDGMrPtqnCpUWZIEBwg2h58G1YnZbZa
wgX7nKnrYWXqS8wKMNV78ds02ahXOIb1WOGdv5jINeGLUjz3Z2awXtq5b4TC
bwIZWuph+nNqay0woVBJ9Rw++PyxO0MO6jf/g0d84fspTDO68JOb5m6GcK9D
1sUHcKmDWqoknLrh1N8OJ1ya66Ld2v+S/hm2XMTPV0aUo9NY37nmTWfhO2f9
JN/DWn2hxx7CdPHnTR/DhguD+T0wKZUywB3+vW4swvMG6/257UttuJ185bEZ
XPLubpMIfIuulC4R9ueznyKDH/I+9x2A361S036dwno9kTPNl4d47W4nXASH
Bnw3Ow+/LLtD3Idjh+SbnsPhGxeNHWBfx0K5Efi1PdVlVbhd0OiFUD6JcBO4
eIsXJjh4mezg6+a3o1Yn8fer0V5Ph3WO2Sa3w8nvd47+gN1XqbOz4No7+jpi
BSTCIt+h+A58/kV2kRPMnxBRaQWT80vyZsPTA+51ijBB1h00C4e95Glig/N1
UyYlCzF/9gQ2//yBfM4Sq+sGX/Z53dQAx+ln5efDCV8e1z+HJTl+cPyCOVzV
q33hsxdP+8gWkYhs+5JSQzhRreOLN3xpZjpXcuv1NTeVSuBtYsMvaGHSsEH8
b5hTOyFuZAL1S5bWb6W3iOf+XHcq4DsijsZ+8JGfRu6PYC6znMIKeHutqaUb
rKDLzbIJWx/co6YF36R75Xy8mESImWQeEIYDHlo2BMDHL68xb46jfvmtsLcG
Jn9Ct9QLTygrXacqIRG+NEMd+fDli9Ydp2C2Ud834fDP6zmiwXCI2dcwO3jl
7t5bjfDnh5sXj8PMD96RaEuRH2t+KO+ESUnXxLTgEYZHzL/GcLzic/7h8Nlk
upFW2G/Mob0VLnypWpAO3zyYIMj0jkRUaZ8ICIDN4hc99eCcCmodc/i5lGtd
FOwkHMUpC/eusXF0woa5QwOMcMSfARv2MvQTwWspP0YzCd2jn/IM4YUeku0H
+EXj6MZD+ELrNZFEmCN1r1YvzBQzOuoFy/TcfshTjv7vLOfz/+BAB8YhM5jy
KJO5KPzgwnuxRLjpahsrJTzWFOsxAI9KGTf2j2QSf19GlfFVkIhP0S9938JX
yYsozsMjTRUHHsC13zc0nsPzZElfHWAf7SuRw7CHzckQVZhLm7pT8D2JqNld
eIgX3j9Rw2kLi5rM9K0MY34JvzJ9CU8d/3nrM1zEUJAwAWdQFAtlwoqvRvv3
V6IeadSsD4JP/j3C6wg7VaTZWsJmLOUWWTATQwuFPLwxa50ws7V9uDSJeev9
Eg9+kagiEf8uuctNDSE/CAhwXoFrW359rIHt7h4xeAN/llWxToId2m9ELMDx
HcZL3nAQ3XjDoeqt8VUI0oOPKnqRe8KH9UeZxWAOW3GlIpj6nlkiJRwRt919
BZZIThAe+I76pIM+Q/4D6tXq9NdvYUsBhW8+cBb3TekH8NuIUPZ3sP3nvYUO
cPouKs112JvtgYwqXNGZ6nekBvU0Q3P+btipwjn3Bnxxsu3gyrdM4tB386H3
MHPH81dtcISqOytZLYkwWST2ZHzbGo/cEypwkFdmXCBMOcXuHgj73h3abgGz
HXmeXAPf0Ru7Jgu/nDn7iaoO+Xuj6AcjrEIptX4Ktnh3xvDHIOq74EP7gmGV
N+8rq2GPWxYGjfB7utV9CfD6crYfbT3yy6+/EZ6w+5zIy9Mwx5PPCzqwrmfD
pzA4VcD9zD54R/j9lY+wcvlQPhksfOwmL2MD5tcDfua+AfR30Q9V/4PZW8Sd
CmDiPunSA1jyIXVtOHzw6JGIdth095uddrD5i+Y3rI3Y/97+KwR8qOlW5xk4
hNq1mhuWfHtuORYuq7zLstifSdS7XeTshtW+OVu1wO6U0XJcTSTi3gOBrFT4
kfuEoQms9i/91w24qv6i5xP4p94/ZWP4DA1ddB88UiQQIAU3Kvfk7GrG/DXi
rqWF45w+NlvA184NUo18xfk9nRxLgu+seqqWw4t9B8m+wena/Tfj4EuiiTx7
WkjEbDD7OxeYOkr6kDX8pYt3UR2W5JnTTIFDLNf27YWNm7rOj8CB2qnmf/pQ
37wa9hb6iPzzcW9EJ+xZyR1uC/Ntdyt/DZ9iv5r8Ek4TjZ68A3/J+VcwAQ+b
32G3gpMevq7f30oipJpOH1WAyTqDeh1gqsRhGxbYzSloMhPm2dQOmfqC+WCf
9Xsadt0dmlkDH/q0vl3iE8aHL745EbZK9+RygaekbvzwgrX/cAjnwil+h6n+
g50+fZOeh8kkKnj3w/ziHUel2zB+TjtlyeHvXD813OESG63Tfb2ZBFOi1JkC
mIzQsyyAd1UmWvyC/9sv6hIOO4ZI28p+xvhodvvZwi6bs87esHar8b1jcJg4
yaMYZhrMjuGC97OPXluDu9J6E+Z7UO9U7bqp2E4ixnV7nzfB0Qp+QdfhPMrs
tBRYImhbcBkcM2uU7gtPpBff+wsbKna/PAtL5USHHe1APcYonioB2yU9DPeH
fzw2fEYNr/nVhFfCH8mNHn/rziTUzvKEk3Xi/DwO3C+BC8Ueh6rA7dxfgqLg
1zTHQwJhnl0W3o5w7CLznRpYOK3IThVuXqQLoOoiEfRDY2d3w3lMB/1OwefX
Zo4vkzKJYr3r3nfhHo4WsU+wbMXclQaY1eYWazocaxF5aTsJ9TIdw9pNWEbO
6LwmaevzXrevJrC7vrpxKEzNnF0uDZcWWeu0wBwfqhLoYFvHtBP03ej/vF/7
jHQhf3mzyuvAXUauZ8ph9+FXYpFwbgT9gTg4qvASbxvcdjKAwgV+9EufibkH
/d7LT91q8GjGRTJ9ePDrr1f8cPvX5Pko+AHTL5+1zkyiJor6ewcs6/RRrR3m
6Yz7xNaL/obbnzUTlkjXLT8Lp56g7Q+EzTikM+JgCVaXF+YwufDRuG54X97r
SzKw74D7La4vmI+adeIMsKhah6MJfHtbycxYRyZhb2d+9gk8xXgn6z0ceIrx
aB+8FHng0iN4ampKaFcf4l9ujoArvGC5sMMCdk7Y8VVja3va3sVEONBXNWov
LN3s2zMAZ14zOvWnHfOvY7OM7yuJCK08udoB76vLfmYF37vKmJ4FX828E5gM
BzcXnL0N374XfHEIrh6WIbOEHzsUnBLox/bJqAxZmMOAVsQG5qFt0WOE1U7f
25YKZzl+Xx7/nEncMz08OgqTK3Q8roRlg2k+CA/gfOKTFR/D8X3bntnB0eVa
va7wbvODvumwTEOnpya8wRRg9APeMarAJAAnkm1IiQ6SiJkjvul/2nA8mTQ6
R/jkevzRTtgw33skExbQeNyeBQsEupdNw7S6Hja34ZXMx9EHvpGIt7IHlixg
UZnJS5fhE6I1t2RhGuGLx3LgXH0FekZ45jYt2xzc3BsWN/4J72f+ZVzyO/L7
RMXuSvhfTmepK8yb8en5I7gmeC0sD246+V7IFf46o265CB8eC0/TgAPGqiUO
D5EI+QIlob0w4zW7fx5we29D8u9WrK8c2Y+FcJm/zK4OmClSMn4Zpmq7FZMJ
7+E7ay83jPiw+Jo2CNa3e3H4KszGVnrDHJ67zLtZDL8xTZs7DKsd+dC0BhfM
uVnRw6m9UTGKI6gPNvhaRz9mEganwy2uwyW5rxUq4GeP84TK4EXxXSlx8Jdm
8pl1+FOiI60LrP3DL//IKInoE09wUYOV1wR8bsD7KbLb+eA58l9H3sNBGsmH
VltQr9HPk23CTvu9otrgP/xctcQY+q8W8dl0uPWEw91bcL5ZrcYt+KHfuHo1
3LNx7LkJHN8VuZ1inET4DCWsSsF7DC40noAzxL9q0cIuf88HB8Hh1P+Shpoz
iU99oadq4bMJ5LOlcNCvbxTbJlAPsk4qR8Pf9M5XnoLtHhYEO8I7V3f43p3Y
+n+WdfuJrf1nh2UbYCW7Re5dsOmxsTmaH6jHqOzPLTVlEj9+smZowEMGlc9b
YBcqZ+t78PT19eEX8OF789zN8M60XQJ+sF9QchvdJIl48Yff6ix874/vHS04
J3V7/AH4+XKgUjhM85HUQQWT+xXNfoTvPQmmHWhE/xLLlsIwRSJuyPEdK4Lf
qied1YUjW564RsChCQbU9+G+gD/JtnDOo8PFbfDuwONtR2En1eP2zNMkwnjZ
aZ0D/p3mw6kPF1PdEJ5tQL1Q318bBev1eujUww9eO7t3wOVP9DyewtxW+/nZ
ZtCfurE98oavjjG1nIGTQspLdOFhNUHvWLieRrtXBE4MvbCHBE9wfVjeqM8k
Ropbmzh+4voM8bH0wL9IF92N4OSIC2K5MPPMvp2PYNlTESrBsBM5V3UPfEPq
mZEVrMl7yJ57lkS0+jx2kIcH1K7Rm8KGateuM8GX78y8eQKvVKvcm6hDvfI9
7GwfnMS+GFcJW5wzXt05h/OxC01+BB+m+e+JOSw6RJdxBZ4YcldKhM1ee+Sq
wyXLH/r6YdaF2gJ++LsmcZ13nkSI9G4UrdZifMYmuM/BTKF737bBlJ/L3z6F
ZSUlCtPh68zvz3yD4+b3vrkJ786ZnuNfQD2wsplhDEu/ORV2Hj7m0PBcEv7B
+1H4ObzN3ecRDeyx4V85BH9UYAv7VpNJsJqeMxFYxPUef+RXDC/LOM5fgANf
UDvfhw2epAS/gFUfW5naw1YRNHyjsN3PlJMErMP9pEBoiURYtXyW4NraX8VY
wxY2MZtkn/uA+pvpRH8afLpm5nc9fDXU9Mo4zHzwa/9TeL0kiXzfLxJxq6aw
whu+mMIYYw+XZF1L1IUndF4LvoJTmMSuicCZH7wLfsAznPVnNqpRb9K4nBBd
xvWe0jnQDX8Tiv7sAKfmV1PkwBl7RiwzYZ9He3vuwAEU1lNTsHr15QxL+En7
Dm/xFRIxYPLymizMETdC5gwz3W1RZ4Clz/4IfQ3LuA2wjVUhP3PuZP8Jz5/o
HyiHV4Z8EiVWSQSDYGNaLPzvPZWQC7yu+NzJGTYrrMjMgZXf2EuehGWbXkjN
wdXZuxZ2we+piosk15DPzCreLFUiX7qsKrrCYd+0XVrgWHrbijdrW/fLNYu+
gBUnNokFuJxZbuT6lrc1Vkv/xusZHsQbwHWXK064w5JBvf+JwZT7v3/IhwWf
MFFSwHuVpU4swZVXZQu/vM8kTudkVx3+g/5I/bRNHpwcYnLMEzaX1GW+B5u0
S5UVwjUmKmXn4cj7cvLLcPWU4EUF+FqzQ77sOok4wLhCxwwfutd8wBsunCrO
najA9eswefl2fet+XweDSrg6h51/Faa4smPpITwtuPFQ/i/mp31SlAt8S5GD
0Qc2KuE/qAZnrpjeLoGfhEY38sIxFz7+XoObt62cXy7PJGxuO7so/kM/Z3B6
9SMsa6M0fA2eeXQ/LBWWoZYzfAdf2Kjj9YODPK0a/sAu2T+zz8DaRW8VlDcQ
D1qpj4jDr9qUM3xh7bssjRRwWfMsdzmss8lg0FeWSeRntwX/hYfO//2SB7+4
Obh8ZBP5sqPf6h5cqr7L5gYc7pc7ch5mY7jbVgEb3/W0VYBbu/mUN+BKrgNj
TDDz67G0Y2TdRIZJ94WJd4ifMX1MN2FmN4/B9/DLuH8+lbBuCKXJQ1ipRHdo
E9auv9t2GSZRfNI4Tt5NdBr8O3kKjvHzzb0Fdxjal+yG4w4Yc1TD/Su1or9K
sV54rK+TU3QTaZacT1rgT1pPBlXgt3nm1C9gzaZNlUC4cGec23U44Els6ge4
rOpDn37p1ucRxtSUlN0EXcuoiigcpqtprwrftF5/SQY/UnFoCIL9s6jpeksy
ibYXxSK1ME07tVMurOYnc4eKqptw+b3edBfe2/Ft+CR8Untc5Bx89XUpcQeW
WqgLkIUvsH5IqIPjmRL66OF/dL9Xtm3rJm602UqPFmN9JZ3TV4OnjUXulsHJ
nxcz78K5n/t7o+EvWUWUDbCR9T1RR1hILt2chrqbkJU+4KMCJ3g35KvDRfZ1
tdywnicnbQg8f8CQaf4t+lG52HONsGn6V+MGuK/meMF2GpzPpsnTp/BXwd00
mvB/5q3DXvANSxGze3DziIKwDtx41ep1E5xRmWArBPdfa/hHu72b4OZcebFe
hPF3PKd7GmZm0vjeAb/WF3oaCt9uj9qZCUfK8vxshmdvdxoEwCG8R5V30HYT
v/QY7pnAqcwPQrRgRguiQhKm52QlhcEmnxzmqOH3MjV7PsIcbeH8g4W4Hh4v
nOjpugn5O690imDzvvwibdidu+JaOGx/ZWEjHE7JbX5hA9MrWam3wkLu7S1K
sJnK30iGHd2Ea3D7Agt8LryRpAM/4WzhmCzIJA4I1O6KhD+pvZevgj/Tzp3/
BEsSWcaP4POnNdMY6bsJln3RXi7wyFTHD134vbBH1CnYZTFM/D58+IJu1m54
+yXPy23wN0qhmqV8xA+D8Bwmhm5CU/pXbzOcU9o5+x8szVo58xzufnH64AM4
ofX2hg+swr3g/BkOCD3FqAeT8zVkMjN2E/+ukO/eBwuWf5zQg3nSSvZt5KHf
/E0uFAW/1XOSJsHvBuys2uHoeB7F1/CxK+tPWJi6Cf6MmmNBsF5RZac+HPDC
4YQZvP62gD4aHniz46Q0rOrbc7IDblnNUN0OK9GK+7EydxPrz06qfHuDfGWf
k28AM3/+euQtfPyp9Y9omDr3ilwEbF1wkrcT9rMhO3gRNswx1mdjwXxijxRU
hnc/jL99Bv46yc3FChe7MRTHwHdon2+fzEX803jzoxOuihdZq4Tj9wTxsLN2
E6K1GWMP4Vnyu5pn4YnXYu2Xt/ZfKvGJhad9M96dhN3Xd6V3wd3GIim74Nd7
c7vY2RBv7J8HL+ZkEmPO7uSG8EL7Tqcm+OCorUQcPFwRrZ0MX428Z0KCFQxo
D1yF290HAjnYuwn9In9aXfjoY+vXhrAT49KoEFy+jZMUB/9PsX2HU/mGcQCX
SsmeGamMIlkhivQ2rCJEdiErIiJlpUJIRvZKCVnHTCGR7J2EzgnZJJWQTeX3
/f35uc7Fed/nfZ77/t7nOmf3fduq9XwSoV279ucTbKXUG9sFr/QwCXFykIlQ
Cw2HHPitsv5ZAziW/e3xe/BjrjbnOJj/ngSzIRxn6BJDhje3pgyJw7nb1V9z
cpKJHi6W/C3wgLR2vwF8PdrPoz8P89pA4N84WNhi4WQxHMU4s5sCN2TY0gbD
OzuCiJ07ycSpkN4Oczhf4Ly5IUyWOxclB1uxadyJh4kPNXoM8MGsm8kUmN9b
nm08l0Rsnegs38lFJsYtCjrfwPPdF8mGcEjW/tBI+JsX9+94mO3mMxU7eHqY
huEzXDjL+/c4PEe/T5iLm0zonUgs5oDXt7qdMIIbH3LZ/iSRCOrueaMEuGYp
EXEM863X8+ufYUcSX1Mi/GtLYBAXD5mwb093uw63uSc8MYJ3+4vtVYPD+/qL
E2CxxbIWPlhWVqfpM8x4RtVlIYdEFIUs9nHxkgmRDApnG7w22TZtBKdJOr5J
hTl1ujcSYA2mLRc94LlWOpZe2OVqyroWHGh+k597F5mQu3I8cR/8kZ35kDHM
JDYi+ycb9XKun0iEE4eCOrpgk7+fz/XCB7KlbXNg3+PbTLn5yMS33JH1u7B8
pe0VY1iMJfaRAezks+yaCF//p8kvDvMEl/v0wr8TaV9shmW+5gVx70Z9om07
3peF/fz4Y4Qx7OIW2VoEexYJJybC9lSXLgRl/f/5WuGzXvh+t/iXS3Afm10W
9x7cP/sWS1nY9LpuvjGc8m1oYge8quZUnAiLuddcGclEfkmtKO2FVyayJ8tg
i/sKb7j3kgla0zibcJh5+XulMfzuT/CINfyc6n1VInxhzt9UMfP/72MMv+uF
68zud7PAmgv7qrn5Ue8cQs58yyARx34mvzOGJ48lvq2CyXEqVYnw+9V8yVh4
x/qeyl5YqbklxQFu3CNWzi2A+tnxk+EUvER3tcQY/nNopxcX/LCxtygRNuY+
M/7rOeYfA+/cXliB5KfZACfVamVwC5IJdrr64sfwDMuFp8ZwwWWGna7wJY2Q
uETYqcfMUx1+f3MhrBcmP3jduxuWS3h0n1uIjPmV58hiOom4U37RyxjerR0Q
0waHDZs6J8KM+Su/UmF99jCrXrh43E3NAy43nTXg3of72bX2RAvOeRtwxhhW
8HzwWwhmOHlOMREe4N+rsp6GfvdTVawX1jtWE/sR/tjkuot7P/bDtMN4Fkzb
20lnDDdf3HvoDmwsfHktAf5YMOh9Ac4rF/z2GRbbkVUvCg/GcX3iEiYTOjGe
dJvgiQaixgiucDXQoaQiP55LzEuAldqVovNhqsP74j/Daw2SPf7wiN/YPS4R
MtEbIMZmAh883mNvBJcdktWRguuuLZ9PgBVnVENo4Ciuc0c/wxbj1vVfnqGe
qnzaw3UA510ufL0YNlt/tNUI3ktfJxUMC5/0+R4P6z3cbG0Ov+R70kGBOSja
sYfhyfiZFztFycSjndn1dHBxqVuMIezlSv97JAXXd0/sVjxcQu/D9xq+8pfT
kAIv062phsP7ZGTldx5EfYrzd7KGl0TucxrCG53cMQpwxQTNYhzcMlJZxgxf
ul7ZRYazfjn2fn2K6/nwvJBTjEw82SW6Wgln7KgOMYCLIhc4o2EmEcYrcXDw
jXZpe7hD4tFJMiwy+UKTgNv3neblFCf//z1Oaw74C5vogj6sxpvp9eMJ8sTG
6fZYuG1/SXgNXDEbkf4JDjLpehYPq04ze3FIYD/2/y26Blv+qdPWh793yr87
/f/fC5GEYuEEs3tt3HDBtbqVHvgRifJpJhn5coCpnV0S69WnNNgAh3o/enoB
VmV7Of4YNtY6dT0G/uQlP+UCf7kocrIH9pFr+6EG/84/ycIuRSb8HZx+8sHu
6uHDevBjgv/H/GP0QxnGwmh4lDI22QIL36y53Q13G5eOpsA7OLLPsB1Cvf2e
0H8TbuSu5dCD1wpDujRgkYdMI1HwwQ/hTfwww7WI3C74zLW0N8tJyCstyjdZ
pclEZ2Fj7nu4OUPsuC48X7GelA5r0arTRMECZScfeMKv1uLef4STGhNuaMNd
97hjWGRwvpk2XdoHB6R9MD4PXyjzUl5PJBEJtuW7I2GNsa2iH+HxbvJoJ3zi
dRpDFqwyJ5zJLIu8dfH8zG04sCHPTgdWmGf5oAsHGdqIRsCt6eN5IjB9wfkf
H+DPkS0P/iUgv3W65DIdRj4bq7bsgXfXN1zVhivetiqQYI3IcwcewWEqk8z3
YK3jtJMd8McUzgl9mLprJZ1RDvXtt1HZQVhcb5eFFhxxuSBoE/yi+QZvODzO
utOAEk8iDI5ufHoPPzkYLZAPT+VWPWKQx/PsFJj2g5WFi9XPwWX7G0uMYJni
Xqow2EHP57YE7Kt3+HU7HOCtfnILTMPa4ER/BOepTnhLXxyJiFx4IKQJ79Hl
bSiEv27y7Q2BP50VvB8A95/ID2uDO7qIk6aw8muGk3RHyQQfk8sfKfi7U9r8
WdhwX1kJzf//z8Eh4yGcf5T12pdYEsFRYmfQ+r9d/ASKYTndJJodCsizc9vI
QXDHGarSMzDHUFrQJfhxWpJ1MBxspicvA7ta2bO2wKqx3BPbYc5ox3fbFbEf
sxYjBmNwvo88d1CH6SsmFV7BjCbMOx/AxxZmRoPh7/+Kaprgn+6MweZwo3ig
w7ZjyGMOp8UPwzbTj9jV4HO/wz/sgGOVOyoD4XDpOefhaDxfhZPWjXCVzlXG
Urix59sOGiUykemyRgqBDXgbilTgtfJUlctwHDtZPwD20LIYlIPPNfGu1cNK
F+Ru0sPHFeKebDlOJtRnBHeMRqF/uqmcUIaXlQ88KYM33z4w6g93eapKhMHm
Rqf86+CqYu+3ljA9c4TgZgLzEHvL2SPw5xzWulNwV60EmQEOFmu97AdnjeWZ
j0Xi+T0t3aiB+R+fnnwNJ2z7nLzpBPIkw7xjOBx0TeLoSfiARcWsFexIKe+5
BweUJbsehf9qeDlXw93y8b8ZYaYuZ1qqk2SCiib3+ngEiTC6npRGwM2qn3+W
w0niawp3Yffde648gp8yP+qqgoNe3B2yhvftNbb/B48LrekrwD8sjTaUTuH8
J4e3MsHFQ6ExPvCykpLSxCPMT0+WRN7C7OI0BW9gzbTYyj/wpfCpXRFw8qK9
9rHTyPeBk8E28NyTGyPecNhRqkUFmDqt2LUCDmiXMWOGY7cLb16HX1j5NUyE
kwi7z51RCspk4p7gT9EK+DBXEb8XfEXKJTwCruyoLyyHlwtYZm3gcmompVXY
re69tiL8/U14yxEV7LeojHxmeMe/0/oe8BcikfZrGOb/LonhMjhiNtuqAmY9
oX11Gf7b3FMRAV/VzJiXUyUT0tO7WG3hjH9St2/BLr6+torw3Uu/N5fCgSTq
cmY4y3nq4SLsH/qM9mso5jdFTpbDajj/GqZGFf+72SPODfanl8mIgC35WHhf
wUzzwrM2sMCJoafz8DtBhaOKcLf8GL+MOpl4U2t/jxmWpeN77gqnLZQ2TISQ
iIXq0H3F8MYXftoKuM9cOnMOzn5GOhsBR/xi2H/oDJkYtjr/0AZuv7En4zp8
8SxnswJ8bslWsAjm9FzdzAzX3h5/NgPzs60rTTzEPMCQwCd5FvlKiffWG/hW
kW+iE/xol0neI5jLIZW9AG7qLhu2hh8qL4dPw2+CZNkUYO/T/tvFNZBHL3ae
ZoKznFR8HeG2myGu48Ek4nW70mourL1ik1IO21s7Xv8BN26zaA2HnY99/Cqq
SSb0mz3nrWB3U8eLV2F5s5c8R2G5ZqWPOfDFafoTjLBpsIrKFDyfGGg19oBE
PMnwfy1yjkyUB+0NeA3nC66I2sFU/X3Pw+CjO9KTs+C0spJaS3jR/D7DJNxx
8sWgPBx2MNlnvxaZkHnyfoUeLr/x/acNvDi9g2U0iEQIEs6mGbCTkb1wGXwz
RrRlHF7d+KYYCtt77ZIT0sY8sv2h1mX4+bJymhV8IF7TXA4eYn3OkA4Ldkg5
0cF1XUc9RuHiLjnv4UASzhnNKL8O1rPJLLAEljel1bgM03VlP3oI7zl0+uUz
OJGdI94cvtb4kmcY3v0qPVkWruY39d1zHv2658IzWrj+zNFJM5g7QSRtMIBE
SKtoaT6FFYX2pL2ESTxJRQNwWPKRZw9gcucudj5d5B2hm8mXYDsn8q2LsM5w
T5w0vGmt8fNjmGve8NE22MDr19F+ePXev4Av90kE3ZJmEo8e5pmCZq8XcN2N
0VVj+OqT0muBsPxagVEifPlGs5kpvPGouPQz7KP375wU3KY4zcZ1AfXkspHi
VvjkFvPrhhf+/7yRvL/PH/V2dlt7HKwS68lcCH/c+m0/GWbffHLFH5bU3LjH
oY/+Iy4+aAQPtJzruwBflT9eKw7fCOiWjoHfq7g9p4afBkQ87IYfeX+4T/FD
ffp4f4TVgEy8/KNtlQefciqS14Uv/VwkfOGt1mxhkXCzUw2PAfzzdf5IJzyQ
WTwvCqffuHuY2ZBMhL5uad3wRZ5KevBAG37WRPOsB16TbekLhw2W7W/kwGPq
J8U6YCaHeeU7sOjA7G0GI9QD1XR2PfjKCqVdE07P9xwVhk+lLvGGwvV1twr+
3CMR5wc1r7bBXblJHh/hc6V9ZTuMyUR88MSJTLhF8tmWszCPr+E2b9js/BOd
YFiwZLZNG67k73rcDJudeREuBHtmHf+6zYRMmF5O1F69SyKOTI1KqsF5e3MY
O+Do6SqPQJidNNyWBstXdFU3wMn8J4Lc4RKj3du3miKvkJpOaMJ57alayrCj
nfvKXrie71KMP5x0R7tg8Q7Om65Oby1cwaRj2QqXuHjzUV/EPEZ4sqfALb6D
FidhH+m2+huwQ7Bn+j1YeYfqDXX4+CPNiXcw/Y+pPXxwb6Lh/g14cbm0dc6H
RPQUJtkev0Qm/C7k32iE2ygcmT7wJ8H3PI9hc66W8Uq44wFntTMs6vFK4A/s
nhVspQxX/aWYK5qhvqbt38oNVxbKJHuZ/b+fp59P38brMU2UcjikYvBULWzw
Mpp1FU7eszYYB+9nTdA8Yk4mbk4Tng5wdVlPgDtco1bEcuJ/k85UlcLMuhrZ
7HDl3NLiIiwiyaI05Y28Gv1F7LAFmaimpu58C9PErVm6wXdn+C5HwUFU5xNe
Wvz/+ZXNrC18qXeo/TdcnErxUYQFhbOopC+TiVv5N2mZYcfZTBkXmMWciB73
IhGdikM2RXBcryxvOTzOpBM/A585YZAaBiveWG2SsMT+LknfZwk7OfYvX4OL
L/Fly8FM1Ev782Ea0zoROjhX4Yz+Tzi0MzZryBPz8a5PfgetUL9HYoRewQqF
iYVX4eCi6pQHsOZKXH8OvGTBzX0JLvzXTjMFN3KkRByCZ5sVD4lYk4nBufM0
NHDGpTGTK7AHl7RXnwfyTl2dfyasl0f8LIBTqAZyJ2DDTq+L/jD9LsluIRvk
r6yxVkP44K43q1bwdn0veTE4YtudPemw6vrxNCq4bdxLeRTuenuI7pM7ibB+
U2THb0smJqt0XXPg1fA9oRZwLX8axQemt28qSIG1afcq6sKS2tmdg7BBQnvy
fvi3Wu0c3xXk07msP2u3ME8bc7Begt2OFJt8gO+HpB5KhtvCf5Smw7fGbHX6
YW6uCywesIKdjROPHfLx8g97Tdh875MQY9hB62X1XtiBlTE7AT5xksSxeBP5
QPl1HQUem+u0a4FvVz0e5LRH/fIXfvMEjgt4vaIPi3AV0LrC758xssbCsd3W
hqrwM86noj3wGEUjnQdOn7Y9xXYV50XNavqXG95fzN5YF+ZXzT1c5/b/fnvu
HAnfXxS8HQ+LrHMHdML9Hu+rHeBTCc2JTA7IV7+zNp+AZcuK8rXguoCXyuxw
pFlXdRhcfWHW/9sN5J8Y8e52eMPXrKYSDrWoHadzxHpJ/fsTASs1RyyehbP9
PsjZwI5dCVsfwnyPu5yOws8D+thb4IrkbRkM8JVv+oLbr5GJlhyn3hFXEkFs
ojukBveMb6MvhYvIq0qBcOD17mMP4RPOAmcb4BLnjw5msNPH+/pbnFAft1An
SsN1m/ktTsNh523qaeBG+mV7P9jFc326z4VELP2muVEDDzyt5yiEeyp1vKmc
yQTjeLWiPzx1vcePgNMdZs0N4TKOqOA7MJ2Rnt9BuOpF8KO38PO2qbSN6yTC
X6Mi5g+8Y+plTTccOLU/UfE6mXjb9WIwC1aNak/2gmdJY6vesJpmXko5fCLm
DJsOzLi7MXUF5noxJioEszHypMu7kIn9QsUnVpxxfQLZ6bfgX4wlF9rhYcvr
6SXwi5ifts/gnB7XtAXYkWLk7ga/uFP4TMYV9W11NUAd9r6y/6krfJevM2oX
fCeWkvQCdrbpfzLrRCJOM9XFzcJT87xZ9bBi/7dIyRvIa98jCxLgXxvqoU6w
9DWlV45wj/9YQD7ckrz79Qn4yrXXd37CjY8Pv2GHJeuabh10Qz8L83vz7Rrm
hxAWp6vwrqit5ZXwwfex1jlw2fuqkgj4UvgFk28wg2VBkTWc8+mctvBNMiHu
0pNzBI7I8T1tC1/lO5RKDwcwz8plwLMP6uOGHUnEdpbEA+Nw36fwh6/g8Be3
eQVvkQnS/ojbD+ColSR6S5j3SbPjRTj65/yfZzDrxSOmUvB6dNDPIXjh/pDa
FlhnUb9/tzv2q0KV9GcHErFtp3nLJfjNkx7ePDhxI600GX7/UWDzPdinhD+9
H55Zyf6m5/B//uwP5/HA+speaReGGdM/eBrDp7IuFaxfJRHZk/+sEuBG19Dw
D/ANNvtzFDi6fN4xHf4sxijH6Yn5+kn0GXfYSOEXnz4sfMJRSAO+cop2awys
U+/zd/f/f69h/qMLLtJo7vltj3pmOtvJ4oX6sKxBaoStvCpLdOD8H9vvJMES
+XWJj+AC9Q1tJ7hpbatPBzwgJbn3FJxp72/O4E0miMaEXxywPNWxk5rwfdFj
FVN2JOJfvaRACCx7jzvwLWxcZUbdCld8k9KOhGt/N49sv00mOAL9OG3gF3ZO
1WpwvhfjlyNw8H7tp4Hw08meFHq4VdrBuwEOmfl0efgKiaBE1xpu8cF6vmQR
eAUf1NGXOQ2HGTwYDoJlnAQZ/eCp1aNPTGGDBbFv1fCPqv1GkjDHlEvNBizT
rMWyGe7U/Z14/A76jXxxM9mWRKzIF7j4wH/Fz98hwZtSMtQrYbaOg9J3YP3w
z7vX4fSjp8bPwxb0agtH7+J+o2Ji9sHRe+aaPWDPVYHTqzaYbzrIyWWwcuT0
TDu8f8+K8xIc7r2Q9Aw25NI/dfge6kOfvLIbbFM9zeYGj70v+6EGv+WrHS+G
X3i6RfL+b7muV3Nw2b9rh2eskY9Zdt+X8sXzuvOcUgv7lWToOsMWvFwecTCb
iP3eAvj6UjPnVXjTdbvpn7DxobKXSvDr6PTyg37Y/79GtVjg+ESegKvwJi3N
b+NW//9e+L12Dix7Y/7ua/i+TSX3N5hy5zNHKGx1ZHJ0vz/qWdR6jjnMuk0r
1wa27rx4TAZepcy6PodDjP+008B3X3w4OgZ3aPeZ9lmSCNqk7xv89zFf9yx9
y4e3JJxssIBJtLpuvvCHFz3BKfBe5p9/L8B90+nnBmHxHQ0BIvA93UJmvgD0
e64Buj+XsX+/LnWZwqOXZCM+wGqFXjFJ8K+1VtZ0+OArBf1emIolNfoWrLku
x8EVSCbWakpZz8JUIc49BrCpJH0EH/zCfjwqFo7zSqWbsyARNU9idXrg3/W3
AurhGHF/BrYgPD+p0L/xcPie/JbzsPHAyA0HmNmLLSAC5vrl/u04fOd0KfEB
3nRfy5QVVvCLXWV4QCbMq23aJ8wxzxx7UawJK9W/VSyHeTxpHUJgixcGOaEw
zfGnAq0wW44UhwVcE+ncuz0Y56Vd464MXOjl80gNtlDKnqSBpTealANh8i5V
rT4z5K992qv1sEHovpf5sP0Ca/7mh7j/PFVOX3jQhc3iFGz/LMf9Amz2XIfV
F84I0qIIw9pRrXXv4Bn/w4fXL5EIhlO+bv/gplKzyA74d7mbkFIImbA72foj
FTalyuj2hveoeCjfhPN4Wf3ewEOjdo/V4eOslZKr8Ipi8iwv7PQ97Yt8KOYB
V1blmYtYX1Ljg1swX2ZbbC3MZCwsWwKLrzZNxMJKf+oH5+HHodtk7WH3pJQH
0mHoZ74P7x2DdyqUHXKBuVZ12phgnxG6vkK4mt2UfcwU/T7uie8veNditmkp
PG3hKCIejvurUEgNhvNVPDoc4PZg5omLcLJGzQ0S/OCeqLAUTOWpxjUFe1Q/
uLIZPtOzo1L4EZmYvnowk2xCIhqs6MxtYatU1rGc/y1+ZlMGnHb/+G4fOPdI
fdoYXHy40FAHbn14+7RABPLkJ+tHgrC7qOuYBfwmwLxhyZhEsOzO8EuBl2xT
VlvgUQcO/kH4TJKQ2BP4DE9d1a5I9IsTMxevwwmSBaamMIP3Rshp+EAxeTkR
HrmqX84JK2cfi/4M35OaG58ywjzKNSy+Mwp5erqL8S2ctL2mSR/mqV2Ti4Bd
7w5ZxMCNH+wuWcGy/oqrXXCMPJ+fHCzG8ymCJRr5lIcrgxYuPJsnrANTEowb
vxii3/HWvA2Hp7tHJgrh9Eg2vffw2s+izf5w2av0SboY7L8tTXsM4LSHLt5n
YQVFIYUD8EtuH8Zg+Fxxs+4fA+RTu8ZnTXD6w1f2H+CY2+ekaWLJxOr45J00
eMsl1jpl2GHUMuomTGbi0POHj6Xve64OOzzWH62Bm9WlXvHC22h6rlPFoT/P
+9X+0icRf/Uj/h2HY+v5PtTAMZEPQ3xg7y9UfTHwwXe1Oyvh4xfFxq7A1BNH
0tdgEetn3xXga7TT4kfjUT84Ls0ywJXSQ2XusHCk5cLwBazfFaaTpbDqctHS
S/hgvk/LAvzWTn05EJ7eIXpeJgHrS3NgyRiuD2T/7AJfndOdF4OX9iuZFcGB
Zxp/beiRiC9z6WO/4BNS/t+64LJpdTvxRPTvhuDhDPjzXrGfDvDeg31kDzgg
8pwzCS6859amATOo5s99+//1SaOq3XClssYN4SQyceNuUOGcLon4GC28YAP/
sKdKqYdTjp5yew6vN9aFxsM3jj2eH4XLyj56XIVD06Rd+R8jf18UtVKCFVy3
z5rDpZ/eazDD9S92XXsKE8qV0mPncf6vOE99gcubF3eWwj6JVDa8yWRC199r
/QGsptU5ZAxTxZ4dMIW3hg4aJ8Dbd9u+lYA3Gx/sJsNzx98/3gQ/qCjV4HiC
fM91z6NHB/dffq9OD+5pvaOXBSuYBCtEwSW3WsS84JW0zqJO2P6YxZZzsG6S
wX6mpzifx0737YGDVXkfn4PT4l0Lfmvj+eTvZgqFrZ1+3WuAS8gWfq1w+nDp
+QRYsmlkYXsKmZBgat/rACcFpNqqwad4JH4paf//+/9nlADYRmCgnBk2ChhQ
q4fX1Xr9x7RIhFS3cRn1MzIRlSugWQpTb+fYfxK+eK2cNRjmEmWKuQvX5D+h
mMJ5hPqmKtgp7EOSBPxXq/raH3j9oPbFTbCZmXuvQur/3x/ZtavnHF6/cU3Z
E14WOdKXCe+NSysog6ObUuM8YaY2Tq4leCXT+LwmvMHVek82jUxoTprv2APL
BFZ+c4X/Zb+qmdPEPMD1S/sFfIjeyL0evkoxK52B+6TOHoyHfzQx7pJIx/wg
HzJgD2fO/r3nCJ86yRt+DB4zFJsgwczX1o4xwX2bk9Sn4PZ+ke8jGiSieU01
V/g58mJ+Zuwr+NspGQZb2JPajQiC74+aOT2Hm9YiJo3h90MtHaPwy9K/YWLw
xgk3Cf4MMiFl8EZ64yyJuEhvFmYO/1ht/PQR5lQP+vEEfl0j6P787P+/959R
/wIvv+/kdIefHEjI4MkkE9rHO16dgb/2391kDN+U2XV+F3xjZ9bFeLij/c2P
X2cwX4wylH2C3Q6S7tfAdqdfMbNnkYmvTt95Y+CjJ5LsdWGRMu8XtvCpoXc1
EXCQkJnKUfjl/n3cH+ANciSFDm7e1erMkI3z8YvTblCdRLxpKmjQgPNCppeK
4Arxbp6HcO57jvv+MLO+vHMzfObTIyYDeOh0fy1NDvJcrWmiCGxL9Y5DBeZ/
5cm/rkYiJiJGr/jDuW1TWe9hv3WV8ho4WCRP7BnspTpFS0VCXvleXegK03m0
Gx+Hhw6JHFKBjeNmsm/DV3ePFu2Es7J0l9/ABp2/JL6rkog9xYvKq7DQFa3c
Spiq8nOkfC72y+ZN+x/BN9vWB27CmvU0KZfh0q9mB17Bu1vNOWXhZTZqt9/w
E1n6UBr4qvHEW6k8PB9BeqpeFRJx8u32bc5we5m5ay5crOKonQ+zMm8b84G/
rzDF/4DJmtS6OjD3wPzAgXwycS3s/DsB2HNlp5AdfP73guiiMs7f+dv2mXBP
0s+YJvj29N6CcXhr1pG/ifD97q2/BQrIxB25XitH+C7twcOXYW37jubjcHxs
hHsKrGXOJcYC//GRKx+Af8iXhY2dxrzevGuNt5BMyLPlTpfArrdPK5jAX5gX
NB7Ag09JnglwgE5UtglsIKf7mgzz/w7YLA5vOqOwxF6Efsjx4eLGKdSDAUsZ
PTi099qrj3DdSptzJNxsZrnjOSyVdjP3A7ylIc/sFhwwZP6V4QWZeHXw3At1
eK704V5N+HjxaWpeOFdiyfghfNcj4vz0Scz3mmlRzbDqU5mUd3DizketNMWY
b06L/4iE98dWblKBowN9DlvD+W2iR/zhoAdCd+Rg7ZreazWwtp1Aw3b46O2W
tA24QsV9R/8JrBf1GlnpJZk4ckJQKx+ONHHYcRsmue+PuAuff8in9AY+Tufb
eR7elMDsvALP8MgwCcEtwcrP5F7heTce01wiSES3TXmnG0wt9jSoGVaXdqZ6
Cec5GtYkwWcWbSTn4MAsu1VHmKbkySXJEjJB++ejJAGnuHOGXIPTg6OtWeBT
pzvLcuFJ5/z4seM4X7vbxqZgrY49LSWwNOM2JpFSMqFf/30lCO7gvn/UFvZz
YRQ2genVTlk9h3UWH+qJwbTJJ0NH4QPOFnf+KZGIhd1+r/aWkYmd/8KzOuG5
T5u/mME2tZwf0uDdTY3UT+D3fcsLbvDzlVaRfvjcFWluNfjZdWYt7tdkIjOw
UZEbVjoc72oIXzN6dfHHMRKRqmkeFws//rPu/RaeqLQr74azIp8kPoLlQ1/2
s5RjHpNPLLkMF1YTf7VhK4aZDzKwuwXD7nD4tXTKt61wrsuu4+1wdWPOBkUR
/XvN8dKON8iv3xg5SPAo1Ya3Oiz+ukPkNiwW0pUYCNtemFLQgi+nTJbWw5Zf
zDT2wvmnj3dTV6BfOEua/FZAHrpD/nUCDhc3vVIP/71QRHsXVj486hoHH+to
E3wL78isv20HM8yKKK3DGinUAQpwSHWT/tFK7H8iOYQe7lfJvuYOq2RFRgwe
xbwa2Hq/BK5bGI0ugi8ESTyeh6PVImL94DfaPUWH3qK+VyXGXoAdJioanGFl
z43o/fAtrYnefLgxriZi5QjqWaTO9A+YV244pBXe9/LvxoEq9KtbpgHJ/79e
8ZPFDvZwl/FxgnML+AQz4TlDuxsn4BMxETLjcKTc2hVWeMJF5bTAO+RvmSmT
cXk8v3PHdC1gQ8fDmqVwuvhNi6dw5qYhxQfw4s7Za1/gApavB0zgt6z5XjzV
yHOVZznF4G1CeYFGsP4ehk3/5NAPz09HxsEHTcW/f4BJadeTe+CmsNyPqbDM
LrlM1hqcB0pQ2Q04vV6pUAdO0699rAJzpQWVhcNnREzv7IQL3rC9a4cznXTN
pw5jfdhHG3bUkolktezjFfD9kt9t6rDHx4u7wuC/6SofA+Heg9dXzODpib5P
9XDzzdEuKdjWt7iXug7r+/5lLjX88Hb7lxOwtd64X48sibAaEBm6A08LuRll
wiykpuFK+OdlKzEPOOVb9sgaXClS/O8MfCClfeRIPfJpgsUHXriqW3rkFkzq
dHo6LYP+E9o/9ArWnPni8A62/tA48BtuZMuVj4ST0hb6pBpwvRd7N1nBYvQ2
FCfYeOpKqywsycrVnQfrfTaIpJH5fz0YOr7DVuqZBp+lkXfpVJtFGjFvGRnw
kOC7dDU1tvBV4StfvOH5d3fePIeP9HxOPgeLSt4tHoVP+eSa7oFPmtfm7G1C
3j01xDV3iEQoGqg/M4M9T7j11MJHeFjikmGZhKvhMbDci10hfbDRlVpVW9iA
3+EuVzOZWGj3/it/6P968cfVAP4xGVdMC/NndNrEwIFkNtt+KfTL+knDLvhf
2e+d+TAD+eQZ5hYyQZMr03wHfjQ4eFQL3tFBvqUDB41XHQiFB4kvggIw9a8R
rlZYb4/yh3lJ5IVN6tu2t6IehzB6NsB5gnMLKrBdqiJ/PLxmOjDiDz/3bWuy
g1cK6Ttq4F1nqxwV4LJ9d8s3YCpudmZ6+Fyd7HOlNjLxgeH9iwEJ5KVw8XBv
eE516nwhvB5m714O3xm1m70HyzV9M1+GizY0wnRhuxO5aofbyQTb2ygRITh5
o0jiBlxxRKl2URx5dMca+wv4VaSGSRNM2AWu/YJ1vr6dTYCr+AyGxN6Tifv6
MQFX4SuH7OuuwiZ/O7iOwco57zKz4ZY/10gMsFmIcfBX+KSri8KQGPLNgJyD
UAeZ+OXd21wEW2UaalrCW45m6vvBl35UiD2DHzZRhvXgl8VW9IMwRcXp6j7Y
hVr7B+8HMpHYZf976SD257BPizH8MbTVo/ng/9+Hm82MhyWiIv4mwkcsMv0/
wf6bKu85wNUMz8zZOjGfrWpSK8HNlwcUzsMsCaf9GGF9SzOOR/COPylUw6J4
Pw7BmXbY/7Slzwt4r+/B5h0fMU+HPVzxgy/nuj9Thy8tc7legI8nbfMIhC88
Y/i+D36t169VD9Nl2VksHyAR7QO/hai7sB8OiH5qhkOPa60RsJKKrnoS/Mt7
usMHfs49Uu4A/33cmVYBT9WTDyjBZc+Xb67Ce2xkEhjhPcmW6vLdmC+4lrcM
i6B+PWDhuQmf+8d//QX8x2nLj2K4ReZVrx/sbqBYMQsXUvJPXoDTlUsfSvRg
3t3OlL0P9iVuGjvC38co9MvCJIL9nIcwCbZ6sP16M2x+493CJJzCnvoxETZ5
fbZm3ycy4ZyZesgB3ibAE2YFq1/cEXEMvlIqbpQKs1/o/8kA+3gHCAzBV/PY
1Yf2Yx515/+5i4x+5F+aWgSnF24qMYEfL1ev+sKVovt9EmDH/bI6evC9X+HK
ZDhdgjlDCJ6kOkbHTsHzlNBfWdyH9bsi/vE8fOH05rNN8OMDVnGPYIdQnqQE
+IvGgMl7+ITw42/28Juex7vpPuO8Hwo4rAhLtD4dUYcN2j7fo4fFpb+mB8KR
zHGtA0J4nqyuNvWw9d63rIVwq8up/dS9qP9cWsb34Ev6hl8JOGvnmafnYau6
ogwfWEexYEQA/lqjZV0BP031EVwQJBGfDA4JrMLf7MqsGuCDD4yG5PqQ/wtN
0+LgEdP6x26wdNTVoSvwDMXNsBi2khrnOQqfp77KOgurZTVf2AFTj6S3i/fj
eXJwhfULoL56CgQ6wLUJXXV5ME/3xPEcWF57ZcUHdv09vfQVtjEIFtOGVwcU
CoS+YD+1B5jtheMet1tbwoqd0+Fz/Hi/Q+k8z+A3d2re1sKsGVUfBmCqJaof
0XDfn933eQfIhOSFPE4bOO54vbwxvKOs7oQcrHy94HscPH9MzX4b3BI/kNwD
G22Wj/i8F+tdcV6LdRD9RSS6JAc2Gd6xoQ1Ptpj2esGnGWgLw+D4rZHrGvC4
mqZZGzy+Kr2LD94f10NPO0QmFutOKv7aQyK2/kt9owrr+b01egc7Bby6ch/2
0s10i4ANpOnZa2F+3T/hl+GXO3LebcCxKe+ypGFH9pCrSsNkYsRwtmozHKhf
zO4NFyWG9/TsxnzZvbvqNRzvl/QtA3aK7bRdguml2NdvwQefNTHKjiAvVK/T
qcN/VzeXusBFOud5ueEv2QEXC2HFDfYD3/lIxKtiTepp+OmU6uEK+CafcZbo
KNZbfJIIhZlmSBp2sNHUovol+Jr4qZkMuOnoDR0JOGhwd9QYvHbM3GBjF4nQ
2H5Sln8M8wHLG5NOOL4o+5MZfLTb/1Iq7DigfysZtkytNHOF82PUOftg1URr
s9Ow5pd7JTvH0W8/e19kh2Xe/NPTh+/epjae4CURerK1c1GwaPqKXikcq9MW
3gm7XTU7FwRPsPMcZJwgE8SMjIoRLBtU0KgB92p7Kh6A7fIfXA6G23IkpNZ4
kDfDstcbYTOeC4JtsKQ4Y+yWr8hP76bYk+G4qHLxU7BP6cyWa3BUHanhLnyG
z3ZeCaZtHLn4FtZgOTfMCE+kmM2vwb2Fz9uGuEkEpyF/8JFJmPNaSRF8Z+7A
7ltwoVXmE194+02P4pdw10ud+7pw8iS96hysus/RXhAW0J78LPGNTCz1rGgu
cCHfvdjm4AjfGV6SaIDz2J3+5MC5NrZMcfDtOzxhk/C8r9ovW3hogZ5v3xTy
vW5Smzxc4aOSZwlLL5plbYeXdtcrPIPPBMX69u4kEW6DD5oH4L37j5uQYIHa
aH3e72Ti7IzRIW949MP4iBFsSvWVRhOOZ7h9LQ5OujXRtwsW8zVe6Yb1nQ3z
pzlR36V8/Fh+IH9sP3anCnbnn6TThq+ZRZ97BFObxMeEwj2PLvFawL+Hwna1
wtblSZNSsHx5a/q2n6hnK2eLN8HFP86JqsCGV528uzhIhKrPziI/eEZs6+l0
uPuG8OFqeP4iE60bfPKTT/lf+PfOsPfKsFsWj5LiNJlw9b4TwQGrzP595wFX
PR87/5WdRCSUCJ8qhZeLKlnK4At/4+vm4UtvaTuDYKP3WsqHfpGJiMnWUCPY
96BmvRNM0qRSPwCX8kWczoNnaEmb1thIxIccntopOORYc3kr/OrTD0J4hky8
3GR6/TGskrX5rTUs6m65zxE2FrI8mgbXlw9+PgZ/1N1WMgS/+frhIQMcc2Re
km8W68crpzjISiI8+/eRTOBvbizfC2CrkymCCbAZs2X8XVj8unnyJ/g8nchp
Hbj0mi072xyZeOFnNb0X7iNehejAidHscXMseD4/1anDYSdTRaVa2M5TyKMN
VlymjEbBoT9Vp7f//v/3ht8DreB3GkWXVeFbe24ckIX7ki0++cMKX11at8Bv
JwzVa2DDxa/2n5gxf4nFvfkH813t2pYJn77FK3ZsnkykXpZ9fgtOaplM9oS5
V+kJNXi/2Dp9Gax97uLnnXBNuv7tBbjLW+D6Nybkc7nl74cWyERMqjlNOew2
NWTkDEv1sz0Ohs/UMTXmwWdVCQkTOLwlUPo7rL0x8k4UFqJWeSq8SCbKBf9o
rzPi+l3P0trAVZ1hg21wMH/8jTS4XyDeIRlmZD84MASbyXMtO8JKOjSqfEtk
Qusgi68SPNsvUmAC3+H1o2WENyqjOBJgjn0OEYMMuN7V07c/wQvW7RyF8N24
Y6Osy5g/VzIS78IpSbfVdODr68u8OvANui15YTBtaG3yXrjjVxdTG/y4ceuu
OXoSEXZ2ynX7Cs5jc01iDewhpPZJZeX/z6uXOKLgG34/5fxh3ZjnEZawytXe
+Gq4I6GNVgZuGGFY+Qs/oDj4boY//Ao2VFwlEwJOAcvddMgn8edKPeDdnlyO
z+HXw0bspfBJjn1DbrDyx1yXedjbPFdHBU51Uu2QWsP5ccut5oBTqkREnWAp
132SX3eQCLYm3YBceJsbd3Ip3BlWP/QNdosP2hYEZ3PdObp/nUx8WnF2MYSd
rt2NsoLflXT1CsPfI5u/P4NtvheeWKFF/QoxPjUIp7/cltkMX74sncj7h0yE
SfTRJsILO/VmjOB4d2FHe/hhSYVyHJydO9N+FP5OOCZ2wyGT0mI74MlK62nm
v8ivanPBfdtJhI50xgkt+PSU6FcSvJghHh0Cl34bOuENp/H9G2+Gmy2ZkzTg
/SmccjT/sN/cKud4//97KffA03Dp0XG1n9swf5P3kO/B+zuDkivh5gTmfVXw
L72smVC4wPvMjXV4beTUyUuwa0Br9ZEN1IM4k0hxmFwRzXALbgj/NfSXhkSU
CGUYv4T/ff0n1gG/b/j3fBZ+URHi8RRefv5sRpyKQowdiK11gn83PTzqALNo
8dIRcJjsW79s+JPybl0mOGZWvm0CbhB9Gj+0Ffth0zqr4CYKEb3rcX8hzOBE
Y2IBO8lx7L4HcymaPHsCa8bSm+vApU5LE31ws77v071wIWO/KBc1hbgcc+PL
7Bbk173bnfVhrWtjXDXwMMmnOAoO/NupFwlnFysufoDzLh8Luwz/UDolz7CZ
Qjwo2ddwCL6jG+lxFr7FGba+CeZdEikP+t/PXKW6NiMPSNCu1sMzzmSrNDh3
k/QR6i0UYiT1dawrvP9m+i0CdtDlbjwFt4dfenUb5n26ssAK216wmCuHTVIN
BMaosd/bcsWXYYqHjNZL2HeNsJfdSiHKTjzy8Ifjv+567gIrcFxN1YNfxp4a
LICd2eqbBeEkhhc7f8L2hk9+zW8iESwX7HQO0Px/v4us9fCok90DW5hBoONw
DPze6sW7dPjfyD5DazjyyOmlYbjH6O8tWXjjN5/Y7m0U4k76hdgt8IeEk5dN
YavBg8U9VCSiXrIgNgEu3+f//jn8/K1Vyyf4e6zJpBsspW75h3U7hVg6W7yh
DEt8ypHQgasvP+TkgA2vKliEwSxLowcnNnIIDwb2yFY4S6iSKIE16uVqttHi
/mk5dQPgyJi0WWX4ds2spT5Mc99wjx9MY6fpug++laB/7h0sxHPg3uK/HOIJ
JdnrD3xlPjC0AT6iJp51dAfen9k2PhamnqbpvgWzhDc+s4GbOg78ewmXBGVn
H4aP/Y4VmYM389AXboX3XtLQlaCjEGyX515++ptDHOI46+0A83kalWXAsnuj
0rPhDp+T5TfhH/6CbRPw3dC8chWYSvXfnAA9hQiuTnzNAROOAlwWMCFHWzrx
J4ew/vNI6Ql8esf6ixJY4I+qZR+8buicFwCruagF7mSgEHuP2Wbow3cuR+Zc
gL26hpL3wY+6hNoj4Vb5L1GL6zmEaOumXx3w4SDToAaYR0uEiZ6RQgwPXPKK
hWmtEyTPwIqGYw42cBWLrnYgPM700/Qw/OOivlMdfFHQ4+xW+LxGWigVE4XY
WRAk/2kth8gdPUJSgsXbeQQz4BwR7iYvODTxEMNNmFHw9FgZ7C3dvqgMh1FK
/y3AzcXfv7DDIxpu3NLMFMJSLqx2fDWHaA3wlnGGp3tfZr6CZx62a+bBf16b
Bd+HOS5fsZmCvWfCrl6AFxg0ffazYD8knjwrBBPxXjFWsEu3p8jCSg5Bop4n
PYMzX8ttrYdX9EuqB+DnNh7D0XB3XM0nHlas/9LxN1bwUuvO74bwhcCHUTLw
zpWyvzFw9SFT+83wjGAacxfMxPHiePdyDnHwAlmAiQ37TSOUNR0OD78gqwnX
zf4cd4Xfft6lEgy/4O8uOQW7H5HUb4SnVo8HsMLXXoZYb2anEGsxUnqjSzmE
obb0jRPwfqbsPcXwCIugrw989n7Gd1+4hsos/A28nfnAq/NwIf9Y0jKs3iF9
mx828yrOlOWgECr9tafmFnGemNtfuMAaur3bauDKKcnKAjhL+1ZbBPyRbrDh
B0w9kxhmAV+/Te4Q4aQQ2prKWlKw6kluig2s6H+TgQreZpE5mAaXFoq3fVjI
ISwHfSaGYPtpx6AUeEdtyo9dOymEpJHMKWe4kJl+zhj+See7fhym6qxdjION
hAxeMsL5W+tXu2Gxt8X2g/M5xJUypr/MXBSC+Xfc7gJ46HvGxjmYYYi6ywd+
lxG4KQTOTVnyPwdXTL+gboapdFxl+WCPZuHNW7kpyJ+3xn7+ziFeKX6jPgW7
Tm+KrIRZz81vugtzsnIqhcKnqM9QVcJHY4snTeEZi6m/K7BeFCXiIPzeqWft
MA+F6BQKOLI+l0MEHtqx7AqP21UMtsK1BQ9/F8KKXl7+SbDkT/3pnzCrW+3+
q/DtGYfJA7wUQtU1uvkorF/VPmwLl0dM29HC5mYevenwpe+d23pncwi9T04f
h+Gix0oZ2XCTSFEz3y4KceOdzEkP2Nfs2DsTuNvlZb8azHmbrSQeftpR6bYT
lgw6TOqBs2e16SdncogHAWlPWfgoxJkFx7RSuPy2SZQWbLHAJh8Ie7peCgiB
rRhUWvXhy4657s0wjQnVxX2w2HVl+627KYT1ksrPhV85hJu/iMkpeOIvh3c9
/DXX8OxdmBRyfXsMfGjm49FKOKVCP8YKnteNF1mFtXIadsvA5C9ZnHJ7KITE
9eosatg/avOWGzCbmKpk13QO8diTNFsIZy4blKTC7+OTv/yEN8/8PuoCv/3d
23RgL65XnOftCZgxwrLYFg7oaD/ODF+5KZecDudM73g39DOHcMrWDxiGd2b2
KBXC7RLV1/j4KUQ/m2jFHZiH8Za+CRx/nk5eC2bUdD8WD5/x9njBByv9qhPo
gffluYhO/8ghdNdMt7MIUIjXG0uplfDMTWL6HCwVuZ0rFK6wdfr4EOa/nRlq
Cht2fXvVBK/3d26IwperCuK3CKI/tgW5rH3HfpKq9jwJ215pG2mBzSX4TO/A
hS2PdRLh2LcNihWwN+PqWzu4bqycdwV+oTN24Mj/r2eurskKUYhfuSYx2+AU
uoBeF5hT0fwveSqHiOK6WFYAS/LMWWfCVN13Yn7AO62Z227CESemr4vsoxBc
sm8lVeAx2yxNG7g1YzmKHY7TyBdOgyu63y2MfcP9L/zbNAQf6ePQfwmn2yb3
8+6nEF+6V1/6wUrZAa+M4J/9Diy6cGnVm9BYeJjB8Ro/TCpUtO6CNwWsNc1O
5hCv721XZBKmENcv7uSvhn3l+Vk04X8FtR6P4NzegK8P4KSEPx1mcL2jXEUD
vEe2QVACdl6SfkQtQiGeJO9y//s1h9C+7W1JwOnT1C3t8Mpm5sO3YelTHtzJ
8NboWZpymL/ktp0DLCjJ93kRNrdkLlWA+wdis6UPUAgfaxnqHXDbcxMPZ/gW
eUKzdyKHeBbsoJYH8/YIx2XDw5HNHFPwfo/VAXdYqs5lbJ8ohcgYMBFSg8UF
rxRZwnV7NO05Ybuy7Nsp8Bfj93kT49j/AXLqX+DSzMFfr2DOaGY27oOoV/z3
JO/DFRNyA/pw6sQLJz14i39OZhT8isEtTwCOuW7n/AGWLmn8NjeWQ/x7eUOe
XoxCDC7lCNbAfbpt/9ThN9N8lyLgJl3nhgBYpkQg1hzWKzcPqYWp7V63ScC7
Q5N1NmCCf4jq32gO8aZzH8cxcfy/9TjZ93Bt6PpnD/go27BtMtzUwJdcAn/1
fRPvAFv7hpr9huct9zcpwFINanslJSjEzY+Ci7RwdZz2iAN8+1sxf+9IDpG5
np6aDW+u69bMhr1XlS9PwJ+9A2+5w59ipfcKSOL/i7c9VYXPkB0HzST/r2ep
DRywXfX848fw96kdP8aHc4hm4yajz7DrARqmVzB19iQ7hxSFONQRfcgfTi+6
0HkeXv39UlcXJjwZQ8LhD8W2rvyw3TYOlTZYVCQvYnYI629h92/bIayP0/38
d3Dtw+1lyrBrykxzOMwWsujkCytTpkcvwcQVyf1V8DWpu+tiMFmo9Msa/L4h
nfXPYA5xtSU4Sl6aQnAXm4q0wVEmJDU3WJQ561gS3DOw808R/G0tQNse7jDq
KpyGF0NXLI7AtB97LUVlUA9G/l3fBnNoSnBcgTezJd4lD+QQfh8+NKbDscea
QjPgUYsq92H4mkdwghvcunVNmE8W5390KO00XFXnRzGGm6Nbc1lh3WdGgXGw
ZfaZlyNfcgjeVG/ZbnhW4VJ5EZzU9mOE6TDyvM3Wqruwzb6ccE1YWPlUjRZM
9+qlQjDMMstWxwfv8qH72gBzBnjV/ezH/gosiqCWoxByfLdqK+DnPWkKBNzZ
TVP9EJZ2Gh3zhidqxSqNYQsj59DXcOjWb6UicFnCGdlF+HjpkaLlPuQhWZf+
Q/LoH7O7sxthGumvvk6w3vukp7Ewd1y2cC48YJcXbQ3fsX3dPgmLDOgFycAt
2RwuQkeQL1QiPalhb8tq9svw1zfWVz/25hD7E1+XPYGjjTuMn8Hndf8Z98E3
FTvUnOEH0ZHrnEcpRLK3texxWNvSNVkPPiobuYcBlql/diwCZrh3gfbLZ+z/
ql1f2uEcz4I5Euxl+NWLVgH9RzHlsyf8I/ovlyp8dHh/lTqc4mlZ6gc/9VNJ
2wlzMnLovYN7jq3f/0rJIcYNOGbW4ZUD6rYl8D1jq4dHFHFercRU78P3eTeE
bsIPt2YL6cFX0r5VvYA9D1RsEoBL5/cY/YJ/TNkMzJJziDX2jFnRY+jnl7PL
3sGldB4PrsAHc/0iwmHngYQ9z+H24YUrl+D8R9tKh+G+XRtKYvCKcL0GnxKF
MPBKZV3/hP6d2zFsDJuyfZlogcv3Ct+Mg69TF5YlwAqh77d3w8KWPA+uwJT5
msdMx1HvNXcbysFcl7ZIaMIJX94IbYW93se8ewCLic3Odvdg/c/e0GmAJQ2q
KtLgqt6U4U0E5me3fQEucMo9nuvHYY+0fedOwGXKY/+84OTVKjYm+O7BtdAy
ODBm7vNAdw7ho2DOswCnh71NzoNl3FmzpE5gP28ImHvDgpNsMtfg2s0Ce8/C
LY+sqnLg4JI3Q1xw4a1NZ77CuyWnn0x2ob6mTncJnKQQeQ/LTUphMQ6Ri+aw
x+gezgC4hVI0/hge1dnbqQc/+xXk+BnWm33zQACWNs+fZz+F9e6bIeY+4vxL
8nudhz+Kvlt8BydYjW2Ewb/WREjhsBn1wv1WuMla/NIleIxZj3bbaeQ9/3ZG
MTg5hirsNGx0nebdWmcOwRL9h+kerKbaf60FLmdRi6qEH+7R4E34/3XOYbZV
eILDoMkWTs5oijmsDJ/+43IY7m74y+4KS9Qr8W6BxW/7xRTANkU8dV0fsH4d
+mw/YJJAtH0qfLHGPVJYhUJEHs5ivA4Lmn5jtIaFNxsWH4e3pmaFPIN9MtIu
MMA+CSXbBuAVuYeL/R2YP9RY/blVkW8/MsSS4D3Fb//qw1sjxGU84SNDZe5R
sFfI1Ac1uK+baq4DfjV40oETdo9NsKdTQ714Lrd14n0OEXTg7ogaLLnY9OQl
HBz7yug+fOjnoqwfvDJ45EM1nJZe3aoDq9LRq/yFHQ+LmO+Bf+2ReHNUnULY
VYj9nm7H+RBIkbgFn9Dp8K+E5bnM04rhwwwM7CFwK40Txwy8jWEqzRhOmm8L
OniGQpy0t5QSgfeMe6xegYOPeVYutaH+D7hdfQ6Tn4mrNcB8X9/1DcMNhXc7
o+EQapOzfGcpRJu/s5ElHHjkdLkxnCT3d1AKfhDmLRwHXx0Vsd5oxXy2bXNs
F8yZ+nvyPexN6t3EpEEhakJNribDRj4b1zTgu+8sflyF2QLceoNgDb2tDkdh
vqYjyvXw3GX1qW3wrLpmAZUm8sJWUVtyC/IJc+FOJbjNkDTyHK7lv3zPE/7n
2mJ6A87wt/xWAiu4BPWchPcqvtT+Db9yGNdghnPP6ZVKnEM/9BmuGWzOIYqr
T+1ygB3eecvlw1mJvr5ZcJtGaY43vGWQ6esYPHMsgvcsLB09fWavFoXYyKUN
5YJLqnjyL8LRLwXWvzblEFM28UyJMOu1frsSWDvcyuUTXPdb5pM/fFbpbheL
NoUQNBM7oQubeHyX1oKPt9Tn7IW/K2dEPYQZtf6yzDTmEPbZhXONsBgN2eMt
fDabVmezDvIWnfZgCLxy5mU+AX93tztlAs9E5e24DZ+3EcgQgSMeLNq+hn2m
b9MsN6C/SIXXLsC8oh62DfCzR7f4Dp3H/HiYvSEa/p5b4H4NLhQ5L2AJP3ko
9zEHfsgneUcKlj/EKPoV1pco+PyvHvNMxmE/AV0K4evWceg9nPojr9cMZtgR
EfwYPr/DTeoxfGL7/JA9/JgmJJAC3wpelj0C907M9bPpoR9lPXlAA9/Pz5bS
gWW9J/p66tBvrQrvh8Kruz8cTIeb6Wg+N8N38ky8XWCF/DzRrRcoxMKxBy0E
3K6Zfvsk/Pq7IScjPDgz9d4HVvzQcvlLLfrZ43u738DqWwZzSTBhcMVpCT6T
HrPgAV8RevpWWh/r3TitqAZX0u2jd4YfBU75csB5LH+Mc+GCv0GNYzXIl4qC
WZMwRaWFthimeZQ0L2jwf17P17gHq7JYEhZwbIFsqNZ/FNx3OJV9GAdwFIkS
2SNJyghlJPtJyMjKioRIpGFmRVaEbCWySXJUtoQiWyWj5BwjFJGsvKEker/9
+bme0+U8v3Hf3/tKwY3tfrcy4HQa2zd88JfqT30UuDFWfOvMS+SXqXv87KfI
xJxzpmYN3H06z+kkfLm0LDgCtudaK4mFf19zrjWD1fbl/3wF7xtv+W8v3Hcz
U5XOgky40LSI/teA+nZsKuwYHPefo+1LOM865HUgzPz2ye04uOLjpR11sNqj
1LYzMHNHgclPOLVA+JcYLCwonSJjifo+cFpktZ5EGCxuH3SFc85In2qHlxQV
+R7DfjrFYclw+OZq66+wdG1XKToXYWUSliV0GvNa++0hKfijeN7IWZgxZn0z
Fexzl5k/E1YW2CbR9eJffew+MwD3ZzaYZMA+B0fT2K2QF/m5/C7C950Jykk4
sI49Ux720PnOFgdfjHvWQAef6Fs0eg0/K6X61PecRMTs0IihO0MmPijNU92H
06im2o7B3Dohu91hyuNBqiCY7b8aZQIu4t6tWAf/MEy12A676VV6/IRfB/B5
DtXh/XTTimSsUd8Tj8eQ4NPcvZ9c4c4CjnwfWLPegusxbEuOqdWEC1SlDL7C
A0qkblZ4Kvv0DSEbzKtzl8Y/1WI/p/qqz8LpdB+WS2B/npyZDDg3e4IuEI5W
fc4/AC/1pnHowesWoifZbVG/q38K8cBCrlOhJ2F65zWprzWoFzdXKmJhUaoC
lafwvnzziVewzd2fWmFwzdstbHRnyUSoxncjYzicnkH9GCwmlGAhAE9bWrsH
wqhhNvPPMG+3U2fXwic+tp57Do+Z/XyzAvNOWzndgo8wqv6StiMTYdH3nC3g
9NkPe11hkZHAi/th27/1Bo/gX6uMF5eqkT+1V32n4JWfRy80waldYXl77XF+
FnedT4DfJNu9sYXlqe6ftYHf34//kQ7/Ue45LQ4zbzDxUmCZxgcmv5/ifpNG
1djOkYm2B3tPdMAZj6kvGMHOm3XV7v4zo1dsDLxthUvOASY6Fco74JzbCaLS
8Ocfhv2bHchEw0opLxU8GFG9ehQ+IH9tW1cV6lGsG991+JL77Fo6rMDgr1oD
N9dt+eYMG2wi2y7DOw519h+BBQLDgqXOoz5MKTTRwvTBN3KuwOZrRo/fV2Le
YOprIP1zGEtyLhwq6T3yBWbO8A9whZu/OP/Z44h6ahVvrwJ7KZRw28BdQ3pa
jPBvyeNyaTCfXKXYQAXu8xtJ436Y7UbrtofwWzbnKzudkE+Gg+euwk07liMM
YMrpyc5j8Ezju9xbsBXnShEzfOcQTV0b7HSgNGKkHHnM7sZ7mguYH0rYzj2G
6yzMZ1Thwhd7Va7BE3z+NP6wz5WP7Nrw9/JFrmpYfkBtjh0WEqiV/AGbcZ9s
Hi9D3nbuUz/ojPXXYkwtg+2Tj1pcgpX83S4FwVyFG5cewgrdwSr68ImHTEHj
sK+VMhMvbJ7qlrj7IvKTwv2PX0uRP4KF7lvB0SFVj57CkufFKlPgGH1P3zA4
50Roy3t4vGpY3RiWUxDv23GJTNi9X9wuAB+VERk/ARc2lPfPlSDvEt6LEfCb
pN1ZdfCCHcffZjjHUd4hCpbLpd9GdZlMGJisi5yCVWj0uZRhPg+XWSHY6Nb4
Xl9433B08X/FJKJWtVOyEu4mmbm+LP43n29R+A5fXnojGQfPq905Jn6FTDzt
m5+1gs3SPU9cgOtQLEVhC7kHJvnwRI3i+Z9PSIQel6jVGPzs+7ndrfC143/t
+Fww7wsoUpJg6TbhCxZwqv2L+LNwV0belTvwze45TUk4ptvVowceC3rze+0x
zse5eO9trshnsebFr+BeG+pr2vDNHfFnU+Dp1taAMFhXwIvlPOyQNRz4Eqah
0DdKw0lzmsF/4POGuq5UcNMz6hB5N9THbAW+rkf4PrTMIVdhlU/97enwMYpb
cCm8RULQw/nf8yNCQbNwYzov7xHYTFjsuog78tLx5qbN8MqT0GsOMIMmt/O7
IhJh3SPhkwPvLtvFlAMP3D7gOQyL3+8puwJXr/u7cHmg/spImyrBKqy7nU1h
joBjy/Rw1QDbuQRY+w51cj8J/cLc+kwn/CDZVSYfroj7ZUrvSSYMU2N63OGu
iEk9Dfh4lcVlAt6kJawR7Pkvf/bRbYeze2sVn8MzORvZg4UkYlY899AvuCiH
cqQQPmwzuE/2KvLCLvsuL/jFRUceN5jxUPo5dbj3lCbTY3j8+42fzHCVmA/1
Vzjal+/WyEMS8ezr2o+9Xph/Rh14H8N8Ke+/2MJOhPUjP/iA0kZ/OlxZQquo
9c+D/u1kOF/Hpp0NtvfTq2b1xvrsczL5XIA8we9WYAg/sRIYKYEz307eiYaj
aW85XYcFY0tD22F2pfwFXfiv3VvXTT5kgo7d1ZsLvnpS5QwB73/8be3LAxLx
8iyVtj+czMUZXAHLJXPIVMO6nks0ITDLUtCuH3BeX2iYAZwSqrzloC/Os2nT
Zj6Y/bje94vwpu0VN6bzcX7USygF8Gt2M+pqeDL4/MvP8LubhdfD4G4a14f8
fpjn/J78OgmXdr2JPQ130Dp47IaHp/0978LpGp3fZu+jPlgGWbyDRQ0m7Wrh
P4L9ykzXcL8Vy8kRcPiJYAFd+PLeQ3pmsBnl+qab8JfdZxsE4dquri+NsJ3O
ManveSTiPxnP9nV4sLo/9wWstP1SoYI/8uiNXSzRMMX2aaQXrN3GEWQBb5Uy
u1AGN95tmtkHc97U0pqD9zPtOfUjF3/eIXafaACZ2KMp3fgSLu3Zv+k8fNdk
RTQObulhHcuBRY2vJFrBj51Nnw/DApYpP0Xg4pyvKVzXyYRlyNUzKzkkgsq/
x8MU1vq8+WUz/GOdUT8BdkzWFkyEiyXT93fCruXEDRs4cGfg3y2B6O8nv30+
AOcXV5LV4ZRobbXVbBJxip4oCYLrfE9ntcEfhHbdrIOtpAR+34Ztthqe+Ql7
vr1nagdL1/VJyQRhv863P5GEo4hiOlf4yU4S7Z8s9N/0ocEimGpW9cwruLrv
TPEkrMwQVXYXpv8uFSIYjPsQHkHrAHf/d9rEBj7io2ghBWt9JgulwdwruaSN
TLxPc+HyB9iAt371DXws420rSwiZGNmI074Hy7kfT9aHFWvY7jrCbVqsDlGw
mr3hZ5l/z/fJSrfCdjsJCWq4jon0lyqUTGz9PO7dlYF5dqtHpzIsPq3SkA6P
88Sn+sJcR/XpnOF1LSqHSljtL4ueHMx8t1XyO+ylGpOwCT7NMPrrwA3kAY7n
73vScd6L9Jqc4LNZuexZsPs1puj78P0FZfNLMClYyGQUvrEnLlke3miM4+EN
Q73UT35PC99T1/9kDldFGTO/T8M8wnD2YRIcvdB6IgfO42u/3AXrpiyEX4H9
AkOlGMLJxPPU7npF2Pdw0rImPM3ouLIFHj2+8iwENthaIf7hHuppdbH/C3ii
8KldHnw/tk5lFS6mcU92hd3f8v2VvUkmPkt+bleGfQLeNbjBVzUZVrfCC9nD
QY/hcJtpEXIq5kEVJeIrfCYp6FQ+vMlyfn1vBJmY/NUZ5g7TrS7X2cIHi3pL
VWE9QWO/dFi/PnaIEd42SCNHhhX1qWkHUkiE5z76/3ZGoh67iksUwLVb7Z8Y
wGLKO0w9YdYY5gu3Iv/9fgDJ7yhcWsYq2AZfPvInczvcEnRpiDoK3yeZrnHw
LurDGucdFfj8Rsfnh7CIGLeeH1x3S32TF9zH7LqpCmYy9hY8BjdXctd+h49e
tju6Axbm5XYTv4X6s7jZejiZRBzUubLvAnzh91lfEsyowTF4H+7N9EryhheY
2eJGYfulY4/U/z2vclTjjSYTHuyvmpjhO4eZlszhEG76gY93SERlCkNBEnyX
i2q+CE4dszrVBZ8SK6P2hb3ZaegZYlBfHXnZNOFApfVqTTj5i+q+nfDoKX2n
EJirgffw6G3Ua9f/2F/ARQzl6o9h68jZ5l/w7zHqk34wuUDJXTYW/dqS0fo4
fKlndJcbfDe6y4kVVmQYePUIros/4T6WhPNlKew1BT++Hur3BDZvfr17bxzO
9xXP4Gvwb73mVzbwqDf/TS04bo3ZMw1WLLtxiw026Kvg7YcFD9+P/ZSIPz/8
qJklnky8574eXwyPc61e1IcDfFgS/GG2+HSWKHjg/Nl4bZhH43Z1C0yz7hzL
/s8qY2eoEtDvTSVvfU5AfgwKpVaGTW48CS+B3+249sAHPpU3FRQAD/5o066A
5V4N++rAUYecZ+bh6B2xbhww65uzsWKJmKdifzmOx6NfdjyRdIRDLXefKYUN
JY26c+GqGGqj67AltbbrR9hcNfuYbvy/+5XMxJ2E83jzlwwnvH2z/BNTWCxg
u9BEHM6/6qETCbDXkZGdZfDf1etf38CuPRepAmE2lT3hW26TCU2billd2Gsb
zx51WHi1mswJa1258DwQDnvm2zgRi3rosO1ULcxQuUwqg4d/0i4uw7abDiYG
wvMHzG5J3SETwfVCPifgbXS/Ba/AXX/6rbhgh+il2kK49oMm8SUG69moYTwB
29q57ymHjR9/+7o7Gf2l2pImCJYyngy0gsfnNz6dgEerj7ClwFwCdi+54KDP
I4Xv4Cv2wZlfokmEMnlImeku5oW3Z/zKYZl0yR4duMt3xSQITpQh24fDmwL0
JfRgvwcfll7ClfN2tNzw9hXRm3/gmq8yw19ukYgrYn0c8ilkwj2kuaz81r/6
3lfgCRv3MN8MgmVNxORK/nmO11IPHjnZ3/INjlyYEOOGv2lTjPenkgny/KW1
L1HIgyqHxuzguzRlr8vhB7IjlzPh88cqU4PgLJnPvyjwx1av83pwAKEcxnaP
TGTlLx/ihh2tZ5mM4OFlmbUvkSQiOOm/1GhYv/dQSzk8NW4g2A5HGsxGB8HP
zakf0aSRib9hjsZ6sOD3rTKq8L6YbE5uWLnqQq0fLOqfMvQlgkTsf7RLrQrW
uGiQVQ7/7Rdp/w6rurXYBsFzKrf0xNPJxIf81d168PYvar1OsOPu+REuOLTX
0Ow+XPEzN+PLTew3fSVlBL6twW5ZDg/FuVjxZJCJQ/zabEHwqnPQRzPYO12x
6wQ8lzVpkwgTfbM3ueAG6fzRTthz1Eb1SziJKBR7ZkufSSbu9CUslcFPowVH
1eGUN6GkQHiz1bh1EMw9JGt9An6e+XuoFu7lebiDC162uGC5Al/KG3g5EYb9
TBTvl8rC+kR2upXBxvpaxldg1smg3YFwRcKzt4VwXM+PTl14q12w9gTseFbE
jxN2ac5q2p1NJtIe7xKauIF69JxV2Qr27Xz/thTuMR6tvAvnknW9r8M0t6gl
3sGyX0J36cLlTtfyt+fgfbYFNHPAa991eHXgnw5yF8ZDka/E3BLD4Me05Yyl
8FOeObqXsBbdwpMA2Lr1pf8anHp9zkAH3nJoZkEuF/PFjSfz7HCH7eVzHrC/
5MHYzyGYDyw1+p/AyXc9xErgdUFP7Wm46p1Pmz+c9/JXjVAe8uaqqp023Hrk
g9hZWEGo4zcb7BdLn56e9+/3E1lvfwrG/W9LYiDDk8MCYsUw3bSn3877OF9p
3xuuwYyrj6b04U9PQ021/j3/o2gWBUvpkqdYYaafAk0tsMuleb+xINT/BWtJ
qnwywSbdwfAETptevKcEj1U6pPnB+jPDm31gFcYWkeOw0yq/azlspjdZtRP+
zfWMMgc7xr9RGw3EeTcsVBN9QCYOzHh2PoKXcxZIDrCPz6iZL3ydNY4lB951
gmlEAx56dMN3CN5/neo8C8zv2jPCUYA8LvT028frJMLW/qqGMaxoedC1CH5y
y5UUC8dLXf7PGxaca9z+CqZpvXxVHe6Ku+S++SHyi5jU8g647erlPgJ28au5
OhxAIjjyW+T84bMdtD8K4c97rqY+hcUOcrh5wcI/rq0uwowt32bUYKZdA5YS
hbh/WTccmeC0/LiaCzB3/9jooD+JGItL58qHlUJoLB7Cv8b+eo/Ch6q/dnnC
89l1fTwkMvE07rbGUZjc0yVlDp/ZvalmG9zsqxCXCH8OOiI+cI1ENGasTXfC
B9sPZT2Ap9TYNemLyETBtgUmD1jlys1sdZjKySNQFR7ea7gaCLvN1c4ywF0X
XY1r4fWnHZZkPxKxT2uqaBmWG0xvvQ8vvXhKI/WITLS6yB5ygzX6Plpehtdv
Jd1Thg/Enyl9CKsef0q9Fa74IU03Dl+szr7wwRf1lc7Oiv8x8teyQVcuPPl2
ssQSfsDZIu0C5+u3bEqG2WX/JivCetGr5j3wOXuqX3Twh+ibJMYnqK817Rbv
fTCfmV5aOw5LGZk9y/b5N+891AuFTVRIHJdhz5PKmS/gwZRmT3lYOEFk7hfc
7Z3fvRmmfXRZWbYY67F4QqzXm0TwPqSPdoXZd9XeyISvRv2hFMHmOxeGnGG+
U9r7J+HsqW/ScjA3+6zHnhLsV8WTSBo4vGOq/gy8GHPkY5cXibDyVmJIhetv
RR5Kh0v2Tpm+hwVbckKd4OgP37KYSpHXDIPfy8A/Eo5/1YGPawjvpYJXT/8+
FA57Pkt277yKeipP5/cSDmt+U58K0xy8+HINNgp4xXAe3qG+f8uRMuzHrzgz
KXjST1HfA14w4ste9yQRYZSCpCfwfJr71Ct46dwl8lfYby5O8i6svieSV6gc
9cf26lV7+Cr7uo0tvLJFsEYSTtJ8nZsGG66n/Pntgf16ujD+AU4y71dth0uv
XNnHUkEmdot9DLoNt7iqO+rBfvGPG2zh4Ub3ggi4NkNj4wBM7/zrSxOcd+GB
0i937PdFstAGTM/Q7dMCl75mOqdQiTyR0lieAMvGZ+VchU1Frs+egWee3/xY
AlO/p94nCrdbtHPPwA1PDM8su5GIT05nzfZXkYn+bsekRvjgwskEO1jPUKs9
Fm7/kf46A76ivvjbEs64prqZAuc2OUjshxsiFVRYnyKvjufa/OdKIsT3xnoZ
wEYvCuPq4QUDhSdRMLOj3wuUFmIzi+pECxy5xDpjDl91SeehqiYTTkG+nHth
jcsnjZRgq10Pjy24oB/tOBvuDU9PZF+ug2ms22vKYLo5++QIeMkyYm4Wbjrx
/bkJbMKYIyDyDN+XS3t8N8zlzWJyDt7kfJF+9grqbfZQWBZ80vSU+DP4R/RG
1QC88p3JMAymU7s2yVZDJizMEt2M4JhmAw4jODt1JIEPDuEK0IyGk3tWSr5e
/vf3jTRX2+BEtsG3lXC7/qdc6loy4Xwt8lswzC3P3a0M23LT0OnDw/RFaz6w
yhYtAW6Yq/W2cAUsbHVK4csl1Cv3fuN5mPGAzMky+Aurx3XROjLBFzfodB32
LXV86ABnpOlf14ED9Cp7suE2x5hEdvjH7OnVQdh6a0r+p4uoh3dP7+F4jv58
78rTJxf/9Y8K7ZMwuzhzux/8mee8awzcRwns14Tp/romt8NbntZMsMCJVH21
NC/IxNrAy8WPzshnQomjKrCW1Z11Evze9eEmP/i4kSy997/nUxzClXBydw7L
MTgiYVRnAT66MMDNBE+7Ul8Wq0e+axsVGLyA83QrIPY8nHWxfH8BnPPFqDgH
nvvv5AEPeC48sGsIfuhVL6kKh7jRznM0YP+3/jrEAJsXfdlmDF9v3pDqdyIR
l+V3H4iF79S9k8qDq3aXa3fAfluuHnKB5c5nnd/0Enm//rOEIjy8fSJEFV5e
4hejg8v4b2T6vfz3+24i+945Ij9k+D+rhJ+rUu3Ogh/FvH238O/z1x9wXoTf
/vCdFWtE/krh2iEH/+q/TusIm+Ra0tLA4krDu3JhuvILv9+eJxH2++4cHobF
xzTn78ERaQ/0OJtQ39UWx87DmdnM54zh5tmL76TgHIUPvrGw/q/ypnUHEuF/
5UdsB/zd71XZK1j26KW8Tc1kQj2yODsZrn2q/FQVvq9gH2MH0/c7vfKDzfMn
fCTg7fdnhyrhjpHD9qvnkIcE38wtwAsbZidaYZHTm/6KtWB9eDVlEuEDBsk7
HGGSziYea7h9U8juXJgxN+GvCDwV1CY5DE/IzY0v2ZOIhPbzKpytZIJWkLv9
JVwyanPCGL7my0aKgQ+/LbOIhROMRqMsYL5km/MdsP5LP2ch+IzyefdNbWSC
c2Rc67sdifjY3hqgCi827Nr3HM5XDo7wg50DhKkj4eTsO4mVsIko9bAJXLxM
k74Azw8XVe2GJ9Tf3BdrJxOvngjFzZzFz4ufe3QevlDmcr4ath52rsiBQzYi
lW7AkYeO1g7B5CJPZkM4I8HtJUcH8mOn5AQPfIN6rfUk/OFa7dNJWxIhHTn6
OgaOes0RWQ5nivJ3t8NX3qlbBMJl356+o3lFJvYWqgnrwhd6SB9UYFl75mV2
uGh0hewLl3KUNn6ywfndlTVQAbcPCcQ+gTPjsgfn4dB2+1N+8AH5tUHR15j/
FrwENGGm3WWDDnD2xdNfmWFZ7caBbLjbgLlk2Br99tkByiDsWZZytRDeuPr9
A/sbMnGC9F3+KhwauuO9EWyqx/uHgGkmI7uj4bBSznpG+Er+mTdtcO7Ml0Dy
GeTtpltt1J1k4h3rTdX78AdN1kZlOID49ccFfiC9UusDHwxTrlWEBeJkKsvh
mF/G3nTwfus3j+fgb2VKUu+skP/zX+SLvCUTb9tWvmXCFc4MGefgzfph953h
rWVlSVnwxdMTpw/Dj4MqIgdgdVpOFmo4dHBHIFsXmThyjq+t8zTm57Y2D0M4
4daSXyocoU1xvAXrJWaLO8BR5zVOt8J/YnaNHIS9BBn1qbrJxJ47LnFrliRC
LEycUIJ5nieptMN58YWHvGFF3lszSXCzTtCeMli93TTVBvasLmWZhd36/1MX
g3M/KlML96Ae2TjML1tgPxr3freDN66SUhrhXU7nRzLgC4eaiFj4aB9WE/Yq
KJ60gCO2rz7b2Yv1mXWJEYJHOE880IdpeTZJfT+F+/nrZ0IkvHrsUl8dfLri
r38zrBL40DsCNjKwd9yAyz5Vc5rAv97uNlJ4Rybeh2ZU88PEEXmFq/B/Pmbm
38yx3/GP9pTA0f2ff1TBMoN+W7/B8ZUaCSFw1a7734Xe4+cJ+x/Qh11shMm2
cMzxm61csG4u3Ys0WHi/o82EGc7nzNG8D7DXMM9KCbx2tP8mc9+//p4f4w9n
PWy7eAK+L7RJUAve2LvT4CYs+lnu6U74b+2zQ41w81tCZ8QU++teu/MPvPRn
1xAJ9tHjXJL7gHoV3nvJC35u1N3nDjsEnl47Ckvf+Fz5GB5eexa1DW77anRn
Cj7MNsdBMUF9ucnjKdhPJrg+ruTdhylniZPWcM3lfglXmOt6g2QqrE+JrlaE
6cbSGN/D3Yc5j9LBN+N6p7aTkafSfdt7jf/Nj+eatWHXXaX6mXDbJ6OsG/Dh
9y/eXYB1Eu751sM3enPNZeGZTBXjVVhM8szA35Mk4vYOlQOyFMwDf2dPv4E5
v6VscoUNTpsO3YWtpQ2GSHC2adJpe9h4zrZ8AvbY/JAiAb/e/TZy9wDyQVCS
2aoR5reuZJvTsNOgaW8L/HGjRiYZFhOfP5EAy1Qp0PfANVE2rVZw2grbMMMg
mfhBX6AiDM+1nyjRhPkaWir/MyQRzJIjIcGwW1OtWD08KtFpUgdvEYnMjoKP
drLvW4EbaSVYzWBGprrlQ0NkQs2dFC4A7/9V13oJ3hq8vjJjgHoSz5VcAI9r
iTpVw/WUnnOf4NWP4v2h8AZlQopvGPfdgl7DAKZNNv1rDrd31pVyw8UsAp2J
sIyRFt8XfeQXE63UTjjvV9HNUtj/7OtzWz6SidNDkwv+8EllkuQxmIlp7ZQW
rDs7/isAvlwwVb8TVvK61lQNT9Y8FhrRQ78cvhz9H7xirRtFgqP21ZlIjGD+
LHw5exXOMj/PewE2Ld5heBTedfXS5zzYO/xIKSM8F/q28CNsqy7PTD5BIsYj
ol24RslE4DqLax48HPFAxgROfdXSeQUuieD9FQt/em4kqgCrxszVdcA1s1Vh
m2H7NN6gTWNYP9elkW5dErH49IGaKjxpsU0+He6ajN7kB295uR7vCL+V7Gqp
gFNqOial/vn25fB52N/qivK6DuoZj5Om6CesZ+1MQgcs0fFiswMsOac+cRsm
ct2as2Apem85W7iyKChkAO4SCI0Qg52nv6myfcZ50btAXtZGP7cvXzOAX+SK
7G+EZ7j7q6PgOtlmzxj4Mru5Zwssxiv/8hQcYykt+RdOuRjBuBfeN3Pxq8I4
7o98mdm8Fs5P99/cqzBjWlVWDczBsHi6BM7NvzMZBgvkqrJ+g6lcDCSM4LXU
r6+FJjDfM4x78MLhK/MhtvDeROPqyeOYx+pPyqfBChyZv8vgH8vM833w/pIm
5etwWK74/R1fUL/cm69rw3xt+ad04Z0e2S9Y4agLfozh8Ls28z8jmujXsUX1
DfB42LRCEayvKO/+G77beMrbC9b1FNx7eJJMEEm5ZUdhbxXnPld4y7b2GUb4
Qea28CI4W6NDiKyBeTV12+EvcJPRgzN5sJWM88TuKTLxU9Pm9hU4zkPw9mmY
QfFHhzy8w0peLRl2U3NY3wTXLhbNd8Nf3csOdauTCDula+kMX5GXxwbt0+C3
ygVamnBX3tjt8/Dob8kfQfCzt03Nh/59/hpbVi1c6B3y39ox9JeX5trLMKmc
T6Ad3tK7vHhwGvkx5Y5eEvyqbDHtItyoMO1jDWs76ao/gOeLefJEYNOVv99G
Yf5tom9+qOF+n9uZxPMN++PI9qMePlkZIm8G0/QNc9+Cp2b1R+Lh/guhhBms
v9Pnxmt4RJHWQQA+IbouTDtDJuJszkfMHEX/lRt7Q8B/pvNIT2FPQsD1Gnx3
8cXrEPiI9guWKnjm1tNvejDFrLpiAf7vdcxWLnj/FSYzsVkysa39qPA4gfOQ
1LTsAG++8069GN7W+T45GzbXOmbrB6vuOnZ4EP61HO+nAZ+O3t7HNof9qKpL
2gFL8Mp5GMJl91qLBlXRH3rrdtyC5WueND6AD1VkPW6Bb4hcJbvB6y0j2n/h
9j9cs0pwJWPAhMI85gvdjL90sFiMd9BVWFpkg+WdCu7HiS7ukn/PSap7M2Fv
/RsV0/C9CWuZC/BESrKe0AKZaJmzOiYDqx6k/WIDXxmUN9pQRr/gehdwD5Zp
WDrzCp4/9Ye1D/5cFn/hDtz3340ipu+4H+1bPW1h8tyFozrwVrZzAWJws/6j
Dzdg7SfpYctKJMKW88TFevhSYUX0S9jXUHvjFyzL8ygxGu77nZcos0gmqjlD
75rD6vxWQi6w5lP5tD1wZL3b00JYiaE7Y1aRRHiMjWuNw9SimlnV8NvISsqu
/5A/hdOzQmGb558vWMAPeHoz9eHvQS6/kuAUzql0LliHciriLSwh8zF1XAH9
/3UWO/0PzKehFXeKYf/T6vePwfI8F+P94LFYzUPX4Us7qKM04MPOD55XwyE+
viE7YLlFe+3/4HrHHt9BeRJRLRb4XnyJTJz9j971AezF89PaCXY/KOjgBiu1
vp3KhUuk+SyU4L6DNO7DMA/LT106eN3mzirHMuaD0XLl3iPId6fCQk4u//v3
1YYSGfBh/nf0MfChnLd8TnBH9fX4NljmuTijNLxVNIKdeoVMcPNd+fVHDvnb
ez5NCb7WFzfRDj96ULHbG+5ZTexOgjNr+++XwvO53jXWsH7tKeEZmP6Tcp4I
HEmSK9r3E/NV50TUj8OoJ7Ge4mdhel8Xt3q4wJmpOA3uXx0wi4JZNLYc/AB/
PS+saArz7LEp2fEL699rvms3HEjLelAX1jl54e+0LImgWtlXHAZL/7Yaq4Qd
f94Vb4Brx6ReBsFXmRyLVn/9+/f637J04UnitrDsKu5PbVgAOxyZwJ/vAnuT
qS3HZFCPaekFSHBSuJ3sI/h0nmH6OHxr4D6TN7z1yjI7/28ykT/VMXUUXnJe
jbeAb7T2NDDCXZlWW2/DphF1d/ulkae284W+hbcdi7qcCzu/UPy9ZQ15nUFR
7TJcVF7tfgw2X37LdgT+spj0NQA+w6k5RQ33B3XaVMP84dnPOqVwvu0c+hZh
K5OPkSnwbNppHfE/yH8pG6fs4VtSJS8c4WmHTfsl4AlRe6lc2Kp35r+fh3D/
Iz3zh2Cdxer6JrjeeJyDYx3z1IBTVCxcF1MWaQT7Zq0ZW8CXlEZWb8HTpp68
e+Gkc84XW+Fmlu7PcwdRT7eaDP6FL08zkZ7BEjLpOoobyMffpV1uwEITas+u
wkNKStIGcMgerf0lMOuY8DIXTPu96PY0/HXx19NxSRLhanqFSugvPh9e7FMM
B5nEXbaB60q1j/jB04vbKanwi5vty+qwp+zssfcw664DFUzw+92iT7ZTUQjB
SE/XAQkS0fqshUMb9hnOEcuH6Tc3BIXCOZIVEy6wKR3X1+dwxu2iTAX4fEu3
4U9YbneE2WaYSn3yqRQ1hXgwqb2tW5xE9N602nUZfr+x0HgPTr9z8EYBfNQ/
wNsB5nG3/zoG33SfFz0I/xVY0uOloRCvljWHVw+g3pMmSs1gS74bsS3wxnZZ
tgT46O8HKvFwhOln79fwxv3iWUv4bMgCZfMmChEkkZkmBBvds1Ik4P2P3bUW
xEjEn5z96X7waxnxHzWwRKbRWgV8daAzMwxOSho4PQ/7lploGcJfwhtrRDZT
CL6elwvc8KQ/Pdc5WEqXLWVClESo+RV7ZcJrMgYqJXBNaMU7MuyX5/LZD/6V
wXlwJy2FuETyuqkBt3cO3tKDO63Pie6AezjWv9yEdfqOvBkQwXwSFHi0EdYX
+HEpH/beZpu2BlefSmZ0hX0bs34cpqMQnHH8RQpwxn0VPTdYlhKntRmOqlbK
L4IP6k6OdwmTCGqae2sTcMMvoaB7MCnCzHj3Fgpx6JcutwOsq+9eaAmLWluU
Swr/q3+z67fhbcr6uqv7kZ8ftRl3wV8KRT81wy16VA/p6SmE87M57zhYUu3e
72Pw0aB7jJYwXWyi/nVYjkUiey/Mcng6uxqeDi2Umt+H9VfJWVyERacZm5/B
3o+fHhPfSiHaT50yuQHLhYvfdoSfjN/6rA/PdFKP58CFOQVuXPDJSDnpIfjo
/aL1z0LIn89fB7Mz4H2oUqKewLOX67sMYYk3l9h84bBsFr5bsAm3aNYx+LZF
y4UW2HOja/92uCOjv3ID3h5vXUzei/7qpk2lwIjvN9onmwdfHeA+4Qk/33S4
9jKsN6Sb/AS2ZA5UPQKz+Q+NTMHvuUsbqWHvF2+EBbdRCEXZN+qdgjhfD3nd
zsBWV7tb7sKjym+q78LZc8817OBjNwY3emCRqtvNB2DqIB1Nxu0UImLERG1l
D4kYkOWK1oSVAtdfvITdSMd7gmBhUoJCNHz5Ux9bLVzjsb3SDI771GSxBGcv
eEoIwAHFzBmSTBTik0zLg28CqD969SMX4A2TDb4q2L/xjcB9eOSc4O0geIZZ
wf4jLOl7iF4XHiHo7nPuoBB/80UC2GA6E5nxk7DeBsPCyG4SsdPwpWAM7J9K
PkuCS+Sf2LXBBRFxvZ7wLbbf2VTMFEJj7KCaKmwwVfBREbZ5WldCDxdWVfB4
wVv4pXe950deDRM4VQIXHbgdlQmTT80lTcPKP0aWnOAth3m69rJQiK+R7LbS
8HWBh/Q2sBL1kY4/u/B+/HeOpcKNruqH2uEl2U/+72D7acWURPi4U1zltp04
XyG71q3gpNr02eNwq96M3X44RGarUAh8wja/9Tsf+nl//+k6uLlTW6QOXizc
nLgMfyZRosL5/v3/FUltB1kpRAyD6TdDeHQ2eM0Zzqep0+GBfzp1H8yHXxds
L5zgxXwhFHhuBI5k0KMtgXOEY+9ysVGI3ce87fzgBK8/HcbwHvuY5+owB2vn
7xi4/3ocBxP8afOfA+3wd1KAK4WHRKQaxpyhZqcQCr/N2/PgLz8DYpTgL6G7
+K/A7jRddV4wlUWP5xF4xDPoWwmcGuvaQQ1TjBK5vsHNR9Z4O7lJxKasTceF
OCjE6YueLndhlrP9HjZwmAKl4Sycnb41OxVOrhFlPgAbm2W+fgdv2XCyXeYi
EYOJicvbOCmEKu/tJw3/bDa5Wwtm2ffodxS89CBdJwReOFh63BTuuVnmUQez
G+Yl8sPc68Lpy7BBSsjQV058/+1/mw5yUQgaPgOhCvj6c7lvzvC1xS2Xr8Of
mbqZ8+GCAyXlWvDxrR1yI/D1EfVfLLBu6Z4zXNwUgrKrTXmYg0Sk0Q8HG8Mv
1g8HF8AUjp/5MbBN0u0mN7hg1KOjDdZYGNmkBD90Mpyh4qEQsyJcGrRwYEXM
diX4iTFxo5sd57Nd7KAXTBdi2ngP1iGJGpXAdu2nNs7BN85EuU3D0wo6ipKw
4KROwl5eChE8K+L1i41EdOpeKrGGdX6sFDfBvPFzb1PgQbuKqRi4urpnphc2
1rPZfQo+/opt6zY+CuHQ9tNsD3y+o2bfcVh4Iih6hpVEVNU0qAXDcjUrDVXw
SO5+61q4w/LMjyDYJ3zeZwmOHijdpwuLOXMmSe7C++stmbPBt0/mProAc7Xt
jxjZSSLM1GNa8uAnp7WfFsLM6pThYbhvl+WEB+xgFr7EwY/132vJogJ/D7zN
eBJuDNJW2QKbtNAIRsNvNYUv9LKQCCmx90da4fGo5cR0WLRqs/5feM22ovY8
/N45xU5hN95v6Ozng/CgXrSXJ5zIvEH/mxnrZT8W+QSu2xkt2QKbld5Nn4LZ
V7aYxME7FIuf7BFAP+i66m0Bp24WbrCCh4p7UwXheDbqnmT4zSP+2tkdJOKu
i/JYN7xrwGrwKazCObCwdQ++j07UajAsw0reUId/73zIeQKmd5LbHgg7aFXJ
ssOWnD95nsFZvyuMRplIxBsRbpH/YHq1+5dI8Ep2hqy4IIVglLwR7gn7hIQc
dYStP5hkqcDTve0ncuB+XfanW+Cvya7mg7BBXntn73a8zzvfs2x7cZ4WLn5O
h1dvjTsbwNWaf1fOw8dbSzwi4fFnYQyH4Ojwj9ea/j0/s8b3exvyc8/l0D/w
T41zki2wZ5F1lJwQ+mf4c9U4WJerNN4NjpXaYmABh/I7JBfBS2fUzwjCzxv9
0iZgO15351lGrB/dYhb/PgoxGZzg9RROWHyVZwG35eQGB8OnIzYXJMEJcfm3
dP99vjOnsBNetb53mw1uas0qottPIWj3BqePMJCIcJ+NR0fhwe8WeYWw32TD
42uwzdDeQg9YjnP8cSUssDL2WBnWZ7rweB7eZpZQSgdb9hg8EhFGHmKUrujZ
irxll0Kyh1XF2yrT4Pp2tYcZ8K5OvSoH+CidQX4/fGijtVIS5hZ8nsMsQiHU
+qUqftGTiKHdMRm6MMUpobQJ5t1cnxIGm7Z9ehwD+7w/mVQP+9DuLzSHQ5O0
Yn7B7fLWeQJwj2Z2uLQohfjlGZH+bQv2a9Ei8DJ87nX+7Uo4If2qdwGcZVh1
KxAW1/rvyhh8mLMmWBt2Xu114BGjEJWypV474d6nrFam8PO6NOdhOsyrN6qN
4uCNBt8zBXDQ+ReaHbCbqa6BG/yf7T5FmgMUYj5mB6EIT/ssSCjDLNc7JDf/
e17Gu8cbjpb32tVFSyLydhaxlsLU79gZU+E7WWm03+C/1kU/7WCj03Mre8Up
xMkF6fEDsIdu3pQ1HHiv5O3yZuyvZw05BTZ3E6hugA8NSrf3wroR4dlR8Gwo
01NGCQpxZXHkpgls6aGXrwmTmsSv7IJpnswmBsESTK7GU5v+/f81C4E1cOjU
A7ky2JbD9NIPeMKul9sfljPgPSUhiX6XuLimAcePaxxzgq9H0n1kgmmHesRz
YRcr5hcUGuRXhQaOIXjPrh0ZebAHDTMV+0Hkl0801y7DCUrNXw3+uW7GXA6m
nab0RMLR9a+kqeBzO04+a4LFNzK2v6bG+ak4kP0H3hx3fuo2vGfgQrjcIQox
Grz3pTWcE05/yQ3O/9afIgwff8FgVAS/HglyWaQiEVlhrrITsIAbv0YdrDom
x8UvhfxUXs4VDpf3nV07Bf9+pjxrAN9ynPuYCLOmPK/ngs3ThhvewPxnpRM+
/y0k0q9K5tJKU4go4ayzj+HZ1c8hBCxNRXXIG/4o+dvOD95YP7VBwEucV9Uq
YH7Zgjdb4Rc1RgJzcG3Vt5T3G4VEB1fCxn4ZCqF9d9+5TPihgvTwWfjbV3MJ
J3hY4EhNGryjMXDlELz+Liu5D+aTzqz/vV5IxJs6uzPJYn8My8NbYIGiu3ra
cMeB+hNxsCplv3AoTBl8yWwBu45zUz+HGd1q+/bAmj2ug8uw+kZRysyfQkLv
vkjFwcPor/eSLKtgejuNaGf4pIk7TxDMyNRsfx9+clRrUBseKM5X+AinXGW7
txNe05rewSlHIR5SD5gPrxUSm0cSvhjBamt3WAvgAK/02lswt5d2tys8vnNr
fAu8M/RHlALcWTtgvwEbH76rvgmud98uJ38EeTPv0J/O34WEmnI+vQc8PtRU
cRce5c8afATfXta7eBbew7/26AucQNO9WwyOU60L2C2P+ZZdp+/HaiFRHDai
Zwk/PFYX8QLetuzAdxu2zdinGAFL3DGY6YT7DkfOGMH3HNNr6BQoRLngeDoP
3O92IuIofNxL7sTEr0LCq9rG9Bpcrxa6+gReUv0gUAkXpbUV+MAUxpLZOfjC
7U0mavBDwdlqYUXML6oKGwzwz4iYUDv4SqlTYd/PQkLhaIJeOiy1FncyC/5j
+JP9A0wvXbLqBHfWNY4wKaG+XejIkYJFIxcKtGGussHjayuFRGpNsEsonLZ7
cqYFzjL1Ovwcvtv2LT4ObrJ+u7YMe9V8lbaAIwciGw8qo74wjvXtgT06H950
hvm6e7xmlrE+SmIn7sMbnHXsVXC3KPOOjzD/alZlIKyTafmOQ4VCaIUHGGvD
q/foko3gp90mCyywgxDnqVtw4YxQ9NBSIcGgFs3VAn+YWdj3APZash9Yh13G
Kxtc4P3qWfeOqFKIO188LeThVCkVS3d4K63Ed2rYqoXgegSfMBu7+eZHITHx
90H/BCw8HcuXDL/46nqHn8D7vT9cZgM73cg8aQFHC1M0ROBzfZJMSTDDr6vk
xf8KiUNje1+/gTUstjnXwSaPAsJpjyJfW2WthsEnFRWOEnAQ64EoAzg30fK3
Lxx8p5yTC35T9bGiHN6/KPvg02IhYfSo9fIsbKxcLvUIfuTNsm+/GoXgiRJ7
cRW25msctoXVvmVqqcJzOX2378GfPLb1boE/0Ovpvoc3y3lb9n4vJBIthKm2
H6MQN48PjaXBpDuOVcdhhWolJwf4XuPWi8GweXrKrAQ8OM7MXwt70i64/VzA
efzr3/sDLqY/tvQStuM5ESahjvV8luB9C84+EijnBAvvH/ppAh86w/41B9Z0
3OO7C46JYb43CJtEn/s5OV9ISL911WHToBBxD3O9SuECQZlVffhx19B/frBN
4unCCFiJdaerOkzZNWneCHNEanzbBid3fti8Bu876unQP1dIbM8TLZfVRH42
yPqYDbfkfbJxgTVaW82cYcn36wyFsNCz6U5p+M2RwKef4CYFBvU/s4UE+wd7
O97j8BnhZ61wXMkjRjP4oKyaeDxMemNRFQe3vjuVbQFPSly06YATT1xiEYTr
B0fpaLQoBLnUP3RmppAo768pVoLVOKL+q4Sl9v8y84InY2/bBcItb9P+FMMf
xNK7teCh3ty8r/BmqhxlFnhZbru2oDaF2C6QVzj4rZCIoP44awVTZ+Wy5sPb
5VgSk2G5mKzrV+AtAyTZbu1//SJ1Ug7+NF9AptfB/aFNNKCC9wXQXzsGBz69
WfVqGvUhvIs3AI4RvMZ7Gy5gWn1eBTNYXwo+A3/ii7RegP/4np7YB1tU+q+L
6KI+R2ppLXzFeRp4n2EPT2VJk57BfxISlDLgsC5ehlB452jZwAc4UGzTxROw
dscRnx0nUO9av3awwfwnBdl04PtlnftHpgoJmkD30lBYjabkxkPYxWSf3nN4
9VX8qBs8+EFlahnW4XVVVIQbttaFHNRD/diqf2cTHPcjg9cZpi8QneucLCRe
poxX5sHMtLSad+GO33H6w7CP/Gi6LbxrT/YXdn2cX5NniyKw0g6264ZwvVPC
8f++FBLRr+ZYo+DwSKe0OjjRVLyoCS7pUJkLg59VdhN/4EVFVsIA9pgn9x02
oBD3FqfiOWGCTtPZFe78Wzc6NlFI3KTiXC+Er/nESxbBHZ/0Ez7DTZfsAzxh
l+JpQT5D9MsF2VfK8M+L3yrN4B1sW9jp4C5eo+PxcOUcxbZ7vJA438pD7oDX
Y4tIqbDSZV0nGiPUc/qA/+zgUrbRFSX4sou+4gFYr5kS7gWnvucPWfpcSLgF
HGErgZl1v7e9gNM01nK/wp0TjYwRsIyA0EHBk5j3q24bGsFPWcvrrGCHnvNJ
3HDs3gdaybD0cfm+z58KCVnT9Xdd8D0xRvbH8M6iWmt6Y8wLCSOmXnCa6Mcp
Nbgtsvy2KkyQHdz9YUPhiN4tsE/1yd+VcEfgGabeMZzHrvuh8/DvHGndNFh7
jxWDiAnue+7W8HNwa4VPoh3smvipXhy+fWuVMx3eH1b7c3n0X34Zy+yDNWLu
HGyAP3JI7GUypRBHnrs6RsKHP4w81IKJ/XoZJ+G06eUDIbD4R9FeHtjPwqOk
Fmb9QU87MYL+tN9UegleujZ95Ansciq9UsKMQrBFvHH2hq2/a8k5wWTRkjQC
Dlm2rM6Bx7zuvKaHtS71HhmEc677r/Z+xPczL65mNUd/NXEQTod9a7/L6cN/
txqaOsANGalVN+G8CqVgCdiGukDmJfzUXuzRyjDef5arbBX+I8r7oQG2Prco
IXMK/Z6XaSMSznE+WHQZLtDZtN8Yntz0fl8BrNX+W48XJskN54zCkwVLHhND
hYQ+3QlebgvMW7+/pzz5Z5/dycbwxb6FOm/4b6wlUwxsobU4QsCfDFZvtsJv
zi9TbYVN6zc2NmCBY3/2vBssJJrHnL3lLSmE2TztsXQ4t1Zxzh02ub7TzgE+
aeR+7hG8QSUYJAFrFmwfmIBlY2QzVgZQD1/uMOA/TSFEpXSfNcBh+T5Np+AZ
6nPvI+FSM025RDiIJWjuJPyC4kt6Dde6Z9HxwrzSO/k2W+H9ZBv5JyiFxBFH
ljgV+NGVqcNPYC8/77/esLUki543rOKm5lZq9a+/qtoR8JqBx9g0HJTg6kUP
7+TZarT3DO6/eX5kL7mQWPxA23AGnp0bTkuD/968IHEXjrnA/fgcfF9KKr0b
Zh2wfC4Oaw7a0m+1xn6czHqz3I/zFL509RhcPzE5UA+zH1kY84d982WmImCu
JUO9KngjL+yHEVz9kqN6Hv7638AGN2yWq75HxIZCnCqQ2Tr+Afuf1n/LDk7p
Ttz5GJYs7f6RBg8HL/F4wXJTkmf64LBOK0FVeFB9qXm7LYVobGkX2QL7v959
QAvO8JeX7OlDvQoqSwyGZzYVS9+DTZ1IP2vga64icvaw+c0t1j/gup6H8gfg
b2NvGsXP4rmCuOLSe+Rz/5V9jrDx8yrFF7DL6YiobPjhJQ3FmzB/aOAsBT5v
SZE3hJdXhgx22qG+pbjLccFnXmSXnoDn5ZllPr0rJEoGXrGEw+aGlZJFsKnR
aY96mH7OWtQTfrzv5LufsJDQ9r3K8B6bYikpewrxkq6Jlxbm2HBPuAi7Pwxg
7erFvLA1Y/4+vM6pwpAC/wwX1/sI77i0ieosTPLeS+I4hzxc3r0kAl8cC6Y1
ggf/5n5d7EH9a9ewi4LFHK8N1cJBh1yfN8EGPy3e3oDv7abi/AP3t6rU68HE
vZ9uhx0oBNW4SDE7TM41e+0Cq9rxZI504z6r8OwthGlNdkY/hO3cNf0/wS6v
mX3d4K1q5Hc85/H9B9gdFGDhsm5RU3g2cY8hDczZJhkcC9vTySq86SoklMOW
PrTBb7T1Be/AiwsCB6gckR8uXWGwhtO3VwYpwDeD7izug5M/PXnvAR9JbSLP
v8V85MYk/Bjmaf/5vBreePHB7wsczi+bGwyLdG/q5HeiEKalPmE6sEBh6i4L
WDSuyXEnbKB/xyURZn7Dpj3UifvUtFL/Gnb1dRHJh1O3v2TafAH3r7B7yxU4
QOq7tQosdUV+8jBMIxPx2BsOpxQ2b7zBenOE/y6Bb/8RyGmHA8amtabhJzM5
/gnw3uSqO4LOFCK7WsTcEp6U/zpmBYt5PDsoCO/pCRFPhl9LGNHPvEY+tQ31
6YJl/iyMVsCu36Ybt1zEei+kPA2Alb2fMarBKdzaMZrwAt286TW4KIbKjgn+
lnMrswK2Od0oS36F+6Id92UWXr9za0sOzE+zKr7/EoV4bnBm4AJM9+61py3c
lSpXJAUXPt9Umwo/C+e+9rsD+art/t9eOFiYVqcZvvKjSIPxMs5LwipHDKyu
zR2lAdP1roybwodfzXdeh33//CnZBedeO8BcDScJbfOfbMc8e7bb+DvMZyWk
WQIfDx68I3qFQnwv02TyhWU/6vXbwzZKbv1H4VX//ZwZ8DP6/Myt/3zW6dQH
2F7807l3bYVEVMKOFCYXCvGzWlg0Hd60Y3e/Fpz2wmfuHFw7lswW4vLv7wN6
S8VhBoarxrVwUKCs53JrIWEYXxP/Az5hnStbD3+86tgp7or5bJ1z+Sa8veEa
vSN83z210hCW9lhRz4YvvBb05ILLkgYCKfBznupDn1oKiV4hoRoWN/Tfq2Zz
JPi7eP9/uvCRr+uFHrBTycKBMJg1qvScEhxd6ubwAo64cGXXZrhc1jJjBb6S
Ktvf2Yyfd5T0/qA7hUgWo4tLhs+SzzI4wwOHPmvYwHc3go7mwdwvOn7vh4Vq
6byHYJpPNSULTZgHmZaL2DwoRH5x1blncNFf3VF9OPDIc44Q+EQSPWsEnBz7
tkMHznwtcfwlHNc07bcT/vm41ncVzvjKLDbUWEg8UCkpkvbEPMCiPnAf3hTC
OHwJ3mMQHHEZtvXv3vYAPlzWIXsYZpVaUx6BufX4Pq2/RH8riLvMefXf9/eP
aYN7RqPSjeAZty9y8XDQp9lXUbArv9XYKbi7pPpnE9yjOxwpAPMafhP6A2+h
dz403YD3aQ47edgL+cyJmlwGD7NEXHeBs/0fBFyDV1UWCx/COWZme9RhC73m
92Ow4BaWVkbYQG19ndsb9z2P4tRXj3lkT7awCZwt/3hrJizzvdAoBm4Yii46
D/eU8/i1wp6ZPrqS8NErSzkbcGC86/TKC5yfvXKYKChEVrNnRAO8Mjg67wZ7
nAgTioQH7i6yFcHX5HNfGv37vNUlxXG4JOO1FTdsIKlvy+dLISaiqFY+PS8k
ru1MuWEGbzCrxxfBtdt0HsbBcRpJwp6w2Z5zr9vhL4fn65XgDNMvs1R+mFdX
zM02w6NF3UyKsG9q57fOOtQTEcFDnjCbhGFQMpzeO2z0GJZqG9lpAxcX/XX7
Am/38n+wH/5TfSuB/xqFqDix78hCLc73+vWSU/BDq+H2avha8MDbBDjyac6p
YFhHI3PmFSzu4jGpDYfrv6Lf5E8hCm+fvMoC38ix3qcMqyuoUg/W4P6qnVbz
gtnd5GPz4GnZhjPF8ILOUa5L8I/AGJ8p+ALFLE8GXtjblCgQgP4h7nfgzzPU
S5Gzjyxhccuiihb4d7xjSxJ8w2VaMRbOs/0w/AY+HiTXaAZfTn+8tPk6fl5G
4nF++LHWLKMqbEn+/XqyGvXqwh1BH5jxmIdBCXyf5oF8Kfx57mePD7zOzW8w
DUfPRhsfhX+U/7UXDKQQeoaS7+lhcq+OjxW8WWTUuPdpITF/7c+tO/B6RFbv
PTiynDPrLfws+LKhPTwXkF5KF4Q8KqTTKQbbjUQ0EfCNG7LaP6owDw8Nv/eF
+0okm+vgRp+0iTLYo+6IShgs++zl0je4rtrwqR78Ocdws1Aw+meVtyQ7zCen
xWoNc7c/fvCxspAQDHi45y58dn2RtwA+5uN2sBtWu3g80QV+eSBPmT4E/XV3
Ee0ReCpTWUcNXhLf5fe3opCgfUeYXYPpCrJn2mGLzkdnK2ChdCnrBFg6MfjS
LKzP//6tBdwjVO+1LxT7dTRMZQ8cHO0QZANXsmo+ni4vJGJeeUamwB8K2XnK
YfnxmYQe+ALLys1rcNdwZ+rWGxRir+3kf8fgxFqOnGOw1P1Ja0b4VfCrAn/4
8sJK+/sy5FGZL48r4WpTTqkMuJTsXD4HX5/QuucAL7idqt4fhvmtNJJK4t/n
NxXX2cKZrwccl0uR3+5caUiFxdWVOl/A24TvNvXCAuJPDt2E970UbmUIpxBV
dw/eMYDHzgm2q8Mad5pWOOBIjpsdAXCznKPFaAnu57Dxqyq4IY6n5iGcXhP5
ah7mLh7lcoNTyoVfCd+kEOMPqnzk4fg3BzvOwiURGR+o4A763Lb/ObbveKr/
NgzgMrJVklHJrPwomcnIN2Rli5Q9i0QoFCkiK6koI2Slc2RlS7KzKopwTikr
SZGtjPJcPX++X77ifMZ9X/dxSob7ne/JtBeSieuegc3dcKNhWuxdeMOGOgzG
OC8nKidOwXea3WuPwlW3RjSEYdcXIdVB8CUGgbTvBWSid5qmogK+2nVusQTm
tJ94Og3nrL3SD4RdOZXzxCIpxJ2HKtkaMA/r0iMHOKyl9jcr7GC4/eEDuOSG
qcH7fDIRPURK6IEvTf3KSIXfv3wYyxZFIW5vKpp3hgNp129owuZr/pr74Y4H
bVeuRv3Ln6YJi3m4T3GrPpUwRxDx9QV8cjrRdQa+JqsqHw7zlKXZ/BeN/Vgx
DDWEg8bYTB3hMyPeb7nh7ogxzRQ49M/jnYNPyIR++l7F9/CQ9c8zJFhGqkeC
/SaFSNqiU3IeblD9xq8FL+4rW1WAVbtOb7oGG9bLHKWBB8cMaarg1wNNN9ty
ycSP8IyZGTg8/kz3HTirwmrovxgKIbnEz3sKVroc3OUIZ28btxbK/ff3C47a
FJiRriljgow82rYx/z38pKt4tBj+Ze2azH6LQizFlO4OgMn3ZcO14G36bafV
4UA/V59rMO2umccscAEdo20V3LVV4ms3iUxcVdukOwt7EJdFU2ARuRBZ8dj/
vz/u4AR/H7Tmd4LfBhg9lIBpdLM2psKHCvqp849R3y+YTL+HH566wFUDizuf
7We/TSEO3hU2DIPLd03VasFHXMbC9eFIEjXnGrxn/HktF/yJViqmCnbd+3hx
IIdM/Jab8Z6FUxQeSeTAW9S3W4jfwTwrVmHvAZ+WLFR2gqXZBu7Jw+J/8wRS
4eC5bW1/HpEJUvlWul7Yfcpp5SW8+dTYGPtdvB6OFolYOGNSsE0LFnBRsT4B
x19syb0Gc9C33twFCy72RlfBM6su1V+z0W98jNxn4W4bvm+F8N8ZGT3xOMwD
SsNc/nDHxWBxJ9gr+8URAuamPcScCk/nFrozwrvSTo2/h4tsy+53ZZGJPcfG
mtnjcV+6O2sT4TPsHzO14IM8f7/awRw/lK5eg/0Pq3OIwTbj9JZV8NkTKXIz
mch3GxXlZ+EZH2bLKrhLv3+T+D3c/0cxV4PhM7WDE45wyKpolg583c60KQX2
iupu3gw7yR1IfQ8H2d3/SskgE8pqfhfZ7+P3ifVgzITVovfqa8Hxe632usFF
WzVErsHeyrZa0nDdcNtyJez10c95OR3n7XdV1wycwZsT0gCnWm/N+S8BeYdu
Ii0Kfr+FctkR/lWg/swEjtzJaJgCHxYr6eGD54IzhN7DvaEKU8MPycRhjUcL
bIkU4uS7boYncMEZzlZNeE4ojN8H9pj7nnQVrg/Xk1OCK8f3n62ELTf/d4wW
fqn3UWkGZnm7064jDfVOeJ7lvyTc3749F+LS/tVr3w8OcKK8drglfFnJMfcB
LPQnKEkYTg595t8DN6q+yv2eivthHKjJlkwh2FgPVJfATjkkTk2Y/0JuewB8
KVx1MAheilCiqMMLv4i8CjjMcmSMBWb7m+c3DYeuZsx1p6A/p15XE3uA5wP9
/j6AuylNrA7w5ilHZid4svx8bzJ8wu70VgnY41D4w254x5fgnfMPkHecGc+w
pmA+uFki+hw+rzoveRROPrMqEQqf6NBdugJfjLSS0YO92FhflMNy690KW+Fp
JoXQn/++PuCg8jEZ80vzG529qZhvpJmOZMMTal3s9rDephZ1d7gpXLk7CT4Y
nnJUFu5I4Ex4B18hRWquJpGJ/X5mp1jSKMSmsFuaTfDO/zbs1IDP73ty9Cb8
upT3cyCcUPxZ/Th8YXtKehmcKypxZAcs4xBpPwVzJ9xWGU1E3osZEtzzEPvN
zXYoD/6Unj1kC/NWZchcgPdmvEtPhFmjDfYpw8fvnrV9C3M+5NxNB9/x99zJ
nE4hJulndr5KIBPMFp+oajBr19jWePi3bGVCAHyLfYHZCr7BuWZaCl98t31d
GB5YyuOYhLdIWM5/v488NNbSLppBIQolSr6WwOXD+mE2sM2oMDUATpw5rJoA
Jznld6jDa9se/OqE12oMn7PAfCccnjJmoh/QsOR13yMT28vjXY/A/6l+Tn4A
H1CQFrwMn454FeEIhw0p9hfD/ZPvLorDmuUFt77Dttdm7efiyUT6sxgNkSz0
MyNx/Wq4YbbvtxWs6Hnl4HW4xyGm4B68bXJc4BjMwlHg8AZupp5j4oTjVw5t
25iN16fDOkONw3pJSLWpwlw6TX2ZsFROXIA/TP/9Xo0b/Mjdft9T+AARnCkN
c4Qmf/oGx1rcuLF8l0zkTR+OFXqE+3D0kWsDnFxuoGoJj2z7dCwKpqe2TcXB
qp8O7DOBt9sWpb6C15+ksvHBDLob9OhzKIT4HZHJoTvoj2m1v1Xg4tTmDjJM
6zCe4wvzj1wje8EuCYGmhXCol/mNQ7C2euDfr/D5k5oONDDF9WuuwGMKQZdn
pNJ2G/mP44XZSXjl0kXuO/Cdg+t/78BB3aXTFjD713xyO1zbxt4mAFMFW0xo
SVh/9+vp47GYD38cW1GCB15v8SuC/+goZ12Axdae6/nDJNVE3Xy4iiVEkIBV
39rOfPlnJoeFjfD8hrgEfjLqGaN1a+ctMvGlX0rlBJzC7ZOcAKufUB6OhSO0
s8/awvtDim+0wplPppX2wD3W8f/R5FIIwtiC5WcMmbCYGnp9CL6q+4FSDg8f
fHDeG654fOlxEJx8uG7LEzjokswFTTibwbh0BG7sYiTYYeF4fbMdTyiEUs1v
5t6bZMLge9nCcZjTiOF9Kqy6KepeDPwlaX+aM8y3sV32Jez0xNtlH8zcc7H7
D/w2/t2+hWicl4AYr4N5yD8uBvPP4fL1TRzn4RGpsapQuPHM+hMSPMeQHKQH
X6yw1B6CexZc1bbCy9NCo7z5FOInhzn9xyjUO17zqybwqpNNSxa8JrvAGw07
MVyPOAs3aq2XNMJ1tE3aMvC0mZ/+KszjIci4Eon+43hqTLaAQjCbP3jZAM9f
IAedg/92SIVGwVy3nLblwMTgKGEC7ymJzv8EX8sqXeWF9cb5NbgL0Z92Z1QM
RWB/pfiphvCuS7leZNgqLtIzArbN6/rPC7652Z6uHlbu4hxRgG2LshN/w2yL
Psnr4ZjXfI5LSBeh3+ybMWqF7e3O17rBpuHRDLfhD5d+GWfBzFvVq0/AQU0/
Rj7AMyPcnrtgVw39i1ufUoiOjcxCX2+QiZo1XgZ9eDCWt6cATps3uR8GB9/U
DPOFJff9En0Bn2S/I3cYjnnCVLYI14n+HqWH+3zC1SWLKYTESFDc6zAyIR3l
9fY0zHBC6Mg9uG62xSYdTrkzMmkFpz2N+t4Pn85qSBKBZ9qr/DaXoH6k1mr8
CEX+UDOj1YUHb1GnSmC7nda3QmCRSM7EALje5i1PNayc4kaow5wsxZlzcHP/
56/MsPfuv+ISpRTit4HPrXfXcb9KK0udYGMOUdlkmPLsk3Iq3CS20G8Piyh7
Nb2HTxeOBIrBM8rnj7GXYd4smt41E0Im3Os/vNWES5V3NFTC+a9LTlyFeZxd
HK/Bnc6/Plb8s2InrTY8G0O2n4ZdOsyzOGAl3ZYve8spxHextSN9wWSiNs3Y
1R5+5tzwOQ1Oi9X+kQTrxeYEusBLAnke72CWCjLPfnjIPHCauYJCbJ3sKFm4
RiauyVV5qcPcamwGNfB4ncNsADzRfO5rKEys+XuXwgsRk1f14IdTKzM/YLqU
m9xb4Z1J38+LVmJeZz9W8OEq+tO61k9rWG92r0YWPC22+dx9mM98N8UNDubR
mngD/9FVPycNp3Z9c9lYhfl48Or67yAycdb897AqfGHvx7v18Gr+RRt/+JSU
hUgkfOGDDaUITmadLzWCR4dLTb/BEe2FGjzwmVa/14LPkBcuR3d/voJ6cvux
5ik4Zl+4/WNY9LBG7V346VzmlAd8p1f/YAe8c+DTZXk40LqpgLaaQsgsKzL8
CSQTK72PRZVhZ8uK283wf1q/HlyArTcd54uBxYrLNufDH8U2Zx2HmXYM3vgC
81dO/bcDHonwW9n5nEJ0tv94OhKA87Ia4GkOv/VmUXgCLwRMDt+CN9Xp1njD
lsyvzFrgoIbcI4qwQB5361+4Ikq8mQa2du46pFCD+r/3tVbbZczniou552GO
/Ni223D8/sjtZDhij4+uBVyjGRk9BB8n+bXvghtuLC7zvqAQG4lUna+XkI9n
u1xN4Mt/RloK4Hu3ePqj4Mq5Y0d94RSb10cb4bsH3terwK9cfhavwKSmqyr0
sMaToF2ytTj/tccqX/mTCf4DAdHu8H6ZQ9LxsN3v0cVseN9+7SeW8AGW5/YD
MHu9v7Aw/MB1vYOrjkJorbYnT/iRiQqeYjkD+OLPw5uL4bQdb9NuwLuf9Ny4
BDtest5YC7ur3lwhYB6ZE55L8LXnzp6Mfv/mjRe9kvXI29L2w52+yAev76qc
gd8UBR1PgPPLe7LSYSftF8028DJrKBMF5mMSkN8NJ/Wke2xuwP2mzX40eRH9
abN4tw7srqm7tQyWaRU6GAIfHNkSEggbrYYnP4OvfVubUoe5i0+tzcJSriyW
LPD9yWRb8UYK0eqt9PLdBczbxdr1jjDPtlsHkmEmBiehFFjTkTbZHhb5/iOk
B97u9mCDGKzrMjLM2oR6rmTuNu2DeSBAS+0ozDsm87YC/ryfN+MKrBsge/Aq
7Btq8bcMtmC2SNGEba/RW0/9ez47bZ0NTtkt8Gx3M4WIO8Ho9N6bTBgHkLbZ
woTcvZcpcERImncCnKN/dK8TrEVseNMJHy7iiRSH8yq79zK+RD1w5/g260Um
Wn5uuU7A9PFi2s/gnG+1H/3h+3Knc4LhE7lUuaewr30rrQ78Q87x1je4dI++
3Sb4wu2TY4ItqBeJC9V955HHXtSonIL9G+u3PYSzGmLj78LDlU/Pu8AOmZ0T
7XBmRHPbPtjS/gpB24p6oLYmuOBJJuJok+4pwVuXLC49h3lihCZ84Jay/s7r
8DoN3+E8uPJWoOgx2Njl6p1ReNNdjctbYKEXJqM72tCfOg+8oXiQiQC2eHkz
uNX8iGAG7GGhHhEDqyr4+pyBGbLsKM1t//5/VmeTJHx85rvYHzhLR59r6RzW
X+vLJfl2CiGd9NPpBaxE1mvzgN1DykvC4Hk+IZ7H8DOuTBp9+F66s8tn2M+h
2GAr/N9h7lLuDryeS1+TP7jj/i7J0xjBf84cGcuEz75t0o+ArdXqDrjBUp11
SXWwNpfTZSmYZ+G/L79gxRmJxl9nkTe1aA9IvaIQZ8b4WOrg+206l13hL3T7
TcJhpWt/GjPgGUuXRANYwVOQjQp3rzQOcMHJycVmW15jnpjXFBpwIxPODMWp
uvAbs5/O2W7/3t/Y9SUEviZZQzoLuxeuiFfDbneKJqTh+vmj3nOwf3Sb+LIr
zlPUnwrxNxTi0z5G93pY+qLomiOcGe7+JAI+V/nsSAp8h7z4zRA2s3gR1gPT
ZeXs4YZXLA60sXZSiOzrgU6fzuD5F5tYj8J5lv7pj+CSm7YGV+AKRSwf3NWy
43YZnHFgmEsWfuej/XYSNtQ3Mlw5jfWNH968u4tCXEofDW+AH+//bmwDb1F8
WBsJRxx1uHMfrha7tmgEew9odb3p+vf3tXAJHvj08gP2jW8pxHPdMvvPLmTC
J91GTxXuesB0PwdO7Y6N9INXgkPbzsFTCZIvC+GzbLtXZeGzMyobxuFc/al9
q87or6PPVATe4fc3GbBphJkv5PhbwJISc7eiYIVH68W3YfYJyRfGcEFA249W
+MaDuB88cMDKuihNN+6/MT/foBP63d7HNofgKd4uzccw+8bn971gEQaytwf8
LVn1DRl2FCWnysHi41L0w7B2eFfLqiP6++xdJb4e5BulXTONMH2tg5cJrGBy
jzcaTjPKyImCw6jSR0zg6icGHxrggdGl07zw8R43jhVY89pozKADmbj6ZkFN
5j3yXc2v4seweNrPi2fhw7myfR6wt5YFKQu2sEhcloM130hSP8DuvcI71+zJ
RKW8L8vWXpxn2b7DTXBrqLiyHiwWUmwbDfs8N3QPhcU7y66a2P/7PMzwg+cw
h/hQGi9c/2u0fR7OeCRbM2iH80xv/luij0J4GhRRH8M1LPJ7nOFAueNLHvAL
jrDjqfAPVwFOedifSz34PZy6snX/mi2Z+C5wPp+tH/VvWUq7Cd4sz0o5Cu/x
9bOPhhcsuOmC4A1BXy6ZwPExd/aXw+6CgXd44eW+yxZTcPt5JdKgDeYb5e7g
3RS8ngDhF4/hvzXJuTZwipFstwecaf/23X04aP3cVzmYVdxv+Q38M6lredWa
TBzlvym4kUohfPZZsTXBGKC0VWG79k27ouENd2k9/ODD16YkTeAIPpe4Qtjf
ZkGVF/7w8WDlV/j9BVHDQSsyMffR/+OuDxRi+V2Q9WO4n19s/QQcFkFz1gMO
ydEWvg3fy873k4N/+fUdbYWdD16/vmpJJuQS3p9ehzWNQm41wrKM6pEKH3Ef
/uQmRsG/3uzKPQ+3mqxlGMPhP8+2k2BNy0u5PHDfuT0Tg/CWvbuKP5/CedU3
YeIdQP1tnarMgZ/F/dhjDPfojb84BxupLx6NhH83sjTJwml2no71cIPKydaV
k8g/P09c+w27tnV1NMBn5wtTpD7h+32930TCY95+la6wvNnhLiN4m2dBdwZ8
44LsW2549sfxKQr8dOT4208WyLfTboxbPlMISvHDrkdw5ZVpQV2YdmZrpzuc
kPhFMQRuyC99JQMLHtU1fQaz/g5qWz6BeTuc/+ws3Dvk01wPMzk6hPw3iPrs
F1cXAbt85EpygN+0DzwzhI8vKRQmw5+/mZRug3sqOprewbGjs3kD5sj7gm8o
zEPIU+012dmw7yFiSg1ezi15cBa+uUFoQwB8/l7PHWlYONiHqwQuThII/22G
ea1Kdu93ePJlQkAdXFzgrCg8TCHKJRQ9w+FUZwY9S5iJutHBAP49tM06Dtb+
vG7KBeftSTjX8e/rx0SPfjyO+6cYfoV2hEKo7LsolwUf2PX1phI8Gz8t4gZ/
7y9/4ANT7yRwSsFTZxfJT2AlGTeaX6b//j74qGIEHo04M/UCrtrX3LR9FPct
4y41DPZxOv7WFJaIGW/Wg0+Emg5Ewwct3Yo4Ybs7DeONcBwfTzLVBPNnbMbc
Cqz2YSYkA34dMr0m8wX1NG/J7Qy807Nwozs8kiJmIgn7WHzalA1PPQ9XWDQm
Ey/VrvB+hG9u38JfA3NK3xTcOoZ83tK6IRQ2+I9FTA+uePtkTBd2lVyWDIW1
tKvbNsNOR0/KP4cpiktP+o2QL8/vVZ6HBapsYx7CrSWnj0h8pRD5b+fPucCi
W7k1neBn8eX6++AD9+R1U+Ddmx9JzBuSiUnFl/o9cIh5HXM1rMf00oh1HPfJ
h3E8GD5KJ2+qAdf7X2nShl9JbjMLhM9f2JXOAVNjXcxL4Vjfqcu9BshXe/ec
+AEz3Jo4ngobrp04IfINz7dz7neCH235bW4F31V0YxCHT7kzm8fDe6cmB2b0
sd7sN4+/gl/Pp5VWwimrV0zoJlAfrK9EXYU3Kw0aKsPHD0baasJVr4v1LsA/
7zTIsMEBlQvaefC5QLGNPXpYz78kjVH4Pf0LSjIsmfNKdcd3zDOHrz2xhzc8
tVM8DrPLng/cC9cLO8vehCsWY/R+HsP6b6Dua4IP3adsL4c/GNXuXoXrBUwn
AuEdnFy7ZH/gvucsV6jDnPoftrnDVLmuUGa4csMW9myY8qnb6K3uv8+HV9F9
hL2K6Hckwi3TXcuck8jPVc5jNvAOqZPTx+BapvlCUXhs1fjLdbipqMj/hw6Z
YLOoplTDwc8fECVwkua913PwJZWyjZdhx1ef68SnUP/U1l4TsMdkcokjbEn1
idsIp+S/fPQAdtnKa/FGG/dnk2NCNyy//mP7PVhn+/kIlp84H/k/P1nCKV2T
/urwazHBDCF4UPbjmQD4VliwwzctMkGrp2RRAj/r3CRcBM/zsmh9h4O4O4d9
4fTMY3LC01hv9+cZKvDvb6tClrDZx35bOnhqjn9THNznJ7KzQ5NMeDY9XW2H
w/UfUu7AZ23LxjfMUIgod517FvD7VrEeRdh4VMhoF3yHjqPWGx5rFGceO4o8
v82ZnAtL8jk15sHvNkjEDcPnFjsCfGCp146BfLPIN2ccZRTh9EusziZwx5X/
JtY1UK9Zd+tHwaJaguktsF9EkWwDTNetZXYLfjr7ZPsyHHcgjckMLjfg2SA9
RyG4PEVqtsOe6QtfXeHAVKrnsDruy3f11xnwUHudIBmukaUtpsC1DH3vPGHR
qzL3N88jj9vuvC4P03T2XNKBW0fjpNfUkOf3frUKhr0fKQ41wsm33FSr4L6i
zbFR8EEGW8EZuJSLV9kYnrnbtEFsAfs/YjTODT9VeDBiB//cWxX36QjmoZXh
xkSYd8H48CN4/tODrC445cT28bOw7tfmEMZFnAdbrjvS8HEee3sCjuYjDv0m
sN++51T9Yf6kB4O18CG67zuKYIGJPeE34OGXlN9fYcEdXyT04e/1h3p3LSHP
Hu5+ywkr/WYuPgEn281epKoiH53Xj4mFU2+r8WbAzhI0Z1pgy0+N1adhlgO7
1f7COha+1vvhx1efbz/4i0JUsZ36M3+YTPDvapr3gAfZPNOqYeMtKq9zYPPT
ZSohsIL1nkef4ACxfR+14SLa64HbfuP1OfZe4oAfMxmZGsD7hZ9u61VBXva5
JXYD/uFfU5wCl6kf/lsDm/is6DvCD67a9izAywJnx8XgzP9mSfuWKYTwHdaQ
aWUyUai9GOgM/333ma8CfjJw1igVtlsYLb4CB06aCL+HvzHs0NWAtwY+WWBd
Qb/hDhtkhnViLrZowNdlBXzfKqHeiT5NDIQ1PCaZE2EdLRvXUjir+0eaDTy4
FHjoB6ztwy8tChcpsjGJrCI/W4Y0fVfE/nNy9FvC+Sk85sXwsxshOXFwpsbQ
mD9clXD6Qgd8zeGjryp8X/fFEdo1CuFBz8zAAB/IusGuBJ9Udot/dQj15FEd
1Rue4FoTjIOVzNxzcmHLjIaCk7BPeaTXMHxv8pmiAEz7mkeZ7w/Wg3GseUwB
81QKL4MJfIFWwygfLhe72RkJT070UHzgTL/zifXw3TeJDopwQNRLu99wZU3s
xPpB9FeXW3ul/mI+f1nl1QJ7srf+PAMP/9r2K+bgv883+5Snw2SHx1eOw1U9
twP74UDOsxu2w77Lu9Q2raOe8DrcGJInE16rAhu1YZnQm0wk+O6nuI6rsI3D
RLQHXJrtH1sBkxoC2OTgBpNOk5/wqxLi1ooc6sePBK49NFTC7Ogh9gZYyPdd
nw3MEuYcEwEfngtKug83hDSzGMLtp1NPvYFJeicjueCivn3bGTZQCZFZAYaP
smSiUfPABxX4XvCOkEx4sTI7+SI8x6S3dgYWlI4+mQ8rJRf6ScL7yke4v8DT
hNbMggzmBe2C9ztoqcQKK6fbc9hqauLucTiXjXM4BFbOTTK8CbMaa53UgW9c
e8bSBD8YK+zkgBkv6reswKc/6h3tlcb+RJuEyNBRiaoj/M9SYIfWNuWzsIKo
yH5HeGp/yWIm3HbPJkMMVm1kL6LCoZmvOaelMJ9FfjyzhZ5KWJ70CiuHH4Xu
ENSFS9p0FgNhv6o3/cGw9YYTLupwlPhcbBXcuDnpPRNc9ylScwYeZtik0XXg
3+f3767uZaASatPVT+/DDDzsxXYw3UAKvzXc9WjFJREO+lAcJQwrhVpu74IL
l9cWvkmiXlTs69y4kUr46wTZFcGmat4hqrBEr0y7L9wsJibnB/8u5JdRkfz3
eWqTrwXwuS+HH9DCxTumEsdgybD4De37Md9IrurwM1KJD6m7XG/DQwWBy2aw
5+HBN+bw8VTP3BjY/WKvzE5Y6m/PyWY4xnhD4sg+zBv9eYxr8PCQ4woZvimx
VC7LRCXSZVesz8Otf0uc3OH3Fq218nC/2cjmbPinVYfAmgTmE+mwFx9gsiFd
cCO8kJTkxslMJbpUfQYj4eexAtuOwfTKPKpGcAc3X30ILG46l7INXpK7cfYZ
HBlHt/xRHPs15cQ1Cy+x6JlnwfIa5S/EWKiEZkfbU1d4UenyaXt45PMV1gOw
FqWIIwnOszjjsvgf+pfAqYoueJdGZO1zmGGrrw0jK5UYKhrkvg7vraKjJ+DK
fA9PHViDk+GJH6yrI/OSA5bZfdmoEF6+s39HrxjmkwW7hTE48b6dVwq8FvYs
iZ+NSnxybmt2gG9Qb6iYw/+xu/KKwQZLzYMxsF+aqvvPvfh5g37Xm+EvIvov
yuD5xBTRNbir6A5HIBwoKtsiy04lKIZsdmpwYeThM+5w2Oa6Qkb4eFs1Yzb8
nDb3z5s9ZOLY+BPSB9herkPvHnxugl2bk4NKmJYJJ1vCN7tHx3Rh0p2SMUE4
7PG+sBB4P+Wy9Phu5E+3b0LP4ODkS1cKYIddPHUzMPtoYcsFeLm9ykpsE5X4
3LRzsxJce/7NLzt4VLfxJA18f6t5fCI8EZqe0SJKJsyeGUl2wbXBZeMx8Bvn
F20bN+M+G26QPA5T+B46qsK7125c4IMNB2ZXfeGlRPWqQREyQf+06l4BXCKl
sJYDv0ma2zcGl793Is7BYQ/Sm3duoRLFcW0hMvBqVZ2VGTx3yaXptzDy6G/T
uZswX4ISfR0caXUqsgke+6199AZ8dLybfxXOKboVqgfzpteVyHDi32tjbdwC
D4QLaJ+FP5k2rvcLkQn7rLkPmbC/dbHKQzhw8ZAnFeZcoFxyhtdD52i2bKUS
FmKKZeJwrYlAvA58jbH754wgmbjnWCcaDNNnZItVwmbV3eWVcCZNoUMQ/Nr6
lNY0PKswm6wBvzM43reHC/XtuMc7Zlj1br2LLWzkJMz0VoBMfBTPXLgP51zc
rJoA39i1eP0NrJugcMEaZvWq2cywDfe5L5EkDB8R+ZWmAj84Kv3x2y6cN+Uc
8YvwzBQdRxG8/qKlIg/OGN50xBeWLrBSH4XH95t7K8On2J3fbOemEo7DPZkb
YKORQQtTmJ4l5l0rP+aBA13DUfC3iiCaWPjrsrR7Ayy6RJY0g/ceZVr4Dc/1
sltvh4M4Ta9I8VAJZpf8yKGdZKLCdRO9KzxXHFb2GM4+duRmOhzekTB4Duau
+bKlHx5/McIsCw/UryVy8FIJmQeusss7cD6sI/m14GgPMes6uDw+IisIfqAl
HHYDdnFb2VMOd8ieyNODC4aHnkzCyhrN77bANjTKkqJ82P/Qc7/6t6N+tDMV
W8EEndHOh7D8kWOy8fD9t+5HnOFV1/WyDvj2cqOTOOymLXaQdjuVELhlFj7D
h/s+2FyhCOsnC5IrYH+53oPecMS+ve1X4LJjpyrI8Alz1wl1uGu3ifwQ/Fro
CxMznNpeU8qzg0qczHiwt4uXTPxUTJU2giUHb2reh2MDpgvDYYGpSkcrWOt2
hUQtzEbZdU0I/hY4S1qEswvrH4zzkAn1oxki+3dSif6raeUFsMhk40Nn2MWi
vOsCbOZ/ii8V1tVimlCEcyac4ntgYcuEDTTwiNYIGys/lejLsONr4cb5i3t/
Qx3+JuYsFQNbvVP6exkW3PBIyxT+b+M2v2L460EBa154l7zT1DdYhtrr9Xkb
6qXDbmfBXVTiz2Jr2CP47h2rDxZwa8pi4lm4sJnB+DbcQLF9IgXz0Iq+bIGl
n9PVLHFhffQrFP/CFiZfXtfAbOSaAnkBKuGQS/PpOizJqyDkATN2n5zUgTsy
dt97BG+jTq5wwMWakRsH4LXXNUy9W3EeWOwubRVE/X/eti0FjpzPnTgGS5dt
FnaAGejdLK/DnU339u+FaY6kdjyDM5fNDk1xoj/kaSjNwipOJuqlsJeuXa6Y
EPLKpmi9y/CVXdM89jAd2/pxAhaRnL+RCNufeWrFAMtecZ/vhCsPPHR8teXf
58lO2m8UphI+F9pc78JZI1WvD8PuRw54WsAJtLGHfOGwnG4ffniLV392Pvy9
qMRvdDPun+R9ji9wlWfX5Vz4rXrrpR0iVCJpWuzKeTi7yGPEFJZSqwuSh3dd
jtSLhs95x11d3YT1zOYpa4BPxGZdbYCVpHfsXIb1Hk8HRcDn9saHSolSiXet
l68YwC5R176fgS/SqAVshZcsh4zT4U+2mv5UDswD6eUVffCW2fAL6fA3q/Ud
HLuRR18ynHeBh+NeBGvCZyca3CTgMJ2ZL1fgZPfnTrPsyN/BiTpl8D3LOetK
eEm1NO8HPN102jwIPh6hwSGyB/mvgtdAA/az0fGyhIUIpqPMsMTLhnd3YRMP
eaUuNqx3Y5FMOxxjmHHgPnzyJGc8zV7Us1kdUSvY9ubEnAL8yfEArxDMaidv
eh7eW3KcdZwV9ax/8eljWH2q/E8+fP6X+KbP8G+hE9M+8NOm9+e2iVGJZ7Zy
Q4dgEjHfrg8rFxu//ctCJnafD98TBjOI5dU1w4PmsdefwwffaRRGw9m/WD7P
wS7V21ON4YMn1w6J/4f8MXsgihu2DHSMd4D3hYf6DjD/66+Hp5Lg2rBtDlmw
He8trbew3NqYnivcmmySzihOJY6vLMhLwm8no3+pwvMx6gILTOgv2xSN/GBK
YydjNfya2/pxAXw2N3n6Gqy5OL/2BVY2yu7ThM+U0RzfKUElSht+1LDCqxbX
ycfhe5suZL1jxDw3eulPNBylpRiRCHtafTFphBsvqrrbwO8bm3OWYS3ydUMR
+Cn/9mWpfVTi708G6YmNZKLl/Bc9V3jsRBtnEdxfI/IwHQ762T5/EX7IRJnu
gwWaWN4rwRMnNqhx7Ed/Ho0upYFd89LvasKz1sfiWhjIxAxz6fAVeOawrlcM
LOOnLF0Gh96LMDCFF+YPBf+Agz0ZxHnh3+F5ncKSqHfURobP9GTir0z8Tkt4
6EvdUDbcuDrtdhdeSl2rdoPZxxoq2uBPmy/fOwAnzDHR0RzAPGQo77FIh/lQ
7KWhAlztKK35HD4XtZTsCddZe+wMgQ9tT/uSA5sfm5jTgonPVZKfYFXFnDY2
WIuqe4lLCnlNITOtm5ZMcG4ybtCD800/eSfR/nt/+BVzKKyXfErTFn6vWGNS
/e95Pm5eUfjYQeHkWVh7iPP7xAb0oyt/BsWkcb/WjJ4XwfybDffYww8C39z0
hX8vbD2XCI+537RShpsljYo74Z0fo8Q3wKoN64sMMlTiaH/b7xYaMrHn6W6l
w/Cah05LDKywXh90Ee4sYIo3hWVK3tXnwS+zme144e7XFnSjcIWtnvjndRLR
bXpcc7ss7vOPNwvZ8IJ2c7gJ3Hnqbq0b/KPoSWsknFt+P+IAHBK7kake3sXx
0WjxL4lwGu/X/gUbeTnwPIdP1u6KkJTD89/FPgfDO3k+vnSBN9+UfqT17/lF
Nvo0mN4u0I0NnrUuU3sPV13cKNn9h0RcNXl3lVWeSixSu2cT4ZY+p+fqcEDq
UJkNHDbj/usy/KTjgL8I7J41IVMMD3nXH5pYIxHqMwMe32CejLjlQrjukyZZ
4CDqkdPjZxfhDE/RkRP/3L56SQlOfHxpRyx8ejBOgQY+E6Vu9hK2LHNffLmK
n7/9eswanGQeXnIT9rBVaJZVQL9/N+JpAm876bh6Fj4sFyLOAwez0slkwTdv
OYwNrJAImyt8rlT43PfQ9CzYrTAnbfMhnJ+T3066wk45pG5t2P1r7BZJeMlZ
gPEazJLp3z6/TCKmZtiUK+C2hKzgZ/CcvpfnFKzYu0nhGtx0RTdTVJFKHDpb
N3kU5gtL6rGCo52KM1ngvNM2DPEwY9eY+dvfJEJGLOlgBxxZbc2cADu/1jmz
QQnziSx3jRW8cuJ84iHYVIfTUwgueMXaeh6O32giMP6LRMhK7lp6DD8K7O7K
h7WvPxb9DFeUJ1zzge+/emS6TRnr2ZgmeQgeYecL1ocji8YH/iyRiI/6dAWh
8Nvoi9FN8OEYJ2o1vNfxqEIUXN2lyDAH82pYjBrCLDvCpf5TQT1TLojlgr94
61jZw4antBQ/LJKI1f7gG4kw7xPh0XSY3uRAUScsrKwe4wLXDx2nMBxG/tiR
IycB90f/pDkM81noDcwskAiG4+tiF2G6P3KhFfBflXDjPPjcdsf/rsD++qH+
I7Dei+5ONXjvjaU0PlXc5/nwC4xw3ffBJmNYuuMqz5t5dJtgYiICdjeqro6D
g/S2cdTBX+8o2pyENxs6yCzBB1PX/vLDNjEiJ/YTVML4Gl3G6ByJ4GWxvuwM
d2obHsmFf3WwpKbAgnSfBj3hou4Dtd2wdl3RVTl4VvTVIPMR9Luolp0rsyTC
++UAjRp8ykuoug4erXQWugT3BNefuAEvrDuqFcF327LnjsHOmf32X4/8O9+v
bm2GKemN1/jV0L/kFcT6ZkgE67rIQzNYx3e8IQUublx9fhO+KTJg6QD7/dSl
NsLuBtvm98CbwjmWluE+mvjoyWkSIXFLl1NanUoc0TMXKoGDGVf3u8L2StaV
/nDtb2HddHjqI0n/MJzs3ODUBx86fGiYFm4w7Ati18B+nGP3bftJIoarHRKP
woV+e5li4fJ8p6eBcL9b+IPj8Ne9A20lcPJx8X18sKjUq6EJWFpt64vPU/h9
2qV+Cx7F/H5EzeARnLbEtukkHGhXNuAGy9bY7b4NK+edcz8AP+D/T7nl39el
zy4vTKL+7HIz/gMvrueHV8NpjQIucprop6LyW4PhJHaDy+5wTB5tuib8H91s
TBbM/2ibOCs8/5g1gwoz7fAse/sD+7mWWrJZi0q08LOpJsCbmHKateHM6ukW
K7jitUjfVTj0L6+REGxpyDdeDp/8FdH39TuJIN258WsS1i1RscmHzRNdGUW1
0U8OK4x6wzSnG7mt4Nkcf1cF2I0mfnccHLX8Z3JtgkTIn/0g2w6/0OzwaoQ3
kZLUaHSoxGjiwHwEXFD9xlABXv8j52cAPyVftvKE99zo+cUJ915MPZMDCyhX
XaJ8w34JH7wwAJ/aP/o7Deav0Lq6VRfr52Z2yQlOlemMPAaL/mH9JQZ/S3kd
FwI7LDL7/hwnEWWLaqlV8Jyd4VwpnKMhmTMN5x+jel6GT0fdLdhzDOe98cl3
VTivw73cBr7d2+hCD+9kfVFzD/59R2io/SuJcDS80fQKPkXbeuo2/F9Sczut
HtZfobTbDN4zGdClCJeqfD22Hf5tQH7vBT8UtG8cHCMRpg36VBIcMiOomAN/
1nX99Pnf88/Eis7Caj9Whrbpo19H+YtKwfty6b/ow7s92ZMXv5AI/YgbX0Ph
Cxe/sz2Hiaigb9VwRy5HcDBcVzI5MQtz7wyY04RdGXu+ixngflP2ObPCM9FS
P+xg2sk9vW9HsZ9qDD8SYDkXV80EWHa/yfc38FPj2TIr+Ohxrgl6Qyqx8rxB
RAjuqzAcV4bny6h3v46QiFgrmjEf+I6O4noezKf530gunB025O4N8/u3fx6C
d/l19R+EDReHPvAYUQlmiY0aa8MkQqPpfJ8hfPRpWEEDXPrF990NWG+rHk8E
rG4z/6oGpnE8FawPx0l9ezkPe+cWfdsCmzua1YkbU4kNvwyM+4dIhPiSQpUD
rHlSrjIVrpuOe5oEm35w5HeEq0xdyF3wdDT1+l64VrgofaMJ+rt/0vjkIIm4
4uSVcBiOzk/XK4Hv8ObGXIQfHJou9IdJmqeu58EJYhFbDsNnfgb7j8DdUWcu
0MKXuAXP8ZlSCbLbnfetn5E/Gg7aG8MpvRvkb8HC883HI+CVD8/vmcIMRR1a
tbBORO08D/z2t7biInxtnNn00ycSIfleRWLfceR95odFWfCLo7k7neBXywFs
rrC44S32B3BoS4brfphr4duft/DXK5ua5wZIhIBSzRSjGfZbvHVXFbwiwvhJ
Ffb82HopCCbK21/5wsEPt3Srw4mzdNX5sErwI3Em+MlAOWkUpo8Nvv7mI+5D
wOC97eaYV3tzqHFw1JvgEBN4zIlL6iT88EOyRyS8Q+v1DX6YJkf8VB3MHv3m
w8gHEmEgJXt0Caao8B4gw3uCSyX3n0AecM+/7gErJOXxOsMpItG9MrDQlR20
KbCXT/He31QSEXGA7sc7mN9F+PILmLXCsYfJAv8+86f267DpVqXnBFzrPsyn
A/86FpXlB39IPuDGDj+xN44qgI9ktlZ2U0jExpO3z3+Bx2JzGZLgYjkt8x0n
UY+8ek1tYM2Vi0qm8GlTvXRh2CN/h0AU3KnO+mO8H3nOUImuHk4y3HawAF74
8vbrEswa6hbsAyf4DLbvP0UlMqYYOxRg41WXfGdYLWWG808f6tt159gUWDpZ
xKoRjmP7eL4b7l/IyIqAbVLbjZktUe+eu07owzXyUtJHYOGVgAOcsP0AxxZ/
WKC2/2J/L+pJvMtMAbzMde1ZKvzBTq7rC2zP6v3HAV7QCCzYYUUlygoLjuyF
32oo3TSFH7HJh06+R95x8naNgtulGV8Ww4o5gpr18H0J0Y3+8CYOHaFfsAtj
jJYKzJ85vrbfGnmrWzV8A8zquN7vDJsmq7xs6SERvma3S1LgYbcbdDHwUmBi
TDfMbcKnZgLLDfCcZrZBf7T+HcQNt13aTByBVZKEqz92k4gT5iE8/vANzqTF
DPiS79npApiXclLqNPx+4FXLF9h0yfmsBPwnNidthy2V8AioyZ55RyLib/+6
YArTetsNlMPESINuFPxj3IArEL4XTS9QD++YjNA7AkvF1M0vweHR7NcZ4Irv
c6377ajElbefKzveop7kPkxxhvlfrU7ehideN3qmwOQIZyFz+K2FnVo3PMDJ
Z74d5ja8uJXZHv0ogC9ysAv7X7phjICZX7lUP4KFbzJW+MFvtvz94Qbvpd4I
L4CvWo/sPADPZVw58QV2ruQ0WOhEP/j6Y/cOB+QZqdtXnsGu+T0LJvDTHou8
q7DuL9mmSHhn0TmqBuzUwXa3Ds7serORGT7xn63tEuymHijb+YZEVPKISex3
RN7g8rWLhyWTz/5ygi+ZPo8+CRsW7256APOxGJbzw0VOp2LfwdY6+wdHXqOf
lDKcYnJC/tx+iokM5+WIixDw/Zh3Uh7wFZW2SV94OD/hpAy8HPgZEQv1KYJ8
7dcrrOcZj6uj8JA44+Ma+Cydr9Z2Z+TLrJJXIfBd00V2E/jN2pMZLfjVyZ/v
I2BarRkuNriSzz6lFta9ef3Quw7Ml0nHHBbh11QHqwSY9kPBnn0uuJ+qsUFW
8P2hqB+OcGILY7ogrPr0c1EyPHW1s26sHT9PP//CW7jh4sjgE1ji2dxBxtNU
Ynu5xvp5OHu5ePkwXKc/xy8Px235/vwi/E3np/JKG76fPiUoD06pUDhVBx/s
a1YdgRuyOn3D4J3RZ9Z5z6C+by+9qwv3ioTWGcGfxcfyOeC1xzzXwuHZIefW
nlbkC57dqi/gWF2Z4SR41j9vbR5O8jZYsfnn10+qxV0xv52u4BSBn/OJXHKA
beU8xL+1YD0cuOSTYLcJb7UCmD336mwnXHy32cIHbpxzKGBwQ15UcvFQgJPV
a11VYNHZ49fXXmK+S40XuQCLNd5JaIB56UY+5cLPq3c8CYe/BuQmDsEF4ws1
erAs43djnrPopyd2dm2G4/KymQ3hRs64od5m5DX3voYw+K/4idkH8Oix65ef
w1Z5rhvs4b/6JKk5mD6zffNu+Iav5riYO5Xo5b0s8L2JRDC1WafZwasC/vuL
YD6dKdMEeK6xSekibLG8xPgG3rnJTlsRNhy8XEN3Dvd3i+7xv43Ynz++Xkpw
YF+IbRNcb/FDxBu2c2d2i4TtZql9JFjs06CPAczeqRb1GZY8xHCF8/9fF1be
5oHzHn05rL8B9dY2aFIP7hxUiUmFxbabpF2HizWN4h3gtj0PDZ7BvW1Pk/fA
JyOd/0zDe/wc0n/U47yrP8rf44k8Yunw6CkcfdLGyga+E/qU7Aubdt5mvgfT
/DHMV4LNSMqVHXDoe5Wi9ToSsWvc3nnDeSpxjzuguBnWvru++RCs9XZjaRRs
ncvzwhNW5hgtNYR/y+S65sB/PnGUbYXTpcu2DsBeetGllFrME+RDtZxeVMLS
2bwkDfZNPeiqC++Q93rqCDdsKtwSDN/q+FCwF3bbmF5dAZdK338y+QL/fiiz
0xTs7J/+uBimj5liEfXGfSMvZ/rBvMJ6JZbw2LvsVGX4la7wqbvwEZqHCTRw
3sYL663whSPfbr+sIRE61odz/sIP069HRsOShiHH5H2ohIy4R7ARvDioOu0O
i02R/LlgsW1+8Vmw+6KMJ/U51nt2jwIVrjTicH4I81wy+bDpApWoYVI65QTP
5C9e0YJf7q8wEIO947cKBMF7X11Xm6omEfsP5NWXwmVT6XIlcFVojcN3OCqL
fa8/nHRPm1boIpUQWXrFqwLbu+hnWcB9ix+YN8AJyx1qsXBVgdLKy2fox2ZN
Q83whPiPiWg4P0D+2ipsGzBJMYIfegrxy/jivJJVW7lgDbmIaldYo3G4jFpF
IgS7Tlukw1nvezMfwu3q9fO98N8f22Od4Fdx8bfZ/HA+thVfFoOLGofENeAP
NknOU5XYjz7Sy8tw6ru3hiWw5dtvdk/h2CDLQ/6V//Jg9vJXmOQpL6QCH4qk
xPH7o58WOzBvqPz3fkuEhBlcYjo487ICeWnj06Zo2MausD8aVntmatUAb/vS
+cII3uV6fu4X7Dt1JJsL7uHeGCV5iUpIRdJHUstJxPc2bgEX2KqB79xDeDYk
sywF1s8JNnKCfTQf63bDNGqKMmLwMvfuz0yXcb4zNbimypBHVvh9CDisO32x
GFafu8PgB18fNujzgwXpriblwzQfDSqUYWmpMfFR+Mer9Ps08MqVlhq+AMyr
9RoXX5aSCI4pIUNjmK9F0TQaXgj99Tkcpp8IOWAEH9LUPv8C7pHfycYF28tt
WZ+H/Z4xfaOU4PczM48VD6QSxsHaTWnw3Sdb+R3gq4mUNEc495B+XiLszFrj
vxd+R7t+qBPO+DZrPFmM59n2tdBfwTypEvBfMXzhVI+pMmzEab7BD/4zufDZ
G5a6dJ2iBFd13DlLhpkDaIvWnyK/LD1e/AyXifaGNcOzPgrB24KoxELYyqko
OPCoOos+LEzykTSELT1b46/DrEmHabfC2xdadj6DTZ2tevuLsJ/UIznT/76f
9zUpFTYWkt+/5yqV+NJw+7ID/LEru8waljv3+Nge2OVbjHI8nCm6ecePQhLh
5TnT0A7H/Xr9vQgOd+nUprmG9ZodeHYRln+3581B2FjgSKQivF62bOIB199a
Mv9bgPmcS7svG17UoRFpglfnOCw/wAK2NtMRsIqZyafNwVREDvbn+nC5Moe9
9j+3bgnfAv/I1xwJgrfIuxn35SMP5f1yKoPLJLm2p8DZSqJj3+GtDZyjdrCM
7SsXoRDMr7+d80ThB3xTYxawwAjLhYk8zJteUS6x8HIUvVIhPO+S8aUZJq2Z
0FyA1/5IO63CYtrzLxXgcWXVYenrVKLc91v02hPM0yIvbV3h2XvSRg1wQmXL
x4ewc3EnZzjsvKZ+shf+1l/Xewzev6j4njUU54OLIWkTHJiTZ6QOG118eOp9
Lono2pzUcQlOpovZngwXKq0fLYLHO998sIFT9gzXjsEfRpweCMP8lMOHdoZh
v/UNT42TSbjH24pN4QzuWzz58Hjymf+i4FgjwV4vWKlYLrMO1qNjipOH96Ve
4V2CTVSPGq6Q8Hpsidv7blAJefZe5jqYZvUKgxOsc6W6ORSe9JUPTIYtkhau
6sCh3a4zXXCyR+ghdliPi8dlYzj6I9OZ2XePkUdUj1BV4NN+6bkJsJ/5F/0L
8FDjPgcrmGpFV58Lt6xw8ArC/uZpMkOwr7hW55cc5CnNkkfcEdhf2+7QXPiM
lDq3AZyWXXrIE67jNYgIhfk2fp+UgU1pe349g0XjfDN+PUI9nuk5MwMXmJ04
XgNrjhv174nEelnGMITAmRNaWjZwYiFPpSasvVpVFg//tf19hgXOE3gs3AG7
+0vydmWj/1hy3KGJwnmir26NhzsLZ9cOwuucKX4n4QhBYzcP+G3hO1F+mLn0
v95sePSLTfdwFp53u3rkA6zfQFx7DNvqGOZtjsbrN/aXcIdlTJO3acMB6fT9
B+A30XbXgmCe6vGQhUych8WMb6XwRL7gvmewRYKNyXc4KKyoNwgmvO4/E7yJ
12dw76o6PBWuI2QBW23t2sMIf/zkF3kLvjxq1/kqg0TEXhKcboJX27V878BB
lprmK/D1ntAd5rBExFi1VAzyGCtPAx/MTbtB8AysE0xz+nM6iXjWmRiWBnuq
HGHJhpNmcr/1wLsN+grOwPvdFfRZbiHf1jYa74MX1Y4UHYFD0xjmZx6SiHOX
mrf4w2OLD++Vw1s4my8UwEbvY+UDYGdOoncUXjva26sKf70if3B7LPKKmY8v
HcxmTkowhtU2neZqS0OeenhvKRz2CHlaEgMT1n/MX8CFlSbGJrBG3HDZPLyr
VndqGzyqobZV/DaV4MpMivqQSiISL+70toeVPFR3p8MDey90JsClksr1TrCs
g6bEG/jdbKylGLxFND6C7g5eb5PiwmQK+ssF61FF+GGh8q1i2NosU9UL3tVw
b7cfXNPmkPwYztyo+UIJvv8+bX4APn1T32z9AepZoLnB1rvI/9Z535vgtPrI
x7owxw2H4Ei4kaSwfg225zy/zQDWkXO0qID1Nr/P3QIXuzEVTcK+N+8c7kvG
+uqJbxSJQ365/ejtA/jvQKv1KXin+GYnO3hIaLjkNnzudM+CCBzG78fUAk8Y
/7zxLYlEePSE26zBKkv23AXwJu2tJTLxVELbUeKxNzweuGOjG/wx00D+IHzW
N/1UOvysvrVpJRH5TCE9vxdOeZVsUgc7NW9fZ72HebOz6XMo/EqQ00QdLu7V
dNeBXxrdyLoEp08J/GKD280uzhfCWcKm198lkAgj2UGNMfht8ABbAtzz82X8
jvtUIoGrLsESfh0tNmoC904sCwjApSyMMpFwLPst8uh95Flvh+BaWPjmJSky
vLtZoXMBtj9fU3kOzqCP3iGRgJ/fclJVGh4/eNLVAd6YZtC8eA950jarLBG+
8feBbjVcddWVphP2/3Wk8yoslfJEjz4R8+A9wlQDNql0TVCChYYTehnh+31Z
Q17w7e9aJ1/HY73WToqT4IM1Rh/uwMb7bl74BD9xLLYyhyvcFGu2JlEJ2e/u
A3wwX5UT/TE4zPaa9ec45IHtLPrBcM3rHx+z4Mf398VXwNuPFFuegeslXlEn
Ye+XXRQJ+MnQmIBIMpUYcNU+MXMX9aDyisspOPggb08Z3FZ2+8lt+LmSutFl
eOzDrumXsG3Iy47DcNF+cdk1eIE7S5MWvv+02E/mAfaXkVLXcodEsJwpf+YK
K9udUbwJR5rJrz2E74oblxjB165Iq/bCUr5x4lyw20juNdYU3E89ySzKbRJR
FvWwXg3mqxbhS4M/+W7acAlueu1z2wHWebJ2pBC+cHsHwx44QPx08Be4hGNX
wPdYEjG8rFe3PRXrfyLgZyE8vaPwjzG88YKU4wWY516McgR81etIrwLc5TJ+
6QUsY/VEe+0W5tN7teXzcKWq57N6uFSEc+6/NNTvvTHiN+A27pH99nCoMH2K
LqzoLemWAD9T6mPhgP0P/sp+DZdeoQ3ojkE9cFP5TPsQ/WIh8lsCLLTpL48i
7F3odsIKvvyfisn5h//eX3jUJADb1SxF5cDSfEpSX27i/Lza3/gRbh/+L5UM
154aXt6STiUY+C8yesA87lukdeCPfbw+0jf/5c/aM1fhxzt4BxajkW9Ex9PK
4MUlb81qmL8npuc7rOK7p/AqnMBZxCSUQSWmsuS5NWCJrwaHLWC/m+lBjPAJ
EzfvW7C1svOXV1HIexYbcprgO7Whx+7A4mvbKMswrdDfIjO4TJ3EIpWJ/Hq+
h4sPjpcsVzkNx5bRXf4UiXzYRHimwl1/YgcyYQ567fRuuOSEL3Eajl3o6GLK
wvz6qiJTHBZMerWuCo+dOU43HYHvn9M54At7HtJzLoWPbNSwzYM36T5s9ofz
+5/FDMNmOfqiKvC0W0E1TzaVGD51IpQG9qrn/2YAV/s8H24OJxGpn1m2hcF+
q4FEFPyz9aJaNZxEk5RqAHdcs/KYgWljNy1vgTOY65L2PMJ5Lhox67uBfuSa
3mQNX/Xe8vQBTJO5NhUHDw6msNjBTuV9PO1w9MbrziKwX+5+tXW4aLbpxXgY
iXgavOGsfA6V0Cxw4M6HfVVN49xhC00rTy/40FeB6ky47eXTl3KwS+DZ4X64
Xslx53IoifDcIMPE8RjzxdPzPi/gqkA/yaPwFhlqawhcMqVgFgBffP1wpxb8
xtLv8lPY6Ga9Fwvs3SL98CscF6Da3Pk/iu07nso2jAN4eCnJjsrKVoQSWelB
ZSZlj5ARQiEzQhKRkWyZiSOjZJWRiFRCGRWOXVYZlZ3E++vP7+fwnPPcz31f
1+8ybuB5SDs1cuX3EQ9Ju3fFw3T5eyf04AYO3YvG8Ai/Hm0EnPl1tIYTniqk
OFAPV+3opBsJRj5VlTi9BJ/J4TqXC9vN9riKPewjZJ+8KnKEix9vxFrDuaot
awfg/oic0mSY9YKo5q/r+PobTZ3t8KrAVFIlXJpm/YuqAP0vknLsKizUd41J
Ab5DunrwGCx5jE3SDd4M1rlGCau+F9Uhwef3B755HYT6F1XnNABTFdCxRMLs
Ae23WAqRt3Ysm+vCD3PMcjXg4+eV8ljhn1suNATCWSWjsz2BqDdpM/0VMO3W
rzLpML/Xr+Xv8IK7SsB5ePKuBzNfEean9fUmQXht8YqYMSxbzrb9WwDqy/0f
J6LhtexI3UdwZ9o3iybYqMsywR02nTjv/Rue0bvTKwOP3jSMkSxGfpPk5lq7
lk+88XuTdwGmv7LN6gXs1/r0eRqsuO/s/RuwnZ9AdyecbLHyRQ2euE3/besj
rA/3HwE62G2L14YS7ON5zu6DP/LzkCmrJ0x/mTM33v/f33s8FymEz7HLfTWG
j46mKY7A266W8XHB33b8Ps3+GPefc9tqxC+fyHvcbX0KNsxoSM+FP7eIed6A
n3ob9DnC49YUYVUwnYIamzh82M8geQ7WXEg88+sq8iC70EPBkj5C7vHxyEr4
qLxHlVnJv+/Xbb4Kv5o49jYWHjKp3lCCBfnDe17DfOeDZSnhrrnTE+uwT0q+
62vffELiTPyi1BPsF/oD+bfhFE1DyouwRhvD0Gk4cCiBMQtWHtbdyQofZ9Hj
+gTT6//Q7PHJJ05NRe2jK+0j5qRmA9NgKruT0irwnkjNciu4Jdyf8IHjHP6b
FIBpzCS1HsGF3dwcU96o5/3nDb7CBf2Jp4rhq4xMlnvKUI8iXQLd/nntqIMu
/Hr2fok0fCtr0jUUHmE8MrLqlU9QUjL51sJV6/uY6mB9oadBv+CoBj8iGB7e
QQ4TKe8juu3FLp+Etz33j7aAi/4opNPC0kfS4uPhktsFLe2e+cTrQLnUFvjt
Xp/luzBvqn7mJvz49QN+IzgvfCZHpqKPYIuUPM0BN5+hyneG3/lyXB3yyCd6
FpML78PtaXYPcmAV38JHPXDKJn27PewypPCEvrKPEH/CviwKV4hqlh2HQ6sD
eX5cwTx7/lP5VbhCWE2tHD4UMlxRAu//79IlH1g4yaFyHH5msRCvCL9Nv1TJ
+bSPsD7WV73pjvW696viLJxQxjPcBKfFLZTfgl81N1GFwzHhHmV1cH/IW5FT
cHWQ+5MFOHX1gDYT7OU/+2j/M6yf5K9LH91QH4ImC63gbmm22BRYMcYqPxEu
Y00tPQdvKzZ80Arz9V7r4oV/9bdkUlQh30Q3zI+54nzyPU+VhYuV7VgK4PtB
BxIuwcfWHQ5dggXWOGIewDptrbqHYN2EW7f6YN3ndy4tXcZ5PXvlOmM11q+3
/HY1/J9Mv+9J2OKAXH4AbKDa6OYPGzZxNanAzddEHEth7wLrIWq4dnK71SR8
9DvN75ZLmE/CXAy5a9BP7u5gjYHLz53S1od3FV05oAd7XCpUjoAdVOVPssMy
z8Nk6mEZ2/MWZJd8wvzU6P4l+NqeKc9MWJmvhlusFnnerSPSBtY4xsxsDa95
7MkRhjtJE1TJ8EfJpmffndGPLBWW2+D4kva2x/Cgw44pyud9BNOm3OgVmOvN
uT45eGQ/9dIR2CRI7N1lOFhRatsfJ/TjeN+aXLgJHaUeVtp2opAMx6mWHAiB
04ejU5nq+ggW3U0lddiL2yhcDZZxf3KaDuZqTve+BidXNFp+uJhPLPdZ25XB
e4WOXI6Hja3yzk7BO99vDzCGc0wcjvG8QL2pVY7khBVa8kUNYIbVnpRhR1y/
wp79NmwY25H3AH7KnUvRAHfcES1zgM9uOz+zBHNRTtSJwfk+9z6L1WPemKds
+eGA/OWq32ANa18K7i6HV3/dLkiGNQKsB33gJ1Qqce1wqsSDCUU4Md/Lj6oB
5zVK7cemPc7/6D4beVj/gfZKE6xfbqbpCv8NKNu4BU/w0R3Mgw33+VOfglkO
KrD3w+2P8uiY4GOjk3+YXuL+OaSYP15A/5fbOaoGC17lZU+Bh+Xrm6/B45/c
OM7Be6amCspg86MCPLxwqdrd6Cl4V5Us35gd8rtplRtPI+7P4LHAQziY31Lf
AHbmviXkAjuTbsjchvfzNAofhAWmhHY1wG42ViKLtsgL0+qrS3D/kqVIFXyl
bKpXrAn1+WuD8DX4mcq2amvYQC5USNn23++jSCnJ8KmNIoH/YPXmJp92uFxF
hu+tTT5xssHKiOoV9iM9H08UHBrrJy0P11125TgDO8jvZHGFr7rysu+ElV8c
+JELP+WUZu61xnzB/6qVDK8GFtKlw0oXyflMzehPeSHU52H6JNcQNXhbav2G
AKxaHGJ5DR6wt1yZPI+8UcIuXwav7Dn/owhmy9nHOgX71L2acIVdw6tnuF9j
HrOIGjwMB19oadaHjamfda9YYd46apIZAV9oONFSCysx23vXw/b3ZF4EwXET
8zpLsGlmRNlxeHvDhqDYmz4ioleZtBVeyI74cx6u0DdPbbVEXomK70yCZzn7
Iu/AAWFc+W1w2NGaAH343V3Ba5Rv+4iJho3Lu+DvpUVn5OD6CpJVvwXy/fdS
wcvwEn+Zbha8qCS7+gAe2MVH2MLhTxRb++DLmQviIrD6yfoMxhbMG437uabP
of5uvnQ9CafFNNGWwKQvx1X84XOML5evwLO/TrCUwiO6/F+PwOUHm79MwKbm
k+/XzDFP5Lwq43rXR/grMdW8gIW1jt/Qgz9RZOTegH3EVM6GwwHl0TFqcK7m
i70vYE3LLz7b4T/5NbMLsCN92vn3ZuhXmkdq97eifrQ904iDb0sdCreCG0hy
B43gyxeKDBJhhofcuzjgjvFc3lY4st/+76Ap6vEz7pktbfj8p3Z+vQ87DbA9
OwLb0gi/vQBrmUYHu8AsbOnF++H1gze1c+DCEO/YWRO8v/3azl7Yz6LSoxQW
3fgxSN/eR0g/NjHygrXX7EjH4T/Xz8vJw3GWppevwuGjbXv+GuP6Eu0yJfA8
OWOtAW5zaVgfg8d8u8k3YUfuw00c71E/X1+q0YA9jwtFnIETP7ik7oBVviSd
DoMlszp8OoyQl/7eYn0O9yinGibALsmrPb9gxobXUiawc8VUmsiHf/OsKSMX
fNXYxMoC/hFyZnrYEPUmRJ0/Hq4YLn79AKZQejr2FtZRu3zfAd4blkvagI82
JfiLwbE2LI7SHeifNryGPwywHz5t7nOCh8WZJcrh8i8u37LgQ1IOND7w9mjT
gk+wgR//kAK82tPsSNeJesN8vHJDH/nudamICnydqiWyEZ46xz3hDXObV1iH
wXcytuUWw+qC1LJaMEOUh/UXePZiLR0DXCdmybO7C+sr2zPcqZdPzAS9JevA
HCkm5YnwXGRZUgi8kkyEmer9+/teLr1q+LhKlAk3HN9LTf8DZsg+Jjp6FvVz
r+sbwW70m3qjP7mw3AGTYDOYoehjq+PZf/PCS4XY7n8//65KOwCb3i9YaIZ/
s1A6/zyDeZ2JpfgPfJhUKl8Be+it2R762Ec0S73Z6gs3XLThdIDnmlQ/KcK/
TbW60uE2O8GcTV3UF+Gy8C6Yms/lchPs0pV6bNsn5BEqDoVbMGFNsagES+yW
oNaG5T9PPfSAiy4+/MAAF0qfsSiAM6kiUrtOY94KkmUehs/9+mCTBHPWZr7a
+bmP6FQKEDOD676F+mjBpYuxC9wwHePs/uswIx9d7ahOPqEn8bG/Ej77fjo4
Dx7WUoyehjO2Hta4CP/nyH+Mr6eP4O8doReH6SIi5oxgC+2lrp+nUF9L3TKj
4EoXt+QK+NfXHp1GmF1dz9wXdhWsX1+BG8fv8RyFKbyFi8R7+wgtA63RTe18
Yqmf3tQW7ss4/6AJTjH1okmFr7cP2t2CZefPlb//57mXQtrw3oJXVv/1ob/u
oJ9ggDOCi+kUYAap+rwuLax34M5nrvCYU69dEhycu26dBys2mgiYwQFLdjv6
YePjyqPcMOGl85SJjPz7OyZzVBP7T+SplRrM8+OEeR6syJC17Rp87qDNrovw
doltpaX/Xn870XUAfhvxy2QSLn7ZFf1TA3lP0HwLdz/q4T5hjQpYhfJkvh6s
tnWUwheOFSrRCYd7L1LVKsKrd1MX6uAnZtEem+q4ntZ/qQvw0fFAsSZYS/+H
0v4B5B+23i9hcN1jsy+W8O/FlFQt9X/5XC0sATaIfanLADc6l+1/B1+aP0vd
pZZPfO3ObNuE1YW1ahJhvnQ6V5nBPoJXtvCyKdz+ZpXJGRY8eIWfGxY1sy/L
hi9z5XwaOYn5xshA//M/b1UIz4V5GxoX6IaQp//IKzjCZ++VxqvAZ6lzpsVg
kynewz7wgsSV9B8n8PkeMXUVwxkhhafKYdrZ625f4A8M2uvesGqhO8Pu4T7i
Sr9+kQIcMPWlSAf+vPjKdOM4+mXhR40QeOhC5tZGeGlRbbwKXpUfqQiFW1rk
g+fgy9duW2vCTw484hIc6SO+yGbQ08MbvPefmcLbfHdXd6iiXhSw6d2Bo9TX
bRPgj++2z7yCJ0s1GEzg6bDroWvw95d/n3HCgaPePAdHMe/d4LQeVvn3+5bZ
pxdgqS05tA9gpaDx02mw+4m7pfbw8luLiQ54q/k3E1H45AujAJovfYSAbuHm
rDLqhU0H61G4R+xjXincXPWuwB0+s26v7QVff3WSyIeNWm1+ysHz4SofB2CX
3DcJ6wTyMO0LR5avmEfiEuUa4L8atevqsHd2W38IzKstHxsAk/pcAtVhBlY5
gXJYTNOblw7envuscgqmW5t6+f4YrkdRpc4zhvO88somDj4qId+nD9uf2k5l
BK+JKzpFwJ+oqnP2wCNUL9ZewHP7OlUGlfIJkfKXtxdh1jd6I9nwHkKNQ3Qc
eXFKKdAO3ijULrCCQ1PjOPfBrGudsomw/NiZqumj+US2ZF/zO3is29egBJ45
ba2/ZQJ5z2P7zyuwjLnTiAxMfk8deQSuM150cf7nH05Ca4r5RLf65mo2XPNF
vr4OLpKIvPkZPll6xSQYTmNMYdwxifnKge3XCfjzrNA9FZiKiT9iG1zQJi3o
A/+tTOFtU0A9LHn1qBi2sbv67A7MnvrpyBfYU/iVjj58ONqhftdUH7FMc/Ur
O/wrxk9dB2ZnTvElyyMP3Gf4cAPu1eWjz4SN3woYVcHE+533reEQmpqBWZgr
+Yq00L/XrTptBL71Ea2VCm+m5PKJnZ8vTpnAO2QumRbDlJdDLsXAS3u3T7vC
FqI8801wcjDztcOwA4OC9+9/r9uF7FiRzSesuXt+S3xHXvxolV4DR5stXbOD
KwdIYoGweEvCZiosc8ukRgUOdKkM/gAfGvbUoIZb1Y2pqKfxPH78+fT2SD5x
ytLvpgIs9mrWJgpWK+ehdoMvOWj90IV/aJ4IzYP7vjL7s8JpQtP/9cPMJ0/Q
9Mggj2iy3mSa6SNGE0dj78GdVc8p1WCl0W8clvCw9+R1f5hbyiKXD54Mi994
AmvGK4qPS2N/zTT4T8DrjKGVD+HBAtdVztl/P4+TV3KBTzVleZ6FH9wyfSUJ
lyqe/RkGB6WMaS0czic02W86P4ddfpI7nsKmRnITv+Dpe0eN/GD2zUvnReYw
/+TQ9ivB71mFyOfgHGZVKwq4LNlCPw7mXxz/8koqn6CJ2dX2Bm42WLoQDtOu
6Z34CzMdc5vShteGGJ9L/egj7GqNnBhhZuXThx1hzZ6H012HMC/yMhRmwFPp
9i5JcF2ILm83vHtX7Iwp3OrCkrTtJ/LXWSEXbnhlyIjuGKxrKDw9chB5fpDr
ugc8LxF/MRcud7ZbfAh3TTlPOsA1UeKOQ3BF9BM7MbjvuG8/6y+s/z7r0TlJ
rEfCidOa8MCrAIsy+FRwXEMgvOJC0+cFczLYSFXAIWJ/9OXhZaXyB9/gMbpz
79cl8gmOnWE7987/+3uT/RoNcH08+aYBrGVh8zIEFmx4shgBf/i6VUEdvpW+
za4eLn22p2w7vPfAl65FuPZr8v734vnEgStKKqILfUTTlRvZd+Fxd44SK9jG
tY/dEI6WuMqVCM+OpUfths2LTCPewRRDbRQDB3D96dqlTdjswkXvLNhgPsta
ZhHzZeiV7zbw70bqdie4V2vKQhguOT8rmw1XvnjX8U0sn3j63ijnE2w4s+f4
I/gEk+oOuiXUu6FPFW7wnX0lXsrwvewNIWl4iCNzyAvmU0pIWhHNJ6y+M6gX
we4vkmhqYfN7FCUjsNRBGu9A0X/105udfRn5J/3LmAp846FLgDa8xnBAnxre
Tz/+9Tpcc/dLw9v9+cQ+q2HNp/CEJI1EFFx337xkGlZZTLqnC3P2mu7kW0H9
+ZZAwwoHUpN9jeCfHFuufN6H+VZ8YCASHovrHUiFVfTOK7+E9c7xqFvA233t
HyzDXDc6n/Du+3f9OeoDq3g+DPN7xkTyiYSuVQdr+CD99Rv58Bv60JYk2C3c
/7sTHGUUL9oGG0eOnZWAdz8RiKT4jfXjra36JYx6yn1k+gisp7fJUwl757zT
coGVDpTe9IUrVUYL7sOtVR3fFOHMjavbeuAOSsvTm0L/5rUE+x1r2M87Tcsa
Yf2hQ69U4G1rL9nC4PCtZ/l84OXnKb6a8Enz+YBiWNdxkLwDbhxgI4/CW7fG
Hu0QRH68Uyuz608fUfXgSUY83Ov1NfYULKVJbBjBg/HR08HwZcqjlhyw30z1
yWdweR+pblAA8/YNx6yZP//+PyWI6z5saZa6yrfeR2QxvPGzg1m8T501hvOD
r/WKwPJ9wQVR/15XypaZ5s8ndtySp2iEh3Sk4h7DtTc8TFbg/+qk5tzhgA+S
JQf+9hEJifc1ZeBIt8vUNjDpS2DuKl8+wXZR0jwZdnz8bqMWNnt+5Ukb/J0q
1CQIvnVJjppyo4/4NvuoVBX+GHTdVBbm8Dm5nQa+sqz1yAXeV6ht08KL+vwx
eUsOTBHXUB0FB3A76PfAk3K5TGdg449VeTs2kQ8Kl+1ZYb31qBUVuPbHs+ef
9+YTxSlfNXzgwZ1TzPfghOLnqcXwCcFb9hawouLu76Pw1X2JNbzwgPqy/K4t
ZELmAAvDGE8+kffJKOIUTKuwcT4f7pqU7w2Gp8+ZljvBt4OzhJ/BXlkC1BLw
VtItzxlYcYeF0S/ufCLIZP4lHwWZGH5EnV8B86cPMxjDJ+9wr/jAfJ665lFw
R02umiJc/lUl/yUcopiWuMGFej33dH4Z/sRJMfaS69/f2zxWOkBJJu7Zfz4U
Cr8d3hduDSsLcwZpwEntQl1JcMmFD6108LxNHmcbfERyYdcHznyC8UG+HQUV
mRiJDrONg7nuHnh0BOaIinhsCOselF5yhp9Kr6/uhj+GvDh6H94dN6Q6wIE8
FdMa8hmWKTkYlQXnGZi/o/uPTKgmzX+0gQ17LzGpwFJ6gtzC8F5uKiNvuHW2
2e7bHuQjYc60IjjUo6eoGG5erhwegUdmTeZdYaq4bgF2ajIR6aAldxgW+uPh
oA07TRcFLO/OJ3Rkkguvw49DAhqr4arjSrOVsJdiPU0AfGe/veQ0XMPlrqUM
M35nduelIRMNUvHRVLBhuHKZIfzxllDH6135RNbW+fnbsJvwPpbb8G5n4cMN
sO6eNH0deL5y8MoSrO0cmMAEG0/vKhPdSiY8hLs+drOjnjF8+mkFzxsm7UyG
Y/nZJBNhyf9a9c3gF6K9Lu/geEW3OG5YVpSncBMupQnrGGHLJyQEJyekt5EJ
dbcdDLlwF+dhASf44w0qbQdYcyelVRYsqul8SxRuZjK49xEObD/eNLsT53/n
/k+0tGTiNUf0xhM4hj+YkYBPKKrLe8Iyx85pesLP5a94yMLpTjU3CuBoXoZH
a6zIg4VptUOw3RrHRB1sQ7llkXU7mfjVmcITDHN4ToppwudLbxmdgDWp9GwD
4aQHk9FbYc5y4l45zFJe9eodC+pz2JOOKdjm+9paNGwbnEvDQ0cmFvQfHzwL
S5I4j+rDF9a6LuyEDVfZ3MPh41OO93qY84lNv/i8OnhJxO39PdjiUELfPHzm
1RSFJZzMs5t+3w4ycfdNlzQf3H9yr7IFrHJUwmGMCf2ssOBKHKwg/iclH5bV
fZb7BrbLlX/nBJNkNT6vwwKPvq2Jw23257ZK0ZMJzbN0Yr8Y0S+HF2Qd4IC0
TLMKeCOPwTEdTkt6EOHD+K+eFSd3wvmnOKoUYH7h969pGMjIzZQTfxkwv09c
WVKEDXZasL6EM7ekCbjDswr7lW/CuT5qZ0lwuZqDizr8/LRXYD9Mp7orZTvM
FSFSxMSI8ycr39ROn0982W/RcxJOO9Q+GwsrS7NT+cM/Fbp3GdD/yxd6Ek/+
2UJbZRdsGcdiOg5P5so4kXf86w+GIRxMZMKSIy4uA+56zvVIF155e77mPJxA
4/D5Jsxae39UAP7aJr1ZDZ/4Y7Btkg77gyVM5AdcHe8nUQh/6TfTFWQmE+x3
WAwuwV9Fy71N4dEVrqsHYQ6qOxkxsGdvasbCdvRPh7mmJthEMeLlU/iTeee3
VXhVdHrsKlz0RZZRggX1rbR+qxJsusknbQtrkGlEt8D0lXdMUuDSxw3aTbT5
xCxN8LV2uEB+1iUM5l9dyqJkJRMfQqOiNeHuyLlGWVgwI/PRDli02WncBT51
W6D9wzbUj3ynrTlwnTHnTBzsKDO3rwduYwzbbgSnXVnS3LET563Odt8emN3m
upMK/P5ixcmBrfnEKs2d295wMq+vTRbsYcdXWATfmH4caAM/DJBtGYFjPpnc
E4KrDDsn2dhQr6a8Kqdo8omeH3PU2jCVJE1HEbxPN1bgOvy8nPb7ZbjFu1K5
Em6+fp1KCp68aGnx/d/3ZztxLVHj+mKRV/eykwk/7rfSVbBcvWKiAXyCMvWU
P1wh4vYkAq4zGbQ9Bms57mt9ATeKJfpRwLtu2o0vwMGhDbGv/sN5DhTc3LeL
TJx2syLdgv8zc9xtCZctu9dqwY4cBw/Fw3/4Vz/Qw1mN/ppv4YjNX187qDAf
GWpb/4XDkqxW4mH+nkxfqd3Yf/PK243hUk3vOw5wME8SFwdc8KQzLx3+JGAl
MUiJesBYWtsJE/TpRDZs67izk2YPmWAbP3XGFnav/zOuCHdUup8Xhj13Oay5
wTkR292+UaCeeRgxkGBp511BxTBFTwtfP3zCLiXaFe4+8VKaiQP7Nyg6TQoW
bziqfhIufbP8cGlLPnHk1FFTP7hM7WNlFcw4U+9UAvfTCDf6w19z3viPwRks
M+3H4HYP/ag9nGTCwVO4jwJetLZNPw0LHPn09dUmibjmtlIUAovZrM7egu/k
MNZWwdVUsStasMqfopZZeEEgfQsD3BDQ1sPPhf3VzkXbuUEixMTdx43hFDoW
5gT4wY5781HwtUn/3caw9l71zZdwg7PZXg5Y09GXbgWuzXkkNPiXRLz4Lr7r
ADeZeJnkJZYNtxQ48FvD0nplB23huw+FxJNg0WFbGWH48HcH2VZ4t8Zt+W/r
JOKTu4TKFh70w2QhpWI4TvWqlgy8tUdG2RVOstLQd4LzmWtVpeC11jTzLPjY
2coTS39IxMhtD9uPMFe2oFoV7Jb1wYl2L5ko2kar7g837njifgwOSrRRPwav
ftrp6wF/0z2kTgErb/wNeAhLH/dSe7VGIvLDnUMG4YNXJU7egs18LcJZeMnE
+p9zx7Vgr47uKHVY8/MWFXqYI+F97DW4l5njWMdvEuH0WiehFDaofqgQD99w
Ops8Abd9Lj5iBIeG9KVy8pGJVE9hqT3w3Z0TaWfg9XQ28YFVEtHE65MRCrOY
+YlkwcpFUZk1MPVTAz4bWPSZcNYP2K42l0MITlQ/mSXIT0auc2KdWiERhVZT
maZw1/c8uiI4hJIpMwZW3m9MdRk+fvh5ehP8QT5w7SBMtTRzbxWmEeH8tbBM
Iia1clLEBchE3pr45FOYTm4g0QY+Wf904Cp8p/5eXDJMDqzsPApHjw3GtMHd
x0Vfby7h8xXm3aYQJBM6u9lqGuEg1vnQI7ApjfejUPixQNN1Zzhvt062Bvxh
cLd/tuC/+nEvjg6mObng+Qk26rS4+X6RRFw8p3d5uxD2f1Sy112YW+SIAwFz
JKjbG8DEw0wrT7h//pLRLnjqS6RxAfy0bLsaeYFESJP/nh6COwa5ZTLgk3cX
T7IKo78H5guch4/QuR3VgMMz85kFYEFtN6kA+LoGz+b4PO7HYEmkDH4SRjfz
ELbdv8k1CdPbuvY6w3Pt0cxcIuiXk5qvJODpE/epz8JveNJKfv0iEZfvyv8O
hXtZbO9VwElPjWZqYK/2+zd94JvPVod+wCdNjS8rwDrJezsF95GJ/Q0hxn9/
kghG09ZGUzhih4hyAzyx+ac8BvbVUNkXAk/FlOY2wZMBXYxq8DHamYRVWPoZ
eXkbvOhedFN8P/rnhulg6w8SIdX2w8MGjrE40xQDb+OstkmGOYbrHp6F46y3
nm2D56NyonfCiznkYxSiZELWfcO9Z45EHP0ideAIrJHUaXgPjuJn2uMMd1Nz
yVvAFA5XqLNhy3eDnLzwozLTXx/hw3PsG19mSTiXrwdoxchEvd+b4TyY3+XZ
m2Nwtt+PBkeYY0S8zAP+sxJzXwyucNif/hBuX88LnpshEbQ0haGDsGq8tHUp
LP2i5DLLATyPZgVlT/hsvIKxOryRXsUjC3uEaxHX4DTBx+u/p0nEs+xh4VLY
0J6T/Bw+NPybfgIWdtnyLAimVE9d5BAnE3LKFvGqsGJ/HVkX1ps55EoNr2Q6
NNyEB/wCtd5+x/slJuVVw6tLqkKRsPVLrdtzcIhD0KYOrCh887KABOpX3+E+
Jnj1taqeCexudL6s+xvujxQmEw3vn/ovMgm+8VZ3dyMcl8Jnawpfl8xcW4Z/
uD9V4IJfDrkPiEnifAQ2MQ9PkQiTvnd15yX/9ReNqfuwLX9BZiLMbaL2wg7+
/XxH0Dv4vvzzeBFYunjJchO+5l3o+H2SRPAt2B6TPoh6uZtZ6RHcn2DMfRHm
EP3J5AYHJXT8yYCfV6iPScE8S+/7umCKpl3PliZwfqv1nm09RCbSLc9HVMGk
cfOEo/C9u3zm/nCj/3c3d/i0vfmBY7Bk0MYpEhw2Qf93C0y9kLyvH/bkkm9v
GicRluSnVExS6E/Mg+lhsI6c+dAJeLLjt7MmPMMYWnUVdre9o7AD1rCTjnsM
c33M2PZhjET4yV10/gorHRD6fBfOuCNwYvdhvL+30AMD+IWLLZcOPFib6boL
/tO1bzEY1t16V5H8Fc+v2aP1Kexrs06TAVOrn8iZhu/2jHRawZtm93x5pcnE
Wbdj6fywzX/epw3hd0fY7Me/oL6o9QjchoVkLkg+hKsEXqy+gNm8JFad4N4s
0fYFeHWLe4M4XFjHdX+fDJnI+nIg/Oco7vd6gqcFvCJgo1sOd3+/qx4HD75n
YveGz2xh43gDN87KDcj9e72Je+YPTHubfP/PCInwlSuuO3gE8+DjJfsXsLp1
Q8wF+IvtbbFg2FLFzOoevL8y5cdxuK3/quQHeGsxbzkNnHN47yaVLOYtPX7v
lmESMa+t9V4OvlSWIRcFfxT5k34J/vwpbu00bPLukHMO3P6a4jkzHH1kTq4H
non5fu3jEImIdD1Is0OOTFyU01FKhm19V7uUYe32/X9NYUEDtSwv2Nz4+nMu
+Cs1h3MhHDhyxn94EP0i1uPIMFx8JU0+B76/okexU55M7Nt9fsUOfqFU1aoB
u5IzK0RgQfsHiQHwQJOx+/cBEtHnsdOqDB4fvC3+CF67SLdvEn4uJffNFY7T
Dv/JqYB5s80qVwou5YysOgM3VFBYLfWj/wyyXg+FnZa491TB7fH86jVwVUpF
lx88o/KM/gds8LA5Ugn+/L2zW0CRTJyTOHtiC5x+90qqCRwrbbzeSEaekk+1
jIa/vuopD4V/j50UaISFvnU5acAVyb6Ty/ClIg0+Ojja4FCR2FGcDzb5nvY+
fF4et8vnYYNDuVGxcPeq9KFEOG/bbRV92GIiaKEFDsj7vsQGq30/U7kBv2J+
XdDbSyJStj70PqyEPG/MZZEGW6uEyjrCWtdnGS3hp/emVtJh+iT5Rl44h73r
WSe8mLPF82sP6mWVig/NMTJx9YmqEAm+dkP2iCL84u3mJ0c43Ld80RX2W5IN
E4PtMyrLcuEu5WmZuc8kQmBRya0PPlSxZ/wJ/CnolDgDgXpv2hTvAQcdH/2m
CicqTqkcgeVU1/N84Cmb8B+rn5BHgjKsi+Fz5AfptfCWv6+4RmHlIgXNQFii
/koPmzL2z/CpJWU44y3prhasFEzOpoJNuKy1g+B7qV+1X38kEVfr7v9XAe8/
7LgcDlOUONZNwTnGjtna8MZCpRe3Cu6PaUyTAQ66EyGuBx9y7J/v6CYR8Te/
joXBfxxOp8XDap+b0mrhjT1Kx43g+7dE9X7CY7fyv++GK9J2bRNSxfmqjb7b
34X+yRZZZwpXvvghmwnLrN68EgOHprUPnocr1ahFmuB0c5EQAZj7vx39K/Dd
bX9FJjqx/odTYw4cx7xTfLrtIdzbU6xiDbOe5XJzholFtcVEmGuLPasE/CLS
gfQOdm0Se/qzg0RY3Wcw2YQbcy+ZlMPickdppU9gPR6LrXnBB/V/VjvCDN8u
pMnBgUuiThmwqxXX0T8fSMRO/pk9XbAYp+5AHUw5cLiF5iTuV2jD/zpsKkzp
qwhfjdjPeRzm+M9Y2A1O1u2spoaNfaU+5sInbiwZv31PInaFJQT3wf2iSUu3
4QsHAyQY1HB/+uVxOrC63wxZFZ6l1pFkgjvsv4T5wM+0bVu72vH+vy2liuFV
iWX7RHj8sM3gCLynmprSBL7NMXOLTR31bvFuOge8WrJ+SAtO/XbvyGAb8uBK
fH8gfPUBb0cWfHqh9GY5LCMmcNHmn/ONxKfg/ts5FEKwHPuNT1waZIKzLTN1
spVE7D4uHXAWvry661Ah/PvgJcEwWJKD4a0LPPDlQGsNrKEQbCkJ95h7uP+A
d9q6L/56RyLGMpV3CWri+WUORVTAbCUJz01gmaW3PD7w5Tuu1tHwnPvBcnl4
WbWTuhGW5GFTX28hEc/bqguW4ZtUPuQXcL3kfh0xLTKx5YDRpWB4m+ven1bw
5+yyzePw/ej0uAR40znqLg2cHJMt3QKfSP7K3/IW+dJT7PNfWPdAVXkk/OC4
ko+UNuZL6e0nTsNv/n7a5QBH1fR1M8HWpKVnaTDnG2Hb7jfoR8rpxh2wnt2v
X4kw3YeW5f9OkYmPafLXTWAxw8BEeVjBZ5OeE+7/VH34Mmy05Xja4GsSwWtw
rTMHHlf+b182/Ler+XIPfEr1eIUNfMMwiW6HDvoPwxZlIfjh0Gy+MnyzRKF1
shnzj3vbcS/YRmLBsBBmYJYaLoDHEvaPuMBGDTx+Q/DW2cGLkrD5jbidrKdx
/8pMC79eIR+ZRT9Wh41TGvwr4KdajBrXYOrNOSofeJfx7tEncGJAWqQ8rHvj
4dVxmJ7nNct6E/LBh3pmDl0ycfz75dQX8CkVy4LTsM504t5gmKc/RDkEVhVT
zDsOf8462PMMLi+3FKWB/ePsLs3A6jFbSt42kgjmp3up+M6QCf1XvIcj4Qx6
mxRD+K9V/VMdeG+6mPhtONtpQJ4JzrK79vIFvDLr87zrJeqvk4HhAnxz4e6x
RLiwpHxK5CzyeahogzEsJ3fP/xx8ulhFhQPuptnGcBduv9LzcqAB9Y/nb1Yz
PDo6rZIFH7tx9dAaXEkV9NIaZpAJaJTQQ/0djVUWhDfkt+nbwuyhfPUT9chT
CRxfk+HxlYNKBbCEWsWVNjjteH2NM3xV/xMFhT7q1ZU2WQl47EVArAwcGGVS
8fMF6k/kIx4neC7d9mA5rPjcrjgTvlQ8W+T14t+89kC+G5ZqXhaWg1WNLr7e
aoB88TPw/lod8kjzU72jcItsGGcdTJ0XOeQGL+TuSAyCy1cmL+bBgSosDKpw
RkPrYh+suSs57D+4jFI2iMEQ85Bk2sbr59jPL/fTHod94nm8I+DkjQdxPrCJ
Dt+sNmz7Io+zGPa3f2DLALtQSeaOwE+mcvs6aklEQQdxgM2ITBwbFNKNh8X2
95Zrwo06wq8M4TnGVYVAeO04SW43/P1W1ssyWLklr5hcQyIOJLxXn4R1JgV5
M+BHsqHtnMZkIjdfIN4KdvVq0jsDt7DmUPPDbmciem7C12Syfcaq0Y9aP5tX
w2tsPN9IsMz3ouFZmLGe0+wi/PfxNlt+E9QXhdR3YjAF9+y4EdwZm6QwV0Ui
TsiaOkbCH9pYC5/AbVt0vtfDCitMezzghGtvnRdhAY6YWzL//Kh1Zp8pmbhz
LHJp5Rn6f5LRJQv4xuVttjXwWcWLs3dhpXLqjmvw1kyqS69hKfaQowS8/lJo
Zg1muX/9IQUsXPjBSdIM+9lig/XVU9R3U4pvtvBng/XAMJi3u8Y+BX4c6/dN
A/6+Z/1rG2zDcVWfDv52sPk8hTmZiP+z8ry9EueZk31QBiYrrQjFwl79cyZO
sN937xg9eNNT92MmHEDns7wTLvkuq9sNlxWsWPRUkIgI4mHL1nPIj+9XX6XC
Ud7Zx4/C+Tf9xM7BRXG8dW7//PHaXR54JmnfkTyY8u3m8kg5+tu//yaClRyp
zj2AG207hBkssJ71txouwKel3DJV4T+fogT3wfOLyWw+8KmnLOHfy0hE7mP1
qCLY9eKe6WLY3iaIcgTW/p2t4wqLshK+Oy2xHy4XlByC15rCZjXgx91SzIul
JKLVx8gmAHY9pHTlKZxy6PHn0n+v333b5QtbLUZrTcCX/36UUoQ5m5bqOKzQ
zwNt4v4+QT7OHj+oC2fwuP+qh+1jLR6EwBETW87cgKcTLNiq4KMjzI9PwAal
42Ez8Ha2XLqtcNrU0grveTKhEvPMsaXkX76PcTSEUw1PNUfCT8sf90bAMp42
fKfhYB1jjRfwy4Xf15hgVobwZ/Nw0iBLb9djnLdVZWERa6yP4iOpRDic8UaC
ObzB1hJlDNsYaVPGwr4+9hN74OkP6a6vYNqLocTAIxIhFOQ9sAoPLQilZMI7
HHo1xG3IxDCfxs/zcMLtxgprmHN9Wl0ArpmR5k2CJaOYs8aL0f9iJSPfwaL9
VUv5cKtv2dIGTLswqu0E5z6sszpsSyaaB6LuH4BpBM62OMB7cqqX54pIxPB3
F6l0eEDbUbsUPkLFnNYB+4ylZHnA85eVqKjtyISip/aCDMx3aN5JHpaivq62
Woj9eUqy65Ldv5/nH0mtgZNeLcrlwB26rtPX4I9pqlmf4QtcokoEbPppNzXd
BTJhzegQQwGLePo4EfAFKeHhpgLM7/6WHzzg6RgHyTDYebb98ENYW0IsSAPu
am9OHoAb9ri/3w5b7lX7w2RPJpbN5LnbH+L+xk9bnoQH10Kc78BNfCMNV2Fe
qrPVZ+Ho3t/8j2H2gGyanbDxjvSbX+AV9yv6n/Nxnhtej7M7YP6efp2VAvcs
X1XThqPnM6bN4KvllaQg+EfsyhFueGX1Kk0FXPahO3iYhP777vWFKdixSqrt
Puwlmv6KyxH93mAnux1sxrXGfxaeKPa1Eob/5oxcD4V/vbN6OJVHIgxf6g5V
w51VLT8L4dN+6opz8KfAp3KX4OmON8n8F8nEDhHh65Iw+9uOBSM4rWb3m1+5
qI82NrqRcKJqDH0FTJ17rbAern0bpu8Nl8TspV6EfxlSpsrB74S0rfY5kQmK
xS1Daw9IhIrLZtU5eK7oBn8dzHDhKMtdmPvWLfsgWJiV0rkZXo9hLFSBr189
0/Qbbm3jmKWCd6SJcEo4I79pFki+ziERr/1uXbGB5Rlr3cPhB5xuLUlwvPCZ
ci04+vro3laYK9VxcQccUtzvtQlLu/0n8+E+ifDMsWw97EIm+CsFvO7CJhec
eB1hRvfXFfow/+qGZzrs+WhmgQ1+ZcHV0gE7eCRJ9WYjb6Q2clFfIhPubU1u
92DnR79c5eGhl56Pz8FnMgoaL8Hl5wqmeeBx5+87c2BPkvW+0SzkY64K+89w
5MMMuwdwxxOaqu2XkYecLbIvwMziX7YR8NLv7H4R+EO8mqkHvGzuyP49k0Qs
TB4uyIfN08rPFMOeBwpX+2GtlzduX4ZV7QrUmVwxv37+1HQQNo47lHQCLhov
Xp/PQL6qVh3zhfuXt8pUwkyDA4cewSGsky4+cNrmZuAofOCkVq48fEiwuJXN
Dc8z8VD/n3Ssv87oLi2Y2JHB/ALWDcqyDYSXy6PUr8O1tROPy+DGxC0BqvAS
9bPfE3BJzWrpf/D6eaYTnO5k4qeY18TrNNSfD/PRuvD4vBdHBMxraNkTAmfu
/qOjDQst6vFWwbGk/4Lp4SclHY4z8FReXPmHe3i/2z1PeK9gvfbmjd+FD4c7
rBrAodxHdxnADEXXiQjY6qGxBjussMwfVgfnt6z49qaSiByX022//n1/BFfB
PViVmYpF2AN5aaG59xxMOalsbAY/YFjcuhfu/Lk1PQZmHScdGU0hEaRDJiON
8KegIbsHsGvxIcEVWGfqXtwFmMMuwUHME/lWZKBeBE40v15oBfeq5cx8S0Z+
TlyaiYd1dWd3F8MtbIsSb2E7rboTl2HTIX+3dbhPmcXtIBwyH1V60AvP/+jM
vfkkErHPUGTeDk4/qd1cASvTakulwsr2kj+84afMq+7tcGR+ym552MddopTC
m0xsY7ml8ieRRASIzf2QgYNL1i7WwSRVWQkn+E34wt0g+Gc1rUsmfDvfvVoF
Vkm4UNAFX9zpNUIFh33UmqDxwdf3/qV5nUAiqgKq+RXhd3/pxMPh2rhSS1e4
OSpLTwu+zn743gP4aUyVzw54ke7Ypx54Zodx+vt45CfvLsYdvuhvTP4NsXCe
8U9NZdg6R3BMD64vTw7xhIXb9LeywarRb58/hEuTton2xJEIlskbSwMwH93x
U6nwgVevxZmv4vNJUV02h91FEi6chL+xa97hht+zTqdfhU807HwyfBf7I6q1
+xF8Ss6+4z6cFi+z/QvMH6700xYePLBfmd2PTBRW3WMUhn+akby0YPnuAImp
WHw+3keFgTDd6MSpQlg6WGm4DN42/cnJBSaCjFkn4Zg1rXAJuJX7jxqnP/Lk
brW8n3fQX6z2+enC+0+/eVkGs2sMF4fAd3LfD3rCj/r2Dj+DKYTO/T4Cu+/6
zjQDS/e67vwdg3r/3zFV3mvYj29oJWthFEgPA9hrfb9mAMy1cuNBOPwgqMOG
gHspPbufw8pmf/0pYPOWOcpfcHbik4SmaBIRp7NwSCiATFgofC8OhV3jgs+b
wof0Cl+pwx/upcZEw6/Hf/bTwvkXFZ+/hCU26uZbo0jECIXDtyV4PpeZNga2
tOdiFw0kE5NfpnnOwCz3zFUt4a8Np6RZ4IkswctxsLOGtObHSORJP5/U17DR
jRyLJDhR3ODVGlzlk+xuAqvU1sxJBJGJnEOsoRzwU+Gi3bZwQjVbysBt9Nsr
QqrJMN3urMJMOCFnv3MrbGlU8vw8/LHqWfwmXB6g9p4fDq76UHv4OvpRkt3w
WATOW677VweYpYj2Jwl+G5SxPR2+1iSz5SIspaN/qAMW/DbFKAYXMcYb/xeM
PCEosHc2HPXr3bkAOXgyaEy8BPYPepLjAqtSiR91hzOlYt5kw1ur1jUPwz4T
S9Mf4f35+sZLt5D/MyYZaW8g3/cdsnsGfzG3PawEc5smu12F1QQuGrnDH8Rv
XlOEt6ys+ubB5tart/6GIW/1saT1wUHrC3H18LYPT5/Th5AJoW0+GcHwgb6x
QRX4dnRw/nFY80/6hhfckshaSg0flRvmKYQ/7ReveROK+S6u6NgQHKz3vjEC
1mWgtGS5SSbM9qy804aPPfpyTQ2eCsvvoocfXNFJ84O1c4f7PtwkEQ7WqtWP
YR2/rJG7sNe1l5+/wCUskxP6cMHrdwvsoajPXk9n2OAFVUsmbTi3mH6+J4RE
yC76HwiCrzfMLKfCJoMCGuWwWY3+H3NYmcLIdhLWe6C6yQ132LAEcoaRid03
qylHbuB6/5mm6MLVF6qoc+A73/eXhcBKZ4ltdnAEe2jrM7hG9/R2Yfh1pNPY
NCzpNE43FYx5V4e8vvcW6k3Bf/SFcLrFx50GcD17Mb0LTN1gciAcnqzpp5eA
T/g4HH8Ot2bG0/+8js8XtsXsJ3yztXtHGfzlh4CbYDieh1Y6nSe87VlnqAns
ITBLewROH6JNi4Kzzr/euhqE/XmxraQBTtu+j7oGTjXb82oRZhFlobwGv6/4
2bMvAv3j7c0NJXjTT2/6HDw/G7S2GYh58cmxjVhYPpdq+SW8bFTJ1AzrLTL+
CoH9rzzl/w23TuROn4TvUKtKi99GPbjZOL4VZmc1OWkNv/7sONwSgLyasWqY
CJ+ZSO6NhBkLBOxbYLnnup06Af/m7T6vv7CZdWwLI3xVe0/ooUj08yHTl53X
SET81Nf4C3DX0eKqeNibWT4nFdYNvVViCG+83f2kHb7TMJ23C2ZjCamjiCIT
Iyu9aX3+JCLjh887GXj+sO7dNNjLbuXzRXg14HSYBRzsQfE1A/Yf+uy3F87d
mzTXCb+znLo86kciXjpX/qaOxvpuDbF5ANeYWf2nABePkgwvwJ4/4hkuw6eX
9TVE4HcH9HfnwAqnbyt8u4r8wJbB9xneP695oAgeKnYX3R6Dzz8dx30JPr/U
IXUMdlO9wCAJ087XKFyBw7a83Pjpi/fLk1QlwZ4SpLky+AyrpCYZ3vy4c8gT
fqZUrctwh0zw/N3RfgRuEXlvqAoPlMTUrvqQiAsfL5l7w2NLqQU18BW1lPOF
8OFeieRrcNt1nQtD8CcrnZvHYIOw6IsssWTifOKS2xZ41tTkkho8Fixi0eiN
9dt45OYHK0p81bgJd3jHeDyGzR/sk1aD+5p/e32BJ76t8GyDfeZ++LDfRT/d
fpb2nRfq5YLbVS3YnlF6IRLu77nmFwi/2Mwe0IHdMln9y+CY8eRmRni7loz/
BLz0dvfjTk/028FRP4447JdygaR4eNF8j99pmHhUFWAIU73t970B+9b32O2C
swX3+zyFDRaua/d54Pl6Unh9h+3OVhxKg5dr7K7wxKNefXHfZQF7rOm56sGa
JdXrPPCmTJtzGPyrIXJ05Ar6qVuHQw18lneqOQfOL7aynYMXP70vsINvzl61
5E8gE/9NE9HC8FeZvaZGMIWjotuUO/JTuK7+bXjW8KVeIfxoarvOC/huXae0
C9xhclZtHv6W78IuAc/18xPCiWTiM3fcyg83XM8zSNYM/iii2lsKJwo7SMbA
Q++vVXnAfQt9wo3wAqdqigwcO9zDvQwX74rzWXElESkz53eKJpGJ0XcuRtVw
O7fXdkvY4FiXtD/M6L1zSxws7t/IogRLrx5baoZbI5R+blxG/s5f/PYblvM4
3t4APwmVGRJPxnyh/LHgBlyTRNFlDd/9/SP0BCwwaNKc+O/1h0nWNPBzc8Wq
FjjD4O3Rt5fwvNkKCv/CP7eG7roN09PnpB9KQf571/ZLG/Y/KRxzAZ7Jy2ql
h2NfygSlwuI5f3M/uJCI/Tc7XNthm7cTAXdhgdhlK4pU9A8+cyN92HAqX1cG
Lqk0k2CDs+6MHbsI88eMU/c4k4jR8GLxDPi/ij8DKfDk503OTthXMqPcDE67
NkRLfY9MhNO+i+CCP1/TWJGDv2jdsBpyQt4hK425wBfWm6Wz4eMpLzqy4T/C
ibQ2sEj1u+cf4eGuH4MC8BZlm4fb0nBeaD+Xjl9EfpUMjT8K7+5WD82HZ28f
DnSD/eROmlyEKw0uOebCparvRcXgnjtSer2wztqX9RlHEiFOhCjuSCcTTI4h
7x/Ddy5YCSrDlQklWW7wIPWbHZ6wdISDmxQ8xV+zmA9/0ylSXnTA/qmXG+iH
Z6b9mJ7C5UOqTYwZeD7On4d9YJ6Q3oLj8NynusfycHXJ7zs+8OvDhwL+2JOI
0w4kryL4VvRB7Tq4qXjIbBiWnqndHQR/u5FDsGZifUy6x5XhtJlfAurwR7J3
GSX8dKZtqz+scI0U+OoC5vmww9OPYY2TNlphcGCt0Psv8KtjhWwa8OCdB0/Y
s8iEvnvgCC1MQ/MoTgv+ND5U2GqH/cyr6hkIv8pt9YyG6b/aGJbB25+dOKYL
Z+kyHpmArYS0tjLDxhfV2TmyyYTUav+HLlsSsfMw3bIO7C63lpwA55WYfQqG
O+dyrYzgmVGZikq4QWBAeDdc3ZYe9w32Hsma7bMhEWNX7rhx3ycTlOI/y9Ng
9R7602fhGJb2qxZw5fousVD4fuoRYi9MO/FoazU88O7Af6PWyN9JH77OwGOP
S97mwC8ZA+p5c9APT9dH2cEdhk/vGcBpZeZnhOHdzv5e4fD5rzdZp86j/ui1
6T6HJ78pfC6AuxkK9v+Ek94HpDjDMznMVIIPkOfv6ZiJw5nMNAPGsIdhIecP
K7yfRVhFJExPmzDwBBa9HRdVD/vUbc+4Aj9OFbVbgGP8GSykYf47pxVFcslE
j3YW17IlibC9tMFsDh+Tret/BivKKkzFwEMnHe9dhaN/ULxohEuvZ5sowvtT
DeOX4cyfF9j/WuD5HpFxFM1Dvcys6n4Bh7RmH7WEVe6mxF6Hl0xTmOLgqm5q
HVV4yzjnWDOsemkL7X/wdVexZ7/hDfvwV83nSITW+usIcRKZuNeSEXQLFomZ
M7eGj2QoK2jC6yI54onwvmm3xe1wbNvoxlvYvlbicZs5iXgR+OjDOjzI7ucQ
A5upUGcfzEf9o9HnPQMf2fXN1Q4Wi6vuZYYFqEyJFJi96VFstxmuv9WQoQ0O
uy+pkQgn7hsc2ISfHSE2jeAqh1+Fhx+SiUu3Byp3wyfe3vV1gCfytrqQTUkE
pc6Lk2mw+d0GvnT4w6o3ywe4ynBrjwXs8752iLIA/fhPf+ReuLsjqvAI/F/k
MeVRE8wblN+9nGBaesnFHPiLfbdyJux4+1G+Hay8RZOuC46iqzEThlM7tT5R
F6IfpxjQTxnjPA/2ZsrDfIoB9QVwtMiCwyX429phd2f4fWnqwfvw6Igvvzhs
ENS2+hG2WdLunjPC/BsX2bCtCPlR5VHIE/jqj8+3jsJrbemHr8DPkx+fdoNp
73N8PQzHxLCw5cKir4XjlgxJRMNnyv4eeOTES+VnMK9HUDZdMc630Pc5X/im
ffgFApZ0v5+u8O/ry7lFPeBfkpOa6wbIXxbEHAmuc6pdroNX7GdLyXDufp4H
QXBCl4gXwyPMu16MuirwqQdzsqowk/GdNUqDf/1XZc0Lfvw5I++VPuapIL7n
BXDmusKZMFgqNjpgEKbssl9Thz2Yw44xP8bzt+LLpYWHqek2T8AqxU46rXok
QtuNq94X9m1UXY6Cb+jXBBbD7woKMk/DxmVjSiOwuHOWGhOcfCdtnbWETDxi
EJzrPEsiOOaGatThcxmyifFwbsdjX384ci9Z0RDerkB3pAQuzqD7wg5ziy/O
f4Ftedtu9Z4hEYXFF0vYn6AePuEUvweH1jo7a8GGhmud5rD3uTXhQJh+j6M3
N3wqju1LKdxLeYFjWBfzt1Vd+jh8kOtXXTa8+eaX0Z5S7LdLO6xtYPf2MiYd
ePDvUypBeJvHlnfX4fs9P/PGT5OIu7XkGxWwA2WNej5MLlBRnIIZbrF8c4TL
lWUWOMvIRNGltQhR+OeNykJdWLPeXXRGB/vLo9E6BP4R4vvuEVy589zuZ/Dh
VwxOrvDQxRvvv8PN4dK0h+B0L5mbPOX4PH3f8udPYX8oeMnrwUYNEmoVMPtz
lblQ+NQJqjEv2Gn9Xk41bH7ZIVgWjt24bjQLc6qb8/zWRr9rXqDlq8Dz7hmq
qYHd9ReeG8DnhOeNrsGtRUGu4XC3UuK8EizYmcL3HB4Vehu9qYV5+PWx7h/w
m4nb+17CO2PcbwpUkgmLiMHGGzAhdkjGGG5jazh3As7ODhi/Dd9KkFqmhql/
GSW+gDUZZO680UQ+21t3Yh6WiXwjEgFTSjxZEHqK/sH6vV4LluI9mGMK05Wm
G++AE1aPnomGm5yG59o1UE+rP/9tgCs1y0LvwNwOfwsXYVkjNq6z8CBlqfG+
Z8hzKdvKWGCK2F9U5+DHe6LUP6pjfzDXl9yB40ezBhLh+Ig95k0ww+/j7sZw
xp8tNCswi6Mv9R5YysnriWgV5ndZpVSyGvpHr7eZJfzANe5AOqygQf1fHFy/
27feAlat433UXPXv/7/mzu6FqRRaDH/DqiOLX0dOor++3Ph7oJpMuDBGeeXA
A4Yv887Dpp3lNHZw1BqTTgIcKfE/B/cdT+X7xgHczkpGKmSFrOz9NR6kMopQ
SEJGJEKDkB0KJSMVSsmxSvYMIVFCGlSORGZGZmT/Pv3+fL/OcTznfu77uj4X
Dve7IrBg8dR8C+wiUyY6qpdFOARbpqz+c++tihx4t7Oxtkw16p/m8kE3mO/M
x2EHWMRmoUsSFosYjE6Gl4gQp6n96N+vQ2VaYf7ZtLnn8E2x/E/rcMsVwxAv
2K/Y2VfuBfJJ3/Wt8vA956fcznCepFXKvC7qv15Q7T1Y2LVybxmcbNZn1wZL
peUW+8AsCe8oKWp6iKudklqq8Bfag08UYJWtxNtlnSyisfCIngv8wXrQ/AWc
cufnUApc3rCr7yosUkET0QEHGP5w0YLFdpUKU9WiHq8rz25qYx58MfNKCdb7
ye/fALc/qXY4CxtTpVCFw0uf2CgfwIHOpGg9uMl48WEnfHS7LjsdPLfDVYOm
Dv1hp9f9FiKLOCLj8k0FFvCREbgBP06Zv3wOXlYLyTKEC09uZU+Hv7o57GOG
dS6X5n+Exdi6i9q1sB/Gx/TpXuL9KZGV4+AdtXmDarDrD+8XR+FfM8uBHjDH
rhSCHba53r3zMVw7av7qkyb2T6R20We4wCL94B34wJSKIX09zqvH1bcWsHF9
zU91WF9hwmgXzEr13t/z3+PFE+3fNNDfy86zP4HVZwNNUuHZ3tTcbvj48uNO
Gzg1wEKbsQH386OlKR/Mm/SwWxNui0j/8EMd/VT8krs3/Ivbz/Qx/FbzCyUJ
VksZ6nSAQz63JH+FtZl/mgjDwjMHJJkbkUf8vDuG/8siQhNNXxKw5a+Ew9mw
bcO42UXYzPlgqyscdJVtJAuW+hNzSALObHl9pQfWfezYNKGG6yNtYWJ5hbzl
3a6dD4tyfUnTgY94vq05DzOLKEpfhnkyLFVlYaY2vpc5sCv7lZJZVdQD1rsm
vfD1NxLSJXDoYtqPbU09RHubZ84lODBY1nM/7Cd6aI8y/PS56YYPPN9fmLqk
gjwQSXEzD75Amb+9Ci5g1OTpg8/Gq9/0h1k1t+Syve4hFu/Z0Gr8e1zATvkA
7CrAGriunEWcrNR7dQVel7FYqIM/01WaPIONOqXPhcB9LFXkH7ADQ8qADqz8
6ZALRzPO7+BdS2q40MJp7iC800WsvUkpi1hPZQn0hzXSjHQj4VnSwS3PYbkY
yopD8AFf5vgBuFvDUJIBrmW35+Zs6SGKK0XSWxWRNwJ0nujD8luS2GNhuZJC
yavwoOydiCNwcW1+SQE8pyn+lwV2fqCqPggnKR9161TA+h43bdzxpoegF2Ls
jYc9Rpf0DWF/Jssj5rCR5b73gfDVv8p122GX7N/HimCxuVzpbnnkgx6tniHY
l6Lw4V349Pxuu11vsX6SBiwn4KaF64NG8NzVy4HcsMdAmEswfG9VcZIsl0Xw
1zBOFMM7CqOsH8APowTOj8BlGR5vbOHcg00zXK09xDB5REkA3lj9c+EIfNpx
PmNAFv0wr2whBO7RSdz2BM46Ru1TCl8Lbg5wgi+t9y2OwmbCN0dF4HvZ+r48
73DeVUfNRmVQT45rLxnDjK8/1+bAvYzNPmGw24fjYm5w6Ntvf8rg385uCZJw
WFLApV/wYjT72qQ06tn5p3O72zD/6Bs7P4djrM96HYXNs3k7POGdJ8umwmGa
ghBlOZjiYpxbBSzj6vtwTgomLY2Mw197KOlK4YH5KQe+dtSrbQIel2E7hwt9
pvDtrR8/KcNK89dORMDcfTv/+7sP80muyOdKeO36bHoV/DfymPEkXLjDjjYA
to9je8PfgfcXZ++mAYu8ttExhz1X/nSsSyL/SCpXR8KT9vwKL+GGVw/kq+Hu
1t7kEJgjITFvCrbXll7Rgevv7dwj+B755y3HKWrJf/df/P4xeO78zZdNErif
1q3brsOyqqmCkbAJ93LEC7hXSjP8ENzFW776G+a3ujhED59zofTe04n6VKd5
oFUceWu5Z/g4nO+WRoqBO7/oWt/o/P/nD2iPwDw0ah018JWiHc4ssGdorc4M
/MpGvum9GPKQWWep0IceotHj5554+D9/b1FLWHRyb6gZLLv66H403Ny/2ccB
C3+1ZaqDDc09NLpEs4h+jqdXZ+E5I8/7yTB3UcSU8Efk/U+0i5ZwQvHvU1Zw
z4ysGRdMwzPSHgMvPpvJ79mLvDN1TvMlvI31AEMa/EUy5NkcvHuPtNOpvf9+
/7WHZ++nHiJ44mkdH+y9bH7jBPzmYt2ufpEsYvQmx1IsHPPK+cJj+O390071
MPvg43cOcDu/1od5WL7ngrAwXL4nV1P0M+aVwq9Xh4WRz0gZudbwtOenz1nw
njwJzlvwDz7Hfa7/rKgT0gDPv44KF4eXDoyML8DXPXR6xoVQ335yHRfrgnlv
yz6DtzL31p2ElfsuRnrAb17vE4uDz1RMkqVhQ3bm+EY4vWhFdmZPFmGw4Lf8
Bx75/CCiCL523ue0eHcPMSPW/e0CXBNO+dYGNi1/IqUIZyjzyN6Gt0TQhf4R
xP698Sr5FczzYONTOewbsrK2CC/Qxe69An/ZXe8g8QX55u3zK2pw/+ntb07B
1NNnWlcEMM+bLe2Lh7sCS3lq4KIZ1/gm+ELQXfdA+A9x9s8SrLC8rVYLbtT9
ayX5Fa/3h3crBdy9ylljC4sHNtg08KOfezTyJcAByStPw+CS1PWQ17CF4duV
/fBcVMvPv7D3IykDWthRSUBv37cewvmx6N1mPtyfrC0kO7j0WMVQFPy8L5A2
EaZ41StnAG/+CHNuhsnzd4MY4TP5O14v/3v+9FjrO17UFwM1Yake7Je69ztu
wlYV42H2sIrrYQdj2HpZYiARFvhjm78NPsa+otUCc3hs+du5G3mU1iptBY76
ekA3Aeb5rLcsRe4h6AjuWHPYOqz++GmYJfda13bYh/1dURJ8gC+Cr5sni5CO
ctr6BubP5nG5C8sNxrquwqeN9AuseP7lCb1X0r3Y7xxMS1wwu000rwPsQ+ek
RebG6wfZ+d6Bc6XMI9LgDwmvOt/AZbe/vjsFy6aVi6/BeioLbPyw0gPVMJnv
eL54lmU/F+aBewY9DjCF1++0xzBF/C+5ZJiXvX3AAVa+sevGW1h7l+5eYfh3
ePePNVgl+ojb8K4sghwupCzbh/3kNZ2fBVfHbMY4wvs/is66wP89dBtIhrUq
FxXEYcE6J+VW+KCEjc/4TuS731PR63CErFXlU7hHlu6H7A/sl4/jy+4w7418
eSc4lWu7ujR8b3kw4i7MxPw5YHoH5t2I3K+t8GCxRE0hLCC9IbEBD3DuWvOG
45YGrsr14zxqpKkrwNuHjnU4wRayFf4LnFmE06IF/z14dsm1qgyWlRvzfAe/
Ty1a8oEV79LXb8DJQvFKqvBeycpt8gM4j3e3XFzejrwwvWjrPPDv8wichdUw
abQp/x782alqMgC+x7ln7R2c0L4gpgkfv8piuAkX67Y4bXBkEeF80Xflf2Je
eyf76CXcv5E05AyrecuRQ2ARARm5+3D9f285deH1a1aBbfA52b8m1PBeWba3
m/+eb113o4kd85jwie0Kg1jfep5XEbC4k6zdGXiHG+vaQdh3Ljn3Pkxnn6ZI
Dw9+iJ1vg43zXrq/ZcP8Q8uuSTGE+nfUPzMaHrq1N1IBdrduIxvBE96tHWdg
rc4y9q3wQOH6jhTYoFrZoIM1iwgwrrdth2kETILj4AtH2LMohnuITIbN0qOw
T+H8pALMG3xwnA1W9XdScIElr4vwf9qGep3v5JcCc0ulmSfB3YcX6trhwst5
Ucdh9pMcNJQjPUTJ2aMvdsD9PQ36irA7263fX1iyiIWOzVgXuPySo+B9+K9a
e2cKrJ7aaW4N5/JJbO+AD93siuCBy4J3WFKO9hBVZhcqerdmEZ/sEu4rwu7z
WWMP4IKGB2QXeL/vRS47mDJHlTcVFh75YiAA+3E62nbABvqf/QaY0T+YedMp
x1C/Sa65GfCz22d+KMJmtHe+OsJvnxD8rrC614ktIvBX/RzbVHhjqkxphCmL
iAh79KADForMc8yGb5uL9VL+Qn3VUYl3hZPrCG4leGOvTZ04bNM8YukKj2lx
TYwzYv704L2TChvGn9/5DO4qH/zQAbPutdnvAU9mqrFQjSOP0Pw8Lw2H/Mdv
qAR/U6JImWZAHvVPinCFWRvKmwrhyTP361Phn/m0094M/36+Kb3aAWfTTO1S
gB+amilRTfQQm23uugv0WcS243SeSjDftohzZbAQq2GOK9z9USnJB46J4B1I
hTv5g2tU4NWKEK73sNaG/dDfLcg3eRdNqSZx3i6TmarhZ7aL15Vgrlu/5QPg
o1/p613hpyYpJzTgCq6ni6nwlsa+4HW6LOK+yPd972GeqRekOvjxxkMHqink
la9y74LhsOyZu0ow+03tGW14ZM/HNlc4gG1sOxUceXE/ZRrMfV5M7RUt6kua
ntJ7WOQp5alrMH96lyvVb9TLzoshB+CrwYupSnDcUNATOriDyO5whZdm9jS3
0CCf/xylSIP71uzGrsPM5yrl38P6rMqMhrA5eZcT1TTOvzxJkgk+rMxwRwku
d88/3EaN+S7oxmtXuOi1scdNmK7i/p9U+OCBGzeNYbGfaiLv4QvzNvnb4FIq
t2NUMz3E+a9v2zqpsogTPBLhSnDu6vuJeLhJ2r/IFdZ29mQ0h7MJ6x+p8Pzu
HLHtcO7RVub3sJeE/8EuSuRzp1Y1qtkeIu/OsGMy/CXQ+ozSP58ZD7GELdL9
E1zh5czrD3bBZe8k6lLhy1b1Vd8oMI/SnvvVAR++Ed+VApeYqG+nmkN91lqb
OQkXPkvVUoKNQimYeWFN/lhXV1jH6uHevk0SwZjHnJAK33vXpZ0ON5jwvuj4
9/hglrU9zMBRN0g5j/k0i+2SIPxg8TeTEnyIb8fNnxskgm+9QMEV9jQtJT2B
tcQpT6bCU4cma53g3MCfoR0wFWNdlwi8Zd08h3Khh2BLF58aWcfr5x3vUIT7
WWRocuCTUaPzLnDs6Q7us3DOXQauVPjBwy1yEnD69xeaHbBgR8/BiTUS8evk
xmnKP8ibS4dsnsEKnB8iFGFRIRNvD1iQWTHXBTa0momQhj32i7alwAsPJVOm
V0lEVW3e73Z4doPieSFcFFjHSrmI/RLs1eAN00Q6yCvCX8X9P8vDlt+SzV1g
Oxq+0fkVEnHK/+SlFFhpp81yKVx7rjCpHXZ3U2TygQUK75RSLCH/0GbvVoGV
DJk+K8BhMyVSf5dJBEmDbf4M/F7+pFYVzB2dzZYC+35OM/aHdZQ6ZNphk+9X
bNXhBu2IIxR/kRePT3us/SURegVtbgqwzH6KwFrYLzwz6gw8UvA0JgimrWfO
vA8nZczeJ+BkF9r6NthA6GM2Bfzh6i3yJpyjdqSsYYlEuFDlLMov9xB7phwa
w+CNFVO2MzDzQY73+2HibKzkfXjSyJZMA380sTzQtvzv/zXojb5eJBGORcW2
m7B8YNNcJJx2+6Gv/Ar2e+WP9UOwwAz3beeVf59PuEPPAGd+FM25BzfcH2Fv
/UMi3vz3+uU7mGTycXcMrCo5370B14xZ7T0Mp2YVTcmt4nrd/WW2wmkFFDTO
8PpPZdWOBRIxoN/PdQ9mOHZLOw7mvHxU5h3M2BKifxTuUTbV24Bv7Wc5ygYP
3/5pJbfWQ7z+oGz5cZ5EfImg8XCC6f1WTiXCVrsqQu7CSTonnI7BzEYria1w
qry5GyecKdCRtQ4PmY95ds+RiPpU+SrZ9R7iUf6uy3dhxpei7xzhnweH/Kzg
fTfze5PhRlGjIC74PX3T1Fv4j+WRsJ5ZEpGkeG5jDV7tG49IhfdyPGGR3UCe
aRK6YQPLZJ/jc4QbWP/G8MLm801SyfDvVpdbfTMkQnnlucZb+P3KhdvpcESd
uNEafDCHK8Ee/qmrdEJmE/mq52SiILx+48MZB1g1RS3p5zTOR/LGxTvw2lRx
0hN42K0m5A28q68lyQlmYGS6uQr/d+FKkggc4DN+T5qCTDAUNyWO/CYRQ8XW
mafhscxnCdnwbMPJgiR4wkw23hVWz5qqaoH9X5nEicMXHFibVuCzG4w3x6dw
v5dftUtRkgktJofop7CcB/0Xe/jP7LEod5im4fuPRJirejBcCj6xtH+sGf7i
xhLye5JEfGNXn1mGc5m7Agpg3h2vlvZRkYnuLBVfL/gzde+GHdyurXxBDs7o
i6BNhNN/drrPTZAIidx6pma4JHGLSwnMcSaWbRluPNljfwmm3PVrxz5qMpGm
a2CtBN9t6OaxgzNMjpkvjmM9nI8LJMD10atGFfBxOmfh17D1qpbeFbghi1bs
L+yWy6ehBp83UJGUpCETZ9JSFFZ+kYjFmWUpW7iAXCzxAqZ9dEQ2Hhb3dBG8
CmudkJdvgrtsK3dqwjr8OQpL8KMi0taNMRJRuvBcUYKWTDR7ylC/hFV7Dyqd
gq8/Ov43GPb/6ql0G84w2jWlDe+YFFd6BU9c8R2ghIu5Lisuwu0yF7saR0nE
pKOpgjgdmZjxZXobDnu118nZwANW2jV68DerWpk42LeHrYB29N9+PiLVCNPQ
hDxuHiERcz88JP7Aj75HJ0bBo/38omJbyITGefkIffg4i6PQSZixzseHAf7i
psJ/C3b+bOnSOozrW07jboAZqrosY+D8F4mcC7DtxZlDh+GDZTysovRkwocp
R2UrHDCmyGgNS11f29sxhP1t+YP6Jpw7O8UZB9vR8ay/hG1MrtIchY0WR//M
wTK52XOs8AmJg79FGMiEJJ1X/4dBEqFGUhqxgjXPd7UnwBFny7/HwAy/vlSb
wz/83nyug38E+mZvh8e/nns3C8coliZ2/SQRBjceNQgzkona7beCk+E7N89U
WMLPRWjPWf78d721z6JhJ08ui11wUlrW41pYarlV+9sAiYh8JpA8Aze1ckmm
wJPc+6KFmMjEvQlazpPw+fE3gRawhmPcBg+czbvkdQM2Uisf7e3Heasod6yB
H13273wAN1dtsZiGPfh7K23h36Ljh/YwkwlZLfIjftiUxlbtOLzyzfd6/w8S
cdvUUeI6/Gu5yPMxfJh9hfsF3Ei6YeEA8xvsYfoNcwxvaAjBz/+SVwS2kgmh
l2xCQ30k4qGQ6Lg5/Ee9kZ4EX2uj/hYJP3Ng/e0M0y96t1TBouprH/fCzRne
ZZPwq7aIitHvuF9dVE/4WcjEHv781BzY87bIbTP4tdqF4LPw/e5vVyNgfeEu
BwnYP4//bCXMPtJ1YKIX+5ll6dgE/CLyktgzeJDWXptvG5nYyVLE6AGTEqwl
TWH18JhJKTitYoTzGvxjirrjN5lEOPvSUFTAd49zFxTAjz6X/PoF0zd2xHnB
vz4sfNzNivr1n6CXHDzo3fLCBH7ezHZ0rodECFdIZobBLz0eyZTAlpmCsWXw
U5V2lkswi0buxTG4X/LelCI8HtJozcNGJvJMKdv+fCMRty576BjD/YX0eeVw
wu480VC48+jzKF/47pUrW0vhGtU5J1VYK/br3Ahc7PVZZ/krieCybv3CxU4m
9lIc56uG24aO1ByGRX5fXPGHV6QdHwXDXrpy3eqwhjrjtWI4nuZm0doX9Cvm
/S7DMI9GVGwt7Jq51XAXB+rJDL9LEBxH57bPCBYTt9QhYG0lK5YgOHlqHw8F
zK7wdboQ1jjweKG+G3mOarxzEG5VKW0Phe9k3SzasZ1MJLY5Z+nC4YKv4g3g
7UzlQdQwvU+091WYbTXToqmLRFRmDR4tgGufyEtHwGrlHTI/4avMdrQHYdFs
IxZOTuwXTYleOnjXVevJQ3CzRlJxy2cSUaiy+tYfFuB4cP06HNErlZ0P/2jR
szWAZT3mwvvhudMxCoywxaS+PccOMjE75kX/7hOJiLGR0zgI/3H60xsDu9U/
3ekHP+/dVXQYTuSunHsKd1uSr22FMzws2vtgsz4Nq46PuL6ayGy2nWRi3kdT
Mg5uozcI1YNPin9fN4GFLR5Y+/7zOk8nK/wmK1whD55YXn784QP2z/oq03e4
bq/vxQTYw4ZuaNsuMqEXk6hnDqc3Z7zQhYVlTDi3w9FaHxIuw45cecOfO0lE
S3P82Rz4nWlm2R147vQQQYYrfmhGWMAk9recLFyoH60+x3bCwfjW2nAwl4nQ
1/ckgvWlfv1F+Pzn5tl78J+Xg0lZsBNV38sTcGc/69lvsPHTpJvc8D7hTg1m
bqx397g1uQPrHyvISsDl0f2iafDv3bSD3jBv5+UFGzj0i39ZJjyQn1fPC9O8
DIv6Al+TDI7taycR27p3n2DkIROGR+ct02F1fgMJTbhFaIuQPSz4YMuqJ3w5
v3pKAD5hZvUuA765sLVyoA3vR0c9tQsOo6AMy4BFPQrd6HeTia9fE40c4d9f
KtTU4c1rzduF4TPXTOnPw9LM978PvUMeuRzY/Qheu8yURYL7nqlnfoJL3vKe
PwOzSMd60/GiXrJ0KonCJqvntdTg54f3rI+2kogDO4cY3eGi6O1NOXDgtYnu
h7B5Z1b0WTjxQETGB3hC+NtRCXjPqSIPGj4y8Tnu6Y6JtyTiRbunqgqcuIuv
9ym8cr+eyg02aZZ97A5faXrSlgY3PBp0loKbTbiS38Mrz5Ulfr/B+dIStKPi
R/3/K/77OayX+EJUCa65VlvkCd8/OjbtAq9Yz16ShQX8sitS4KKw1yqzLchr
25aD2uGj1P+tFMF8O74foBAgE/uGjGsuwPVx5swKcNg+miAFeCrI5qMz3DZ4
glhoJhH/jSzdvQe7sx2lKIN134icege/qRmpvwzfFR0R3IC3TPGGKsOf6NRG
ZAXJRGnuH+2l1yTiuitfniNsueJBUQkfMUn2SIbnhyNfXoGrax/JvoVFL2kH
qcGnyzXnV2GZZykaK00kgqzuUSa9h0wcvnNnpRpuOCrjexqWVZGrDIAfLoWr
JsGP73lc1oA5FM4tN8OVDYby669IxDPa4aplWKXqze9amO7CrN8+IdSXyNG8
IPi5/201O9heLvsMAR/c0/g3HqZr2LKHAjY5F1nRBJ/SYPhe34h+ZvX98hK8
9enTu6GwwmSzgoQw7uf2aVNdWEV8/6wNnBP8iYka3sJu9jwOPrlg9fpVA9Yz
d96tEa7zCw66BjvOior+gbt3HFI5APNO/f4pKoL1/lQwTQsvPdR/aA2nlFdl
N9ejHzMonbgJ17c42UXB1jKlHPWwCEvRDn14K0dz+xy8J/5hOz0sV+EWJbKX
TLBYSV17+xL1iC9D2wre6Xbqv2iY08h9ORou6JCeMYQptd8W1cLcNx+TmOC8
zcqzMzD5WZl1Wx3qY6y6oJAo6qniuW034dBfR78eh8f3Nb46ApN3Ld+6Djel
VvuywASv4oEX8Mr1Y5Lva7F/lilXp2Cqtbi+OPhygUOhgBjy8ap7/FHYXdfC
2RxWuT2xnw2uKu3lioR/vGRa/FBDImboF9sr4ZsJ7dkJcIZORugELL1N7oQ5
fOb0gCKfOJm4oqnMuB1ucisZPQobCn+v/vwC86H9rpRw2OedyLk7cL4e6+Fy
OEqNlccCtuFOXR+Dj/ikte6AFwcrn/NIYD663ur3pRr7J/OsnTHcdCVF7B7M
fyp/Wyj88zDzFyu4l+3ayxI4llkgggtuaZo6PwIHveyS76lCHr8yzsslif3k
LtWfAp+V8W8zgoe4RW+ehA0n0/yD4F0fG9V2ww+KzMSKYLv7FCO9lbie0NSu
Qfi7b3/8A3jMzjdsxz4ysXHJQdMWXjsyIm0AN96NHOOD3xqP9QTADaOHE39U
oP45BUY+h6ncyzQfwe0JJLkBuE2yftQe3ku27+WQwnpIe8QLwv7aBZEHYYGA
mv9+lmP/vL4t6wfv4Xo+mAGbuNP2PIUzt+nGOsLTKlvD++BZ5yuKwnC7RI4k
mzTyh5Bp71AZifA+1P1pP7zLpC2cBF++fTfAB3ac+SVxBraln9yTC7uz5H3Y
C9cXfXpLho8WMl8ZLSUR8nHGXiwy6C/f2fhyYJUnNjt0YJ0HVa9cYYeZ9RcX
4YeL1GfFYUM/+dNZ8NDMzNbxEhLhq71C+w02SAwpzoN99I/nMcmSif3DxRbn
4K+J+4214LNTUSuSsILI61kvOLRk88FkMfrZ5rekJzAlwa2TD88Lhal0w3bJ
XwY94ODk2m/0cpiHG1QipWGlE7EB6vDr5v/Epotwns7/3n0e1n/e/7YAPvNt
sPYR/CtI/JwXvJ7qbvsJ/kZwMsvBy5XXN2jlsV5/nzybLUTelFd9qAozFXQd
LobtmQM0z8G07nmTF+DhQ6a9D+DtyntiFWCGsWr/Tvjqdk3JhQLMb9MVu6gV
yIQFy+rbUtjOXr9cCZ6WsHG9DD/VdDd3hQ287emU4fc3hGZS4P6xLZmLz0nE
sUPnY9vh8HtmOhXw2yuHxSgU0Y+itPt84QqBulfy8PPaD/6q8DOdV7bO8Ckd
up3L+ah/fSeX78Ki3H3FVfDw36jEVnjK+ISxP3wo6ZDUOiw16vvrP3igOKVZ
Rgn15ZfatdVn6MeWoXYOsKFtOl8NvBK+upQE1xjlVF6Fb6sz3G6BFyuPmWnC
d0PyRFfgiPzMifWnyK/Hf9TtUyYTqbL3rtXBu2qzj9vBQgYyvMFwfhX1ZDx8
ZeNsGQH3HpkPbYKvWuofoYBVrvrsXIKzT7YO1efheg7dfCaugjzCNhMQCicX
qejYwLGhVey6cEnt5a5bcEPR3lwqWPj8obMN8KVcFeJVLvbj62dr87Cg1+Tn
cPi/ZlLcXlUykcB8wE0Pnrsgv+cEfDhSZ5MGlukwK42B+YYGEl/nYB7toTtY
B4dK7RWLhO1TjL/MwNRnWWoOwu6sEq5Canj8YYrJFliQuP/3ONz2ufVnSzby
vnja9evwGHv65evwu075XS/gnfY76Q3gNtVT2VPw3VcKKQzwE0ceZYH/8P31
FiRbs0jEqLlHkxl86ZdVbTS8ldncLAIWqD5tbAQX3mr7UQFn1LL8QAIjjPu+
uY/Dyyt2nm0kEuG37r+8Wx391O/4Zixc/bsgwgQOJ6ZvHYHvlF5hC4N7jknx
scAppl1ppXBW/bb8jkzUnzevRUfh5zeS1eNgTR7DYi4N5JmKhrcm8ORhB43D
cNbReEtWeMqOpTkIfmtDO9z5hETUWRibFMGdP3kvxMNjCnu+DsK1v3o2TGGK
lRv2OzSxH65oxLDD0U8jxvThB8m6Oz9loB8YcXoFwKuGUxmJ/0xWXcqH49M0
pI/B22xnAvthUoJs1XY4v1udhkML9Uzx7f6ux+j/h3iiD8Bl1+k67sCVxbe2
XYFjk8csLR7/ez/JSXmwmrPnwA74Qrgc13d491qK25dHJOL7lP2DbQSZeH/6
3PxdmO2UsKAufPxBf4AVfOtTQOYlWK58hZoL7jV3Ec2GL5RUxXxLJxFX+0dy
v8EpqbwcKTD91RVJZm0y4euzN8Ua/iOWka8F+xh+FuCBu359l/aGD/KLZpMf
kgixhvyCJ/C9VT6pNNiviE22G3YfeVFsA5vVMhTS6yCfj6yr8MLyo3dk1GE9
muGa7w+wHnLlzz3gzAPeOg9h1XQ3qUdwY1HGa1vYRb7k6Uf4o4mfAT9cMRUn
TquL/Cr6p+1HGvLBJ4psFVhFa8fRR/DkCK2wm+6/9e/9aA9/E09/lAZLGOgf
F4Sp09t2v4fHDU98GUglEQv6t+5R7icTCznbTmTA0hJDHIqwpdu5HgeYONBx
6wxMnex+UgjOSDvMcP+fFTh6B1Ow/+Xtwt/Bnfp2NplwJCPd+jpc8f1orxO8
fa+Oj6we5oXl0ZMiMMt11mkH+GqGMHn4Pon4K3/J5Q6s1U9nnQWfEnfHaEsm
OqpufT0DV3v8tViBS5RqLEThh1RcHfsO4P2djPs8eg/5erxdzw7+K0dvlgOv
i+58EQ9z1e997wpfq12QbYJ3bp0wEocf5p/JWoSL+I+/+XUX93PFnUf8IJnY
u+mklwfnZG+5fRImFXPXu8Hp5co0t+BGbR91SVhDYsW3Hv5a6Fs+kYx5j9Zs
Yg5+yMAv9wwONtCyFTmEec7M/ak7LLFS12kJcybYiUjBN7k+60bDqe//Ppy6
g3kzL7C0Bp5mU931HL7+/IXINKxhzxt/HhYXv5UsqI/z15DDIAPH7/5Ddwy+
rtETOp1EIrRjZnwi4ZivRcsFcJ1vyEgl7Jkm4+0FxwxlHp+A98aZj8nCUp9P
NfEakIkvFbx2s4kk1P2n8kdhJd5bXUXw4oGbj8Lg8OZMowuwaDs1SxlcWn26
QR5WGGAJGIULKV4rzyegHl57PspliHqd3vG0BF6q+ml+GKZ+GCRwCS4Pf/oy
CLak7kpShG2G6CWLYP/uD/R/4jFP9K3cGYRP8V2+WgZ7XQql2GGE/j9QN30Z
/pmT5qYPbxUrcFCGDwUd/uwPTy8d6Fq8jfy5dFszHza3Cj9UAc9xumX9gOWP
ulT5wv99/8LCfhj5Z2RWQhUOMunx0YPf7BFK+xuH+uLp3ecDuzCtMlfBy1oP
DuTCRLZfoB+s1HDqGRlOXH84pQZf/FvMznKETJhxnju1cgvnZTTtijZs9+d7
WzU8FcfTdwG+l7mkHgAr/JHeT4KXxCvz1GF/ri/ZX+DYWH6utZsk4vAmBzOj
MfLkJ6moGnhP7rCnBsxFO7hwFQ7gOvzpPFwoRjhowv1mh5Qfw14HdN+vx6Jf
WX659wn+e3pSvQ5ukFhboTXB9Udo5gTB2h1lNqqwSbnSdgJ+o0dT5wbLr30O
3owhEd23R/kewE6neCZewouldsHv4f0D9BYh8MMS9x+UR8lE0q0H9drw4TgW
QhEOd/8mQQmHGh54eAauCq1JaogmEY2jrOv3YIaugxuhcMxZ75Pv4GiPKy66
8KmPZ6rWYWsz004quEJ4doesKebN6A+qr26QCC5H1ksO8G2e5UfhMOXtps4k
mI3lDb0e/Dt/q1QLTLhqedHAti8nri/Dp+VsvjRdJxGdzbZDkmZk4oOnoFYE
3Np8hrCFByRuZR6AGxqoU27DmmczGOlgtWqlhUZ4p7ytV3MU8l/x2pE/cG9M
Q1ck/CTfKlvUnEzwBrX9dwiOyzegsIbFtwWnb4H/lr63ioV1D36jfhNJIiya
xwvrYHYJsst1WGYohX4WPtNw7Z0+vMzabyd0DPMFR7c0A6xiUl1+HFYVfR//
NgL5/bH41uuwNbXXwg14jUHasRr2fF5pYQhHxLRUTsJ/ZXIrGeELYotb+Y+j
P97S4X53jUQYDVY5mMIJnaEBMdf+/T6NvSIcnlo/22sEp9dQMJXDWbtXNJhh
nv5w2zFYQFH+ASYS4rxkWhG3BZn4ZMi+HgvzPzagOQJTu6bYHIFJ+2MtgmHH
hNYXW+EATqecIjijM4O7I4xEiHB9WB6Ev4oL+d2Cd5p+MtxhSSbWM42+GMNd
L91S9eFk/d1K2+CvLncn/OHPPHcS3ocirxqdUM+HfUXKp+PgVI/C6B/wDvfg
w0fhk51p39isyMTa4kwOK2zowyemB/e3MdJ+CMH5O63k4wNbLLTZx8MtdwZe
5cBNl1RqTGGd7UJsZNjxmOFOdnjkx/KprSfIxJMU2gsfg0mE5KpzHgEvHTnb
lgDfdnVZ9IalLl/eaw7HSWzoZMJnd0qEcMCP9kvc7IYZ1aO+fQoiEfrlE1/o
rTHPjMbKJ8G/r+nuUYc7hNRjjsECxdLuHvDMn/jB7fAx7cKydJjXOV69K5BE
0Mq3bHyAT19RS7wDP7tx8RDNSZxX5ejx43CzQVmcMhxFCtfZAbddiv3i+s/t
Ive6ryI/bF3mS4XTS71+J8M3OFed2+Gq0056lrDS7YRnm3ACmSJlJ1wZ/HJO
zgb5Rvzg9JcA9J+RUFUn+I6pot49eG/Lt8BkWPbku3tWMJ1wS+MbuPEw09Qu
OH/TYMsq7Cy1oP3Nn0RE2TgYSZ3C/EEdmXQf3qbJGmcHj3fXj56A3z4x/xgP
e+Zn/scNiyXu42yCaW/J3ezxIxFZW1MtF+HbwS4/UuAGzvT7YrZ4vesH5U7C
v/JVydbw38KOMB4446vL7puw28bmJ/IVEnHi3r5TL+EV3x7hNDhhOvLBLFwh
bHvZBn7Z7/NdyA7zF1PM692w7fm13Rbwutxpzu++yDMpO22uw/cf9Ts9gDtc
36RUw2qnGEpPwXE9LN8m4cLzZCo+OHNufAe/PfoR2cK0zwd5o8TmmCnc9zQg
/SFM4neKD4cXhgymbP89rkbZUQY73Gr4jx9OpFZkHLP/d75/Rv24TCJMQ9YO
cJ/G/T6c/zkdli+2Dj0Ma58XFLSHi1KNa4LgtzyEhwCsSXxdLIS3nKSr6r9E
IqzSl2QHYX0FX5rH8KW6Z26cDri+vHiT0zBD+tKTQ/CvN8dTBOGE/V97/eCJ
xFdDAxdxfc+NOZ/Bn9nJ0hmwxU/rI31wn1HaFQc4cmDtGqsjmSg/uKVxDxzw
XLFGF37AsJtp8ALquRHV/CVYM7XH/Alc9sJZPBt2ptqf5ggPUdjZfYP/O3h8
SAiu5v2dxOSEfOvOtm/IG+9vO0erJhwS6HsxEybG2jc84eygqGonuD+FTyED
3uarQykCU8nQunyGezxIh4a9SARvdmgKnTPmxbMlN0le/37+mdSuCod7nfvk
DPMd0aA4B8/faN+1F54K9pd/AFvXfDs14onz/sjY6T3cxXI7Iwv2Laq8Q3kG
eStqZuQMLFJW2awA50qtSojCVM+Nl5zhsi2F50fP4/w89Be9B/vu3lacDUvf
0LBshT9e2PXHBXbySopcg/XY2lTE4FyLsDJpFzLhvSHuP+aBPKRFN2QPp+jI
1+TAghIC7InwfP/Quiuss7uTeA0rDuoQ4jCxc4fHEhxlYhDyyx35knfuvrgr
8t6+1fpcOFPOqfkkPB1sSekGLx13n7sJT5ra6kjAq7GMfPXwhZxtoePnMJ9/
0zKYgzWiz9XnwUMaDJeEzyKPbHhvusFl1WcfWsD3GYW0JOGtx+3fXIejy4Ou
Trj9+/341Gw1vEYfUf0Upvu1jWfq39fTK/89B98ffbOf3w3rWx2vtA8OZN7l
bgp/F713YfIs8o/1emI4nHPcoOAZTP/pyosyWNqINOEOp/pF/xyF2bc9E5WC
jxyVZ+A+RyZYck45TrniPJ3wkjkMp+yufpgP/7irdzwIHrzY8M0Dztxa4F8I
15Rc3C4N29UWpP+ESYOdxr9dSIRP7sGm7e44f4zfrj+HbT5fHDsIx0nFNp6H
47VVmP3g8WPjq9Kw/8xtmadwTuS84vQZnKeRELPvcNbbbI8C2EBky+VtHmTi
pvCWLE+YpUDorg784wFbnwxsE9ldeRG20GjhnHFGf87n7yH9e5xO7EghfEB0
c+ULHEmteM0Lbv9ziYfxPOqP2kS1LPyQJ1RdA/YrODI740Qi5FKFTp6Ha8+d
FC2C531s/B/Bjpe3n/KGjxVJ3v8Iv/p4JUEObjscX0HjSSYeR19vmXVEnjS6
2aUMRz7Zv1YENxTyz7vCqsJ5shdg/iB91lT4DEeNkzxsWb5Fqh1+5et3b84B
/fzkKYNNuNDy57timNfbwFnOi0xsVC1uXICj/74LcYRtSOVyCvC9haHUO7CP
wB6n+dPYXy5J5S1wk5xacglsfqyncxn++2O15SI8XFM+LumNfiHvtqwAf3oi
TmMLM0hfk1iwx+sxKfDehhd6DE6Wwg8XPyo1wleIFzGXYCsXBuMFeIfD1xeK
sLJ9t/PeC2SC3+DxxIId6sWgWqAV3LPKyVMG71lQSIqGL4QoG16GtyY15dXA
L75T+SnB5NcT9b/hHdwB2X9skVdjc7sFLpKJaxrpXWXw8Nj6hBnsbORJ7QNv
9I1RRMDHjkzIKsPVXm6cFbCgAYft4ink5Udh4r9gmQOj0eVwj5ecJs8l5NFD
LhU+8J4hn6NHYDurxEFluGnNzDEYpg48t23JBv2/9vXlItiyZvq/CnhS9H3U
IMzMK3DGFzYmPO9zXsa8Slq7rQK30mblHYLnbSJeLJ3EPBB48YUf/MygergC
/pD75d1TuMU7ddsVeH/sR/J32LxXTE0VjhR1mtjmg/4c5+Dw1xr9Pih2RQdW
S9SPqYQNE4wYLsHukz0lV+C8M493ZsGBGVy9qnDa+k2Rr/DGCxqa5RPYHyfY
FBh9kYeINMkqePSqpLYG3Cbfb+YHC7r1Hj4PFzzo9FODHwsJn3gEO0Z6PFq2
wn54SuX8Ed49X95cBcvSXvGiuUIm2sefTfrBu+SvBSjDny+asP8HUymJRrrC
v5IeqqxYYj+znr6dAh8/lmJTDcc0y6W0wXuqdEP9YQrr+0824IC3d0n/wdLt
d5/J+iE/x95/u2JBIvz2SJU5wNFb9Keq4eM2J2qT4CTdJ6wBsHjg7tfNcMD+
pwrqsHOUT9tfuIbV3mL1OPppoMsnCX/kzaKGKy/g1tPT32xgRcnOlAD4nTJL
/y24JCKmRh0e3Hg1XA9XNc9/Xz1GIsJqWCfm4PcL9JsvYO4LC9PCAcg7O9/x
X4UZ93guWMCPFf7T1oBbOkL+XoelTC3s18xJRI2/+Fo1rOnDH1IDm4md3ZyE
nXPvpF+F578RVPxXyQTNbGWdBsyekE9jCo+a3/i+Zob1NS+mC4ddv9Kt1cAe
/Mb0ZbBKhBx3IByyHMIwCkfbM6hqwjWDhoxcgVhv71vH102RV/ufMhrBrbX1
F2ph67knjIFw2+FHcYFwHI8CYwGcKCz1TBO+Z3uCYQBeMHJ5s34U/ap2Bz1H
EJlgfWs8VAt/VT9HdwC+lzG4GQgP91jQ+MKTfSI8WvDlB98oc+H9EZzKGybY
bxHzGz2wW2rx0Tq4JDlzlTkY/UZs3S0I1vw4uaQFV8r9uaYF//mvbd4LXq5L
ebhhTCI0PulOZ8Bm3VMVdXDEg6Pjn2HPoN+dQbBc2p8huhDUu9q0X1pw6Qe5
H6owY8pfys0jyGvatN/cYBYeKu6XcPe458c0mHSwSi4Y1v/k/a4D5hHiMyBg
5TXGJopQzCMVsvabh0nEFlf1Gnm4l2HW5yUszEVd6gS3CtjdDIb/sDk8TYZ/
UwU8IeDhY1YZb+Af5XpVm0bIw0PD91bgF7o1HS/hlkbGuH1h6E/5A4PBcPRc
8zVbmGe99C8Bs/lw+9+GTVWVt1LAr01oPRthP2dnwXpD9LuwKMcFOChGVykE
PrbtseXecLz/wnZ9bXh92dTICv7bQ2dDAfvopWhFw1fYfp+vN8B5mfWTq4HV
rMNDQ+BAqlmh37BbTXOiNvzBf5NT4BqZ+KZZSaKAk21IW8xg2mHLinp9zPd5
P/+Gwy2VpDch+v/+PrLiVxls9vLxN234QYJQzyjssGk0TgHLyIu2ckWQCYXg
zJX6Q/j6Q41VRvAfvaeMobDY54WcQLjE0p5bBz5Brrtb8M+1r8QpYUU7gcgB
WCywS7XhIJ7vwHWJI5JM0D24cygUvjuSe/oAzCREY6EDT/3+YOwLn94h6EQJ
3wiMV8+FtQMnvRsOYP8mjYmS4d5TZ4JDYULlC8fWKOSluluxOrCYy6lNLbg3
y/k+JTy7N2DcC2baPUFq0CMRzH6yXRnwb2H+4lD4q13gy88w6xvKOh345ffT
uXTXsT5MiW8pYdE/3xNU/3nx4+eG/STCPWc2wA0eudXwIxRmWElzSoPne2zH
dWCryR+HO+DMgbwFSrgmtFqR4gb6US5po0H3388b9u2WhwtUTOjDYJd0ZWon
eDwxm00X9t/39dcdWKjpOTcVrHuGrbPl3+MdTkKNOiSCx+Rn2TLcXf1WMgz2
/GWYKhlNJiRvfVfQhTNUjEJOwcdNHqlTwfwag05xsAcN+/5GbeSvZXaDBtio
VN4wDA7x7tk3Dx9zpjLVhaWy1VhFYshEM2+oJRVcniY7bwGLDD0/1UiQiKvH
XnZdh7PqYhzD4MnO4YpqeL1k51ld2HF75v1J+FGr2Xkq+IDgij9fLJmIpde8
2KiFfr88evIoHHip2zcMnnjkoREGf9rOf1UXvrwrZncpvDi9I4QK3nTQXhuG
BZjrwhs1sT/CbpJ33sS847U9KgzO9L9QbQDfE+SO1oUjDk/fC4BLRN/HUsF/
V6h98+Gg6wpxjRrIt9cLj/2AIwwPxYfBu5cW5NhukYnVi4yJunCywQeW/fB1
psAkKlgm7MDEJVh9Z/qdRnUSYfLEtCULrn3glRwGmxX8yfgKa5Jmk3Xhhzly
QYxxqI+Ke+5SwSnxtCc0YCZTqruN/+H+uHsrnId5qBKSw2ABjctbH8E/j3y4
owtfpGIb/QC7/1efRAVTNerVU9/GenfYJjaqYT8Gst5Xgu1Z8+PDYHPlS94u
8AG6p3G6cO+0p8F9+E251U0qeN8zasF38DvR8uhGVRLxxEPm7xqsaP8qKgzO
UJ7vkI7H9zsTck0XjmYwIdnDjtpTIVTw6zHdgAR4YoEhsFEFeaW742gTPHKj
+0oYnNk1J7IIU9GZX9KFt489XxFNQN7yDPakgk+yUr8/AYe0nXRrVCYRXUen
M2LgNqExpzB44ulFn1r4SYCwnS68InTbYBoW7GE9QQW7vdDbLZiI/X0w36xR
iUQkXYr/bQYfeb1sFAb/NPWpvwZ72S7q6cIFx+fjy+H6nU80qWD7MHrHMbh0
aVOpUZFEHO0pU+BOQv6g2SodBo/YrVIfhoP0WkV04QjOb58CYfo6FV4qOHrd
+EkBHOd7fHujAr6e+9SFgX/P9xViCoO1z1PrcNwhEzdePabUhRtWdbYdgH85
dC5RwoKvd333gfVPFkw1yGO+aIvKy4EdS7QGQ2ERzjjfHviod9BXHfj6I2k9
5mScl9Tz7ZSwmfcZVi3YQHVbY4MciRi7odzrCX89Yl8eCmdNPsx+DBf+PJ2n
A8+mpl/4BA+vcTykhCVSVDVp75IJzic+8Q2yJIL06+wWFfgE+ca1UPh9rMIH
V1jo2RFfHZgi8k5KCnyHp/EsJZz+Jc6xDbaVHT3ZIIPzG75n3wZ8YKbmSCgc
e/PIgsw97GeH/YSOzL/PF7HWnIbJMf6ylPCdBvfwRHjmooNggzT604y94Wv4
lsAqWyhcGjnFugQfuadHpQPfiWD/InYfeXdAa44C/j79Ps0afkI5PlAvRSIG
WkQcYuGnmwc+hMBMrNtF6+DFAbN6bbiwNWViGs5/zlpAAcutVBUIpmB+dw9+
UL/vX73xvmgOVwmkx4TA2g0NyhHw6Y+eftrwzVN5y+VwatTsGQpY7opkzRj8
/qDwsXpJEhHOcSCIOxXruYNeJwQel1siDsNvVtOktOFXXTqUQbDwxk8uCvgc
pUhjARwn1ENbL0EiVCoehQ3AzhfCZoPhm8uluhxpZCJ0htxLwG2tp6kOwM8y
R1o2xUnEYansBh/4c1JG8UvYSygiJAc+1bLtQTAcX7Cq1QMH60pHETDrZ8Z1
pgdk4jbzhtem2L+/Dyyu1oQrJYOtX8Lx03O+nrBJVtH+YNh04p3iY7gt7M4+
Au65rjn7Ed7TIsG5KYrz1noon+Yhmcj2816vg8nF467KcOGjs8NBMK3eXmFX
2FeXo10LPh+y0ncfPuh8vnRjL4nwdXO5/w7m3haQWgeH0niYr8OvD6qFBcG9
R5m2yqQjP7PnumrBE6a6zfbwSd9W4w0R3F9G9uAEuPjqA8U6+H6Av0oTPCS2
hzsIHs8JmP4D3w212tSEnZI4s0UfIW/c1B5aF0Z+09a3PQFrm/W8qYX3FXBw
xsBD3SL5gbD8oO+7GrhdQCheE/7Ydyn0N8ym8vHSuhD6eSajisBjzCf8Cla1
sIiy2qQp/PPHAfVAOD2Z4nE4fDKYkU8T3v7G/ngZ/JQ6lGJ9D+pT2wmGUXj4
Qu7PGtg1e6JmVwb636fwpqvwxokdXoZwgyRrlsY/j3zbcxV+EWoctSaI+ntU
uSsffkfWcq2Bn92XjPoBM2kP6F+FWZqqVNmekInOUiVxDVj3Y/8vXVhQW4Nh
TYBE5Dc/SrkEa4wtjL2AM54sG2bBt0vs3gTAAecmVr7A+jlXs9XhOAGfPIZM
1NM2o8hVfhKh9fr+CfV/3tvu9AL+edKC3gPWqaHYHwB/HHla/hBWSxoRUIdd
XVOcOuHHpUEbK3yoJ4OC7FQk9Fuht+RqeNZK96UCrDP6utIfvtO2es4Z/k57
+c5/sKG28a67cFBEt/cKL+bBcrWmN/Bd9/Ej1TAhV+e5Ans1FIr7w1IlZO59
WXj/N8Rp/4OTtRJen4LF2471L+8mEc1dA55xcNYt+RdV8O6AVq4G2O1L4x0/
eFb28Ks5+P0zWi81+O7yGXfhbMwv21cNlnmQr75wc1rAU5xPhKp4/tVvl9oo
eLpsfe0KzNx7xLkK3r7K2K0KR21pZ56Av0y0Pv/L/e/zF8Mlu3OQL29pRlVy
/5tHk62NYZExB7srcJnhAEUILEChrqIKR200ZRXBh3pfs/zlwvnt0Tk8CDeH
UY9UwMb9lrPbc8lE//J8jS+8xL4l+SBsd+huogr84JLJf1fgWu+ps0u7sB5b
5PpyYbngRaIClu94GkqGqy4Xc/rCH1pfCm/NQ/05KTihDLduurdowd3K++sX
d5IIb8+Ss17w6NZdd8phnt2JTBnwmZH0sz6wGD1z/idYq6VHUxkeVeIzpn2K
+a38DdviDsyL2W9/K8PaVWeHy+ABO5Y4Vziyu7byMvzWflI6Bb63/XWMEtz0
zLHjHXzFL9j2Dyf658FLHuvwJuOUbBmsLcPHLPOMTJS930p9GfZ2O51nD7u0
D3xWhNlWNPUTYAfGs1kL2zE/9pcMv4I7Y5/4lsIT/K/C/sAj1vH6l+CO6nP8
ovmoL/7yXIqwX0n+CyvYei7y1zwHiVBnvmEZDQ+33KoqgT1b1udewJGUhjcu
wudGmW5NwSGkSisFOPR8iRj/czLRVdUjOs9OIujtFhqPwnl6hYvFsMWLDpsw
WPGw2usLcEOE7mIJbNN9OVEeTq83iRuG/X85n55jw3k+vyi6swDzfQyDTDG8
JV65Xh+me2W/5s327/OVrFb+8Kk7597KwfJE+PRT2I5BInmWlUQceh8X+R1+
LJzmUAR//K7Eu60Q/WCqQdob5vW4XKINX3NLXZGFw4KNDS7Ag4/Emme2oX7u
bOh7AjvePRtfCK8pt1/sgsnmtjZecEn/BfotRWQirZdOVBb+vKM4TRV2UnGc
nWYhES/I0bJucInbxRcFcKnc+qtU2OOqSoQnvIuHwbIdfnahwFgG1kh5/msD
bjAn75zeivUumgqQLUb9EHnR/xxmdGze6gCz/zbOPQ/bFqmmJ8JpJcne0nDT
Qz3Z1zDH1QS138yYH6XG6xfh70d0KZ/D1PbipmIlZOKldNYbDzhKlWrgBCwg
UhcnBTtXXfKKgd8oR1tMMeF8DYVs1sB8boy8+XBk7d5bv+HfTVqD7vD5A2d2
C5SSCc8jorn74M0gIs8UzmZoOj/JiHrqXqwSDsdvbld8Bp9jfdlUCnsrcS+f
gyfdnU1H4P1Fn2olYbtrpO87y5C3/HTCJhhw3k4EnzWADyc6HnwKX56aW/CH
m2n/YzwHl+2nCHkGU3U3tUvA6rbZjH1wCyNN/Dg95gNiLGlbOfJz3pJ5Hmzw
q5FPB16uSt/hBvvZquRcgDW0176Kw7KPD8hlwof2b039tQX7s2SqqgvOfvPR
JhcOuyeju6WCTDB8Ocx3Fq4xZWpVhYcvBvwQg98NhJi6wask20djdCRi1fD2
11Q4+cKifQ6cHqdm1w4b9+sKusL0xVeHN2DBP/sHROFrpSfOyVZi/5UvPxql
Rf6/3zlzGq6QdLLPhukdBy4nwrdOhPO7wKUcsStN8MhBy769cGV+Z9AiLLb8
I22EBvdHoYBKrArn34f3ZBa8O1s08gQ8/Hob1xmYh+k/hhhYc7K8WwSuPD0S
UwNzzLAnDVNjfs3fx/Ib5vwiZEqCd84w3+avxn7O/rXVGfbZF8VmCr90cWoV
hqudUhPC4CDepMghKhIhnWrAUQp/7LiimwkLf4xPHIbjQtk3HOFfTJc4dr7A
ftY4XSUEfzWcSdCHN6mdLw1Skoj/4unY/eG+H7wyT+CTA+W3n8LBXTG/HOBY
Tcpt3+Gg8edP9sBiOcOxLDU4ryJRp35S4PwIOTFqw4yx23dmUPz7++mrUd5w
mLBl52n41HEZmicwecH4hiCcwno15DP8kWpNZ2Azk2gddlijrcX7PWa78ghW
+zLoqwLbzFwutodVRjfmXOExsq6bAMyxq9QjBZbgfS3Yv5FJ8LlTj72DLavX
vqbDWcOTp9fhc1W/4uzg5UgvsnQdmbgqEHuQH7Yzu3XMHqb6M7jWt55JqBoe
bI+HazVnix/CTV73DryC9ShKXW1hizfXahfgW7r7+PhgLXMmpb0vsX8YrT99
X8skXnPse2YJv7PVvP4A1mMe3XMDfqnXrXEKXtXSuF8NOzcKz+6GDz6X3DYJ
//kuRupdzSTO2pRd460nE2YPfv6PgvuOp7IN4wCezOzZIEWZqcgM6aEiW3Yl
lZRRqBSJzLKJCGVEzlF2RlZlJlshGTnI6LVXKkK8v/78fp5zeM793Pd1/a7Q
6US4RKf3jz5sR2fEfA728Ypz8oHld9+p5INZluaG82HqWUPnvhUykVUybDYC
W7gNCyXAuTXXm7irMS/WinWfhc/xxqlowDY9QsG8MH316bw7cF9Zl9LXP2Ti
b+nrPRnwX6ej00/hEJqsx1/hyb8WSWfgP2nKdMw1uH8HSf0dcGKyzR0VWLaq
dL1nmUxULEqMO8EfNpZyn8CZ5NDTKXCf1Mz503DOa/+Gdjj6zBPW7TCPCO9h
6vd9hJP3n/LuJTIht6r5UhZeSGd3jINPyXNutYFb+/r5zOGiXpcHcfDmXVZN
W+HXY7d+NMDXXeLdun6TibhLzBdXYMbxYJFYOFuXaJWoRf72kOw0hVXTmZUs
YW6FUF8eOPbO7RcPYePdSQe//CITDOWunFVwvNKVvsdwrzuX1wLc+nAk0AQ+
V6g9secDzvue7bLc8Ge7nSYm8IWVzd8+/yQTj5KCKvxhA35yaDQ8YhwhVgLL
PlqVN4ZZHkpFjcM9FluGOeGL+g6rO+pQv/xawzoWyYRY3LHLOjA9i6ZCFJx7
tbDlHpy54TZkCBPNFbK58KuLF0M54D1vLycOwnLy67LtP8hExpE0ao76PoIl
wGggEt5p5HP1GCxrZhl4Cv7w91fbLTgne5cUOzyrRqeQBgdGxPZ8WiATQwL5
iV3wAvUHnwj4Z+JvKoaGPuINe6aYAXy5tMtGEb73Vr2NFfZ2MWy+Cg9teXLn
4zyZeNxlI5kI225+vushPNa/NboVDsq8+EEPrgu3+r0OH2PovsYCu49rnJFq
RL8VpOFsnSMTBvN1b63gI2tjJWHwo5dD/NGwxzM/S134Pnucd23jv7836tzM
DN8+MPbtFxx9ivKyeZZMvNrUoSba1Ec8dUjQDYXdw8xTT8NXbTkWtGHBz3c2
h8CMJ4/GMMIzXdKX3sJjHHsUm2bIxN74oOppWL71HSUY3rr7rsCu5j7ioDer
jxbMZEfjbQB/ObBt7xZY/c6+fh/4xUDXh4ZpMrHDYEqpAJZ4omcXBNcvaDwZ
gSsveDBqwglWKr+4W5AnlS9m08O9KR8NNWDTQ2t69VNkoit/JecOrHzSYC4A
bout3pIBU/zORGrAnEZ7r3yFqSZ5D9HBY993VzG19hFLftHtHyax/01KeFXg
W8bvb/rD9ikTt53gnVaZHOpwWnPxx2RYsUAznwaO7dkl1g5r6T47VTuB9W0U
9N38sY9Ql8uauw8XpVT2ysDWt64/PA5fv7h86Aqsxzy1nxpeZ2wJjoXHaXc1
14yTiZepSkP18KcrDPZ+cIn4icN/4BPSmXTH4Jup4w/3feojem9Qk6lgfjax
7xbwI1FuteoxnD/nzcrhcMI5Sr8PfK31TmQFfIjnnLsqnLw36PscnGoevXUT
POIqoyTYhvlV3K+g8j8yca/x7kMjWP6RmL43XMpvMXwfZngcMHEU7nbpliuC
NxQSH6x/JxPCnbNB/8ETfva7K+Bxped929oxn3rMlnnC57NnD2jBXcISJirw
t33d3u7w0eDds2ujWM/Ss+1ZMHtWc+A7eMX87p5++G+kpOA9WIRJ5hZrB/ql
ms4bZfhqZ+B7As6r3mW8OoL+VXyH6yY8vi1z6g18qWCzdSrcpjVz3x1+0SxW
8Bk+YznOpwRvp5ncRPu5jzh8OqHwzzDW67yGgTy8W5VOpwx+06eSZAsf4RMf
doOve7dNPoEt56jvHoZv6qwrNMHbamLZloewn4/VP1iF458OpZXALlck2vd3
4nl5jCrfgTdK9vGfh8Udk9vl4XnlD3YRsJkLp+3vb2TiweJKYRUs/1RlrQhm
HmpeX4CpBgUeucBVdIe19n5BntR9JywHz9oQ0Sbw7H9sb34Okok+6mGKPzz3
mk//NfxhcLdICUzzbnDoFry0tuw0DsdRnXORgd9YOpbs6ML+CY1kWBwgE7o0
nhva8NeLngkF8PwP0ZP3YNGAPQed4RkJp4c58Fkqn6pDcFi+wZcBOLknxmih
H/U4oIWPvRvmuDyaBxdkjVqpwbIFky434A9CT146w+xV4vRS/f8+73/TJFhK
TfDJHAX5hLf90Jfuf/8fQbvYK1g0wcyVrgf7v1CxzAmOcLvzRqHn38+Tz2od
hEtfy6zbweOHZXtn+rB/DUPV4uH+U3V2ObCxkdeDZrhunX3ZAdYrZa5fg/00
uQP3w9sD5Lcc7EU+lWnjmf5KJhbKV7UvwHJ1J8hZ8J5L58Ii4RVaZ+lr8NTt
063V8KNl86p9cPjyHMsizED+rTfZi3o7t0df6CvWm1W/LwN2tlgIN4VFj5y3
s4eVCIvWAFhLVvSXGDydeJG5FH60lu473oN85EqlMwEnxI+wpMP0n1SCefsw
H3F1P7WFqdN56nVgZaf7wqLwFHUwjSf86dV43n/dZILue5xaLiw/QHfkBRyn
d8xrEJ5a76+7An8ngt6wU/qIH9ucDIXhQxX2v9VgA8mSvtEuMlHc9N+hW7Cs
dtkVMlxtu+FAhjddvz1nDQfFFb78AquTxt32wkbnqIfp+pFfpnk2j3zBeSyd
5TsM551aC0mFqXNdTO3h4C8JXJdge+LJw3iYxvdngiDc7WRW3wy7nqYTGuok
E1FH8zbWYIZL7VkpMCUvTeHgQB+hSjKVuQj/qpe/fgHW3hP9Zje8I8D6RSTM
MhqsNvgZn3dGor8a3jun2PAMTtsUybUIT2mS9M/DgdURWkKDfQTv0odOfthD
WsLbFE7ZeH62vwN52fTS6wCYyU7hWyKcd0BuogQ2lA+4cg62f0fin4D/XH84
yQcr0+Qa8n779/eep673teM6vYm/Djx0pHkxHt7fEFN6D/bs27hzFm7RvDWV
A4euzazugB+ETvMPwtVpMd69bbj/KKpT7EPYb5Tfm5/Cxy8W+KrByS85Ak7D
H3+vFzjDTUz/MWyHb54eGyHBhmy3Q7s/kQmnwGvcX2CDkrcscTBtQOgJumH0
Z8byCDPY1ezkbQWYn8WNYytMtfqMZAefrpuO+vKRTPznEtXxFD6gzMcdA19p
FKRqhh1vUseYwO+WdCXX4FqnNB5u+AA1t+WBEcwHilSxn1tRj2ZcQ87DHl1b
EVTIhNYbl5IIuEPnvxgj2Osq+2gVbJ98nYcTrt10kv0H/Kir4HF7C+YH7x1H
9o72Ec5Lr7gewUHjgbYmsBS9bdQpOPRoVJQ/LMjcw84Ox98/XF4Mv2aijvjU
TCZ+l7mPjcGJTOPMEfDgyGmOHd/7iACOwBB9+DH1ZyVteMveb/SssDnfhLUH
LKmx+KC1CfnxQEJYNhzmU0UVDs8qT7zuh/26T3rpwie1PlNY/0P9NgxeYYKT
zc/QqMIsiw9cmxtxvu09JG7C/TVKP0JgQx9Fo1RYrS7TURuWSI52+wyPbv4y
vgXeqA9+RjOG13uVWTc2kAnGv3y1crAkcXogCA5T1Z6wgRm0809rwtWPuVmf
wDRptR308OSqu3QjPGEapVtfTyaOuHmarcA9Vrx1ATAN8053iXHkrU/nCA34
eplZ0jmYIJ0ppYXf+x2oCoeHR9gPfajD/V9NGa6AI2P9Mh7AbM6vaObhY9W5
gidg/8SzIoITqE/2MU+p4U9Tz08awZ8fy3O8/4D3X/K3uw/Ta0UF+cE/qWiD
X8N/QtM31OAjrQIZ3+HUS3ddqeCzdT0NWyeRvz/TzFTVkom7c/vHT8Jio9rW
PvA3bX76u3D5U51eAm75miGcCR9foTPYeI+8+rzjeB9szORZWwFvfx5nxTzV
RxR05Ch6wQt9y14qU/9+//JprgpMmPxOcIJPxxN7/9bgfpkjS5Ph7S9S4t7B
QnR1nW1wt9c7pnvwwRNP5qmm+4hF8WhvZTixgY5ZBjbJEVpcqUaeiOEQvQyb
st60eQOH55SqxcCDRm69d+FgzjWLOvioj5KuItxR1+eyBDcmllQsV6E+tZhH
iM30EQ45c1KlMCFyI/0MrFU6nHoH7vsiVB0Cv6yJ5FaAS/pdet/Clzv++P+u
xPNVtV6Yhrlm+JeKYNqNaYZds32Ewva/ti7wn51cAgZw75m4HlmYLfGLvM+/
6yXTmj8rUA+9ZPXy4V3yf0sL4ZQ6SetheCelQewWHOZa78Y110dM5xo8kYbD
I1fDT8CMrx/R/yhH3t7akuoCiyw8dM2H85gUS17AVA4nv9+AT9w81twNH9n3
1lgK/qQ1PsAw30cIHJqsnntHJp7E7fuhOP/v9007JV/BDee20F6DT0q5JznB
aQkPtiXCr2T6GA/C1maJ4q3ww9ilOzNvUX8jTimvw5fPfxrNhh00n+tKLvQR
A5GXDB1g8QcPLS/CyjL55RJw6YntTo9gJt234lNvyIRK2FGvGvjroE9MJkxj
SfVwEd7yi4rqKnyk7GKS0A/U68ijDuKwOOlctin8qFS+e7zs3/r+ehMARzhP
qqXD/4ntayyB+9+fybaFpRtXu8Zh04IHW0Vh5k1XR3csYn46fs3nv1Lko0+3
F7RhQU+WyTT4jNLOdQ/48uVrxlfgo8cuMubArBsP3gnBTyZUtw7Au43PCo+W
kIln0hWCbD/RP65MhZPg0N09+1XhgiOHf1+CowoeKtyEw/pVz++B52eG1FLh
Sj3auqFiMtH/uV3nM7wU5X/gORxpc96U5hfqSUH144vwsfTA83KwdGHZ6u7i
f3lMz9YGlnrqeGmwCP1TLe96HBx0tb/hGeyS9OpOA0zZv0XyPKyXr+P9B+77
Pv+YH1bwfhCw73cfwZHweIXyGv1qy9lwCzjW8OeFRPigUUt0GJzKxv7BAn5h
0fe0HH70dUycD2YWC0yehfeUejz8WojPX/aJvHupj7ib0/zjKRzNWZRxCr5S
1W12BhaQU8j1hV/+Tn6zHXbda1ZQAFuZCu3qKSATPYMcxSNw6fBl3zjY2eFq
Gfcy5kmS1agZ7Nd84Z368r+//+M9uRU+urFQ4QondUdkfMknE1+2CFa/hN1N
q5li4MCZ6Zqe5X//fvjK0QQOyDat3fKnj9CQO/OJC96iZfFBCVZNrZT6nIf1
/fD3wzW40374URR8Y69KXSK8N6r6hyFceWVHXSvMJWBpzPHv+sOoD+vwlR1F
hW2vyERhcnqt5ArOz/1Grki4PMHi/UU443L8LQP4/YOs6kdwdrXoZ1Z4/dyT
yhpYI+Wm9MdcMkES2VO+CG+nc3sUDo+NaL4RWv2Xb5XmdeG/scwlprCZ5xt9
Znj3McfCAHjp6e/s5hwy4Tt29VUJnGQ8xxgKnw2mzRqH0/LIdtrwF3GVFzvW
kBeKttZtgaWbOZ5rw+V26nsbs8lExvX7CR7w1U9SPkHw5R1RMdnwz9keykn4
WZNKRD8s0KqiSA8H+gcEsf5F/rt+IaYui0xY6Dr4ErB9n8qCP6whOHf3Bnxg
a6+uOhxEx+b8HKYROZRO8+/6erN9B5zLpkFdm0km6hhFrKjXUb96t52/D0sf
5D8tCzcEvig9Bldczde/Ah8W/MG5GU6pGT4R++/1WSsO1Rno14fzlerh8/uq
6nzgw607pZZh5bRjAqqw6QNhYfEN7G8Bv7sb6WQi4ULzjrNwWqpXRwUsb8XK
GgqLSh2W8IIvhc5SvYMvfsq9rwLrfbv2axrW8B/uW3uJ83EpYJx/E4XwNf8s
8w5W4Drapw+76viGesCJv6JavWEJ2+lhJfghk39lHhz2iltp5QWZUDXnzh+C
+8VXIsvgH19VUzmpKEQkJXHMDa56whh9HE5oWVM5/O961M37t+GTGzseL6WR
ifxml1tpcIj7z4li+KD6Nusu+MrxMMIVTqMyM6LfTCGWLww9loOPUEurHYYZ
vixO/CRjfXWzJO3hjPT3R1/DeQPV/PEw07dT0bfg6XcuTM1wsE/CmDS8c6Ju
eRX+HUFS/kEiE7euFH3fT00hPnLZR+TDvLJqHZbwFY7p4RvwSfOrFQ/h3+H7
5aVg6XapzErYN2Jf8Fwq5iPy45h5WJrvv75ceKU9xkeQhkI4yl846AQfsZS9
ZgRvHYvxOQBv0rxheh/Wlw7pmH6O+vFYi3gNp/EfEcqG205UiX2HL+RmuVyD
T1h0cmylpRBHJ3vq9sHrvf4rGvB01/ttkylkQup95/Ad+MRdB7sMmH1HdVM6
fLi7o9QOburXLuiFqX//ZhCDI7icnzLSUQilvp7TY8mo5+/kfZThI2Fu6S9g
xr4nNg5wLmvX0hV4x80nuknwV9sFDWF4w0dO+iN8O6kpZvQZ5mPmG9s24Puv
rUZJ8NpWzTVJeqxnQbG0Nez2vPzbRdg3qdFnDxyU21b7CH7sHv9xKAnnW9U3
vQbmMhDf+RwWPvMpdBF2FnC1vwizrr5xEmLA8/jpU7wbNhI7YWgKL3zSoh5M
JBN8I1dlAuAtZW0Gz+DHByR5SuB3r3kSLeGlLY9+j8FZDdvHd8JO7pHd27dg
/Vd6ZSgJZELM90CpFrzX4Ix3AmwuYPfEHT7bEtt0Ft5/VtUtC/a8E8XDC3+R
KjanwJvMdC/2xmPeetEoz8KI6461mU9gu3J3nqPw1vcrP83hrDuNi07wrXNz
R7fBPt1F7cnwwtHUoK6nyJeDxKs2mOcGV0cMnBxpG0bFRCEEfx3jM4U1Z/fb
S8PPPktd5oaJlQh1a5iZoz/78xP0++JIwcdwTsHJX1Fwm7Dk31q4r/yGitGT
f/noWs8v+OLh0/4c8Gch9UIRZlh0vaUtjkxwlb0LN4ftIy9xR8IlDB22QXC6
m7+FAfyLx1+tDK75bpPKCv8c/sI7CfP20020xqK+36xd5GWhED+tr0iGwyu1
p1p04P+8/Vx0YYsBd/I92F7+/FsmWKnq2L0cOCFseVNzDPKZQ7rxACwUZKgR
Au//L2sfGyuFuHrQPlQLjj6oR6UKtz4g2hhgWc2w7htwZmQnd8NjWM4+5zms
YS52JhBuXhrx64BVBpSSNODtUWvm1Gx4/z7mIVrYjK5wvyyccixR6EM0mUg3
o6e6Av/cN2X7AFb1/9MZA4tPLGceh3UfB6fXwfF+H2Y2w2v+JR5L8Iu1U1I1
UTi/5+7ri7FTiPZzCc6+8PSOGYEzcEQ6+bUqHFL180cwTPPd4ffGIzJxzyi+
9g1cvO2nQiU8394fMwXLaSjd9YLZ1CptdnJQCG8X4o0KzJx6VEEP1siiXl2L
JBOcSxb0XnDGdIDyO1jn2LbuXDiQaPTwgAf9b7wYhNvSm94qwbS1ti7snBRi
5EDo6p8IMjG0vnZcDTboZFQug18cluJ0hq2ea7m7wXdvUX1LhcnxJ8sU4OD8
GzmfYb4PNMu/H5IJhl+e7jRcFCJJxFe+GN6mKn5SDpapfXfbBR5/7MxlAxOk
kgJZ+MWvM4Ox/6433pxfDCcTnpcHM+vhR8pTBwrhpyObXZfhoI2915zhPS61
quLcFMKEd2f6IViLT4jpLJz16PPofBiZkOsR/BICF1/VFsyDOXLLn72FEzN9
LK/D7MlLttPwaXPXpwdhw5xPUvw8OB8uEl9mQnH/fep/9GAFphT2HNhy39lq
L9icv1PHAXZLYg5+Bcvn1wdIwKHylqe+wfot7tWTIWSibElnG8dWCjF3a2Y1
A1YY6elXg5Nydsvbw8Kr1GRnWNGL44YYXKLWak+CR6dqMsaCUV/LZCU74fOr
MiMvYCNrpZ802yjEjoLLO23gt8cGSuVgVx5TU2H46hkBTxv4yz7ah6NB6L8Z
m9Ti4ICl23UkWE/Om6YB/u1DXr8Ed6wn1C/D9i3R8ntgDQbzEPHt2M+Dx5yG
AlG/jPN0z8IOFflpKXD6yEvWUHj1+jfKBXi8TKXtLfx9+SPXbrii5+ajaVjz
vKf2QACZOH3shBH/DvSHtCmfJLh/+TWnPuzSuaPkHHx7/X2HF0w/Tz/DB2ua
3ox6BV//W7Snz59M3N94Z/gNlt8sdDoe1t14wc7Bi/pJbRR+Bm4zk/ykBm+m
V63ZDkszmIU7wwkcs7+7H5CJ5zx8OiS4RuycRBys4evF0AmPG4ZcMINP6Pl8
oOGjECJRbtE8cJOHgJ8cLDgnUt95n0yssl44agNXOsasRMPUW46sxMK5XLUH
jGEmh5Kieljqv4KLnLCCUvuNZVh60iq63Y9MFLsES4jvpBDRwu0fIuFsgW/f
z8CMSZuWDWBNlS/JIXCg2bw4G0xutTvzFqY3T7H46Esm5j7Hc07DVST28HDY
3Oha805+1NNjahW68Ib21/t68C4F6TkmmKNqTNkLrg0a2d3sQyZyCqMXc+E8
ZdNTITCt2EDmIOxjGuijBSvvrrdi30UhLvXdzWOA3RP0t6vBWR37v9V74/w/
u/3xJpyimsIWCJMlFB+kwnn7Oo9qwN+OJyp+hlliGxxp4cqJpFnq3RSiPNAz
sdYL8/DuoyRZ2JZ2sek+zDR2z/wKrMMt/ucYXHPsLFMsHFi2W3QzXCrbVVEH
u690mVR7Ik9Uzt9cgvUp+n4+8ObRDCExAeSly4GvCDgtjar7NCz+xIeyfo9M
7KVbDgqGO+4pbamAn9GHK72BXbcVyXnC6tlVU5Owt+O81RFY8XdUIp8gnseD
6fBVD3y9MWo9XTjnYkbZGzjTj+vvPdifQfT7Xfh6Y3V2Dtzpc4VdEd5ZwXpu
AK77eFl52Z1M9F5aYWTbQyGeLwnZlMD1ZQ/KCHhh04tIV5jtQ47tDTh+buyN
3L/XB7jwPIflGidHf97F/VFRatrhqahc1tfwXfmh65v3UogSQ5nDt2CSmP9O
Gdic6a6VNNzfW99gDT+r9Q5ZcMP+0M24/Rhmv3+yMA/e7ycu8AGm6LT1XYdD
PTWbf8HqQrw0knCMKp2riBDyGYfw/tk7+HytlwTM4aLtC8Y5sIrI+aZA2Jbw
8nCARfSWb5XC5JCWVAlY/8Qh/gmYstHXOOlKJrpZttTtEMb+JGfPZ8BzWd5O
2nDyvaPb7OF8gZitHnDzw0cqYvBxJ62KLDhzMM16zIVMfIxNvEKBv9z2CH4B
3058yMwigvNozPnqCmzmu7tQBeb1udopBKecNDjjBBdvevBn5Dbm0wX+jWfw
na/nd5HgWZ9Q8ic4m3P12CVYfjlOa5Mo8nDOaVtB2O3M8VkpWK7gTui3W2Si
/UV4lBV8Quj0q2TYbthVPgr23LLScR62ZN3orYEJW8vf/HD3fhHPRTjqmN+O
fmfkR2J6t5AYhfiUYnckER7QMqwxgYUD2S9YwGW6ppf94daVu7688HPtZdpi
mIkqjdR7E/OPutLL/+CpZ48+PIEPq/JpbhPH+vQSY+aw5JGE8ZMwpfgVwza4
QvlNkBusoDwk3nWDTPCouYllwIYOndoxsI7+l/ref9cNgq+ZwKFX2m0Y91EI
2YmNUC74T5ADrTKsSxzO7rhOJl69eUG6Bs+aSbc8gr+seaslwqfkZqdOwVGG
ywMtsO/gNSZ2mPot272/8NjZrH2fnFBPleu2H5TA+crO1noIB3TyFZ2HvXqv
2+nBI0HshhGw8tjPAGbY7yx5uhKe+6qc1uxIJjx0ugPn4YayE+9D4D+WGXsE
91OIiiC2IS2Y/zFvuSF8Si9xnQHeMr/P3A+OYp7ia3AgE323vs4XwD3Nq4cD
4WJB8ZAReDzio6kG/H51617uA9jv562daeFtNOS3J2CbI28e1l4jE5QjbcYu
MKPk58z7sGR6wlQafFA5t+4YrKJJd78LrrTRGaaCt+1m56U/iPmrOPNv1VUy
MXmwLE8BNpJs2e4Dt9+lOmkH03W/kiHgWaoJyhPYsMBUf93+3883rjs3wnl1
5XblsGFHDP0KzLZj3O8e/HWXReI+SczHuZ2JyvCe/EopC3go7H7xih3uJ/R9
bSgcU/rzUxls+crm9Dt4XV5swg1+sjtjahrOZdm1+TDMMhDixS+F/a3Wxbtk
SyZGp5k49GGb7lMyxbC8/n6SF8zzJVzHBRalmZZ9Be8hwq1l4a/sOnWDsCGf
gceiDZmwcdUyZz+EedDpc1QBvCw/NqYKe6rwZt6EX5gIud2Ef4bvrZaCo9o3
MaTC/12e6567gvPx6l5cB0yu95zNhTMX4kSopTGvv/1I4wRzPTUqkoHNTgzz
HoCV0rOPX4Zr7Eqlpi+TCTXBF+2P4aADhhpZsDodceEDnBOXbXEVtjlzZ/qX
9L/92HRDHC7faXBXRIZCDN/I8h+3xvk3qqM1h9Um9eNfwi/XKI8CYXf+olwb
+BZ/NH8pvMI2UCMM/ykeTx+Hu+oau0YvkQnj5n6ZHbKoJxpukyQ4/ZxzhRb8
PWbi7yWY2fGFpjusUcrPsQfOXb/bkQmTCrmFhqzIRCLXjEUfvDf8o3wKvJaz
McokRyFeaeloXYDnPuU7HoGfzIZY7ILDPKh/O8AUn3DH/ot4fcFPzyQ4idbY
OxE2cfOn/Qgf9euLtIBLWovC1uHUVZFUXpgo8ueSlKcQ865yhb0XkH8P/Xp6
Ad71h672CXziOI1AJDwRmNBpDv+ZKUirgt+JLo5uhQ1lqCQW4IV+ll9fzmP/
8sy9ElRAPc6boomBjWLvyRrBDalh3CawYmlGqR8s/XZ+L9c/e7oeKYSfrm+T
6bAkE/Zjw5UjMJvz5mOP4Lnl2WPchylEKG/eqVPw98L4DyfgmL8CF9hga97/
TrrAQ7tNHT+eIxPhB9sb0+CuAF2PcNjjh4VOF6ytQB+sC5+yC2ihU6QQcfL+
sUywcNQpPQU4PriO1GSB8+v8ptUWfinXnBcMH2Os1XsCTxHR5Zrwh3OOrQ0w
R86uJnq4+lqx7h84x8+xq+4s8pticrO4Etb/g/ewP+xdL6p9FhbxMJ09Aftt
P9UQAvOnz/6hhm0Obtd4C3ca6tC+P4P1ZPJ5PwXLeV5j94PP5geq7lTGfChp
wKcGP9kjWa4Lb3H6LbwJVrByVfSEHVWspCpP43ldtyzKgRtTI5S84P/0R6UG
4G6S7wkVWHQzUzbrEdTXEwr6a+bIe6HtIgScEZpn/haWmFZ4fh1OuTdz0R3m
Fz3KlwLb8c/aK8LiR0cft8FfnQucl83QD2X2sVKpoD/4KnmUwGsM7IGHYMZT
Afdd/7kqZsMKnh+KCZWD/Szf3omChVTso3+a4nx885mrgXfZbEoohKN1/7NZ
hM9dskh1hs1IU/17j2J95N0zDsEsY5EmJnDx+Lm8eRPU0x1dTQ9gJk/qkldw
jcpb1SK4YNmx3AleNlEt/g7vskp8fwAOsboisZWgEANvHjZOGyMPXtmXogG7
Mql/yoKPWUdw34HrzCs7r8JPzj0OeglvS/vbKw6XGCuudcNTSxsD40Zk4p22
13UGVcznZnUjL+GK49bDh+GN96fGbeA+1XETe3j/yeRpYXjfCZb6p7DpaP78
qCHyoEHH4SY4JSXoJwn+eEUhcwU28927fAk2DjrCJ6GG/hzqtyoIu5QNhVrA
3u/T1r+dQj9fFVkLhXUkw6lS4DkDZod3sNfnwzQXYK+yR33T8MmidLpdMJtS
iTb/MQpxpZfC0G+AefHzvTI9+Jz6F8ZEOCloWNQLnvz7iNkCbjk7HpMLn2Dg
YuWFrXQfUg/C6van2Xr1kUcvdN5gO47+IHKJ/Qm8P/ZNPwE3HJfiMIejfqhq
34Cl62s4tur/+30S2+IUuLdoB+cXPTLRI3RwTztMwy3H+Rj+sf44nOoEhXg8
xs1pDO+kT1w+BB+UK+PghO8Qx60vwc+o9nC065IJvsyQ1ihYxciAPRLereWs
8B6m2a/GZgAn7VpJWYSZHy+xsMLZ+/cwCqlTCKUIZ+ZWHTJx2WXS2QS+t6eA
MQweWjHqewDzGBcz6MAKlRbHi+BZYW86RtivlibrO7wvhZmmURt5iFmfc6sG
Pm/deaogWDte4a4GnPTMZV0D/utUPegKT+83XKWFqcOn1F/Cnq4LS7VaZOLm
76Ksbvi+j9nP+7BVjgAHw0n011M+88fgyUIJ18Pw1ITTNBW8l7n7qx3sYLxn
vEoT+6l0D/EUvvAofsQbZnrDSmqEn6d3DxyFx7kS6FbgG896e/+exP3W19vv
06QQbXdSOt/B/3U/bjkLZynu/+QBH9LYLBkKc03ca1SCO7jZH72FOUKj3v/R
wHynXvFjCr4l5FheCt/oYzbZqYX7ecNccgeO7V59rQvLGd3Mk4evHQnl8YSX
5uIzfqmTCVbmty45cNbT4NTXcKhm6Jd+uM1YJeEW/HtxVZZVG+uztzhaGr7O
zvL4KPyN5WfowgnMqykVP5zg+9uW7ufB3WR2w2T4s3qlx3X4twD1q09wTpLu
rYPw7a2xzJt0KMTI3uSrM8dxv4GN9lJwX3+xVTb82yWp7iIs0BZ9+hosNMqx
9xGcuCFnsA/m7BTxrobXbiapTxwjE60nKV8X4NsSTcrp8E01afk9uhTi46F3
h2xhpvdij4zgrcG3REXgyo+VU36wgML8zu9qWB+bJfVC+KyqNCcZzgn7lDwC
z2Yo0lvDPMc1/3DpUYhqN7o1QXgq1MroBMxb8GT+myqZkLPny7oNPzs7P5oM
b+t3oU6DDe6w9J6HUyZuWHyB3VnmW/jhkUjmQlp91BfBJ1VIVcRypyajPMxR
Rvs6Af5VImxlA2f2HH55Fp5SJpXEwsf8D8Xv+Hf9UjVLPVz7fi6s5yjmPUkf
6yX9f8/vlnccHJw6WCpqgPzOVH7TDFatHGQ5DX/lb7Hmgc8G+lwKgtO7Ukw7
VcjE8Fp1cSm8SUn5ZDS8IUhmnIDD9RIOG8FFyyLnd5yiEK95qsU5YIH72vla
sG9cNm/bETJh+p6Vxh1m7bFkioBt3t4yy4TNKJ2revAVx7vpX2H9DI5pZvhq
3+4VRkPktePclGZlnF96Wx1leC2P0hwC1y/qJ16DrX5dfasF66V2TyfAulsr
MxlgYR4qlRY4bnvv03olnE/95rA1WIWqLCgA3nFKnrLfCPm68/wdddhy5zEJ
S1jxadMVGqV/+Wr2bjgsYrRm/F4R/WDnkYZyuJ/2p5ofLGO6b+vsv/eX5Euq
wU4Xy6x3GaPeOcnxb4KjVSfy9OFLB7wZKw+TidKlsr9e8LmVh0ue8EKghPYr
WPjr5dEjsN6iSuwgHNO+qX1VAXleeWGIzYRC1H+/VP4GrrNWP6AKn+cLzbgL
0zkqud2AM+7cjTkMF55pq0kx+ffztQO+S/LYPxL0LO2wXkm6QzGc+X3AjMoU
9YY8Ye4C8wabpxyCK5vnj8nCqttvTljB5tIVBxblsF9jJKSj4J39htsLYOrN
ge418Ou2rM034bqL92t+wGycLdOScHChAONeM/SzFwVds7J4nmvnDY1hy6gL
VTmwpcrRJ/fhTX0dGQ7wY7eKgULY3J85WgJmzRsUGoXHY5jvTcqQiYnvz69y
m1OIFo7PlzNgqZ20eSfg6+sX9OzgOZMtv27DhRcK5UThk1G5immwj3Ir/3/S
qP9dPz2/wPKxObRpcP8eSjXtaQqRfNtkxhrWdL9MKw9vpVR37oH9BsI1bWC5
9l9vhw6RiVTD06Gx8I4z86kp8Jsv71vrYBO3/OALMMWhjW0JlpFVvLELZtvh
ZSh6Bv3pUaBZvxSZcKa0RJnD2Y8TjyTC9GXvPgfCx4+77bGAp/L0uEvh6ue8
DLywWJ23yTh8sOj+TI8k6veK0ePtZ1Gv/Qo74uDfp+o/a8IxrJklZjC5icJ5
F2Y+b5vIAy/YRxtmwKKuUz6dB9F/pKYiemEnC/kr0XCy4GjrFgvkGS5NLSNY
8KgXkxLMnipwgAP2CirTvAp/Zq5ibztAJpo2x/rHw7WnRX4+hFlecdU0wXdC
jLv14HMR0usr8KcXJ98wwx/TfihKnEMeK9ic1LyfTDj+NHaxgJsLHniHwEc9
zfJCYZ3sVist+Pyxlcm3MAe5/zgD/FWdEJ6GF5+9Fq6XQL4JFr6w0xKV77kR
fQC8jT3niS58Lb9k/AS89PVL+z04oGOkkRq+PZ3MmAN7MHZn1uwjExEaTMf7
4beWj0J94StT2zxYzlMIiXZOB1V4U/+HAhX4h72F7oY4+h0/z6QjXL3/2v4K
+HUureAzWHPXMWZPeDEqzvwj3HH825QyvL+lKXwdLn6u3rwihnxzLvn9wQv4
PCrOmWUwRZ3nz3mYwmsT7AY7huw/GAHPEoJ2CrDM/u+XKv9dzyNp/BYlE8cP
EHFz8EfnGaEiOD1CqXn3RcybIeubb8O3TbvXDeDwta5v0nCmD4+0D/zso2vF
ggjWk+vX5Tz4Es1AQh6cyeYa9w1+TWK+ex0OufOkkd0Knzdvs9lBmEfv3Koq
THOoSnpGGHk9qnr/TbhdTJ0tGz6n1WD5HP6Z+GjqKix/+8bDdrg+Kq1eHJ7h
flNBdQl5idWXNC6EencgbfYQfI9HyPslLFt1aNcl2DT74VkbmPLxgl4UzNtT
JScMx1lI3quBzye9YR/di89nl5L5A95CdW8qFfZfKujZY428xkBbZwW3MNrS
GcM7SkxTBODz5Hcy9+EGTif3wT1kQr+u8GIhXCSgb/IMfuKsGz4Cs37/dcAS
NswKKOO6jHxy+Qr9TjjU+dL347ArOfHbV0Fcbxpkvw2HZySUPYVfvF5XJsPa
bpeiTsPJMpU2nTDH1oWr22BNLcFHNFcoBBF48niXAJl4uST0Vhaub7vCFwO3
qzaNXoZdlnQWjeGPIhysMbDxppUmTjgj64/8B3h57npq+270j/b7F37Be5tz
7kbCB+NfBQrbYL/FFp4ygOfoPV+Zwp3mvqKscNXO6S5/eIhz23rLLny9r2t/
i+DQltudoXD58VdC/8HGIfGZ2jD1WWqdrbZ4HqeCfLbAD3b/uaEB9+09atbA
j/WLjYx1hR23vJMIhK9XNb59AU/RbqbSgOeTyd+64KO72Lto4B55QVp6O8yL
5v9lvt9JJhQDCXEF2LnogbcfzBu9oWsLN6tMGavBQeesbsTBfL92iG2CI75f
jq6Hab+xr1XwkQklKcbiJfgjddsnTzjyqGGPqD3mucvmpCNwMqfSijn8hf6l
6yov8mBuLV8QzPGjQusNzMK9cKQUrhFN3nkXfqBeaTkOU+WenFOAv52Q9Np+
Fc8/uLT69w7UW261Z5qwU+VCdBFsXfSz3A0WMFm8chtO3afdnw5b6JYryMDz
LmprPTBbjsGWH9vJhNHTr7xbruH8eGR+zYO/xPIoKsIKb1uzrsO+N36Y2cOi
zmX3DsIXxW7efgqnkB31ZraRCe+qR48aYW/zSf5s+LuSSe4f+FGE5OxVOPFp
aZO4A86HoUqFOFw4UPHfGVg8levh+FbMD8y2m0PgkIACy5cwi1A+/xu4cjPv
ARvYUSzp8CR8bqf2mhCszSdhzOtIIdy6jzWP8JCJ4vWzjtqwoyJNfCr8unN/
oDscrvHQzgo2TE5JyYSZaIbkBeDwi8VlX2Fx1zWaQW4y4cPr1MHohPk69VtH
Eiz8qX5SCbYIC085B0f6vN98Df6oSO3EB9dIWfEmwMQrNeWvXMhvQymHmmGb
BU2Gp3BGjJ/mKkxPu+OLOeygT3dB4jqFyJ/Nf74V3s2638UCzinkcvrCSSY+
dC2GhMJr5keVHsP2mZYpb2HOoUN0xjBHqH3RFHzFeLadA65339bEdwPno/BW
UhsHmYjxsB3QgVPoauwiYL+IMz88YAnDXhl9OLp0hjYbno8rW2eGu5b37qDA
WYOXGpvZyYSu0ZoE80087wNfokNgqnrXo0dgGn/281rwxunoUw6w7TS3GAOs
zmh0KRH2sR1eqGPD/EYpuNUCe666vfWHRzqKHqzBLdk9D07Ax2fPxux3phB+
PlT61DDHodS0czCtx+LWGlYyYZAUWhQG6z3PHfSB6eS2fXgHf1+STifg4ysn
Oqfh1vs+N9ZZyATDHPfIzlv4vFpxh8thS57ABV24T+/Opnuw9vWEjXvw1RiB
BiW4e92QJQd2FI6O+MNMJjbXZfL2w01Un8xK4eG6NFGW2xRiUrKT/w7sRH1c
VgVWfp06KgeXePqpOsJF0UpZP5lQjxQu6ybBHR0JNwvhEJlx81ZYz7VOwRkW
ucVq/Remuv/mrxT8eLnL8YAL+vffO+/nGNE/Pqi5WcJjk+tBuTB1v75fOCxr
YKDvCPOoroeWwyuS9lz7YZYFg5gZWP+Rbs/kFjLxZ+H4M35XCsHi9icxAx46
8fWFHiw5cd3KDn4/xfnKE14bfyUsCmePzxTnwN73yia+M5CJJJVrFf1wYXpY
DhlOmA75wHIHefSm+E1ruHBJt0UF/toXIbsHHr+Y3+EIU81ULn2jR33cV9qT
BB/PKHuTDL8ytRpoha14PD3Pw6bfs0f+wnTyjKr8sFhf/PgBt3//Xm21mUKH
+V5RYsYSHnrpWxsPu1KdXwiHfTY7BJyBV+VkfpXDwUICmtvhmp7M5Rn4Puez
Ld20qE9Ttav8dynE6fbvTTGw8k3fdT047cpSqAk8ffXbJi+493OHLhe88XVo
cy6sKOjG0kGDeey9P80AzGI01hoJHxZpoWV1R36+JvDQAL5GW0R3FBa4uVef
FWayVqV3givt5llaqZHf1Jzon8EPzQJbQ+GE50fpP8LWxHiYNhwbkE+3DreL
culugZl+1NEe9KAQbdwMTA2bcb7+86I5D+cz1jcGwB6Xezc/hKVYTwWpwz7X
uzZVwPeESBo0MPMW1/UZ2MewiuY9FfKaTOkq/z0KoRb/ssYXHp5LXNaDG6nP
+KjCYmpCvzzhnVGdKhubkOfF9RdyYC1t3tVyOCaDd6YfFji0r/QeXFobPM7i
iXysTeOiDAfeSxhRgZ0S0w+tbJCI9Q6DAUc4dt+22VJYsOlFTxKc/ccg8w78
yzqloxUuYzW2kYfdU4+0/IWPOgns+bVOIooCPT4c8KIQf3eW9hfCGTyWFZbw
nd28T53hs/pDxeGwubuGySG4UYbhVTlsJ63CNv+XRPypb38xA2/orDfmwovM
R5/xe1OI1JbgB45wNo1ejB48XjJ4dD8sl78e6gmf4Nr0Z3KNRARwG/vlwI3D
kwUZcLqUtls/fF4ixcEOTqEfdWTxwX79sVtEFLZOELBWgfOVrg5+XyURNLMb
5o7wLUbvJ2TYk8pPNwnmtDlvaA03d79QbYUFjBgY98C/nZ1k/8JfO+7VfFsh
EdRfekQP+KIezbx1T4bnNr7zWsJSLz5In4crfsWwhMODVPGTO+EbpeMb72Bt
WsXUvj/4/toDC9NwxevUM/FwQLbryE4/zOvc3exn4Lmh/E5d+Pu+rvpt8LHp
iA/34I6VZK+uZRLh28penA3XBMvKxcC5gbIvKDClL3rKGG7YuRrDfB/553f5
c0646+Fl/yPwCKXAvH2JRHwevHHbAWaOcWaJhD9wCFgnwsp7/9bowy9FnA1b
4B1hRm4ssIeALbEGN352PtDym0ToUG3s3/8A9XrDcjgEZm1W5D0HN3Bxx2nB
Dd7b6MNgfp4YHQb4nuCTxbcwO8PQRt0vEiFe8HZwCr60sFToDzfL+DXz+VOI
l196bU/AV9OninXgy2UBfNQwNefycw+45Pn6x+qfJCLK+WVYFpwQpebnA+9q
+ePaB09FGsgR8EuBuYtMATi/z8XG/y7i+zkHaivD7g0t8e/glzU1MtfgKsYj
eh6wIPfznQnwmoPrhiIcY7eHthkeXPTIX/5BIuhqNGZW4EySrnUJfHMP65d9
gcgTvuPcrvCXULd3Z2HnRwZ1srD8pgBSCOzV43tncYFEhPrKh7yBP571FiuA
RzlCbkzCifyavTfgA4U+ZrxBOA9ClGBJ+LYt7xFteNhFWWl2nkTkS5kLusOp
3DaT2fB3dgW6TPg/2nPx12B2xjeTvXCYPr/2PvjQrm8ftwRTiJ4fGX/G50jE
SYOMAkX43RJVxktYP5kn1h4+ayV82gbWZhe++xROleWmF4blyd0WjfA2149F
I7MkgsvywNE/sMo+k8up8LcjIgLiIZj3TdM4reBn6jVUZ2CFv9VVu+Fjd6lG
gmBd4UyngRnst96R96XwpQ7LnUmwvr09eRyW2dLfaAEXikc92B6K+vRR9A4v
vLrz/GVN2EPkqFDvNIkQVW897gbP8wi0x8GK5ME96fCF562eZvC+IzFUPXBb
q8Y+HvgP6+wgfRiF6HoW2vV5CvVp12S5AqzMm+gXBUs6BifYwviqBw3hsLVm
tziYWUDgKxvc+DHftB5meh3t/3GSRHR+V5Jegk/TfJYKh3OO27KKhiMP8gz0
6cDnJuUnzWD1qdcBjP9e35fxIQD+HGJ+qHGCRPDxVqUUw1J/PvQFwqIv73r8
B59U2hSgAS8/6DLd+vDfzwfopGjh0KIuSQ14/GRP7/txEjGk5L7FFTbhd73v
By9srR5Og+e6B/erwe90st5+gRPu8XRtjJGIo32HH9NGUAhLtm3eFfDNensH
OZgzZlTUEz7LefTEFViX06tNGZ4sL+KLgW+Fjrit/EciJFraftTCEbQ8gmUw
KxHR+BN2fMDZeAeO276QLBRJIbazUG7Iw+Vnf7uYwGzkm9t/fScR9+mTdR7A
GXqfKwvhYYEpgdfwIiuVrTP8Of3rrxF49/QKyyHY/LljE9cjPO+JqtdzoyTC
npn87DgsyGxskQvTTXs634IFTudTOcKix1bVSfC9jr6XEnAT+84dn+Ez3h16
kyMkYvzMt6nNUZgXrGMW02G/3ZoV0rD+faGntvBja+PIS3DYiPdREZhDbPOl
KNgp6OXI6DCJ2HzdRKYG7nNNCCLBpkraND9gpkKLA5dg1rCRTsFoCtGtNt4u
AIvYCKQZwsmiaq6DQyQitmmTiy/sa2fD+wy2efvgRD7cu+V0xTnYSymbawgu
Y9t6iQ/+T+vOMPtj2CuF9us3EhE99T1PFXawWEp/AvsKLnvdgIUzeXXN4Vcz
ObopcNN1xjkeeKsRPW8b/Cmv7lHnIInIOkUztgEfuGkgGw3fmSIXSsagnhSR
uwxhO6EJ7wtwyP06N3bY82+bTgRcNPCa99MA3u92blsl/KL5+rtweDEudHgW
btBfstSFDS3P5+yKRb520NlghN81dd7Rh5/uc0hp7Mf5Gp5V84J5ws6oBcHJ
adlMuTBNLNewBsyxjfVLPyyoF+9HC986zPWMJY5CRBbN7KmlkIgWpnc2KrBo
J8t7P5gxmkHSEd6Rs3JJDZZsW/6dCHOrv968CZb+EFbRAr9JUUqt6CMRDLdr
/ddg8dpwNU+4eCBZd/8TChH/OuebMixCv5vrHJzhEu+98pVEXJ5T6w2Fw5lN
dpXBZ58yJL+Fgz2/vrsDM9HfujwFU7UesJCHryn5ivM9Rf7e0Pvzs5dEuMrJ
zGrDqTuU4wph4ZWgAne4dvcvWWfYKcTPNfPf67fe65CCT43vVvoKW29uuz7X
QyKqeaz+bomnEANj88y58GtujSpF2Lp5IMMBlhj76GcPu+Y/1ZCAd0WsnngK
Rz4THJnoxv5mbaFrhI/EuXqnw/q2qg3L8N/kJ3y2sE/C6WCxBNS/8sASYZg9
h1v7NJyweNx4tAt5I+k2YxB862TrbCq8+4ZbUwlMlO8NsYJjhAVCxuBzZ04K
C8BaVde0tiVSiNcCh6sGvqDfHLNgOAk/3vb7bBKsnjNb5wqPqfn+soADqEX8
X8Acab0RvPCQBtXxLphRfUO8txP76a7PJrokzB8iP97HwW2JpHI5+IFegaUZ
bFZ41f0KzFVJLHHDXyu+yMfAst7xkZ8/43xWj/6ohT9H1YhHweXv4nJ/wtTr
JTWn4C2Fs/ZCz7CfP7hbsMFSLyaETGDaWcafrR0kQuxJ0OB9WN3DLiwM/hHS
/LQQvuAcLaQDu/kUGI/A17tD322B37irsHAl435fGZo0tCN/eTjUHYPX/o5O
BcDa/oS3M2zaoH5fHfZ7WqyQClty3ualgU3ftM+1w5JD1/Nr2tDfJyJfUqUg
Tx1W1PSFo8R/nj8Eh/K3DRDwtMcqjxV85rGsy/onElEy/KIlEiae2zCVw9MX
fvtVwb80bZ57wPd+TRyeh6sjZBSUYJs039ndz7Gf3D+2LH9E/b5ZTjKAvzIr
XCqB2c8lnfaGpXUdl1zgUhtBllew+pGbYbJwbLRW9QDcNnRMcLEV9XOUx4U1
lULsUxsuyodzLQLEjsJsFwy0b8C9K/F9jnAFETJwEN5Sa/wwCQ4Yi3KeaSER
CmV5qq3w6ll7umz4NCX/xxr89hlL/FX4gqQ5eT8J+avY+4A4rP46xfQcfDi9
smqsGfOLw0O6MLjZtdX4BexjIVDyFj4pmvHfZbjW18x2ClauMLq7Fy4ZktrG
R8a8RzQxDTeRCAvPV3XacFUe27MUOMasw8Ud3suzV+oCbH/9qVAmXHuTpoYf
rm2k+dwLNzQVGlMaSUSSLbfvljQKUSd06Hs8PK3dcFARPvDgnusZ+JmLAMUO
1p2Jod8OF07sDH4CR132fNLVgDyQUS7XAHvNSovHwE1Fm4eX4OiI4jJjOI9j
Olz0BeqfLoM2J9xYcVfRHC4WE/vaVk8iaCuzRgPgu+Jbr0bAF7j9IophBeOO
P3pwbdWa4n8wW+a5YGZYoo5vlOclvp900fbmOhIRIjIYrg6Pzfe9DIY7RzQU
XOCWiTZ5TXh9w+gbGY4XfPyBDv5zjzq4Ey5IFDb58AHn69zpQzTpqI8X/Ifv
w0eeG/bKwMZOhTeOwdd053ys4d7WV+ub/l2/eEgsGub1cw+rrCURLwa2faqB
MyK4eL3g+MZUlx8w66r7yyMw694Ovj0ZqOcNebKr75F3ptOqDeGhtdfVZbCi
+C5bX7gvIVDfDR7oVWLOh09mivXJw22b1vK+wbn7n9j+qiGhDlqZsmeif4p2
LRbClmXX/hCwzLNhb2d4XJ836TrMGFvOdAgOv+SomgzbcdnGzVWTCJXfl0c+
wm95B/fkwmNMVAHrMFuecK4DHJKmJnYwC3mtW0lRAub8INJkCRfF7qqdqEJ/
c8i7Fg5zL7Tpp8OJSQPM5TDrlGGvDfzgbH7ONHww+Lm1MLwzTUx/Zzb2/6fK
mZFK5CPvE7M6cMj77DupsNgUzUMP2MHOjsoK9pm0P5AFH3r/I2Q3bOB9q+Ur
HN6twz1QgfOaJXiNMQfPO/NWUiJ86ObtLUrwN9WrIhawQMe1l/bwiWeSr3bA
Rm306k9hmfr3Cj3lJKLMUXO4Af5ZKVIVC2tnH/BehrXDT2uawvPhJXxiuRTi
tsyZNi44mfu/EnPYv1jsdMc73M+xMuNAmI+vfjASnt1+aK4YLr0ia2sA28Xr
hfwHP4u/McsClzawCm99RSH2VHi4tLwlEfVptyvV4XedpmshcLCM9xkXOG94
3U8L/nnr4CIZlpl23cIAr9j5hXXCP3+VR9S9Qf3l9hCmycPzounk8YeD3bZX
yMASfGUJx+E/sWfNrGFPwlFwM1xzU202CnZ0mX9RVYZ+w9jqXwOLVh/b7w0f
vPx35w/4oejlfBU4x7ujUDCfQlzMNpFfK0V9v6CrbQjzmHC/fQMz0F775gOb
7yURd+G3zgdd82CrXVS1CvDFzFimb7CL1kHN3yWY73JIKWwFqCcZ+1pew0e8
TeUI2Fftt8Et+IxAdqMTPL310edDsET0S8tnsOTBVbP5YhLxtPfkQiu8N1T2
ay787FfYg7+wmrSKpSMsMuG67UAh+oUozzcJWLSYNvMc/OLGu0uTRSTC/7zi
kTC4hl3mezqsNMrx8S1swXzX1haW1oq4MAVn2T6cEIYvROTP875GvRS9dW30
NYnILHXz1Yb3nxKdSYVZ60c53GGn75lOVvCtd7+eZ8B203/ndsNN8VmHeuER
O4GbA4UkYsOarpqhCPPABc4fiTA9L92pw/CJzs/OFnB7ReaALdzdfHlxB3zS
5KdDHOyk/eFWTwHON2V4pQ4ONfm1GAtTnXEN+g3Pzvy8ZQqLteTyiBRTiEK+
2kUuuFAhLNUUjh26dKsjH+uVxCrpD1ufaP8RCbdvyL19De/XZHM2gJUvbj45
CrMs7FxggTuqbnVwlVCI78dXrrfkIW/vDbE8Dj8+8XI2BBYPUR93hkuW9jpq
wY2/05xTYT2rG1P08KlrWWvtMFtAmH3dK9THCdMAqlIKsfWq29gDuORWGtsh
2IFD9spx2JMp/slFeMGncpgK7imQEYyE297xXqzKJREV15wzKuGxBvV+L1jg
sNmhOXh/pupZFXhkx2DprjLMP5eZuldzSMQaJ4uqPuy0lmb8BjYV/lbnCXO6
sre5wd+MTuvlwNRd2roKsH+Sy2cKfFrAtOFXNvYH/eEzzG+w/89InngNjz1K
HlCGY/17K51hVyLb+hosmGGsfAimcJwfj4fPNyQVz2Vh3mIqcmiCXcZK/qfY
vuOpbMM4gBMZIasilJ0QGQmhBxXZexR5KdmFhJSdkewQsuqYkVmSERWRSkV2
DtmyClEqen/9+f0cznme+9z3df2uw5EugwcPVH5bh7kZSA/cYH0/48ui9Vhv
eWsRcVhnOe2HJSzpMXXvSzHuNz3s6g34XJ0qTxGc4rlzowbeyeV62wFuuKYT
NA3HJZ1nEYaF6vZRcjRgfcWlbo7fzyWqJQtDNWDByddUJNj201sqH7j+pVyA
Lcz0IjUsH3bq9FjbC5dP0G7tgb0Z/d3JRagHJ/aEUz8dIrZcs5jJgH0n+6gP
web8VHan/7lNPuwc/IsqaIAT3rugTJUE04m8MeorRP61nA55Ab+Im25PgakZ
5CmW4WKiW80U5qU9EMjfiPlKJbGWDU7Wb/1tCPvG7pXuLMgl1Me3+gXDTLL+
RfHwvrbZ1XK4R6aYVx/m+3P50gi8O7HoNiPMG5a3uL1piGA09mV6k4/8Z+fn
chRe8tsVFgWPJa9MXoCNmSJ+acJX+dntsmBOllYPGriVrv/TW7g6oneqJQ/1
Wlfd/A9c7l1jfR2W+mr0QfwZ8vhnpy41WGiZRtsKjno7q0kBB1jYNd+Er6mo
PG3MxfXy2ynXwQ7ytjIBMLURTfUXWLjJpFAJpv9iKLH7+RBh38/B84uE+5lT
zT8Jd0Q+SHgCy5zq5bkC63WybvWFJeRYkwvhkFpNPzn4Z/DStj447Lj+wso9
9IOjviE0L4aISh9huyr4oTvphxy8z7Sj2wP23eV14TxsMHri5EG4+tCXsWT4
oEB8/cJd1Lu31JYtsDb3fckHsPXIy7crMFVn0j0XONn9gJpg8xBBr2mwQxRe
D1SoNob1Qz9FTOfkEm7Ms/tD4eAIhfV8eERALbMSVrR0cLWHD9erMI/CEb/t
yQKwzeBICEvLEPH18iGD0excQiNU5DsBN73qfpYDf3i0w8Ed9v11QsYGnvcq
7MuGeZhv5PLAoc9HTr6D27Zl7PiUlUtcy3lauwGXLAWGp8PNzGpiEi+x/9pk
1yxgYofLHWv4VWKtwy74c5nCthjYw4SlrzsT+Wj0gV89HMyqoJkEi5e1zszC
jB+kaozggl0RFlytWM+kX/tY4HmeuZda8P7/Um6/y8D9vliV9YPlFChpYmGv
bQX3iuB8gaPeOnDk6u/t/fAHAd0Jepgu4sc12rYh4p2yuMmrO8h7T9NmDsPP
L396HgGvZI+YOsA731tLnYAPi799lgJTG5ZnU8GR9jYHXrb9+35CF+OLdNRr
3dup3+GLvW1Xg+GNSa8tQq+QHydiZ47Cq9I/3EzgJ6LC5htpuUS+DF9fKLxR
HNtcD3/7sqhaBa+6tkldhZtOnSsehQ97dmUpwH+vB7Cztg8RuY1l236k5hIZ
Lir+qjDtKWvfatiFOXfCHV449mncC3a+XKabA69fFzeUgf0y/nv0Dnbbo9fw
7TbOS8Rj7k34wA7V/eWwvfzDUInXQ8RTN+rkC/D2CrMv1rCi+J2/4rDHcpZB
DEw2oXSdTcH8RxFTXQ9Xzir2FsGfP/Fyz8FB34+pOcJ1EaeCud6gH17mfSAM
z21RnNSCt3q83TWRjPpk3KjlB4fNaoeQ4E8+X0qL4MqZO3O28PlLdaz9sNbF
BjNeeERD2pv27RByUXkTOQl5c02v/zAswH9ZNBMmQlmUHOBx821Jp+GV+StZ
KTCX8KU/nPBBhci/LXBffMn5vlvoV+eV7L7DLRmP36XA874pLwQ7hghP3SR5
U1jZI0XQBL5RoHaXDa4wVAoLhbeXPafrTMwlZLkjJyphE0d2z3i4rPPK8VE4
ovfwgB5M5cOSx/JuiLj3V1yNEebepk+lCrNNLxe9TsDrx0ufdYenE6JZouAj
9PXPsmEfyjVfTZj6yuzed/CmsszIVlhquMl/A9bVVNVoic8lSCpKgwfeDxFT
QnylobBSmrW8NUw/2MmuBk99FUyOhqNczK7+jcM8oZH4rQ4W+FT8+Sm8LTtP
dxbOPdil4Q/r/DxTtPsD5gm3Nw+OwCoWT6m0YPaU22zrsajHDS9srsBpZbJX
auBisYu1hXB3A4nsDa+Tmtj74N0t4+qH4EiRmgs0nbjfV2uFyzG5hGqdaZsc
fK/jE2MlvPVMGt952Kr/lqc7XMca6pcM0y9w90rAGoOsXc2wIrPvkfnoXCLp
iabYCpxwLC+7GA4qEwwV6BoifsbmbnGGfz7NHzCCo5YvO4jA5JkOqRC4yZvz
9eTNXIJdOjOyAs7hjpPIg0PSWIZHYP+ZnoSzMCO/+CHmj6gnn7+u8MHpb+ei
jsLrNEPmI1Ho11nGIxf+PW53pzYLNkj+71AWTF4W47GGVR+xRb2FpZ/FBnLB
rzZdyb/hkI4Xn/tvoL95u0qLdyMP732tngrv42YNPw1TPsnNM4Nff7Puj4LL
swxodsCpP/XFa+Gejx2OXZG5xMVD0wEzcIbN3vYEWL5A+ANHD+qxupqYAdxr
sE1AE64PPRzNBEvKpnj59Pz7vuzm3JuIXELYuLUlHz4inqZ7E84qy9rZAwdn
UJeehAO0uR2oe9E//Y4x0cJ5IsRjWVix3fTCy3C8v5r0NOfg6DiFjuuwfamf
2S34T8fiAXX45amEvOdwerRvDAX8V19v5Rtc+aZrrjEsl1iOq1Dj6xsiHG9R
6ATA4dx18Qaw2jhFsRKct+ZMDoTlmj/S/bqOPC3wTKwMHpXzc3wC/8hp8CXD
T4illz7wqud/LYz92I8TSkJyMO2dIhbl/n/flz8VuhKK/MGVZu0KZ7Bofa6E
F1Ykiu7AX3MYjnrAN0VdVtrhbZ/uZkjCbQ26R9dhtla69fkQ7I/ynhv7B7Cf
zx8zL4ELqLZ+tIAtGwwfOsPM9YM8kXDNeymW/XB+n7nDYzg6d9xtKhjzg5Vf
+ST8Rcm5PQ8e0FT/uWMQ81Xmc+FzsHpOpepxuO31fAg/bHuu7YYX3Ng+Sx4J
yiV23L7+gQRXZ9UrZsMqilMcXfBL7f9SrOEO/a82lJ9wXnp6vnHBaf3Z+VLw
b1Ve3YHAXCKi//vcf7DpLaXCVNjXcEk6Hg7tENtiDuupJ/s2wmZr89Y74IVy
csMCzM0aWtMVgH6X0UG5ZwjXzz/Lmghvp7HX0IV3SAi7GcB6y3dvXoOlDsu2
MsGTdmHviuFd6jv43vrnEvfNt7MNwgamr/xuwsFdR83oyUOEjKfBx5Owbt/O
NAW4JvP+AVp4ySFp0BEW/9Qb/vIa8vn1Gp5UuEWqb/g6rC4ZatMK77lXLK8O
Vzuv5KzCZCmjBAo4VJ5hVGgYeXni9UzjVczj6e38prBpI4daAFydKHn2Onyw
RT5dCSbzHyFVwe/WxZbW/XKJGZ350VGY6tzSySdwFesJftaRIUKBOvquD8zn
fdxWFWYZ/fHjELzzymy2O0y5KW+wciWX8OSRJ2fDyv/pFFTCjPZi3O/gR3Qy
G+5wh2GL5QZssTlnIgmnT1DfPvAZ5+O4X/G8by5xkn++ywrePzJAUQK/pLvK
HA3HdjFZOMPTmWU6dbCZwM5SETh5JCryC7zv49ctUz44P10MzZyjWI+ZLMs8
mObKoU1N+JQjb9lZOKGTStEX5jG5TMUP8476eRXAtBWZliPeyBNFt0t7YJbQ
tNIseFT09DT12BCR2OG4xRrudGjhOwRfv73NggvWtOs5dQ6mHg0u6b+MvMYd
e+sWvFrx+u9t2OL23OvncNq2GRMzuLT725YlmH+5v5AdZuzPPMI3PkScdM36
3emVS5iQvnoawF5X5QwS4LNyX4oC4WHBeyR9eGdS1EgpLOz6eZURNn76YScZ
9jVdOfnmEupDdaMO48QQwToxkBEFjweahCjBu/cmL2rC87vjH7vAeTQCajTw
7xuec+mwxb3rSS2e2H8dv3jb4dTlJ5OhcNGsmOlPuGbzubwa/Ocz5Q2RySHC
uj076q8H8l5VUL05XGtu8OkpTH82bzEcflH88YA/HPDNnb8anmoXDzzy73Hb
MZMJ+FWNxfuf7pgnq36Hs08hj16x4KuBf3ypr1GH+1jEPb1hdjrBL54wQ1jX
c1n4xXZprntwQK8e2/JF7Ne/k9ofYB7GrLMVsB1Z7dpfWFj0WdVFmOH+8RLJ
6SHignTNFgm41X5x8Ax8SDTUeO4C+gkbsS0WTtzBT7oPf354WLEB1vmRtOQI
U+j0OM7B7T2DqvvgvAGu21wzQ0TDw9X4CbdcotKOtkULrkyZGCbBlJN3lq7A
zEGFEnaw9/mevUVw1OWj/rzw2MRjnT441+/+a7Ir8tt54grNlyFi6NYMZyas
OHMxTw4WavntcBrucz/xwR7exTr+iBNe3HjxOwk2Ccze0ueSS5gmT+9rhm8x
SxqmwIuHHhotwyLtiVkm8K1RYX/+WfTfsvZZVlgkkygwhANbeuQ/OOcSgQ4U
H4Lg29sfh8X9s7rTehn8K8GlUxf+K+0rMAzXGqzsYYBHD0voMM0NESP6hi7t
Ttg/xje9lOGEWyGPI2HJG3EZrnDy3sgtGrBVv2LzHXj/D1t9atjiRMxsO6zC
x3znhWMusaUznHUdXspKnAyGVQL2KeyfHyL4Ls9IETBZ56KNBSxZyO6/4ZBL
PD96JiwCfnqEva0ebrNYuV8Nr8lMs16F36dJvZ+A55LirRXgEqqd39kXkAfs
GAvXziPP3rnLeQxmu3tm6RHsYPNR+RKcYXJdyQv+ZVRqew+uCQoIl4YHfSTD
Pvzzft33X+1x/+/MC//CUcZfOcvgOat9ryUXcZ4pHc+6wV28WfNnYDrFhyVi
sBdP/fZYOGnj4/eZc7gek2CpBpjWpF2lEDZrmzeag4NUkiLOw9p+FF5cX5F3
n0m/F4SdXeuTtOCzo3kcY2dzicScPY+uwD9I8//dhRM4RLoL4VR6+iIbWK+n
b6UXlt396ysPnD94kJ3mG+pvT5P8JzvMx6IHZeTg3GOng9LhoOYeQ3vYyaG9
1QKuLxZ0T4Kl1Zm277L7d945Y1/A2p+EzbptcwkOp+riJVhejj3zFryott7G
t4R5yrRnzBC29JiYMIAfKbuJMsOyqz6UQfCB5T73jv9Q37oq9pTBt69wPo6G
s+hvKZLhY90Sf7TgsUwuM8ZlzLv0nOp08NY4bQ8l+DtXX2SrDc7DMH+0C9zD
5NoRBh9JvJufDm9MfmQ7BlMXtja9gpULWS0p4Z0CyQM/4GtmQllNZ3IJNWr6
lX0rQwTTKsNYAHzeQJjRHA6JerVPGbbe+kUoHFbhOO36yxr7W8RU5RH84d6z
8ifw/loHs3G4SOLPig9cUcd3ge078kQjo4IcfEkyNEwNtrdcvrZihX62KzrD
A77w90FTJcx4WakqB3apUabygNO0kl69g63C7mlIwq1pt4Y3YGeXT1Hzp3OJ
C+cUvx9YRX+4MPu2GHYqiaS3hm0S3zE7w/GXAvZGw8cGI41F4Gd1XLJ1sJju
rpTJU9iP4f9pfoHJs359uXBGj44V59oQ4VpXtfss/LNk5KImLNP0zIoPfraN
O9QHtvyTmzVsid9f2UjOh3N9rEcy4Q2nG4XdMEl6ls8KFnCrq6X6gXlMWu/s
bpjjb9IbGXjALzy3zyKXqBHcSbaDOZiTJlLgnk8qiwkw5aq3sClsKLr9bxOc
dFDSgQ3eYIpg/go/fVFf8ME8l3gcnc+79+cQ0Vu1dzoONstzO6gHH6WyENGD
y059OuoP731i78gA3ytd0iuB7/RoFrab4fnulVsPwr7/UUxHwgUKO13p19Gf
T8Xt04DPewn4KcCJr5bOU8OCpn0RjnBruVj+C1Oc1yHZ5NvwfnbFiWD403aF
ey/hwTUeQQKOmh8v/Q5/s+m12zDJJWJ95esEf2F/GZy/Ww83V8q0GsM6b9qH
/eDNzJ7OEDivj2qPArxbiY9cAR+8wm61Zox8E8s2MwIXV/xMewRrpD5Y3v77
3/flHvZegmlOLf5RgZPWj+2Qhul7+mguwPWsxUZfjXKJvUzOLJnw287JuFKY
l4q0+w0cq/LjjSs89iRU4Bd84tQwnRisLMUgLvoH88j+jBMzhpjvXJVkLWHF
conQAljIlV0pEn67lNJoD5+WSVJ/DBesfPwlAN98Uac1CX95Mn141ADec9Nw
x8YQ8exE56UcWPQEpcUx+EdWQtkZWEOJ78wlWPml8Cw3/Jhy+uw9eLYpQXhQ
H/PkHTOnD/DLxE7bNHiKxu3CX9ji6EyGOXxKS+yS5OYQ4f66u3cHfOlcgs8Z
mEsxlfWjHs67RfbVGJg6/qBuIrx9n2lgPaz9PivCAD7SVRkyC7dvjj5jgl3O
1ITt/ot5k+/Prze6ucTVdvvIk3CE4vyhm7AiZ12UL9ytW3XxJBymUxNdAF+w
0S+i0f3Xv61je+D4S89GW3QwDznej6OmIBPLMXTc1+FN4+x4Wbiqcp+pGtwm
ppRwFs6b4Ir9q418/y0oIRFOEZ18+RS2yXdLeAY3h4VvXoM7dSgTvsLF678P
H4EDJlXi91KSiVcxJ91/auUShy4LxOnBp9VcCx/DXetlMf7wOLf9yGVY9Mr4
zRKYjU+WQxbevtR0YxAuMOrXXzqJ/OhwPIJ+C5n48Mgkovzkv/8n9LiuAOvo
5T+9ANvrnQh2hHl5O76Lw70vnvvfhu0l34jPaqI/KE1deQlHBOacLYIf1lVd
/g7XsGunO8DvVEU8BKnIxLel1++FYN4Px1yN4Y88AjTjGpgvXegcQuDuNAPl
e/BTVm/bCljH2eTSf3BlW9TpETj5lkTRHlgiTsN0OzWZEOUcJn86gXznWKKn
Ah/YtGe/A/OZPtFwg++cfHHSEpazuEBkwHy/VwN2wRKXXsu/hlt2UzzsPo77
LXh/cB22Kvo8fQve8sNfZP9WMrFYnMpjdPzf55tdey1gF2FhI2b4yNL7nRHw
de6o8I5jyMvZ3ozVsGxic200fM29ecsE7HGze0ELLrev/clGQybEGRr46eCz
wRaLajADx1WzVnXU85ascQ9YqGp7VBicJBPTnwOf+uzXoA7XvhXoeAfX5td/
pYALk+2eb8ApW7sFmtRwfmNOVh+gxfVRN5sFwGrVfUVW8Lv8GzeU4FuszJk3
4fcLQvXrqni/SItxtbDO59SFGtjM1SdkBp4PHuX1gT3cCrw46MjE24+Uxodg
gaLA8xr/PPTz+jKB++f7a+4NP81pra6A43tFTubBnnyu0xfhlbc/FT7Ce85N
cUr8+/mtl0S30JOJNRcF7bmjuYRCSNJuabhS2e7afbhW/Qy9LVzwyfaBI5ym
8/5nHPxOR54sDOdlfZl+Cg8nTDBNqKBeHHnQOw8fKHc6SoJThDhecm8jE5bF
zRdt4b1nxB5qw9oRq9l74d1Tk3f94ByNzXdDysh7z7XiiuA7X8mbd+C338yu
9cG9YcmSp2Bhn21ONAxkwnibgA0HTJg4msrB69cjYnuUMD9Fuanaw+WrzxuS
4A1urgNJMPu57jkjWJfBg+MFTPXhKRcLXHDq4pYl+JFqoNa7I7nEEN3OBV5G
MtHzZOeVGLiRy75PHxZXDivQhgUSrZ4HwDXv2rvp/v38hd/FD+DDl6e2tCli
vaqOJX+CK6UGpcLhm3aHArYxkYl+2nybYzCff8d5RfjShkYMJWxBzazvBCft
fFbbpIB+//unXCosZcoyHQB/sI/e0wonNMjvUIabVFupV2FDk8Nqv+RzieuJ
9+cEt5MJSh7Gi0/gP5ZyXcawIFftHR/4d5rzkxD4g5FK2yFY20QjuwLmaEtb
WT6cSzREvbk+AocGvOGthEWOrjttZyYTLH49Ou6w5aX3eirwu6ePfSVg7v36
Mm7wpr577pwc6qOd964MmF7677v7cDXviV/t8D1Hh1+O8P7zT8k/4fC1POF9
sI/s8DMRFjLxbLTOcOIQ8m5MYa45/OZA0TUSPOq5OyIcZhhyK7CFcyZlnR7B
4ct0nXvh61/WtMbhlcv+v4dkkaeDzoqzsZKJlw5twhlwV5EPoxoc/eaLwSl4
0VF2wR3OLxz344DPNaZ1ZMOxm49ye2TQr8sKSjvgY91nOpLgYoUzsX9g1wPD
a0Ywj22DmzgbmTjOcJiPBT6wr0XnNHzi8nmtd9KYv2Mui0XBu1zdLsXALikd
dE9gzu/aGdqwnPr7qSn4ExtlCx08nOzXspOdTPx4HTffKoX+Ff/23nE4me/7
jnCYSfZVoBcczCGtcgyWDHWzIsFSD0+cp4QvBtbKd8LTP6Rjmw4iL4qWs1Ps
IBNXv6w+CoBDwvW+SsLu0YlDSvBKUvLrM/DjUWrqX5LYP+Zh+TGwyDcD8Sfw
4/c8wfVwVt0lYx+YRGFzehZeOn7B7xBsNad5aPdOPH6LuLssgfqWOMh0El4q
/NJaAZ9e3TntA9fccF24CBOcv5ry4a0KL9klYOk/EWndcEXdmuLcgVziC6nB
g2oXmahmp7C9D+tuzzgpAztqjoY7wlyqAnx2sM+pOyXCsPAR4x/x8GM98c5x
8Vzi6KbYu0a4VyR57R58KO5B3gIcPNfNbQv3zvVe5eEgE4OZC6p74a+cxYY6
cB4xfH5IDPuVY9++q3BcX8HNO3DLjPbvItjJSbPcEt4Tz/mhD2ZZa/q4C97H
GJ9Hw0kmvMNYfnaL5hKldmVX5GA6DkWeJDgi0UfXHl6rVFQ1gn2ypnmTYJIl
mz0zbBpJufIcFmZujuzYn0vMGra8/AZrDOiURMPUfw6m8e4mE7N1D95p7f/3
/7LHXfThkprJJVr4zwalcgB89uPajlaRXMLX0onpATzE+lk+DC7P8B0ehL/4
3DutDnu2Hyyn5yITNjRKARRw5HhCkAJM1/Igp3Ef8u7cHQNH2P/h2nN/eHlc
j/c2TOrnnDgCj3XcX2yBY+XZadaFcf5Lyp6uwBYfJ0Vq4IOB1jEC3Fi/igQt
b1jk5MPTRnB1F7urLMzO8HB/MOyt4h6zJIR55ZXVWhls8J1UWg5TXC9tJsMj
v8veXYATlYoSGHnIxEmLpK/isN53nTNKcNY2Q5ZZQdx/WZqoC3x+96RUEex2
IW41DY6INDZy+Gdpiedt8KhlmqcQ3PLncswa/DPhceKYQC6h3nneQngP+veh
0sq7cEXFX35TWPmEf6cNPJ6pPh8Ks7ULLvHAmamSjyvhby9yWT7xY31JzUGf
4VOH/xxMh6ebKLWY95IJfREJAwuYeWmG9Sj8Mf3wxZ3wkrzfoBt8MJEz9iMf
8uLtKlIGnMf6sSQR3rM9xeU1XLnX4bUB/Pcun8w6zNjQOcPE9+/zV7N1EV4y
0bmwk/YtL/I2r+wzc/i/Ghnhm7Dl9rqIcPg1z/5jJ+Fy3lndR3Am/5otDcxr
1sw2Dt9pzwxs2Yu8XHGin5WPTJRy8mSGwjdkPbNU4etsl2tVYabPJ866w1vq
83o392B+qmnelw2n7SxbaYCbG2Zn38L/7UtguQZHfqsr+w3zLmlLKMKrpocu
ifGjH/kNa/3gySUG5szlTsFRL7QdqmGqGoGfkfDOzvhQL1juSWrdY/hUUWm2
NHx0qdp/ErbXzav7yo3+fS7g6A4BMpH7zKu3FKZmW/yrDgvS8yy7wsYbtM89
YSfRLCYxOFfkTchdWEf4x/4Zrlzi+S159fewNYXY8QL4qqrelk34ZqPcf/Zw
sgzjiwOC2O/nuK4KwJ9cLodYwXIrfcmfdyOPzIWr3vxnz4vl2f9crfr3Caw2
Sm63hvNe5z2dhlk1901wwZESVdd2CaG/Fmhu9nNi/hhxUjwBa1Kpc6bCl8de
rXnBFHY7ZcxgToWuhyT4U/NzHXZYaizMoxMukNQ838mRS2SPfT5AIYx6kJ8f
GA/vVZqakYSNJMiperDnQnLeGfjqq4UKhn/+Pf9fDLx8ta+9fRf6p8MiVz3c
ePLOWCR8Uzq95wvsKnf49wlY/sxCPOc+MlF2vISdGi6bm9XShE2urou/2In1
G06k8oFFB/mOB8MyCmMNefBXR37ro/Dr9U/eH2FOkd9ef3ZgPwoHSW4RIRNP
uMui6+B7DW+mpOBzWkdyr8Cez59n/we/eZhTdxiOk7Mzj4MrbIY7v7OjPnAV
Mz2FW/XWZqrgvkuZLXPweNj0Xw84hVC4xrUf+5m2atdB+FVogLQW/GLATGKB
DfX/qNu0Lzy32XWsBC7wos4qgKeuip52hseFNIx74ItGpzxE4AYTaVpqUTKh
G3E2YpIV+42ytV4GFtxzIjMXPiFN7WEHX99NWWUHJ43PCSbAKUG323j/mSug
rxGON95KJrOg3vXX3FyALW/rLWfAo3syVXjEUA/03WlPw/ULot+04fAgFx5O
2EvLjuQHHz5ASPcy5xLtMuqmRXCs5cKJZDiq5O3WPlifzvu0MRxYTVGzVRz7
jei9yAI7GQ87HoLvUrBef7cd+ynsPOc5eNBQODUGNtC9/SoRlpBlL9GGBx54
XHkG3ygZbKSDrxZ+F/kK2z+91tXKhPqqItC35wCZCHFbmwxj+vd9wfVwXZjc
oL2uDreduHroGjxQeYWREs6oyxu7D/MYBPM2MeYSF7quJPTDdWl2MgEwTfya
Cq0E6u0tnhNK8MHlPXNyMA1RabHOgHy1sZhqD2+QeF1q4BMPnY8nwX+fO/p7
wy92xH17Dj/IiYqThWcErTO/wTlE+N2lbThfYx81eSWxXvmnq8phS+PVZT14
Tw99ywX4gPezLH+YqutWjzj8UlfuZAnMfXd16gs98sCgyfIAvKgu87MQduTn
yaQ7SCbEGk/SO8BUAnEn5OHEnYpcQvC14fuL5+EZXSrxMbpcIt3SPTUZvuVY
qHQXFr81TDTDp52FdW3g7zE/ppfgX2YB1jzwY+26eD4pMmEnXe42SJtLKHXs
kzeA6f7W+afR/vv8UWU4ADZ4cTfGHC4Q2Qh7AAcE2WbugHdROYp/gssUf5V0
0eB6i6920kvj/K1eqE+AjXkVfBXgv4/qX+vDhedyeBxhrYDxAUb4gF/F8xT4
vNHkzOutqJd2rg4t8H9yz3/cgD/u/bBtBQ464EujCYdUDZfxy2C/HKHduRW+
sjfV2BD2Oucp2EyNfGO/vhoIPy2ulg6B1SO2ppfCO3d0EwRcEF6vNAT3k97q
bVDheu25h7fJkgl5qxyrelhTSDhYEY5Q1XX2gxna+vmdYBfzjz7ycJD+4ebb
8NTdQ2GrW3KJ/xpU7F/CjIIeiQ/hq2xfqb/D7KPh2Z5wjLF2vsAh1MNh75KD
sF2gwQkjWIBX9ckCJdY/dXMiCF7Nn2gpga3uWoSVwV6+5zqdYaY7pwXJ8Pjt
BrIIHB9B+4JBDvWI9tuXSYpcosrRxvYIvO/dxmouLEn8t+kEX12YpDwLv9m+
LTMVdnUuYuKDDfptFFvh+hMndg//JREhWWd6v8O3wxuEMuF9tjRegofJxBGJ
7VKn4T/8p5iNYTHVI0qc8OsJs5JgeOK5qkbvJomwLv6jUQ6fecxvlAw7XtYb
I8OM/GQrY7j2+MkARnnkya1eDiww954FDiWY2nHc490GidD6q1TlDDNqS16L
gbcuHNJNg1srTcK14d0zfZOt8NI9k3g6WHdZKGgVFtkrmd76h0RYMPFwCilg
vhYdJ4XB25SeVhjDCu2XHqjDvAF0WiHwrb9D1RSwTc/G53L40gf+psbfJCLm
RNaVYTiKUHvlDzu9n2JmUkQ/NlTqPAI/vTxYoAQL0LIM/vxFIjTkr6i4wAyO
TWOP4beczz6mwdFeWnOXYRbuKuc2OE+qbEUG7iH0/67C8/cWfn9bJxGjN5KT
hY6gX7ympS6H13+EiZrAf8v+MFyAe+J4G0NgceO37OLwcQN74wp4ocaH+8tP
EkGjZDI1DO+d+C1QCA+ZzPsxKWHeHbASOw9HZxxkUoZLs25LC8Kd7HvuusBS
Mg8URn+QCN/GRzLp8NWMTCIHPpq11tIGG5IdNc7AY5Vj5msw+28mPW5YbvPK
jJAymfD9GWcysEYi5q/X+pnAFAOzp1LhD8fztoXC5Xf5bc3gTHXFjAq43ljW
gR3mCroiPgIvLvO6da7i/fljV8+kgnwZNu0ZD0vUr2orw2yMN3314JONsoMu
sHMMbQADvJuWxzkd5qK3DW3/TiJcUst+tMGKEUmRkfCqx1z4GixJS4o5AQek
dLELHyUTfvHRiVRwK439PROYVtDw9vMVEnGrNUcyFG5u+XonCC7qDa+vgDX8
XHJU4CaFXSdHYMtjz3J/L5OIu4uG3UwE+oXIUmEtTPdLzlYZnhLZKPGFn1u/
nHOB/bQmyuXgEM6/PumwfnzBw5UlEsF6cJzyFfz5z7GaSvgwyTNmDRa73VDn
Dhd6Fe8SVsV8YMPSKAHvy4+9awJvOU08n/tGIoIVuMVC4WvRWi33YfeDJg8r
YJ4fkm2OcHm0nPIIzHr3a7swvM3gRQuTGpnYdjP67fhXEqF2bV1XGear3fL+
HkzP9qnbBXaWMuv8D5be6WidDj9fCf24B/aMyBpvg9VpYno+LZKIRMdAlzWY
0c2jLx3WqaNfElInE7X7pQYs4LPBhK8JHEC8GdwJZ9bzboTAOY/Uhj4ukIjS
C8WhFTD5ZhI5Ef4vbYR2BD7U+mzYAPZRaYphOkYmPF3aR5jgIhstVmX459XS
z2/mSUTNRkCKC3zwt9toFOzOc2Z3OvxnkXZMEw5vmMpsgz+cChzbCteOcPGt
wcLEh7HmORLxMXKdJHQc8wppYywEjnocKmwCS92gGSfgvAuPC0PgLSuzYxuz
JGKiLFm0Ai6dKh6rhyn995QMwzKOGmN+cFOv4QGmE7h/36ej8vDAM8lSJfgh
N8vo6hfUG+UaCRf4kMXRzw9hRe3Z0jQ4V+LkiCe8Pt8m0QYbkiSGD8Jc+wxL
V+H9tYtDCzOoZz9CDwhpYD95R38qgS+ftS0xhn8NUg06w1LOM6IhsMqCRb8I
rMXEXVQOfy+P7J2cJhHXDH8KD8NG+5K6c+HYQ8G5jJo4v6ZXu+xg2foqPiXY
X0XlAy8sPxWf5Qx/m/jUQZ7C69dwcKXB7/TN32TAelLat1thkcAHr07BA8Yi
bKvwgs/wSw64jq88VvAk8rLy/IueSRLxKGOUzhh+2tXTlAQHvmy8HgxPKWc0
GMEDORqbZTApULmWGQ474HeFDBtm1FZ3TKDeXTBfZtDC899mq4qGO84Nux6B
Ey5rlmnBk6ysk07wsrxlMS2s47d4JhVenzhe8HKcRFRl+PS+hJ8FMpGuw5NX
7+t/h5noq7LU4GzOyFYBbZzPSJn0v2PYrz7MR41g84245Kfwndvq1UFw2MW2
+Gvwqat8B8pggeFPNxXhVMH7pCH4iOHb8B+jJIIteYiTQQf57VVacDUc1lEX
pwgbaqld84KrOo9RO8HxfS+9pWEjkq/fbVjFZ5/H188kQljNfLEFbtx/zqUU
/lo+cnYFnl2+Zu8Kn/vG3sevi+fv97ARhTWpV7QNYaohNcvpERJhsuDfGAjv
2vLVKB/WKq2ULoUp9a/onINHTyTmfYLZm8nH+eFPT7g5tumRCZbzvEdHhknE
D1qjKAVYUV5FPgteOiT92wG+qyIvZQWHqDW4pcAm15hEd8OuB5fJzfD27038
fWT0e4qP+suwXIk+Vwp8+LFNE58+8kteLZsJfMs45aABrDtOwcAKq/T55ATA
x1yFqN4P4X5PUDE/gNlVhX7HwLZ3jwQOwo32FCva8OkZngU6AzJhRX4ySwcn
8hZbycMWpXpjrZ9IxDPNsfbz8I++xoEwuPDsS/lk+JMtY6c6TH3JJP8FXKtz
+BUFnOAbw7YEs2cqNzUOoh56ewTxGqLem/E+9ofF3f7O6cGfrw4/OAI/tFG0
9Ievs1zN/TmAvKO/t6UYTtu9nP4YHlcuOzgAd6ZrJFyGqQ58uUNrhHyR7Bsh
Awfueb/1MHyUKdz/Wz/6N7uth73Rv3nR/VIZbL09c/AWzBgp5+QGH2W9fvw5
LBHff0YMtt+zs+wrbC9oaTLTRyLiDxlz7DXGvK/56GQB7GN5JFgX9t+cV7GH
e252zFyFNXS3yArAjh0MRvdhsUPfRT73kohF/tUnfTB13QuebJjnZhQfjQmZ
2Dp6gdUafkzbHnkI7nuwupULvpj5cPEsPMt3+ldfD/KZtpZZIrygmrGYAh9i
u1nfBDOy1I6ZwLVr3vyL8GTiw15WWH+dMZLHFPPt65uv33eTiAfcBvPasE/D
0cZYOP4/ZSM/uM/1faUO/Li1u7oQlh9SzqeH+405uXrhLyyRaW0fSUTFVtpA
ajOcV6ay6HB4/fPdURnYpKcy8BjsNjV53A6ed73lSQm/5egtjIcpegzsm7qQ
B3w8tzX+845Z8wCYf+sTt3nY4ICdlhJ8q+X+Oy5z7F/+aqX1TvSPxxpSWvDM
2qREDXyPHJfoC3tXrPB6w4+OhC7nw+ZGw6yycOt7PpNueGAon2rpA4lIyXZ5
uMUC/dlCe7UM7i36j10a/vjizZQbrP3t76X/YLKgWL8YnO+j0xUL7wg83z7z
nkSQVNSlG2C57oC6AniL5kT8LHxWzKvEHvZOll7ktMT9Xj+RKQA/ERHT1YRF
Jr7HfH5HIiK2vLvvDd/WDwnIhjP37aHNg+nbZi9Yw4UpHPZdcI6htA0XfNno
6TOKU1ifr6b6/R0kotJq+56D8OV8s6O3Yc7H2/zOwAO+spKm8NmzVd3Rp/7N
l4t72GCds1ul6mC3gAimD29JRFwNVfQM/L3m959YeOhc6eSu0ziP3PrzOvBv
py2qJ+CFBwGf6OG0V1vueMHxF2++bntDIrzCylbuwY72l2vD4RPZW/U+wDWJ
SkXH4BccdAWbsPKvkduUcPFy9eYBK8wLd+3Cm16j/koxW1jBo1HPvALg1I/s
5VGw5pM/dkowPbmZ5gmcfHCX4Xo73j99Xpsp+MoK49EaOEJsX/UOa+RrmlFx
b5jmUj/DMXjhwq3dsvCvfYfPesJd4vy0S6+QV3WIJzkw+Vjs9zKY//MK07t/
P1/bO+oGt0ybnPsDdydsvBP753P/PRE7g/nhLWXDTBuJeGe2i+kUHOMxXlQA
k5qu2EXC24JJKfbwKimiuhr+uHk0VAAOpFSln4D7vz65+LkV6zmUZ81mg/ph
wWKVDe+Rry5XhWkUTmhaw1msnlvc4eQUC1kuWPFiv2kWXOWlydv/EnlIf67g
DZzQs4PhNpz66P7PdfheY9OaCfz6Hrv2/v/Qf2VOjrHCixyiGeYwv1xZx/sW
EvGSc3YuDN7evvQkFqYuMFd+CIsvs+XpwHbPL8aMwr0PWePp4VtuMkPMtng9
1kW/tmYSYXD/nvhR+NH2Ivtw2NSv4aobTFFOGByDDYdD2+/AJauPFClhysHv
HO2wwBStUNMLzJcX2Rx+wG+vK2wPgE9lfnoobEcmbLs0fh6B3RwMKU1h9h6Z
sZ/PMa+989APhT3j/7x5DP/qVs6ogPup86ovw2P+j6aH4UEF0RwZOLitT5bp
LPKRZMyNb8/+5cmCICX47OxbzzK4VIf/jTMce3HutBtcdkNzVxqs0TR9TAxW
cd9t1wo/GHl+YKaJROykTC35Dqt99NtZAE8Rz1YFzqFfZjFvnoPdJVIIIzhF
7foUP2z7ZmdUEKzS3P1upBH1mVu9qxSeEKauyYJNebm4h+Dvbqw5VvDL/qxz
2+yxfzP+ROyGfbQ6ShTg+eqXF/uekoj9XkUrDvCrRjfzFDjU4qBSCpxbu6Ri
Ah/7aRfaDCsWmwqzwnwWqu1L8O2kFMb3Daiv3q+Z+c6TCSe/Rysx8F8zCnN9
eMGmclAb9lwfzfCHD56MeU4Hv7dzHy2Gs+RPFLXWkwhyQtG+AdhReiguDD5+
I9aV1gH5TcHIWx1+obW3Qg4eM8yzooBp+k5/Pwf7BPSoNdbhvEgfU7gFU7+Y
EPGHX1j1XXsGl/J3MR2B88w5mhbhPzlZKz9qSYSgENWWPY64flXNgWr4+8s7
x3XgEzTvG73gXpXhCD9YYPVQnjTsGdvxqhBWZ/GL+voE6/PYaVsvrGWVcbEU
flxXrkPtRCYcBjJMXOGODFKMDMwUd1VBFPa2UuuwhT/6y++ZrsH+/x3NFA8v
FnVR5sO6AaF6T+GqnbpTZ+GFMaHYOXi4Nfc1H/xVwuvtbmesR9NA2fBjEsFo
e4HhJFxNtXgrE/51lV3bB15O+exzGnYOPn8jD9a+WnmaE95x6VxrFzzw0PZo
bzXWw4iJmtIF86zGIn8yPMx3Tu0grH/o9FZj2GXUPvAMvC80b4YZpkxhq4+G
mWU73nQ8wv5ScftRC+/R7i6LhncNecrOwPWvaxO1YHovQfddrmSi6UnAZVr4
PVVI8XFYjoPP4uVDrH/CzclLcMSXu4rX4cbdqnz34H2yFDxqsAHp3un38L0f
KpubVcjT4uXJG7DJkdOfG2DuGqd34m7Ig5umL67CLzXe0Z6GdTQl8xRg2aER
1RvwTc6p8LVK1D+/LL/HcKW3v+MjWJKXtmoCnrNbOnkJFv7AM8t2Afnp83Ex
KbgkdphfDR777sOwWEEigk7pnnKHSaTI+RJYU84hIQs2XPDpcIYbBQ60vfn3
833Hy0Qq/s0H2Rvr8IPzS3GT5ZhPFRtk91/EfHzH3z0XVnGIcDaHM/ymDOzg
CyV/ssPgozQHpXjh19t4u6vgxWPmLOQyEkEbsUA3CtMftv52Bx7c66TC7I7+
MqL6wRJe7o3zVIFLj1NX7IJpKuzyXWETp4L47lLk45LP/elwkZ6I+y348xsG
xldw8M8IfUOYiW386Bo85/pSYju8GeTgKeRBJuJKxhjfPiAR5zlu5xrDknXD
c1HwxoBnTzC8lFH7WhN2al+nKYd3mHrd3wr/Ny2hQIZdJxluNJeQiBy57c4M
nqinJtcdQuDX1XfSFeFW0sBxAs5y/tjuCG/v2S64UUwiXhk/WU+BaxcFKOvh
35e0RFvgm8s7R67As28iLJdhy4nphsPwsf88IvkukQmiLe3O9/u4X0max/rw
m+z9V6pgBuWTE/6w8cVUMw+4/8ZhthL4j8KkjCQ8sKuTGIA1t7CxzBeRiOZp
jgu0Xph/OvYs3Ic1NrbdkYNPZNO9doRZTxW3noM3fbsKhOHuP6vLifDZM9eu
jxdi/ppd2PvM69/fX6hs78G7BW9pL8Khp12U/4N/Fo1581wmEw1XKjj3wOkB
I3e1YcuKnu+DBegXpBtvrsA/qAc/pMGTu4dXC+Bav6cPzOHliRHeHtiCLfjG
Djhka5wWlTeZ2NLFb9+V/6+ezFyShmtQKxPgTb2vGf/Bzh+3cOvDJ/1ILbEw
NY/6GgP8iWLLQj28M922sz0P88IU085ZuF3P5kEknC/eqszpg/dLRSnyBHyk
S8xeA+Z3+2FHBQ9/Uoq+DF8cuqX8PBf7W3u9kgQvJzJxBMEMvOf6P8AT8Y5L
yvAvK7/NTbho4O6bXyTk1S3KQhK+uL9LtflP4JUdJVpW8C6byiAf+Gxy68Uo
OCvnxqlDcFVoXFIN7H+EkF2+h3sc3fJkEv4u3cNYAZdUCQ6xX0Gej9KeugDX
/vj2Vw3uOJbTJA5frHIR9IC5z39M+3KXRHhMJGhkw2rfpjwLYe/4c85v4ecz
A9rnYbHqsehf8JrRA0FBmLDYXrbfj0ysStr8+ZyD9fKdem8Ox1z/2p0NG3C4
LoXBJca2pdZwgUIm20O4OacinAvmJ/vJjsJaFz+f6c8mEQ401KbMV8lE5vOv
crdhycdHLqvAOZnDTKaw4OKeZFd4G1XpJCu8Xl76MB2W/Hn66fss5JuNL11t
sG7QTHIs/Luva2kVHs4wc9OBw9ScWISukYlfhqRj9HCJUrGkMbyL9I6rLZNE
7H2VphsMh9waXAqDo2ZkXcrgNOHWV+pwTva1yCE4ySYxhwJmmHfP2+aP11dT
9mnMIBHXulieK8CUH1p1/eFCExuyA7y5XVrwCHzY03I9Gd5PeW39xx2cvwN/
dzTD7ffz3lfDyjeMpZbgQsayfC+YOdxYhzcAr38g9Zo0vFX473k9eA+TrdHX
dBLR5mwZfA32qqQTKYWpzWzu3IcZ9yT+cYEvzbA86oPpTdY798N1wh4dWwPR
f83VCqfSkOe3+0/JwmPizv558M28Q3/t4KAeD6OzsPuXdI4EuNXcch8fPDdc
crAR3v+Q9zc5Ff0zwkVzHv610Po+AzYa67HhCiITdtv0807B6SsL3ifhaobq
KxywZENVjA/8cPW3bs9tXI+KUG4ezPJGgD8J/uqnXtsFe8WLrhrC1y4xvacI
JhN/T7C0b4fpRcMnJGG55d7MtymYf3Lur1vDbqkBHjfhkd6r26PhCgXq4yfh
iM6fArWw/oALBw08lSAoPw3zBFTONicjn+76rb0zBO/nvv6nIXCUfZDNMfj6
wHACAYv4V3h6ws7pL89tJJEImf/iwnLgfqeYw/WwHfPu1A54WkeW3g82ijO8
/xuOPFH36TDcQD5ULxqKvHCKv+z7LfTLvy/fWsC9UU7BVXDBd6rhcPj1YLyx
BxzatLj4EM43SBWShGPsIv6Owh/mAtfmEtEfh14zs1wnE8erNF7dhzulG3iP
wkoFi+mOsNO50wfd/vmNj6swPHwp/+gd2EloRHk8gUSM22Xpvfr3+9Ui2+/B
3DLq1mswOdhwxAZWmExyEQrDPHTzVAUPPO1/64ox/KpHPWQwnkT0/FKJCIbj
zjMap8GltreTyv5Z5bGAOcxZkXF3CI61VV1hh1/N6pVuC0de7ipu7ozD9bGV
1irAP1JWk+LhrP21Lx1g0zI+ez1Y+OClzmTYgPfAIQY4W6R/6AW8a56Duj2W
RJSzz01/g1s4Jj5GwKyrxct7I8hEW35C7nHYqYNjQxdWS9/jteWfs6Vpr8Fx
qzfVn8WgXjr/ZLkPrz/tZw2Ef0q5cfXBpFWaUSX4y2qM4NZInJe7OyvWo0mE
eN3pA7Kw+TPqoBrYLajnkB08dKpbzxs209xQjoeb3MN4ZOFU9q7jT+GsrTvn
vt3Eek2a6M7BpnsjasvgF02hJrtvIC897Yt0g7fl2pzWhPsm6c3FYJPEaVtv
2CWDR2gmikRox+xxzIU/f2Zezodvp1Bc6ISba8ebzsGLZQmX/sJqommx/PCP
gQ5fiSj0OxkJq5EbuD7OJ/5WsMUAaX8WXO9qEBIFa/Ctr56GP/YkhdfAIgxS
zZywhmV41GTUv//H00zojUR++C4Yy36TTDzpJ84kw/MP3BPU4F0vOMWMYZ9Q
pyR3+Kp11xozTO27/XYW7FTs1twRgeeLsUt7A7NXTMdHw2PNdnfWYS6PY9Za
cAQvc6ZINJn4vRC0nxb+dNc5ywwuOJD1vSUc+1/LM/s63H4w41kofJx7X04l
fPmXX4wq/IDjRs4IzJGgaLkZhvdHNTWHKQb9YmVAsAGWTTXJUYKv7Lf66gc/
2PM02xkWkHlaJw/79nzMSoXj2SkiVq+TCJ1nqZkv4a73gkYP4TcjdBkrcJ3L
fh5POEtOJJ0/Fud5mmlaEvZuXr5tAMuc7K6cD0U/uumaHADfSLzmXwx3xCYm
lsBEK5WmE3yvwz5uANb64sa6D+bXnbxJG4f6tPn403gI6t829kg5WJtuLP8e
XMuwGHoOfrJt0f0/WMTQJzARLqD7pLgHHh8o8WuCQ7bep/oUjP1RHHd5AT5A
bdmRBn9t3uvOHY/ro5u5bQ7HiVg7a8H1O07Z7oAF+jTO+cI0EiWiXUEkwrh7
2Dofvmk6vBwPv+QTMv8Ic8Ut1+vB4o27DCgTkE/J02EMsGjZY82D8MfjjXrt
gcjHy1SqZ+CkV967IuHYmE35aNjTdfvIcVgrsOBgLdwqdaNwC6ze/nvfNNzL
Pe7+LAD50H1zz85E5I2DvAqBcIhn2Y5jcLa7MoUyvLeLgcET/jl85NW6P4nI
vLWLMgfOD+ZKqIFzH71bewunW36y8Ia7FQ/N/4JlnAN4ZeHPgpqj+2+hfzym
mP52DfX0Mm2vOdyufr6sDOaV8H4dBv9lLfF2g/MMEhqr4C0iXcpicD7Zsuoz
fCZ8kGrm6r/PE97lb08iE3ulWl7nw5Xqy2nK8CWx+MRzMMOe5mgX+IavkiU/
fN1ZLTANLuBq3zvih/4gesGjFVbkUJjMhM/8p3H2OyzocaPkNMzM2GEikIx6
t7/OkxMOlqY8YQhHH++Q772C/do5JhcIa7c+30iChRY89z2A4ytTm43g4oiy
XYOwIr1BFDMck5NGQ5eC+vVhWr/DF/OtotSaHHye4eyOaHjZzHvyHMzT8HTg
JPxmzbE7Eb4w9SubBk7dQ9fcBLvE7rZv8SERFG/NKhdg3ke7RUPhMiqjHO7b
ZGLlzO8FAtZuXY/RggXiGqs2vHHedhpe9YWfa57zrYfHlk0c82HuuC9KfrC4
7VbTj/A1eyMKeXjDxl6VMpVMjHTcafl+GfP3kseBg7BTx8sbVTCZQ5zzDDzu
0KXrAcv03KKKhtMyn7FIwmViRYtP4OhLCd1zXiRibbfrwBTcNaeWdh9+kPep
eUcamZBm6LFyhP3frpeqwzu6tXiFYYakl6keMFnr7tjYJbz+r6Mh2bCRe3/+
XZiWysHlLXzk5LKTDVxTfsTkF+zUtyDOAzdTPlXan47n53uzOOBJIj78mhc0
h4OEb1amwsGZrxnC4LFZsctmcNCM2UolLOpVepgdvvQ5bnAk/V+9ZV3/4EEi
/oR7P2e6QyaiBi3q4+CmQfoiJfhmU1CALuz2WSfOGb5yOYrYBt9LU7qcClf/
uUz5yh35cevAqZcwl5V6czisIiJErMDlt5bCjsHrFHuE+DNwP4WhGpRwT1Iz
nQFMylilbbpIIi6Pciz4w98uabf7w2FzuzuL4QypkJtH4LyH7Y/6M/79fS9d
5+cF3J+SSBpNJvKiazLjY/hxmMy1Q3DhokeHF7ycMHfmLPzO/mCcNDxgZ6ya
AHt2vtf/6oa8t+4g0AgfkjdmLoWlLEWp5+Hk9MfvXeDl4PTJ3VlkIuH3n/j9
8OLlmlZNOMNW2HDKlUS8lbte6A17vznIkgfLv/wTmQvXEjwf7ODXQkJOnbDm
s9l4XljWfF3zLxxqmGFAdiERLFb+IhLZZMJ2RYI5A2aSK6Wxgs0ekN5Zwu2T
0ZM3YIPA9dhd8JeLnC2P4XI3Gb1uZxLB0WVMmsj+9/mTHuMteIVFKZgth0yU
FWu/MYD5JTrPqMIfKcRuMsFa+3cqXYTpgudOvnEiEdupaTkzYWnxeNooeMeL
gu/t8MDWna0aMKX99w8/cv59XyEgjBr2mfv6QPgu8qdZm/oLR9TT0+k3TGC+
zhWKYDi+8tu5EDj/xpYmFThwZfVoOcwftOL/24FERPLf302GBZ+0HqmF9VW2
fd92D/n3sP9PHzjg5O53CvD5DfbHh+DK472FDrAZS5zX8nnUe1m1kGRY6NKs
VAXcsOv06Rcwxz7RxQvw4Fc+2W+w4UHtEnE44VkKw14SmZhP0HP6Yo/9dPPJ
uA78R09WuBA2Noiq94N5XH6P2sN5LHRJhfDUdH62AMzz4ZBLD/z1tYzV53Mk
wjqeWY0ql0xs3UXiyIbpDdM4pOELb1c+WsEt7O8XbODYJZGE3bDc0MPmGPjU
jaO6fWdxvoo10utgymR5uhS4NiTy4gx8kYO9xRjmPOtzbFce1mtXZxDLv8f1
2DmPwyeTPJXe2SE/a9jMe8Ilid/XomFlPYtnObD7jtNVWrCH/WZSB6zKS7pA
C1+MNXH8DQ89erv/pS3yT7v5EdF87L/+gfFQ+DQ3HZMFvDO2PVsVTrzuOBIG
n+/NOLX5H4nYQ+1dWQUvPzbc0QDfy5a6/hn+Iz3zzg9uM71jur0A9VP7bJQ8
vH9/lbAyPE3ddGzVBvWC68qaMxx3dnOjClaQmG9NhSMd+Z54wOJnt6e+hAd2
CV+ShKfqhh1W4CAvxgPzZ7A/Fc8c5i8kE0+Deyfvw8eGo7YawDFq13McYYkH
9t3+cFgt2ylh+GzeAqkYPjsXxjZuTSJuvRLy7IdPDw68uQubc20jaIowv0Wx
htvAphlZjIdgoT/iR3lgSb2RATvYTk70x4AV+qn0+4J4mFuBviIV/qF1wesp
nEn71skMlkirJeZgkUJPfna4ec8jht33kT92/xr4cBr9dsi6TwP2PHv+Vhyc
0/OQdBm2DHuorQvvZ6i9QIL7Qye2bIPTA90UPsAPbH/WtZ2Cpd9t2YQd+b9e
CoefCg+/FS/G+9n2SuwYXGGdefsUbGoRPkYB7+yns42EK7uE7jRakogb6YKi
1bCVSqGRP1xKml8agxXuMNIfgQVXz9WxlGAenTd99sMC5+VWVOhR2FY+2Lf6
n/3PaLvBjQFxkl5w26MR1jswXXPQpBT8UZlloA1W32aauWiOeWDX15xV2Mec
weQBvKzu7yD4APmnOJ/eBdZqqTlgBFttE3wmAv/MuLccCEtdue4zaUYiCt8o
PnkAR/5oPZALL5gGBwzCEdEL/1N03/FUtmEcwO0oI5QRSSIjK7LlQVmRzJBk
z7KTkMxK2Sp5M+rIKiVlK1kV2RSZx0oqicxQeX/9+f2cg+c893Vf9+86h5qw
g32UAjTpn2C9FFbT+ODOYK4t8nD2n0nDYTOct7s8Wh1h+okSmrtwwS6PxGQ4
adql2gK2v8RlWgvvZf3jvRO+qBHAMQs32V8Qem+aTdw8Gz6wqwj5YrhnMAk+
9lspQxfOv8KWZAirLpPOXIC7z8hpMcI7LSv5c2DSWZX1dyaYB/eHTnTD+k8F
n16DJ+znH2zC2yV+OmrBOxnZnCWeor6n73NRw4X7J4Ss4R0Tsu11xsirJXaf
Y+DmPY8iLsOBJfF55fDCA2p5VXhGxN3lExzhq/5tzSibUN+5KMRWjLwXa5dV
AbMGH5giYLVlR5MAmNqKLccTDnt2jE4WLinJd0iHYxt3VM+fQL3GzvC/g90k
GzyL4I6JEfIKHLpssvccfKH6cobgM5zvPE0fRGGLHR1WJvCPB3wx04bo/wut
HOGwfrKVSi5san7x/RP4yHTgDwe4gHifOASnFQSR+OGS58P6DM+RL/rPmJGP
/5vnb21RgNmDhbdkwBeUNhqcYCLpfZUV7G60/XIKfIDP8RwnnLryXrEOVhPu
4+s1yCZuS2gvzsLSReLdKfCWVZcnPCUjRGC5S5QRfNVM3lUPztaMlmOGq3VK
+QPhFvMr06362YRWz9hADvxm0f2/63D58ouUHniTT0ZfBy4r0dKnKMU8PDjy
mwaeYLpMLQnziXkWNRzLJvppnV9Yw9zbx2zDYbnMdb/rcFeiPKsanN6rJlYB
Ozz2adjQQ30XHxz/BI+6JfhXwStS7++wlY0QV5oTBQNhYfN9hurwXPv53kPw
wF4BGi/4+aXDVxd0cT/vdFalw2kfv8oXwwqVB7zfwePjQdOeMO8VecFV2DFr
9s4B+M/mXL9gOfLudi3drzqYJ8Us401gdpXwX3nwHjpvjXD45N57BU5wxq1D
y09gvrckSwE4/mNBwRA8JB5DP6aN87Or1ZqhYoQ4amlSmQlLRGQyK8B++hRu
1jDfzO56JzidIYWTG/7Fctw/peLf52Vbmvq00B9+ignVVfz7+xq7C7fgj0kV
fbNwuWCWkAnMPr9wjadyhDCVqP3AAj/bPqKoBwdvfx3VfhTrtRTw9QLc3PVY
JhY+n1HzXw4c6xs0rgt/2Fqq1wP/XRZNooO3aFitbcJP7F6pvT6C/qf+pECi
CvNdqfxsBGy7rdjCGpZeSUkn4PJse7rr8Mf97/X+aKLe6RtKy2GvY6ur1fDH
w90On+AZx83ci/DQ0cTtbNUjhNCFGVN5+C/f7xoCdoh+QbmkgTzSznnWE36c
7P30GbzNdIIzHV68v8XGG5Yttn7dDPuWRW2VgKc+R/mswKI9kxXf1LOJ5l+n
eAVfjBAq68LOBbDn9FiTMSwrbcTmAkeU7vQPg/8Enq7dB9+0X9v9BO54b3Bu
nEA/mY9tHoQFdPZy34OlHNr96F+OECsfBt6chpcqa3jl4cTwC3674P0rp986
wp4Gq3z9avh5PIXeybCE6unW2/BpsQKuWtjSJDfQFE4TNKv/Dgek9Oxjhcu2
PXXfVYP9uTnZ2XE4mzgxXsmqCy+lD4TEwfT5vlUBsMrZEuFjcPCZAbsH8LSP
7/stsCrD/JZuWOwpe9gbVeTtgrKiv/Bd0btiUfABQsxc/BX69yRNnzqc0H58
wwr2IJtG/FXB+pnzk67BYnuuib+E5QdI2mXweH7WxyC4zKpnZgL+EHI3UgFu
7n+WtL0WeSYzWGJZOZvYaqkupwY7shL9z2HugdCBszD/wHSkD5xo4xH6H+z3
67yEJEw7Tbu3Ca73/fxxRgnPDzR6vQR/0lWNfAg7sxxzFajDfBV+QdwVvvps
gcEIbtl1u0/w3/Ntjz0OhQ/wpoVPKKI/chsbFsI018LE7sNzE3Tz/XDoGf0P
NrDXy7PJdPU4P3M3Qnngt/lhModgbtsk4QEF5Lc8zff2cGwCQ3cq7F1d6p8I
S8i7BpvBvz/1stfAv60e7mODW4TzSr7Ber872zrls4mQaCFTrgbcT/6hgHg4
77fpghbs8q6FTx+eTD6Y7A8rr2c10cPdWq+kSHBNmYXPWzncv13r7R3wkc0l
rmh4//aps79hh4EL9Rpwk2gYg1gjzhOdEffNQ8j7bs15FnCrgQhbDTzRXnfk
Ctw+Y1EdDKdbu409h18Jn3NQhOXYay+NwW+pnbeuyGYTliuvuZhfoz9Haj4v
gW/SBZeqwKX5NKd84Wgt8gl3OC6gkFJK9l9++fktFc6fk3/4XQb1ZV565TX8
hivf6BGcJraffwGuXdxYdYVdD+lU73kzQnyLkrsnBE+f5zQ7DvO2mWpPHsQ8
Pps6Gwwnd56cvQ/73X9ztQD+kaR26wz8LOHBnj74Nvs2FV54W7V0JfVbnG+n
Xo4PSKNfCnoaHYSnXU1i7sCRHZZfzsC71NslzeF31YthcTD3lHgvG3z322HO
ajjjlG9IlxTmeVuFomn4S/bdvQkwP8/Y0Z1NqJf6giZ9mHmP4pAmfKYq3ZMB
Hj9H+PrAsvH+7E2S2cQhuhW6LFhDXboqGs7+bp3RCkf3dp/RhOv2+h5cg6mM
LGkoYPF8ubf7m0eIyueND2sksolLlx+eMoOvUew4EQJrP2z7EQHfU9VbUoT3
i96LfAo/dnf8b0Uc92uTn2ME/n3DQa0Ujpc0ebj13Qjx4IH2pC+sUSGjqggL
l7PESMF+6Q0dzvDKmxrx2QPIu8OU9jfhyV6j7kfw3UvzC3WwwNfmADe4/lJC
9A/YjWr/rv1wI3loJ2/LCFEt6PZqUgz9Jac/Tw8+YZroQIJfdEQrBLb8W690
Olt42HasKQdOHot7xAsrW81Y9MC3tBwNB0WRR17mTm/CVxr4Fu7AVLEsgRKt
I8S5U7W3zWHSWxE6a/jidi0ldnjY5+etGDh4+ulwl0g2oRvrvq8cbprYDEuA
gziTn03CvTRy+wzgHZxuBGvbCEE2OvGWAc6L/dGmBnO2GLo3CaN+LwieOgez
+csyXoE5Bhmm/4OZTvwp0oSFK7L8m2AL+8fGFHAMy+TmEkz7WH2pZj/276e+
WIF2nOcy1akhcKNiMKcRHPSLS0kJrmdszw6FWShshlaEsgl/h06JwvZ/f497
NbQUDlCJqOyHbcZu7fGDbf6b0KTrwHxSG1MvBdeHLrbJwpsz9o6zgsgn30pO
2sM+7vy0hbDF2L6xBDhd+XWeG1xpf8T9JRzicFx3P7zozbbwFX4z+eLr5L5s
IpMxOZizE/2yniWWBJ9QqqXS6vz390W64rZw2mrGDT+49J5rOy/MoyfGdh/2
yz3rNSiQTbhIuf7XDv9gN2dJg1kfm/JvwCGz+4rN4Yq6uTyRrhFiSq7fiB3+
5qUicRK2mfP92bUX9VwpXxIF2+3+mZwAW2aNKz6DCxrMZQzgWgHVV2RYb+Je
DwPMpKN9hLEb9RjW6dfEj/VnpGhWgg0yPrFdgRsC3A1c4SLV0eeasEFUZNct
mNOx1oQC5lXQN2uAc9muLNTswf5Pafw4BycbSqeEwEN3Zk7t7kH9ctcfVIKX
dBpHjsHzAQrdK3zZxKOcY3YX4XzXmz6lcNzTiIlc+MjPDyx+sLyHm9N7uGvn
7yIpWKnv7xTF+xFidz+94ezubEJ6+airJKymsvH9Efy0WfmLNSyj+T7WDdYz
GXO7Dr+cSxLbD9++Kfe1HF7XPvRukjebEEtQdv8Etx+rcSXBGUfmvrB+GCHo
/h6gs4WvlJm6EfAvx/AcXvjClOv0OfhEWLXmIA/2U+8Bl7vwrMng2B349ZV7
n5rgXROjl83hY2sNDstwmlQrLzt88GDqmEDvCCGvllHdtSubYJTiPmMES7Ka
WibAXkv6Q6EwTeHcsj78M1LSshDmZvG7yQDvG6770A8LqQ9KN3FnE1mU1MZ0
fSOEloZIRzS8urTUJgtL7Tx9VhOur0jVtYc1awPoKeAE/S+NCfBbjYDcGi6c
r8++qr2Eo++f0gyBk77frfoK3x8RGlWE539vyHJ+RH7+3Reywol59RNj0VE4
ddOTqxQ2zm0X9oO9v30r9YVD1NVI9+BftceNpeDKijO72uG7kamz3zmyiRxG
qZvrcIrcm+uP4Hb1p9tE+keI/qEBITe41Xw0yhw2uPihXghWOF67EQnvYS6z
mdyJ81LkhH8xHH0vZO0+nPQ14dsIbCYtcvsMnJ982X7bAOaVhmppXviyAF+/
Iqx6SrZtYEc2cS/T09AFvr6W7HoHzqLxfH0Tjn/QR2UO77TiVa4f+Pd+MGUW
G5yWEfL0x8C/369nU+pizyZKu24I8g7i9f2l/xDP/m9+0/tPDx6Zn/LSh3lZ
q5gC4ajfBQwM8BX+/ogc2FDQJOctWzYxuj9/uRvef3ZcLRquENrvvgkf+HBy
QAPO4TMfFh8aIc46PPffZEX9sx86cQo+z7XEVAPT0DbWX4P913gKguF7y5SH
ymBfejFNRfju5/ncCbhHh294eTv200Ai5/ZhzLsvfgWUwNRd5JjDMLdzFYsv
fLt1ZM0DPqtr91AS7m+P80j793y3Wc3vLNnEqf6ZwTewTpPd8EP4+ff1Y4tw
o1t1gCvszVhdzT8yQqifWGcWgoWVRMUM4a5Q/oIJZjx+Xve/ENhhVVzjPvyx
lpP+Ibzxas+gDfyT986FPtj24y8/Htgo/u0navII4X6kctsAUzZxnS3P5CD5
39+bnclJhQ8UydWdga8KfFM1g9vsAyTiYP30072sMIWU890q+KZ/mWcnYzZh
xkm7ZRpmKVqijYdP85r77xgdIf47vivrGPyUMB/VgL3M98vTw8ORtPresHMz
V8ebbTg/pp3LM+DZgp/OUTCT94W9LaP/Pm8t/qMOK/MoxK3C7bUnb//dirw8
m78iOIZ8sDEh/hK+Md1sZwJLPDN/HQT3br3bEgazThZZK8ArljyHnsDut34s
LDHg698bZA7Cf5t23HgOs12SpKMfRz4K37vXBz5oVuclB1PV76iUgM/bUH10
gMvifhjO0GcTjv8tqSXBnJ+Lpgrguwx38mrggC7zSy5w/tOvTDOwjeEkmyDM
G//9PNcE8qODxcPxLaiXB/eGtODQ7c+Je3DsEpWmP5x8arH3NJwdwVFwH/59
hOfcLtjNYJCpAz7ZKUrVT5dN+J409N+A+zf50m7DuiS/fpFJ7M/+dQlTOEpS
5/BJOMi6pnE7XLzZSoqCVeJcrDpoMX9wUNI9g//zXPkRC0uf/+xOhgOpPKP1
4Ae7LrVv+zRCZB5v4d4CH9/WIK0EbzNhfvqaBueVTuVNF7iUTeloJJzQfWbl
JqyYcmyAgHUflVnWwzffa3r9oUZ/eP+y+gf8YWAv9Qu4zvA8L+8U8lr+9J2L
cNbu4VA9+KT6LXF5uFhjiXwBVs4Trl+kQr97+ZLIge2HSebP4LuJcve74aEp
qm9ecNrLMxSb8KE3xy6Lw1u1FO3EP48QT0OD2L5RZhMXxRpqreCfrIl5+XCo
12++azDnlVhlZziTbTq0FG4e8OoQgC9wRQ6Pw3VsSg5jFJjvItqVWaZHCErZ
b8uZcNiJd2mq8O3Dkdet4a6ogBV32EOOcjc3vIO/x/QOzLrbtbhvk0QMCo0W
v4bDVkuO3IKrUjOYFuDBpuk+Y1ju/FaPPV+Q95KoPFjgqVqRtwbwDzOaP21/
SYRtyOreYDiJczbxBixccCE0H44ceimgC3/Qyev/AF954F9GC/+0vipL9XWE
CPdj1W38QyLYPnMkSMF79FMHw+HmaYsvp+FQaSpPNTjDQU/zBuwuZL658ZtE
CFjOpFfAPeKJyVXwl3eHlz/BtnrF+wLhyCp1Q7ZvI8Txy5Vlh+BAkaU8Ap5o
z9dZ2MD1cllunoPvqlweeAq/vnHO4i7M0aJy1hM+FHHwaRMseWnstxh89E8e
3TJ8zexcwpd1EnGZot1GYAb76eTonjzYP+5B6QnYKFrpmSNckS22LRQ2Hg/W
3At3HnWwfwTL+jx4T14jESbnj1V8hNtlS5wy4DaZSUba7yPEQalHy1Zwa4S4
gwz81ynmKic86LC/whYW6T/O2fuLRKR+7NoWD7vEruenwJfHD9hVw60RCYpG
sGikQuk0vPUVwzsmeO+LxS07Z0eIP5rnrFpXScRGvJ21JhzNXv41Blb/HVrk
DZfJTAdpw6FbDCgz4b7sTQYaWO9Zi2kLfNp187/6FRIhtrGWu/rv8cjPomFw
8eeBVcEfOL9+lVapwj4BHnomsHSLh976MolYKCi8Gwb3bGwZqIBrIzNnHsPP
EuPcAmB/GnXVQXgx5teqDJwsdTNuy9wIof1N/9r8EonIp70zfAgOL7/KUQTr
x+iLO8Cp8wW5Z2GaquKQRPho+vNDorDDf29bXsJSVQ8aPy+SiFWxeO5vcNLx
SyY5sL43jRvn/AihZK06bg9/cRUvPwqTP01674HdOGhp/GCJWb+/wwskwvhS
gvE9WD3wa9xdWCq9OasN/nlFh8cSTj5fMrMGp/LEP9wJM209oSj8c4QoV6lW
eP+TRAjapEebwQNfOt4kwe7eaV0RcKNQq6kh7KGpzfsUvrRcNL4NLv6Y4zoM
F58K9n43TyLapUufMywg71lK/LkKG504/0ceXp9vunEUrjs0peMEVwof46KC
iyboUpLhU5slubVzJCL31MDQK/h2MK1sKKyQdVroOxyUoVanDH8tSvLiXhwh
nrvaHv/1g0ScSAio0Ib/kl0Hy+C5w9sozsM3aC1d/WGbWmNdEtwwIrUkDQvs
0EvqgIM95sJ/zJKIrsM/P278+/qiVKbH8PThY3tEl9AfnwjddYepOcxcTsLq
7hn7heG8JuYnUbDg1PrzT99JhJ1Z8GIxnLdPA7M9iaipSVUiw8vC3q22sB6t
U9i25RHi8lK0xW74pvjEa0VYJy5ycnCGROyXY93qArsvuHqnwbH8Pw1vwlai
chvmsOF8xM06uEf221V2mCGv8eMsPLLjGlv3NxKhcqSch2cF+bNzW1YC7PPO
ylYX7ne+KGoAKygXZQfAtUNtpQww152SqWx4RoZBvekriXg47i7SBe/1lmiN
hj15uj3+wI9SlE5qwj+1vj4WW8X9uC8xvvmFRLxxeP7DAtZNZzhXA3v6i0tf
geeutK8Ew2FBFr7PYRnHoAhFOOqC7PPR1X+/78/EuDJNIv6erVtg/IW8Qnk9
tQS+Yv1XRhl+2fSd3xfO1J71c4VnYhULJeE+yfjnt+AFo3Ny3z+jX+0k/6z/
93zumNqH8Lvfo9JzsP+XWD1XOHcqxZt3DfNjXeB7Qbile+WJHpyQo28zMUUi
3jZs+34BPnVny/Q9WKi6WzQH7ksv9LGB/at0Xbvh5FKF9V2wUoNPzl/40afC
qP5PJIKiT2/8wDrqV5KeKRW2Wnm/2wo+c9sg1RTuFGQ5dRXO5gnawwpPO2zc
LoF9X8cXdEySCMnnad1j8NmUGwfj4IM7phmZN3DexnhX68GXbnzWUYE1H6oe
2QInctyJdIMLVn+2vp4gEVTVv17ehrkuJJpFwrYXtq02wAwiO3Fo4PUc75Se
h1m3Rzn/GUe/II567P6N80N6YLYaPmjk8eAYPB3HeeEiHBOmMRwI3xRW+ysH
B3e+25ELW1Afv7o4hp+vQX28Bz607yjzM9j042z0Jnzj+r5UL9g45fpL8T/I
P0ozu8Vh5vN9i1Zwr1x67tdRErH78gexa3BMhKxEPkz5PMq+FH7FV1rqBOuy
frozDnds360qAAdmLrcz/x0hXE95NY6SSQSvZSW1Ksz1N/9YJvxaU1zJHT6w
+a77FDx7xtgrFX5k+8GSCz5UJPyg8e+/fx+jabR3hESwyzz9OA9/0c92uQmz
fZ/exrc5QlQPO88awW9Hugl9uKCf9TwzXErv6X8RjtLMW28dJhFOXlV5uTCJ
d1/Eddh+e8VADyzlEbNFB5abd2akoCATixJ98TSwC8tbNQnYzYNxR8MQ6t/7
o88puEzgwN0wmJXtbvY1WM9Khv8wnPGL6UMprMkqkLc+SCIeCcrSTsDbj68f
qISb7zDIs1CSiWKWF88C4BDTZBdVeNXaSUEWNrJqSXWHvQ+tvJwfIBEdj0rf
psLMGT6aRXContFKI5x/+33TWfirfKbQT7hq357jovDd8+lmfFRkwk7PtOdz
P4ngoNGP0ocVGXwscuDpz4XPLsI/nAOG7eE7fK9Gc2F9B0f7PXDJ4wim9/BZ
SuXPwx9JRGXKijIFNZl4prXmcRdW7uF1k4A3D5LmLOCX55ZunYLp3h08vxNu
cQytvwanMRX+6ukjEd8rK2ZL4UoqptAkmOT5gHsCfv/IgtIQvhylrsVCg/tN
H3tlG0zzO8FHFX65J5/hXS+JqO9PSHeHO34Wxl+F5XjU36bCXRH/sR6FF15n
zzfCsz3etynhSx/Ld/2Eq6YluWs/kAhLs0tH+WjJxFRDX8YlmOXwoqc+7O3q
yq8MS97kuXMRVu4fe7D6nkTIWi7X5sInOI8Il8El8eFfeuA14YRHfrCEXM12
CjoyMcHYICH9z0aFihLwp2Zy8WwPrm/smN0puPHMJ9lCuOtz+rVr8EhXT7kb
fN05q6gUPiLwSGk//NnGpHccpjjp8XKyG+dzd8UG8xYyYeDFTpDg7PqOvaow
k1du/RmYXfqOjjssZcl/lBfW5mP1TIVNpKLfDnThvIpXTWmETVe6dO/AtOHc
FfPw4lO6VjM4ZyV/aDc9mcg5I3ScDRZcnN48BkfSSnR2dpII+sCBfRdhjfzd
xvFwb9QlnVz4lPZqzzGYC+dJDzwwVWVGD59U+xi/CSvGOPe96SARnHMJxeIM
ZKJWet0iCh6W/NVjBauMBw6ow/KbbMtXYZ1M8qm/7bge+1GOUtjNVXL4BVxk
YaM4DitputoEwSMTcVbMW8lEgfR1sjxcQuMVrAJvlbtlu9RGIhpeUaS7wSEm
MWPP4CtsWi9uw+9jne294auUKkMN8J3JAxPisEH8xPoc7HV6yOFbK4k4XaGy
a/c2MiG95j+ZD2tEaCsdgx+8XHZ0hiO+U1kGwq8e2n0SgNPXfS7kwF0NpU5j
LSRi15OkW93w460LnzLhaFqH53/h89FcztawPe1U5wFGrKeMyBQXLFfEPWsJ
h3Dude57h3qgpNh6FfaTp566CY9QpO0vge8ndzgZw/VPxjXHYF3xqE/McDHD
yBkmJvQDhr1Obc34fhw3gpXhG2IFk9fhgQ9fbrvC125yOerA3Dprxbfgp9p+
EzTwFa8XrfVwo3aZfUMTzmcDqc8/4Gep42Nh8KcJMwpeZjJRobhqexj+KiO+
Sw9mk14hr78lESJqZbIX4J1hZJtK+ADdvMEDeEKkeDgAvhg37NwFz0mdtZaF
U3qCL/+B/6ayDM6/wXkx2JIqxkImnthlWhbBBjltRRbwm8QdH8/CizLhb6Nh
HeEAc1H48rWpkWdwlmjt+8+vSYT3g99LZLjzvwXjHNgo5s02xu1kgiqYpcse
LlBQF1CCA9p3Gu6BF56fU3SB41Jp24Yb0a82jhnehF37yXp34Rj2Icc62O82
qckCHt7gDZqF93Qd19oJq5ZvT9jFivsXO9nQ04B+cbQ8Wwe+2+KgngTL5zNV
nIezEltrjsMfxzhaSXD+yG6VbfCdhW5yBzxWblXZXI+8NKK2sAEf4QuTuwrf
yLGhFWUjE30cCc+PwG91JLlOwjseXJWihCXfFYtFwfFv3B6/qiMRZmJTqsWw
cMQh0Uvw83OthiPwvf6vuUpwS7Kj3VZ2MhHbESOwWot5LP2JrwL82pn1Xils
eONhpBP89H4Ujx9ca2dxMxk2jxy9IwVT8lc8eAXrMwntmH2F63/XXDIDnzpq
[truncated: 1,431,159 more chars]
