# Supplementary material for: Emergence of Hopf bifurcation in an extended SIR dynamic
Source: PLoS One. 2022 Oct 31;17(10):e0276969. doi: 10.1371/journal.pone.0276969 (PMC9621462; doi:10.1371/journal.pone.0276969)
Supplement: S1 File — (ZIP) [file pone.0276969.s001.zip › Codes/Fig4.nb]

(* Content-type: application/vnd.wolfram.mathematica *)

(*** Wolfram Notebook File ***)
(* http://www.wolfram.com/nb *)

(* CreatedBy='Mathematica 12.0' *)

(*CacheID: 234*)
(* Internal cache information:
NotebookFileLineBreakTest
NotebookFileLineBreakTest
NotebookDataPosition[       158,          7]
NotebookDataLength[    382422,       6532]
NotebookOptionsPosition[    381147,       6504]
NotebookOutlinePosition[    381484,       6519]
CellTagsIndexPosition[    381441,       6516]
WindowFrame->Normal*)

(* Beginning of Notebook Content *)
Notebook[{
Cell[BoxData[{
 RowBox[{
  RowBox[{"A", "=", "1"}], ";"}], "\[IndentingNewLine]", 
 RowBox[{
  RowBox[{"d", "=", "1"}], ";"}], "\[IndentingNewLine]", 
 RowBox[{
  RowBox[{"alpha", "=", "1"}], ";"}], "\[IndentingNewLine]", 
 RowBox[{
  RowBox[{"n", "=", "1"}], ";"}], "\[IndentingNewLine]", 
 RowBox[{
  RowBox[{"b", "=", ".01"}], ";"}]}], "Input",
 CellChangeTimes->{{3.798857131366897*^9, 3.798857701769409*^9}, {
   3.7988578297316113`*^9, 3.7988578658196793`*^9}, 3.798857897656625*^9, {
   3.7988579380628757`*^9, 3.798857978561613*^9}, {3.798858061300744*^9, 
   3.798858067445218*^9}, {3.798858839145213*^9, 3.798858866690338*^9}, {
   3.798858905837976*^9, 3.79885900185765*^9}, {3.7988592782572308`*^9, 
   3.798859278438799*^9}, {3.798859572782607*^9, 3.7988595882855043`*^9}, {
   3.798860000755316*^9, 3.798860017078319*^9}, {3.798860134760036*^9, 
   3.798860140045805*^9}, {3.798860214707382*^9, 3.798860269717883*^9}, {
   3.798860353504092*^9, 3.798860353696158*^9}, {3.798860527255745*^9, 
   3.7988605273554153`*^9}, {3.798860559015727*^9, 3.798860587661851*^9}, {
   3.798860627270705*^9, 3.798860627615591*^9}, {3.7988609247192802`*^9, 
   3.7988609265149803`*^9}, {3.7988609609627657`*^9, 3.798861001713395*^9}, {
   3.7988612656873083`*^9, 3.798861280554867*^9}, {3.798861354918888*^9, 
   3.798861390460105*^9}, {3.798861441425969*^9, 3.7988614416413813`*^9}, {
   3.7988614851502657`*^9, 3.79886148524253*^9}, {3.798861571355001*^9, 
   3.79886159727212*^9}, {3.798861638988779*^9, 3.798861682542494*^9}, {
   3.7988618158623743`*^9, 3.798861845423696*^9}, {3.79886197131975*^9, 
   3.798861971439847*^9}, {3.798862185189706*^9, 3.79886218533881*^9}, {
   3.798862222827335*^9, 3.7988622230304203`*^9}, {3.798862329835102*^9, 
   3.798862375767518*^9}, {3.798863229178286*^9, 3.7988632542459517`*^9}, {
   3.798863368099996*^9, 3.798863461053791*^9}, {3.798863540478644*^9, 
   3.798863556642591*^9}, {3.798864282006341*^9, 3.798864282140151*^9}, {
   3.798864539340302*^9, 3.7988645587244053`*^9}, {3.7988647422968397`*^9, 
   3.798864804522524*^9}, {3.798864847826851*^9, 3.79886489120744*^9}, 
   3.7988650247301188`*^9, {3.798943110331073*^9, 3.798943114601241*^9}, {
   3.798943150928667*^9, 3.7989431510671663`*^9}, {3.79894318337717*^9, 
   3.7989432907513447`*^9}, {3.798943333124741*^9, 3.7989433746411543`*^9}, {
   3.798943485112157*^9, 3.798943560372196*^9}, {3.798944443072309*^9, 
   3.79894444315247*^9}, {3.798948622814508*^9, 3.798948623645733*^9}, {
   3.798948661934957*^9, 3.798948683201232*^9}, {3.798948941676498*^9, 
   3.7989490922599916`*^9}, {3.7989497811593313`*^9, 3.7989498036470213`*^9}, 
   3.798949986832861*^9, {3.798950021457806*^9, 3.798950144423009*^9}, {
   3.79895017763517*^9, 3.798950179560007*^9}, 3.79895024727367*^9, {
   3.798950297291225*^9, 3.798950318462901*^9}, {3.7989512176101503`*^9, 
   3.798951218112995*^9}, {3.79895125022495*^9, 3.7989512557827*^9}, {
   3.798960336335848*^9, 3.798960346403788*^9}, {3.798960417295329*^9, 
   3.798960440221593*^9}, {3.798960485774601*^9, 3.798960528918169*^9}, {
   3.798960822715996*^9, 3.79896082284663*^9}, {3.798960899482215*^9, 
   3.7989608995820417`*^9}, 3.798960949101589*^9, {3.7989610033049297`*^9, 
   3.798961003467243*^9}, {3.798961058751396*^9, 3.798961060385894*^9}, {
   3.798961099618979*^9, 3.798961100113618*^9}, {3.7989611497927217`*^9, 
   3.798961176037113*^9}, {3.798961523613995*^9, 3.798961523971856*^9}, {
   3.79896218668862*^9, 3.7989622102398663`*^9}, {3.7989622507391787`*^9, 
   3.798962281756181*^9}, {3.798964683689076*^9, 3.7989647127686577`*^9}, {
   3.798964745609786*^9, 3.798964784416691*^9}, 3.798965062651688*^9, {
   3.7989652711133842`*^9, 3.7989652820058813`*^9}, {3.7989655106260033`*^9, 
   3.79896552080063*^9}, {3.7989659295544853`*^9, 3.798965964456311*^9}, {
   3.798966003381152*^9, 3.798966189145919*^9}, {3.798966386355958*^9, 
   3.798966539638299*^9}, {3.798968775819483*^9, 3.7989688570803432`*^9}, {
   3.798969032827455*^9, 3.798969117873971*^9}, {3.7989692452884827`*^9, 
   3.798969276086025*^9}, {3.798969310497815*^9, 3.798969318050894*^9}, {
   3.7989693655117617`*^9, 3.798969365731892*^9}, {3.798969399217692*^9, 
   3.7989693993925858`*^9}, {3.7989694682057123`*^9, 3.798969511948202*^9}, {
   3.798969611006212*^9, 3.7989696727118273`*^9}, {3.798969768379092*^9, 
   3.7989697922431602`*^9}, {3.798969828584367*^9, 3.7989698848055887`*^9}, 
   3.798969926677373*^9, {3.798970443963275*^9, 3.7989704441301813`*^9}, {
   3.7989705246099043`*^9, 3.7989705420798283`*^9}, {3.798970607662945*^9, 
   3.798970673909091*^9}, 3.79897076383471*^9, {3.7989708146296167`*^9, 
   3.798970821879133*^9}, {3.798970857594459*^9, 3.7989708586487217`*^9}, {
   3.798970896999926*^9, 3.798970897176886*^9}, {3.798970966954938*^9, 
   3.7989709851525393`*^9}, {3.7989710752928047`*^9, 3.798971159510632*^9}, {
   3.798971244009057*^9, 3.798971348009296*^9}, {3.798971711250805*^9, 
   3.798971713075007*^9}, {3.79897174942528*^9, 3.79897176144382*^9}, {
   3.798971791481245*^9, 3.798971819437422*^9}, {3.79897187825861*^9, 
   3.7989718790860443`*^9}, {3.79897958599366*^9, 3.798979586939507*^9}, {
   3.799191064120524*^9, 3.799191091042315*^9}, {3.799191378791418*^9, 
   3.799191379316975*^9}, {3.799191793573103*^9, 3.799191793683174*^9}, {
   3.7991918431467*^9, 3.799191843456353*^9}, {3.7991962609727497`*^9, 
   3.799196262515218*^9}, 3.79919847346249*^9, {3.799972501687161*^9, 
   3.7999725235449963`*^9}, {3.800747160355783*^9, 3.800747161355619*^9}, 
   3.800747858213729*^9},
 CellLabel->"In[14]:=",ExpressionUUID->"202699d4-9b69-4a05-8cd4-a9c4bcb132ad"],

Cell[CellGroupData[{

Cell[BoxData[
 RowBox[{"For", "[", 
  RowBox[{
   RowBox[{
    RowBox[{"Ssfixedpoints", "=", 
     RowBox[{"{", "}"}]}], ";", "\[IndentingNewLine]", 
    RowBox[{"Isfixedpoints", "=", 
     RowBox[{"{", "}"}]}], ";", "\[IndentingNewLine]", 
    RowBox[{"Susfixedpoints", "=", 
     RowBox[{"{", "}"}]}], ";", "\[IndentingNewLine]", 
    RowBox[{"Iusfixedpoints", "=", 
     RowBox[{"{", "}"}]}], ";", "\[IndentingNewLine]", 
    RowBox[{"beta", "=", "0"}]}], ",", "\[IndentingNewLine]", 
   RowBox[{"beta", "\[LessEqual]", "10"}], ",", 
   RowBox[{"beta", "+=", ".001"}], ",", "\[IndentingNewLine]", 
   RowBox[{
    RowBox[{
     RowBox[{
      RowBox[{"v", "[", "1", "]"}], "[", 
      RowBox[{"x_", ",", "y_"}], "]"}], "=", 
     RowBox[{"A", "-", 
      RowBox[{"d", " ", "x"}], " ", "-", 
      RowBox[{"beta", " ", "x", " ", "y"}]}]}], " ", ";", 
    "\[IndentingNewLine]", 
    RowBox[{
     RowBox[{
      RowBox[{"v", "[", "2", "]"}], "[", 
      RowBox[{"x_", ",", "y_"}], "]"}], "=", 
     RowBox[{
      RowBox[{"beta", " ", "x", " ", "y"}], "-", " ", 
      RowBox[{"d", " ", "y"}], " ", "-", 
      RowBox[{"alpha", " ", "y"}], " ", "-", 
      RowBox[{"n", " ", "y"}], "-", " ", 
      RowBox[{"b", " ", 
       RowBox[{"y", "/", 
        RowBox[{"(", 
         RowBox[{"b", "+", "y"}], ")"}]}]}]}]}], ";", 
    RowBox[{"Dv", "=", 
     RowBox[{"Table", "[", 
      RowBox[{
       RowBox[{
        RowBox[{
         RowBox[{"Derivative", "[", 
          RowBox[{
           RowBox[{"1", "-", "j"}], ",", "j"}], "]"}], "[", 
         RowBox[{"v", "[", "i", "]"}], "]"}], "[", 
        RowBox[{"x", ",", "y"}], "]"}], ",", 
       RowBox[{"{", 
        RowBox[{"i", ",", "2"}], "}"}], ",", 
       RowBox[{"{", 
        RowBox[{"j", ",", "0", ",", "1"}], "}"}]}], "]"}]}], ";", 
    "\[IndentingNewLine]", 
    RowBox[{"fixedpoints", "=", 
     RowBox[{"Solve", "[", 
      RowBox[{
       RowBox[{
        RowBox[{
         RowBox[{
          RowBox[{"v", "[", "1", "]"}], "[", 
          RowBox[{"x", ",", "y"}], "]"}], "\[Equal]", "0"}], "&&", 
        RowBox[{
         RowBox[{
          RowBox[{"v", "[", "2", "]"}], "[", 
          RowBox[{"x", ",", "y"}], "]"}], "\[Equal]", "0"}], "&&", 
        RowBox[{"0", "\[LessEqual]", "x", "\[LessEqual]", "10"}], "&&", 
        RowBox[{"0", "\[LessEqual]", "y", "\[LessEqual]", "10"}]}], ",", 
       RowBox[{"{", 
        RowBox[{"x", ",", "y"}], "}"}], ",", "Reals"}], "]"}]}], ";", 
    "\[IndentingNewLine]", 
    RowBox[{"For", "[", 
     RowBox[{
      RowBox[{
       RowBox[{"i", "=", "1"}], ";", 
       RowBox[{"c", "=", 
        RowBox[{"Dv", "/.", "fixedpoints"}]}]}], ",", 
      RowBox[{"i", "\[LessEqual]", 
       RowBox[{"Length", "[", "fixedpoints", "]"}]}], ",", 
      RowBox[{"i", "++"}], ",", "\[IndentingNewLine]", 
      RowBox[{
       RowBox[{"l", "=", 
        RowBox[{"Eigenvalues", "[", 
         RowBox[{"c", "[", 
          RowBox[{"[", "i", "]"}], "]"}], "]"}]}], ";", "\[IndentingNewLine]", 
       RowBox[{"If", "[", 
        RowBox[{
         RowBox[{
          RowBox[{
           RowBox[{"Re", "[", 
            RowBox[{"l", "[", 
             RowBox[{"[", "1", "]"}], "]"}], "]"}], "\[LessEqual]", " ", 
           "0"}], "&&", 
          RowBox[{
           RowBox[{"Re", "[", 
            RowBox[{"l", "[", 
             RowBox[{"[", "2", "]"}], "]"}], "]"}], "\[LessEqual]", " ", 
           "0"}]}], ",", "\[IndentingNewLine]", 
         RowBox[{
          RowBox[{"Ssfixedpoints", "=", 
           RowBox[{"Join", "[", 
            RowBox[{"Ssfixedpoints", ",", 
             RowBox[{
              RowBox[{"{", 
               RowBox[{"{", 
                RowBox[{
                 RowBox[{"beta", "/", "4"}], ",", "x"}], "}"}], "}"}], "/.", 
              RowBox[{"fixedpoints", "[", 
               RowBox[{"[", "i", "]"}], "]"}]}]}], "]"}]}], ";", 
          RowBox[{"Isfixedpoints", "=", 
           RowBox[{"Join", "[", 
            RowBox[{"Isfixedpoints", ",", 
             RowBox[{
              RowBox[{"{", 
               RowBox[{"{", 
                RowBox[{
                 RowBox[{"beta", "/", "4"}], ",", "y"}], "}"}], "}"}], "/.", 
              RowBox[{"fixedpoints", "[", 
               RowBox[{"[", "i", "]"}], "]"}]}]}], "]"}]}]}], ",", 
         RowBox[{
          RowBox[{"Susfixedpoints", "=", 
           RowBox[{"Join", "[", 
            RowBox[{"Susfixedpoints", ",", 
             RowBox[{
              RowBox[{"{", 
               RowBox[{"{", 
                RowBox[{
                 RowBox[{"beta", "/", "4"}], ",", "x"}], "}"}], "}"}], "/.", 
              RowBox[{"fixedpoints", "[", 
               RowBox[{"[", "i", "]"}], "]"}]}]}], "]"}]}], ";", 
          "\[IndentingNewLine]", 
          RowBox[{"Iusfixedpoints", "=", 
           RowBox[{"Join", "[", 
            RowBox[{"Iusfixedpoints", ",", 
             RowBox[{
              RowBox[{"{", 
               RowBox[{"{", 
                RowBox[{
                 RowBox[{"beta", "/", "4"}], ",", "y"}], "}"}], "}"}], "/.", 
              RowBox[{"fixedpoints", "[", 
               RowBox[{"[", "i", "]"}], "]"}]}]}], "]"}]}]}]}], "]"}]}]}], 
     "]"}]}]}], "]"}]], "Input",
 CellChangeTimes->{{3.799191385265387*^9, 3.799191388119314*^9}, {
   3.799191438116942*^9, 3.799191490227614*^9}, {3.799191548522444*^9, 
   3.799191651307968*^9}, {3.799191716647614*^9, 3.799191805810157*^9}, {
   3.7991919150408907`*^9, 3.799191918718101*^9}, {3.799192038556032*^9, 
   3.799192040147883*^9}, {3.7991920973432617`*^9, 3.79919209791151*^9}, {
   3.7991922132636013`*^9, 3.799192213389803*^9}, {3.799192257568741*^9, 
   3.7991922605856*^9}, {3.799192383438251*^9, 3.799192410854802*^9}, {
   3.799192478852385*^9, 3.799192516733746*^9}, {3.799192597736261*^9, 
   3.799192615433321*^9}, {3.799192661501391*^9, 3.799192661896607*^9}, {
   3.799192988995393*^9, 3.799193001753593*^9}, {3.7991930457864313`*^9, 
   3.79919307861302*^9}, {3.799193271792069*^9, 3.7991932803289957`*^9}, 
   3.799193345982218*^9, {3.799193403062594*^9, 3.79919342238658*^9}, {
   3.7991934679106903`*^9, 3.799193468865733*^9}, {3.799193529271543*^9, 
   3.7991935492005367`*^9}, {3.7991936440711203`*^9, 3.799193651189743*^9}, {
   3.799193701808147*^9, 3.799193741178331*^9}, {3.7991938239590178`*^9, 
   3.79919392874133*^9}, {3.799193967015071*^9, 3.7991940207095833`*^9}, {
   3.7991942039907846`*^9, 3.799194240020545*^9}, {3.799194306399748*^9, 
   3.7991943180239477`*^9}, {3.799194369004373*^9, 3.799194386011055*^9}, {
   3.7991944365935698`*^9, 3.799194441753222*^9}, {3.799194509495214*^9, 
   3.799194590764845*^9}, {3.799194649090948*^9, 3.79919467086405*^9}, {
   3.799195461768723*^9, 3.79919546448781*^9}, {3.7991954975142937`*^9, 
   3.799195506893375*^9}, 3.799196294234322*^9, {3.7991967253482847`*^9, 
   3.799197014675806*^9}, {3.799972534000023*^9, 3.799972543331806*^9}},
 CellLabel->"In[19]:=",ExpressionUUID->"4c22441f-565a-494b-921a-2bd495619f34"],

Cell[BoxData[
 TemplateBox[{
  "Solve","ratnz",
   "\"Solve was unable to solve the system with inexact coefficients. The \
answer was obtained by solving a corresponding exact system and numericizing \
the result.\"",2,19,5,18753303148762604302,"Local"},
  "MessageTemplate"]], "Message", "MSG",
 CellChangeTimes->{3.799972547631268*^9, 3.800747171696722*^9, 
  3.800747860195023*^9, 3.8392199117048063`*^9, 3.8392205213398943`*^9},
 CellLabel->
  "During evaluation of \
In[19]:=",ExpressionUUID->"ece5bcac-13e2-4a79-b9bd-dfba8594c648"],

Cell[BoxData[
 TemplateBox[{
  "Solve","ratnz",
   "\"Solve was unable to solve the system with inexact coefficients. The \
answer was obtained by solving a corresponding exact system and numericizing \
the result.\"",2,19,6,18753303148762604302,"Local"},
  "MessageTemplate"]], "Message", "MSG",
 CellChangeTimes->{3.799972547631268*^9, 3.800747171696722*^9, 
  3.800747860195023*^9, 3.8392199117048063`*^9, 3.8392205213455544`*^9},
 CellLabel->
  "During evaluation of \
In[19]:=",ExpressionUUID->"54cc6e46-d299-4c86-a489-83c573ed4a2b"],

Cell[BoxData[
 TemplateBox[{
  "Solve","ratnz",
   "\"Solve was unable to solve the system with inexact coefficients. The \
answer was obtained by solving a corresponding exact system and numericizing \
the result.\"",2,19,7,18753303148762604302,"Local"},
  "MessageTemplate"]], "Message", "MSG",
 CellChangeTimes->{3.799972547631268*^9, 3.800747171696722*^9, 
  3.800747860195023*^9, 3.8392199117048063`*^9, 3.839220521379937*^9},
 CellLabel->
  "During evaluation of \
In[19]:=",ExpressionUUID->"7a6d2fe6-5c83-45d4-81c2-0d8b04a8d1c8"],

Cell[BoxData[
 TemplateBox[{
  "General","stop",
   "\"Further output of \\!\\(\\*StyleBox[RowBox[{\\\"Solve\\\", \\\"::\\\", \
\\\"ratnz\\\"}], \\\"MessageName\\\"]\\) will be suppressed during this \
calculation.\"",2,19,8,18753303148762604302,"Local"},
  "MessageTemplate"]], "Message", "MSG",
 CellChangeTimes->{3.799972547631268*^9, 3.800747171696722*^9, 
  3.800747860195023*^9, 3.8392199117048063`*^9, 3.839220521386108*^9},
 CellLabel->
  "During evaluation of \
In[19]:=",ExpressionUUID->"41cef264-a002-4214-a483-aaa72c15d686"]
}, Open  ]],

Cell[CellGroupData[{

Cell[BoxData[
 RowBox[{"p1", "=", 
  RowBox[{"Show", "[", "\[IndentingNewLine]", 
   RowBox[{
    RowBox[{"ListPlot", "[", 
     RowBox[{
      RowBox[{"{", 
       RowBox[{"Ssfixedpoints", ",", "Susfixedpoints"}], "}"}], ",", 
      RowBox[{"PlotStyle", "\[Rule]", 
       RowBox[{"{", 
        RowBox[{"Black", ",", "Red"}], "}"}]}], ",", 
      RowBox[{"PlotLegends", "\[Rule]", 
       RowBox[{"Placed", "[", 
        RowBox[{
         RowBox[{"{", 
          RowBox[{"\"\<stable\>\"", ",", "\"\<unstable\>\""}], "}"}], ",", 
         "Above"}], "]"}]}]}], "]"}], ",", 
    RowBox[{"Frame", "->", "True"}], ",", 
    RowBox[{"FrameLabel", "\[Rule]", 
     RowBox[{"{", 
      RowBox[{
      "\"\<\!\(\*SubscriptBox[\(R\), \(0\)]\)\>\"", ",", 
       "\"\<\!\(\*SuperscriptBox[\(S\), \(*\)]\)\>\""}], "}"}]}], ",", 
    "\[IndentingNewLine]", 
    RowBox[{"PlotRange", "\[Rule]", 
     RowBox[{"{", 
      RowBox[{
       RowBox[{"{", 
        RowBox[{"0", ",", "1.5"}], "}"}], ",", 
       RowBox[{"{", 
        RowBox[{".3", ",", "1"}], "}"}]}], "}"}]}], ",", 
    RowBox[{"LabelStyle", "->", "\"\<Input\>\""}]}], "]"}]}]], "Input",
 CellChangeTimes->{{3.7991948798456373`*^9, 3.799195043341572*^9}, {
   3.799195106926949*^9, 3.799195109671131*^9}, {3.799195197914628*^9, 
   3.799195246898035*^9}, {3.799195308948374*^9, 3.7991954127343388`*^9}, {
   3.7991955392158318`*^9, 3.799195539477181*^9}, {3.799195642209477*^9, 
   3.7991956496087112`*^9}, {3.799195957216886*^9, 3.7991959618699837`*^9}, {
   3.799195996783881*^9, 3.7991960111308813`*^9}, 3.79919628106991*^9, {
   3.799196670163519*^9, 3.799196682162765*^9}, {3.799197053273945*^9, 
   3.799197081378888*^9}, 3.7991999866046667`*^9, {3.7992022190720177`*^9, 
   3.799202220043202*^9}, {3.800747280244275*^9, 3.800747377601686*^9}, 
   3.800747970894815*^9, {3.8392200493102703`*^9, 3.839220049955414*^9}, 
   3.8392200949212513`*^9},
 CellLabel->"In[20]:=",ExpressionUUID->"4442ef96-e781-4c21-bdc8-b6ce5ad468a2"],

Cell[BoxData[
 TemplateBox[{GraphicsBox[{{}, {{{
        Directive[
         PointSize[
          NCache[
           Rational[1, 360], 0.002777777777777778]], 
         AbsoluteThickness[1.6], 
         GrayLevel[0]], 
        PointBox[CompressedData["
1:eJxc3XncjVUbt/EQkpAkiZIkSTIlSZ6VJEUSMs9JSJJMSaZKSELmkCmZkkwh
mWeShJApVOyZJCF59/qtd63jffXP8/l+zie53Xtfxzqva99V+KXOddtmvO66
69bcf9119n///7/OmGv975yzP9V6qbT5//1E8KW+r37XbdQz18xfCO5961fV
j7/94jX//0bBvSL3lbnhy2bX/P2tgh8/VnvYuNdfCn5Hv97Lwd89e1PGEoNe
4e/Xr9+ev3/J1h6rp7zK369/3mv8/XcNjNVZ/nrwf/rnvxH82ca7v36zfZfg
/+n382bw0Yv2H9g1uK9+f92C7yp15N4sA7oHr9bvt0dwi5crpX/Fnvzz9ft/
i3/+BPtXL/75+nre5p//w4V6J2f25p+vr+8d/vnXN8hZclEf/vn6evvyz69o
f8F+wVf19fcPrl1hSJVWv+Mp+vMYEJyqszz9K2KjP593g4e/durynLP4mP68
3gsuNei2gz9cwP305/d+8K5p1b45dwUX0p/nwODO6T+t26//IHiN/nxxrv0z
3qh846Dglvrzxgvsl3vzYL5+/fnj2vaXu20IX7++Hzhl/7gLfsjXr+8PHp7+
0/vxnqF8/fp+4VLNhq8/f/9HfP36/uFd6V/tjlLD+Pr1/cSdRybeMeU/5uvX
9xfn+rJgk5crDefr1/cbNzw5c+LGu0dc8/3Hs9J/evtnYPd6wBeu7H0rct/I
a14fuPpQ+wLA7vWCx91uv6BPrnn94FP2t/c1dq8nXKGc/WvUNa8vPGjt9vQr
CLvXG96f/u43qjj6mtcfLnbI/oLYvR5xz/b2GzDmmtcn3nL+/vR3GLvX69jg
fO/Z3yB2r1/cLv27W7IVu9fzuOBlk1OzNtfE7vWNs5awXzB2r/fxfP/tt6MO
dq9/PMt+uXuxez9M4Ptvf7lG2L0/cHX78j+E3fvlU77/9uXbArv3Dz71tv2G
YPd+msj3/wb7Asfu/YUHjamafgVi936bxPf/HvsNxu79h4vZV3MCu/fjZL7/
9u3xBnbvT7zFvvzOYfd+/Yzvv/329sDu/Yvb2T++i9i9n6fw/be/vXewe3/j
TPrfqde83/G8zTXT72js3v+4XvrdeMt72F0P8GX7p70Ru+sDnnGHfUNMu+Z6
gWset99g7K4f+Nws+xvE7nqCJ6Z/d+l30DXXF1y1fItvn71p+jXXGxy7bL9g
7K4/eNR6+wbG7nqEK9kv90fsrk/4pP3lbplxzfUKD7WXo3rYXb9wOV1OsLue
4UMz9A255vqG37Nv59s/v+Z6h0vYt2MT7K5/eI/eTthdD3Fv+3Y4gt31ERex
L+e7Zl5zvcQ77MuvFXbXT9xV317srqe4wEG94a+5vn4RvMH+9u7F7nqLO75i
/8Lu+ovzpN/MqVnYXY/xynP2BY3d9XlWcJtv7S+I3fUaZx9gL1DYXb/x4ur2
DYLd9Rw3zanf4DXX99m8//el325lsLve43n25fwmdtd/XM++XJZg1wN82X47
zmPXhzm8/+2XWwG7XuCa9pd7C7t+4HM2D99i1xM8saouCNf0ZS7vf3t5roxd
b3DMXl77YtcfPMpe/tZi1yNcyV5eMs67pk/4pH37VsWuV3iofXsMxK5fuJz9
7m7Grmf40FsK1jV9w+/ZP75nsesdLmF/e0Ox6x/e8739C7se4t6j7AV1/jV9
xEWa2Bc0dr3EO3RcxK6fuKu9nP6EXU9xga/0Brmmr3iDvRw0wK63uKOOS9j1
F+exL+eD2PUYr7QvlzsWXNNn3MZ+O5ph12ucXccF7PqNF9tf7hh2Pf86eL7e
79j1HWfQ+x+73uP6uh5g1388R9cH7M4D+IquF9idD3AdXT+wOy/gmbqeYHd+
wBd1fcHuPLEwuJauN9idL/A0XX+wO2/g87oeYXf+wM/q+oTdeQRP1vUKu/MJ
PqvrF3bnFVxN1zPszi94gq5v2J1nFgUndL3D7nyDq+j6h915B4/R9RC78w+O
6PqI3XkIV9b1ErvzER6p6yd25yX8u66n2J2fcEVdXxdzPdV5Cg/T9Ra78xU+
rusvductXF7XY+zOX3iIrs/YncfwEV2vsTuf4TK6fmN3XsMDdT3H7vyGD+r6
voTruc5zuKSu99id7/AAXf+xO+/hfeoBduc/XFx9wO48iPuoF9idD/Fu9QO7
8yIuqp5gd37EvdSXpfRE50m8U73B7nyJC6s/2J03cXf1CLvzJ96mPmF3HsV3
6u2G3fkUd1G/sDuv4k3qGXbn12+C86tv2J1ncSf1DrvzLV6n/mF33sV51UPs
zr+4g/qI3XkYr1IvsTsf49zqJ3bnZdxWPcXu/LwseIX6it15GudQb7E7X+PW
6i925228VD3G7vyNs6nP2J3HcXP1GrvzOV6ofmN3XseZ9b/Lg935HTdWz7E7
z+P56jl253ucYa79BbE77+P66jl25388Rz3Hbh/AV9Rz7PYDXEc9x25fwDPV
8xX0Xz3HF9Vz7PYJXEs9x26/wNPUc+z2DXxePcdu/8DPqufY7SN4snqO3X6C
z6rn2O0ruJp6/i39V8/xBPUcu30GJ9Rz7PYbXEU9x27fwWPUc+z2HxxRz7Hb
h3Bl9Ry7/QiPVM+x25dW0n/1HLv9CVdUz7Hbp/Aw9Ry7/QofV8+x27dwefUc
u/0LD9HlFLt9DB9Rz7Hbz3AZ9Ry7fe07+q+eY7e/4YPqOXb7HC6pnmO33+EB
6jl2+x7ep55jt//h4vrlsNsHcR/1HLv9EO9Wz7HbF1fRf/Ucu/0R91LPsdsn
8U71HLv9EhdWz7HbN3F39Ry7/RNvU8+x20fxneo5dvsp7qKer6b/6jnepJ5j
t7/i/Oo5dvss7qSeY7ff4nXqOXb7Ls6rnmO3/+IO6jl2+zBepZ5jtx/j3Or5
GvqvnuO26jl2+zNeoZ5jt0/jHOo5dvs1bq2eY7dv46XqOXb7N86mnmO3j+Pm
6jl2+/na4AN6v2O3r+N39f7Hbn/HD+p6gN0+j3/W9QG7/R731/UCu30fP6Dr
B3b7P96r6wl29wOwe96N3f0BfL+uN9jdL8A/6fqD3f0D7J7XY3c/Ad+n6xN2
9xfwj7peYXe/Ab+t6xd29x/wvbqeYXc/Av+g6xt29yfWBb+l6x129yvwPbr+
YXf/An+v6yF29zNwD10fsbu/ge/W9RK7+x14u66f2N3/wN10PcXufgh2n2/A
7v4I3qrrLXb3S/Cbuv5id/8EF9T1GLv7KXizrs/Y3V/Bb+h6jd39FnyHrt/Y
3X/BG3U9x+5+DH5d1/f1we7+DL5d13vs7tfg9br+Y3f/Br+mHmB3Pwffpj5g
d38Hr1UvsLvfg19VP7C7/4NvVU+wux+E3edZsLs/hNurN9jdL8K3qD/Y3T/C
7vM52N1Pwq+oT9jdX8I3q1fY3W/C36pf2N1/wi+rZ9jdj9oQnFN9w+7+FF6u
3mF3vwq/pP5hd/8K36QeYnc/C3+jPmJ3fwu3Ui+xu9+Fb1Q/sbv/hZeop9jd
D8Pu80vY3R/DN6i32N0vw4vUX+zun+Fm6jF299NwFvUZu/tr+Gv1Grv7bbiJ
+o3d/Td8vf53Y7C7H4e/Us+xuz+HG6nn2N2vwxnVc+zu3+Ev1XPs7ufhBuo5
dvf38HXa/7G734fnqufY3f/DL6rn2N0PxO7zatjdH8Sz1XPs7hfiuuo5dvcP
8b/65bC7n4i/UM+xu7+IX1DPsbvfiC+p59jdf8Sfq+ebgt39SPy8eo7d/Un8
j3qO3f1KPF09x+7+JX5OPcfufib+Wz3H7v4mnqqeY3e/E9dQz7G7/4n/Us+x
ux+K3ecTsbs/ip9Rz7G7X4r/VM+xu3+KJ6nn2N1PxU+r59jdX8Vn1HPs7rfi
T9Vz7O6/bg5+Sj3H7n4sTqrn2N2fxePVc+zu1+In1XPs7t/iuHqO3f1cPFY9
x+7+Ln5CPcfufi+OqufY3f/Fo9Vz7O4HY/d5VOzuD+PT6jl294vxJ+o5dveP
8ePqOXb3k/Ef6jl295fxCPUcu/vN+DH1fEuwu/+Mf1PPsbsfjT9Wz7G7P40f
Vc+xu1+NT6jn2N2/xh+p59jdz8aPqOfY3d/Gv6rn2N3vxh+q59jd/8YPq+fY
3Q/H7vPH2N0fx4PVc+zul+Oyerlgd/8cH1bPsbufjj9Qz7G7v45Lq+fY3W/f
GvyLeo7d/Xf8vnqO3f14/JB6jt39eXxAPcfufj1+Vz3H7v49flA9x+5+Pv5Z
Pcfu/j7ur55jd78fP6CeY3f/H+9Vz7F7HoDd582xez6A71fPsXtegH9Sz7F7
foDfUc+xe56A71PPsXu+gH9Uz7F73rAt+G31HLvnD/he9Ry75xH4B/Ucu+cT
+C31HLvnFfge9Ry75xf4e/Ucu+cZuId6jt3zDXy3eo7d8w68XT3H7vkH7qae
Y/c8BLufL8Du+Qjeqp5j97wEv6meY/f8BBdUz7F7noI3q+fYPV/Bb6jn24Pd
8xZ8h3qO3fMXvFE9x+55DH5dPcfu+Qy+XT3H7nkNXq+eY/f8Br+mnmP3PAff
pp5j93wHr1XPsXveg19Vz7F7/oNvVc+xex6E3c+TYPd8CLfX5QC750X4FvUc
u+dH+Dv1HLvnSfgV9Ry750s7gm9Wz7F73oS/Vc+xe/6EX1bPsXsehXOq59g9
n8LL1XPsnlfhl9Rz7J5f4ZvUc+yeZ+Fv1HPsnm/hVuo5ds+78I3qOXbPv/AS
9Ry752HY/fwQds/H8A3qOXbPy/Ai9Ry752e4mXqO3fM0nEX/+32we76Gv1bP
sXvehpuo59g9f8PXq+fYPY/DX6nn2D2fw43Uc+ye1+GM6jl2z+/wl+o5ds/z
cAP1HLvne/i6fvYLxu55H56rnmP3/A+/qJ5j9zwQ/6eeY/d8EM9Wz7F7Xojr
qufYPT/E/6rn2D1PxF+o5zuD3fNF/IJ6jt3zRnxJPcfu+SP+XD3H7nkkfl49
x+75JP5HPcfueSWerp5j9/wSP6eeY/c8E/+tnmP3fBNPVc+xe96Ja6jn2D3/
xH+p59g9D8Wf6XKP3fNR/Ix6jt3zUvyneo7d81M8ST3H7nnqD8FPq+fYPV/F
Z9Rz7J634k/Vc+yev+Kn1HPsnsfipHqO3fNZPF49x+55LX5SPcfu+S2Oq+fY
Pc/FY9Vz7J7v4ifUc+ye9+Koeo7d8188Wj3H7nkw/p96jt3zYXxaPcfueTH+
RD3H7vkxflw93xXsnifjP9Rz7J4v4xHqOXbPm/Fj6jl2z5/xb+o5ds+j8cfq
OXbPp/Gj6jl2z6vxCfUcu+fX+CP1HLvn2fgR9Ry759v4V/Ucu+fd+EP1HLvn
3/hh9Ry75+H4qHqO3fNxPFg9x+55OS6rnmP3/PxH3i96v+P96juuovc/nqfe
47y6HmDl8Has3BXEytndeJWuF7iYzgd4pK4f+LLNSRncVtcTvEvnB1xR1xc8
Q+cJnEPXG9xT5wt8XNcfXFPnDbxU1yNcSOcPPETXJ3xOz/9xc12v8BadT3AZ
Xb/wRJ1XcGZdz3BnnV/wQV3fcFWdZ/B8Xe9wPp1v8ABd/3BM9y9wfV0P8Rqd
f3BxXR/xKJ2H8JUH7RsAt9MLBu/W9RNX0nkJz9T1FOfS+Qn30vUVn9QLENfS
9RYv0/EKF9b1Fw/VeQufz2DfsLilzl94m67PuJzOY3iyrtc4q85nuIuu3/iQ
zmu4mq7neIHObzi/ru+7g9/TeQ4nfrYXGNxQ5zu8Ttd/XELnPTxGPcBX37cX
VNxBfcB7dB7EldULPEvnQ5xb/cC9dV7Ev8+zF0RcW+dHvEJ9wUV0nsTD1Bt8
obENAG6t/uAdOm/i8uoRnqLzJ86mPuGuOo/iI/3tBRxX1/kUL1S/cAGdV/FA
9QynHrLBwo3VN7xB51lcUr3D43S+xRnUP9xR5128r74NDjY6/+I56iPOo/Mw
7qNe4lOZbGBxHfUTr9R5GRdVT/FwnZ/xxYX2G4zb6DyNdz5gA4kr6HyNp6m/
OLvO27i7eoyPHbBfMH5WfcaLdR7Hd6rXeJDO5/jsB/YFiJvqvI43XbV/4VLq
+U/BE9RznEk9x53Uc7x/vv2G4CrqOZ6nnuO86jnup57jSFP7BsH11HO8Sj3H
xdRzPFI9x5ez2Z7jtuo53vWufcHgiuo5nqGe4xzqOe6pnuPjpe0bGNdUz/FS
9RwXUs/xEPUcnztqL6i4uXqOtzS0L2hcRj3HE9VznFk9x53Vc3wws+05rqqe
4/nqOc6nnuMB6jmOLbYXfFxfPcdr1HNcXD3Ho9RzfKW1DTBup57j3b/YCyCu
pJ7jmeo5zqWe417qOT452AYJ11LP8TL1HBdWz/FQ9Ryff8T2HLdUz/G2BfYC
jcup53iyeo6zque4i3qODzW3wdxD/9VzvEA9x/nVc/yeeo4T2W3PcUP1HK9T
z3EJ9RyPUc/x1RX2BYg7qOd4T1nbc1xZPcez1HOcWz3HvdVz/Puv9huCa6vn
eIV6jouo53iYeo4vfGzfILi1eo53ZLU9x+XVczxFPcfZ1HPcVT3HR5baFwyu
rp7jheo5LqCe44HqOU61sW9g3Fg9xxsO2z9AXFI9x+PUc5xBPccd1XO870P7
gsZGPcdz1HOcRz3HfdRzfOpR23NcRz3HK9VzXFQ9x8PVc3zxD/t2w23Uc7yz
pX3D4QrqOZ6mnuPs6jnurp7jYzlsz/Gz6jlerJ7jO9VzPEg9x2dX2iDtpf/q
Od70sO05LqWe4wnqOc6knuNO6jnef8JeoHEV9RzPU89xXvUc91PPcWSEDSau
p57jVeo5Lqae45HqOb78P9tz3FY9x7uW2YDgiuo5nqGe4xzqOe6pnuPjbW3P
cU31HC9Vz3Eh9RwPUc/xuTy257i5eo63fGQDh8uo53iieo4zq+e4s3qODz5m
e46rqud4vnqO86nneIB6jmOn7QsG11fP8Rr1HBdXz/Eo9RxfGWvfwLideo53
57I9x5XUczxTPce51HPcSz3HJ3XDCddSz/Ey9RwXVs/xUPUcn+9oe45bqud4
22/2G4zLqed4snq+j/6r57iLeo4PfWLfcLiaeo4XqOc4v3qO31PPceIJ23Pc
UD3H69RzXEI9x2PUc3w1aYOEO6jneE8723NcWT3Hs9RznFs9x73Vc/x7Xttz
XFs9xyvUc1xEPcfD1HN8YYMNJm6tnuMdj9ue4/LqOZ6inuNs6jnuqp7jI1Eb
EFxdPccL1XNcQD3HA9VznBpve44bq+d4Q27bc1xSPcfj1HOcQT3HHdVzvG+N
DRw26jmeo57jPOo57qOe41OdbM9xHfUcr1TPcVH1HA9Xz/HFArbnuI16jneO
tgHGFdRzPE09x9nVc9xdPcfHnrQ9x8+q53ixev4z/VfP8SD1HJ89Y1/QuKl6
jjd1sD3HpdRzPEE9x5nUc9xJPcf789me4yrqOZ6nnuO86jnup57jyCb7hsP1
1HO8Sj3HxdRzPFI9x5e72p7jtuo53hW3L0BcUT3HM9RznEM9xz3Vc3z8U9tz
XFM9x0vVc1xIPcdD1HN87hnbc9xcPcdb1tk3CC6jnuOJ6jnOrJ7jzuo5PtjZ
9hxXVc/xfPUc51PP8QD1HMfutD3H9dVzvEY9x8XVczxKPcdXdtie43bqOd79
lM0lrqSe45nqOc6lnuNe6jk++acNHK6lnuNl6jkurJ7joeo5Pj/V9hy3VM/3
0//8tue4nHqOJ6vnOKt6jruo5/jQFhtgXE09xwvUc5xfPcfvqec40d32HDdU
z/E69RyXUM/xGPUcXy1ie447qOd4zyTbc1xZPcez1HOcWz3HvdVz/HsN23Nc
Wz3HK9RzXEQ9x8PUc3zhH/uGw63Vc7yji+05Lq+e4ynqOc6mnuOu6jk+Usj2
HFdXz/FC9RwXUM/xQPUcp3baCwJurJ7jDU/bnuOS6jkep57jDOo57qie431/
2TcINuo5nqOe4zzqOe6jnuNT0+3bA9dRz/FK9RwXVc/xcPUcX3zB9hy3Uc/x
zm2257iCeo6nqec4u3qOu6vnB+h/T9tz/Kx6jher5/hO9RwPUs/x2aK257ip
eo43fWZ7jkup53iCeo4zqee4k3qO9z9ne46rqOd4nnqO86rnuJ96jiOXbIBx
PfUcr1LPcTH1HI9Uz/Hl2bbnuK16jncVtj3HFdVzPEM9xznUc9xTPcfHd9me
45rqOV6qnuNC6jkeop7jc31sz3Fz9Rxv+dsGE5dRz/FE9RxnVs9xZ/UcH/zc
9hxXVc/xfPUc51PP8QD1HMfq2p7j+uo5XqOe4+LqOR6lnuMr19me43bqOd7d
y/YcV1LP8Uz1HOdSz3Ev9Ryf1AdMcC31HC9Tz3Fh9fwg/VfP8fl9tue4pXqO
tz1ve47Lqed4snqOs6rnuIt6jg/9a9/AuJp6jheo5zi/eo7fU89xYq7tOW6o
nuN16jkuoZ7jMeo5vtrI9hx3UM/xnt2257iyeo5nqec4t3qOe6vn+Pd+tue4
tnqOV6jnuIh6joep5/hCSdtz3Fo9xzu+sD3H5dVzPEU9x9nUc9xVPcdHXrQ9
x9XVc7xQPccF1HM8UD3HqYy257ixeo439LY9xyXVczxOPccZ1HPcUT3H+4rb
nmOjnuM56jnOo57jPuo5PrXf9hzXUc/xSvUcF1XP8XD1HF8caHuO26jneOd/
tue4gnr+C/1Xz3F29Rx3V8/xsS9tz/Gz6jlerJ7jO9VzPEg9x2eb2J7jpuo5
3rTH9hyXUs/xBPUcZ1LPcSf1HO8fYHuOq6jneJ56jvOq57ifeo4jpWzPcT31
HK9Sz3Ex9RyPVM/x5SO257iteo53NbA9xxXVczxDPcc51HPcUz3Hx6+3Pcc1
1XO8VD3HhdRzPEQ9x+cW2Z7j5uo53lLC9hyXUc/xRPUcZ1bPcWf1HB88aHuO
q6rneL56jvOp53iAeo5jg2zPcX31HK9Rz3Fx9RyPUs/xlfK257ideo53f2V7
jiup53imeo5zqee4l3qOTzazPT9E/9VzvEw9x4XVczxUPcfnb7Q9xy3Vc7zt
PdtzXE49x5PVc5xVPcdd1HN8qIztOa6mnuMF6jnOr57j99RznDhme44bqud4
nXqOS6jneIx6jq8Osz3HHdRzvCeL7TmurJ7jWeo5zq2e497qOf59ie05rq2e
4xXqOS6inuNh6jm+8JLtOW6tnuMdh2zPcXn1HE9Rz3E29Rx3Vc/xkSG257i6
eo4Xque4gHqOB6rnOFXB9hw3Vs/xhq9tz3FJ9RyPU89xBvUcd1TP8b4W9uWM
jXqO56jnOI96jvuo5/jUTbbnuI56jleq57ioeo6Hq+f44re254fpv3qOd5az
PccV1HM8TT3H2dVz3F09x8eO257jZ9VzvFg9x3eq53iQeo7PDrc9x03Vc7zp
BttzXEo9xxPUc5xJPced1HO8/xvbc1xFPcfz1HOcVz3H/dRzHHnZ9hzXU8/x
KvUcF1PP8Uj1HF++xfYct1XP8a6htue4onqOZ6jnOId6jnuq5/h4RdtzXFM9
x0vVc1xIPcdD1HN87pTtOW6unuMtrWzPcRn1HE9Uz3Fm9Rx3Vs/xwZy257iq
eo7nq+c4n3qOB6jnOPad7Tmur57jNeo5Lq6e41HqOb7yqu05bqee490nbc9x
JfUcz1TPj9B/9Rz3Us/xSf1ACa6lnuNl6jkurJ7joeo5Pm9sz3FL9RxvW257
jsup53iyeo6zque4i3qOD71ie46rqed4gXqO86vn+D31HCdutT3HDdVzvE49
xyXUczxGPcdX19ue4w7qOd5TyfYcV1bP8Sz1HOdWz3Fv9Rz/HrE9x7XVc7xC
PcdF1HM8TD3HF8bZnuPW6jnecbPtOS6vnuMp6jnOpp7jruo5PrLa9hxXV8/x
QvUcF1DP8UD1HKdesz3HjdVzvOF323NcUj3H49RznEE9xx3Vc7xvlO05Nuo5
nqOe4zzqOe6jnuNTVWzPcR31HK9Uz4/Sf/UcD1fP8cWU7Tluo57jne1tz3EF
9RxPU89xdvUcd1fP8bHbbM/xs+o5Xqye4zvVczxIPcdnN9qe46bqOd5U2fYc
l1LP8QT1HGdSz3En9Rzvj9me4yrqOZ6nnuO86jnup57jyATbc1xPPcer1HNc
TD3HI9VzfLm67Tluq57jXWttz3FF9RzPUM9xDvUc91TP8fHXbc9xTfUcL1XP
cSH1HA9Rz/G5grbnuLl6jreMsT3HZdRzPFE9x5nVc9xZPccHq9qe46rqOZ6v
nuN86jkeoJ7j2Fnbc1xfPcdr1HNcXD3Ho9RzfGWK7Tlup54fo/+3257jSuo5
nqme41zqOe6lnuOTm23PcS31HC9Tz3Fh9RwPVc/x+W6257ileo63JWzPcTn1
HE9Wz3FW9Rx3Uc/xoYm257iaeo4XqOc4v3qO31PPceJZ23PcUD3H69RzXEI9
x2PUc3z1gu057qCe4z1v2J7jyuo5nqWe49zqOe6tnuPf77I9x7XVc7xCPcdF
1HM8TD3HF763Pcet1XO8o5rtOS6vnuMp6jnOpp7jruo5PnLO9hxXV8/xQvUc
F1DP8UD1HKem2Z7jxuo53nCHffnhkuo5Hqee4wzqOe6onuN9W23PsVHP8Rz1
HOdRz/+f/7+er/0a3E333/EcnefxUfUe59HnafAzuj+P++j+HV6k/R6f0vUC
F9TzeFxHz+vwB9r/8UrtB/iMzg+4qJ7n4Sa634+H634g3qjzBb6o6w9+SM/3
cRvdL8TjdT8B79S+gTPq+T+uoOeD+DU9P8DTtI/gn3Vewdn1eSD8hJ4v4O66
/4jn6v4EPqbrHb5VnyfAz+p5I+6r+xd4sfYbfFrnH3ynPl+E6+p5BR6k+5n4
O52P8FldP/F9+nwCbqrnl3iE7ofgTdqX8CWdp3ApPd/EL+v5B56g+6P4B523
cCZ9ngk/qs874E66f4qn6/4K3q/9C9+kz0PgKnpeinvoeQqep/0M/6rzG86r
z0fhGnregvvpfixeovs1OKLrP75Ln6/A9fT8FQ/W/Ry8Svse/lPnQVxMz2dx
Mz2/wSN1fxdv1nkRX1ZPcGl9XgO31f1f/KnuD+Fd2h/x9fo8B66o5734dT0P
wjO0X+IDOn/iHPp8F35Sz4twT91Pxl/qfhM+rn7h2/T5EFxTz49xf92Pwku1
r+KozrO4kJ4v4xf1/AkP0f1pvFrnXXxOPcT36/MmuLnuX+NPdH8Lb9H+i//V
+RiX0fNq/IqeZ+GJ2o/xjzo/48z6fBp+TJ9fwZ11Pxx/rvtl+KD6i3Pq8y24
qp5/47f0fAzP176NT+g8jvPp8274OT0/wwN0fx1/o/tvOKae47vV8+PB9dVz
/KF6jteo5/gvne9xcfUct1DP8Sj1HG9Vz/EV7fu4rHqO26nneJJ6jner5ziL
eo4rqef4DfUcz1TP8S/qOc6lnuOn1HPcSz3HX6nn+KTuL+Db1XNcSz3H76rn
eJl6juPaT3Bh9Rw3UM/xUPUcr1XP8Xndr8APqOe4pXqOR6vneJt6jv/TvoPL
qee4vXqOJ6vn+Cf1HGdVz/Hj6jnuop7jL9RzfEg9xzer57iaeo7fVs/xAvUc
/6b9CudXz/Hz6jl+Tz3Hy9VznND9FnyPeo4bquf4I/Ucr1PP8d/a13AJ9Ry3
Us/xGPUcb1fP8VXdv8EPq+e4g3qOP1PP8R71HN+gnuPK6jl+Uz3Hs9RzfFg9
x7nVc/y0eo57q+f4a/Uc/677RfgO9RzXVs/x++o5XqGe46T2TVxEPceN1HM8
TD3H69VzfEH3n/CD6jlurZ7jseo53qGe4+vUc1xePcevqud4inqO96rnOJt6
jv+nnuOu6jmerZ7jI+o5vkU9x9XVc/yOeo4Xquf4D+3LuIB6jl9Qz/FA9Rx/
q57jlO6f4XvVc9xYPccfq+d4g3qO/9H+jUuq5/gl9RyPU8/x9+o5zqCenwh+
RD3HHdVzPFU9x/vUc3yjeo6Neo67qed4jnqOj6rnOI96jp9Rz3Ef9RwvUs/x
Kd3/wwXVc1xHPccfqOd4pXqOz+h5AC6qnuMm6jkerp7jjeo5vqj7ifgh9Ry3
Uc/xePUc71TPcUb1HFdQz/Fr6jmepp7jn9VznF09x0+o57i7eo7nquf4mHqO
b1XP8bPqOe6rnuPF6jk+recZ+E71HNdVz/Eg9Rx/p57js7ofiu9Tz3FT9RyP
UM/xJvUcX9LzEVxKPccvq+d4gnqOf1DPcSb1HD+qnuNO6jmerp7j/eo5vkk9
x1XUc9xDPcfz1HP8q3qO86rnuIZ6jvup53iJeo4jup+L71LPcT31HA9Wz/Eq
9Rz/qec7uJh6jpup53ikeo43q+f4su4P49LqOW6rnuNP1XO8Sz3H16vnuKJ6
jl9Xz/EM9RwfUM9xDvUcP6me457qOf5SPcfHdT8a36ae45rqOe6vnuOl6jmO
6vkULqSe4xfVczxEPcer1XN8Tve38f3qOW6unuNP1HO8RT3H/+p5Fy6jnuNX
1HM8UT3HP6rnOLN6jh9Tz3Fn9Rx/rp7jg+o5zqme46rqOX5LPcfz1XN8Qs/X
TgbnU8/xc+o5HqCe42/UcxzT83Z8t3qO66vn+EP1HK9Rz/Ffel6Hi6vnuIV6
jkep53ireo6v6Pk9Lque43bqOZ6knuPd6jnOop7jSuo5fkM9xzPVc/yLeo5z
qef4KfUc91LP8VfqOT6pzwvg29VzXEs9x++q53iZeo7jet6IC6vnuIF6joeq
53iteo7P6/MH+AH1HLdUz/Fo9RxvU8/xf3p+icup57i9eo4nq+f4J/UcZ1XP
8ePqOe6inuMv1HN8SD3HN6vnuJp6jt9Wz/EC9Rz/puelOL96jp9Xz/F76jle
rp7jhD4/ge9Rz3FD9Rx/pJ7jdeo5/lvPX3EJ9Ry3Us/xGPUcb1fP8VV9HgM/
rJ7jDuo5/kw9x3vUc3yDeo4rq+f4TfUcz1LP8WH1HOdWz/HT6jnurZ7jr9Vz
/Ls+/4HvUM9xbfUcv6+e4xXqOU7q+TEuop7jRuo5Hqae4/XqOb6gz5PgB9Vz
3Fo9x2PVc7xDPcfXqee4vHqOX1XP8RT1HO9Vz3E29Rz/Tz3HXdVzPFs9x0fU
c3yLeo6rq+f4HfUcL1TP8R96/o0LqOf4BfUcD1TP8bfqOU7p8zD4XvUcN1bP
8cfqOd6gnv8W/I8+H4dLquf4JfUcj1PP8ffqOc6gnuNH1HPcUT3HU9VzvE89
xzeq59io57ibeo7nqOf4qHqO86jn+Bn1HPdRz/Ei9Ryf0ud5cEH1HNdRz/EH
6jleqZ7jM/p8Hy6qnuMm6jkerp7jjeo5vqjPB+GH1HPcRj3H49VzvFM9xxnV
c1xBPcevqed4mnqOf1bPcXb1HD+hnuPu6jmeq57jY+o5vlU9x8+q57iveo4X
q+f4tD6fiO9Uz3Fd9RwPUs/xd+o5PqvPN+H71HPcVD3HI9RzvEk9x5f0eUdc
Sj3HL6vneIJ6jn9Qz3Em9Rw/qp7jTuo5nq6e4/3qOb5JPcdV1HPcQz3H89Rz
/Kt6jvOq57iGeo77qed4iXqOI/p8Fr5LPcf11HM8WD3Hq9Rz/Kc+r4mLqee4
mXqOR6rneLN6ji/r8164tHqO26rn+FP1HO9Sz/H16jmuqJ7j19VzPEM9xwfU
c5xDPcdPque4p3qOv1TP8XF9vgzfpp7jmuo57q+e46XqOY7q86a4kHqOX1TP
8RD1HK9Wz/E5fV4N36+e4+bqOf5EPcdb1HP8rz6/isuo5/gV9RxPVM/xj+o5
zqye48fUc9xZPcefq+e/Bx9Uz3FO9RxXVc/xW+o5nq+e4xP6vCzOp57j59Rz
PEA9x9+o5zimz8/ju9VzXF89xx+q53iNeo7/0udvcXH1HLdQz/Eo9RxvVc/x
FX0eH5dVz3E79RxPUs/xbvUcZ1HPcSX1HL+hnuOZ6jn+RT3HudRz/JR6jnup
5/gr9Ryf1Of/8e3qOa6lnuN31XO8TD3HcX1+GBdWz3ED9RwPVc/xWvUcn9fP
E+AH1HPcUj3Ho9VzvE09x//p88i4nHqO26vneLJ6jn9Sz3FW9Rw/rp7jLuo5
/kI9x4fUc3yzeo6rqef4bfUcL1DP8W/6/DPOr57j59Vz/J56jper5zihn4fA
96jnuKF6jj9Sz/E69Rz/rc9T4xLqOW6lnuMx6jnerp7jq/r5Cvyweo47qOf4
M/Uc71HP8Q3qOa6snuM31XM8Sz3Hh9VznFs9x0+r57i3eo6/Vs/x7/p5DnyH
eo5rq+f4ffUcr1DPcVKfB8dF1HPcSD3Hw9RzvF49xxf08yH4QfUct1bP8Vj1
HO9Qz/F16jkur57jV9VzPEU9x3vVc5xNPcf/U89xV/Ucz1bP8RH1HN+inuPq
6jl+Rz3HC9Vz/Ic+z44LqOf4BfUcD1TP/wj+Vj3HKf18C75XPceN1XP8sXqO
N6jn+B/9vBsuqZ7jl9RzPE49x9+r5ziDeo4fUc9xR/UcT1XP8T71HN+onmOj
nuNu6jmeo57jo+o5zqOe42fUc9xHPceL1HN8Sj+fgwuq57iOeo4/UM/xSvUc
n9HP6+Gi6jluop7j4eo53qie44v6eR/8kHqO26jneLx6jneq5zijeo4rqOf4
NfUcT1PP8c/qOc6unuMn1HPcXT3Hc9VzfEw9x7eq5/hZ9Rz3Vc/xYvUcn9bP
G+I71XNcVz3Hg9Rz/J16js/q55Xwfeo5bqqe4xHqOd6knuNL+vlFXEo9xy+r
53iCeo5/UM9xJvUcP6qe407qOZ6unuP96jm+ST3HVdRz3EM9x/PUc/yreo7z
que4hnqO+6nneIl6jiP6eSt8l3qO66nneLB6jlep5/hP/fwlLqae42bqOR6p
nuPN6jm+rJ/fwqXVc9xWPcefqud4l3qOr1fPcUX1HL+unuMZ6jk+oJ7jHOo5
flI9xz3Vc/yleo6P6+fF8G3qOa6pnuP+6jleqp7jqH5+FBdSz/GL6jkeop7j
1eo5PqefP8P3q+e4uXqOP1HP8Rb1HP+rn0fFZdRz/Ip6fip4onqOf1TPcWb1
HD+mnuPO6jn+XD3HB9VznFM9x1XVc/yWeo7nq+f4hH7+FedTz/Fz6jkeoJ7j
b9RzHJtse47vVs9xffUcf6ie4zXqOf5LP0+Li6vnuIV6jkep53ireo6v1LQ9
x2XVc9xOPceT1HO8Wz3HWdRzXEk9x2+o53imeo5/Uc9xLvUcP6We417qOf5K
Pccn37Q9x7er57iWeo7fVc/xMvUcx/XzwLiweo4bqOd4qHqO16rn+Pzdtuf4
AfUct1TP8Wj1HG9Tz/F/+vliXE49x+3VczxZPcc/qec4q3qOH1fPcRf1HH+h
nuND6jm+WT3H1dRz/LZ6jheo5/g3/Twzzq+e4+fVc/yeeo6Xq+c4cd72HN+j
nuOG6jn+SD3H69Rz/Ld+PhqXUM9xK/Ucj1HP8Xb1HF+dYXuOH1bPcQf1HH+m
nuM96jm+QT3HldVz/KZ6jmep5/iweo5zq+f4afUc91bP8dfqOf59u+05vkM9
x7XVc/y+eo5XqOc4qZ/vxkXUc9xIPcfD1HO8Xj3HF96yPccPque4tXqOx6rn
eId6jq9Tz3F59Ry/qp7jKeo53que42zqOf6feo67qud4tnqOj6jn+Bb1HFdX
z08Hv6Oe44XqOf6jh+05LqCe4xfUczxQPcffquc4Vcv2HN+rnuPG6jn+WD3H
G9Rz/M+9tue4pHqOX1LP8Tj1HH+vnuMM6jl+RD3HHdVzPFU9x/vUc3yjeo6N
eo67qed4jnqOj6rnOI96jp9Rz3Ef9RwvUs/xqXtsz3FB9RzXUc/xB+o5Xqme
4zMXbc9xUfUcN1HP8XD1HG9Uz/HFH23P8UPqOW6jnuPx6jneqZ7jjOo5rqCe
49fUczxNPcc/q+c4u3qOn1DPcXf1HM9Vz/Ex9Rzfqp7jZ9Vz3Fc9x4vVc3z6
B9tzfKd6juuq53iQeo6/U8/x2Zm25/g+9Rw3Vc/xCPUcb1LP8aV3bM9xKfUc
v6ye4wnqOf5BPceZ1HP8qHqOO6nneLp6jver5/gm9RxXUc9xD/Ucz1PP8a/q
Oc6rnuMa6jnup57jJeo5jrxte47vUs9xPfUcD1bP8Sr1HP9Zx/YcF1PPcTP1
HI9Uz/Fm9Rxfvt/2HJdWz3Fb9Rx/qp7jXeo5vl49xxXVc/y6eo5nqOf4gHqO
c6jn+En1HPdUz/GX6jk+Xtv2HN+mnuOa6jnur57jpeo5jt5ne44Lqef4RfUc
D1HP8Wr1HJ+7YnuO71fPI8HN1XP8iXqOt6jn+N+9tue4jHqOX1HP8UT1HP+o
nuPM6jl+TD3HndVz/Ll6jg+q5zineo6rquf4LfUcz1fP8YnLtuc4n3qOn1PP
8QD1HH+jnuPYT7bn+G71HNdXz/GH6jleo57jv+bYnuPi6jluoZ7jUeo53qqe
4yv9bc9xWfUct1PP8ST1HO9Wz3EW9RxXUs/xG+o5nqme41/Uc5xLPcdPqee4
l3qOv1LP8clZtuf4dvUc11LP8bvqOV6mnuN4X9tzXFg9xw3UczxUPcdr1XN8
vr7tOX5APcct1XM8Wj3H29Rz/N+Dtue4nHqO26vneLJ6jn9Sz3FW9Rw/rp7j
Luo5/kI9x4fUc3yzeo6rqef4bfUcL1DP8W/1bM9xfvUcP6+e4/fUc7xcPceJ
B2zP8T3qOW6onuOP1HO8Tj3Hf2ewPccl1HPcSj3HY9RzvF09x1cP2J7jh9Vz
3EE9x5+p53iPeo5vUM9xZfUcv6me41nqOT6snuPc6jl+Wj3HvdVz/LV6jn+/
av+DZ/gO9RzXVs/x++o5XqGe4+TPtue4iHqOG6nneJh6jter5/jCfNtz/KB6
jlur53iseo53qOf4OvUcl1fP8avqOZ6inuO96jnOpp5Hg/+nnuOu6jmerZ7j
I+o5vkU9x9XVc/yOeo4Xquf4j3m257iAeo5fUM/xQPUcf6ue49S7tuf4XvUc
N1bP8cfqOd6gnuN/Gtue45LqOX5JPcfj1HP8vXqOM6jn+BH1HHdUz/FU9Rzv
U8/xjeo5Nuo57qae4znqOT6qnuM86jl+Rj3HfdRzvEg9x6ca2p7jguo5rqOe
4w/Uc7xSPcdnHrI9x0XVc9xEPcfD1XO8UT3HFzPbnuOH1HPcRj3H49VzvFM9
xxnVc1xBPcevqed4mnqOf1bPcXb1HD+hnuPu6jmeq57jY+o5vlU9x8+q57iv
eo4Xq+f4dCbbc3yneo7rqud4kHqOv1PP8dlfbM/xfeo5bqqe4xHqOd6knuNL
C23PcSn1HL+snuMJ6jn+QT3HmdRz/Kh6jjup53i6eo73q+f4JvUcV1HPcQ/1
HM9Tz/Gv6jnOq57jGuo57qee4yXqOY4ssD3Hd6nnuJ56jger53iVeo7//MD2
HBdTz3Ez9RyPVM/xZvUcX25ue45Lq+e4rXqOP1XP8S71HF+vnuOK6jl+XT3H
M9RzfEA9xznUc/ykeo57quf4S/UcH3/f9hzfpp7jmuo57q+e46XqOY42tT2P
BRdSz/GL6jkeop7j1eo5PlfW9hzfr57j5uo5/kQ9x1vUc/xvNttzXEY9x6+o
53iieo5/VM9xZvUcP6ae487qOf5cPccH1XOcUz3HVdVz/JZ6juer5/hEadtz
nE89x8+p53iAeo6/Uc9xLKvtOb5bPcf11XP8oXqO16jn+K+jtue4uHqOW6jn
eJR6jreq5/jKUttzXFY9x+3UczxJPce71XOcRT3HldRz/IZ6jmeq5/gX9Rzn
Us/xU+o57qWe46/Uc3zysO05vl09x7XUc/yueo6Xqec4vtj2HBdWz3ED9RwP
Vc/xWvUcn//Q9hw/oJ7jluo5Hq2e423qOf6vte05Lqee4/bqOZ6snuOf1HOc
VT3Hj6vnuIt6jr9Qz/Eh9RzfrJ7jauo5fls9xwvUc/zbYNtznF89x8+r5/g9
9RwvV89xoqXtOb5HPccN1XP8kXqO16nn+O9HbM9xCfUct1LP8Rj1HG9Xz/HV
HLbn+GH1HHdQz/Fn6jneo57jG9RzXFk9x2+q53iWeo4Pq+c4t3qOn1bPcW/1
HH+tnuPfH7Y9x3eo57i2eo7fV8/xCvUcJ7PbnuMi6jlupJ7jYeo5Xq+e4wsn
bM/xg+o5bq2e47HqOd6hnseDr1PPcXn1HL+qnuMp6jneq57jbOo5/p96jruq
53i2eo6PqOf4FvUcV1fP8TvqOV6onuM/frU9xwXUc/yCeo4Hquf4W/Ucp5bZ
nuN71XPcWD3HH6vneIN6jv/52PYcl1TP8UvqOR6nnuPv1XOcQT3Hj6jnuKN6
jqeq53ifeo5vVM+xUc9xN/Ucz1HP8VH1HOdRz/Ez6jnuo57jReo5PvWR7Tku
qJ7jOuo5/kA9xyvVc3ymje05Lqqe4ybqOR6unuON6jm++JjtOX5IPcdt1HM8
Xj3HO9VznFE9xxXUc/yaeo6nqef4Z/UcZ1fP8RPqOe6unuO56jk+pp7jW9Vz
/Kx6jvuq53Fz4e+9w8qsTgT7+WL1PW7+G9p87/rZiWA/P/2o7X3cHPmmZJP2
ExLBfn6n+h83I58s/vH8jxLBfl5X54G4mbCt/vF3BySC/XyQzgdx8/XaC7M7
9EwE+/l3Oi/ETZdxn0+44/VEsJ+fzWXPD3Hz5tgfD7Vvmwj28/t0noibVhn/
yPlI80SwnzfV+SJuMg250ue1+olgPx+h80bc/Fzwj4z/1koE+/kmnT/ipkmv
UhUOPJ0I9vNLf9jzSNx0yDyywQWTCPbzUjqfxM3+X277oE7FRLCfv6zzStzM
2riu4a9lE8F+PkHnl7g5U/vmbp89mAj28x90nombVx8r32zQfYlgP8+k803c
NKhw4vFxdyeC/fxRnXfi5vUL73+//Y5EsJ930vknbkYvm1imUN5EsJ9P13ko
bornOJ4cmSsR7Of7dT6Km203bthz942JYD+/SeeluFmd6+Yz265PBPt5FZ2f
4qbZgVs+HHo1HuznPXSeipu9M4fd9vKleLCfz9P5Km4u3vdA2brn48F+/qvO
W+n3x8Sck148Ew/287w6f8VNmStNy7waiwf7eQ2dx+JmVaZ2kZF/xIP9vJ/O
Z3EzosXgn7Yfjwf7+RKd1+Lmz/vb57r1SDzYzyO/2fNbPN3Rr/a+diAe7Od3
6TyX/rr63dBu7554sJ/X0/kubto+3CV/jV3xYD8frPNe3CwqsazmzvTX5e3n
q3T+i5vF7ct0aJ7+c/P28z9X2vNg3GQd/9mpi+viwX5eTOfDuLmlX7Gnp6+K
B/t5M50X4+bQZ/1uarAiHuznI3V+jJs86wttv3VpPNjPN+s8GTd3HB+b92j6
fePt55c/sefLuPmxUXLowvT70tvPS+u8GTdFInf9+PHseLCft9X5M24K1Bv9
YffP48F+/qnOo3FTcO2q9m2nxoP9fJfOp3HTtdWcgi0mxYP9/HqdV+Om5Ok5
zVqOjwf7eUWdX+Om0rrrT7YfHQ/289d1no2bxn/O6vT2iHiwn8/Q+TZuHjj8
x6pRH8WD/fyAzrtxUzd75fFLBseD/TyHzr9xs6HHbRsPvx8P9vMndR5Ovy7H
Tsp+U7qL3n7eU+fjuKm/d1ClJ/vEg/38S52XE6bi4b/u6dcrHuznx1fY83PC
fNKj8qj13ePBfn6bztMJ03Hg3pY3pc8B3n5eU+frhPnt6L0tmqXPEd5+3l/n
7YRp892bbRelzyHefr5U5++EKThgzfM528WD/Tw6wp7HE2b51AV/dW4TD/bz
QjqfJ0yy25vl9reMB/v5izqvJ0xq37zTVdPnLm8/H6Lze8KUfr7luaXpc5u3
n6/WeT5hbtx8uFzJ+vFgPz/Xzp7vE6beoK+GzkmfE739/H6d9xPm7ncGH3ng
+XiwnzfX+T9h1nz8aI6FNeLBfv6J9oGE6ZFn/NVK6XOtt59v0X6QPnfc1/fT
Helzsbef//s/uy8kTP/4oo0tn4gH+3kZ7Q8JM3HKybb/PB4P9vNXtE8kTPtW
414Zkz7He/v5RO0XCXPP0nu/fuSReLCf/6h9I2EKfzXrwcNl48F+nln7R8IU
mv7P5oHpvcPbzx/TPpIwr/ec8Wq5B+PBft5Z+0nC3PbGsUy/p/ccbz//XPtK
wvTpPKjfp0XjwX5+UPtLwjy28JYd9dJ7lbef59Q+kzAlIsP23lwoHuznVbXf
JMySTaM/3F0gHuznb2nfSZj3d9Y8PCa9B3r7+XztPwmz65MmK5rnjQf7+Ym2
dh9KmEaP/JG7eHrv9PbzfNqPEqZ4+Y9+vpDeW739/DntSwlT9J3m/2zLHg/2
8wHanxIm86qD7aek92RvP/9G+1T667sulv+tzPFgP489bverhLm/6/Er9dJ7
ubef3619K2Geats5a7n0Hu/t5/W1f6W/vwNmFs/7byzYzz/UPpYwR0qlGl76
Jxbs52u0nyXMymK5PjhxPhbs53/lsftawrz3QMHZO/+MBft5ce1vCfPQqT6L
VqZiwX7eQvtcwuzMGJ3wZTwW7OejtN8lzMdPta43NRIL9vOt2vcSJu/JB/eO
/SMW7OdXonb/S5gmZw/lHnEyFuznZbUPJkydyBMZP/o1Fuzn7bQfJszcup0n
fngkFuznk7QvJox5f8Weob/Egv18t/bHhPmy71fThu+PBft5Fu2TCbPuaL5/
x+yNBft5Je2XCTP+jwsHP9sdC/bzN7RvJszNkwaVnftDLNjPZ2r/TJgplx++
smxHLNjPf9E+mjBv/m9ama1bY8F+nkv7acL8WHbKll82xYL9/Cntqwnz58wy
y1LrY8F+3kv7a8I0ODrknyxrY8F+/pX22YTZXjTL+3evigX7+cncdr9NmG4v
la77+LexYD+/Xfuu3Qu+a9pkWSzYz2tp/01fn5oMnvD2kliwn7+rfThhjuUZ
f/3khbFgP1+m/Thh8j+fb+y6r2LBfh4/bfflhPn2hwbVT8+LBft5Ye3PCbNh
2o7cuefEgv28gfbphHkwW85UpS9iwX4+VPt1wgzvceBA+xmxYD9fq307YYZ8
nGXbuKmxYD8/v8bu3wnzWvnRK7ZOjgX7+QPaxxNm9eeTPr/8aSzYz1tqH0+Y
KkMav196fCzYz0drH0+Y7MXvqdduTCzYz7dpH0+Y1iNfzT71k1iwn/831u7j
CXN1x/pZvwyPBft5Oe3jCdOzwM/35BsWC/bz9trHE6bF/17tWf/DWLCfT9Y+
njCXl7eYOmZQLNjPf9I+njBli345fv/7sWA/z6p9PH39HNymaYF3Y8F+/rj2
8YR5csH8k636xYL9vIv28YQZ9fH2B2e/Ewv28y+0jyfMlTk3lz3bKxbs54e0
jydM3X7xZKWesWA/v1n7eMKc/ftYi8HdYsF+Xk37ePr6emBAn5+7xIL9/G3t
4wkTq9bn6fs6x4L9fIH28YQp98jIpT1fiwX7+W+r7D6e/v5eGr55e4dYsJ/n
1z6eMP+ua9G9ULtYsJ8/r308ff0uen5V95djwX7+nvbxdH8WNpu0s3Us2M+X
ax9P//rvfH1TsZaxYD9PjLb7eMLUXlYw+7vNYsF+fo/28YSp9tTRUUcbx4L9
vKH28fT5uv6TMx5vGAv284+0jydMjhu+KD/pxViwn6/TPp4wTbP0qH6lTizY
z//uaPfxhNn8wEP7WtaOBft5Ce3j6ff/fY0PbXguFuznrbSP279/RIPiNWLB
fj5G+3jCHBj1dtUR1WPBfr5d+3jCjB6387N/nooF+/nVJ+0+nr6+nK/Z9qUn
Y8F+/rD28YSZP2fTqJ0mFuznHbSPJ8wj0/IVe6xyLNjPP9M+njAju5QoOPux
WLCf79E+njCv5r7QOd+jsWA/v0H7eMLMHvVOocHlY8F+Xln7eMK0/G1bsUtl
Y8F+/qb28fTXN+ifgZ1Kx4L9fJb28YSZ2rhkhRMlY8F+flj7ePrPt874RxuV
iAX7eW7t4wlz19PdBu26Pxbs509rH0+Y6V9nKfzMfbFgP++tfTxhLvWYknF9
kViwn3+tfTxhti4aX7xy4Viwn//ewe7jCbO7d4NRK+6KBfv5HdrHE2bw4qcr
VygYC/bz2trH0/vf7l/v/SZ/LNjP39c+nr6+LJ5Z/ZF8sWA/X6F9PGEef7XQ
jGW3xoL9PPmE3cfT57Psxx9+7JZYsJ8X0T6eMM+9/8GlVbliwX7eSPt4wjR8
bcnZJ3PEgv18mPbxpLn/YL7bt90YC/bz9drHk6bUw690fOGGWLCfX8hn9/Gk
yZm7eeRA5liwnz+ofTxpbsq8fvhLmWLBft5a+3jSjOz3UrPEdbFgPx+rfTxp
hs3IU6vXf9FgP9+hfTxpThRe1DLLv9FgP79O+3jSzL71nk9G28/x/F/7eXnt
40nT7NDzJ4pciAb7+avax5MmdeGB55f8FQ328ynax5NmanzBnmp/RoP9fK/2
8aRZfMfRNw6kosF+nk37eNLEpn1X5LVENNjP/6d9PGnWP9E4el0sGuznXbWP
J80b5beuH3s6Guzns7WPJ82kQvfOK/lHNNjPj2gfT5qtJ4ZN23QyGuznt2gf
T5oOQx78vMXxaLCfV9c+njRz7y+58J+j0WA/f0f7eNIc2Lh+86jD0WA/X6h9
PGleeeS+k6V+iQb7+R957T6eNGNzjb1+5/5osJ8X0D6eNAvfbVC8475osJ+/
oH08aY48s7D2jXuiwX4+UPt40rwz5Hz3uT9Gg/38W+3jSXPb+p6f1vwhGuzn
qbjdx5Nm51cjVyZ2RIP9/F7t40nTtNz0/SO2RYP9vLH28aR5/6kciYe3RIP9
/GPt40lzy0+VLh3cGA328w3ax5Pm6YUTr/RbHw3283822H08ab4bNOX8fWuj
wX5eUvt40vzwzepff1gVDfbzl7SPJ02j6t1X9VwZDfbzcdrHk+bivqofFl4R
Dfbz77WPJ803/RZU+/6baLCfZ9A+njQ37qqS7LkkGuznj2gfT5oGcwa/e++i
aLCfd9Q+njTfPn5bhp8WRIP9fKr28aR5Ptm/ff/50WA/36d9PGkWPdNmWal5
0WA/v1H7eNJcH2saPzY7GuznRvt4+vr5Vo4sI7+IBvt5N+3jSdP+g7syVf08
Guznc7SPJ02X4RVPnJ8WDfbzo9rH06//X2+aPmdKNNjP82gfT5pOQ2tUaTE5
Guznz2gfT5qVDWavzjMxGuznfbSPJ83MBcdu3z4+Guzni7SPJ81jE+c/P2Bs
NNjPT62z+3jSlJ/9U4uKo6PBfl5Q+3jS3H78lmf+HBkN9vM62seTpu/q8tm+
HB4N9vMPtI8nzar8Waa9Miwa7OcrtY8nzcZCdXPeMzQa7Odnxtt9PGkqPhWr
fXRwNNjPi2ofT5pDD3/x8sQPosF+3kT7eNIU2dmkZuP3o8F+Plz7ePrru/G3
jLe/Gw32843ax5Om43+FPtzfLxrs5xc72308aTZtTh0b1yca7OcPaR9Pmuf6
VsjUuHc02M/baB9PXz/LHf3zjl7RYD8fr308aeYf3jn/SI9osJ/v1D6e/v0/
f67stG7RYD/PqH08aZo89L8Bbd+MBvt5Be3j6ddvfOq4B96IBvv5a9rH07+/
pTd3P9MpGuzn07SPJ415deDtyzpGg/38Z+3jSVN47MX+fTtEg/08u/bxpPn0
5VfnP90uGuznT2gfT5pC4/dPytU2Guzn3bWPp9///as+f/ClaLCfz9U+njTL
/ly0dkaraLCfH9M+njTRyiXPvd4iGuznt2ofT5oP7/3ut8eaRYP9/Fnt4+n3
308dR2dtEg32877ax5Pmo301MuxrGA3288Xax5Omc55XH5hRPxrs56c72X08
/ee34XDON+tFg/38Tu3jSXOpzfL5VepEg/28rvbxpDm59NYst9SOBvv5IO3j
SfPBwuz5Tj4XDfbz77SPp88f/VccW1IjGuznZ5+y+3jStO7xeMtBz0SD/fw+
7eNJU/SGpaObPB0N9vOm2seTJtPmav0eeioa7OcjtI+nz1/18tyV6closJ9v
0j6eNP1bP/XGARMN9vNLBew+njQvzszQ/avK0WA/L6V9PGmSe7qXGFgpGuzn
L2sfT5oSn+78pFnFaLCfT9A+njSvj60w9+EK0WA//0H7ePrvr/vbGznKR4P9
PJP28fT5oVKWP/4oGw3280e1jydN5im7b1hXOhrs5520j6evv9PeOTDxoWiw
n0/XPp40ZyqaF3s+GA328/3ax5NmfIl6ves9EA3285u0jyfNrdf99Vzp+6PB
fl5F+3jSTMjQcmuO+6LBft5D+3i63+X3xGNFosF+Pk/7ePr6Vn/kiu2Fo8F+
/qv28aTJsfNQybmFosF+nlf7eLpfX//9zId3RoP9vIb28fR+s6LYjR0LRIP9
vJ/28aR5qco3bzyXPxrs50u0j6f7WznW+6F80WA/j+S3+3jS1Hg0d4nceaPB
fn6X9vH0n3/Nbn3+uiUa7Of1tI8nTb1CL7154OZosJ8P1j6ePr/8WjzbqpzR
YD9fpX08vV9ULlhl+k3RYD//84zdx9N9ajs0/+Abo8F+Xkz7eNIU+2/7yNdv
iAb7eTPt4+nfX+HSc+pniQb7+Ujt40nzSePcLStfHw32883ax5NmyqTNi4pm
jAb7+eUtdh9PmrrV58zIeV002M9Lax9Pmub5by3zz5VIsJ+31T6efn2WadPk
xOVIsJ9/qn08aWpm/euunRcjwX6+S/t40lTtWLTv8guRYD+/Xvt40nzWt2HP
z89Hgv28ovbxpOm+MJZt5LlIsJ+/rn08Zdqtfqp837ORYD+foX08Zf874/90
TEWC/fyA9vGUOfzVz/WaJCLBfp5D+3jK5GxyqNqzsUiwnz+pfTxlXmz3+A+P
RiLBft5T+3jKfLDzpfj9pyLBfv6l9vGU2bts+ZT8v0eC/fx40u7jKVP53Tmn
bjwZCfbz27SPp0z+b6Zt+PfXSLCf19Q+njJLs+QqlzoaCfbz/trHUyZVq1X5
E4cjwX6+VPt4ypwenHn7vl8iwX4e3WT38ZRZv7fzmW0HIsF+Xkj7eMq06Zh7
9uqfI8F+/qL28ZR5bmrzM4v3RoL9fIj28ZR568jWrXN+igT7+Wrt4ylTZerW
0lN/jAT7+blJdh9PmeY99hQb90Mk2M/v1z6eMgcvtZr/8feRYD9vrn08ZYrt
iaz9YHsk2M8/0T6eMmW/PNW639ZIsJ9v0T6eMv0q7Bv+1uZIsJ//29Xu4ynT
8P6Hary5MRLs52W0j6fMldKdR7y2PhLs569oH0+Z+NW8L7VbGwn284nax1Om
UOVpq19aHQn28x+1j6dMq0EjZrb4LhLs55m1j6fMnC4v39b020iwnz+mfTxl
3u//2c2NlkeC/byz9vGU6VVs3aj630SC/fxz7eMpM3hz7Sn1lkSC/fyg9vGU
mTHrh7J1F0WC/Tyn9vGUeezf9bXqfB0J9vOq2sdTZscvi1IvfBUJ9vO3tI+n
zNuPF729zpeRYD+fr308ZRZemra5ztxIsJ+f+NTu4ymz8/uFl+rOjgT7eT7t
4ynzfbWji1/8IhLs589pH0+ZLD8tPNvg80iwnw/QPp4yZ5csW9x4eiTYz7/R
Pp4yv2d552KzqZFgP491sft4ypxZNHR9q88iwX5+t/bxlPmyW7ecbSdFgv28
vvbxlLnj542HO3waCfbzD7WPp8zHJW8q2Xl8JNjP12gfT5kxE3/5r9vYSLCf
//WM3cfTv78b1tXpPToS7OfFtY+nr5/31in67ieRYD9voX08ZTq2vrPXkBGR
YD8fpX08Zf74a/lzIz+OBPv5Vu3jKdN377IpEz6KBPv5lUJ2H0+Zm5d81WX6
h5FgPy+rfTx9fcxUbv28wZFgP2+nfTxlTiZ/GbH0g0iwn0/SPp4y4xtVPrLm
/Uiwn+/WPp6+fhw6+8X2dyPBfp5F+3jKlNgyIrGvfyTYzytpH09/fXct/vp4
30iwn7+hfTxlImP+TNl/z4q3n8/UPp4yX4+MzL30diTYz3/RPp4yD99b7njW
XpFgP8+lfTx9fb6p4yd5e0aC/fwp7eMp89LikquLdI8E+3kv7ePp/j14+8tl
u0aC/fwr7ePp90fpre9V6RIJ9vOTT9t9PN2PwocL1ukcCfbz27WPp0yejOce
at0pEuzntbSPp8zyXl+u6NIxEuzn72ofT5n+P87+7t0OkWA/X6Z9PGWKJwdX
GN0uEuzn8TvtPp6+/jVKFv+ibSTYzwtrH0+//sr2HrW8TSTYzxtoH0+Zxo/+
1HVH60iwnw/VPp4yX6wfu/1oy0iwn6/VPp4yPde+Nu7P5pFgPz//l93HU+au
5f8czNIsEuznD2gfT5m6m46NLNAkEuznLbWPp8xP47asLt0oEuzno7WPp/vW
pUGrpxtEgv18m/bx9Ou3WLkezV6MBPv5fzvsPp6+fhTIfF3XupFgPy+nfTx9
farS7cqQFyLBft5e+3jKnMhX/PVpz0eC/Xyy9vH062fu93VWPBcJ9vOftI+n
zMThN8zeXSMS7OdZtY+nzE2nPngj+kwk2M8f1z6eMlsb/Tk3U/VIsJ930T6e
Mpvz/N3gzmqRYD//Qvt4ymz4vnK3ClUjwX5+SPt4+p+/qnvGulUiwX5+s/bx
9PlrWo0MnUwk2M+raR9PmRbLO7wxuHIk2M/f1j6eMveu71/780qRYD9foH08
fb74r/JnaytGgv38tz/tPp7+/pR4odmRCpFgP8+vfTxltg18Zcil8pFgP39e
+3jKzN1UuujtD0eC/fw97eMp81ChlqUeKRsJ9vPl2sdTZvoT02e9WDoS7OeJ
bXYfT5nhdeYN6/pQJNjP79E+nv7nny1x/JMHI8F+3lD7eMpsqvDztEUPRIL9
/CPt4+nv/9fNdv10fyTYz9dpH0+/f1u82eHcfZFgP/97qt3H09+fZds731o0
EuznJbSPp8y5GflPlC8SCfbzVtrHU6Z7vzxrGxaOBPv5GO3jKXM1b6dsbxeK
BPv5du3j6fP/jEOrJt0ZCfbzqz3tPp4yOfbeemRNgUiwnz+sfTx9/Vr7wysn
80eC/byD9vH015da0yTr7ZFgP/9M+3jKFHxxyvISt0WC/XyP9vGU+fu5e/u/
cGsk2M9v0D6efn9Nz7Kw+y2RYD+vrH08ZS4N+q/GxJsjwX7+pvbxlJk3bmOt
dTkjwX4+S/t4yqzbm3vFqZsiwX5+WPt4yuSaM+WjnNkjwX6eW/t4yvT+rdjW
8tkiwX7+tPbxlLn7u5c7Ns8aCfbz3trH09evbTf3GJg5EuznX2sfT/cn26lT
8zNFgv3898/sPp4y2Q5PX/tzhkiwn9+hfTxlPs1oHQn289n237ea4YxJTvl2
ZvH/Tv/f/z7xGZOpwvCF9f49bY7af79LpjOm0dzHivS9dNpc1M+Lps+lld6+
NPuf0+ZW+98zzXzG9BucvcLev0+bUvrvHZ4xmz7+8sDVv06bGva/h5Y1fU7/
osCxEudOm7b67yuk957389VodPa06W///evZ0uf0Ci3zD0ydNhP172c+YzI+
sOi5RYnT5hv773vLfsacvfPHk8dip81u/fug0nvV/yHpvuN6at84gBchGUmU
zIyysnfSx4pskpGVmcie2QqRvUdZ2WQTRYgnZK/slbPt7xlfK+N339fvz/P0
PN/O95zrvj7X28tz33VmvCnyQcMnvl9MERvKPBwbEKBpKEDnH7NcfjDuz2hF
QyV+PqqrDVW7tqiYIGloQecn2nAnI2H/DUFDX34eixubc+3Bq3/maJhM5zWw
ucjV5WX1txpW8v3c3dl7itm5uN9rDQdpf0gbHpe8t2HZSw2ZfP+4kqzPqX3z
XXiu4S3tL2WDyzDHJ1+eavjF/391T+aY9ssLVHyioSSdp2zDid0XtvTM1lCX
n7fqZcPTJ2HL4x5q6ETnN7G6XeXzNu2+hgh+vksZG57dlNd8vqshhs5/YHN9
dvieinc0bOX7yZZj6ywozKP3LQ1nab9JG3ycNqtLb2h4yPejq2DD6taCZ8Z1
DZ9pfwsbys37u89+Vfv/+esVbWi94NT6mpkaKtP5zGzuGpaVM+SKhkB+fmtl
lvOznZZtztAQRudB2eAUXWfdvYsapvDzYnzY+why+5n/goZVtP80m0vKTUoP
PK/hEN+ftirro7GlX09L03CV9q9kfbf5o37HzmrI4fvhVGdzZp8RjbQUDbm0
X4YNc2smjKl4WoMHP8/dzwYlpLlD/5Ma6tF5z+zzjhS3rT+uoTM/P642m3MG
f2h+76iGkXS+FJuLHy0XCx7REMvPn6lrQ9zpTKVtsoZttJ81+3xjQND8gxpS
+X639dk6uuT97/x+DY9o/yw2l6956f5jr4YvfH+dhjYklw1b0HCPhoKruc9t
WBM2osvEXRqq8PPhG9vgOP/2xKM7NYDOm7Shg3N/28ftGvrx8+iasvo59Dqr
+jYNU+m8KpYLAyvmjkzUsJrvf+/Prvuacfu2aEim/bH5vgQVx8ibNFzj++cG
sHptFH2oykYN72g/LjY3nbvWavh6Db/5fj2BNvS4+aLenrUaPEdyn9tw917s
TGm1hvr8fNqWbH1OWFHGZ5WGLnR+pQ3mihslIlZoiOTn27VmfTYof8T+ZRoW
0HkZNsz5XNz1fbyG7Xw//bas3rwuudZcoiGN9ttmc8+GFyPHxmnI5vv3tWN9
ZmQjz+MLNXyl/b1s2H1nRzkzVoOLK8vzYPZ8Wn2Y2ThGgw+dZ83cN1GuPXOe
hpb8vNuObM5tP7TZxTka+tN5mDasEusl5JmtYRo/X6ezDe23+vRoP1PDGjp/
g60vB9dBy6M1HOb783dl6+XRpYwH0zRcp/0+mfvcXGZ4TtUg8P0Au9uQ8v5S
3MDJGv7QfmE2XLhy6v3uiRpKKazdh9hQsElq0ofxGhrQ+dg2GCV3Hq03TkNX
fn5uKOsHwwKLzRijYRSdx2XD614R1zJGa1jIz+vpY8OQsI/3nUdp2EHnedhw
u1BSnR4jNZzj+wOHsfUY2F/YMkLDY9o/lLnC/KwJwzTY+P6C/Zlzh9Zq4zdU
Q6GV3OfM1cZn29TBGnwvsHIeaMN3fyfj0iANrei8bRuaFAhq5zJQwwB+fl+4
Ded7LPoc2l/DdDrfi9VLUIK6I0zDWn7+zxDWPwLDGn7so+EI7SfO1nfWpkeN
e2vI4vsND7MheGvNq7GhGkTaj9SGkL0fnO+FaPjL9zcaYcPP3EPby/TQ4DWC
+9yGlWrruMhuGhquZ3k+0oZdr5dcSumioRud3836W0zPjnk7axjNzwMcxRy6
Z4Zvj44aFtF5YWz9BD3suSNYw05+/kAU65+rGj783E7DedqfnN3Pi+lJAUEa
nvD9i8faUCV58uVlbTTotB+aDYdP/qv3spWGwkVYno+3Yckd06jRUkPVAO5z
lhd5qznNCtTQOorl+UTmiPgpI24FaBhI54eyekk/4VG2ucZyl+X5ZOZI31TP
sc00rKPzx2w4NHNw5MUmGo7y8wymsv62aYFzscYabtB+5zzXf30f0lCDxPdP
nG7DyUnbG5+ur+Ef7a9mQ9SF4Mz89TSUlliez7AhVHu4M6yOhkbu3Oc2lN3p
cftwLQ3d+XnDs2wofO5zkIOfhig6j9SG9Ab1i4bW0BDHzyucw+ak+herHKim
IYnOP7Eh02lM/G9fDen8fIR5zGnlPQJ6+Gh4Svun27C27KaAfZU1GDzPY1k+
XrmxNLeihiLLuc9tGPBziW8Pbw3VzrM4Wsj6zaNjrvvLa2hD55MzV8R5tftT
VsMgnudxNpSfkHSjZxkNM+h8UzZ3uldOOOSlYT3P8yVsDvOaedaxlIZjdJ4K
+z7dYiuGeWi4yfN8qQ2eBzyfHS+hQab9W20YFODx0tldg0ND1g6W27AiuF+N
IW4aygzjPrfhWq2Mq2muGhrzPF/J1tfEKkeKF9XQg847t+Fc+rCcqMIaxvA8
X83y+1W/8KsuGhbT+Wr8XBuleoWCGnbxPF/L8iFWwowCGi7Q+Sw29A+pl/Qo
n4ZnPM/Xs/pYcahLbScNJu0Hy1xzvFZQfB4NRQuxr7uRzWFhmxdLDhqq+3Of
s9/fKatEy38q2vI832xD9qjET4l/VITT+enMXWlfi/7IVTGT53mCDfeG7J4V
+kvFBjqvjdVH8vr6J36oOM7zfCtb7w67GhT9ruIW7Q/P+s+Hg3Oj7CoUnufb
WX17LnO/YapwPMV9bkO/kCqGr6GirMDyfKcNnZaEll5kU9GE53kSy7trv5aJ
X1SE8DzfxfLI/1u71p9VjKXz2Fk/rOvbKemjiiU8z/fwcyBGb3b4oLK+zX1u
w9DopNqDNRUXeZ7vY3Oi4+EiGYqK57TfvA0t54xq5C2rsHieH2DrLTtt73xR
hetS7nO2PtzmDHr3TkWNNJbnyTYMC1sX3jpHRRDP88OsHxmvDux+o2Iwz/Mj
Nkxo5e+f77WKWXQeLHP59WXuI1+q2Mjz/Bir18onG954ruIEnSfHXOq+clvN
Zypu8zw/weafyQ5dVz5RodL+9TZ88P8QpGeryFOfxfkpNr/O81sU+khFuSHc
58ydkw8USn2goinP8xQb3kbgeZn7KnryPD9jw6arDz/Pu6tiHM/zs6xeSrXt
IN1WEU/ny7J6d5r6MfiWij08z9NsmN+xffaRGyou0Xk2fJ+2rXnds1S84Hl+
nq3/6X1mRF9TYaf98G3INyas0ZtMFcUKsnZ1wYZCTxc2afufippNuc9t6OaU
Pu/QZRXteJ5fsuF3v3dF3DJUDKHz5m0IG/j03fSLKmbzPL9sQ9KB+blv0lVs
ovNqWb+1LvVrd17FSZ7n/7H6LRH970iaijt0Pg7fF2HZ+5KpKjSe51fZ/LX9
Tam5Z1TkPcF9zubBej1XKKdVlM9hr+O6DR4fbrfrdkpFM57nWax/lq8TlHpC
RSjP8xts3mgxcEnF4yrG0/n17L9/4F9s2VEVS3me32Lrd1byK+uwir10Xp4N
JX+s/TwoWUUGz/M7bB4r+7j1jYMqXtJ5O8ytT3q9anBAZXMRy/N7NpSo/TNt
+z4Vbku4z9nnt979suBeFX5nWZ4/sOFdp6atpu5W0Z7n+UPm2sStH3KSVAzl
ef6IOW3r6aedd6qYw/M8m82zd4Y7p21XsZnn+RMbftxcM9tnm4pTdP6eDWOC
vBuuTVRxl+f5M5an+e21/21R8Z72+2f3a7PGjNmswqkuy/MXNszOdfryfKOK
CuHc5zYENHU52X6DCn+e56/4vlvvU1PWqejF8/y1DeP+LMlTZa2KCTzP37B6
KHNn5drVKpbRebw2DF+fONBxlYp9PM9zWD/5/HzchBUqLtN5fqw/ZIy98naZ
ilc8zwUbimQE9O22VMV3Oj+A9dOTfnUvLVFRvADLc4ldT6vcsc5iFbUac5/b
MNqhwL4di1QE8zxX2Prpd6FNsYUqhvE8V1n+7fWrHBOrYi7Pc80Gm2fztsZ8
FVvofF8btv25u2/YPBWneZ5/sGFR6t2Oj+eouEfnCbH5LMO7bvvZKj7wPP9k
w5+dyb3TZqrId4z7nP37f3pdrDlDhfcb/teR2M+X5x+5fbqK5jzPv/I/F9vT
3W2ait48z20sz5aVnLVwioqJPM91G2Y8bKV8n6RiOc9zg80Dua5royaq2E/n
BbP51nfk3LfjVVzheW7ZsGdJ7eSe41S8pvOJ2PsY1aVU1hgVP3ief+P7Iidf
DYhS4R7HfW7D9Xp1Tp0YpaJ2CiuXH8zDxS7n+Eaq6MDz/KcNxfsHd90aoWI4
z/NfNozPOJzrNkLFPJ7nueza8Ym2eJiKBJ7nv22oYCaX/DtERQqdP2xD7bke
sVMGq7jP8/wvy/ftf2p9HKTiI513xOaJ4R28hg5Ukb8297mOq8a7Ns/7q6g4
kPtcR6t5x45076cigOd5Xh3zeib0zuqrog/PcycdObeWBrbso2IS+VxHap9R
I1J7qVhBPtfReEb5W3VDVRwgn+tod3Xt+IMhKv4jn7PPE4+GVOqh4g35XIfL
yv5TErup+Ek+17F4TUx2ia4qSuTjPtfx/XbBySs7q6jD87ywjoP1Xndz7qSi
I8/zIjrK/CeNju2gYgT5XIeysWDm7/Yq5pPPdRzNbth/ejsVieRzHb9SutU1
2qo4Qz7X0TCuTZuxbVQ8IJ/rmLPr5zqtlYpP5HMd+2b0rzS8pYoCR7jPdRRf
HvLlbaCKSq+4z3UkRWV9799CRQue5x46tp7fF/isuYq+PM89dWyr+/RKqL+K
yeRzHbNWt1n4oKmKleRzHY1OPo7t2kTFQfK5judzpl+81UhFJvlcx+RPxZt0
aKjiLflch73A2k/X6qv4RT7XUfnjmzdt66kouZD7XGffWyzyXx0VdXmeV2Cf
f33pjFa1VXTiee6tI0+HixUz/FREkM91VNoTmR81VcSQz3W0bDel6sXqKraS
z3X0O3JrYYtqKs6Sz3WcHhlW/oKviofkcx0Z7s5WgI+Kz+RzHQUHX8l3obIK
Zz/ucx0+hSb3bFFJReX+3Ofs+YhOry94qwjkeV5dx9PrQ3cFVlARxvO8po7C
+6bvvlROxRTyuY7qs2vntCyrYhX5XMf1PpP6Ximt4hD5XId779qF23qpuEo+
13Fmd5fcq54qcsjnOu7MPu8T7KEil3yu467fsGU3S6jwyMt9rmNG0bp+XdxV
1ON53oCth2VFnO+7qejM87yhjnvl1PI9i6kYST7Xca3zgQlPiqqIJZ/reHEs
4E9YERXbyOfsfj+vynxdSEUq+VzHkbQV14a4qHhEPtdR93nFvIqzii/kc3Zd
vunM0QVUFEzmPmfPY1R6za/5VFR5wX2uQ05O8JzipAI8z1vo2CFcbPEzj4p+
PM8DdfxXuuT2uY4qppLPdYwaH9/UyUHFavK5jvwuzkWW/lWQTD7X0anSnDLF
/ii4Rj7X4fU3e9jGXAXvyOc6ovVcuewvBb/J5zpmDnqTtPuHAs9Y7nMd9VMi
N9X4rqA+z/N2OnZPXnzthF1BF57n7dl686lap5mlIJJ8riPfiIYPMgwFC8jn
OjyfJx4O1hVsJ5/rcGzS8fL9rwrSyOc6Ylv5uYZ9UZBNPmfrOav2xnefFHwl
n7P1eyiw9+iPClz4H2d31ZH7MLib+V6BTxj3uY64Zv4xszUFLXmed9exTPr3
MZ+qoD/P8x46mqtxq1bJCqaRz3X8HJIe5SUpWEM+19EtdsX83YKCw+RzHc9i
1Tu13im4Tj7X0Sz5bM/UtwoE8jnrX90/urV5o+AP+VzH/Yfjne++UlDKkfuc
3X9S/SZhLxU04HneT8eUphW3S88VdOV53l/H4PLVW0x4pmAU+VxHgNakxO8n
ChaSz9n9NmleecljBTvI5zqqpHmPLpGt4Bz5XEdgtSfazocKHpPPdXTs1GFH
rQcKbORzHWPtI1ecu6egEH98Q3XUyO99qv1dBb7PuM91dB4VXuzxbQWteJ4P
1/HWo8TeobcUDOB5PkJHBXe/ibYbCqaTz9nnjdswZW6WgrXkcx0tggKPFb6u
4Aj5XGfzQomKiVcVZJHPdfRxL3CzeqYCkXyuI2Ze3kOpVxT8JZ/reNj9R0b7
ywq85nOf64h4+6jo00sKGvI8H6uj/KqF6yIuKujG83ycjk33fnT9lq5gNPmc
1VPZCq3izitYRD5n+ZErj/I4p2An+VzHcIeAG/tSFZwnn7P6zHINb3JWwRPy
uQ7pT7eaWSkKdPK5ji+hH2uFnVZQmI+7U3WUWnk/4sNJBVX7cJ+z/jn1y+NZ
JxS05nk+Xcf6nAazihxXMJDnebQO6+Sq3juOKogmn7P19Nw2st4RBevI5+z+
O7c79l+ygqPkc/b7Xef59T6k4Ab5XMefekvfagcUSORz1s9v986atV/BP/K5
jn95s5Wi+xSU5nE+T8e3Arr/rj0KGvE8j9Fxsfi2zEa7FXTneR7Lnveo6wtu
JCmIIp/rqD0gPHrgTgVx5HMdE4NCd+nbFSSRz3XsWbrBMW6bgnTyuY7MxOIb
S29V8JR8riPSPBd+LEGBQT7Xccpj7qC2WxQU4e0vnvWXDZ3WPt+koNoT7nNW
XwXdc8dtVNCG5/kyli+emZudNigYRD7XUWxc16iEdQpmkM91/L6WNKnuWgXr
yec61shHjl5breAY+VzHlk1DKwxcpeAm+VyHR8qxTHOFApl8zuYP70Xbly5X
4MDLZS2fPx4errhMQRn+etfpOJCw5GtqvILGPM/Xs3zYuTGi+xIFPXieb2Dr
S/jkpsUpGEM+11Fi8ix93iIFi8nnOmwT6+crtVDBLvK5js/583Q5HqvgAvmc
9dPhL7KCYxQ8I5/r6Ho1OfrdPAUm+VyH34SIATPnKijKubqV9Y/Tvya7z1FQ
vRf3uQ79fd9Lh2cpaMvzfLuO5VMmBrabqSCcfK6jWkZD/W20gpnkc5YHrdc9
nTFdwQbyuY5es+bo7tMUHCefs99nioFHpyi4RT5n80fA2UvBkxUo5HOWD6Y6
WZyowJGP93vZ7z8f0X/uBAVl+Ti+T8fZoCrTvMYraMLzfD/L82C3zNNjFYTw
PD/A3vfC8kHdxygYSz7XMTUz4OfH0QqWkM/ZfPJqQM7iUQp2k89Z/e4f/6ty
pIKL5HOWr0Ui2mdEKHhOPmf//e+61weMUGCRz9m8GXV5xs9hClz5+HKcrb+B
zuEbhyqowceNEzpuPv82rcEQBUE8z0+y52+fc/l+uILB5HMdF26uDBw3SMEs
8rmOIfNKfyk0UMFG8rmOFS2L3z/YX8EJ8rmOtW1HSu37KbhNPtex+qZLTaWv
ApV8riO89JfdC/soyMPbfZqOVQvzdKvcW0E53p7P6RgwtJnflVAFTXmen2fz
asmFzYf0VNCT53k6e77O2bMdQhSMI5/raHustG1HdwXx5HMdWNhhA7op2EM+
Z8+rUMiYt10UXCKf6yj3yGfqvM4KXpDPdewad+ZYhU4K7ORzHU6z7WUyOigo
xsv5P/Y8krLTBgcrqMnLL1OH6/KgeMf2CtrxPL/K13OzpbuCFAwhn7N63rA7
vU1bBbPJ5zqS/ad4y60VbCKfs3nk+LaUuFYKTpLP2fq47za7WksFd8jnOh5N
vzL5ZqACjXyuQ1uVtHVMCwV5Oc9vs3p0TvpWNEBBec7pOyyfn52MOeGvoBnP
87us/zncaBHaTEEoz/N7bB6Pf1zjexMF48nnOv7G3AxOaKxgKfmczTt5Eja1
aKRgL/mcvb8ajT3fNVCQQT7XUa/SmusL6yt4ST5n83WpbQeq1VPwjXzOfBHU
+dztOgrcOD+e6rikrf49obYCP86FZzoaBA8cX7KWgvY8z5+z+fTU7uLnaioY
Sj7XcXleb2VQDQVzyOc6phWO/JC3uoLN5HM2n1y8Wf5gVQWnyOesPztNXNDV
V8Fd8rmOWyFdSllVFLwnn7N+6xPyektlBU58XMth84TjpIeopKACH6/esfc9
acd32VuBP89zQcfoQnc6L6+goBfPc5H1s4jPD+qXVzCBfM7yxdeMe15WwTLy
OZs37fej5pdRsI98rmND7Iz5VUsruEw+1xGy+G3m3VIKXpHP2fu4Ym86zVPB
d/I5m5d/H31VzkNBcTq+g9Wz499jV0soqEXbebP7PfD45Fh3BcE8zz/pOH+n
mlyyuIJh5HO23kI/tLtYTMFc8jnLh2pFnkW4KthCPmf9ovnCza5FFZwmn7P1
Ftd6SWphBffI5zpGuDTfP6SQgg/kc5bndwfbXVwU5OPL12TP992+SaedFXjz
5Wbp8A5zqDCogILmfHnYdQzsMfhXgfwKevM8/6bjx+c0p5NOCiaSz9n8EeYQ
OCCvguXkcx2Frvruy59HwX7yOcvPUd4tTjgouEI+Z//9wpw8A/7JeE0+Z+9j
UL/v+f/K+EE+Z/2gdUzpk79luPPb+6Nj/MLgMQNzZdTmH/eXrcd5uz85/5LR
gef5Px0j1y1KPP1DxnDyuYFB1YXowd9lzCOfG1hz7PDCwt9kJJDPDXRMfHYx
1ZKRQj43MD8yrOoIU8Z98rmBrC2VLroZMj6Szw30Ta264KJNRn7OrQIG/vQc
MC3qq4yKnEfOBkrmPb2p1BcZATzPCxpYOrSSevWTjD48z10M3C6ZOHzyRxmT
yOcGbl1zK1bxg4wV5HMDps/M93c1GQfI5wa8P1y3zVZl/Ec+N7D7/hefmoqM
N+RzAw22CUueSzJ+ks8NfPLa5LVElFGCj5NuBjp4OjxrLMiow/O8uIHSY9wy
5RwZHXmeuxtYaL/4ev1bGSPI5wZ+b/xdpe0bGfPJ5wYC/C9uMV/JSCSfG2h1
73vz3S9lnCGfG2jbeVuhni9kPCCfGzh3ZJdz3ucyPpHPDQR9y61/6qmMAjx+
Sxs4W3vb0mFPZFTicVnGgHPETNcSj2W04PFW1kDIicWXMx/J6MvzvJyB+zXT
dk59KGMy+dzAnW95jvg+kLGSfG7gSLMw5ek9GQfJ5wbeVDzeOf6ujEzyuYGn
Qu5b/zsy3pLPDbidqbvz0y0Zv8jnBpxetl6x/aaMkry9VGHPe5Pv/u43ZNTl
7cDHwNVG9z/nyZLRiS9fXwPtnRsOSbkmI4J8biBnRDvHyKsyYsjnBo4m594p
nSljK/ncwLGA4Ot3rsg4Sz43cD7G+/P8yzIeks8NxL6PRsMMGZ/J5wbmakEX
1YsynPnrqG3g149ZoxIvyKjMH18ddr+Jrq26pcsI5F+3roHxofa2ec/LCOO3
V4/V6/GKU8+myZhCPjcQ2ir+QVSqjFXkcwOu27z7eZ+VcYh8bmD74FdFH6fI
uEo+Z8+/9omv8adl5JDPDVQ6uu534CkZueRzVn8rohtZJ2R4cA42NZB/fmjC
weMy6vE8b8bqP7BszfBjMjrzPPc3UD0uUy1xVMZI8rmBGmVb3795WEYs+dzA
khvx0vxkGdvI5waaDlxdpckhGankcwPHkzuu/nxAxiPyOXu/K49U3bNfxhfy
Ofs85ciHfvtkFOTjcysDURtbPnfbK6MKH3dbG1Dj+5lZu2WA53kbA12P25rO
3yWjH8/ztgZO//1+sEmSjKnkcwMrxo9o93WHjNXkcwMH89Quun+7jGTyuYG6
F9o5hm+TcY18bmDrwT0VPLfKeEc+N3DmacCoewkyfpPPDawb4PRm8RYZnnw8
6GRgWYhtTsvNMurzOO9soMVze/DPjTK68PjtYmBeSRec3CAjknxuIKJepcFR
62UsIJ8baDagweEq62RsJ5+z93+zfuU3a2Skkc9ZvaWUvLpptYxs8jmr3wEP
1vRYJeMr+dzA/rz94wutlOHC22mogaHm/uSry2X48PbX20DVmUd+zFsmoyVv
V30MNP84eIL/Uhn9eXvpy+px+9ni9iUyppHPDdw09r09tljGGvK5gSodqjwd
HSfjMPncwIKCPj99Fsm4Tj43MGrn9qB3C2QI5HMDfebFpW+NlfGHfM7qt+zD
gX1jZJTi5RLOnrc1rXqJ+TIa8Nc72MCPRaMr3J8royt/HUMMTO+zC8vnyBhF
PjegG+5Lg2fLWEg+N7BaPf3XaZaMHeRzA8NvzNx2eYaMc+RzA+H1+kfMjZbx
mHxuoMuFTmHNp8uwkc8NPHJtPe3HVBmFOH8jWX3db3AhZYoMX87VUQYGJ3vU
njxZRiue56MN3OiRk1V3kowBPM+jDCyfEbfiywQZ08nnrP5e/511eLyMteRz
A9MCsH70OBlHyOcG6vVv8aTaWBlZ5HN2f3m+tlKjZIjkcwOb/3V4une0jL/k
cwN+Pm03Dh8lw4uP95PY+uv4aG7lSBkNeZ5PZvnU4fNqIUJGN57nUwzUz7fk
dtIIGaPJ56xfDd5Sb8hwGYvI56y/tPPM8B4mYyf53EDk7u/Tc4bIOE8+N5Ac
VTds52AZT8jnBupsPDtscLgMnXxu4HP5BZu8B8kozMehWQbG5I+3cgbIqMrH
l9kGLvW4NDOpv4zWPM/nsP7nUrbG0H4yBvI8n2vgSeCGPJXDZESTzw30c6zo
JPWRsY58zu5/VErtvb1lHCWfG/i2Jjg2opeMG+Rz1l8T7/+tGipDIp+z75Pc
Zs/7EBn/yOesXrVNk5J7yCjN230cWz+x/40a211GI96eFxu4fDA9vk43Gd15
O11iwL5+xkO9i4wo8rmBnXNtbU53lhFHPjeQttfzzbROMpLI5wbWd5F3Nuso
I518buD1hW7LfwfLeEo+N7CpdZedl9rLMMjnBjz8sl/FtpNRhC+PVQb+3X3R
ql2QjGq8nFezfF3Y517BtjLa8PJbY6DMwZaL7rSWMYh8bqDAjuXD1rSSMYN8
zurvVr3RvVrKWE8+Z+t7i+8WL8g4Rj43UGzaENvrFjJuks/Z/JP9bPyuABky
+dzAhRoLPEc2l+HAP26zgWCrt1rTX0YZzvMtbP0f6/jW1lRGY57nCSxP34X+
S2kiowfP80QDtqJj2s9qLGMM+dyAz9W4sy0byVhMPmf1vC6xW/6GMnaRzw2M
LZLkeru+jAvkczZv3FrxfU09Gc/I5wYeR/Yt0LeuDJN8bqBX3PfA8nVkFOWc
2WXg6/Uh26VaMqpzfuw28P7xCp9kPxlteZ7v4f13UvbEmjLCyeds/RXOn9y0
hoyZ5HOWt1tw8F81GRvI56xfpJe8d62qjOPkcwNGvXllV/rKuEU+N+B+btKa
Xj4yFPI5q08vtVa5KjIc+fh3mPWrUo90qZKMsnxcO8LuL7bW68MVZTTheX7U
gFL981cmQoTwPD9moPc75xotKsgYSz43MC5m+rJ85WUsIZ8b6KTUKXG3rIzd
5HO2vr5Wy9xYRsZF8rmBlrFhieGlZTwnn7N8X5S6pZqXDIt8zupDCrike8pw
5fF2xsDJla8LnfeQUYPH0VnWP6PXzFtYUkYQj49UA2s3dyvdtYSMweRz1k8+
FH3l6S5jFvncgBx1LfOdm4yN5HM2z3mPzU4uJuME+dxAEddfLtNcZdwmn7P1
2mp4ZMuiMlTyOcu7q7s+uRSRkYe3g0sG8h05vOlxIRnl+PLNYPVSdMaonS4y
mvLldtnAT8d/Q6IKyujJl8cVA1v2Nopp7CxjHPncQLZXieuOBWTEk89Z/SxY
0+BOPhl7yOcGXFz2XtvsJOMS+Zzdz4ug+cPzynhBPmf5UzlqcN08MuzkcwPX
ShUe+dtBRjH+dW8YmKNXWJ/1T0JNfns3DXhp29T1fyW04x93i80X/nOGDPkj
YQj5nM+rKY61f0uYTT5n+eDQIuvXLwmbyOesvzgWTrn+U8JJ8jl7frO9stb/
kHCHfG5gz+UBjkO/S9DI5wZmVrkzuM43CXk53x4a+O/3EOW3JaE859Yjlgd7
i6+9aUpoxvM828DeOU+GbTYkhPI8f8LmWXVP/whdwnjyOcvX9lNnNLRJWEo+
Z+/TGRfyfJWwl3zOvLDpp++DzxIyyOcGMGzrmR2fJLwkn7Pnn1N+zLiPEr6R
z9l8FBfdvsUHCW58PH3N5rf7O4MLv5fgx8fJN8w/zVeNf6lKaM/z/K2BsI7N
0w8pEoaSz9l8HrO19kxZwhzyOfv+ow9d6yBJ2Ew+N/Bg9YCFXqKEU+RzA28X
HBr5/p2Eu+RzA6lPlk1Iy5HwnnzOPFDhx/b4txKceJwr7Pn9UIywNxIq8PhV
Wf397TamxmsJ/jwuNQNTHtQolPtSQi86TtuAg8f4e7deSJhAPjdQfnKJtK3P
JSwjn7N5bF3xrLHPJOwjn7PnWWXI78CnEi6Tz1neP/veq9gTCa/I5wa6Dbub
/S5bwnfyOcvj2a+iTz2SUJz+ug/Luxyv1oseSqhFf/zH5pMuc+v2eSAhmNoB
mwcXOratfl/CMPI580enxNm5dyXMJZ+zeWt0mxd37kjYQj43kHFYH7DztoTT
5HMDhYVtTpNvSbhHPjfQ5BUeBN2U8IF8zubFCfeulLohIR9/vT8NVIhu+/zj
dQne/HX8YvPa3Y0lLl2T0Jw/vlyW/yEXp6y9KqE3/7q/DTRWT/4ckSlhIvnc
wKqJY3Y3+0/CcvI5y9cXwsQiVyTsJ58bSC9SdMS7DAlXyOcmlvySZ6dckvCa
fG7CY93QtPiLEn6Qz03cvj2r9KALEtw5L51M+O+svrN+uoTanIP5TJQoOLxj
gfMSOvA8z2+iQf7KXq/SJAwnn5tYvWVQ4ROpEuaRz020yipaJe6shATyuYlZ
CTUH9z8jIYV8bmJFmSMZdVMk3Cefm3gXtiwo/2kJH8nnJoyIi19enpSQn4/j
RUz07ROYfuKEhIp8fC5q4kzrvEcXH5cQwPPc1cTVNvkyBx6T0IfneTETHaMD
/jY4KmES+dyEl2PSAJcjElaQz00UzVPzbU6yhAPkcxNuux4uOntIwn/kcxPF
Cq3uvvKghDfkcxO/R/XHiAMSfpLP2fP64hcSsF9CCT5ueJqYfvv3Evd9Eurw
PC9lQm/6n/hhj4SOPM69TNQeGz30ym4JI8jnJsrvLZEvYZeE+eRzE/srrL41
MUlCIvncxKHyYkqHnRLOkM9N5Cr5MivukPCAfG5iWIbN/nObhE/kcxPb7Ymd
Hm6VUIC3Z28TvbP/ZR5KlFCJt9OKJqocKTF0QYKEFrz9VTKx8tHDSgO2SOjL
21VlE3m21y/QaLOEyeRzE89H+LkW3SRhJfncRM/Fqf7qBgkHyecm1g+5F5+x
XkIm+dzEzt6jfm9ZJ+Et+dzE0Ftz105eK+EX+dzErqrOnbuskVCSl19NE05P
/lSrulpCXV4ufiYKtu1b3XGVhE789dZi70dw7fJyhYQI8rmJtpXLrU9ZLiGG
fM7e/5zov6uWSdhKPjfRZnTp5aOXSjhLPjexbXhuQFC8hIfkcxNBH93dvJdI
+Ew+Z99/3gDn3DgJzpzTDU3W3+9UerJIQmXO30Ymuknhg08slBDI87yxicir
hS4vXyAhjOd5ExNDHt9oGxkrYQr53MT83Ws/tomRsIp8buLu5UEpFeZLOEQ+
Z/V31XdX7lwJV8nnJmxtxRNP50jIIZ+bSHq5XDo1W0Iu+dxEU9+y/qtnSfDg
XAhkn58Zf3LMTAn1eJ6D1WPfu106zJDQmed5SxPvlwiFfKMljCSfmwj8ffFT
nukSYsnnJnYPHGB7O1XCNvI5q9d+pzwuTJGQSj43cWtXenjCZAmPyOfs+72f
cGv6JAlfyOesHsWssF4TJRTk41V7tt46XHBpMEFCFT4OBbP1/aTdm2LjJYDn
eQe2/tsPyv4yVkI/nucdTTQa8PvT7TESppLPTZR55lUtOUrCavK5iYHzjy2K
Hy0hmXxuokC5M/kiR0m4Rj5n9xfte6BdpMT6BG8IJr4P/jnGZ6SE3+RzE7P3
Vg11ipDgyeOjhwml1KGB4nAJ9Xm7D2Gfv3pG/JVhErrw9tzTxD5x5dOkoRIi
yefsfj4L7WOGSFhAPjdxPH7ci8GDJWwnn5v4tLnGqpbhEtLI5+z6t2uE9yAJ
2eRz9rwSPMMdBkr4Sj5n/bav/8yc/hJc+HLrb6JexYlnM/pJ8OHLY4CJczmn
PZLCJLTk5TyQ1Xvc300xfSX05+U3yMSOPO2bD+0jYRr53MTYjosd2vSWsIZ8
zt5/z1S1ci8Jh8nnJsJKPbI5hUq4Tj7n/f1+GSVEgkA+Z/V/5WDk9R4S/pDP
TczZ1+fpge4SSvGPG2HicetHI5d2k9CA53mECWFrydJjukroyvN8pImz6Z5f
unSRMIp8zn5++KFYp7OEheRzk587lOvWScIO8rmJFw37NLQ6SDhHPjdR8Uvx
VU+CJTwmn5s4fS6qUFp7CTbyOavHE/0OJraTUIjzaJyJKx+fRc4NkuDLOTPe
xKBFbzsMaSuhFc/zCSYWbR3ZuW0bCQN4nk80kdNj9ISqrSVMJ5+biMvKSXFp
JWEt+dzED5/Msl8g4Qj53ITP2iJ7HwRKyCKfs/fX5EzXlBYSRPI5+z6tz3pt
CZDwl3xuYoxQMP+c5hK8+PgXbUIL3u8+xF9CQ57nM0zcP7ikdVAzCd14ns80
Man5/rXVm0oYTT5n67fx77xFm0hYRD43UejJ/I1GIwk7yefs531qd3zaUMJ5
8rmJ5F9/yqc3kPCEfG7ilOP7Ekn1Jejkc9ZPTmg14+pJKMzjMpa9n27fhkXV
lVCVx9sCExd9C13oXkdCax5HC9nzjvFu0ri2hIE8Phax5320zsMytSREk8/Z
+vxTb6Wjn4R15HMTEzK8o9QaEo6Sz0386myPvFNdwg3yuQnr54HFp6pJkMjn
Ju54N7q+paqEf+Rz1o/Lras631dCad4OlrP31yX9QISPhEZ8+a4wMc7tUMcu
VSR058ttJcvb272KNKwsIYp8zt6PkGorXUlCHPncxJNzty3HihKSyOcm1l5a
6vW+goR08jnrFwM+DbpfXsJT8jnL278fMs+Wk2CQz0008ZjfaUdZCUX449tg
ItFjrxFXRkI1/nU3svcxpee5caUltOG3t4k9n70Ld/X2kjCIfM7ur0r95MBS
EmaQz1l/juqV7espYT353MTGH2o5Vw8Jx8jnJhw6i4u/l5Bwk3zO+oHasniO
uwSZfG5iSrdf6VnFJThwDm430dKl4JITbhLKcL7tMJGwM2JyQjEJjXme72R5
v63wvAWuEnrwPE8ycWSFdWhMUQljyOcm0hxKfe9VRMJi8rmJb4snDENhCbvI
5ybynv3+tVohCRfI5yYOVN6/tbiLhGfkc7ZeR0SP+u0swSSfs3z1HNFbKSCh
KB93D5hY8Dhi2P38Eqrz8fQg+/0tpq8+l09CW57nySZu2la93uMkIZx8bmLN
mkMdV+WVMJN8buJNZsbTGXkkbCCfmzhR7/bC4Y4SjpPPTdSIudajm4OEW+Rz
E/GDDgb6/xOhkM9N1Jo+rpPPXxGOfDw4yeaPma7Rxf6IKMvj/BTrf6XjMnNz
RTTh8XvaRB2X23XVXyJCeFymsPX670X6w58ixpLP2fo+dTjy4g8RS8jnJi69
8W946LuI3eRz9vxazKuw8ZuIi+Rz9n5WTa4RaxfxnHzO5tW1br3GWSIs8jn7
fYV67uhninDl7S/dxLr0egXbGyJq8HZ1gfWjsfvXNtBFBPH2cpH9XDnS3Nsm
YjD53ESoEehU5KuIWeRztv4Ghn76+VnERvI5q9dvqql8EnGCfG5iw0qzdPZH
EbfJ5+z5/Zgw5PIHESr53ISfc7/rR9+LyMPL5aqJ6A0HOm/VRJTjr/caW7/R
vfV4VURT/jqus/pcMTBluiKiJ398WWz9HT+7eYQsYhz53ET6pUGJPSUR8eRz
lifbOl9oJYrYQz43cb7mrL91BBGXyOcm3LtLg8q/E/GCfG4iWI95UzhHhJ18
zubJH13m5L4RUYxz9Z6Jat1bN//wWkRNzsv7rJ7lvqWevxLRjuf5A3a/+5eV
yHopYgj53MTlxdl1zr4QMZt8bsIxutbofc9FbCKfM4+MXf3fhmciTpLPTQSE
f2++6KmIO+Rz1q+DBjya8kSERj5n/aNsWvzwxyLy8vH+OesvbwqEh2aLKM/H
8RcsT5e37tn2kYhmPM9fsuftMyyi4UMRoTzPX7Hvc3jY5ioPRIwnn7N+4hv4
vsR9EUvJ5+z7bP7UN989EXvJ56z+C49S7XdEZJDPTTRefmS9clvES/I56w+V
Tw9+ekvEN/I5q5+caZ2ybopw4+OLyOrj0dfQtBsie8/c5ybKFfWacyhLRHue
5zLLsz2f/ku8LmIo+ZzNS8nDq6+4JmIO+dxETMCsI3OviqDtWjQTi8fX6D4h
UwRtr/LexMTBY9yG/ieCtkP5YGKVX3O95xUR/z8Om/VDc/XXoMsi6H9n+sTm
+ccjCzfNEEF/vekz6/f2tPY1LomgP+78YuJzdExS2YsiqP19NTE4LtXL9YII
alc2Nt+3CzvumC6C2otu4p8wcIR1TsQ+8rmJp0symqppIi7T8mXz7ohZNV6k
inhFPmfv49AS/ztnRXwnn7N8WSxEZpwRUZyX8zcT/eotSDmVIqIWL7/vbP2/
Hu69/7SIYF4uP1i+XYk5mHBKxDDyuYnqZbK7rzwpYi75nD0/794esSdEbCGf
m6jvlufX1OMiTpPP2fxZ42HuqGMi7pHPTbQ7klFm0FERH8jnJh6+vB4WckRE
Pvr/zi3U+/Uupd1hEd6c044W2nQtWLd5sojmPM/zWDhVoWlWnUMievM8z2vh
99nIuVUOiphIPrcweOiGEK8DIpaTzy18jUptW3S/iP3kcwsxlW+H5t0n4gr5
3MLZ5zdjf+wR8Zp8biE35+jdz7tF/CCfW5i9YlJTcZcId84PF3Z/jYplPEsS
UZtzoZCF7DqxI+7uFNGB53lhC/KTK9Uyd4gYTj63sH/R7YLntouYRz63UG7L
Fufj20QkkM8tuE6o4rNvq4gU8rmFAlEjw7cmirhPPrfQ/tOAs2sTRHwkn1t4
2eefX/wWEfnncZ9bWODeIWPeZhEV+XhVwsLluIYTp20SEcDzvCS7v9LpGLtR
RB+e5x4WUvxf1By+QWRzGPe5Bc+e8Y36rxexgnxuIfLhfwNC1ok4QD63cLfa
wqQOa0X8Rz63UC0rM2+rNSLekM8tFKoyf0HT1SJ+ks8tXDlx3LvuKhEleByV
s9BD6/6y6koRdXh8lLcwumX/UxVWiOjI230FC7Ma3jzguVzECPK5he0tN593
XSZiPvncQpJw6WOBpSISyecW8iU0b+YQL+IM+dzCLzXfnh+LRTwgn1sY2s3L
T48T8Yl8buF66IQH7xeJKPCXByb7/XPzrRcWiqjEl1tVC/VDH01+uUBEC748
qlk4E549ITtWRF9eztUtNPHLu+xOjIjJ5HMLO9v1u3JtvoiV5HML8S2yPTLm
iThIPrdQOylqSdpcEZnkcwvRect4npoj4i353IL1/dWVw7NF/CKfW3jmfnjZ
vlkiSj7mBcjq+XPsxJ0zRdTlH1ffglh+wJSEGSI68TxvYOFYy/rr10eLiCCf
W6j69d/9ldNFxJDP2fq4fqlG/DQRW8nn7HmMGpO0YKqIs+RzC6+mODSaO0XE
Q/K5hUnLp8nRk0V8Jp9bKBx64+TkSSKc53Cfs+8/0dw6bqKIypxHzS2UXvZ1
96gJIgJ5ngew99cx9frw8SLCeJ63sHA+LNh58DgRU8jnFp4OTxjRf6yIVeRz
CyO9Dr7tPUbEIfI5e9++46eFRIm4Sj63ENRCrd51tIgc8rmFDNfCvzqMEpFL
PrfgEvJMCYoU4RHKfc7qOa2drdVIEfV4ngdZeP+nh0dghIjOPM/bse//1Orr
P0LESPK5hSkONVIbDxcRSz63kKfRpwYNhonYRj63sLh+49t1hopIJZ9bKJqa
J8ZviIhH5HNWL3GdQ6oPFvGFfG6hUnjRlr7hIgr+5oFkISF/m46VB4mowuOy
K7ufVvIE74EiwOOtmwXt6ddT5QaI6MfjqLuFvGsGupfpL2Iq+dxCnSbVV5Xq
J2I1+Zz1rw1dqnqEiUgmn1voOfPqS/e+Iq6Rzy0YJ5cddusj4h353ILumrjF
tbeI3+RzC3+HftlVpJcIz0f8BVvoMm9+VqFQEfV5OwizsLVZZxeXniK68OXb
z0KDyM6RziEiIsnnrF6EWUL+HiIWkM8tKLGPo/N1F7GdfG7Br3JoTaduItLI
56x/7TR+5ukqIpt8bqHP02TJsYuIr+RzC3MOzPzIDACXWdznFgZaYUUdOonw
OcQboIVB29p2+ddBREv+dYdZiFjc6MDfYBH9+e0NZ/ezqWqFv+1FTCOfs/6a
UvLkn3Yi1pDP2f3c+DX4T5CIw+Rz9n3TH9T801bEdfK5hTEzNxT/00aEQD5n
9WhrWfJPaxF/yOcWNha+1+BPKxGlQrjPWf+76D/uT0sRDXiej2H58mNu5h+I
6MrzfKyF4oc3Nv4bKGIU+dxCjbuzM/+2ELGQfM7qL9Rv3L8AETvI5xY+N9rZ
wIFdnyOfW5ga9aiEY3MRj8nnFsp8zXDL4y/CRj63MD19WI28zUQU+sUBZ2Hd
/TODnJqK8K3Ofc7ed/WUo/maiGjF83yahUVZYaULNBYxgOf5dJZvR3YkOTcS
MZ18biH8VUxbl4Yi1pLPLdzum5uncAMRR8jnFtKqFXhdpL6ILPK5hV49dz50
rSdCJJ9bCHh3WXSrK+Iv+dzC3FcRxUrUEeH1gD9Adn/dl/b1qC2iIY/z+RZG
dKyaXqqWiG48fmMsdH7WtHkZPxGjyees37ice1yupohF5HMLD2x7l3nXELGT
fM76z47vAypXF3GefM7mgeqHOvhWE/GEfM7qY09qj+pVRejkc/a8qpaf6ucr
ovAM7nP2/W8+PlXHR0TVA7zBsM/f/6JIgyoiWvN2tZTl4/OqCxpXFjGQt5dl
FprOSXX3ryQimnxu4fWxxZdaVBSxjnzO8mfN6rhW3iKOks8thLW6GxlUQcQN
8rkFVWge0aG8CIl8zvM+e26XciL+kc8t3F+y7mSPsiJKd+c+t9D42WTH3mVE
NOJ5vo6tr6MTovqVFtGdv471rN4bLbIN8hIRRT63MG7T4dXDSomII5+z9fXv
XadITxFJ5HMLJxK8K431EJFOPmf9YdMw90klRTwln1uw+e6rML2ECIN8biEn
Wmw3211EkR8cSBa6ZXjExxQXUa0q9zlbT/WaK3FuItrwPN/G+rFD50HLi4kY
RD63cHhEW32Nq4gZ5HPWrzZV2LGpqIj15HMLb+8/G7mtiIhj5HPW3zpFddpd
WMRN8jnrh60fdjhYSIRMA6+FKLvzsGMuIhx2cp9bmJjksimloIgy9/jAweaN
xQ/l884iGvM838fyQ+3f7UoBET14nu9nzz/frkdZ+UWMIZ9b+O6zc9K9fCIW
0wBtoeGKHn5PnETsIp9b6B17wuF1XhEXyOesP3Q5/1XMI+IZ+ZzVR5PRPz84
ijDJ5xZaLU8rZziIKDqd+5zV18Y9A37+E1CdBnILS/b4nnFg1215np9g/c2p
eQ3nvwLCyecsr/O/TnX9I2Am+Zw939wCQz1/C9hAPrfwr9FZnwq5Ao6Tz9m8
6qLkrfpLwC3yuQXhzqrftX8KUMjnFrY8Oeba5IcAxwr8hViYPLtVC3wXULYr
97mF2FItF7X/JqAJz/NzFnzy7Ve72QWE8HZ63kLB7ROH97UEjCWfW6jQMjF3
sClgCfncwp4OFY6MMgTsJp+zvCv9M3qSLuAi+ZzNi8WrhM+yCXhOPrewfH1i
+MKvAizyuYUvefvPXPFFgOs3DhCWn1cHHtv4WWBO5D5n823gjr87PgkI4nme
yZ7Xk9KRBz8KGEw+t/DBfuvjyQ8CZpHPLSTnPxqf/l7ARvK5hR2T01td0wSc
IJ+z+eCg4X5fFXCbfM7mmxKdHV4oAlTyOfv3q2Tml2QBebZzn7P869C76hdJ
QLk7PNDZPGH9GfJDFNCU5/kd1k82nzmTh1335Hl+18LxA7N8iggCxpHPWb0k
BB/1fCcgnnzO6k0s1aNSjoA95HPWP36rRWq9FXCJfM7qc+AJqckbAS/I52ye
ipnwuPVrAXbyOZuf3nnndHkloNhU7nMLnX5fcAp7KaDmHr5ALMR1bdNm+AsB
7XieP7MwvM/hxPHPBQwhn1sotckqMuuZgNnkcwvFVnkmxD0VsIl8zvrB5WIt
1z4RcJJ8zubrUy//bXss4A75nPWj95OfH8wWoJHP2Xz0Pvt2yiMBecvxL2xh
jf+v55cfCijfmfuc1UfEW4e7DwQ043n+jr3f7/NavbgvIJTnucCez/Snico9
AePJ5+z5Tn7nat4VsJR8zvJ7xpZt/+4I2Es+t+BWKrdtYXadQT638O2NY36v
2wJeks8tLAs/mONzS8A38rmFQL/P2fVvCnCzuM8tHHqWJeCGwOYS7nML2342
cenC/lF7nucf2fPxadyp33UBQ8nnFrobF/eOvCZgDvncwu6fd7ymXhWwmXxu
4WD2oP2xmQJOkc9Z/Zcf23X1fwLuks8tOE2yim6/IuA9+Zz1r7E2LfmyAKet
3OesXo8OeJWWIaDCLR6YFlo+bvj++iUB/jzPLQuPYqa4PrkooBfPczvL196e
3aQLAiaQzy3Mt5c6YKQLWEY+t3Av79TSjux6H/mc/dy36j7X8wIuk89Z3jjV
7FT+nIBX5HPW39rOLlgrTcB38rkFx9Ue75qnCig+mfuc9aM19gcdzwqotYsX
IJsnjBKvws4ICOZ5/pe9ryET/kWmCBhGPrfDtjRvQPRpAXPJ53a0K3dzzeJT
AraQz+1YkHXJYdNJAafJ53YktMhZsu+EgHvkczuSaletcea4gA/kczued10t
XT0mIF8Z/oHs5yGeqY+PCvDuyH3OPu/r2T3yEQHNeZ4721Hj1dhD9sMCevM8
L2hHxP2GN/Kx64nkczuqL3J29EgWsJx8bkf8aamH7yEB+8nndlz0unq+8UEB
V8jndlSauDew/QEBr8nndtSNjnnRZ7+AH+RzOxZ+Dl0VuU+Au8F9bsfL1WUG
ztgroHZF7nM73Co/aLN0j4AOPM+Ls8+LmNgmcbeA4eRzdr/lfvQ/vEvAPPK5
HUMLD1lxIUlAAvncjio/9z+9u1NACvncDulgln/ODgH3yed2NFYuntG3C/hI
PrfjxrS4TnnZdf4E7nM7xviU+Vlim4CKNzgw7ch7IfqS71YBATzPy9ixqWDi
9qaJAvrwPC9rR+tnczZ2TBAwiXxuR8vvZfcP2CJgBfmc/f5GU+6P2yzgAPnc
jsTh84rHbBLwH/ncjk+h/mPXbRTwhnxux9TnO3P2bhDwk3xux9erR8ekrhdQ
YiL3uR01v4a73VonoA7P8yp2FK55/O7rtQI68jz3sWN998Q9tjUCRpDP7Xjc
pNy6vOx6Pvncjt9p9RI8VgtIJJ/b0f5Edlr1VQLOkM/tcP3paASsFPCAfG7H
hbEprbuvEPCJfG7H/U8fkoctF1DAiwewHa9Dt9eavkxApWDuczsWL7p1felS
AS14ntexs/4ybub2eAF9eZ7XteNsZmzQySUCJpPP7VA2OVW/tljASvI5+z4X
vlZ5ESfgIPncjmpeLZt9WSQgk3xuR4+1+og87Pot+dyOA64OyR4LBfwin9sx
ZMZI55oLBJS0cZ/bcTm18lzECqjL87ypHWVS6xYOjRHQied5MzvuDV16MnK+
gAjyuR3d9vpNnDNPQAz53A6vse7Ba+cK2Eo+tyPtgH+T/XMEnCWf23G9/fbA
9NkCHpLP7fjo7z/owSwBn8nndjyd7LJRmSnAeTP3uR0dZBcld4aAytc54Owo
tKBJVzd2HcjzvLUdRqvld32jBYTxPG9jxyvPfCMDpguYQj63IzV3m2fINAGr
yOd2TJNDckZOFXCIfG5HybsVLs+ZIuAq+dyOrccczq2bLCCHfG5HqUX6zYOT
BOSSz+3Y2/GLeWmiAI/x3Od2hP8xGj6ZIKAez/NOdoxLzF3xabyAzjzPO9vh
UMXpXx52PZJ8bkenTc5LvMYJiCWf27Hkm1P1umMFbCOfs3prY3/XboyAVPK5
HR9iH58cGCXgEfncjm1nkxKnjBbwhXxuR6Taa+uyUQIKevKAYz8v9eX0rkgB
Vdpxn9uxMSRCThspADzPe9txdNu5Wg8iBPTjed7HjrZ51RXaCAFTyed2nFuh
5nNg16vJ5+x5Badu8BwuIJl8zvoPerWoM0zANfK5HSEx5363GyrgHfmcre8y
0qNBQwT8Jp/b4VHu7pVpgwV4fuE+t6PZpik3VoYLqM/zPNyOYomP1H2DBHTh
eT7YjoLN1XKXBgqIJJ+z9bA0OerpAAELyOd2/N1W9sHX/gK2k8/tuLq0cVdn
dp1GPmfrc6Rd8O4nsLmZ+5ytl469VjULE/CVfG7Hny4hPUP6CnDZyH3O6i9e
qx3VR4DPVQ4kO1unJSot7C2gJc/zUXbs83jgt62XgP48z0fb4bmjTLczoQKm
kc/tOHjv65J7PQWsIZ/bseNahxdaiIDD5HM7mu/2aZOHXV8nn7P1sGjef2V6
CBDI53Z0X9Wzf6PuAv6Qz+2oLWxz6dZNQKmx3Od2zEzq9yCyq4AGPM8n2dFL
X3QstouArjzPJ9vx4luZvVs7CxhFPrej9LNSJ890ErCQfG5HufToJ/c7CthB
PrdDvtmk+McOAs6Rz1n91AoZkY9dPyaf27GuSOa9CsECbORzOzpvjO/h315A
oZI8QFh9m9s/hLYT4NuW+5w9/x4OieODBLTieT6brf+3B4cubStgAM/zOSyP
bm5qtbeNgOnkcztWtr7WJKO1gLXkc/Y+ousFvWwl4Aj53I78Ox6P+tZSQBb5
3I766tG9buxaJJ+z9bEw7YcfBPwln9vx6LA+NDhQgNcn7nP2ftb3lIa1ENCQ
53kcex4TX86eFyCgG8/zxXZUnLXIL7G5gNHkczsGf+hinvEXsIh8zurre90H
D5sJ2Ek+Z/n6psa1L00FnCefs/f7tMlDF3b9hHzOrr1D7b5NBOjkczu+22fV
adNYQOH13Ofs/W1Inh/eSEDV/7jP7fjc4q02q6GA1jzPV9uRp4575OYGAgby
PF9jR9+Dbf6eri8gmnxux+wvY5If1BOwjnzO6rXlsvFf6go4Sj5n/VBK6FiI
Xd8gn9tRr+zmgGp1BEjkc9bPas8LCqot4B/5nH3ekM4jhtYSUDqK+5ytj9zc
xHl+AhrxPN9iR07Q0vdbawrozvM8wY7eS8wu52oIiCKf21G5SMMbT6sLiCOf
2+FSIbi/vZqAJPI567cF/Zzc2XU6+Zzlider/+pWFfCUfM7Wy9bQhK6+Agzy
uR1PctYsHuMjoIg7b9As7xutXra0ioBqrbnP2Tz0sdO+A5UFtOF5vpt9fsjl
p9cqCRhEPrfD/+KnCnJFATPI5yzf5t+cm5ddryefszz53Nuq6C3gGPncjrh+
K+e3rCDgJvncjrCyYyuHlxcgk8/ZPBj/9dWccgIcznOfs/nil9uRrWUFlPnA
fW5HzLX7686XEdCY5/kRO5q0r7bmRWkBPXieH7Uj5UmJvT+9BOYO7nNW3/fW
3ivFrheTz+2wVm4v1rSUgF3kczuGT2gY2cdTwAXyuR2/HnR/Ms1DwDPyOZtv
i9v6bSwpwCSfs/68uui3lBLC/zi667CqtiYM4AYigtjdYrfiteNF7MIO7G4F
AzuwWzDAABUVA7tRERU7sQPdaXez6yjeWfPnPApnn7VnzTu/5/vuvci2Rvg8
FXsP7Nn9ODf5n/8HuFQE3DwTlJqL/C/yPJ72kVZNAvJS3Z99noofy+s2rZWT
/M8+T8VlMzqgWw7yP/uc8vT7qOCQ7OR/9jnNb3nLnohs5H/2eSr2+9QyT3iT
/9nntP9UqNjnSVbyf33xglMxtef0p4YX+X+k8HkqMhXyGZmf6joizy+kYt/T
ojnrepL/RZ4nUV78GXm3ZxbyP/s8FbN/ZYid5kH+Z5+nIrXCm1WbMpP/2eep
yOPtHZ7gTv5nn9N+5zVlt5SJ/M8+p/NcW/zxXzfyP/uc5lPejAWLU509pxiA
NE8yFpvol5H87yd8TvvrnTGvBmYg/4s8v0n71LtPI+enJ/+zz2l/v7TefWc6
8j/7PBU1n445ffWfjkj2eSrqrh8+732ajiPs81RsmbZgoCfVt9nn9P5Sz3ev
/FfHO/Z5Kt7NzTco4I+ODKeFz2leblgwP9ilo+h74XOxX7onrHF01BV5/pD6
veVGjxO2ji4izx/R8zypO+appWMc+zwVR1P0N7apYyn7PBXpk8NDilAdyz6n
+V/DvzAMHefZ5+SZuT+fDEzV8Zx9TvtH4y17FvzWkco+p/vwvkn47l86coQL
n6fC+Jey8uZPHZXOC59TfmcevO3LDx0tRJ4rqUgOTbmZg+qB7HPKu+/1PP/7
rmMm+zwVz1JC+/f4pmM9+zwVjy7uvTn9q46j7PNUVKtxvO2WLzrusM9TcXHf
xpdJn3W8Z5/T553pEfbmk46MdcUB0r7w5mOnLFQXGy58TvPtRIeKVT7qqCfy
/B3N05PzCnT6oKOryPP39DzjQ4uEvNcRxD6neT6xee2N73QsY5/TPGuVPDTx
rY6d7HOaf7Py79Pf6LjAPqfz3l7U3Z3qF+xzmq/N5ckVX+sw2OepOJva+W/A
Kx05s4sBQz/fbMbGiS91VG4sfE55c7lz2w26jpYiz3/QPMr0JFeipmMQ+zwV
ZTan/66rOmaxz1PhVuzBS3eqN7DPyV9Fm32qpOg4xj6nfb561yydZB3J7HPa
J76kNZws6fjAPqf+++y3KOqFDrd44XPqhyv53lx4rqP4W+HzVBzOPivwbYqO
+iLPHeq3YcGvvKjuJvLcRe9j8Jd5NZ7pCGafk4e3fa/T46mO5exz+v2JkzPM
eqJjF/s8FVaXmS+3P9aRxD430DpD2tPrj3RI7HMDf4ZZL78+1GGyzw20KDki
Y16qc60SPjdQ5n7reg0e6KiSKHxuYGj+TQsG3tfRSuR5JgObI7q9WXxPx2D2
uYEqX6f2PnhXx2z2uQG/y+nePUrWsZF9biA54cNi1x0dx9nnBtZOq97Yh+q7
7HMDhXfcz9L6to6P7HMDJ5UbH4Nu6chUWzyggbkP8+qRN3WUGCp8bmBghaOf
E2/oaCDyPJuB9EujvN9c19Fd5Hl2A0+ikptmpXo8+9xA0aytwmpe07GCfW7g
+QK3772u6tjNPjcgHUk3bN4VHRfZ5waOod6PuMs6ZPa5gYQXe1ffv6TDYp8b
yPNf55b2RR25vcUFNrDLrJSrJNVVGwqfGyjy5L+frZJ0tBZ5XsDApzkj3wVf
0DGEfW6g3a6rPzac1zGHfW6ggatVzqRzOjaxzw3MrPGl+YdEHSfY5wbW/zkU
lpPqe+xzAyk5Vn2td1bHJ/a5gY6lFgwalKDD/YTwuYGHH1Z9WnZGR8nXwucG
rEL7lh47raOhyPOSdN7jHjeUTunoIfLcx0CfKM9MmaiewD43EN275csq8TpW
ss8NzBmx5FH3kzr2sM8NjJ1588WcEzousc8NrOrsae05rkNhnxu4s6tZhQfH
dNjscwNPa00Och3VkWeF8LmBgolRN0tTXU3keSUDl5wj9QOO6Ggj8ryygcsH
TpyfcljHUPa5gVsROwK3HdIRyj43EDBxqsetgzqi2OcGpmSucfv3AR0n2ecG
GuW5GVuM6vvscwPt+/itabVfx2f2uYH8O8LXTdinI/N/ItDp9++P3xe9V4fP
YOFzA90aH316NU5HI5HntQwMKjqrwI89OnqKPK9toG+OvOMKUz2RfU7noUx+
1ny3jlXscwPTO2ztEbxLRxz73EC5yss/bdqp4zL7nM6jUZ11V2J1qOxzAzsD
Yjp936HDYZ8bGFfhUqnCVOf1EhfEwO2N0Z4ttuuoLvK8sYEcYyq4j9+mo63I
cxhoO3ZYvugYHcPY5wbajO7Y4NpWHXPZ53Tf/ns96ecWHdHscwOjNhS7VJTq
ePY5va9hf8q03qzjAfvcwKTg6ZsnRev4wj6nfloUUSEmSofHMeFzen8z29y8
tUlHqZfC5wYqlYqcY27U0VjkeSsDBzqEtC5FdaDI89YGXI9fl+uwQcck9rmB
8sv1QjPW6whjnxvI2HyEz+5IHXvZ5wZyPQ9p/DBCxxX2uYGIkpmD/q3TobHP
DSz6VeB4Japd7HMDa8rv8e65Vke+ZcLnBkptOjJjwRodNUSedzLQw8c37fBq
He1Ennc24B5dNkIO1zGcfW7g/Mvlfp5Uz2OfG7j+oF+6OmE6NrPP6b60jn40
eJWOU+xzA2NKNUkMX6njIfvcQFm/NmcSV+j4yj43MHj28Vsfl+vI4isC08Df
xJk/8lNdeqDwOd1vdWul5st0QOR5HwPFLheaPmGpjl4iz/vSfGr/Udq6REcI
+9xAr/5eXe8s1hHOPjeoT6arziId+9jnBu7trjWnPNVX2ecGtu6uW7P7Qh06
+9zAmwuhrvkLdPxhnxu4m+L57Mh8HfmziAY00Djl4XV1ng5fkedDDdzY9eyO
N9XtRZ4PMxBfMd+7BnN1jGCfG3ALWJpnVKiO+exzmh9O1e4b5ujYwj43UKKQ
2/6rs3WcZp/TvN6QKV/qLB2P2OcGXg2ovq4U1d/Y53S+A+aW7TxTh+cR4XMD
1een3g6doaOMJnxOeRW/dPGh6Tr8RJ4H0ed/qd9dmaajt8jzYAMLc7rX86Z6
MvvcwPC876s1nKpjNfvcQPMPcv3RU3TsZ59T/89+Hbhpso5r7HM6v6vWihsh
Ol6yzw0UP5H/kTVJx1/2uYGjDRtXK091gSXC59RvnUZu6TFRR02R51PpvryP
KLl4go4AkefTDFwwLpw6OV7HSPa5gWUT3g1+G6xjAfuc7mNn91L5qN7KPqf5
tKqQ0TxIxxn2OeVX0ZJyyDgdj9nn1D92vmc7x+r4zj43ULeI/fbxGB1e1UUg
GTg4+3IWd6rL9hc+N/Bfkcl+tUfraCLyfD7l/3fP5cNG6egj8nwBnbc550Pk
SB1T2OcG5lV50PvaCB1r2Od0vqvTdHO4jgPscwP3i2eYWZ7q6+xzA9eepVQI
HKbjFfuc7kPCvE9Lh+pIY58bSL1mXzgzREfBzOIFGyDo7v00WMd/Is9X0DwZ
1GJ3Eao7iDxfSf35O++p9oN0jGKfG+h8arc0e6COhexzAzsOW3kOD9ARwz43
kOVlpoF6fx0J7HMD/TvdvpCL6ifsc5pHbq3/a9ZPxw/2uYFN6aYlhPTVkfWQ
8Dn1S/vA7rv76CinCJ9TP/x865bSW4e/yPNIep9msWueVPcVeb7ewIShadEN
e+mYyj43oDSft2hcoI617HPK4+2758f01HGQfU770OLR6x700HGDfU7zOe3m
KTeqX7PP6X3kufS9dncd/9jnBt497thwZDcdhRYJnxtY0XF8VFRXHbVEnm81
0GxNyWzJXXR0FHkeY+BiXL916agezT6n+7WrTNWanXUsYp9T/26Y+GJoJx3b
2Od0fmHNozd01HGWfW6g3pYNwbc66HjKPqd58Hhkz7QAHT/Z5wbSWp3sUoNq
76oCcAbSec0YNKS9jvJ9hc8NnKh2YsH6djqaijyPM7D91sAzN9vq6Mc+N/D9
16yMaW10TGOfUz6ecx9Qg+p17HMDy5vYd4e01nGIfU55uq5zlw2tdNxkn9P8
Ss7+8VZLHW/Y5wb2e1Rd96+FjnRPhM8NLOi9t1NNqgtnEgdI80qb6zO8uY7a
Is+P0f07esQ9qpmOTiLPjxvo+rl2WnJTHWPY5wa847JlyUj1YvY53YdMtcvV
8dexnX1O76fo3p6jm+hIZJ9Tv2UfsXmrn45n7HMD460xqQ+h4xf7nOaVdWKA
B9XZDgifG9hSxU9t2FhHBf4/3Bo4cspj/PhGOpqJPE+k8z2dNd+uhjr6s88N
nOvcOvl5Ax3T2ecGbsYmbMxOdQT73MCGBwOmNquv4zD7nPrhX61R0+rpuMU+
NzA/oG7Qwbo63rLPaR68HrL4VR0d6bsJnxs4+/bU0QJUF1kgfG6g6fQaP9rX
1lFH5PlVyqMrt/zn19LRWeT5NZov3xbsPvWfjrHsc9pfi/Uq/rWmjiXscwN7
Z7baW4rqHexzAyVrtG8V6KvjHPuc3t/QofaqGjpS2OeU581WJV6uruM3+9xA
BvPyOqeajuyVBZAMbIxzn1Od6oq9hc9p313cceawqjqaizy/R/2duHVFdBUd
A9jnBswpPw49qKxjBvvcwM/X/m89qI5kn9P98V1dDZXI/+xzOr+wlOUhFcn/
7HMDiysVdO2rQP5nnxsYVrv9rJflyf+PhM/pfmsTchWkumhGsXAYqNln8ZkO
5cj/Is+f0/k9XxyyqCz5X+T5C+rnleObJpYh/7PPKf/impT+XZr8zz4nTwxI
zV+J6lj2Oe3L75cWG1SK/M8+p+8f8qfORh/yP/vcQJdGbYbcK0n+Z5/TvhgS
vCMz1Tn2CZ/TftBtTGrjEuT/58LnBnbnadBrcnHyv8jz17RffUy5f6AY+Z99
bkDN1qLPm6Lkf/Y55W/CTLsI1evZ5wY+VpwR17UI+Z99TvM6svGYFYXJ/+xz
mvd1Lze5XIj8zz438K99lop/CpL/uwif036X06vMf1QXmyd8bmB00lXfMQXI
/yLPv1BebqzXJTY/+V/k+VfyyrMBi6R85H/2uYF8Z+vdzkP1MvY5vc/5SaXb
5yX/s88NLAlKDVuYh/zPPjeQ8/wD73O5yf/sc5r/x7pvMXKR/9nndD4rZzep
RnXOigIg1N/hLc3hOcn/gaKdDWh/D56PyUH+F3luUl4UPLopJTv5n31O/Vw2
YEkuqmexz+n5RoYuaZuN/M8+p/4r2yJqgTf5n31O+8XO6AuJWcn/7HPyYcW5
luFF/mefU/3nu391qt0eCJ8bCB30YetIT/J/ehHoJnx3Ds++Iwv5X+R5ehNh
WUeuljzI/yLPM5jYoH8sk4/qYPa5iRdjP97ukJn8zz43Mc81ZNFSd/I/+9xE
s8c9Ol/KRP5nn5sIanGh+l838j/73MSrTVEl61Btss9N5Cv+rvT4jOT/OOFz
E1lLxNTfl4H8/0z43MTAT5cGvUlP/hd57mXC/26HzcWpHsw+NzGmUJOPgenI
/+xzEzWLRLRe90/DRva5iWmlWyckp2k4zj43cWJ+L2Sh+i773MS3ZVcfN/2r
4SP73MSF5ctmz/6jIVMn4XMTXZ7tqHfapaFEqPC5iSGXsmf+7WhoIPI8j4km
MbfeVqW6u8jzvCZuXHz0bKStYTz73MToOeXlWEvDCva5iXKVLv9STQ272ecm
VhXeWaQw1RfZ5yaSdl3v0d3QILPPTYwvVXnn6lQNFvvchPr+ttud3xpylxc+
p/cRsGeyB9VVewifm7h+IMFp+ktDa5HnxUys6+e2es5PDUPY5ybOnZlTL+GH
hjnscxM9i1T6bXzXsIl9buKPnDHJl+oT7HMTKb0yx4z7puEe+9zE7q++q/d+
1fCJfW7iaOr8dW+/aHC/J3xu4sFtM86H6pL/hM/p+99ffr/fZw0NRZ6XMzFx
YCOvqE8aeog8L09//iJLj6cfNUxgn5sYtOXr8dxUr2Sfm0jN8qF0xw8a9rDP
TXScbexa8V7DJfa5ifJ98jS48U6Dwj43ccnNT89Etc0+N/EjZfJG/7ca8uwW
PjeRq/HJwXPeaKgm8ryGiezrXDj7WkMbkee+JvqjWVX7lYah7HMTmWJXVq1N
dSj73ER42cd+E19qiGKfmyhYucDQw7qGk+xzE20KdY36omm4zz6n/umx6FVF
qj+zz038bL2/0QhVQ+YOwucmggMvxe1UNPjMFj43seXL9XKvZA2NRJ43MCGP
OxNfguqeIs8bmsjfIiKwn6RhIvuc3qfU3Tv6hYZV7HMT96L/PEh5riGOfW7i
yff5e/NTfZl9buJN049ru6VoUNnnJiLTVwlb+0yDwz43kSOydfT9pxrylhU+
N5FxXKOE7FRXF3nezESckelz+yca2oo8b27iyuaYqiseaxjGPjcRc99z/s1H
Guayz03kTO//wYPqaPa5iclRTQe2fKghnn1O/ZPD+9PCBxoesM9N1Lkftejy
fQ1f2OcmnPZfamak2iNZ+NzEdCvtZ5N7Gkr9FT6n++qffCn0robGIs8DqJ+3
9tx1PllDoMjzDib6zI3alHZHwyT2uYkRfdbFNKI6jH1uYkes36mZtzXsZZ+b
OJ28WU+4peEK+5zuW4e4Iq6bGjT2uYm7mweMrE+1i31u4nbVpGvTbmjIt1P4
3ET0tOt1Tl/XUEPkeU8Tq1MnnrauaWgn8jzQxOxCSe3qUj2cfW7i/IADP6Zc
1TCPfW6idpPae+KvaNjMPjfRulZgsHlZwyn2Ob2/k7nb1KH6IfvcxBy/wbWm
XNLwlX1uwqt9c9/4ixqytBc+N5GlZ7yfmaSh9EzhcxMz5JMD6lANkeeDTLwP
bLJmygUNvUSeDzYR2Kbr4/jzGkLY5zTvKn+pYJ3TEM4+N1FodpbwulTvY59T
P57blXlaooar7HMTU0ZfDD99VoPOPqf+zdSrkpOg4Q/73MRY79FP61Odv7Tw
uYn7GX6tm3FGg6/I89Em6g7/NvjsaQ3tRZ6PMdHpbN9mf09pGME+N9FhQYPa
jamezz438aHJonpz4jVsYZ+b6DW1QcCFkxpOs89N9NvXc1J6qh+xz0381//F
Pv8TGr6xz+m+FUj6Pf+4Bs/bwueUT30yd7hyTEMZl/C5iWtH9p1xp9pP5HmI
ibWb99VpdVRDb5Hnk2me7Ha7uvSIhsnsc5oP3Y4PvXVYw2r2uQml+ql83lTv
Z5/T+0zyTgk4pOEa+5z6L+zo/vCDGl6yz000LhO7+sEBDX/Z55RPXtriPFQX
2CF8btI9GBzWfb+GmiLPZ1M+GpX3bNinIUDkeaiJgBz1Hjzfq2Ek+9zErt0L
vYtSvYB9TvelVY5e/eM0bGWf0zwOfRK/bY+GM+xzE3mlx2Vf79bwmH1O/fXB
a3dZqr+zz02415lcd+QuDV5thc9NLOiS68W+nRrKThc+p++XLK/6Gquhicjz
pSaq13nSpQbVfUSeLzOxrJhdYdIODVPY5yaq5G2WM367hjXscxOj9h/P4mzT
cIB9biLP5Fa5G1F9nX1Oee72t0pojIZX7HP6+x/vBl7aqiGNfU77TMK5SHeq
C/oIn9N99Lz2uvUWDf+JPF9j4veYt01XbtbQQeT5WhNpkwsdvxetYRT73ET6
cwNq5aF6Ifuc7ufTk9d6RGmIYZ/T5/cqNDpqk4YE9rmJz9KS4upGDU/Y5yY6
G/9e+1D9g31O96fxrIRhGzRkvSl8TvOpfdr2ves1lLOFz2m+JIRGfY3U4C/y
PNpE2VIZdvpS3Vfk+WbK9yKh5ydHaJjKPjdRuqn18cw6DWvZ59Q/1UeU+7dW
I3cJn9Pzhd6Z1JTqG+xz2seSyzxcvEbDa/Y53d+T4/xvr9bwj31O+8ejnRdz
UF1om/C5iSNXr3fpFq6hlsjznbSPVXycujFMQ0eR57tM7Iy+vkdZpWE0+5zO
72zMmFJUL2Kf032o2LvJiJUatrHPaZ7MTy17YIWGs+xzE5dHjC36c7mGp+xz
6sfpF0rXofon+5zmX6/PDWcu0+DdWvic9ss9X4cmLdVQfqrwOfVb5itb3alu
KvL8sIk1Bcd+bLtEQz/2uYmpc183X71YwzT2Of39l+WPPlmkYR37nPJHq1Ot
CNWH2OcmlhfPnjhwoYab7HPKl2b7e+9eoOEN+9zEhN9Zvb7M15Duh/C5iaKP
q97ypbpwCeFzE1ErskdPnaehtsjz0ya5fv+sc3M1dBJ5fsaEUcgt2I3qMexz
+n1+uSe2CdWwmH1uIt3zp4vC52jYzj43USy8w74nszUkss+p/7ymakWofsY+
p33CCCg7eJaGX+xzE2ft+zPjZmrIdl34nM77QtqrbzM0VOB/wNbEv98Petem
upnI80smbP92r2dO19CffW7Cu/uIWZemaZjOPjcx6Xnpcp5UR7DPTegz5+gd
p2o4zD43MetjyP71UzTcYp+b+Hgv0xJlsoa37HMTjZTKk8pQnT5Y+Jz2p6T3
wWNCNBTZKnxuokX5OrOPTdJQR+T5bRMzL+WNdiZq6Czy/I6JCP95N5tQPZZ9
bsLVbXqWpRM0LGGf0/w46Op5b7yGHexz2l/+Zjydn+pz7HMT736HV+gfrCGF
fU7n0yJm764gDb/Z57Qf76zW8Os4DdlbCp/TvnGloVKL6oqThc9pXva8Ej5r
rEauEj43USHPtS5XxmgYwD6n+bYf5bypnsE+N+H2pLJXt9EaItnntA+0WPEv
epSGI+xzE0uO93Z7M1LDbfY5Pe/jDQWrUP2OfW7i4oAmCBmhIcM34XMTXb27
hCQO11C0mPA5zaO1txIyUV1X5LlG+1DcnlwBwzR0EXmum3ju+X5a5FAN49jn
Jk6NW/xDGaJhKfuc+jVswbRyVMeyz+n3lZVzBg/WcJ59buLxl1VnTg3S8Jx9
TvNj2/qJ6alOZZ/T/Pjzu2GbgRpyXBU+Jx+cjs23doCGSqnC5yakyNh0Un8N
LUSef6R87PDTKU31QPa5CWxbnmlcPw0z2ecmQlqPKxHfV8N69rmJeu4b2qaj
+ij7nM4z0n1x6z4a7rDP6f3Fxz9Y01vDe/Y53YeKcVWlXhrtpcLnNB8PPttU
hupim4XPKf/cmuUPCtRQT+T5L3rfn97vONVTQ1eR579NjCt7xS8D1UHsc/JK
yJMvbXtoWMY+p/ONKrQvoruGnexzE717h01Vu2m4wD6nfWayb/cKVL9gn9P5
H0nfbGJXDQb7nPahe06TxC4acjYXPqf9JqJwx8xUV54kfE777rWB4zp11tBS
5PlfE48q3oqO6qRhEPuc+mFBtxdvOmqYxT63MDUqrUJ1qjewzy0MrHV5yfQO
Go6xzy30LBhrXg7QkMw+t7AnW/Tk7FR/YJ9b8JbjMvVqr8Hti/C5hSPtbsXG
ttNQvIjwuYUqZdO6fGurob7I88wWVvj65a5PdTeR5x4WWjQIe7mgjYZg9rkF
f88PSXdba1jOPrdoLrU9UojqXexzC3dKHz88tJWGJPa5he7uJS8cbqlBYp9b
yPs8THW10GCyzy0UHZOWrSXVuS4Ln1v4smRUwJrmGqr8Ej63EPL3/ma5mYZW
Is9zWsi+3vdveaoHs88tLCm1bMykphpms88tFBj/5NN5f/I/+9zCsIC8M7yo
Ps4+t7BwWbNCPZqQ/9nnFszfA29s9yP/s88t7O87eslXkP/HCJ9bSB/Rr0d9
qktECZ9buDC6Xu1Fjcn/Is8LWSh+zC79oBH5X+R5YQuXGm4uVYzq8exzC4nP
S/qOakj+Z59bWN5/YceTDcj/7HML+bdcmZ2B6ovscwunR2pnA+qT/9nnFmpF
PvSMqkf+Z5/Tn5vRI97VJf83FT638HpQ/Sc1qa46Qfjcwtn9cV1C65D/RZ6X
tnBy73vtdm3yP/vcwjHf1FkFqZ7DPrfwr9CdisNqkf/Z5xY61R/37uh/5H/2
uYXbw58c+1eT/M8+t5BuRsbwdlR/Yp9beNP214yNvuT/T8LnFl4e3THlbQ3y
fyHhcwvXluSaX5PqhiLPq1q4t6vRltDq5H+R59UsbHvrc+NONfI/+9xCe58L
GQtTvZJ9bqHDf7kDRlQl/7PPLaw0C+45UYX8zz6n/m/5IGdGqhX2uYXR/+ot
71iZ/M8+t/DRFZBnSyXy/0Xhc+qHgtkPfKpI/hd5XsfC0/+mdqtHdRuR53Ut
xFRa4r24AvmffW4h7EXDx4/Kk//Z5xae+6zb70N1FPvcQklt+drgcuR/9rmF
cT9LLjtXlvzPPrdQs17X8KxUf2af0/dbV2JXrzLk/1HC53Serxfc2lOa/L9R
+NyCy2NOOrMU+V/keRML3V5nbd6c6p4iz/0trOpReeNaH/I/+5yer9mLP3pJ
8j/7nO7/yvzB1amOY59bWJNX/Tm7BPmffW5h/PlqC+8UJ/+zzy0kj8tcrgjV
DvvcQlTmIc9GFSP/NxE+p+cf13Tj6aLkf5HnbSz0WLxjpAfVbUWet7XgW3de
6x5FyP/sc7rvw+S6uwqT/9nnFhLMo3VSC5H/2ed0Px6ka9GM6nj2uYXayuXB
awuS/9nnFpqm/xv+sgD5n31uYW6p3XdqUO3xQfic5kPlpIJz85P/CwifW/ic
qXXIvXzkf5HnXS20Wd9QK051oMjz7hbq3tzYKygv+Z99bqHjkn6vz+Uh/7PP
LYQnLJmVjeq97HML/QPyle2Xm/zPPrewtFIm5UAu8j/73IJf4y47/+Yk/7PP
LRSZkDajPdX5LgifWyh8zG3Q5hzkf5Hn/Szs+DK4x5fs5H+R5/0tzMpWqE8j
qoezz2l+ZigTvDIb+Z99bqHtqXlrZW/yP/uc7kuRGlerUH2KfU73qVhVj9lZ
yf/scwup+6cEJnuR/9nnFhad9DpTjOosI4TPLWSp9L5CkCf5f73wuYUJjmfc
+Szkf5HnI+h5806ok4PqXiLPR9L7GV348QAP8j/7nPLgm9u8I5nJ/+xzC39X
V26cgep97HMLGZuHZ+niTv5nn9P7caq83pGJ/M8+p37blTH5txv5n31uYVf9
7NeaU50fwucWPPcF3I3MSP4XeT7ewsxP59++y0D+F3k+gfLm+wDvelSPYJ/T
5x2s1nRZevI/+9zCzYIVl7xIR/5nn1vwqBAgVab6NPuc8mVHzTl/0lQ8Yp9b
KJ8735Ctf1V8Y59bGByG4f5/VHi+Ez63cDXT/iVvHBVl8gmfU94M7XF9ia3C
T+T5DAtXohuVrWyp6C3yfKaFapt7bb9rqJjMPqf+6bG34cRUFavZ5/R5ieVT
8/1WsZ99bqFM0v1bZ36quMY+p3ncfduFfj9UvGSfUx6NX/sww3cVf9nnNJ8y
x7rt/qqiwDnhc5rX3ne7tP2ioqbI84UW1Ok5kr59UhEg8nwR5VfzIe3WfVQx
kn1uoc+wq6l1P6hYwD63EPfYN1F+p2Ir+9xCrpU7t897q+IM+5z6cVGhXeXe
qHjMPqfPS1x57fYrFd/Z5zS/qrrcJ7xU4TVM+Jzu26N+Q/LrKspGCJ/T/T1w
XD2rqmgi8jzMQrN4a+ogRUUfkefh1G8/ylb3kFVMYZ9b6N2rQaaDL1SsYZ/T
vPtVw+ryXMUB9jm9v0T3LM4zFdfZ59Tfp0/UiXmq4hX73EK5T/UXtHiiIo19
bqFrtzVfPz9SUbCR8LmFsn/iJ699qOI/kecbqP9f7y5S/4GKDiLPN9L9yt1P
0+6pGMU+txAZ/iRp8V0VC9nnFl4M9E6qmqwihn1O+0hYmvz4tooE9rkFu+Su
ArNuqXjCPqf89Uk3vvRNFT/Y5xbuR3m8u3VdRdY3wucWvDYkTJ94TUW5PMLn
9PM+eSsXvqrCX+T5dppnrXK6Ll5W0Vfk+Q4L3/Ptfzfqkoqp7HP6fZv0H7ku
qljLPqd959WBggkXVBxkn1vI+i9r/8HnVdxgn1s4nOYkeZ1T8Zp9Tv39c6L/
8bMq/rHPKd8/T9T6JKgodFb4nO53mhGV6YyKWiLP91vo3NCedPCUio4izw9Y
mH1q8uge8SpGs88t/Fo8ek66kyoWsc8tSOcfHo47rmIb+9yCz+R9/zofU3GW
fU75nPR19J8jKp6yzy3kOb0xdedhFT/Z5xYahOyJ7nBIhfcQ4XMLx7PlH2gf
UFF+rfC5hZxbdf8d+1U0FXl+0sJWPzf/9vtU9GOf033ONqOfGadiGvuc9rPS
/hu27VGxjn1O+8SWbt/a7lZxiH1O/bPpyGBjp4qb7HN6/7U6p8bEqnjDPqf9
N6xmbNsdKtJlFT63sPFqp2Bjm4rCDYTPLex17QncFqOitsjz8xYCOtQa0G6r
ik4izy/Q/Xr1c765WcUY9rmFxiny5e3RKhazzy3c7frTJyBKxXb2OZ3vtMpb
7I0qEtnntO+NXlJ75wYVz9jndH87Zvjccb2KX+xz2t8DIs/9iVCR7ZXwOe0n
y/wO7lmnogL/C7Vof63690zXtSqaiTy/YWF3/+uv061R0Z99Tvtzqy2VDoSr
mM4+t1Aw14ywwDAVEexzC/Pf9srhvkrFYfY57Rff6x08ukLFLfa5hRJ98ozs
v1zFW/a5hTrd3vplXaYi/XLhcws/PfbXOr1ERZEzwuc073cObDlssYo6Is8f
WPjWI+Pk3ItUdBZ5/pDyp+PKpAsLVIxln9P7PO+qMG6+iiXsc5pnj9ocKjxP
xQ72OfXfhcmdboSqOMc+p+eJn5FjyhwVKexzyvcP3T6Xnq3iN/uc8md5+jcP
ZqrIPkj4nHx1f7oTOkNFxdXC57QPfUusXG26iuYiz2Wa30WuzZCnqhjAPqd9
esWad8unqJjBPrfQb2qR4PqTVUSyz+l95RuY98MkFUfY59SvMX2erp+o4jb7
3MLQ9l4nW0xQ8Y59bmF4z5FHUoNVZPAUPrcwwzXhRmyQiqL1hM8tnBpfOq3L
OBV1RZ6/pX3bmNYh41gVXUSev6N+uRaUeHS0inHsc7rvJTK0GjRKxVL2uYVA
vyrfco5UEcs+p31g6JejScNVnGefU54mN147fpiK5+xzC/USioaXHKoilX1O
92Xsorj7g1Xk0IXPqf/LhKhzB6molEP4nOZz2bc1fAeqaCHy/Dvtm0cex7zs
r2Ig+5zOx8uv8tp+Kmayzy2sn1LyUdO+Ktazz+nzG0ze8Lu3iqPsc8qHqPrT
dvZScYd9Tn+ujJrcPVDFe/Y5/f42GcMz91SRcanwOeVR+XRXT3VXUeyUaBc6
z/N9C4zqpqKeyHOb8rpngcWFu6roKvLcsWA1qpzrTmcVQexzC01OR5ye3UnF
MvY59UveTrOqd1Sxk31O++eWXn1fBqi4wD4nf8ccDFzXXsUL9rmNiiNaT2jR
ToXBPrcxr2m53VYbFTkHCJ/bOB/azNrbWkXlMOFzG6/HbR7at5WKliLP3Wxs
61v1W/aWKgaxz2102fxr3cXmKmaxz21knPOhe0gzFRvY5zZGds1aq3xTFcfY
5zbeB/Ws9qKJimT2uY3VpW82X+Wn4gP73Eaxq32nNoEKNw/hcxvOnuzXfjdS
UbyO8LmNuj5SjT0NVdQXee5tY8Pi86d6N1DRTeR5NhuLqp3snb2+imD2uY2C
488WulRXxXL2uY28scmpk+uo2MU+t/G2xIfPFWurSGKf29jl55FO/U+FxD63
kb9v+Wpra6ow2ec29txrPr2lr4pcqvC5jQlGH91VXUWVbMLnNupUHDXkcDUV
rUSe57cx5PrIjEOrqhjMPreRs2rPcwWrqJjNPreRdqpGRHIlFRvZ5zYir/1c
PL+iiuPscxufT62PrFtBxV32uY1zn4skfSmn4iP73MbES7Mz7yirItNi4XMb
hbacHtmzjIoSJ4XPbYxWbrzzLq2igcjzEjauvd0395KPiu4iz0vSeRbqU2da
SRXj2ec2gqQnHtVKqFjBPrdxdXUB43UxFbvZ5zb8thb9t6moiovsczrvUS9L
dSqiQmaf2/gUOHhI5sIqLPa5jWGPoi8kFlSRu5/wuY2NTZbXnVRARdWVwuc2
bmepdLtifhWtRZ5Xou8bMXWGnlfFEPa5jfAOwS025FExh31uIzUmW5UOuVVs
Yp/b+Pu7QzX3XCpOsM9t+MZXb5+YQ8U99rmNS10OLJqUXcUn9jk9b52LLypl
U+HuLnxuw7w7ut2rrCpK1hI+p/NYvuvZJi8VDUWe/2cj+7NxoZ09VfQQeV7L
xocySU09s6iYwD638ez1Rp+LmVWsZJ/bWLcwtch0dxV72Oc2pky75+ubScUl
9rmNBb7lhnzMqEJhn9voX8o4vD2DCpt9TvfpfL2CvdOryCMLn9toP/1rdO50
KqqJPG9k4+X1HA1vpyloI/K8sY2WJTYbC/4qGMo+t9HdCLvd6I+CUPa5jbCk
N4mGoyCKfW4jt73p5iFbwUn2OfVznv0/R1gK7rPPbZxYkbe2j6ngM/ucfv/z
h+tepCrIvFD43EbWKa+yRfxW4HNc+Jw+T/aLDfiloJHI85Z035a87+rxU0FP
keetqB9+Pilx8buCiexzG+6bPDxmflOwin1uo5kzzbP2VwVx7HMbPqvLlf/+
WcFl9rmNC5L3wL2fFKjscxtK7wonhnxU4LDPqV45uXTxDwry9hE+t3Hl54+D
Ke8UVBd53pHuo9eGruveKmgr8ryTjWk9h+bt8EbBMPa5jZA+3X9kea1gLvvc
xuGNw99ffqkgmn1uo+vaCGeOriCefW6jwh2pXANNwQP2OfXzrXrBhqLgC/vc
xsHccQ+PyAo83ITPbeSoVK7zWElBqZrC5zaybDj8qfwLBY1FnvemftCbxLxO
URAo8ryPjcxhT4NinimYxD63cbb8uF59nioIY5/bGFUnw4ACTxTsZZ9TfzUL
D330SMEV9rmNjyl5zoY/VKCxz+n+zVuRq/0DBS72uY3qN37Nz3JfQb4Xwuc2
ytdvmePqXQU1RJ4PsZE8cH78vGQF7USeD7XR5E7sNNxRMJx9bqOx557uf24p
mMc+p3m9e2nA6ZsKNrPPbbzwbTFw8g0Fp9jnNjwaPV9V87qCh+xz+vNu/k+/
X1XwlX1uo1S2GfUPXlGQZb7wuY0AM/TU6MsKSh8VPrcxYkfHThUuKYDI83E0
j3e+dXuXpKCXyPMgyqMwPIy9oCCEfU7z3OhxdtB5BeHscxtDgypfKHFOwT72
uY3aq04rylkFV9nnNI8/uPJvTlCgs8+p3/N9H937jII/7HOaf/vXPC94WkH+
XsLnNgo00wY/i1fgK/J8io1Bkx5nXn9SQXuR51Pp856Mu9rthIIR7HMbMzPG
bc1zXMF89rmNmIjQtQ+PKtjCPqefL/dz25ojCk6zz2186+Lc7HRYwSP2OfVP
fES2nIcUfGOf2yjz5cKYewcUeGYQPrdRee3UN2H7FZSpIXxO/dLi9NQO+xT4
iTyfR/dt15yy2fcq6C3yfL6NJx2uf03eo2Ay+5zmw6uw+6t2K1jNPrdRI/3D
5IBdCvazz6n/W696m22ngmvsc+r/vucK3N2h4CX7nL6f0n9o2HYFf9nndH+C
gm532KagQIrwuY2Lxz60zxGjoKbI8+U2Wgfc+nBvi4IAkecrKL9e5YhZvVnB
SPY5PW+B+ODO0QoWsM9tDF59pnfuKAVb2ee0r6TmH/hoo4Iz7HMbPz7eCo3Y
oOAx+9xGSoGHZ7qvV/CdfW7DVbZi9gKRCrzmCp/b2J94Z1bKOgVlDwuf25AX
nnGPWqugicjzCBt5KnyJ67NGQR+R55E2xnUaNLzYagVT2OfUb3H5oIUpWMM+
t2FJ7jW2r1JwgH1uo8f6ao2GrFRwnX1O/bZw5eCyKxS8Yp/TftGlaOz7ZQrS
2Oc03w+/SNu7VEHBnsLn1O+tr0wcu0TBfyLPt9i4eedJhuqLFXQQeb7VhvQ5
6/6fCxWMYp/b2NJ9SNCJBQoWss9t7EhIaTd1voIY9rmNfHdGNmswT0EC+9zG
yYY5u6eFKnjCPrfx/OztuUlzFPxgn9O+kG7jtQWzFWRN95h8TvvamQnlWs1S
UK6a8DnNk5ju27xmKvAXeb7HxsqhTWrdna6gr8jzOBvR56u9WjNNwVT2Oe0/
Q4rt6z5VwVr2OX1fT8+VhaYoOMg+t9FpxLclSoiCG+xzG/9q3dqyfZKC1+xz
mteVNiUPm6jgH/uc5l36wAKVJigo9FT43Ib/eLeZ34IV1BJ5ftTGmf822seC
FHQUeX6M5ol7ntVTxykYzT634bZtvH+jsQoWsc9tmrMHvTOMUbCNfW7jeonr
P6+OUnCWfU771uwzP5aPVPCUfU7vb/08z04jFPxkn9P3q1C0Ub7hCrznCJ/b
GPNz0dIXQxWUPyh8Tr/vyNlvMUMUNBV5fpb2iXIJQcMGK+jHPrcRnGtOlsqD
FExjn9vY/V+mxB8DFKxjn9PzdmizLL6/gkPsc5r/pdqOn9VPwU32uY02k9wm
NO2r4A373MZet4krsvRRkK6c8LmN4hvWXrjbS0Hh7sLnNu79HJQtMlChvhQ+
p++fIof06amgk8jzqza65Uxv+vRQMIZ9bqPdgBurP3RTsJh9Tvd5Rc0Wh7sq
2M4+t3G0b8M8U7ooSGSf0/Nv0lyNOit4xj6neeRV9K9bJwW/2OfUH9O+5r/d
QUG2NOFzus8HOrVbG6CgAv8LtG3UG990U6/2CpqJPL9ro3DYhfQ+7RT0Z5/T
/vLgyrwPbRRMZ59T/mbqWPRIawUR7HMb8am9709tpeAw+5zOL+jtFr+WCm6x
z2nfafx5oUcLBW/Z5zZ6+o5adK+ZgvS7hM9tBBboG7OhqYIij4XPbcw+n/Rw
gL+COiLPUygvzXUlKjRR0Fnk+XMbrcIeLvoBBWPZ5zb69pzufqaxgiXscxvj
Sy3aOq+Rgh3scxslL/7q1LahgnPsc9oX3S8UzdNAQQr73EbopXcZ5HoKfrPP
ad7eHp5+V10F2WcJn9sY8LthwaA6CiruFz63MT/HkDZ1aytoLvL8FT1vasq6
9LUUDGCf0/yYGmXdrKlgBvuc+jN4Z8g6XwWR7HMbxtHfXv1qKDjCPrexNP+i
hHLVFdxmn9u4G9J9wY+qCt6xz206p0HDEqooyFBG+Jx8GLp74MLKCop2FT4n
X6glJ3eopKCuyPPPNpZEJ+8oWFFBF5HnX2ifX73346vyCsaxz2083Hi0zcFy
Cpayz23cD391aWpZBbHsc/JQ5/rdm5ZRcJ59Tvc74Vj6bKUVPGef03nHtbv6
zEdBKvvcRjU7feyOkgpy/BE+J38uvbdpXAkFlSoJn5M36p7YW6+4ghYizw0b
cW/3P3QrpmAg+5z2+QnH894romAm+9xGYuL14KjCCtazz2003/P29bBCCo6y
z2nfyu01wbeggjvsc9r/XvoWSMuv4D373EZRs9fTG/kUZIwVPqd59F/ooYi8
Coo9FD6nfX7W1piBeRTUE3mezkGGUyf2VsmtoKvI8/QOBl47f8fOqSCIfe6g
8eozWa7mULCMfe6gr2t7vzXZFexknzvI8Tnkdr9sCi6wzx1UaVO9SyVvBS/Y
5w4K/E3+aXopMNjnDk5/Dth32VNBzhnC5w4WpD8wc3UWBZX3Cp87CCn9dlg/
DwUtRZ57OsgOc2SlzAoGsc8d9G8gL7QyKZjFPndgZ4w4c8VNwQb2uQNnfmGP
tRkVHGOfO8i8e+y4ARkUJLPPHbQNXPKlSnoFH9jnDmYsHrHQ9U+GWynhcwcP
i3nVvpEmo3hn4XMHeb3H/ov8K6O+yPPcDlb4LdeH/JHRTeR5HgdeewZJvi4Z
wexzB+99v39L58hYzj534H6/epG7loxd7HMHNyaUHLjZlJHEPndQIsv5c6MN
GRL73MHshe616qfKMNnnDtSU35c8fsvI5QifO7hoLRr99KeMKhWEzx1Ue3y6
0q4fMlqJPC/q4PigZW4h32UMZp87GByRmtr0m4zZ7HMHTwZa/3J9lbGRfe6g
cmKYz8vPMo6zzx14bj7V98gnGXfZ5w42mEFHQj/K+Mg+d7D00tGiHT/IyLRd
+JzejzVre/H3MkrcFz538HZFMr69ldFA5HlZB+2mb0s990ZGd5Hn5eg8Tv+6
tOq1jPHscwd9/C/u7fdKxgr2uYMiOTz3Vn0pYzf7nD6/yPWkNE3GRfa5gz2D
7B/JqgyZfe5gl7yp/lZFhsU+dzB+aVxUkCwj9zThc4fmpE9eP0lG1T3C5w7m
Ds2wO8cLGa1FntdwUDC8RSc9RcYQ9rmD0tqn3EefyZjDPneQp+u3r/OeytjE
Pqf38bH9yy5PZJxgnztIF+v2tfRjGffY5w4mzcmRy3go4xP73MGZWeMCrj2Q
4V5S+NzB462Fd2y4L6NkR+FzB+3f5ckx6p6MhiLP6zuo0L1HRIO7MnqIPG/g
wPiq+nony5jAPqf3f3zfe+W2jJXscwfF9sWfPHxLxh72OdVP0m2ed1PGJfa5
g271F0R1vSFDYZ87kKXGR8tel2Gzzx0EXKqiW1dl5LGEzx1c+dW+/K0rMqqJ
PG9K33dS9OLNl2W0EXnejL5P+3z/gi7JGMo+d2AuPLXK/6KMUPa5g1NlQmvn
TZIRxT53sL3WKOPdeRkn2ecOnp6bmHzmnIz77HMHaTc3nluZKOMz+5zmzZCU
qwPOysgcI3xOdUS1dzUTZPjcFT53UG7kxuKZz8hoJPK8vYNtn3IHPz8lo6fI
8wDq7/LRzw7Ey5jIPqd+qFItcO5JGavY5w42ud/80fWEjDj2OX1+0sjt5Y/L
uMw+d3B1rNfoP0dlqOxzB5sL7G9774gMh33u4MD9Vs1iD8vIO0X43EHMHqXr
1EMyqos870HPc2DUrHYHZbQVed7TQeCPD4klDsgYxj538H1BYL7UfTLmss8d
ZJt+ctGNvTKi2ecOXrz8m21LnIx49rmDP/crH5qwR8YD9jndh15+w1vulvGF
fe6gc3itOkV2yfAoLnxO/bQ4S/EfsTJKBQifO6jU9XSxqztkNBZ5PtBB1qz+
taO2ywgUeT7IwcrLMUODt8mYxD53cHvtg/3NY2SEsc8dDAl/5FV4q4y97HMH
4+7vmPd9s4wr7HMHoeMa5bwaLUNjnzs4NGdLfFSUDBf73EFY0csh4zfJyGcI
nzuoOnBf25YbZdQQeT6K7vuQTvWKbpDRTuT5aAeD/I41/hUpYzj73MGyHMm9
b0TImMc+p+//bUv41nUyNrPPHeS0feSQtTJOsc8d/GrVo0m7NTIess+pX111
E31Wy/jKPqd8q3qlox0mI8sW4XPKszTLdXeVjNJ3hM/p/S29f27XShkQeT7J
QfTXthtnrZDRS+R5iIO67YYu77pcRgj73IGSVCii0jIZ4exz6regkSczLJWx
j33uoGNIwLeUxTKuss8d9Px9FUcWydDZ5/Tz3vd2L1ko4w/73EH8q2HlBiyQ
kT9E+NxBjQ1LztWZL8NX5PksyqMA37HZ58loL/J8toO48gNrvguVMYJ97uBg
21w5z8+RMZ997qDfC3/39bNlbGGfO5jw51uuoFkyTrPPHRR6lK9Oy5kyHrHP
HWRccnxC8RkyvrHPHXRtfPWKOU2GZ1Hhc3q/RVtXvzdVRpl2wucOqrevf3TP
FBl+Is+X0Lz9Hdl27mQZvUWeL3XIGX3+BIbImMw+p/nTZvFl30kyVrPPHWxt
mzfWa6KM/exzuu/DM0a9Hi/jGvvcwbFrAXGJwTJess/pfNf/To4MkvGXfU79
mf6nV/A4GQV+C587+Fm92YDWY2XUFHm+2oGr0/tbPmNkBIg8X0PzJ/xFwJ9R
Mkayz+l9FCr84fFIGQvY55TPhWM3HRohYyv73MHXixMHLx0u4wz73IFb48VN
Bw+T8Zh9TvM44UX9RkNlfGef07wdPa51/iEyvKKFz+n5ZjYM+jFIRtlbwue0
LxVvuv/WQBlNRJ5HOfg2f066XQNk9BF5Hu0gt/R1dGh/GVPY5/R5gau+9uon
Yw373EFS5d5LavWVcYB9TvN6aed6OfrIuM4+p3m2fXz6T71kvGKf0zzcd0K7
EigjjX1Oef+s8NOYnjIKThQ+d9Cjz7bXM3rI+E/keayDsmObZunRXUYHkec7
af7jXzPfbjJGsc8d+Hk+WO/dVcZC9rmDWRlOp//QWUYM+9yBf/8j8y53kpHA
PndwpMepQjEdZTxhn9N5lLp1Y0YHGT/Y5w5GOW/DegTIyFpY+Jz2s7xZxtZs
L6NcG+Fz+v4Hqg7M3k6Gv8jzQw48XF3HfGojo6/I88P0efWmrbrWWsZU9rmD
XNs3XNvRSsZa9jnlW/Dh/KEtZRxknztoqibO7tNCxg32OfVXxXN/6jaX8Zp9
Tvm86uDqvM1k/GOf0/xutaLRT38ZhX4Kn9N8Wtc13d0mMmqJPD/lYMlht+f7
/GR0FHl+2sHz5xtvLoGM0exzB1KnnA+GNpaxiH3uYHHXEd/9G8nYxj530Non
ukyJhjLOss/p+9KU+ltfxlP2OX2f4mGPnteT8ZN97gB3WwWcqivDe5PwOc3r
do+UiDoyyt8QPncQlFJ10cTaMpqKPL9I9ze+W7NOtWT0Y5/Tfa/QomC1/2RM
Y5/Tvjv+r5t3TRnr2Od0vo+nZv5UQ8Yh9jntk5EnStyoLuMm+9xBS9fhjrur
yXjDPncQ23LE+oVVZaTzFz6n/Snp2e/BVWQUHi987mDNgX8j/CvLqC3y/Bbl
UZfnv0pUktFJ5Plt+nlraMS/CjLGsM8dlHyztb1SXsZi9rmDBgMWFkksJ2M7
+5z2raO5M0SXlZHIPqf76dMqbXoZGc/Y5w4sV/GcvUrL+MU+dzB/0Yb69UrJ
yFZQ+NzBiKyHphfwkVGB/4NZNC+eDrhvlpDRTOT5E+r3mvsaPy0uoz/7nObn
6OUXTxaTMZ19Tu/jZlqfyKIyItjnlD/RGbJNLiLjMPvcgV5l3eNuhWXcYp87
mHn78LFahWS8ZZ9TPl/ptidvQRnpk4TPHdQcFnosNb+MIt+Fz8kjf6s8fpxP
Rh2R5yp5IqW398m8MjqLPNcc7GuTuU9kHhlj2ecORm6tkjQ5t4wl7HMH9crf
btgjl4wd7HPaT2ppyXVyyjjHPnewvsDwKQVyyEhhn9M+79Ovtp1Nxm/2uYMO
Oy96PfeWkX2D8LmD2r9Wm2eyyqh4TficfNXvhh3lJaO5yPMPDq43GJZrlqeM
Aexzmt/y0Cb9ssiYwT53MGb9lUXwkBHJPndw79y8lyUyyzjCPnfQa8+mrhnc
Zdxmn9M8iPOUX7nJeMc+p7+f/96MKxllZPATPndwp/X76rszyCgaJHxO8zSy
458l6WXUFXn+00FCF3dlVDoZXUSe/6J8f+7+pN0/CePY57RPz+3wumqahKXs
c6q3yx45/0qIZZ87aBR5sOkvl4Tz7HPy64nz6x47Ep6zzx00D8z2J96WkMo+
p/6R1k/bZEnIkV+8DgdnNwV6zzIlVGohfE55/KVjfH9DQguR539o/tSYMcU/
VcJA9jn5LOlx+zK/Jcxkn1N/On3re/ySsJ597kKBejkbffoh4Sj73IW9zz93
S/4u4Q773IWkhl8XHPkm4T373IWgxFw3132VkPG88LkLdRJ6lJn6RUKxr8Ln
LmSOOBPZ+7OEeiLP3V1ouLduMXyS0FXkeWYXtve6m+DzUUIQ+9yFie4zg9w/
SFjGPnehe7aG9T6+k7CTfe7CgIdZCya/lXCBfe5C7vhP2Y6+kfCCfe7CwMJP
CkW+lmCwz13YPehGw+mvJOSMFD534ci3i5P6vZRQ+YrwuQvxZS5c9NcltBR5
noN+/4hzZctpEgaxz104VzghxkuVMIt97kLn2GPVv8sSNrDPXfAYvvPJI0nC
MfY5fb8bK9ecfiEhmX3uwrHqo4ZseS7hA/vchW0Z67abnyJRrguf0/Pt+d16
xDMJxccKn7twb9Hmvu2fSqgv8rygC5GZqi/2fSKhm8jzQi4oK+Ku5n8sIZh9
7oKzIHORvw8lLGefu7Cne8vFLx9I2MU+dyHn6GEe1+9LSGKfu3Cr0qCtB+5J
kNjnLjzLULfd2rsSTPa5Czt7vck2LVlCrrzC5y54bRn+rt8dCVWaCZ+70LHu
2cfNbktoJfK8lAs+EVpKxVsSBrPPXdha4sGvHDclzGafu9Cu5apS5nUJG9nn
LhSZnGukfE3Ccfa5C+MK9bl86aqEu+xzOs/tI2rtvSLhI/vchWIzap0Nvywh
U6LwuQsd8lzoOeWShBKfhc/peaVMXv0uSmgg8ryKC2uauj1sliShu8jzqi6k
njp1uNIFCePZ59TfB0rE5jovYQX73IUD4fUO2IkSdrPPXXjwKN1t7ayEi+xz
Or9PE9NdT5Ags89d6NU8vM2hMxIs9rkLnt277I08LSH3OuFzF96FnSk++5SE
qpeEz+l8hl3aOzReQmuR53Vc6NZudNv2JyUMYZ+7MP/kofS1TkiYwz53oXDB
VXeKHJewiX3uws/3GQ+5HZNwgn3uQpuobLs+H5Fwj33uwu2d+44+OizhE/vc
hRWznz06e0iCe0PhcxcyRa/JuvOghJKjhc/pPEOeBq48IKGhyHM/F8rMjT0b
sl9CD5HnTVy4X8f8r98+CRPY5y7457xzscVeCSvZ5y5kXFRqWLU4ifpM+NwF
t+xWsQJ7JFxin7sQU6bVl3S7JSjscxc2Nc15/8NOCTb7nD7/VcebD2Il5Mkt
fE73a7ZbSsIOCdVEnrd2YcrqCn9jt0toI/K8jQsHIxNrr9omYSj73IUqnucW
TomREMo+d6HiiPIfB2yVEMU+d8GvijO4zRYJJ9nnNE+eVP9Vc7OE++xzF6rr
N9YXjZbwmX3uQutbFztljpKQOUH43AUrV8GSPzZK8PkofO7Cy9o3M73YIKGR
yPMuLmQ7+fDf5fUSeoo87+rCt+w1sx+KlDCRfe5C38tvam6MkLCKfU73t8uH
sfPXSYhjn9N5Nm6QOHathMvscxfGZkop2XONRHuA8LkLKyteiPJfLcFhn7sw
s9rXilXCJeRdI3xOdeSAu/nDJFQXed7Xhdov8yzNsEpCW5Hn/Vw4FeHR88sK
CcPY5y5M/a9ew2fLJcxln7vQyT+21qVlEqLZ5y4sbtqy2cGlEuLZ5zTfzxYf
sXGJhAfsc/q+NSttW7BYwhf2uQt6peHfghZJ8KgvfO5C/ir3O/deKKHUSOFz
F76eHXarxQIJjUWeD3fBe1CZQN/5EgJFno9wIXSH55+i8yRMYp/T83rkOZ5l
roQw9jl9/4KYmzpHwl72uQv1+y0drM+WcIV9TvO9//ded2ZJ0NjndP92jR9+
eqYEF/uc+i/Bc+nOGRLy5RQ+p/tf4fT51dMl1BB5Hkz9MWO61+xpEtqJPB9P
961+uzGjpkoYzj53YcmPSi+7T5Ewj33uwqfK+cc2nSxhM/ucvs9UL+/qIRJO
sc9dKNrf/WKRSRIess9dODQu04osEyV8ZZ/T96vpPtoYLyHLaeFz6ocG7v1f
BUso/V74nOZdnowj7gVJgMjz6S74tnUWJo6T0Evk+QwXooM+nNo7VkII+9yF
/3Ikp9swRkI4+5z69+zOvgtHS9jHPnchPOO4uxNGSbjKPnehxOTS3QeMlKCz
z10Iib36o/0ICX/Y5y4EF++8vcFwCfnDhc8p36ZeHl5hmARfkecLXLjoV9g/
/1AJ7UWeL3ThpmfXGpmGSBjBPqf8GDGm1q9BEuazz10482VggD5Qwhb2uQu7
KvvOvDtAwmn2uQs1Tj8/l9hfwiP2OeV7ucB8+/tJ+MY+p+fx2jdvU18JnnWF
z134n6W7Dqtq67oAfuzGxMTCQOxuHRuxlSsWBjaKCSJiYxe2olhgd4OtWNjd
uuvYgYmBSu345prv9+d4DM7Zscb63fu4JtLvZVnUz4lKw4XPM/Ah4uKGSf5O
SKLPl2fgY+fprQP7OuEv+nwFrQfOrFl79nFiIvs8A8bd7op3bydWsc8zkP3k
8IS6vZw4yD7PQK+aLS+W93PiBvucnq97Tx8V6OnEW/Z5Bv5V9Uyzuzthss+p
z141bvCjmxPF8wufU//OybTgZVcn6ok+X0frx+FZX+/5OvGf6PP1tL8xjg07
38WJkezzDBzPtuHPwf+cmMc+z4DP0BrrY3yc2MI+z8D3o8G+Szs7cZZ9Tvdr
ad/S4Z2ceMY+z4Dn0iRrdEcnfrLPqb98qvz17+BEnlPC57TfCsrm6Nzeicof
hc8zsHnB3LLN2znhJfp8G71PjbZ2r97WiX6iz7fTeu7WJ8atjROT2OcZWPD4
QFre1k5Ess8zcDA1arTZyolD7HNaH6q7/v7u5cRN9jmtr/k8lr2UnHjHPs/A
gya3mj+AExb7nNa7rmmOSy2dKLFc+DwD0cnH1dgWTtQXfX6A3t+EtOvbmjvR
RfT5QXqf+l67GdnMiVHs8wxcHej6am5TJ+azz6n/xyfmmtDEia3sc9o/NGzS
IbCxE/Hsc3q+OuXc1KuRE8/Z5xnI1aNbtg4NnfjFPqe/L7nInKYNnMjbUPic
9gv3fApXr++ExzDhc+qz+emnS9dzopXo8xP0fl4oPj5/XSf6iz4/mYFvbru9
MtVxYjL7nPaLbbdWTK7lxGr2eQbGvcrq9qGmE4fZ5xlYsuyRh1zDiVvsc1q/
/2Vpf6u6E+/Z5/T5L20Ij6/mhM0+p79/1cprh6o6UTKf8HkGXhf86L7V04kG
os8vZGB14ro1kVWc8BV9fpHuz9kdJed7ODGafU7fv16OE5MqO7GAfU7rWdrF
gFGVnNjGPs9A2Mk7lftXdOIc+5z2Q4WrWF0qOCGzz8V+6fHnVu5O/GafZ+Bz
11ufG5R3It8J4fMM1IvIZVUp50SV98LntP/PvqqyW1knvEWf38zAukn9A/KX
cWIA+zwDmReOOZ65tBNT2OcZGPE6vsS/Uk6sYZ9nwFmrw+rPJZ04wj6n/Vf5
QuVflHDiNvs8AyUCilx5WNyJD+zzDLza6jPlajEnHP2Fz2m9jYj3Pl3UiVJL
hc/pebzp737Q1YmGos8f0f1wqe66tYgTXUWfP87Af7mquq0p7MQY9jntb0d0
bxRRyImF7HNaH7RdgeEFndjOPqf1w6Xs/pACTpxnn9P7depcpmH5nVDY5/Q8
zwkP6uPiRDL7nPrLvd93n3xOuNQXPqe+aN9ndqu8TnjygGzan+8c59kojxOt
RZ87M9Duy/YP1XI7MZB9Tuv/nS8nyuVyYir7nD5fetuNrjmdiGKf0/XxPBGZ
O4cTsezzDLzPV2+Lnc2JO+zzDKT1uXDxT1YnPrLPaX93ucefz1mcyOQUPqfr
nZ7c/FVmJ9zyCJ/T/T29YcPTTE40En3+IQMT47xz33Y40U30+Ud6Pzf+WH7R
1hHEPs/AvCrRHicsHRHs8wxULNz66X5Txw72Oe1nC3xas9XQcYF9noE18ryR
azN0qOxz8mTZ4t2Wpuv4wz6n9X7rlv/mpOnIf0z4nPYPBUsMnJyqo+pb4XPa
n1SfMzc4RUcb0ec/MpCxV4kf+k/HIPZ5BgKkkjn9/+qYxj7PQIODrUd0/aNj
Lfuc+n53T2e7ZB1x7PMMxH7qOLTlbx132ed0f2q6Oxr80pHIPqf9VB31SLWf
OjL7C59nYNShoPHuP3SUXix8noGWA150LJGko7Ho89QM7LQrNSzwXUd30edp
Gfji06ZBjm86gtnnGTiRrUl764uORexzWo/eW8F/P+vYyT4Xn2/Nvm+fdFxk
n2egUO7UlHeJOjT2eQaW36vcV/+o4y/73ED5I2UePv6go0Bd4XMDy4Ne9Ln9
Xke1wcLnBv7dGJSS8E5HW9HnWQw8mr5775m3Ogazzw38/u9gUNwbHeHscwML
M8a23fdaxzr2uYFirX/U3fZKx1H2uYHZnz3qbXip4x773IDjULF2q17o+MQ+
N+Dhey54kVNHFk343MCHNYX3z9Z1lMklfG5gZotSaVM0HU1En+c1sDbvI/9Q
VUcP0ef5DFS4VvfxKEXHWPa5gclVW/YLkHUsZp8baOX4leb/XMcu9rmB+bk7
HOjxTMcl9rmBLflah/g81aGzzw20u/+qfdsnOv6xzw0sLViyAW1mUTBO+NyA
EvOzfuNHOqq/Fj438KXB4PZ1HupoJ/q8qIGX20eOrfpAxxD2uYFK+3Psr3Bf
x3T2uYHFhZqkut3TsZ59bqDOjow+Re/qOMY+p+9XwedB/js67rPPDSzzr9Y7
120dn9nn9H0Kr/mT+ZaOrH2Ezw00KTx/p3FDR9kI4XMDvhWN4f+u62gq+rys
gfj8KS1/XtPRU/R5OQPZt4z3/HJVRwj7nO5XzFiP91d0LGGfG/B89Knxy8s6
drPP6f7nfNFfSdCRwD43kJGv49rHl3Q42ecGPh+o8fbuRR0p7HMDjQ7P97px
QUeh2sLndL1edzmecF5HjYHC5waKFFjc9Nw5He1Fn3vS85ez7tOT8ToC2OcG
Wq5rMzvurI4Z7HMDYYsuex08o2MD+9zAs4O7Xfec1nGcfW5g8IMfxrZTOh6w
zw2MuRidEnNSxxf2uYHtnfZmW39CRzZF+Jy+v3dhj9XHdZTLIXxu4GeY5r/8
mI5mos/rGSgUl7Fj0VEdfqLP6xsIvRFmz4vTMY59biAowjt4VqyOpexzA6ev
Dvs57YiOPexzA/181PmTDuu4zD43cC45uub4QzpesM/pfi468CX4oI5U9rmB
F6+znR11QEfhI8LnBgrc3RsTuF9HzZfC5wZelY6MHLJPRwfR5y0M9N13MXrA
Xh1D2ecGPnrVOt13j46Z7HMDUvzLRL/dOjayz+l9+HynavddOk6wzw2kbP0z
q8tOHQ/Z5/TrJ/2+dNqh4yv73ICL/SOw/XYd2XsJnxtw973wr/U2HeUXCJ8b
CJl5cYPXVh3NRZ+3NZAv4FeXllt09BJ93o7ux6OuJZpt1hHKPjdQZdvLv402
6VjGPjcwaV/Uh/oxOvayzw2cTAj7VCdaxxX2uYFtCVOsmht1vGSfG+g0e7tH
9Q060tjnBkqp3wI81+soUlP43MD9bX7HKq/TUUv0eRd6Xo6/cK24VkdH0ee+
lL/MXFI+Sscw9jmtV6WbFSm7Rscs9rmB8x75Yt1W64hmnxuY+i55QMlIHSfZ
5wYmVvtervgqHY/Y5/T7tX9/XVfq+MY+NxB31+Vl4RU6cjwXPjeQ40VdteBy
He7ZhM8N3EoclJh/mY4Wos/7Guhxa21Ol6U6eos+96f7OeBx87xLdIxnnxt4
M7fgvNyLdSxnnxvwLtbtZc5FOvaxzw3U/LeqU44IHVfZ5wZ2WvfvZFuo4xX7
3EC6S46BWRfoSGefG9CyNc6WZb4O10PC5wZweeCFTPN01BZ9HmBgWoXwxY65
OjqJPh9qoG6uJSPt2ToC2ecG/Lsv9rdm6ZjNPjfg9XbSIHOmjhj2uYE5a7tO
NmboOMU+N5C/q+uOjOk6HrPPDdRIvvQ6PVzHd/a5gQkDutVJn6YjZ0/hcwMP
w26sSZuqo8I84XMD4cXL5EmboqOl6PMgA3mq91iTOllHH9HnwQYGRQ6vnTpJ
Rxj7nK5/Tb9XKRN1rGCfG4h4X3pbygQd+9nnBhLWnZuQEqbjGvuc1t/qtfun
jNfxmn1uYOjCib1SQnVksM/peV+2bGjKOB1FqwufG/jmPn5eSoiOOqLPJ9J6
W7PSqZSxOjqLPp9k4MmabUZKsI7h7HMDavOPPVKDdMxhn9P6kPfXxdQxOjax
zw3U+3qxRdpoHafZ53R9L/reTxul4wn73MC6kG3j0kfqSGKfG9j88YhHxggd
uZ4KnxuYkmvqz4zhOipmET6n659g3jECdUD0+WwDgSmNz5rDdPQVfT6H+nGN
Z7w1VMcE9rmBXLPv3bcDdKxknxs4s8f9r4PyAfa5gcq/K9fMPETHdfa5gaiO
ypQsg3W8YZ8b2BhdX8k6SIfBPjdQ+mGTDtkH6ih2QPjcgN+TD3dzDNBRV/T5
Yno/VzYMyNVfh4/o8yUGBv7xzJunn44R7HMD9b+cv5HXX8dc9rmBOwN+Rrn0
1bGZfU7rc8uLEwv00XGGfW7g8qQqowr11vGUfW7g8D/PkCK9dPxgn9P7ui8h
oqifjtzdhc9p/Znx/VjxnjoqzRE+p/1GwIFfJXvokESfr6Hr0y7Nq3R3Hf6i
z6MMlCnxbGfZbjomss8NjL7ZvKR7Vx2r2OcGDrauub2ir46D7HPqo+l7mnt0
0XGDfU5//9Ddnz3/0/GWfU59+KnKvuo+Okz2OfVlevVptTrrKF5V+NzA2GWx
A+t20lFP9PkmAz6r4vwadNTxn+jzzXQ9U2sMatxBx0j2OX3f4xXCm7XXMY99
buDm6ZX7W7bTsYV9Lu5/6FevtjrOss8NRAfcbNmmjY5n7HNaj34u39m+tY6f
7HNabyOvunX21pHnsfA57VdaDN/TpZWOypmEzw3seh/WuruXDi/R53vofZr+
NdlP0tFP9PleAyPMmyf6Qsck9jk9/73zLB7QUkck+9zA1vmxIUNa6DjEPjcQ
M+XkyMDmOm6yzw2kVi01YVQzHe/Y57S+rXRGBjfVYbHPDeTcmno5tImOEvuE
z2m/1jUo26TGOuqLPo+j9yemcd9pjXR0EX1+lPank3onzGyoYxT73MBw5+2m
8xromM8+p369vOx6RH0dW9nnBlaU3zJ0WT0d8exzep+TjSKRdXU8Z58bcKu7
S15bR8cv9jn157Oog9G1deTtKnxO66F6d/XWWjo8Zgmf0/PUsP2yXTV1tBJ9
Hm+gaGK2Dftr6Ogv+vycgdcfs5w6Ul3HZPY5ve+1pcTj1XSsZp/T9bl42vNs
VR2H2ed0/VaMnnHRU8ct9jntZ2L8PlytouM9+9xA0ttJA2576LDZ5/T8Drz3
+UFlHSWrCJ9TX7r0XPisko4Gos+vGijxPW8jvaIOX9Hn1wxsSvud+rqCjtHs
c+rnOtnufXTXsYB9buB6pNexb+V1bGOfG/hTaveB3+V0nGOf0/7mTu2TqWV1
yOxzAxW3vXpsldHxm31O+/fo2EzZKOd7KHxOz/vZba3ylNZRxRY+p74zY6MK
uunwFn1+n/Zfgc70YqV0DGCf03qeXD60TEkdU9jnBkrumZlRsYSONexzep9m
J6+tVlzHEfa5gWHzp7WuW0zHbfa5gQ7HXLM2KarjA/uc1tN8l57BVYdjsvA5
rX9rJ59pW0RHqT3C5waad21xxKewjoaizxUDrlLeUz0K6egq+lyl7xP47qF/
QR1j2OcGMt+8ZAwpoGMh+9zAuBHbm47Kr2M7+5z6o9OCxeNcdJxnn9P3nTjq
2+R8OhT2Oe1HkzoPmpVXRzL73MCQk9U+Lsyjw6WL8LmB1s+yzliRW4fnDOFz
2g/5PvdYl0tHa9Hnbw0MqLH53eacOgayzw0cDe0btzuHjqnsc3rfK+dadTi7
jij2uYFg371zTmbTEcs+N3D2X4MFF7LquMM+N1CwfGz09Sw6PrLPqQ/lIlfu
Z9aRKUX43MCnckOM55l0uFUWPjdwIPvadq8cOhqJPv9qwFh5eGeiraGb6PNv
dH1v7iv809IQxD6nPj81f02qqSGCfU7r1TDJIxPlHexzA4teyHdyGRousM/p
ent2nFMoQ4PKPqf71z2qY6l0DX/Y57SfCzxVsWKahvz3hc9p/Qo6XKBGqoaq
pvC5gdjQyS4NUzS0EX3+18C+OYXL4J+GQexzA86909H+r4Zp7HPav/46Htr1
j4a17HPquxGnTvVN1hDHPqf+LjXXZehvDXfZ5/TzihadFPRLQyL7nH5eYPCv
iT81ZJ4ovi7dz5KLp8/6oaH0LuFzur4YXmpxkobGos8t8uLbLHdWf9fQXfS5
w0TDIgOWbvqmIZh9buLem/ED93zVsIh9bmJnX+/WcV807GSfm8i2/HbT+M8a
LrLPTcxbksP72icNGvvcRKaA1H4PEjX8ZZ+b2FExOkL9qKGAj/C5Sf74fu3d
Bw3VwoXPTYzam1Qk6b2GtqLPc5notjR6Quo7DYPZ5ybebfqdmJlyOPvcxOmk
X6PzvdWwjn1u4tjKdZmKv9FwlH1uIvPaN3vdX2u4xz43Uarg/cE1Xmn4xD43
caGIf/XGLzVk+St8buLPsQU5vV9oKFNR+NxEgcxd/vk4NTQRfV7IxOFCR//2
1jX0EH1e2MTRtEPZh2oaxrLPTfjckTzHqhoWs89N/Ise0X+qomEX+9xE0KwK
O+bLGi6xz02cWzY2feVzDTr7nK6/2jEg5pmGf+xzE5MnH3ux56mGgneFz00M
m71n5LEnGqpnCJ+bqJ67Uo6LjzW0E33uZsLbs+rJ2480DGGfmxjx9/jE5w81
TGef0/2bf6X92wca1rPPTbT/1b160n0Nx9jnJr52GVo+/Z6G++xzEyFnfntk
p/yZfW7C0dZEobsasoYJn5twcZkzsswdDWV3CJ+b6FF15s6qtzU0FX1eycTz
Y79/Nryloafo88omXl7R/vO+qSGEfU7PR1iDC11uaFjCPjdR4qUD/a5r2M0+
N9HRrdmjEdc0JLDP6ed3eBs24aoGJ/vcRNKMP55zrmhIYZ/T/VLH/lx+WUOh
TsLnJvaHdrsZnaChxlThcxNth2+M23tJQ3vR57VNnHrc5uCJixoC2Ocmij/q
dvryBQ0z2Ocm7s64+OzBeQ0b2OcmwlMXZX1xTsNx9rmJkv6xrb/Ea3jAPhff
r/balLMavrDPTXTwzZWWlXK2ZOFzExXKNA4qdEZDOXfhcxNTO8X/LntaQzPR
501M7Pq3clGNUxr8RJ83NdGq5ak6zU5qGMc+p+fDq/rX9ic0LGWfmzhQJumE
33ENe9jnJlz/pa8aekzDZfa5iZqJvjNDj2p4wT43kVIwafqsOA2p7HN6f9Y+
XLY8VkPh28LnJqyof4djjmiomSZ8bmJr7QFv9h/W0EH0ubeJswuzVTpzSMNQ
9jm9D+e+TLlxUMNM9rmJyr/yvH52QMNG9rmJgu2G93q/X8MJ9rmJva/TX/3e
p+Eh+9xE4OurUzJR/so+N5F/5JWKBfZqyB4qfG7i0KY/r8vs0VB+m/C5iVXb
/A7X2K2huejzziZ81ycubb5LQy/R5z4mbu7aFd5pp4ZQ9jndn6Tl0/vu0LCM
fW4iLmrbipHbNexln5tolqAfnbxNwxX2OX2fqGaJC7dqeMk+p/ep8cXq67Zo
SGOfm5h+f+jc3Zs1FOkgfG7CfUbVryc2aagl+tzPRMsgl6HXYjR0FH3ey0TF
yy5JT6M1DGOfmxizw3PR+40aZrHPTSQ36t/gzwYN0exzWg937/mdhfJJ9rmJ
yGI5Egqv1/CIfW7ictyUrRXWafjGPjcxYJO5st5aDTl+CZ+b2J55VaR3lAb3
csLnJnLnrrur+xoNLUSfDzLRz/nyZsBqDb1Fnw82sWV7lDk+UsN49jl9nwU9
vOet0rCcfU7rT2yJjWtWatjHPjcxrdO7TLtWaLjKPqf3afaRqSeWa3jFPjfR
PDw86/VlGtLZ5yayD2+/5flSDa43hc9NLB9TsFPiEg21RZ+PpF8//SxH6mIN
nUSfjzLxPmz1s5yUA9nntN7fb3+8xCINs9nn9P7/Tt5RNUJDDPvcxOzcq3c2
W6jhFPuc1oPWFU92XqDhMfvcROH7u5T+8zV8Z59THzxxzTt2noacIcLn9HzO
DvWdNVdDhS3C5ybUbGd3rZqjoaXo8/Emmq74kmfHbA19RJ+HmfDrlHnu8Vka
wtjnJtaMsHNfn6lhBfucrqfr6x3yDA372ecmhs/e7vN5uoZr7HMTZfTWOTPC
Nbxmn5to0e3ak7yUM9jnJmYUdY8tM01D0XbC5yZe9+qzqfZUDXVEn4eb2NN2
ZHSrKRo6iz6fbqJvYd/9PSZrGM4+N3ElKc/twEka5rDPTfzKFZ0+eaKGTexz
Ew3WZjRbMkHDafY5va/Xqi3fFKbhCfvcxKabnr+OjNeQxD43ceJx8tDLoRpy
/RA+N/HINeLz03EaKpYRPqfn8+r7GYkhGiD6fKGJNwVzVkofq6Gv6PMIE4m1
f+p5KU9gn9P96Bm9o2ywhpXscxNFjuYIrxuk4QD73MSrafWGtRmj4Tr73MTB
j24De4/W8IZ9Tu9L5csjR4/SYLDPTYwfV37+jJEail0XPqc+zGgct2qEhrqi
z1eaGJSWPWnncA0+os9XmVi7bVGz04EaRrDPKXte3HBnmIa57HN6P2/syvlq
qIbN7HO6f3HNIn4HaDjDPjdRrMzM4tkpP2Wfm+jSOvhMiSEafrDPTXj45xhd
Y7CG3MHC57Tebmhfw2uQhkqbhM/pfjWu7eg5UIMk+nyjiRrB596NGKDBX/R5
NK1v47/K4f01TGSfm/g0K965sp+GVexzE/L9qr93+ms4yD430Xpto+Jn+mq4
wT430afA6//u9dHwln1uYtZE97Vvemsw2ee0H8hsfv/bS0PxNsLn9D4lBfnl
plxP9PkOet/Hj39Qxk/Df6LPd5pocy9Pn3o9NYxkn9P+qWGD5HY9NMxjn9Pz
9en7pn7dNWxhn1Ofl6/fZ1w3DWfZ5yaulcheaUFXDc/Y5ybSXIZkivbV8JN9
biK6edukI1005PkufG7i28vYr1f/01DZTfjcxOi6W9NUHw1eos8Pm3COL1T8
R2cN/USfH6H1+XW2dlkpT2Kfm/h4fPKCEp00RLLPTXSqNfJ5zY4aDrHPab1f
9qxh6w4abrLPTVzMe25Pn/Ya3rHPaf37VtJzbDsNFvvcxM+RP8/Oa6uhxFXh
c9rPXW3af2MbDfVFn5+in988NX9saw1dRJ+fNlEpv8eTa94aRrHP6Xmcfm23
3krDfPa5iWrXHy3+5aVhK/vcRL2qHWfmoBzPPqfn8XP1eaUlDc/Z5ya+tJ68
oR40/GKf0/WdXvVih5Ya8o4RPqfr/9jr78AWGjyihc9pPYs412xicw2tRJ8n
0Od9sT5yaTMN/UWfX6b7W/RZ2vamGiazz6nvxo8dd6aJhtXsc/q+jQLTHjTW
cJh9Ts/brlOrPjbScIt9TtfPMaSp2VDDe/Y5rSeLA5ILU7bZ5ybKLTx7rmoD
DSW9hc9pfWw6bK1XfQ0NRJ/fpvfr0+BZvetp8BV9fof67OnhqWPrahjNPjfx
w7vj/AV1NCxgn1NfTK27dVNtDdvY57RfOj/szvFaGs6xz03c6fo2+92aGmT2
OfVn+O5u72po+M0+p/3XvNjD6dU15PsqfG7i8yGrZCHKVUoKn9P3w4p1ntU0
eIs+f0rP26xBFb2qahjAPjeBkyEJvT01TGGf0/2rciE4pIqGNexz2j+Xblc9
wkPDEfY5Pb/OXOlbKmu4zT43EXs4q3KqkoYP7HPyjdbg+oOKGhyrhc9N1N4b
fTWxgoZSl4XPTfQaVP+J7a6hoejzlyYmdLJ+FaPcVfT5K+rvoynlapfXMIZ9
bqL8yzKD2pfTsJB9bqJo8dAjg8pq2M4+p+uz74fLlDIazrPPaf19ETVjVWkN
CvvchJExxNrnpiGZfU77dd+eyy+X0uAySvic1qfKo2vqJTV4bhA+N3H/+vaX
ySU0tBZ9/one7+npm/NSHsg+p8+3NmRspeIaprLPab3ol8W3ZTENUexz+jwl
46ReRTXEss9NjCsz2SvEVcMd9rmJ7sf8ui0qouEj+5w8VqnT+O2FNWQqJHxO
6++V7jvjC2lw8xI+NxEvB394WlBDI9Hnv+j5i9vYMKkA+V/0+W/qw5hn63JQ
DmKfUx98Kp2rfH7yP/vcxO834xY3dSH/s8/pfskPSvXIR/5nn9P7VLzh+aC8
5H/2uYnbv7YHL8xD/mef0/U4VqT2ttzk/8/C5+S/Q4syxeci/xcXPqf9dQ3H
u6c5yf+izzNo/zxv4tOkHOR/9jk9X5m/PstJeRr7nLz1zz/RPTv5n31u4njc
jZwtspH/2ecWjsyr3rRXVvI/+9yC96WIaeOykP/Z5xYiT2h3l2Qm/68SPreQ
eqJczd2ZyP+XhM8tFCjcZ8slB/lf9Hk2CyfKzCmn2yq6iz7PbsGoujHur6Ui
mH1uodniLd0KUF7EPreQacXKLNVMFTvZ5xbKLh19tY2h4iL73MK2pzWjBmWo
0NjnFh7GKxOmpav4yz63UC9qeODaNBUFRgifW1hxXA2MS1VRbZ3wuYWPQTUm
3U1R0Vb0eX4LE1wHr0v8p2Iw+9zCGTv0RmbK4exzC6NmD85R5q+KdexzCzN/
VO3V5I+Ko+xzC55b7p3skaziHvvcgvqhXeWQ3yo+sc8tNC+xfteSXyqyFBA+
p++74lz9PT9VlIHwOV2PTceeXP6hoono8+IW3kZPm/MySUUP0eclLCx/Vcgr
/buKsexzC/rFSfmLUl7MPrfwbvXe73W+qdjFPreQcXSH7vNVxSX2uYVTYcPV
kV9U6Oxz+v21f3+c/1nFP/a5hWVolXX7JxUFE4XPLaSn9qxzIVFF9aLC5xbi
TlQL1j6qaCf63N1CyP2Es/8+qBjCPrdQP6ZoscKUp7PPLTScXGVurfcq1rPP
LXyL/2t1eqfiGPvcQo6E8MUj3qq4zz63MP5NfKX5b1R8Zp9b8J8U93DbaxVZ
VwifW6j4wn/JhVcqyl4QPrcwNuhMT/2liqaiz6tbKDn3Zq3UFyp6ij6vYaHF
lIUlXCmHsM8t1Drwp1Bdp4ol7HMLs8Jc3LroKnazzy2YtZ/UH6OpSGCfWzjc
3Kv/IlWFk31uQU72i9qtqEhhn1tIO1roxRVZRaFA4XMLD56H1n/zXEWNKOFz
C13OTYi2nqloL/q8oYVDl0oUcqMcwD630NOr//omT1XMYJ9b+B3dsmavJyo2
sM8tjKx57knYYxXH2ef0PPk9jYh8pOIB+9zC5vHzfWIfqvjCPrfw37t75e8/
UJHNRfjcwvmsB7N9u6+iXAvhcwt/G5ZJy0W5mehzWPBS3Q2Peyr8RJ9LFip0
Ou3S9q6KcexzC32/OWsPvaNiKfvcwiu3FUPm3Faxh31O70/zezu23lJxmX1O
v34w6s+FmypesM8thN372OPFDZXWBeFzC4vsC1czrqso/EH43IK00611Sco1
iwif0/d3sx43vqaig+jzDhYa3Bk8rtdVFUPZ5xaUAm3LTryiYib73EJil33O
NZdVbGSfW9jzZdG+YwkqTrDPLaz1/jj/8SUVD9nnFsadPzfu10UVX9nnFqrG
5wkqQDn7MuFz+vlbHk2qdUFF+XPC57R+PMgb+d95Fc1Fn3ej9eNgfHzQORW9
RJ93t/Ah2vlnabyKUPY5Xf9MwS0OnlWxjH1uobRXcNSdMyr2ss8tvLioG19O
q7jCPrfQ6+3x8bkpv2SfW1iSLzXN85SKNPY5rZe7d6zocFJFkaHC5xY6FD5Z
f+QJFbVEn/ezkHK6xueI4yo6ij7vb2GvmfPQ3mMqhrHPaX1q13bWzaMqZrHP
6foZ74Z8ilMRzT630HHe6x45KZ9kn9P1a93Ur0qsikfscwv/dv4IbH9EpX2G
8LmFGXntBSMOq8iRV/jcwtm3gScjDqlwbyZ8biFgRaW/ew+qaCH6PNDCiKlN
vG8dUNFb9PlwC3/ybNv6eb+K8exzWk8P9s2Xm/Jy9jn9/qtDF1Xdp2If+9zC
1XPni3Taq+Iq+5zWPyvgyOg9Kl6xzy24JPfss3S3inT2uYWbWSILHdqlwvWd
8LmFSRuL6vd2qqgt+nyshfzl3x5N2qGik+jzEAuXMiVvyE85kH1u4cfuditr
b1cxm31uoeW0l1Fdt6mIYZ9bWPD5xP7QrSpOsc/peva7e3/1FhWP2ee0nkjl
Mp/YrOI7+9xCZkds6+ebVORcInxuoVSOqWtTYlRUOCt8biEhITylOOWWos+n
WHCPOTm8abSKPqLPp9L9yFw50X+jijD2uYWkwbcmTN+gYgX73MLjylsKb1mv
Yj/73MKQC7suXVqn4hr73MKXKD387VoVr9nntP6WRPuslDPY5/Tz4u+7V45S
UXSI8LmF2e8j8rZfo6KO6PO59P5lG5Nt1GoVnUWfz6O+XTIx39JIFcPZ53S/
P+6ueHiVijnscwu+8zI6PlypYhP7nN7/p6Gzfq9QcZp9bqFY2zzXilB+wj6n
57v9leKNlqtIYp9byNp5w7Q+y1Tkyi18biH54pLv05aqqNhE+Jye7yIbgjcv
UQHR58voep+9aF1arKKv6PPlFgq5W5veLVIxgX1uoca5bp2zU17JPrfwPC0+
l2eEigPscwudOjd+3mmhiuvscwtZKl2PC16g4g373ML+vwExq+arMNjnFirX
LrD2+DwVxd4In1tY0/bWZnmuirqiz9fS+3Rg2cn0OSp8RJ+vs/Dkof+L0pRH
sM/p+fesW9hrtoq57HP6Pp75ew+dpWIz+5zuh/evAwtnqjjDPrdw7/NzlwMz
VDxln1vovOrCrPvTVfxgn9PzfWh3pt/hKnIvEj63MOjoslWulCudFj6n/ikS
WrvJNBWS6POt9D616/ay31QV/qLPt9H9SagePWuKionsc/r9/+zAnZNVrGKf
W5jqf9vr5iQVB9nndH8DF1f7NlHFDfa5hcClLSsWoPyWfU7vh/eHavUnqNSj
wue0X8g0vVXvMBXFBwmfWyjfIuuI8PEq6ok+32eh9ZgpMVtDVfwn+vwAvQ/Z
9FdXx6kYyT6n/dgsj7qfQ1TMY59T7t5/dT7KW9jnFvL8m5ql7lgVZ9nntB69
mjHHL1jFM/a5hSYRwwtMC1Lxk31O12t4vUNbxqjIk1P43EL039e9r45WUbmR
8DntNw8EF/48SoWX6PPjtF9z6M58lPuJPj9hwTW44om6I1VMYp/Teh3UIabX
CBWR7HPaH0xqHxk+XMUh9rmFodnLrdsWqOIm+9zCs8j7+68PU/GOfW4h27pu
974OVWGxz2m9WLbfKkC5xCvhcwtFfjxt2TBARX3R5+dp/9bo4TL/ISq6iD6/
YCHmzcavswarGMU+p/3F8Hq9dw9SMZ99biFXm/VP7gxUsZV9Tu/X3xv9fw1Q
Ec8+p/5LvvSvKOXn7HMLTeNnb27eX8Uv9rmFmrdy9hzST0XehcLnFmpv6FEy
wl+Fx0nhcws79wQkHeqropXo8xv0/I6r/+hJHxX9RZ/ftDAl9NrltN4qJrPP
6fNVcb1SlvJq9jn1VwH3x216qTjMPqf1e++XH6P9VNxin1u4FhTkFtlTxXv2
Of36i729TvdQYbPPaX88MXrby+4qSg4QPqf9yinv9KyUG4g+f2hhX+mtg6t1
U+Er+vyRhblVjshdu6oYzT63cNdvbL/JvioWsM8tbPd49WNzFxXb2Oe0Pytp
rrr2n4pz7HMLow/faPXNR4XMPqffH9Aic2HKv9nnFj6f6fewSWcV+bILn1sY
XqfioUGdVFRpIHxuYXLHyPULO6rwFn2u0/WYvyvycAcVA9jnFm4H9It+1l7F
FPa5hTvDThw12qlYwz638CbvEaUC5SPsc9r/au3ydWqr4jb7nLzlO8M3tI2K
D+xz8tkP3+0bWqtwHBY+p/1q0wuZE7xVlHohfE59fvzquE+tVDQUff6e+vXl
kB/5KXcVff6Bfn6zddMaeakYwz63kLfLoKIDJRUL2ecW+kWfu7gAKrazz8kv
O/ZPOtxSxXn2uYXB36q0fN5ChcI+Jx+kNihsNVeRzD630K3Tw3+VKLvMFz6n
/fPIf598mqnwPC58TvsxeffnCU1VtBZ9nkSeKPk6dVMTFQPZ57R+n9ha9Hpj
FVPZ5/R+1kxsldRIRRT7nK5vrqPTi1KOZZ/T+njPvt6yoYo77HPyrXW/zPAG
Kj6yz2l9q1Bm/or6KjLVED63UC3ha9qpeirc+gmfWxg4oOH013VVNBJ9nkL7
g9mGSy7K3USfp9L+L7b5kTp1VASxz2m/Fvq3f9/aKiLY5xbc/qtUam4tFTvY
5xa+3r798UBNFRfY5xZyh7y/9LSGCpV9TuvDtZB9ZnUVf9jnFtZ3Dd5amXL+
rMLnNk5s0nd1qaaiaj3hcxtz6pw6M7mqijaizzPb6BNl69s8VQxin9u41vVY
3jtVVExjn9tY+ONhpz8eKtayz22sSfHbUJpyHPvchmuy99+2lVXcZZ/bCBi9
dmBIJRWJ7HMbLl86Kxsqqsh8UPjchpY6bOCVCipK68LnNuLLv/7zzV1FY9Hn
eWw4k86sL0q5u+jzvDY2fPnVUSpP/mef25i7ZUGeUeXI/+xzGwPWT9RWlyX/
s89tlB106dT5MuR/9rmN37OH7EgsTf5nn9uov8h/U0HKf9nnNiZm2r+rmRv5
f67wuY2pEzufG1aK/H9U+NxG0zCvNytKkv9Fn7vaeLlgYZGzJcj/7HMbV5qW
9ntfnPzPPqc/75Zptwvldexzup6n62RtUoz8zz63ERNzKCSgKPmffW6jcs/x
X5e5kv/Z5zYSxs4OO12E/F9N+NxG2pTned4VJv/3FT63EZlpXFw+yk1En5ex
MXNNl2GNC5H/RZ+XtfHpUohHQEHyP/vcRiXXJynLCpD/2ef0ecpOeH46P/mf
fW5j/tieV965kP/Z5zZ6rw694EJZZ5/bGFzyzo0m+cj/7HMbqav7vxqal/yf
Wfjcxp4VVbKtzEP+ryN8bsNjU9Um8bnJ/6LPq9gY2XnItI+5yP/scxtLa9y/
U5DydPa5jfcPx1RtkZP8zz638e9683UjcpD/2ed0Pbc2L7QmO/mffU6fL2lU
9MVs5H/2uY3DXtfrfs1K/t8vfG7jdjUfpSjlsqrwuY0aLa0lrbKQ/0Wf17UR
kVvxCc5M/hd9Xs/GJXe19MZM5H/2uY3vxR3GNQf5n31uo9fMTp9+2Qp2s89t
TPl05m1pygnscxvWxw5fO1gKnOxzGzfypWeaaCpIYZ/T9/txs/J2Q0Gh2cLn
NtaWO9HnfoaCGrHC5za61Tu/MT1dQXvR581tXIh/9bky5QD2uY2jPqXadU9T
MIN9bqPR9OCjM1MVbGCf0/d5KVc7mKLgOPvcRqHsfseUfwoesM9tjI9IbJ+N
8hf2uY1p6Yu/1fmrIJun8LmNar9abh7wR0G53sLnNk5nyjxgSbKCZqLP29iY
l/C42unfCvxEn7el5/X6kRwffikYxz63Ebhr3a+ClJeyz200+xvxueVPBXvY
5zYedZrzY/QPBZfZ5zZmY06WDUkKXrDPaT0IXFjp+ncFqexzet97r+yZ/E1B
Ycd+KiQbBw9Ery5HuWYt4XMbDVL2vPL5qqCD6PMu9PkeH2sy7YuCoexzG27P
zm/b+1nBTPa5jbi1V4s9/6RgI/ucns8j16OzUD7BPqf17OTlGnUSFTxkn9tA
m1P3BnxU8JV9bmNz8vZpSz8oyL5X+NyGf995jc6+V1BeFj630aVQ30yf3ilo
Lvq8D61Px91VV8q9RJ/3pfVGc17wfqsglH1u467bwqPj3ihYxj638dm13PEt
rxXsZZ/T8zZw95V7rxRcYZ/bKLK6+JuMlwpess/p53WakLcq5TT2uY3h7vFt
er9QUGSm8LmNb0c/LV3gVFBL9PkQG5vWGW+O6wo6ij4PsBE0+m/rd5qCYexz
eh5uPTpRkPIs9rmNkj4r60uqgmj2OX3eVbUSghUFJ9nnNrzrHfbfJCt4xD6n
9f5e7qx3nyv4xj630cLwPpv+TEEOD+FzG0X79Z7hSdndT/jcxpBFbX17P1XQ
QvT5GBtXy+WrvfCJgt6iz4NsFLy4v/TJxwrGs89tdM5UpsSHRwqWs89t7J83
zL0I5X3scxsrPs5s4v1QwVX2uY1VV0cPCH2g4BX73EboOY9V2+4rSGef2/Ac
c/TRw3sKXC3hc3r+xuUu56BcW/T5BBvK6Jrhte4q6CT6fKKNvaluHwfcURDI
Pqf3/eTT/stvK5jNPrdxsU2Pd+dvKYhhn9Ove2+c+P2mglPsc8q+u4qVpvyY
fW6jXt6w651vKPjOPqfnzTXb3PDrCnLuFj6n9S9PL5+D1xRUeCZ8bqPvyhGV
nFcVtBR9Pov6o1XjPHkp9xF9PttG6StXrWZXFISxz22EHM3rGHNZwQr2uY3u
cS75YxIU7Gef0/s96Fa1u5cUXGOf03ozuJmfcVHBa/a5jWM9A5ZXp5zBPqd+
f4mn/S4oKDpd+Jz6J+aBx7LzCuqIPl9kI0e9govOn1PQWfT5YhuzvLOkfo9X
MJx9bqNxyM6wMpTnsM9tbPRPtv47q2AT+9yGtDdp7cwzCk6zz6mvU9c0jz2t
4An73Ma+n+9/vD6lIIl9bmNJ3RexBSnnqiR8buPH4PCZrU4qqNhD+Jyul3uC
//gTCiD6fDV9nmL72+w8rqCv6PM1Nlp/aNDi2TEFE9jnNs7UCmiVnfJK9jnt
H6Jr92x0VMEB9rmNxDsxE0bEKbjOPqe+Cdy9Y0Osgjfsc3ofCnR+dfuIAoN9
bmN70NIqxmEFxQzhc7qfFQJn1qBcV/R5jI11ivxuwCEFPqLPN9koUOd1z5UH
FYxgn9so9mT6s4QDCuayz+l5HnpkSPJ+BZvZ57ReLRlvVqR8hn1O/Zx0c5ff
PgVP2ec2RtH7GbFXwQ/2Oa0XmdzLnt2jIPdO4XPav1juP7/uVlDpifA5rS9P
jtwvTVkSfb6b1s9KN8522aXAX/T5HvrzMcOPz96pYCL73EbD1yvij+1QsIp9
bmPB+pYPP2xXcJB9bqNiUOjvYpRvsM9tVMhe1b3jNgVv2ee0X8ozdGD4VgUm
+9xGWOWy+w9vUVB8mvC5jcdWn8xvNiuoJ/o8lt6/FoVHFKb8n+jzOHo+lnTQ
22xSMJJ9bpOXM/wnxyiYxz6n/UiGx5f90Qq2sM9pPRx7b/6LjQrOss9t9Nzw
pWYBys/Y5zYul5/xodUGBT/Z5/Q+Hluwb8J6BXkqCJ/byJWaedredQoqdxM+
p/3wxl999LUKvESfn7XRtU3Xti6U+4k+j7dRfUc5yStKwST2Of35gQPaha1R
EMk+p1wxV789qxUcYp/T/mZT2RlapIKb7HMb8sSth/JRfsc+t3HTf/EXaZUC
i31O+7lUvX7YSgUl0oXP6XqkrF66Z4WC+qLPr9DzkCPul7ZcQRfR51dtPHxc
Z6gL5VHsc1rPs7u+91qmYD77nNZb3z7jJixVsJV9Tn3qb+bZt0RBPPvcRvPn
9jHnYgXP2ef0eYMGjixA+Rf73MaR+yWrt16kIO924XPaT++pbUyKUODxSPjc
RvSuLeqBhQpaiT6/R+vJpMCrrxYo6C/6/L6NnLfnnitMeTL73Mb1zv8S2s1X
sJp9buP+oXNPp81TcJh9Tp8/+tmfI3MV3GKf03pyDe7v5yh4zz6n/tHS+hWn
bLPPqV8jMu/qPFtBySnC57Qez+qdPmuWggaiz2W6H6Hp/U7MVOAr+lyh/XGe
xLufZygYzT63Udxy61iG8gL2OX3+tI1Pu01XsI19bsM+OHDMwnAF59jnNlrd
Hlnw3DQFMvucrlem01d+TlXwm31uY3SWDnMrUc5XXvjcRt7ZpXz7TlFQxVf4
3EZ4tZpVV0xW4C36/A1dn+MzC16dpGAA+9xG1bsu2dMmKpjCPrexqJKWoybl
NexzGynjXhcNmKDgCPvcxoSAcvXWhym4zT6n/fDB9f3ujVfwgX1O+1mr3erM
lB23hM9pfchbQ24UqqBUqvC5jXyL21YJGqegoejzL7SfrbJ6wfYQBV1Fn3+1
MSam4G95rIIx7HP68+sujcpHeSH7nO7P/c0/WwUr2M4+t1H3z/65k4MUnGef
2xh47l2Fw2MUKOxzuh96u0fvRitIZp/baJP1+ZISlF22Cp/Tfvnb0u5dRinw
fCB8TvubdqOrzB+poLXo8z82zt0emzt+hIKB7HN6HqtuSPs5XMFU9jmt96U+
/q1MOYp9bmNH9552v0AFsexz2g8t/OC6epiCO+xzGyfHRDW5NVTBR/a5jb+n
A0bZAQoytRc+t5HZvcveBpTdJgmf0/vb3y959BAFjUSfm7Tfd5/caftgBd1E
n1u0nlc+FqsMouvJ//7cIXmVy14hP+Ur4nxnyl2uj93eZiA9j3xenENa9iCp
ZvgA2i+L854pp/+effNof3qf+fw4h3Qx0WPs537kDTHPgXL9Ya/cy1Gex+fJ
OSTFfc87P38FBcW/Z6XcV5ket6wv9Qmf/+6QIlsMWXq1j4Jq4rwKynNzdw/L
6E19zOfBO6SBKf+NrEu5jTi/gvKscz1Gj+xF+xk+H94hjSkUMHWrH11vcT4V
5Wdxk9fKPWk/yOfFO6QN3ddcdKE8RZxXRTkh9vjfNj1oP83//p3+vjlK4+nd
6X0X51FSbjjHijjejTzC/x7eIQWPrPTxa1daL8V505Rf/OrkW4FyUz6/ziEN
fRZyo68v9Y04f5py/vuRnSK7KOjB59k5pGJrY523/qO+FvMlKL9IvDk1E+Vg
Pt/OISVN1yo18aH9jpg3QTlb4fcvQjoriODz7hxS1iHvt+/tJPaLtNxQTquk
hb3uSM8zn0/vkMqVvNq9OOVa4jwNynraVvh2oPWAz6t3SOdmjW0c0Z68Is7L
ohw+qmbLS+1oPeXz6x1SpvFO39S25D1xfhblvn6TQ2pT/snz5hzSlYeOTSPa
KJguzsekvH1z2POtranP+d/nO6SF4Y/dVG8F68R5mZRrepQIKUi5Iv97fYc0
zb/dww6tFMSJ87Apz37u32KOF+0n+Xw9hzSlZ89TZyXlf/MuKN+JqtsyGbQf
5/P2HFKOnr8fVaP8Qcy/KOqQEn1Xhw5tSZ7h8/ccUtd2RcptakHrrZhvVcwh
9fw3XnvWnDzI5+XT53GL2+ZCuYQ436O4Q5Im3Z7Qrhl5ms/Pd0hu1y/4zWpK
fS/O+yhBn/fG0tZnmii4xOfp0+9vWg+/G9N+SZznVZJ+/UVs22qUNT5f3yEN
C8nqP7QR7TfF+V6lHNKgo9XDNzVU8Ifn4dH9GlJl//MGtF8X53e6OaTPXv/e
56fswucHOKSC+aOqd6hP3hHnc5d2SDMWZ5k9px6tx3zeHz1fYdLb+LrkRXFe
dxmHVHFZR9+/dajP+Pw/h9QhqtydmpQfiHkcZel++CR0G1Gb9gN8HiDd/4nV
ErfVUvBZzOco55B+Peofodek/RSfD+iQepXr1dCVchbx75PLO6TOFYr++q8G
7Uf5PH+6njEbTkdUV1BanD/i7pAq+Lxeerka7ef5fH+HtDLlU5BRldYbcb5Y
BYe0uf9R/4aUr/J5/w5pulczvxBPWq/FeWMV6f0eNqf//irkSZ7P55DqLl0w
7r0H9Z04T7QSrR+T20aW8RAeF/+9xyEN+HbpYu/KtF8Q54tWdkiHD/xJi6yk
oBCfb+CQfKa8lu5VpP2WOD/cwyEtKT53TQ7K1fk8Qof0vrP+x6sC7VfFeeJV
HJKpJg4Od1fQls8ndEg75+7RT5an/b6YF+LpkB7lKzHkVzkFg/i8Qvr15s3+
VqP8XcwDq+qQRj7NGxVYltZzni/gkNZsWOq1rQx5U5yHQjnB90y6Xpr6kOcN
OKQzF1ZdKkq5vDgfhfKYvUVWd3VT/jdPqIZD+v1YCl1aSkEzcf4Z5RVZXAfc
KEn7MZ5H4JCO2Cv8MlPuKc5Do/xpaax/ixK0n+X5gQ4pJWRC0OTiCsaK804p
Xxv3YsmxYuQBnifokAJ6Jp5MKqpgkTjPnHKet6uSPCkX5fMRaf14qdcd5qpg
hzjfnHLNAlfnbi1CHuXzEh3Sl5Yd3uiFqS/F/BLK9euM6lSMckc+P9EhFTpc
6XK3QrTfEPNMKB8Pn9pmeUEFQ/k8RYcUNnT4s1sFaL8m5pVRflb967hslGfw
/ANafzdlLeWVn/a74rwWyp1mHH0Y7qJgPc9DoOdjXXLk6XzkBXEeG+W+sdcH
/8mr4CjPR6CfH1m1RW3KEOezUX6UtUylMXkU3OV5hg6p0aMtJfbmJq+K81cp
57t0uOT7XNSnPN/QIXlv7FClHOXx4jxWyn+rjG3VLyftR/g8CLp+DcqMXJ9D
wTJx3jrl9IieMU+z036Oz290SP99L+wsQHmPOH+dcsnqvav4ZKP9MJ/nSH9/
/vKzF2VVkCDmq1CWBwV9vJaFPMHnO9L9+Nqsd2bKupifRrnl5CXPW2Ymj/E8
Bof073HfwdMyKfgr5qlRfndtb+opB3mW5zPQel8qLOaPLSO/6HPJIb3aEt+5
DuUYntfgkIqWnpEr2JLhKfrci67PgLOP95syTvL8BocUUXvs3kRDhrfo81YO
ydk/enFFyg953qJDWne0xZTBGTL6iz73dkj70nuEbU6X8YXnLzqk6plfT9PT
ZEwSfd7aIQ2JerGiOOWsfJ6kQzo2q3Nsz1T5f/Pa2jikoyurvYhMkVGGz5d0
SMUjpxR9+E/GAdHnbR3Sza4N+uWj3JjPm3RIt2P6H+74V8Y10eftaL2XfuWN
+COjG58/6ZBO5vox6VqyjFdivlt7Wp+v9/yRmfIYnhfhkDq2rjhe+i0jTcx7
6+CQkn37ZJnxS8YCnh/hkELOJm+J/ymjsOjzjg7p7X+/26f9kLGV50k4pNXO
7lZDyjVEn3ei9bNOsUthSTLO8vxHh7S2dLPlR7/LaCf6vLNDahV8YcTPbzKe
8jxI6vvfW7rUpDxY9LmPQ5o49WWrMV9lJPF8SHo+nk5utf+LjGmiz/9zSLse
BP336bOMnHzeJb2fzc8FVqYcJfq8Cz2Pn4csGfpJhjuff0l/fs+gc9sTZRwR
fe7rkM63OZ72+qOM5nweJj0/a/p5l6V8S/R5V4fUeFjvDf0/yPDj+RUOKXXB
7ozo9zLeiflz3RzSw9ttRmnvZITwPAvq60wNPhSnbIr5st3p78sIHdPrrYzF
PN+C+nGJZUe9kVFM9HkPhxQ16/mWp69l7OR5Fw7J71Bap8KU64g+7+mQcr0L
zNrtlYwLPJ/SIfVLdru18qWMTqLPKVeILbnxwQsZCs+rpF//OmCSC+Vhos8p
V5n0aZCPU8Zvnl/pkJ5WOum3VJcxU/Q55Ye3rve+o8nIy+dxOqQTDUoMz015
g+hzyt7ND87uoMqozOdzOqTBsTP2Rigyjok+p1xq2Ar9hixD4vM6HdLeGi9K
5qB8T/Q55SEvAgPbPpfRl+drOKR77apdmP9MRqKYj0d5leTpfu2p/P/zMGl9
ix4YmZVyJtHnlFdWv+fS+omM5Tx/g97XGyHr5j6WUUr0OeVjXh2qX3kkYy/P
y3RIk4J73stMuYHoc8rn3ddMbfVQxmWen0nrRb2s9ec8kNFF9DllZ9jOtIT7
Mpw8T9MhRZ8bfycT5ZGizynvexWyz+uejH88X5PW02MbV8++K2Ou6HPKVfL9
XJRwR0YBPi+Urt/lsUszUd4k+pzyrX3Fo71uy6jK54fS+rf+84nZt2ScEn1O
uf/QN86EmzJa87wPh1T7vZU/M+VHos8peyRJXVrdkDGA5384pLu9d2+cc13G
VzGPV+T0Gr8vX5MxmeeBUF/vf94zC+Vsos8p95a2XPO+KiOS54PQ/jVygde8
KzLKij6n3GLSkltXL8s4yPM8ab9742D/bJSbiD6n3K3vZ7NNgozrPN+T9p85
pP0LLsnoLvp8tEN6svvIkBsXZbzmeZ+0/yrQyCMn5SDR52PoeXR7ltL+gox0
Mc+bcr4dEU8XnZexUPR5EK0P4b7nb5+TUYTPM3VIe+ZUO5qH8jbR58G0/iwt
fqxzvIyafL4p7a/Dil5adlZGvOjzsXR9CldU75+R0Z7nkdD39ZKs/JSfiT4P
cUhxyshaXU/LGMLzSRzS6aNbxkSekvFDzAse55CK7Ht94slJGeE8r4TWp6hq
eVwp5xJ9HuqQ6nWbOcbvhIy1PF+UvHFGU9cdl1FB9Pl42k/tbN5dPSYjlueN
OqTxSTuUkpRbiD4Po+sdmn9Uv6MybvP8UYd0INeMHJvj5P/NG57gkNqvTIp9
FSvjPc8jpb5/PTCwPOVxos8n0vr3/KFHwBEZlpg3Tjmss/R352EZS0SfT6L7
V+bQ/Y+HZBTn81Zpf+1R9HgVyrtEn092SLu9p+4adVBGXZ6PQu/Pf8r2gwdk
XBR9PsUhuVaqdTBpv4zOPC/FIY3bPj2hNmVVzC+e6pDa7Lj8NnSfjECen0K+
ymrmP7FXRrKYZzyN9h/bqnVI2SNjFs9Tob7u5bO8CeV8os/D6f3NOvjVtN0y
NvL8U4c0c96w5hd2yfAQfT7dIT0/3meXg/JxnodK+/3Q5iW9d8rwEn0+g65/
TN7o+Ttk3Of5qA6ph8stj5vbZfiLPp9JHtgTcik35U9i/vks2p+3zjzMZ5uM
CaLPKde5Gu66cquMzHz+K32+rK8ePd4iY4Xoc8o73ntsdKXsxufB0vPQyi+4
92YZ+0SfU76XMeK/6E0yGvL8Foe0/ueApi9jZFwRfU55qN2wbnnKvjzPhdbL
HD8bDI2W8ULMV6Y8NjGizZ6NMkbxfBe6njMdg79skJEyj/qcctvDPSNqUJ7H
81hpPe2xMD5kvYyCos8pr/Bdk35snYzNPJ+V9s9zp7VJWSujmuhzyrjXLKYp
5dM8r5XWg3xPrelRMtqIPqe8sZJ3UMIaGY95fqtDqvF3YWJWygNFn1Ou1X9b
UPvVMr6J+eyLHVJQy+X2kkgZU0SfU9an+Gx6sEpGdj6flj7PzxdtC1NeLfqc
8vW5LQ2/lTLK8TwZh/SmSPD5jStkHBJ9Tnno/NGLXy6X/zfPfRntB082CHCn
fEP0OeXQJXfaBS6T0YPnzdB6/b5a4/1LZbwR858p/93Zs37SEhnBPH+G+vFw
u+Z1KWf4U59TxjuH78TFMiJ4XqxDalh51tizi2S4ij6n/KHP1Y1WhIztPD+W
9puD7z5qRbmW6HPKN8qsK7JwoYxzPE/WIWWZWCHgzgIZHUSfU87VMeR8fsrP
RZ+vpv3AjPAKPebLCBB9Ttn1X9uo9fNk/BTz49fQ+xx1v9CLuTKmiz6nHINC
MeUp5+bzc+nvVwvUCZwjY53o87UOKbLNrUf7Z8uoyPNuqP9GNp3xY5aMONHn
62i/6BnQsD7lljz/xiEVG9kqffJMGXdEn693SB/zybfOz5DRm+fhUN8aZXdl
pvwhC/X5BtrflXBb2m66jFCeX0v7j463ZywNl2HXpT7fSO/beM/pj6bJWMrz
bB3S/WmNFxalXEL0eTQ9D+3+xfhPlbGb59uS584NvrB1iox6os9jHNKCS1O+
fpgs4xLPuyV/NWlRsRplH9HnmxzSz3wHRoRMkqGJefaUwytcPn1ioozhos83
03o/aHaRjAky/iwQ/z+F/HQgcZpEebbo8y20f/+anDQ/TIYLz9+h/WyOXUF3
xsuIFn2+le7nh7SUApSr8Dweer/G/FrmFyrjhOjzbQ7Jnru4Vsw4Ga14Pg+t
74WvOt+EyHgg+ny7Q5qReVOUB+V+PK+H+rlxkb5BY2V81qjPd5BPY6pUPRYs
YyLP1yWvFVOzpQXJyCL6fKdD8lxV8XtLyit53i79/F+5Xs8bI6O06PNd1J/l
Il7eHi1jP8/fdUjx2Td/KkC5kejz3Q6pwLKOlt8oGVdFn1POFrO07KaRMrqK
Pt9D+223gM7vRsh4WVP8/x2H1Dnl7jxPyqNFn++l/YbrrZtjh8tI7S/+f49D
ShrkV/xkoIz5os/3OaQ+l8ePN4bJKMTzgej5qlBOa0V5i+jz/eSp4L6dFw2V
UZ3nBTmkO0vK334QIOOM6HPKcYFh3YtSbsvzg2i/+Knrp35DZDwRfX5QPG+n
I3YMljGI5/3S9Vqyt/6XQTK+x9HrRnn07LLfalOeyvN/qT9uuh2ZNFBGDtHn
lH06bpl+YYCMNTwPmPY/ybt6ZaNcXvQ55VOHarXo3F/GYZ4PTH4d1qzm6n4y
mok+p7wi682qmr+Mm6LP4xzSzklP65an3FP0OeXEfQPbjugr42028f+fHFLh
hSOGHekjY6zoc8pZM76v+NdbhlFf/P8ouj+/kq61oLxI9DnlPr1G5ZjfS0ZR
nl/kkCoXH9jjrp+MHaLPKS8qd/dgYcq1eZ4R7W/6xxbw7ynjvOhzykPO5p61
vYeMjjzfiPYnlbT0z91lyKLPKb9bXHp2HcpDeR4xPc/Kk0JTusn4FUF9TrlB
esaRS11lzOD5xLRevFzTOyflPKLPKR8J3ZTX11fGep5XTOv7zv/j6Lzjemr/
P945xy7KVpSZjJCZka6LiLoJoWxl70RGKFIhokHZe2dGQlaEIhKfc06EkL2K
SAO5X+/r99/zcfui+pzreb0+z999f2rd2zwoi1mTz8EPvUpiX7hlsTPk8yTs
k1jX2TZgRj4HO3esOMhnYBa7Rz6/hJ+HdVuH8wOy2EjyOfjtqKud/v2Xxd49
oz5mxANuJHbtB55PPgfHudbpH+GaxYzE5ylhj+Q+nZDlksXWk8/BVxdVCGsI
thCfr2TEF5duSpraP4sdJp+D54xcVXSqXxbrJD5vyYi/DH7Cip2z2HXyeTL8
PX39Rg52E5+PbMTfFO8pWNM3iz21g8+vG/E9TWqOfdgni00Tn5eMX6/nPjIH
F46Hz2/g9a6YDpvglMVWis9Pxnm8LfZlXG/sf/J5Cp6fdYsX/+iF/U8+B1um
nq3vAG5JPr+JPdyz390Qjv1PPgc/zGkfcp9h/5PPb+F83DHPpQ44k3wOLplS
yWK8I/Y/+fw27lPtCgoP98T+P0v9Dj571/b5Nwfsf/J5KvZ74JUH3cDlxOc9
4T71Ycf9lT2w/8nnaUa8Qu17enp37H/x+U9GfO8vl8+1wMfI53fw+gmsbTyu
G/a/+LxmI560u02Xw12x/8nnd414p/+iZn2zx/4Xn9+M+9d8drIb+EVF+Dwd
50UV+98ru2D/i89zxn1bWTT0Xmfs/y7w+T0jbj2kLLE2eJX4fGcj3uNtuvX4
Ttj/5PP7RtzkbM7uIx2x/8nn4NgTna0LOmD/k88zjPjP1AfneoCTyOfgSYXH
hoS2x/4nnz+AL1veKc6ww/4nn4MbeTY/Vg/sTT7PxD6cd2PahHbY/2upLxpx
L58d7Y+3xf4nnz/EfbjX2fK/2mD/i8+jwv35Wfm3DBxDPn+E56Pzxgdhttj/
4vOp8Prmo24ZWmP/k88NRrzB95G3LcEO4vOkjfhxh6hHU1th/5PPVSN+ou6/
j/Etsf/F50sb8YKF+0z+tMD+z4HPNbx+By3p7gyeKz5vGveP2ND5kTbY/1Xh
c3AQTzmf3Rz7n3yeBd85dahoDa5LPgc3iXno7WON/U8+f2zE17fak3qxGfY/
+Ry8r2RH13Lgq+TzJ0a8d/HtBLem2P/kc/CMBpYOW5tg/5PPs4149zG7Ml43
xv4nn4MLT7jMagsu8Kb+acTLKlrV9m+E/U8+B+teFndSGmL/i8/Lwvl2quea
auCt5HNwwsdV7iOtsP/F51sb8SkVC20OWGL/k8/Bzv9WVcpvgP0vPu8aPk3r
8bMb+D75HDxqVI3PIfWx/8XnX+PXH6/89YEF9v85HAfgjHONSi3AfuLzsHEf
n+NRY4o59j/5HBydcbRzfD3sf/L5KyO+4b75pD91sf/J5+DDEw/u7Ac+Qj7P
hU/D/suNroP9Tz4HN+hi3CGnNvY/+fw1vn8TX4e3BA8in4NrVTYU+NXC/q9M
PRbPe6MnE5NrYv+Tz8GX9/58YQz+1ZX6rBH3XtVsqmcN7H/yOdg9dWrJvurY
/+LzvIz43bFXYvPMsP/J5+AmTs1Yd3Ar8fnb+H7P3V4Qaor9Tz4Hr3zZOP5h
Nex/8XnceJ7XJS6xBD8kn4OzZo0YNL0q9r/4fG7s6YAK7c6ZYP+Hw+fgqPPX
zCXwYvL5JyOeWDvYdKAx9j/5/LMRbx09yGxrFex/8jl4rk2zBm8rY/+Tz7/g
/pL5r0N78HHyObj26lfDAiph/5PPvxpx835pQXcqYv+Tz8Fdjc9erA0eSj7P
wx7J2PPHuwL2/0vqxXgewyNdT5bH/ief5+P1yIP2l5bD/jelfozz8q1vxX7g
1eTzb0b87CLvhRsV7H/xeeBG/EGB27cXMvY/+fw79rJ7twW24Lbi88Fx/9nY
sLy/hP1PPi8w4tmnjfbcMsL+F58XjvP98NO+NcAa+fwH9sb8U7/G/dPZBPH5
4fBXjaVnjpXpLH8ifP4T+255T//ivzpbRj4Hn7lQ6NoXXJl8XojvR9I+m+g/
Oosln4ONgpxMX/zWWVPy+S8jvrNKlmQLPk0+B3caNubf4lKd9SSfF2FfjX5U
8XaJzu6Sz8Hmll3r1wR7ks+Ljfj2zeHdvIp19uY89Wz4Ki1jwokinfmSz0tw
/zrxN7b0l87K3lHfNuLd+tbT+4HXkc9LsTfXWzaKKdRZPfF55Ua8XojJgtyf
OjtIPv8NH7d4o7YDdxCfX47zftF+FvBDZ9fI539wvs9zOXe3QGcDxOeZ4z5V
W+tcD/zEmP5zN/j7eve9Pvm7zqaQz8H3hm71PPtNZz+6078OZ8QNXx4UG4FX
kM/BC1t/OOCWr7Oq5PN/Rryh6avRO/J0to18biTxkZsvWn76qjMb0c8lfj9l
7id7cAL5XJJ4703lb4R+0Vkv0c8lfqDSogOGzzrLIJ/LEi9pdDOqMXi06OcS
n/n8c5jPJ5192ED9XOK9HL+GX/moswXkc/Abp9RtxmBZ9HOJP81bfHbkB51F
kM/B95iUdfi9zhqIfi7x5fbjy/96p7Oj5HNwth7l2AfcRfRzib+22rIy+q3O
Usjn4Gtmvg9fvtHZYNHPJZ5won7rduDnudTPJd68KDYi4LXOZpDPK0l8a96r
svRcnRVVp34u8fiY34stwCHk88oSt8vL/Tvtlc6qi34u8d8lsevPv9TZLvJ5
FYlXv1SnRQVwa9HPJR7b0fv+sBc6u0A+N5b43ckLAvbn6Kyv6OcSrzrMvWvB
c509Ip+bSDzHqOgvB48X/Vziz+dMyIh4prMvk6mfSzx1z8ajOU915k8+By/d
GhbRBlxB9HOJF452WrEsW2cbyefgIZ+vLU1/orNGop9LPN21LMgCfIJ8Dr4c
8Dd6+mOddRf9XOK7V18+eSFLZ6nkc7DZrO5aRfAw0c8lfr3twgqeus5eXaR+
LvH1hjm9D2k6m0M+r4Gf97imYYWqzn5/oH4u8TmG6Ow+4DXk85p4PXW53GWT
QWe1RT/Hzy98187Xj3S2j3xeS+KVs7uadgS3E/1c4l+arF238qHOLpPPa0u8
w6yoGo8ydeYi+rnETyQNPNAYrJPPwf/VvMp9H+hsoujnEjdf+up9cobOvjlQ
P5d436LErWbgAPJ5PYlbrO/p4XVfZ1VEP5e40tvP8vQ9nW0mn5tLPKz+qPx/
6TprJvq5xIc1zEsfBI4nn1tI3HZou7O77+rMUfRziRddbnAw/47O0snn9SV+
YcK5vQw8QvRzice4Fh+JSNPZ20jq5xLPXPIm6UWqzuaRz8F3ShZntQP/u0b9
XOJGGQlly2/rLJx8Dq5dFmuXeUtn5qKfSzwl0mp2I/Ah8jn4Y7hrwtybOuso
+jmelxLzCtdTdJZMPgfvfr5uQnXwQNHPJdx/dt/xvqGz7DfUzyW+rOXQHmeu
62wq+byxxMvtOXReBv+sSf1c4iePbXEcmqyzIPJ5E3z9w1pk7r+ms2qin0vc
be+wWT+v6mw7+bwpvp/bG9TsC24h+rnER7ssvxlzRWfnyOfNJB6YsHTFu8s6
6y36ucST3pj1swc/IJ9bS9w/t2e9NZd0Nkb0c4mzROnn4ySdfZxK/Vzi56aN
zm4JXkg+B++SXdOXXNSZIvq5xJ+F37udfkFnkeRz8Dyz3HsNwJain+PPjw17
Pvu8zuLI5+CeLW4UX03Umb3o53g+H6y1MgPfJJ+Dp27KdfM+p7Mhop/jvAlK
CzuToLOcS9TPJd5tb48HCngm+Rzc80/3hsPP6qz4E/VziefuuOV/6IzOQsnn
4O7rs3OK4nVWQ/RziS/IWuzmAt5NPge/CN2dtu20zmxFP5f4230DB345pbOL
5HOwWbeVz3qCnUU/x/Mz1GFhxEmdGcjn4JjfSyxendCZl+jnEt/Ss+edDuCv
jtTPJV6n2cqVIcd1toR83l7ibZL6O+vHdFZR9HOJ1zeOrNUCvIl83kHijk08
v/rH6ayx6OcSNzXemZl+VGcnyecdcZ4+9LpqCe4h+jm+Hyv2Jvoc0Vka+bwT
fr9m4y5eP6yz4aKfSzw5LeZ2TXBuNPVziXde0i9n8iGd+ZDPwUf6zDO6cFBn
f65TP5f4lE6121QBh5HPwfrwdpPGHNBZHdHPJb7i3LWDJ/frbD/5HFzZ69Z3
I7Cd6OcS7ziB9R+6T2dXyOfgnDTbowf36sxV9HOJV9wbXqt4j86yyOfge0Vj
17qCJ5HPu0t8UvbuKjt36+x7bernErfxGBKTv0tngeTzHhJfu9i3VW+wsejn
Em846N+dTTt1toV87oCfx/uS+e936Mxa9HOJXxrk1aI7+Az5vKfEl8S0fx++
XWdM9HOc/7dnnX6xTWf3yOeO+HoKzEI6gEeKfg6fWltOCN2qs3fTqZ9L/P2c
SNfHW3Q2n3zO4Yfn03u2BhuJfg4fLT/SPXCzztaTz3tJ/NfE/3o/jNWZhejn
OK+3DhnWDHyYfN5b4j/bJs1dFKOzTqKfS3x7x5DNdzfp7Dr53EniUYkn0yzB
bqKfS7xpatdyvht19vQK9XN8fX6NXW9G62wa+Rz8MmPqtrrgwi/UzyVu/7ZK
4Ywona0kn4ODUyuPuhqpM1PRzyW+N3TinergHeRzcGS7uk6TI3TWUvRziU/T
mqZe2KCzRPI52Hv1muEmYCfRzyWeMbxP3vj1Osskn4MbD/GIOhuus7Gin+O8
DLviWBH8iVM/l/gjM/9fo9bpbBH53FXi+3+tvnByrc7KiX4u8T4DPobI4Cjy
+X8SP99kx2iPMJ1ZiX4ucat1ux3i1ujsGPl8gMTPxBbYlK3WWVfRzyX+0GOT
pTv4Fvl8oMQLngVbHlqlM3fRz/F6755sUxqqsxebqJ9L/GBQfwc38CzyOfh8
Sv3R+0J0VpJC/Rz3iRrdQn4F62wV+Rz8dsXu867gmqKfS7xdI7fCXSt1tod8
Dv4g9+n5I0hnbUQ/l7hvjxUR/cBJ5HNwn2fSl+0rdNZP9HPcb4pS3b8t15lK
Pge77n2Y0gfsLfq5xMt/tmRbA3WWV5f6OZ7vD8dufg3Q2VLy+TCcN8eWDOsN
riT6Ob6f/cPyYpfpLIZ8PlziIY/06M9LddZE9HO8vsZM6MXBp8jn4OmlrUo3
LdGZg+jnEl9zrd2Vj/46u0M+B8df81nrCPYQ/Rz+qPbJe+Ninb2eSf0cr8/k
nU4fFulsLvl8pMRdPoa16wn+u436ucSNd56wjl6os7Xk81H4+X2r2Pz9Ap3V
Ff1c4u9+bbZzAB8gn4/G9/fWmL5RfjprL/o5fh6+wye9m6+zq+TzMThPTYPW
9wD/J/q5xJ+cyUmOnKezx+TzsRL/7ju77K2vziaTz8FzvW2de4AL8qifw9ex
Flsi5+psOfkcPK25/c+3PjozEf1c4huaB43qAd5KPgf7HS+6GzlHZ81FP5d4
4v2tfd/N1tlZ8jm42p4pd3uAuejnEnfvNnZk1Cyd3Sefg/1OLSt4N1Nno0Q/
l3hovZsxDuD3vamf4361toNT9Ayd+ZHPJ0q8S4PU0vfTdSaJfo7n9fWKyz3B
G8jnkyRes2jcmo3TdFZf9HP889le4z5O1dkR8vlkia8bG+LIwJ1FP5e4lHOn
RcwUnd0gn0+RuKG8neXnyTobJPo57tNfztXvBX4WS/0cvj08qtnmSTqbTj4H
rx9saf91os5+3aJ+Dr///TPUCRxMPgeb3S5esnWCzsxEP5f4v+umx/O9dbaT
fA4urNTrfV9wK9HPJX7rzDrbHV46O08+n4n7Slbe0oLxOusj+rnEb2yYrvUH
PySfz5J4o++lXXeP09k40c/xeqiz71DhWJ19Nqd+jr9v3XFWA8CLyefgRlXb
7tk3RmflRT/H129a3bZktM6iyefgHl0q3BgEbij6OfbIdpMJh0bp7Dj5HFx+
RFOTvyN11k30c/y8QlySh4Jvk8/B3boHBsaN0NlQ0c8lPj462VkCv5xN/Vzi
gw6Zmo/w1Nls8vk83H8iZhSe9NBZ6Q7q57j/Tc18Wh68mnw+H37ox++NGa6z
WqKfYz+5Xrx9dpjO9pLP/fB8h3VPrwJuK/o59qBVyhPvoTq7RD5fIPFvTd0L
LrjrrL/o53h9nn1Xywyskc8XSrzfh+W9pg7B/hf9HPeJZw0WXx2M/f+N+rnE
dxy9fKE2eBn5HBw5c5wyexD2v+jnuI86SCNuumH/k8/BD+0PJNYHNxX9XOI/
Fjk3nD8Q+598Dm5e733U3QHY/6KfS3xbx9BqTcB3yefg7W8bxvj/h/0v+jle
Xy6J1g9dsf/7UD+HD5f0S24B9iWfL8PeiXk0aYUL9v986ud4XhI8aj7uj/1P
Pg/A//7no/R24Hqin+M8neu8YXU/7H/yeaDEZefTo144Y/+Lfo77f4Rpe3vw
NfL5colHzJhYPaIv9r/o57jvFsT9ftcH+38L9XOcf33e5juCp5DPg7B3Aqrn
xTph/6dSP8fXd6Htr7ze2P/k85V4/dd0qNQPXFX0c/jheNdmu3th/5PPgyXe
aldT1yKO/S/6ucRNKv7xHwROIJ+H4Dwpd/3sYYb9L/o59sMZ36J/jtj/5PNQ
PL/tqvYdAR4t+jnOq63RO073xP6vT/1c4p5VpbJK4AXkc/DnI57TvR2w/0U/
x31qbUzOxR7Y/+RzsNGDi2NrgBuIfi7xVTEp72Z0x/4nn4Pf/o73T+mG/S/6
ucQnNwqp0wCcQj4HT23c7YpfV+x/0c9xnlpmzr5vj/3vQ/0cz1/H/i2ag2eQ
z9eRP/d8CeyC/b+L+rnEX1k/TsrqjP1PPg/HfZznRduBq4t+juf72yu/sE7Y
/+Tz9fh+DT/jldsR+1/0c4lvDB/n0QN8gXy+AfeRxLfDN3XA/hf9XOKtfziP
/9oe+598HoH7kHfQPGfweNHPcV9rtClitx32fwH1c4lXGhKYWNwO+598Dp5e
g70fAq4g+rnET4VojY+1xf4nn4M/pfIp5cCNRD/H/v2zPGFsG+x/8jm4Uu9o
k/O22P+in0t808WFc8zAqeRz8MRg2+zprbH/RT/Hzz/5zKCUVtj/ztTPJe4U
WelBA/Ac8nkM9mytNiMWtsT+X0D9HM/vnIafH7TA/iefgw9fzVndElxb9HP8
fs1ntA22wf4nn4Mr3k7OedYc+1/0c3x/r73a0gV8mXwONu18b0ykNfa/6Ofg
fstbfWqG/U8+B4fWLZX6gCeKfo49k9bj9c6m2P93qJ/jPr3EKaOoCfY/+Xw7
7h9DzFKGgKuIfo7nYc7e68caY/+Tz3fg9fGj8E55cDPRz7F/5KrPxjfC/ief
78R5ffVt0cWG2P+in+M+5bLcshY4nXy+S+Kzbz8eMMcK+1/0c4k/9fwemmaJ
/W9J/RznbaO0tCbgeeRzcAenMbUDGmD/D6B+jvth7vGZWfWx/8nn4EdNLqa3
B5uLfo7n2XpF53AL7H/yOfiaqXT0nTn2v+jnEl+k9GjeC5xMPgfvbdbmxPZ6
2P+in0tcjdV7/qqL/e9L/Rx+C+jyeDB4Kvn8APbY3/+WHauD/b+H+rnEa3Wr
06oCOIh8fhB+HL7plVdt7H/RzyXecuGtfZdqYf+Tzw/h9XjtyOw64Bain2Pv
evTs7VsT+598fhh7bNzKRvdqYP+Lfo699GdhJRvwA/L5Ebz+h1mUBlXH/hf9
HPeX8JmFz8yw/39SP8feSJteag9eSD4H/7CtVXmjKfa/6OcST30xvXFeNex/
8vkxiV8tP8PJBWwp+jnuFzdr+hyoiv1PPj+O+wufcuCfCfa/6OcSt9vt9XoU
+Cb5/AR8VkG2TTTG/hf9HH/eDpfA6uCc/tTP4YdVXbJnVcH+J5+D0z6lsrTK
2P+LqJ9LfGzen5NNwaHkc/Dl86rN8krY/6Kf4/U/2y0uuyL2P/kcvKTT9C5d
wLain0t8Vqdm96IqYP+Tz8H/bQyc+bU89r/o57hfL1pUywVsIJ+D61aqlnqg
HPa/6OfYrzN7BRuBv6ZTP5f4hDQzlzEK9j/5PAHnrfPSehdk7H/Rz3HfN17x
vSZ4E/n8HM5XZqX6SNj/op/jfK88PDndCPuffJ4o8QZRTRNtwD1EP8f97++a
c8H/NJZGPj8v8QELQ66+KNPYcNHPcd9uWvthD3BuQ+rn8Fvr7l83/9WYD/kc
/Pl8QY2ffzT2x436OXyX37P3YHAY+Rxc47fF0uO/NVZH9HO8nuSwK5XA+8nn
4KFtVleeXKoxO9HPsZcO1Bp/vURjV8jn4CpRdlctwa6in+O8sshuvqRYY1nk
c7DNDLOtepHGJpHPr8AfRx7V6gj+vo/6Oe7DZQ23RfzSWCD5/CrOk01FLb4U
asxY9HOJj9o04np/8Bby+TX4o3nviQd/asxa9HN8PxacrSaDz5DPwX+OHEsZ
90NjTPRzvF4+t1x5qUBj98jn4JLJbVzrgUeKfi7x+b3P1V/wXWPvflE/hx/j
kn89/Kax+eTzFIlXTnN72hZsJPo5vp83x91Zl6+x9eTzmxLvlJ6f/CFPYxai
n0u8XHnpRl/wYfL5LYlv3hF1b99XjXUS/VzivS7vefnvi8auk89vS3zOhjZl
Y8Buop/jfO9pb530WWNPXamfSzzs5+XhdcHTyOfgjOdXIvw+aazQn/o59liz
boaHHzW2knwOfl3QplE7sKno5ziv/LYvDP+gsR3kc/B+dYX+8b3GWop+jteb
43PWD5xIPgePe3bqzIF3GnMS/Rz3weyitjI4k3wOLp6UkDD+rcbGin6O5+nQ
G6crbzT26T71c4m/ubv6mQV4Efn8Ps6zsh2Bi19rrJzo5xK3ntW0lZ6rsSjy
eQbOT27xoiPYSvRziQ8+smJn1CuNHSOfP8DrLWP45PyXGusq+rnEw19u6TIQ
fIt8ninxosou1Y+90Ji76Of4fi2aXFgJ/KIx9XOJPx7+NXdKjsZmkc/BEQ9f
PLn5XGMlg6mfS3xBXYfsJuBV5HPwjGHSmxXPNFZT9HPcf861Lcp5qrE95HNw
wNSUmj3BbUQ/l7i++Wq37dkaSyKfg8/Nbzi95InG+ol+jn3Y4u1eT7BKPtcl
vvZ1tTfnHmvMW/RzPN+PtrerBc47QP0cr5+m60LmZWlsKfkcnCE/y83UNVZJ
9HPso93rXduBY8jn4FM2uy+t1zTWRPRz+CvNtMsXVWOnyOfgKvE5F13BDqKf
435czbjfUYPG7pDPwYPMNj2vCPYQ/Rzn55vFAVMeaex1MfVz+O/Chea3Hmps
Lvn8Gfxz2f1JU/BfG+rn+PVWzjErMzW2lnz+XOJxJtGjXj3QWF3Rz3GfO9+5
JQcfIJ/n4H48wE7anaGx9qKfS9zy94rcv/c1dpV8/gJ+/NH8/hjwf6Kf4/mf
2Pj6pXsae0w+fylxt6U+Vy3Ak8nn4BkzzG75p2usYCn1czxfXor2+K7GlpPP
wYHh/fLswSain1Pfema2+Y7GtpLPwQP7JTv8StNYc9HPsYc6//AdDj5LPgfX
svA7nZCqMS76OZ6fZr2La4Lvk8/BW0PHuMy/rbFRop/jvJ99Y/+jWxp7/4D6
OV7vJvMrdgD7kc/f4ecVPdsv6qbGJNHP8XptH//pW4rGNpDP3+P1Zt5zxmBw
fdHPJV5/qdmPUzc0doR8/kHiq1e3CjUFdxb9XOJnfNY28rmusRvk84/4+09q
dysjWWODRD8Hb643vy34WVPq5xIv7da31YZrGptOPv+M+9GyhE9fr2rslzv1
c9wHoycnDAQHk8+/SDw3znP1iSsaMxP9HN+PkrCJVcE7yedfJT7l5O/+sy9r
rJXo5/j7/Dlmf/+Sxs6Tz/Mk/qH2tnZtwH1EP8f/3vaW3fokjT0kn+dL3MPX
tsfXixobJ/o5fn3dB24DwZ8PUT/H+eR+fOaJCxpbTD4Hj3FPiaoKLi/6OV5P
/9W8Pvu8xqLJ5+BGPttL7idqrKHo57hvfBvVoy34OPkcPEkZsmrDOY11E/0c
592TZdl5CRq7TT4HZx18bj8IPFT0c7xets/bdeqsxl6WUj+X+NG87tXMwLPJ
54W4nz7svHruGY2VtqR+LvE1iyZUfhivsdXk8184H2slb2oPriX6ucT3PR3Y
Mvq0xvaSz4sknm5knFpwSmNtRT/HeX3+1+yh4Evk82LchzqaWSWc1Fh/0c/x
8zzqkVULrJHPSyT+YMCdrQtOaGyC6Oe4Pw+ZOlk/rrH8AOrnuI9+btfdHryM
fA42Htyk3pZjGqss+rnEj5/p+a84TmOx5HOwZf+g/JHgpqKfS/xrny8fko5q
7DT5HJzyPOBzfXBP0c/x/evXuWjZEY3dJZ+DNyVWN8k5rDFP0c9xf/Cq0YqB
3zykfo6v37/LkD2HNOZLPv8n8Z32AUESuEz86+cyX/LgbdKEgxpbRz4Hhy70
+ZtyQGP1RD+XedMJ5i7W4IPkc3Bmau7OVfs11kH0c5k3en739/t9GrtGPgdf
zsqc4AIeIPq5zKd//fEobq/GnlhTP5e5NKzjABPwFPJ5OZn79dqQMXuPxn4M
o34u8/uflVEPdmtsBfm8vMxbh23MswNXFf1c5mmDHMKjd2lsG/m8gsx/Lvjb
4edOjdmIfi7zWh303OHgBPJ5RZkfTbq1/fwOjfUS/Vzm/ZzTx5qDM8jnlWS+
0/hdi6XbNTZa9HOZ+/aq/ffZNo19OEL9XOY7rEZkO4IXkM/BtbJPJO/ZqjFZ
9HOZv4mrfVoGR5DPwW3TNhyZtEVjDUQ/l7nt9Hpxtzdr7Cj5HNzuVnxCC3AX
0c9lvqvmqLS1sRpLIZ+D/64ze/slRmODRT+Xec5ktcog8PM/1M9l/uPxgW7x
mzQ2g3xeTeb/GgT51gQXkY7Ar6ZPO7Ngo8ZCyOemMl9XNPJPVrTGqot+LvMq
ZcMGdQfvIp+byXz5uRHHdkRprLXo5zJv5jHJ7F+kxi6Qz6vLfGC9RYHe4L6i
n8t8bKfIwpQIjT0in9eQeVbuyQXNweNFP5f5oDGPytZs0NiX5dTPZT7/SUnk
5/Ua8yefgytvbGbrBq4g+rnMP18fknk6XGMbyedgk90rAmqCG4l+LnP/iac7
LlynsRPk8zoyd+v/suDxWo11F/1c5rdXmV7qAU4ln9fF93dEz/BdYRobJvq5
zL8VTpsigV8ZqJ/j9b01ymXSGo3NIZ+Dg5cldk5drbHf9NuZy3zTY71VK/Aa
8jl4yfvvLdav0lht0c9lbva6gt23UI3tI5+DncrX5kPB7UQ/l3mDNfVHJoZo
7DL5HHzhoPlSc7CL6OcyH7Cl2qFlwRrTyefgZttKnrxYqbGJop/LfO/bJ3Wc
wN9oHoF7njs55lCQxgLI51YyD3NadKwyuIro53g+0jsos1dobDP5vCF+/qte
TsxcrrFmop/LfEX88vsdwfHk80Z4XkJN+eZAjTmKfi5zRxZxqTRAY+nk88Yy
X1SvjI0DjxD9XOYPB4y+f32Zxt7Sf46ticwj6x6aaA2eRz4H10h4Loct1dg/
yilNZX5vrHTsyxKNhZPPwf0Hm40ZDDYX/VzmNqmV6yT4a+wQ+RzcpOzL47rg
jqKfy7xS+4sHli7WWDL5HHxl+2z/F4s0NlD0c/x9l1T2dAJnl1E/x/NbKbzn
4YUam0o+t5F5+eCftsbgn6Q3cIJ1b2ufBRoLIp+3kLncxq+5wU9j1UQ/l/lo
LczOHrydfN5S5n1Gr3TaPl9jLUQ/l7nH7zHj/83T2DnyeSuZ9y6oFzIR3Fv0
c3x/lp2LT/XV2APyOTgnq/2H1uAxop/L3Iuvt4mcq7GP9HYd8Y/bPj99NLaQ
fN4G52HbnOQRYEX0c7ze2zyyuDJHY5Hk87Yyr9tuX0BjsKXo5zLncwd+DJ2t
sTjyeTuZ+7Q1jP00S2P2op/LvPPhDk/dwDfJ53Yy71FvpvfZmRobIvo5vn/X
ln6rC86hf32/PZ1nE9csm6GxmeRz8JFDTVq+mq6xYvrrdZB58YTzj/qCQ8nn
4MYDG4fGTdNYDdHP8bzvH89NwbvJ5+Bb+33L+U3VmK3o5zJ/Ge7x8PEUjV0k
n4NNd1Y93BPsLPq5zLNrxIbum6wxA/kc/MI2f1ZFsJfo5zJ/1LLe2FmTNPaV
5hZ4WX8zj4cTNbaEfG6P10eq7tkFXFH0c5mvfzdjwvYJGttEPu8q86LX6QuM
wI1FP5d5w3/FUZO9NXaSfN4N349F3xPvemmsh+jnMt+/LuFNO3Aa+by7zM8u
7VU/Zjz2v+jnMv+4avOo0nHY/5SPesj88Zdz+8aDfcjnYJuv23/cHIv9T3nG
AedJav+BrcBh5HNwwaVLpyLGYP+Lfg4/VPlpUTga+598Du5V8G3DKLCd6Ocy
d0mIN04ehf1PPgf7RHaOsga7in4u88LbSxuuG4n9L/5rMjJvvyU48dsI7H/y
OTi2zwAPD/B30mUvmR800coueWL/k8/BxXaWpxuDjUU/x+uroOmM1R7Y/+Rz
cO+oD7Zfh2P/i34u8+duM4rdwWfI5+B/M4/cuzAM+1/0c5mfabnvqBX4Hvkc
XPOOR0TIUOx/0c9lPnzdrYBP7tj/9PYfOCX+q99g8HzyuTPuDwEZfolDsP9F
P8fzazc1oAF4Pfm8n8ztTc5vWDkY+1/0c5m/G3LlyIdB2P/k8/44v5z8093A
nUQ/l/n5Jp9+Jbhh/5PPXWS+ur1p6/pgN9HPcV7Gv58aNBD7n34crjI3vJ13
4v0A7H/yOTjQ9PTvgeBC+nL/w/nuu8s94T/sf/I5uGxAzzMWYFPRz/H7v11n
EeSK/U8+B3cICFv33gX7X/RzmW/w6FzeDZxIPgf3SdiwOqE/9r/o5/Dfk001
6oMzyefgixX7HQrqh/0v+jl+vsEHen9wxv6n+Qaeu+H4ezfwIvL5YPhh1riY
c32x/0U/l/kBr4v/NQBHkc+HyPzPictVgvtg/4t+LvP3m6c++uiE/U8+d5f5
Xe+L+waDu4p+LvPmg+KXnu+N/U8+Hyrz8P1uY63A7qKfy/zQvsh+ob2w/ylH
DZN5x8iF3b9w7H/yObjC6X+dh4JLKPcMx/3DuXX3JIb9Tz73kLlDbLFzY3BN
0c/x+nkzZcwaR+x/8rmnzGMWLFiS3xP7X/Rz/H3WN93rAU4in4+AX33mZl5x
wP4X/Vzmid6jK1mDVfL5SJnvOfy6f3gP7H/Rz2VuvKpS9I/u2P+k31Ey393r
zutR4KXkc3CjhtaON7ph/4t+LnPvifX3tgTHkM/BA4YeM4nqiv0v+rnMczuq
K4rtsf/J52B715i/48EOop/LfOHTrytTu2D/k8/H0vn23Kwd2EP0c9xngycc
ju2M/U9vJ4K3WQc4l3XC/iefj5e55mmbNxn8l96uA5t6+ey63xH7n3zuhftN
cF/PzuC6op/LvFvlk/V2dsD+J597y/xq5yO55cDtRT+X+YxBHc/Nao/9Tz6f
IPPuO9wiVTvsf9HP8XqcUDLfAfyYfrwTZX76fQevA+2w/8nn4CvzSoeZgAvo
2zdJ5tdcBrn7tcX+J5+DG561G/GsDfa/6OcyH1W4c0of8FbyOVjxjA04bov9
L/q5zG9ame+sBT5LPgeP2Gh9a1lr7H/Rz2Ue/Tup8E0r7H/yOXjUrsdtB4JH
iX4u8+M3Auaea4n9T3MQvPXU0SRLsB/5fDruH8dHV13VAvtf9HOcl/+ip+XZ
YP+Tz2fIPP+72z0PcH3Rz3Efv7Oh67Xm2P/kc/CSjCEnbMCdRT/HedZ/c6tI
a+x/8jnYNHDc6eJm2P+in+P1eeGQozf4GeUtYkcf7U5T7H/y+RzcvzzP+3UA
/6J8BF41MLDB9ibY/+RzH5l/mpJyTwGbiX6O8/dLaOisxtj/5PO58Kv1LWet
Efa/6Of4+Y5eYeYIPk8+98X5oifmHmqI/S/6uczjcqZeMQU/JJ/Pw9d3OXrP
Yivsf9HP8Xxe7BL+yhL7n3Q+X+abGwxd4QpeTD4H17d7v+xsA+x/0c9lPseh
IKgBOJp8Dg5eOz8itD72v+jnuN9MnHEwzwL7n3wObmymp3iCu4l+Dt88Ofcp
2Rz7n3wOtqlS2aIVeKjo5zgfPmUM2VgP+5/engSbpVSI/lMX+598vljmSTmn
sieDS+ntP/D+VXdaP6iD/U8+98eeLDc0tCu4lujn8O3e/97vrY39Tz5fgufl
yJkhxuC2op/j9TRx9U2/Wtj/9HJeiv1Q/w7LqYn9L/o5vj6LRSn9wBq9XJbJ
POBY5KD4Gtj/op/j/liv9hsLcD79OALg52NKUEh17H/yOdjy1OjmeWbY/6Kf
y/z17AaqJziWfA5269B37XVT7H/Rz3Ef7Kf1bw0+TT5fAX/9SjeNqYb9L/o5
nu/wFi/KqmL/k8+DZD7L/VPiNLCn6Od4vWwy2/zIBPuf5uVKmd/ZsW25A9iX
fA62PL967iFj7H+ab8Eyn9c2a7oZeB35HGzmtmbmkirY/6Kfy9zde9uCN5Wx
/8nn4CNnTda4gTuIfo7nLTJn34VK2P/kc/AVJ9PbTcADRD/H+VBv1/fwitj/
lMvAk0evtS6qgP1PPl+N76+nwdsb/INyFLjcyMWH0stj/5PP18j8w7HFPzqD
q4p+jvvRDkP/PeWw/8nnYThvF645VAVsI/o5Xs+rYk0WKNj/5PO18HPdv0te
yNj/op/jz1t86bsLOIN8vg7P78/MuQkS9r/o5/j5ZzkUW4E/0PUgHL9+Ttnq
MCPsf/I5+HqF2o1+/lOZLPo57odfliePA0eQz8H2sx2n3ylTWQPRz2XOtEEW
ncBHyefgh75nDbv+qqyL6OfYO5HTYiqDU8jn4BoBc8b7/VHZYNHPcX9YdbP9
i98qe05vd4KvFU83cQXPIJ9HYT82GZefUKqyIno7Efxq0J7shuAQ8nm0zNc8
aJextkRl1UU/l/mNPOO7hcUq20U+34j75e+OGV7g1qKf4zzsfTg7vUhlF+jx
2CTzjTUn53cB9xX9HPePS7NM9v1S2SN6+cXgfr76Svuq4PGin8NfqR7jFxeq
7Av9eMEX0uxjXv9UmT/5fDN8+GS8wQ1cQfRzmdv1zzBP+qGyjeTzLbgfTlw5
zRrcSPRzmU/3X3otskBlJ8jnW/H6eHLB6s93lXUX/Rx/fma3VVPBqeTzbfDF
qb+Fj76pbJjo5zKvd1OZ4wh+RXN1u8z/G/tf3tF8lc0hn4Nt7hoW1gb/pjm4
Q+aXRu6oGJSnsjXkc3Cr0Qf2fPmqstqin8M3lp97jQDvI5+D133z+ZzyRWXt
RD/Hed+0w8524Mvkc/C3cu09t39WmYvo5zgf3s40rwjWyedgx1q5r+d9UtlE
0c9x/r2KTsz5qLJvlLfAsdsDolzBAeTzvTgPNu71S/ygsiqin8vc07xsfBPw
ZvL5PpnPXxY9dMN7lTUT/Rz31arjBpW+U1k8+Xw/7sf1vYZOATuKfo6vt2jz
+EdvVZZOPj8g864F5fwcwSNEP5e56+hDkXFvVPaWrhsH8fwGLz1XBzyPfA6u
eSk4d+Vrlf0jnR+S+Vf3q3Xzc1UWTj4H79veavhosLno5/Df29Rtqa9Udoh8
Dk5aGfOhI7ij6OfYFzeiHfe8VFky+Rw8qujqDhPwQNHPcb75miv+L1SWTW+f
gpOC9vq+zVHZVPJ5nMxL/T0+DAH/pHfXjsl84DH7qVefqyyIfA6uMbVPXitw
NdHPcV6VLQ3Y/Exl2+k4ABtSntcqB24h+jmeh4rTE+Y+Vdk5etzAVxpYjnme
rbLeop/T+5klxq7gB/RyBq/99ycl8YnKxoh+LvO+vjYhTcEf6eUCtv29aEDk
Y5UtJJ+fxt8v/2uDv1kqU0Q/x/1795rC6eBI8nm8zJ+O66frusosRT+XeWpg
y2tO4Djy+RmZfx7S9vRpTWX2op9jL7QaftQSfJN8fhb36dE749aqKhsi+jle
f/YVEooMKsuh+ZsA35tF3JoEnkk+B+d1s3/x8JHKimlensPrs0KZEQOHks/B
Pmm5rY4/VFkN0c9lvtjwZow5eDf5HDx5ibJ5VabKbEU/l/kwM8cnPx6o7CL5
HLzww8am3mBn0c/hG49yCzMyVGYgn4OXHt+Q2QPsJfq5zJuyDh2P3lfZV8pl
4FDvvJ11wEvI50ky7zz1hlnIPZVVFP0ce3z/iXXf01W2iXx+Cc/jzFPVxoMb
i34u8y9mqVvv3VXZSfL5ZZy/H3/Ydgf3EP0cPu3XOe3wHZWlkc+v4D67Yu3M
2uDhop/j+XhfUCc4TWW5dH25iv2ZOfvut1SV+ZDPwROjSkPHgf/Q9eCazMsH
bHG5d1tlYeTzZJx3H5xrdwfXEf1c5mNsyn88fEtl+8nn12VeJ+LRzdpgO9HP
Zf53/skjwTdVdoV8fkPmya22bPqeojJX0c/x9VWKWDMenEU+T5F5Re/okPs3
VDaJfA4euHbvmh7g7/R2502ZFz2+tOnodZUFks/Bdfe9PFIXbCz6ucwfdDe9
FZqssi10vIBHFDt//HFNZdain8v8d7vVtSeAz9DjC65j/8Al86rKmOjnMjef
aLXKEXyPHg/wmsp+d49fUdlI0c9x/1v+oE598Dt6+YFrNrCbGXZZZfPJ53ew
9zrGpBZdUpmR6OfYWw3KWk8Bryef38V5Zjtji5qkMgvRz2VecuGxiRP4MPk8
Hc9DPZew+Isq6yT6ucyr7kuq2gh8nXx+D+d1nO22DRdU5ib6Oe4za3a1/Xte
ZU9pTt/H+Rptmj4TPI18Dm7QcLlPdqLKCmmuZsh8aMiX+i7gleRz8Lt6npnn
z6nMVPRzmS/oeDW8OXgH+Rwc36rxkJgElbUU/Vzm44YvtywHTiSfgz2qPP4+
76zKnEQ/l/mKPa0yXp1RWSb5HJw9Z+GZweCxop/jfnsvade1eJV9ovwG9jEr
im4LXkQ+N+A8im4VsfO0ysqJfo773ZFhG03AUeRzFfe/Y367l55SmZXo57jP
fw87++mkyo6RzzV8PY82PhgJ7ir6Ofx5OOpH2gmV3SKfg4/cWtmwK9hd9HOZ
D141Zejh4yp7Qdch8BPuEFEHPIt8/pjeL1QMocdUVkLXDbC5csmqME5lq8jn
T3AfSZowbxK4pujnMu94r+S+4ajK9pDPs+HziOXtncBtRD+XudXYHzvOHFFZ
Evn8KXj9MLMm4H6in2PfLdq3LuqwylTy+TOZ11r4rJoE9hb9HPvzpbRt7iGV
5dHbp8/hz2o12rw8qLKldJyCk0aapA0CVxL9HPdPi28zrh1QWQwdV+D4uMu1
24GbiH6O58nbN23XfpWdouMAfHJr1eBqYAfRz3F+x0X2Ddynsjv0uIG35JWY
5u1VmYfo5/DR1f65Y8Gv6eUMDpm37PL9PSqbSz7PxX138qZdPcF/6eUCPpYf
sebEbpWtJZ+/xnk0c84SS3Bd0c/x82zfzm/9LpUdIJ+/kfnH7Q8X/N2psvai
n+M8Ljd8+WzwVfL5W7x+bl6IfL5DZf+Jfi5zky5/jg4EPyafv5N5tbNW6Ve2
q2wy+Rw8I6bhzzbgApq/73E/si9rtmubypaTz8HTCi6OrQY2Ef0c+6Gx+67A
rSrbSj4Ht7C6/S5vi8qai36Ov79Tbfvx4LPkc/DnT44RDzarjIt+LvMEn975
DHyffP4Zr1/bhp6nY1U2SvRz3MeXqLcbgd9TzvuC8y7R2zEqRmV+5HNwULfb
VySwJPq5zNuMl/rO26SyDeRzsP3KGmruRpXVF/0c58/f4hlDwUfI5+CBtgmV
b0arrLPo5zJfNt3pdCfwDfI52M3s0LiDUSobJPq5zOVlT2vVAT+j6xX4Y8XX
j1ZFqmw6+fy7zKeaXt5SFKGyX3R9AX//OnnKNHAw+bwA3+9/L3o82aAyM9HP
ZT5yV0tzV/BO8vkP7E+b3mVJ61XWSvRz7MFfLT63Bp8nn/+ET6Y8f7EjXGV9
RD/H/jOMe1YV/JB8Xoj74bbjLwPXqWyc6Ocyn1Dn9pf8tSr7TG/H/sLrd3+c
kTd4MR3P4KBdIxs8ClNZedHP4YuJj5gTOJqOP3DywFozE9aorKHo57i/JVnt
sgYfp+MFnFPh++PY1SrrJvo57t8b1tavBL5Njy/4wolPk/1XqWyo6Ofwz3Wz
C59CVfaSHg+wq82f6mPAs8nnv/F8dz8+/36Iykrp5QeOH9nouSN4Nfn8D/z9
0tPtdLDKaol+LvPWtu6pjcF7yed/sQe3Vuu/caXK2op+jv23OjyzHPiS+DhW
3LcHp3stDFJZf9HPZf5s6N3i9ytUpomPa5F5z7w1W0aCJ4h+rvAWARV4+nKV
5Yv/nJvC64/rne8AXib+9W6Fx+X1OHQyUGWVRT9X+MLwgkmNwLEi/yq8S8zk
1tEBKmsq+rnCT0/ZVKKAT5PPFYVfGxf4YMEylfUU/Vzhrk+bnHi/VGV3yefl
FO7ePSh6JNhT9HOFv36yZXn6EpW9oTxYXuGW9ab79QT7ks/BHYd+n3vKX2Vl
lN8qKHzaR7sFjcHryOfg6t1sgjYuVlk90c8VvmWPYVN58EHyOXh+YOfTixap
rIPo5wpv236A4eNClV0jn4Mn161bNho8QPRzhd+OiLHLWKCyJ3RdA1cvuT2D
g6eQz6sovN6ZuONn/FT2g65D4Cvm/Fcz8AryubHCizas6rd5vsqqin6u8PS5
AXsqg7eRz00UPtiqmbRsnspsRD9X+Nlf/tPzfFWWQD6vqvA2IwOfeIF7iX6u
cJODdkMMc1WWQT6vpvCT3SIz+4JHi36u8JCFOzwv+KjsA729a6pws0vD3rUC
L6DjHvxuyoVlO+dg/4t+rvCjT25bmIEj6DgF15i/PHnlbOx/0c8V/iH61ezC
Wdj/dFyBy2390mQauIvo5wof+nb3i+yZ2P90HIAfZpXuHwgeLPq5wsMz//gk
z8D+p8cNfKDdQaeO4Bnk81oK/2/4D6tD07H/6eUMTtn7TjIHh5DPayvca0Hg
l3XTsP9FP1d4mF1STtlU7H/yOTih49bHvuDWop8rfNYLi+w3U7D/yefg/psc
X3uC+4p+rvBfZ5Sfdydj/5PPwe13TDdxBI8X/Vzhd0772MZPwv6neQ7eNaT2
sGZgf/K5hcL3vBgZvHki9r/o5/h6LzkkVQFvJJ/Xx5/X70pxwATsf9HP8Xy9
znb87o39Tz5voPAj3zaFTwJ3F/0cP5+Hn15leWH/k88tFZ709qnjf+Bhop/j
n0dO3X91PPY/5UYrhUe0X2/aATyHfA6+2XpA8MFx2P+U8xoqfODL/WX1wGvI
5+CnpzcGhY/F/hf9XOHt/lmYGIH3kc/BFm267Zo/Bvtf9HOFr9zx1f79aOx/
8jl4zCn7J6PALqKfK/x4ap2VGaOw/8nn4PB+azv0Bk8U/VzhzaKiPp0bif1P
1yvwiQq2cS3BAeTzZgr3qzLSd+cI7H/RzxVuKKvLq4M3k8+tFd7deVqdUE/s
f9HPFW7j5PKz2AP7n3zeXOEtRyQ9mQV2FP1c4W/eJ91+ORz7n3xuo/AKw10v
DQOPEP1c4cPkaefThmH/09vFLRR+0L3mJQfwPNIH+NmR/26fHor9T2/HtlT4
96lmT5qBw+l4Bn8q8PqxxR37X/Rz/HnHHWpXBR+i46+1wiuW7HMMGoL9L/q5
wtd13+hTOBj7n44XW4VfV02OTAcPFP0cz09r0w/PB2H/0+PbBj+/PVvbuYOn
ks/BgVuPBd52w/6nx6Mt/vniPlp3cBD5HNxt38SOpwZi/4t+jj/Pv9LWpuDt
5HPwygkdKmwZgP0v+rnCvyW/XGICPkc+B18urlG04j/sf9HP8fXPTltS6Ir9
Tz4He4YYVZgBHiP6ucL77knakuOC/U9zH/zI+leHoeCF5POOOI/9z6ip/bH/
RT/H67csL8ABHEk+74Tz3+JY2/h+2P+inyv8VPt376zBceTzzgqvcmT3oW3O
2P+inyt8XK4+2xR8k3zeBb7ou84hpC/2v+jnCl/R+XKNkj7Y/5Qv7fH9rTv9
22zwTPI5+OXgKC3XCfuf8mBX/Pl9O93wBIeSz8FDRw9JvNcb+1/0czzPv97H
9wLvJp+Dry4rSkjshf0v+jmeb/fl11qDL5LPwTVyAh/u4dj/op/jvAgu/FQb
bCCfgwcdzTVex7D/RT9XeLWEvp2MwF/pugYOqmw1aYEj9j/5vKfC7Uxnbv/U
E/tf9HP8fFrZZo8HbyKfOyo847pXI80B+1/0c4U3715pjiv4JPmcKTyqpHHK
tR7Y/6KfKzx/8omGncFp5HNwu7dHg+O6Y/+Lfq7wIc/r5DcE59Lbz+BpCT+8
Y7ph/5OOeit8YyZ7VgX8h97eBVfcUjp2RVfsfzrunfB8+TZ9X2iP/S/6OZ6H
6xcXzQTvp+O0D37998umr7pg/4t+jp/HJNtTHuArdFz1VXhpcEWPe52x/0U/
h48SBpbrDc6i48AZ379xZRfPd8L+J5+Dv7yrt6gN+Ds9bv3gt3M7euzviP1P
Pgd/swuraA42Fv1c4ebJz7M3dMD+J5+Df9/Zeq4c2Fr0c5zn5y5vXtIe+598
Drb81Dfomx32v+jnCj+c0WneFPA98jnY7+6aGc/aYf+Lfo7zqk+vGe7gd/T2
AbjRwbG+aW2x/+m3G4DXg/vz5Y5gI9HPFT7g3LWYhDbY/+TzgQrv2qnc2VZg
C9HP4Xf7uKw9ttj/5HM3hT+xjlfqgjuJfq7wP1Pr2a9vjf1PPh+En9fkF74K
2E30c/zz0PIJ/q2w/ymHDsb53H7t3/yW2P/kc/CizFluU8CFlBuHKNz37vFD
z1pg/5PPwVdWu1QYCjYV/Rzn+dzes+/YYP+Tz8FNv8Y+ZeCWop8rXJ/sPCSx
OfY/+Rxc2Wlwhi3YSfRzvJ6/nnXfb439Tz4HZ96bm2MOHiv6OZ5f11W+kc2w
/+n654H7XsYP44rgReRz8OkbF04ENMX+F/0c95sNqsfPJtj/5HPw2e3OFWeC
rUQ/V/gh92rXXjXG/iefgwMbtA4cAe4q+rnCnSbs6POgEfY/+Rxcbb13DWew
u+jnClcqLHl/uSH2P72dDR7f5W1KR/As0ttohU9Zve9wnBX2P71dDF4wIT66
MXgV6WOMwgvsqoduscT+F/1c4SPHXA80Be+h43mswju4XV++qgH2v+jnCq87
12zN3/rY/3T8jcPX2/rkZj9wP9HPcX5+2nryswX2Px0v4xVeVsdwbwLYW/Rz
nM8WIwuemGP/0+PrhfN0XOuGQ8BLyedg2c1laFo97H/Rz/H3cT+zgYFjyOfg
TG3yw8S62P+in+N57z2xflvwKfI5+LkcN+tgHex/0c8VXrKi260G4Dvkc7CT
TXXrTbWx/0U/V7i1l124Mfg1vR0BbhgbW7qyFvY//fUmK/xiR6e5pTWx/2nu
gyP3d/7qC15LPp+C++/g2b4fa2D/i36u8MQDH/94gQ+Qz6cqfL1xXMTj6tj/
op8rPD7/RMvB4Kvk82kKN738826qGfa/6OcK3/80YD4DPyafT1e4/8X+Tc+b
Yv+Tz8Enk4dltwUXUL6cofDZY/ZuOVQN+598PlPhP4rajLMCm4h+jj+/rKRV
bFXsf/L5LIXHPC33ryq4uejn+P1LB2aHmmD/k89n4z56W7381xj7X/RznBfH
thxaAL5PPp+j8Hm1t27+WgX7X/RzhTv4aBGTwe/pOumD867ZwIjnlbH/yedg
933/YoaDJdHP4eOhX/bfr4T9Tz4Hn9lf42JfcH3RzxUe+89Xu1IR+598Di59
VLmkM7iz6Oc4D8OeND1ZAfuffA6+EflyeHPwINHPFb5hqFXErvLY//T2OPiQ
Y/SDOuDppEs/7KOrPepGlMP+p7efwV2YxZSK4GDS0QKFb2rT5vJyBftf9HOc
D7/mmxfL2P903C+Ej8rnBcwFtxL9HPfD1G0fP0jY/3ScLlI4i/Mf4w3uI/o5
Xt/ma/UnRtj/dFwtVri6Mt3THTxO9HOFb3bv+fLuPwP7TMeBP57HwhwfJ/Bi
8jn465NTFS6XGVh50c8VvnvmqQOdwNHkc7BdvecuJ/4aWEPRzxWeNaDrL2vw
cfI5+PnC5KO7/hhYN9HPsSeVBZPqgm+Tz8FzvIY3j/xtYENFP1e4VuqVXwn8
kt7eAA/jm68FlRrYbPpyA+H/XUWxpSUGVkpvH4Cl4KAF88Gr6bdbrvA1ozuN
/lJsYLVEP1d4doxp/8ngveRzcMbuGg45RQbWVvRzhTu/d7D3BF8in4M7Z6/v
lvnLwPqLfq7wve/KObmANfI5eOuSvUNvFBrYBNHPFd673MSZPcD5lEPB9773
X5vw08CWkc9DFL4k3v10G3Bl0c8VviN++fNDPwwslnweip+314PqjcBNRT/H
fcm218CtBQZ2mny+Cq//EDWiBrin6Oe4v2etebLuu4HdJZ+vxh6PHtuqPNhT
9HPc/6zdVwZ+M7A3dD1dg31aNvlVUb6B+ZLPwY3Wb+nnCy6j618Yvj72MeFT
noGtI5+DzUM9W04C1xP9HPfhe7kHnn81sIPkc/DHkLU2nuAOop/jfLd0i8/8
YmDXyOdgm/JteruCB4h+rvBJx5pnp3w2sCf0djt48vLu/j3BU0i/63Ef+Ta1
4flPBvaD3s4Gt5pz8p4deAXpbQO+n1OrBsV9NLCqop/j9TkgxKEZeBvpIwL3
5/U1/u38YGA2op+Dt5xPqwtOoOM5EveR5/O2Rr03sF6in+P8v+/kawzOoOMv
SuE1s1oODn1nYKNFP8d9d0azLv/eGtgHOl6isQeLOzT1By8gn4Ov5w+r++ON
gcmin+Pvez2sxmxwBPkcfPRZZq33rw2sgejneH2faWnlDT5KPgdfPLOx7dNc
A+si+jmel4HVnIeDU8jnsfj+/dwy6cErAxss+rnC69TpuNYF/JzeLtmscKtm
zxJTXhrYDPr2gTM2bPzUE1xEb0dswd//9gjrCy8MLIT+euAdDq2ndgBXF/0c
9zXvKqeP5xjYLvI52Phg4b/mYPFx89sUzv2/eOx9bmDi42fBe9zyEuqDxcfF
b8d9JrbUPPaZgdHHwR8EZySbrTIDjxf9XOHnmV3J2qcG9oXyKvhf8Ij55cH+
5POd2Etla34uzzawCqKfY483vr6s9ImBiY+j2qXwGWONTBaAxX+eGny/qfO+
/McGJv5zVbsV3uJdFJsBFv/6Kri09uvXb7IMTPy/s+7B89OsW8R4sMhbYJeQ
jb2ydQMT1929Cq9+6HvpMDC9nO+CX/12v/RAMzB6+Q3ch/OjKHGlK3gN+Rz8
tIrlkFuqgdUW/Vzhtw+HNOfgfeRzsCP/Kl8yGFg70c/xenH2eNcZfJl8Dq5o
ey3z9CMDcxH9HHtjos2N1mCdfA5uNH5D0qGHBjZR9HOF/4r8cbEx+Bu9PQ6e
MtMjeUemgQWQLg/j6/NKvF8XXEX0c/jldY3c6AcGtpl0dAS/fsrMv1XBzUQ/
x3k9+lrDsAwDi6fj/ijO887VXMqBHUU/x/1oqqf/8vsGlk7HaRz28KRtp0vv
GdgI0c9xn9ul5y0Av6XjCjx0jXGn7+kGNo98fhx7KKbrilngfyuonyvcretY
w/u7BhZOPj+B+8mbxW0mgs1FP1f4LJN1G3LuGNgh8vlJhac23fhrJLij6OcK
j94ZOVlLM7Bk8vkphZt9Xfl0MHig6Of4/oVOH3Ev1cCy6e2X07hPZjs96wee
Sj8OcKvx1aem3Dawn/T2Rjz2weqHxY7gIPpywca3g6OSbhlYNdHPFT42wqZ9
F/B2+u3ADzwuZ8XfNLAWop/jPIzsFdoGfI58DpZPJXY7mmJgvUU/V7i3Tf3C
ZuAH5HOwxew55/fcMLAxop/jefl5akUD8EfKteAAuxeDt1w3sIXk80SF94j9
bVMLrIh+rvBlW8tViEw2sEjy+XnsjZMln4zBlqKfK3y4S7a++pqBxZHPL+D+
lHPwjgK2F/0c/sodnbL8qoHdJJ9fVHhh2u+U31cMbIjo5wpvXzE0fRE4h67P
Sfj9qxc9+XHZwGaSz8EDxgzJ9wEXH6N+jr00ZqPxl0sGFko+By9adbntNHAN
0c9x/xp0b8SbJAPbTT4Hr2t9I8wLbCv6Oc6TyJ3Xn100sIvkc7BbwVijkWBn
0c9xP7ktO2sXDMxAPgf7rlwXPQTsJfo57jfbit7eP29gX//h/8ARIc7cFbyE
9JuM5+3cor23Ew2soujnCm+7b21lJ/Am0ht4dXLg4mvnDKyx6OcKvxo6NK8H
+CTpA9xnaqWZFxIMrIfo5wrfnr0jrxM4jY5n8JDhZv7xZw1suOjneJ4HTqjS
FpxLxx94mn30vrgzBuZDPr+F7+/a3b1swH9WUj9XuO2lsPf74w0sjHx+G/cl
PnhTI3Ad0c8V3jyioN/O0wa2n3yeqvDyVnNlC7Cd6Oc4/yakpcSeMrAr5PM0
3J8Npetqgl1FP8dee1dhdORJA8sin9/B/b/6F7uq4En04wUHpB+tuvaEgX3X
qZ/jvFnLvlcAB4oDEOdnyvGnwccNzFj0czxP+d/uGYG30F8PXCXY+FbAMQOz
Fv0cP8/C3ymlcQZ2hnwOjrt8/c4iMBP9XOH5g8boP48a2D06UMHJ1ukffcEj
RT9X+IuEquXyjxjYu1b0gsbz5dfUehZ4Pvn8AX6e2cYDPx42MCPRzxU+ddzt
pVPA68nnmQqfsMg9/vUhA7MQ/Rz3tx2nvnqBD5PPHyq8dZ/ndjkHDayT6Oe4
X7/LXjIafJ18/gg/35LD6Y8PGJib6OcK31Xo1NQD/JSu4wbc34ecDDLsN7Bp
5HNwesi7d4PBhSeon8P/Fb64Z+wzsJXkc/A3t6u3/gObin6u8JfqGHZnr4Ht
IJ/r8LlZ6jVncEvRzxXus/iP8809BpZIPs/CeRj6R+0FdhL9HHv+5O3p13Yb
WCb5/LHCD8waVb4neKzo59h/Xc4fTtplYJ8kuhBhr4Q8G9wVvIh0Dj6Tccco
caeBlRP9HD+P8MDzHcFRpEvwFPtSv/gdBmYl+jl+ns4O3dqBj5GOwPHt+5Q7
sd3Auop+Dn/7VtdbgW/RcQ/2X77/5JFtBuYu+jnuh49K1jcHvxhO/Vzha1/X
9Duw1cBmkc9zcN62/u7VBFwSQv0c53vjqGF7thjYKvL5C7ov/HCzAtcU/Rzn
ZVmdwTs2G9ge8vlLnCfab08LcBvRzxV+1nHvlC2xBpZEPn9F96sKy+qA+4l+
jvv50dZbNsUYmEo+z8X3f6fppRpgb9HP4f8KZ95EbjKwvMckYNxPx9aobQpe
Sj8OsH0DuwHrNxpYJdHP8eddqrLWGBxDXy7Y5NzejLBoA2si+jnur0E/zSuB
T9FvB/bZJs9aFWVgDqKf4/Xon36zHPgO+RzcbLNbs+BIA/MQ/Vzhj2evWyuB
X9tSP1d45sKgouURBjaXfP4Be7y13cyyDQb2dzT1c4WXlN/8dhl4Lfn8o8KD
l5+b8nu9gdUV/RznR411ef7gA+TzT3ie7OsGFIcbWHvRz3FeTx9ZYxH4Kvkc
fKnxkJOF6wzsP9HPFX4r++9gP/Bj8jl4QrXxpQVrDWwy+fyrwo918YvzBRec
ogMf9837Dt7fwgxsOfk8D/ty4AUrH7CJ6Oe4r7V/l/t1jYFtJZ/n4zwpuHVi
Fri56OcK16t4Lv+82sDOks+/wVeFWzxngLno57iftVnX5eMqA7tPPv+u8AZt
2jSYBh4l+jnuX3MCK70PNbD3CvVzhb+bGfh7MtiPfA6+tce28E2IgUmin+P1
sXpN4UTwBtIvuM32qD+5wQZWX/RzhY/06FdlAvgI6Q1csdNRq1crDayz6OfY
X/C/F/gG6QOc0ttn9IsgAxsk+jn20fRHwePAzzypn+M83v3izPMVBjadfF6k
8FHjYz+MAf9aRQeMwqv9P5VvKnfqL9s3g+rzH8DyMPNfejSQLwCePwf2/1au
23ir7rL9XFB9/hPYnktkY4oC8rXA8+fA8oebNfJm7WX77aD6/BewPFRZtS0C
yHcBz58D/af2VepGzWX7i6D6/Dezg2Pv09ZwID8OPH8OTJ9Xq75fqwb2/2+B
5s+B6a1yS34YkF8Bil4gP/fbxHdXq4D9f/D8ObND9HGhklAgfxIo+IB8vwwz
hquVwP4/eP6c2cEk9M+kECB/Dch5QD4nV4rOlQpg/x88fw70D1PumWAg/xio
PgfyN+wWK75cftkeAMWxCck=
         "]]}, {
        Directive[
         PointSize[
          NCache[
           Rational[1, 360], 0.002777777777777778]], 
         AbsoluteThickness[1.6], 
         RGBColor[1, 0, 0]], 
        PointBox[CompressedData["
1:eJxE3XW0ldXahnFCpCQUEFAQkJAuaYFJd4N0l9LdgoQ00iHSLdLd3d3SISG1
13rpjm8+9zfGufxnj985Z2z3Xutd856XnuNJ1bRDtRZRIkWKlDxppEj2td8v
rbd2nRDh9uSqnLLvu5BbcynNpwMmRbgyr6flTxQ/7O7lu1759ykRbuiHBnWn
Jg+75FOm+j8i3GeV5ibolz7sqj2vfmvBtAiXO12NZ6dzhN3Q6nGzrJ4R4X4N
Uiz6skDYbV11sPv2WRHuwtdNeowtGnaP4w3aeXhOhBteZmLBdmXCLl37QrHO
z4twCb8uUutIpbCrd/Sl/4YR7vuzBX/ZWSPsxmZcPSNYFOF+6Lr0VP26Ybdv
WNu7bxdHuP15Hm1b2ijs3vyXLkeMpRGu6cqi0TY3D7tsJf/tnXB5hAv2Dx44
qlXYNZ83bW/KlRGuxZql8zK2D7upkWv6H9D/+4/S75zaOeyON4pfO//aCNfg
+Maa17qHXdTth+eUXO//fIunFXjXO+zyJRv8sOrGCHftTo11L/qFXbveLnfD
zRFudeNas08ODLu5F173a701wt2dc7HnqCFhdz7PWv8LR7gVGxt2yDwi7D6b
1P6LQTsj3KE2Mbuu/j3sij5NX3/M7giXLkP/IinHhV33qv7l2xvhElx73KjH
xLBbssL/uvsjXLe4C3NvmhJ2N+L4H+9ghIu26qcod/8Mu0Rt/bc7HOGmxIh+
P/LMsCt3+Kj/I8LVnJbySaw5Yfdr+qFfXjwe4a6+rxAv6vywWzukaOM7JyPc
1Prnkj9cGHb3b79d/Ph0hIt+KMr9PYvD7pvi65++Pxvh8p9Imnn00rCrPqej
f0MiXNxG8SeWWxF2wz5m9N8wwu1oHHPX61Vht63BnZPfXo5w27PMKj19bdg9
2TLrq2xXI1z63p+szrkh7L77qm7zH65HuL53Ig/Ytins6vdMuLz0vxFua61z
mQttDbtx/xz3b3CEa9jlZdrV28Nuf67h/geMcFVWHT6XbFfYvR1ffGTbuxEu
eca8s/ruCbvsj9+f7Xk/wjWbkvv62X1h16Lyxm8GP/TP67ryoW8Pht2fyzr/
PC4U4aZfffv1z4fD7kRs//gFEa5/8wyb5h8Nu09a+8flsX9/U3aJe/F42OU/
6N/epxGuUu7BTaKdCrv26fzb8dz/PlmbPctwJuzm/eZfvpcRrkSxJdFKnwu7
Czf9r/vaP699z5ysfz7s4hT1P97bCPduaJPRbS6GXbFZ/tu9j3CzRybv2uVy
2PV4/9H/4Z/H/UXWdb0adkvrbS77WZSQm5F79sAO18Pu301dJyT5JOQe7DgT
q/m/YfdlkmxX03wacrdy1+1d7VbYle9+3z/QIZew5+a3Be6EXf+z8/wbEnKH
os/dkPxu2K3L2dB/w5AbXiTyuTf3wu7B2CSf1Iwbcm06pe11+kHYpQhOV2wa
P+R6RT91YH5E2NWo+PuU9l+EXNnnVW91Cofd8CWl/Qck5NL/Ojki/6Ow2x4z
SqahX4bc4DFFor5/HHZPf/LHQZKQK7dmQ8ktT8Mu/X7/8f0q5FJfzn+q6/Ow
a5DGf9yShVzvtw92ZXgZduMH+o/HNyG3Y+6tnJdehd2BG/5xThlyWacVLjzk
Tdi9K+wfv29DrtmStO+zvAu7HDP845Im5HIPvTr01Puwa/nWv73pQu54pFPP
O34Mu2l1/NuRPuS6DJvW4LPIgTu5wb98mULuhxgJzs2LErhoX/pfN0vInfiu
aqe8nwSuQFf/42ULuQxRt5Y6EC1wHU77b5cj5Po3jNuqevTAzc/+vf8j5CY2
bvTwcozAXRwd+sXlDrmblzPcaBwrcHFDi/aXzxtyQ7NWr3MzduCKl2/qD4SQ
i7Izx8+N4wSu5+Jk/oEOuQ6pJyS/HDdwy6Kf929IyJW6vWt4tfiBu9linP+G
IVc76sit+z8PXOK95fMOLxpycTMU35c3QeAqfOuP0+Ihd3nckdULEgZuQH9/
/JUMuYKbJk+I/2Xg1l/zx1XpkKt1YGm3nokD97CgP17Khtx3+1a0vJokcCmn
+eOgfMhN+PN6F/dV4H587T++FUPu0sXkf8/8OnAjavmPW+WQK1nvcaK3yQK3
Y53/eFQNuQ9Lhu+p8U3gniXwj3P1kFtfbff2JSkCl6Gzf/xqhlzXiLQJIqUK
XMOT/nGpHXJvUj8+UvXbwE3I6t/euiG3e3CiZ7NTB+7gKP921A+56TkLTg6l
Cdz7B/7laxhy5zsf3Jo3XeBylvW/bmP/82W61OnX7wL30yL/4zUNuUj5quzY
mz5w06P5b9c85J4sOrw8esbAnWrW0v8RckXvLC1bJlPgPt2dcmXnn0Ouwa4U
U4dkDtwPKS/7AzXkcrZNsHB3lsB17DfJHwght+LHor3eZQ3cgit+jtqHXPhN
lq9zZQ/cpQJ+PjqGXJLZGSe2yhG4eFP9cd855N69rBkxPWfgSrz0x3PXkCuw
eW6m498HrteP/jjtHnKh9CfqvM8VuOVr/PHXM+SmDenYL2OewN363B9Xvf2f
v28w+8e8gUvS0R8vv4Tcqe4jDvbLF7iKx/1x0C/k3t+r+W5B/sANzOw/vgP8
6ze+WPEjBQK3YYT/uA0KudMrEs4P/xC4iHv+4zE45BYl65A2fqHApSrtH+eh
IXety4lj2QoHruYC//gND7mpycfOq+gCNzKqf1xGhlzsmveXtioSuJ1N/Nv7
uz8PMj4JBhUN3PMd/u0YE3JjW8/pPL1Y4DJ+s9IOQHd+8vECa4oHrpH2PORW
bs9Z6WCJwE3UnodcofqtVl8uGbhD2vOQS5bucdtQqcB9mGx7HnJfXco86H3p
wH2vPffPV6Tmb2KXDdzP2vOQm/v3nvNJygVuhvY85JalbZQyTfnAndae+++/
PPvFLBUCF117HnKrknwVPU/FwBXUnofc9W53lhesFLhO2vOQe7yq5LmilQO3
UHseci+ynO9XskrgLmvPQ+6nGilXlq4auPja85A7ln58uzLVAldSex5yG08P
21K6euB6a8/985SmwsySNQK3Qnvu3+9k8b8q9mPgbm+zPffnTfPnOQvVDFxS
7XnIjT8cM5SnVuAqac9DbvvGMhWy1Q7cIO15yG1ZMK1GujqB26g9D7lvBl+K
maxu4EITbc9D7q+cRzvErxe4b7XnITfmUroRUesHrpb2POQWNhxb/7n3KO15
yLXdOPPBnQaB26U9969X7Qt5zzUM3Is2tud+HwasLb2nUeAyac9D7uz8aclX
Ng5cY+15yN1dd3frtCaBm6Q9D7nIA26nH9I0cIe15yHX/d2J5h2aBe5jMdvz
kGv4x6UutZoHLpf2POSCkd/VKdwicK205yE3P+WxxGlaBm6m9jzk3Nuzq2P8
FLgz2vOQO9K0YJYI7xjac/+8DX42/PjPgSukPffn+9abR1a0Clxn7bl//g7f
eD6mdeAWac/965lyW6wObQJ3RXvuf59EP8Sp2DZwn2vPQ+5ougSRMrYLXCnt
eciNzvb0TrT2geujPffP+/x+u254r9Seh9yeA5Umbe4QuDutbM9DrsqtJ80m
dAzcV9rzkMvf61G2Np0CV1l7HnJXeu55W7Rz4H7TnvvzseO1Q4m7BG6T9jzk
Zm39e3qEd7iI7XnI9ds0rPvOroFLrT33z2v4RJ0J3QJXW3vuP4+FT5Rp0T1w
v2vPw65inGMl8/QI3G7tub+HdI5e/dOegXuZ2Pbc36sarO18zjuz9tzfc7ZF
XjSvV+CaaM/D7uDyRE869g7cZO152OX+M27NQn0Cd0R7HnYTGkU9F+OXwEXS
nofdpJ5RO53xzq09D7uHyRJnntE3cK2152GXs4WL0bJf4GZpz8Puq3bdo2f9
NXBntedh93fXFZmee8fUnvt7UqTz3bf0D1xh7XnYffH29IP+AwLXRXsednNO
DhxecmDg/tKe+50fu6NGzEGBu6o9D7veMetXOur9hfbc3xv/S9Nz9G+BK609
D7uNh2+cqTw4cL9oz8OuV/sqzeIPCdwq7bn/fhuzpj/p/V8i2/OwG3Ixe5ox
QwP3tfY87FK1+LROxWGBq6I9D7tFbeocjDU8cIO15/4ePv54lwPem7Xn/t6S
KVqDQSMCF0TYnoddq8pTBhceGbg02vOw2xIkDV5519Geh138J8mmrR4VuNHa
c39vL55pZJvfA7dHex52VR4d3pl6dOBe7bE9D7vFufsWuuydRXvu3++p26OM
HxO4ptrzsJv1/tMvyowN3BTteditWX2o7Xvvo9pz71HdEq4eF7jI2vOwK/W8
a6yW4wOXR3sedp0/ZKmSdELg2mjPw25T1yh3j3jP1p6HXcSjyif7TgzcOe15
2I263yFOtkmBi6U9D7srezbMuu7ttOdhN/l2z2FjJgeuq/Y87ErvjHSo8JTA
Ldae+3vhwz+ahryvac/DbkOGoTWn/RG4BNpz32H94iwsMzVwZbTnYZenQOtq
z737as/98xL7Qv05fwZutfY87KLFGr2/wrTA3d1le+6ft0M7xr70TqY99x3U
fMbWOdMDV1V7HnZlhlUvX35G4IZoz8Pu5dDYhZ95b9Geh13J5g8nTZ8ZuEd/
2J6H3dlLiWqUmBW4tNpz//N1/rvXQ++62vOw+3TovujjZwdujPbcvz81+3/M
Oydwe7XnvkM+e9zkqvfrDrbn/vN4NGP2gXMDl1V7HnavdxZqk25e4Jppz8Pu
faq8CQ97/6E9951YPFXmdvMDd0x7HnaZZ0ddG29B4KJoz8Ou+L83l67yzqs9
D7sEETsTV18YuLbac//+P5j+/Kn3HO152DWq2aX0xEWB+0d77j8/kQvHzfVX
4GJrz33HpXxW7ox3Ee152MX8ccSHTosD10177j8P655kiP934P7Wnofd0fPJ
ji/zvq49D7uFF54/LLckcAm152H3ocXPv931Lqs9D7vb++v/MWhp4Pppz8Ou
0O2N6VMsC9wa7bnv8qqN82z2vtfO9jzsMlXPtbvG8sAl156HXZsHCY6Fvatp
z8Nu4MXLtYatCNxQ7XnYNVnWslmqlYHbqj33nb531KNN3o9L2J6H3eHaaSJV
WxW4dNpz3z0DI0+4711Pe+67u/iLxf1XB26s9jzsto46XTLxmsDt056HXb9S
zX9a5v3ma9vzsBv5Y494xdcGLpv23P+8884VvuDdXHsedr+nLv2i7brATdWe
h13jK+PyRF4fuOPac3+eP+wVaZJ3VO25fz9G7aqRfkPg8mnPwy5Wygy5tni3
05771ztHh1kVNwZurvY87Pb1rTLluvd57XnY3XoxNFmnTYH7THvuz8Ojx7NF
2Ry4otrzsCvY6cqp8d7dtedh131my6iptwRuifbcd379VPtWe9/Qnvtu/2RH
4mJbA5dIe+5/3gqP3p70Lqc9D7uexZt3brQtcL9qz333NzzYJ+S9VnsediN6
H0zSZ3vg7ie1PffP84245WLsCNw32vOwm1mxRPxJ3tW152FX7lm8tql2Bm6Y
9tx3/W+JGy7z3qY9D7uaWT7+l29X4J48sj0Pu7YLWkXf6/2d9tw//5lf7ai0
O3D1tedhN3ZMuc8veo/Tnodd4Rwf3zbdE7j92nN/fsdc0z/C++0B2/Owq7U8
8uxuewOXXXsedqmrD677wbuF9tx/nk/9s3LIvsD9qT335+ffv8+Luz9wJ7Tn
YVftsyLfT/b+RHsedh3ODWyc/EDg8mvPw27VH/czzfdurz0PXIM5n07OeDBw
87Tn/t7+ovWsld4XtOf++zZeWCbPocDF0Z77c6N16fFbvItpz/29oMXlX4oc
DlwP7bnvlo7hGPu8l2rP/b2le+y8ZY8E7t+w7bl/LvJujX7M+0vtuX+dSwzv
U+Vo4Mprz30Hxn4z/ox3f+25vwf/M7FSzWOBW6c99+fKkWvLL3g/2Gd77s/V
l/XW1j0euBTac/+5Kj+m0RXvGtrzwI2f82ZlgxOBG649D9y0Xd8svua9XXvu
39cmfco0Ohm4p9Ntz303Zhwz5rp3eu25vzdtOd+v0Sn/OmnP/b//96kvr3uP
157712vEq1oNTwfugPbcn/sR+4td9X7Xxfbc3xMarz9f70zgcmjP/ddfXOJL
3i215/5zcOVi5Npn/c+lPbf3/d2Uc94ntef+Xhkr2aVq53z/a8/9n6fs8oMn
vAtoz/09fW265hX+8f2vPfevT/ZXSw96z9ee+3Nh48R5Jc77/tee+9epcbsy
O73jas/996/1ZNoPF3z/a8/9PeLh+JnrvXtqz/29d8S2Kjku+v7Xnvt74e7r
q5d43/zT9tzfi8q03Jf2ku9/7bl/nV9vHTbLu4L23N9bLlZ6n+Sy73/tub93
Jx2Serz3eu25/9wmOfo21hX/vneyPfcd2nz4kEHeKbXn/j+3I+3et94/as99
V30TY12Xq77/tef+/V46uc5D7x3ac//7HMuzuuk1/z6VsT3353yqijsuemfQ
nvtOGFhoQJXrvv+15/5e+FmbV/u9J2jP/eucOF/aQjd8/2vP/b2jyKcx1ni/
T2F77u9drfPMSf+v73/tuT/XtqZ/PMP7J+25v8ctKPjqi5u+/7XnvluvnVw/
1PuU9tx3V4fiWd55f6o99/fQxY/rdbzl+1977rs9W77it707as99pz7rfKvW
bd//2nP/OhV5X/CI9yXtud+l5TmqFL7j+1977ncrS+vkq7xLaM/9uRMz0oLU
//n+1577HbpV/u4k7+Xac3/v2bLgdvS7/nUvZXvu7833m8/o5Z1Ee+47J8ON
zx96V9Se+3NuQrti9e/5/tee+x2e0zTbMe8N2nP/ecqZ8GKh+/5zkdz23N97
h/3jlnun0p77Lir/vtk3D3z/a899x4y6XHK090jtuX/edu+58957p/bcPx+n
opdo99C/js9sz323xHjd+Ip3Ru25f13T3CtYPsL3v/bcP9dV0l7Y5D1Re+53
OW2k79OHfP9rz/3vs+pAxcneH47YnvvPT+fD6T8J+/7Xnvvnq37NvZ28f9ae
+3/9n40pr3vP0J777thRuHCFwPe/9tw/h+1zJd/kHV177nd3zZ1taR/576M9
9111YUbK8d6dtOf+55q7qOQH74Xac/86/FgxS+vHvv+15/6cXXXh/Dnv+Npz
f84/H1+y6BPf/9pzfy+6tbf7Uu/e2nN/TmxZ3ybxU9//2nPfscVXphnoffuJ
7bl/bva8mhPhnVR77p/LGOdv1Xzmn0Ptud/BluMe7PQepD335+L6duszPvev
i/bc/+carCo90Tt0yPbcd3vJOTPfe3+rPff37rsDtrR84ftfe+7/9eJTZp7w
HqU99+/HvTRl8r30/a899+/j43YbZ3u/mG177js49rogxivf/9pz35HtCoY7
ejfWnvuOul1y7QXvSdpz3ymHvyhW5LXvf+25Py/j3Z6yyPtjD9tz/+f9/s26
uG98/2vP/ee24qTp3bxbac/9OR/zefkr3jO15/5esbj23mJv/eumPfff75OP
0RZ7x9Ce+3NtVLrP473zz6X23J/75eL819W7s/bc7+qtR79d8l6kPff3uIk+
Yt/751x77u+5eeelWuD9ufbc38OLP0wR64P/vbXnvsuOfnu/vXcf7bn/PA0c
3PeM90rtue1Mpat5P/odnWl77j8P9TbFmO79lfbcd+vH///6Vxb/eY/8yEXS
H4/cnvq27/jaSP/5j4pfb7a9xwkf+PMgGs6W1PYflyvjz4fouEUPuw/g/gv9
eRETTztn9wO8/hN/fsTGp763+wKOaOrPkzg4+ni7P+Bvd/nzJR4u9MjuE7h2
Cn/efI67VLL7BR7d158/CfDipXbfwHsv+/MoEb4ey+4f+E1+fz4lxola2X0E
Z//DH1dJcfkDdj/BLV/44+ZrPCCt3Vfw9Br+uEiONwyy+ws+vdp/3FPg0L92
n8ExPvcf11Q4dRG73+DCHfzHLTWuM9PuO7jrMf9xSYvHvLP7D/47k3/cv8P7
6tp9CN8Y7h/XDPjtRrsf4S/v+cclM86R2O5LuEIp/3ZkxT91s/sTHjjf/7rZ
8Ywzdp/CG6P4b5cTn8lh9yscbuzP31w45li7b+E0O/x5nAe7sN2/cN3k/nzO
h7tVsPsYHtvHn9cF8JK/7X6G91/053dB/G8Mu6/hd3n9eV4YJ/7J7m8452R/
vhfBFffZfQ7//Myf98XwoNR2v8Mzq/nzvwTeNMDue/jsSr8HpXBw3e5/OFY8
vw9lcNrCdh/ERdr5vSiH6023+yHufsTPRwU87o3dF/HSDP74r4QP1Lb7I745
1B/fVfD79XafxEn+88dvNfx9Irtf4kol/PFZA7fqYvdN/Ntcf1zVwrNO2f0T
b47kj4M6+Fw2u4/iRw39x60ejj3a7qc43Tb/ODfARSPsvorrf+0fl0a4Rzm7
v+Lxvfzb0QQv+8vus/jgef/rNsO3PrX7Lf6Q23+7FjhpC7vv4lwT/R7+hCvv
sfsvbv3E72MrPDiV3Yfx7Cp+L9vgLb/a/Rj/s9zvZzv8+Krdl/FncfyedsDf
FbT7My7Wxu9rJ9zgT7tP456H/N52wRNe2f0aL//O7283fKim3bfx7cF+j3vg
j2vt/o2/uu33uRfOncDu47hKMb/XfXCbTnY/x0Nm+/3ui+ecsPs63vrBz/iv
+Lzt+QD8xPZ8II4zyu7zOP0WP0e/4eK254NxQ9vzIbiX7flQPNH2fBheYXs+
HB+2PR+B79iej8SRcvnjYBT+upn1Ac5jez4aV7U9H4Pb2p6PxUNtz8fhubbn
4/E22/MJ+ILt+UT81PZ8Eo4b2/+6k3GGAtYbuITt+R+4ke35VNzb9vxPPMn2
fBpeaXs+HR+xPZ+B/7M9n4kjr7Fewclu+j2fjfPans/B1WzP5+J2tufz8DDb
8/l4nu35Arzd9nwhvmh7vgg/sz3/C8cbYf2DM27ye74El7Q9X4ob254vw31s
z5fjybbnK/Aq2/OV+Kjt+Sp81/Z8NY6S08/5Gpy8ifUUzmd7vg5Xtz1fj9vb
nm/Aw23PN+L5tueb8A7b8834ku35Fvzc9nwrjh/TH1fbcKZ81me4lO35DtzE
9nwn/sX2fBeeYnu+G6+2Pd+Dj9me78X3bM/34airrO/wNzf823EA57c9P4hr
2J4fwh1szw/jEbbnR/AC2/OjeKft+TF82fb8OH5he34Cfz7MehFn3uD3/BQu
bXt+Gje1PT+D+9qen8V/2J7/g9fYnp/Hx23PL+D7tucX8SfZ/Z5fwikaWX/i
ArbnV/CPtudXcUfb82t4pO35dbzQ9vwG3mV7/i++Ynt+E7+0Pb+Fv4ju9/w2
zpLHehaXsT3/DzezPb+L+9me38NTbc/v47W25w/wCdvzh/iB7XkEjrbCehin
vGZ/Owb/YHse4Jq2549wJ9vzx3iU7fkTvMj2/CnebXv+DF+1PX+OX9mev8AJ
hlhf46zr/OPyCpe1PX+Nm9uev8G/2p6/xX/anr/D62zP3+OTtucf8EPb84/4
06zW54//51QNrM9xQdvzqLiW7fknuLP6HP+uPsd/qc/xHvU5vqY+x6/V5zhh
NOtznM32/DNczvY8Dm6hPsf91ed4mvocr1ef41PqcxyhPsfRl1mf42+vWJ/j
QrbnX+LatueJcRf1OR6tPseL1ed4r/ocX1ef4zfqc5zoN+tznN32PAUub3ue
ErdUn+MB6nM8XX2ON6jP8Wn1OQ6pz3GMzNbnOHU963Nc2PY8A65je54Jd1Wf
4zHqc/y3+hzvU5/jG+pz/FZ9jr+Man2Oc9ief48r2J7nwj+pz/FA9TmeoT7H
G9Xn+Iz6HIfV5zjmEutznOaS9Tl2tueFcF3b88K4m/ocj1Wf4yXqc7xffY7/
VZ/jd+pznHig9TnOaXteCle0PS+Nf1af40HqczxTfY43qc/xWfU5DtTnOJb9
5dlKOG0d63NcxPa8Cq5ne14Vd1ef43Hqc7xUfY4PqM/xTfU5fq8+x0kiW5/j
723P6+JKtuf1cCv1Of5NfY5nqc/xZvU5Pqc+x4/U5zi2vXxNcboL1ue4qO15
c1zf9rwF7qE+x+PV53iZ+hwfVJ/jW+pz/EF9jpP2tz7HuWzP2+HKtuftcWv1
OR6sPsez1ed4i/oc/6M+x4/V5/gzu+52w9/Vsj7HxWzPe+AGtuc9cU/1OZ6g
PsfL1ef4kPoc31af44/qc/yVzfmvOLft+QBcxfZ8IG6jPsdD1Od4jvocb1Wf
4/Pqc/xEfY7j2PE3HKf/x/ocF7c9H4kbqs9xL/U5nqg+xyvU5/iw+hzfUZ/j
SPa4jMdf29s7AeexPZ+Iq9qeT8Jt1ed4qPocz1Wf423qc3xBfY6fqs9xXMvV
6TjDj9bnuITt+UzcSH2Oe6vP8ST1OV6pPsdH1Of4P/U5jmzX+wU4mV3HF+K8
tueLcDXb879wO/U5HqY+x/PU53i7+hxfVJ/jZ+pzHM+uLytxRrturMIlbc9X
48bqc9xHfY4nq8/xKvU5Pqo+x3fV5ziKHfebcHI7njfjfLbnW3B12/OtuL36
HA9Xn+P56nO8Q32OL6nP8XP1OY5vj/MenMkev724lO35PtxEfY5/UZ/jKepz
vFp9jo+pz/E99TmOanl+FH9jOX0M57c9P45r2J6fwB3U53iE+hwvUJ/jnepz
fFl9jl+oz/Hnlh/ncWbLhQu4tO35RdxUfY77qs/xH+pzvEZ9jo+rz/F99Tn+
xK5rN3AKu179iwvYnt/EP9qe38Id1ed4pPocL1Sf413qc3xFfY5fqs/xFzZH
D3AWm4+HuIzteQRupj7H/dTneKr6HK9Vn+MT6nP8QH2Oo9nH9ylOaR+3Z/gH
+3g8xzVtz1/gTupzPEp9jhepz/Fu9Tm+qj7Hr9TnOIH9eO9xVvt2H3BZ/X1z
3Fx9/uR//lV9jv9Un+N16nN8Un2OH6rP8aeWW9FxKsujGLig7XlMXMv2PBbu
rD7Hv6vP8V/qc7xHfY6vqc/xa/U5TmjXyc9xNtvzL3A52/MEuIX6HPdXn+Np
6nO8Xn2OT6nPcYT6HEe3+f0Kf2tz+TUuZPOWDNe2PU+Ou6jP8Wj1OV6sPsd7
1ef4uvocv1Gf40R2vKTB2e04SIvL28c3HW6pPscD1Od4uvocb1Cf49PqcxxS
n+MY9nZkxant5cuGC9uvmx3XsR8vB+6qPsdj1Of4b/U53qc+xzfU5/it+hx/
aTmYD+ewPc+PK9ieF8A/qc/xQPU5nqE+xxvV5/iM+hyH1ec4pl2fi+I0dt0t
hp3teXFc1/a8BO6mPsdj1ed4ifoc71ef43/V5/id+hwntutBeZzT5rwCrmjz
WxH/rD7Hg9TneKb6HG9Sn+Oz6nMcqM9xLDtOa+C0dvzVxEXsuKqF69nxUht3
V5/jcepzvFR9jg+oz/FN9Tl+rz7HSexxaYS/t7e3Ma5kb0cT3Ep9jn9Tn+NZ
6nO8WX2Oz6nP8SP1OY5t+fszTme52goXtT1vjevbnrfBPdTneLz6HC9Tn+OD
6nN8S32OP6jPcVK73nfGuWzPu+DKtuddcWv1OR6sPsez1ed4i/oc/6M+x4/V
5/gzuw71wd/Z9eUXXMz2vC9uYHveD/dUn+MJ6nO8XH2OD6nP8W31Of6oPsdf
2XE/BOe243kormLH6TDcRn2Oh6jP8Rz1Od6qPsfn1ef4ifocx7GPxxic3h7n
sbi4PX7jcEP1Oe6lPscT1ed4hfocH1af4zvqcxzJvt0f+GvL86k4j+35n7iq
7fk03FZ9joeqz/Fc9Tnepj7HF9Tn+Kn6HMe1nJmLM1h+zMMlbM/n40bqc9xb
fY4nqc/xSvU5PqI+x/+pz3Fku/4txcnsurYM57U9X46r2Z6vwO3U53iY+hzP
U5/j7epzfFF9jp+pz3E8m7f1OKPN0QZc0uZjI26sPsd91Od4svocr1Kf46Pq
c3xXfY6j2HGwAye3j+9OnM8+brtwdft47Mbt1ed4uPocz1ef4x3qc3xJfY6f
q89xfPt1D+FM9uMdxqXs2x3BTdTn+Bf1OZ6iPser1ef4mPoc31Of46iWb6fx
N5ZbZ3B+2/OzuIbt+T+4g/ocj1Cf4wXqc7xTfY4vq8/xC/U5/tyup1dxZrtO
XsOlbc+v46bqc9xXfY7/UJ/jNepzfFx9ju+rz/EnNuf/4RQ2v3dxAZvLe/hH
m7f7uKP6HI9Un+OF6nO8S32Or6jP8Uv1Of5C/3UfnEV/+Q+X0XGAm6nPcT/1
OZ6qPsdr1ef4hPocP1Cf42j29r7GKe3teIN/sJfvLa5pv+473El9jkepz/Ei
9TnerT5/+j9fVZ/jV+pznMDy8hOc1XIwGi5re/4pbq4+x7+qz/Gf6nO8Tn2O
T6rP8UP1Of7UruNxcCq7PsfFBW3P4+FatufxcWf1Of5dfY7/Up/jPepzfE19
jl+rz3FCu24kxtlsz5PgcjbnSXEL9Tnurz7H09TneL36HJ9Sn+MI9TmObsdz
SvytHaepcCE7/r7Fte24So27qM/xaPU5Xqw+x3vV5/i6+hy/UZ/jRPb4ZcLZ
7XHJjMvb25sFt1Sf4wHqczxdfY43qM/xafU5DqnPcQzL6Vw4teVvblzY9jwP
rmN7nhd3VZ/jMepz/Lf6HO9Tn+Mb6nP8Vn2Ov7RcKIxz2J47XMH2vAj+SX2O
B6rP8Qz1Od6oPsdn1Oc4rD7HMe16VRqnsetQGexsz8viurbn5XA39Tkeqz7H
S9TneL/6HP+rPsfv1Oc4sc1HVZzTjvtquKIdz9Xxz+pzPEh9jmeqz/Em9Tk+
qz7Hgfocx7KPWz2c1j4e9XERe5wb4Hr2+DXE3dXneJz6HC9Vn+MD6nN8U32O
36vPcRL7di3w97bnLXEl2/OfcCv1Of5NfY5nqc/xZvU5Pqc+x4/U5zi25VF7
nM5ypgMuanveEde3Pe+Ee6jP8Xj1OV6mPscH1ef4lvocf1Cf46R2/euJc9me
98KVbc9749bqczxYfY5nq8/xFvU5/kd9jh+rz/FnNpcD8Xc2b4NwMZuj33AD
m4/BuKf6HE9Qn+Pl6nN8SH2Ob6vP8Uf1Of7KjoNROLd9fH/HVezjNhq3UZ/j
IepzPEd9jreqz/F59Tl+oj7Hcezlm4TT2687GRe3H28Kbqg+x73U53ii+hyv
UJ/jw+pzfEd9jiNZDs7EX1u+zcJ5bM9n46q253NwW/U5Hqo+x3PV53ib+hxf
UJ/jp+pzHNeuu3/hDHY9XYxL2J4vwY3U57i3+hxPUp/jlepzfER9jv9Tn+PI
dj1YjZPZnK/BeW1+1+JqNpfrcDv1OR6mPsfz1Od4u/ocX1Sf42fqcxzPjr+t
OKMdV9twSTtetuPG6nPcR32OJ6vP8Sr1OT6qPsd31ec4ij0u+3Bye3v343z2
dhzA1e3lO4jbq8/xcPU5nq8+xzvU5/iS+hw/V5/j+JarJ3Amy8uTuJTt+Snc
RH2Of1Gf4ynqc7xafY6Pqc/xPfU5jmrX+4v4G7uOX8L5bc8v4xq251dwB/U5
HqE+xwvU53in+hxfVp/jF+pz/LldX27hzHbduI1L257fwU3V57iv+hzrH69w
D+sfn3Af6x+P8ADfV59j/c+ZIrD+600hrL/cGcY6/gKs4+oR1vHyGC9Un+Nd
+vjiK+pz/FJ9jr+wx/kFzmKP30tcxh6XV7iZ+hz3U5/jqepzvFZ9jk+oz/ED
9TmOpq/P/ueUltOR8Q+251FwTdvzqLiT+hyPUp/jRepzvFt9jq+qz/Er9TlO
YPkRC2e1XIiNy9qef4abq8/xr+pz/Kf6HK9Tn+OT6nP8UH2OP/3V+hynsutV
QlzQ9jwRrmV7/iXurD7Hv6vP8V/qc7xHfY6vqc/xa/U5TmhzlBxns/n4Bpez
4z4FbqE+x/3V53ia+hyvV5/jU+pzHKE+x9E/2GDib+3j9h0uZB+P9Li2Pc4Z
cBf1OR6tPseL1ed4r/ocX1ef4zfqc5zonD2AOLt9u5y4vO3597il+hwPUJ/j
6epzvEF9jk+rz3FIfY5j9LU+x6ktj37AhW3PC+I6tueFcFf1OR6jPsd/q8/x
PvU5vqE+x2/V5/jLGtbnOIfteUlcwfa8FP5JfY4Hqs/xDPU53qg+x2fU5zis
Pscx39kg4TQ2l5Wws3mrjOvaHFXB3dTneKz6HC9Rn+P96nP8r/ocv1Of48Rn
7A3GOe04qIMr2se3Lv5ZfY4Hqc/xTPU53qQ+x2fV5zhQn+NYfazPcdq/7QDE
RezXbYbr2Y/XHHdXn+Nx6nO8VH2OD6jP8U31OX6vPsdJqlmf4+9tz9viSrbn
7XAr9Tn+TX2OZ6nP8Wb1OT6nPseP1Oc49hsLOJwug/U5Lmp73h3Xtz3vgXuo
z/F49Tlepj7HB9Xn+Jb6HH9Qn+Okp+wFxLnsS39c2eZ3AG6tPseD1ed4tvoc
b1Gf43/U5/ix+hx/1sv6HH/3lx0wuJgdVyNwAzteRuKe6nM8QX2Ol6vP8SH1
Ob6tPscf1ef4qyrW5zi37fkEXMXejom4jfocD1Gf4znqc7xVfY7Pq8/xE/U5
jvPKAgmn/876HBe3PZ+BG6rPcS/1OZ6oPscr1Of4sPoc39GFF0eabX2Ovz5h
Fw6cx/Z8Ia5qe74It1Wf46G6QOO56nO8TX2OL6jP8VP1OY7bw/ocZ9CFHJew
PV+FG6nPcW/1OZ6kPscr1ef4iPoc/6c+x5FT2BuCk1WyPsd5bc8342p2nG7B
7dTneJj6HM9Tn+Pt6nN8UX2On6nPcbwXFiA4Y1rrc1zS9nwvbqw+x33U53iy
+hyvUp/jo+pzfFd9jqPMtD7HyY/ZoON8tufHcHXb8+O4vfocD1ef4/nqc7xD
fY4vqc/xc/U5jt/N+hxnmm8fEFzK9vwCbqI+x7+oz/EU9TlerT7Hx9Tn+J76
HEdNbr8w/qaC9TnOb3v+L65he34Td1Cf4xHqc7xAfY53qs/xZfU5fqE+x58/
sz7HmVNbn+PStucPcVP1Oe6rPsd/qM/xGvU5Pq4+x/fV5/iT6dbnOMURG0xc
wPb8Gf7R9vw57qg+xyPV53ih+hzvUp/jK+pz/FJ9jr/oYn2Os8y1BxCXsT3/
gJvp6/P/uZ/6HE9Vn+O16nN8Qn2OH6jPcbSv7RvilOWsz/EPtucxcE3b85i4
k/ocj1Kf40Xqc7xbfY6vqs/xK/U5TvDE+hxnTWV9jsvann+Bm6vP8a/qc/yn
+hyvU5/jk+pz/FB9jj/90/ocpzpkgYkL2p5/jWvZnifDndXn+Hf1Of5LfY73
qM/xNfU5fq0+xwk7WZ/jbLbnaXA52/O0uIX6HPdXn+Np6nO8Xn2OT6nPcYT6
HEdPagOMvy1jfY4L2Z5nw7Vtz7PjLupzPFp9jherz/Fe9Tm+rj7Hb9TnONEj
63Oc3fY8Hy5ve54ft1Sf4wHqczxdfY43qM/xafU5DqnPcYw/rM9x6gMWcLiw
7XkxXMf2vDjuqj7HY9Tn+G/1Od6nPsc31Of4rfocf9nB+hznsD0vjyvYnlfA
P6nP8UD1OZ6hPscb1ef4jPoch9XnOGZiGzicppT1OXa25zVxXdvzWrib+hyP
VZ/jJepzvF99jv9Vn+N36nOcOGx9jnPanjfCFW3PG+Of1ed4kPocz1Sf403q
c3xWfY4D9TmONdn6HKfdZ4GEi9iet8L1bM9b4+7qczxOfY6Xqs/xAfU5vqk+
x+/V5zhJO+tz/L3teWdcyfa8C26lPse/qc/xLPU53qw+x+fU5/iR+hzHTmQD
gtOVsD7HRW3Pf8H1bc/74h7qczzevvTHy9Tn+KD6HN9Sn+MP6nOcNML6HOey
PR+CK9ueD8Wt1ed4sPocz1af4y3qc/yP+hw/Vp/jzyZan+Pv9lif42K252Nx
A9vzcbin+hxPUJ/j5epzfEh9jm+rz/FH9Tn+qo31Oc5tez4VV7E9/xO3UZ/j
IepzPEd9jreqz/F59Tl+oj7HcRLYAY3TF7M+x8Vtz+fhhupz3Et9jieqz/EK
9Tk+rD7Hd9TnONIW63P89QPrc5zH9nwZrmp7vhy3VZ/joepzPFd9jrepz/EF
9Tl+qj7Hccdbn+MM+htwuITt+QbcSH2Oe6vP8ST1OV6pPsdH1Of4P/U5jlzA
3mCcrJX1Oc5re74TV7M934Xbqc/xMPU5nqc+x9vV5/ii+hw/U5/jeJ/bAYgz
FrE+xyVtzw/jxupz3Ed9jierz/Eq9Tk+qj7Hd9XnOMom63Oc/J71Oc5ne34G
V7c9P4vbq8/xcPU5nq8+xzvU5/iS+hw/V5/j+GOtz3GmHdbnuJTt+TXcRH2O
f1Gf4ynqc7xafY6Pqc/xPfU5jprPXkD8zU/W5zi/7fldXMP2/B7uoD7HI9Tn
eIH6HO9Un+PL6nP8Qn2OP49nBwzOXNj6HJe2PX+Mm6rPcV/1Of5DfY7XqM/x
cfU5vq8+x59ssD7HKf6zPscFbM/f4B9tz9/ijupzPFJ9jheqz/EufX3xP19R
n+OX6nP8xWjrc5xlm/U5LmN7Hg03U5/jfupzPFV9jteqz/EJ9Tl+oD7H0fLY
D4hTtrA+xz/YnsfFNW3P4+FO6nM8Sn2OF6nP8W71Ob6qPsev1Oc4QRz7AOOs
Ba3PcVnb8yS4ufoc/6o+x3+qz/E69Tk+qT7HD9Xn+NN11uc41W3rc1zQ9jwV
rmV7/i3urD7Hv6vP8V/qc7xHfY6vqc/xa/U5TjjK+hxnsz3PhMvZnmfGLdTn
uL/6HE9Tn+P16nN8Sn2OI9TnOHouG3T8bTPrc1zI9jw3rm17ngd3UZ/j0epz
vFh9jveqz/F19Tl+oz7HiWLbBwRntz0vjMvbnjvcUn2OB6jP8XT1Od6gPsen
1ec4pD7HMdZYn+PUN63PcWHb8zK4ju15WdxVfY7HqM/x3+pzvE99jm+oz/Fb
9Tn+coT1Oc5he14VV7A9r4Z/Up/jgepzPEN9jjeqz/EZ9TkOq89xzJw2mDhN
E+tz7GzP6+O6tucNcDf1OR6rPsdL1Od4v/oc/6s+x+/U5zhxTHsAcU7b8xa4
ou15S/yz+hwPUp/jmepzvEl9js+qz3GgPsexVlmf47Q3rM9xEdvzDrie7XlH
3F19jsepz/FS9Tk+oD7HN9Xn+L36HCcZZn2Ov7c974kr2Z73wq3U5/g39Tme
pT7Hm9Xn+Jz6HD+yL/1x7Ow2SDhdI+tzXNT2fBCub3v+G+6hPsfj1ed4mfoc
H1Sf41vqc/xBfY6TRrc3GOeyPR+FK9ue/45bq8/xYPU5nq0+x1vU5/gf9Tl+
rD7Hn62wPsffXbM+x8VszyfjBrbnU3BP9TmeoD7Hy9Xn+JD6HN9Wn+OP6nP8
1RDrc5zb9nwWrmJ7Phu3UZ/jIepzPEd9jreqz/F59Tl+oj7HcbJawOH0DazP
cXHb88W4ofoc91Kf44nqc7xCfY4Pq8/xHfU5jvSP9Tn+Opq9gDiP7fkaXNX2
fC1uqz7HQ9XneK76HG9Tn+ML6nP8VH2O4y6zPscZ9F+4xSVsz7fhRupz3Ft9
jiepz/FK9Tk+oj7H/6nPceQfrc9xst+sz3Fe2/P9uJrt+QHcTn2Oh6nP8Tz1
Od6uPscX1ef4mfocx8tsgYQz1rM+xyVtz0/ixupz3Ed9jierz/Eq9Tk+qj7H
d9XnOMpZ63OcPKpdOHA+2/NLuLrt+WXcXn2Oh6vP8Xz1Od6hPseX1Of4ufoc
x19ifY4zXbI+x6Vsz2/jJupz/Iv6HE9Rn+PV6nN8TH2O76nPcdTq1uf4m4HW
5zi/7XkI17A9D+MO6nM8Qn2OF6jP8U71Ob6sPscv1Of484wWIDhzHXuccWnb
85e4qfoc91Wf4z/U53iN+hwfV5/j++pz/Mlp63OcIrJ9ffk/F7A9j4x/tD2P
gjuqz/FI9TleqD7Hu9Tn+Ir6HL9Un+MvFluf4ywXrM9xGdvz2LiZ+hz3U5/j
qepzvFZ9jk+oz/ED9TmOVtX6HKfsb32Of7A9T4hr2p4nwp3U53iU+hwvUp/j
3epzfFV9jl+pz3GC9NbnOGst63Nc1vb8G9xcfY5/VZ/jP9XneJ36HJ9Un+OH
6nP86Unrc5zqo/U5Lmh7/h2uZXueHndWn+Pf1ef4L/U53qM+x9fU5/i1+hwn
XGR9jrPZnufA5WzPc+IW6nPcX32Op6nP8Xr1OT6lPscR6nMcvbL1Of62n/U5
LmR7/gOubXteEHdRn+PR6nO8WH2O96rP8XX1OX6jPseJ0lmf4+y25yVwedvz
kril+hwPUJ/j6epzvEF9jk+rz3FIfY5jHLc+x6nfW5/jwrbnlXAd2/PKuKv6
HI9Rn+O/1ed4n/oc31Cf47fqc/zlAutznMP2vDauYHteB/+kPscD1ed4hvoc
b1Sf4zPqcxxWn+OYFa3PcZpfrM+xsz1viuvanjfD3dTneKz6HC9Rn+P96nP8
r/ocv1Of48RprM9xTtvzNrii7Xlb/LP6HA9Sn+OZ6nO8SX2Oz6rPcaA+x7GO
Wp/jtG+tz3ER2/NuuJ7teXfcXX2Ox6nP8VL1OT6gPsc31ef4vfocJ5lnfY6/
tz3vhyvZnvfHrdTn+Df1OZ6lPseb1ef4nPocP1Kf49jlrc9xut7W57io7flw
XN/2fATuoT7H49XneJn6HB9Un+Nb6nP8QX2Ok35rfY5z2Z6Px5Vtzyfg1upz
PFh9jmerz/EW9Tn+R32OH6vP8WeHrc/xd6+tz3Ex2/PpuIHt+QzcU32OJ6jP
8XL1OT6kPse31ef4o/ocfzXH+hzntj1fgKvYni/EbdTneIj6HM9Rn+Ot6nN8
Xn2On6jPcZyy1uc4fU/rc1zc9nwlbqg+x73U53ii+hyvUJ/jw+pzfEd9jiM9
tj7HX6e0Psd5bM834aq255txW/U5Hqo+x3PV53ib+hxfUJ/jp+pzHPeg9TnO
oP+BLS5he74HN1Kf497qczxJfY5Xqs/xEfU5/k99jiN3tD7HyWZZn+O8tudH
cTXb82O4nfocD1Of43nqc7xdfY4vqs/xM/U5jlfa+hxn7G59jkvanp/HjdXn
uI/6HE9Wn+NV6nN8VH2O76rPcZTA+hwn/8b6HOezPb+Bq9ue/4vbq8/xcPU5
nq8+xzvU5/iS+hw/V5/j+Putz3Gm59bnuJTt+QPcRH2Of1Gf4ynqc7xafY6P
qc/xPfU5jtre+hx/M8P6HOe3PX+Ka9ieP8Md1Od4hPocL1Cf453qc3xZfY5f
qM/x5yWtz3HmrtbnuLTt+XvcVH2O+6rPX/3Pf6jP8Rr1OT6uPsf31ef4k5D1
OU6RzPocF7A9j45/tD2PgTuqz/FI9TleqD7Hu9Tn+Ir6HL9Un+Mv9lqf4yxP
rc9xGdvzz3Ez9Tnupz7HU9XneK36HJ9Qn+MH6nMcra31OU45zfoc/2B7/hWu
aXv+Ne6kPsej1Od4kfoc71af46vqc/xKfY4TFLc+x1k7W5/jsrbnaXBz9Tn+
VX2O/1Sf43Xqc3xSfY4fqs/xpw+tz3Gqr6zPcUHb86y4lu15NtxZfY5/V5/j
v9TneI/6HF9Tn+PX6nOccLf1Oc5me54Xl7M9z4dbqM9xf/U5nqY+x+vV5/iU
+hxHqM9x9NbW5/jbqdbnuJDteVFc2/a8GO6iPsej1ed4sfoc71Wf4+vqc/xG
fY4TFbU+x9ltz8vh8rbn5XFL9TkeoD7H09XneIP6HJ9Wn+OQ+hzHuG99jlMn
sT7HhW3Pa+A6tuc1cVf1OR6jPsd/q8/xPvU5vqE+x2/V5/jLndbnOIfteUNc
wfa8Ef5JfY4Hqs/xDPU53qg+x2fU5zisPscxf7Y+x2mmWJ9jZ3v+M65re94K
d1Of47Hqc7xEfY73q8/xv+pz/E59jhM763Oc0/a8E65oe94Z/6w+x4PU53im
+hxvUp/js+pzHKjPcay71uc47ZfW57iI7XkfXM/2/BfcXX2Ox6nP8VL1OT6g
Psc31ef4vfocJ9lufY6/tz0fjCvZng/BrdTn+Df1OZ6lPseb1ef4nPocP1Kf
49gtrc9xuknW57io7fkYXN/2fCzuoT7H49XneJn6HB9Un+Nb6nP8QX2Okxay
Pse5bM//wJVtz6fi1upzPFh9jmerz/EW9Tn+R32OH6vP8Wd3rM/xdwmtz3Ex
2/O5uIHt+TzcU32OJ6jP8XL1OT6kPse31ef4o/ocf7XV+hzntj1fiqvYni/D
bdTneIj6HM9Rn+Ot6nN8Xn2On6jPcZzm1uc4/QTrc1zc9nw9bqg+x73U53ii
+hyvUJ/jw+pzfEd9jiN9Zn2Ov/7B+hznsT3fgavanu/EbdXneKj6HM9Vn+Nt
6nN8QX2On6rPcdxb1uc4g/6BWriE7fkh3Eh9jnurz/Ek9TleqT7HR9Tn+D/1
OY480vocJ9tsfY7z2p6fxtVsz8/gdupzPEx9juepz/F29Tm+qD7Hz9TnOF5T
63OccZz1OS5pe34VN1af4z7qczxZfY5Xqc/xUfU5vqs+x1FiWZ/j5Pmtz3E+
2/P/cHXb87u4vfocD1ef4/nqc7xDfY4vqc/xc/U5jv+v9TnOFN/6HJeyPX+E
m6jP8S/qczxFfY5Xq8/xMfU5vqc+x1GHW5/jbzba44Lz256/xjVsz9/gDupz
PEJ9jheoz/FO9Tm+rD5//T+/UJ/jzxtbn+PMY6zPcWnb809wU/U57qs+x3+o
z/Ea9Tk+rj7H99Xn+JMY1uc4RV7rc1zA9jwO/tH2PC7uqD7HI9XneKH6HO9S
n+Mr6nP8Un2Ov7hufY6zxLU+x2VszxPjZupz3E99jqeqz/Fa9Tk+oT7HD9Tn
ONpQ63Occr31Of7B9jwlrml7ngp3Up/jUepzvEh9jnerz/FV9Tl+pT7HCRpa
n+Osv1uf47K255lwc/U5/lV9jv9Un+N16nN8Un2OH6rP8aefWp/jVLmtz3FB
2/NcuJbteW7cWX2Of1ef47/U53iP+hxfU5/j1+pznPCq9TnOZnteCJezPS+M
W6jPcX/1OZ6mPsfr1ef4lPocR6jPcfTB1uf427XW57iQ7XlpXNv2vAzuoj7H
o9XneLH6HO9Vn+Pr6nP8Rn2OE9W3PsfZbc+r4PK251VxS/U5HqA+x9PV53iD
+hyfVp/jkPocx/jE+hyn/t76HBe2Pa+H69ie18dd1ed4jPoc/60+x/vU5/iG
+hy/VZ/jLy9bn+MctufNcQXb8xb4J/U5Hqg+xzPU53ij+hyfUZ/jsPocxxxk
fY7TrLY+x872vD2ua3veAXdTn+Ox6nO8RH2O96vP8b/qc/xOfY4T17U+xzlt
z3vgirbnPfHP6nM8SH2OZ6rP8Sb1OT6rPseB+hzHiuK/9Mdpc1if4yK25wNx
PdvzQbi7+hyPU5/jpepzfEB9jm+qz/F79TlOctH6HH9vez4SV7I9H4Vbqc/x
b+pzPEt9jjerz/E59Tl+pD7HsQdYn+N0K63PcVHb80m4vu35ZNxDfY7Hq8/x
MvU5Pqg+x7fU5/iD+hwnrW19jnPZns/ElW3PZ+HW6nM8WH2OZ6vP8Rb1Of5H
fY4fq8/xZ5HO+T7H32WzPsfFbM//wg1szxfjnupzPEF9jperz/Eh9Tm+rT7H
H9Xn+Kvz1uc4t+35alzF9nwNbqM+x0PU53iO+hxvVZ/j8+pz/ER9juP8an2O
0y+3PsfFbc+34obqc9xLfY4nqs/xCvU5Pqw+x3fU5zjSd9bn+Oua1uc4j+35
PlzV9nw/bqs+x0PV53iu+hxvU5/jC+pz/FR9juN+sD7HGfQP0MYlbM9P4Ebq
c9xbfY4nqc/xSvU5PqI+x/+pz3HkhdbnONk563Oc1/b8Iq5me34Jt1Of42Hq
czxPfY63q8/xRfU5fqY+x/H6Wp/jjEutz3FJ2/NbuLH6HPdRn+PJ6nO8Sn2O
j6rP8V31OY6S1vocJ69hfY7z2Z5H4Oq25yHcXn2Oh6vP8Xz1Od6hPseX1Of4
ufocx39nfY4zZbI+x6Vsz1/gJupz/Iv6HE9Rn+PV6nN8TH2O76nPcdT51uf4
mzPW5zi/7XmkN/9zDdvzyLiD+hyPUJ/jBepzvFN9ji+rz/EL9Tn+vI/1Oc78
t/U5Lm17Hgs3VZ/jvupz/If6HK9Rn+Pj6nN8X32OP0ltfY5TVLM+xwVszxPg
H23PE+KO6nM8Un2OF6rP8S71Ob6iPscv1ef4izfW5zhLButzXMb2PDlupj7H
/dTneKr6HK9Vn+MT6nP8QH2Oo821PscpT1mf4x9sz9Phmrbn3+FO6nM8Sn2O
F6nP8W71Ob6qPsev1Oc4QS/rc5z1L+tzXNb2PAdurj7Hv6rP8Z/qc7xOfY5P
qs/xQ/U5/jSV9TlOVcX6HBe0PS+Aa9me/4A7q8/x7+pz/Jf6HO9Rn+Nr6nP8
Wn2OE76yPsfZbM+L43K25yVwC/U57q8+x9PU53i9+hyfUp/jCPU5jj7b+hx/
e8L6HBeyPa+Ia9ueV8Jd1Od4tPocL1af473qc3xdfY7fqM9xoh7W5zi77Xkt
XN72vDZuqT7HA9TneLr6HG9Qn+PT6nMcUp/jGCmsz3HqStbnuLDteRNcx/a8
Ke6qPsdj1Of4b/U53qc+xzfU5/it+hx/+cL6HOewPW+NK9iet8E/qc/xQPU5
nqE+xxvV5/iM+hyH1ec45kzrc5zmmPU5drbnXXFd2/NuuJv6HI9Vn+Ml6nO8
X32O/1Wf43fqc5y4m/U5zml73hdXtD3vh39Wn+NB6nM8U32ON6nP8Vn1OQ7U
5zhWcutznLaC9TkuYns+DNezPR+Ou6vP8Tj1OV6qPscH1Of4pvocv1ef4yTP
rM/x97bn43Al2/PxuJX6HP+mPsez1Od4s/ocn1Of40fqcxx7uvU5TnfE+hwX
tT2fhuvbnk/HPdTneLz6HC9Tn+OD6nN8S32OP6jPcdIu1uc4l+35fFzZ9nwB
bq0+x4PV53i2+hxvUZ/jf9Tn+LH6HH/2tfU5/q6c9TkuZnu+AjewPV+Je6rP
8QT1OV6uPseH1Of4tvocf1Sf46+eWJ/j3LbnG3EV2/NNuI36HA9Rn+M56nO8
VX2Oz6vP8RP1OY7zp/U5Tn/I+hwXtz3fjRuqz3Ev9TmeqD7HK9Tn+LD6HN9R
n+NIxazP8dedrM9xHtvzI7iq7flR3FZ9joeqz/Fc9Tnepj7HF9Tn+Kn6HMdN
an2OM+j/MAuXsD3/BzdSn+Pe6nM8SX2OV6rP8RH1Of5PfY4j77I+x8keWZ/j
vLbn13E12/MbuJ36HA9Tn+N56nO8XX2OL6rP8TP1OY73h/U5znjA+hyXtD2/
jxurz3Ef9TmerD7Hq9Tn+Kj6HN9Vn+MoRazPcfIO1uc4n+35E1zd9vwpbq8+
x8PV53i++hzvUJ/jS+pz/Fx9juMntrcDZyplfY5L2Z6/w03U5/gX9Tmeoj5/
+z+vVp/jY+pzfE99jqPusD7H34Stz3F+2/NPcQ3b8+i4g/ocj1Cf4wXqc7xT
fY4vq8/xC/U5/nyy9TnOvM/6HJe2PY+Pm6rPcV/1Of5DfY7XqM/xcfU5vq8+
x58Utj7HKdpZn+MCtudJ8Y+251/hjupzPFJ9jheqz/Eu9Tm+oj7HL9Xn+ItE
1uc4Swnrc1zG9jw1bqY+x/3U53iq+hyvVZ/jE+pz/EB9jqNtsz7HKSOsz/EP
tudZcE3b86y4k/ocj1Kf40Xqc7xbfY6vqs/xK/U5TjDR+hxn3WN9jsvanufF
zdXn+Ff1Of5TfY7Xqc/xSfU5fqg+x58WtD7HqdpYn+OCtudFcC3b86K4s/oc
/64+x3+pz/Ee9Tm+pj7Hr9XnOGEC63Oczfa8LC5ne14Ot1Cf4/7qczxNfY7X
q8/xKfU5jlCf4+hbrM/xtw+sz3Eh2/PquLbteQ3cRX2OR6vP8WL1Od6rPsfX
1ef4jfocJxpvfY6z2543wOVtzxvilupzPEB9jqerz/EG9Tk+rT7HIfU5jlHA
+hynbmV9jgvbnv+E69ie/4y7qs/xGPU5/lt9jvepz/EN9Tl+qz7HX35ufY5z
2J53xBVszzvhn9TneKD6HM9Qn+ON6nN8Rn2Ow+pzHHOT9TlOc8/6HDvb8964
ru15H9xNfY7Hqs/xEvU53q8+x/+qz/E79TlOPNb6HOe0Pf8NV7Q9H4x/Vp/j
QepzPFN9jjepz/FZ9TkO1Oc4Vj7rc5z2J+tzXMT2fDSuZ3s+BndXn+Nx6nO8
VH2OD6jP8U31OX6vPsdJ4lmf4+9tz6fgSrbnf+BW6nP8m/ocz1Kf483qc3xO
fY4fqc9x7A3W5zjdf9bnuKjt+Rxc3/Z8Lu6hPsfj1ed4mfocH1Sf41vqc/xB
fY6TjrY+x7lsz5fgyrbnS3Fr9TkerD7Hs9XneIv6HP+jPseP1ef4szzW5/i7
FtbnuJjt+TrcwPZ8Pe6pPscT1Od4ufocH1Kf49vqc/xRfY6/imN9jnPbnm/H
VWzPd+A26nM8RH2O56jP8Vb1OT6vPsdP1Oc4zjrrc5z+tvU5Lm57fhA3VJ/j
XupzPFF9jleoz/Fh9Tm+oz7HkRpYn+OvR1mf4zy256dwVdvz07it+hwPVZ/j
uepzvE19ji+oz/FT9TmOm8v6HGfQ/0E2LmF7fgU3Up/j3upzPEl9jleqz/ER
9Tn+T32OI1+xPsfJYluf47y253dwNdvz/3A79Tkepj7H89TneLv6HF9Un+Nn
6nMcb431Oc540/ocl7Q9D3Bj9Tnuoz7Hk9XneJX6HB9Vn+O76nMcpZ71OU4+
wvoc57M9f4Wr256/xu3V53i4+hzPV5/jHepzfEl9jp+rz9/9z/FzWp/jTE2s
z3Ep2/OouIn6HP+iPsdT1Od4tfocH1Of43vqcxz1kvU5/iam9TnOb3v+Ga5h
ex4Hd1Cf4xHqc7xAfY53qs/xZfU5fqE+x5+vsj7HmW9Yn+PStudf4qbqc9xX
fY7/UJ/jNepzfFx9ju+rz/EndazPcYph1ue4gO15Cvyj7XlK3FF9jkeqz/FC
9TnepT7HV9Tn+KX6HH+R3focZ2lkfY7L2J5nwM3U57if+hxPVZ/jtepzfEJ9
jh+oz3G0C9bnOGV063P8g+3597im7Xku3El9jkepz/Ei9TnerT7HV9Xn+JX6
HCdYYX2Os16zPsdlbc8L4ebqc/yr+hz/qT7H69Tn+KT6HD9Un+NPa1mf41RD
rM9xQdvzUriW7Xlp3Fl9jn9Xn+O/1Od4j/ocX1Of49fqc5wwq/U5zmZ7XhmX
sz2vgluoz3F/9Tmepj7H69Xn+JT6HEeoz3H0f6zP8bfRrM9xIdvzuri27Xk9
3EV9jkerz/Fi9Tneqz7H19Xn+I36HCdaZn2Os9ueN8Plbc+b45bqczxAfY6n
q8/xBvU5Pq0+xyH1OY7xo/U5Tv2b9TkubHveDtexPW+Pu6rP8Rj1Of5bfY73
qc/xDfU5fqs+x19mtj7HOWzPu+MKtuc98E/qczxQfY5nqM/xRvU5PqM+x2H1
OY551vocp4nqv/THzvZ8AK5rez4Qd1Of47Hqc7xEfY73q8/xv+pz/E59jhMv
sT7HOW3PR+CKtucj8c/qczxIfY5nqs/xJvU5Pqs+x4H6HMeqbn2O0w60PsdF
bM8n4nq255Nwd/U5Hqc+x0vV5/iA+hzfVJ/j9+pznCSj9Tn+3vZ8Bq5kez4T
t1Kf49/U53iW+hxvVp/jc+pz/Eh9jmOftj7H6SJbn+OitueLcH3b879wD/U5
Hq8+x8vU5/ig+hzfUp/jD+pznHSx9TnOZXu+Cle2PV+NW6vP8WD1OZ6tPsdb
1Of4H/U5fqw+x59VtT7H3/W3PsfFbM+34Aa251txT/U5nqA+x8vV5/iQ+hzf
Vp/jj+pz/FV663Oc2/Z8L65ie74Pt1Gf4yHqczxHfY63qs/xefU5fqI+x3FO
Wp/j9B+tz3Fx2/PjuKH6HPdSn+OJ6nO8Qn2OD6vP8R31OY7U0/ocf73I+hzn
sT2/gKvanl/EbdXneKj6HM9Vn+Nt6nN8QX2On6rPcdzK1uc4Qz/rc1zC9vwm
bqQ+x73V53iS+hyvVJ/jI+pz/J/6HEd+aX2Ok6WzPsd5bc8f4mq25xG4nfoc
D1Of43nqc7xdfY4vqs/xM/U5jnfc+hxnfG99jkvanj/HjdXnuI/6HE9Wn+NV
6nN8VH2O76rPcZTu9uvi5Ausz3E+2/MPuLrteaT3/3N79Tkerj7H89XneIf6
HF9Sn+Pn6nMcv6L1Oc70i/U5LmV7HhM3UZ/jX9TneIr6HK9Wn+Nj6nN8T32O
oz63PsffpLE+x/ltz7/ANWzPE+AO6nM8Qn2OF6jP8U71Ob6sPscv1Of486PW
5zjzW+tzXNr2PBluqj7HfdXn+A/1OV6jPsfH1ef4vvocf9LV+hynmGd9jgvY
nqfFP9qep8Md1ed4pPocL1Sf413qc3xFfY5fqs/xF+Wtz3GW3tbnuIzteXbc
TH2O+6nP8VT1OV6rPscn1Of4gfocR3tqfY5Tfmt9jn+wPc+Pa9qeF8Cd1Od4
lPocL1Kf493qc3xVfY5fqc9xgsPW5zjra+tzXNb2vDhurj7Hv6rP8Z/qc7xO
fY5Pqs/xQ/U5/rSz9TlONcf6HBe0Pa+Aa9meV8Sd1ef4d/U5/kt9jveoz/E1
9Tl+rT7HCctan+Nstuc1cTnb81q4hfoc91ef42nqc7xefY5Pqc9xhPocR39s
fY6/TWl9jgvZnjfGtW3Pm+Au6nM8Wn2OF6vP8V71Ob6uPsdv1Oc40UHrc5zd
9rwVLm973hq3VJ/jAepzPF19jjeoz/Fp9TkOqc9xjI7W5zj1LOtzXNj2vAuu
Y3ve9f+auu/4H+i/++NkJEQpu8gepTJCpWzKJpSVSiWjFNlkz5CZPROyFdmy
Z0KEVGZUNgkhLuf8br/v43n90+3+T7f6xvt8zvtcXk/8sfs5/sz9HM92P8eb
3M/xUfdzfNP9HKerqH6OCyrPu+AqyvOuuKn7Oe7pfo4nup/jZe7neK/7OT7v
fo7vu6B+jnNmUT/HJZXn/XB95Xl/3Nb9HA91P8dz3M/xZvdzfMz9HN9yP8fp
N6uf40LK86G4qvJ8GH7P/Rz3cj/Hk9zP8XL3c7zP/RxfcD/HyT9QP8e5Jqqf
41LK83G4gfJ8PG7nfo6HuZ/jue7neIv7OT7ufo7/cz/HGcqrn+PCyvMvcDXl
+XTczP0c93Y/x5Pdz/EK93P8k/s5vuh+jlOcUz/HuR9RP8ellefzcUPl+QLc
3v0cD3c/x/Pcz/FW93N8wv0c33Y/xxk3qp/jIsrzpbi68nwZbu5+jvu4n+Mp
7ud4pfs53u9+ji+5n+OULdXPcZ7x6ue4jPJ8HW6kPF+PO7if4xHu53i++zne
5n6Of3c/x3fcz3Gmsurn+Bnl+XZcQ3m+A7dwP8d93c/xVPdzvMr9HB9wP8eX
3c/x/WfUz3HeTOrnuKzyfB9+3f0cd3Q/xyPdz/EC93O83f0cn3Q/xwlGqJ/j
zOvVz3FR5flhXFN5fgS3dD/H/dzP8TT3c7za/RwfdD/Hf7uf41TN1c9xvrHq
57ic8vxP3Nj9HHdyP8ej3M/xQvdzvMP9HJ9yP8cJ06if40dKq5/jYsrzS7iW
8vwyft/9HPd3P8dfuJ/jNe7n+Gf3c3zF/Ryn/kv9HOfPoH6OyyvPb+I33M9x
Z/dz/Ln7OV7kfn77f/7e/Rz/4X6O7xmmfo4fXat+josrz5PgV5TnSfEH7ud4
gPs5nu5+jr9zP8eH3M/xP+7n+IH31M/x46PVz3EF5Xlq/Kb7Oe7ifo5Hu5/j
r93P8U73c/yn+zlO9ID6Oc5SUv0cP6s8z4BrK88z4lbu53ig+zn+0v0cr3U/
x7+4n+Or7uf4wT/Uz/ET6dTPcUXleXb8lvs57up+jse4n+Nv3M/xD+7n+C/3
c5z4M/VznHWN+jl+Tnn+BK6jPC+AP3Q/x5+6n+MZ7ud4nfs5/tX9HF9zP8dp
3lU/xwVGqZ/jl5TnRXET93P8ifs5Hut+jhe7n+Nd7uf4tPs5TpJK/Rw/9oL6
OX5eeV4S11Wel8IfuZ/jQe7neKb7OV7vfo5/cz/H193P8UMn1c/xkw+rn+OX
lecv47fdz3E393M8zv0cL3E/x7vdz/EZ93OcdLD6Oc62Sv0cl1Ce18KvKs9f
wa3dz/Fg93M8y/0cb3A/x4fdz/G/7uf44bfVz/FTyvOGuJLyvBF+x/0cd3c/
x+Pdz/G37ud4j/s5Put+ju9NqX6Osz+vfo5fUJ6/i19TnjfFbdzP8RD3c/yV
+zne6H6Oj7if4xvu5zjtCfVz/LTyvBWurDz/EL/rfo57uJ/jCe7neKn7Of7R
/Ryfcz/HyT5VP8c5Vqif4xeV5x1xPeV5J/yx+zn+zP0cz3Y/x5vcz/FR93N8
0/0cp3tL/RwXVJ73wlWU571xU/dz3NP9HE90P8fL3M/xXvdzfN79HN+XXP0c
53xW/RyXVJ4PxvWV50NwW/dzPNT9HM9xP8eb3c/xMfdzfMv9HKc/pn6OCynP
P8dVleej8Xvu57iX+zme5H6Ol7uf433u5/iC+zlOPkD9HOdapn6OSynPp+AG
yvOpuJ37OR7mfo7nup/jLe7n+Lj7Of7P/RxneEP9HBdWnn+FqynP5+Bm7ue4
t/s5nux+jle4n+Of3M/xRfdznCKZ+jnOXUz9HJdWni/GDZXnS3B793M83P0c
z3M/x1vdz/EJ93N82/0cZzyifo6LKM9X4+rK8zW4ufs57uN+jqe4n+OV7ud4
v/s5vuR+jlP2Uz/Heb5VP8dllOdbcCPl+Vbcwf0cj3A/x/Pdz/E293P8u/s5
vuN+jjO9rn6On1Ge78Y1lOd7cAv3c9zX/RxPdT/Hq9zP8QH3c3zZ/Rzfn1T9
HOd9Rv0cl1We/4Jfdz/HHd3P8Uj3c7zA/Rxvdz/HJ93PcYL56uc482/q57io
8vx3XFN5fhK3dD/H/dzP8TT3c7za/RwfdD/Hf7uf41R91M9xvsXq57ic8vw8
bux+jju5n+NR7ud4ofs53uF+jk+5n+OEBdTP8SMN1c9xMeX5NVxLeX4dv+9+
jvu7n+Mv3M/xGvdz/LP7Ob7ifo5TJ9Zf7/zP+Qurn+PyyvN78Bvu57iz+zn+
3P0cL3I/x9+7n+M/3M/xPXPVz/Gjv6if4+LK8xT4FeV5SvyB+zke4H6Op7uf
4+/cz/Eh93P8j/s5fqCX+jl+/Gv1c1xBeZ4Wv+l+jru4n+PR7uf4a/dzvNP9
HP/pfo4TPa5+jrPUVz/HzyrPs+DayvOsuJX7OR7ofo6/dD/Ha93P8S/u5/iq
+zl+8B71c/xEQfVzXFF5nhe/5X6Ou7qf4zHu5/gb93P8g/s5/sv9HCeerX6O
s/6sfo6fU54XwnWU54Xxh+7n+FP3czzD/Ryvcz/Hv7qf42vu5zhND/VzXGCh
+jl+SXleAjdxP8efuJ/jse7neLH7Od7lfo5Pu5/jJPnUz/Fjr6mf4+eV5+Vx
XeV5BfyR+zke5H6OZ7qf4/Xu5/g393N83f0cP5Rg9t1Awk8+pX6OX1aeV8dv
u5/jbu7neJz7OV7ifo53u5/jM+7nOOks9XOc7YD6OS6hPK+HX1We18et3c/x
YPdzPMv9HG9wP8eH3c/xv+7n+OFu6uf4KeX5W7iS8rwJfsf9HHd3P8fj3c/x
t+7neI/7OT7rfo7vzaN+jrPXVT/HLyjPW+LXlOfv4zbu53iI+zn+yv0cb3Q/
x0fcz/EN93Oc9rb6OX5aed4WV1aet8Pvup/jHu7neIL7OV7qfo5/dD/H59zP
cbIZ6uc4x0/q5/hF5Xl3XE953gN/7H6OP3M/x7Pdz/Em93N81P0c33Q/x+m6
qp/jgsrzAbiK8nwgbup+jnu6n+OJ7ud4mfs53ut+js+7n+P7cqmf45y11c9x
SeX5CFxfeT4St3U/x0Pdz/Ec93O82f0cH3M/x7fcz3H6W+rnuJDyfAKuqjyf
iN9zP8e93M/xJPdzvNz9HO9zP8cX3M9x8unq5zjXXvVzXEp5PgM3UJ7PxO3c
z/Ew93M81/0cb3E/x8fdz/F/7uc4Q2f1c1xYeb4QV1OeL8LN3M9xb/dzPNn9
HK9wP8c/uZ/ji+7nOEUO9XOcu5b6OS6tPF+BGyrPV+L27ud4uPs5nud+jre6
n+MT7uf4tvs5znhD/RwXUZ5vwNWV5xtxc/dz3Mf9HE9xP8cr3c/xfvdzfMn9
HKecpn6O8+xRP8dllOc7cSPl+Q+4g/s5HuF+jue7n+Nt7uf4d/dzfMf9HGfq
qH6On1GeH8A1lOcHcQv3c9zX/RxPdT/Hq9zP8QH3c3zZ/Rzfn039HOetoX6O
yyrPj+HX3c9xR/dzPNL9HC9wP8fb3c/xSfdznGCb+jnOfF39HBdVnp/GNZXn
Z3BL93Pcz/0cT3M/x6vdz/FB93P8t/s5TjVF/Rzn26V+jsspz6/gxu7nuJP7
OR7lfo4Xup/jHe7n+JT7OU74kvo5fqS9+jkupjz/D9dSnt8O/3v6z58nKPX/
vUHvOwfX8Htx+De99xzc3O/H4Wu65xDc2+/J4Qf151mDJ/n9d/y43qsIXub3
4HF5vV8R/KPfh8eN9T5V8Fm/F4876r2q4KT+8+94hN6jDH7Mfx4ez9N708HP
+f06vEXvTwfX9nt2+JjuSwR/4Pft8E3dmwju7/fucFr9edvgaX6fHj+l9zSC
V/m9evyy3ssK3u/363ETvZ8VfNH35nBXvY8ZnNx/Ph+P1nuZwTn95/XxIr2H
Hfyi39fDvncR/Jrf28Mndf8iHW7t9/fwHd23So8H+b18nFHve2TAM/x+Pi6s
9z4y4rV+Tx9X1XtemfAhv6+Pm+p9r8z4iu/h4R56v/MRnMrvB+Dxep/7UZzX
7/3hJXqvOwsu4/f/8C7d48iKG/o9QPyX7nM8htv5fUCcSH8+ORse6vf88aN6
fyQ7nu33/XExvS+WA2/0e/+4pt4by4kP+z4fbqH3RHPh677Xh/vofdHcOI3f
N8CT9X54HvyE3yPEy/WeeF5cwe8T4r26F5IPv+H3CvE53QPLjzv5vgC+V++h
BI/0vQGcTe+jBPueUAH8vN4/C97qewS4jt5DCz7u+4G4ld47Db7le4J4gN4z
D07n9xHxF3rfPPhpv5eIV+t+SXAlv5+ID+ieSfDbfk8RX9K9suBPfP8Ap9B7
LcFjfA8B59J7bMFf+z4CLqn32YK/9z1DXE/vrwaf8n1D3EbvsQYn8HsQeLDe
Ww/O5Pcb8Uy9vx5cxO854nW6rxJcze874l90Py34Pd9jwP/onlpwT99nwKmV
56XwBN9rwPmU56Xxt77fgMsqz8vg3b63iBspz8vi076/iNsrz8vhxH5PEvte
W3mcxe9L4jnK8wq4uN+bxJuU5xVxLb8/iY/ovttLuKXvReB/de/tZdzX9yPw
Q8rzSniK70ngAsrzyniF7z/iisrzKnif70HiN5XnVfF534fEnZXn1XAyv3eJ
RynPq+Psfv8SL1Ce18Al/B4m3qY8r4nr+n4FPqH7c7Xwh75ngf/TfdlX8EDf
t8Dplee18XTfu8AFled18Brfp8SVlefBB32vEr+jPA++7PuVuJvyPDil3+PE
Y5Xnwbn9Pif+RnkeXMrvdeKdyvPg+r6vgf/Qfbzg/3cPEydUngcP8f0NnFl5
HjzL9zLxM8rz4PW+n4mrK8+Df/U9TdxMeR581fc1cS/lefADfi8UT1SeB+f3
+6F4qfI8uJzvfeA9yvPg133/A5/RPd7gDr4HgpMoz4OH+z4Izqo8D57re574
WeV58Gbf98SvKM9b4KO+94nfV563xDd0zzu4n/L8ffyw3zPFU5XnH+An/b4p
Xqk8b4Vf8j0S/JPy/EP8lu+T4Au6F/wR7uJ7Jfg+5Xlr/Lnvi+IcyvM2eKHv
jeIXlOcf4+2+P4p9b7gt/t33SPFHyvN2+LbujQd/qjxvjzP4vVX8pfK8Ay7k
+yj4O+V5R1zF91Lwz7pf3Am/6/sp+G/dM+6Mu/ueCr5fed4Fj/P9U5xHed4V
L/Y9VFxaef4J/sH3UXED5Xk3/Kfun3fHbZXnwff4/Vf8mfI8+BG/B4u/Up4H
F/X9FrxBeR5cw/dc8G+6rxzc3Pdd8LXed/M8uLfvseIHlefBk3yfFT+uPA9e
5nutuLzyPPhH32/FjZXnwWd1n30g7qg8D07q92nxCOV58GO+J4PnKc+Dfc99
MN6iPA+u7Xsz+JjuPwd/4Psz+GaDu3ke3N/3YnFa5XnwNN+PxU8pz4NX+Z4s
fll5HrxfeT4CN1GeB1/U/fiRuKvyPDi538/Fo5Xnn+OcvneDFynPR+MXff8G
71Cej8Gv+R4OPpnobp6Pxa19vxbfKXQ3z8fhQb5nizMqz8fjGb5viwsrzyfg
tb53i6sqzyfiQ7pnH9xUeT4JX+mrPQX3UJ5Pxql8fwePV55PwXl9jwcvUZ5P
xWV8nwfvUp5Pww19rwf/dehunn+B2/m+Lk6kPJ+Oh/reLn5Uef4lnu37u7iY
8nwG3qg8D66pPJ+JDz+pfQe3UJ7Pwtcbae/BfZTnX+E0vg+EJyvPZ+MnfC8I
L1eeB1fw/SC8V3ke/Ibv/eJzi+7+dgvu5Pu/+F7lefBI3wPG2ZTnwfN9Hxg/
rzwP3qo8X4TrKM+DjyfR/oRbKc+DbxXRHoUHKM+D0/l+Ef5CeR78tO8Z4dXK
8+BKvm+EDyjPg9/2PWJ8qf/dPA/+xPeJcQrlefAY3yvGuZTnwV8rz1fgksrz
4O+V5ytxPeV58KlftY/hNsrz4AS+p4QHK8+DM/m+Ep6pPA8u4ntLeJ3yfC2u
5vvI+Jen7+b5Ovye7yXjfxrfzfP1uKfvJ+PUyvMNeILyPDif8nwj/lZ5HlxW
eb4J71aeBzdSnm/Gp7/RfofbK8+34MS+94SHKc+34iy+/4TnKM+34eK+14w3
Kc+341q+34yP3Hs3z3fglr7njP8tejfPv8d9fd8ZP6Q834mnKM+DCyjPf8Ar
lOfBFZXnu/A+5Xnwm8rz3fj8QO2LuLPyfA9O5ntUeJTy/Eec3fep8ALl+V5c
wvek8Tbl+T5c1/el8YnDd/P8J/yh703j/+6/m+fBA5XnB3B65XnwdOX5QVxQ
eR68Rnn+M66sPA8+qDw/hN9RngdfflP7J+6mPA9O6XtZeKzyPDi371vjb5Tn
waV87xrvVJ4H1/f9a/zHkrsfB8Ef+x42Tqg8Dx6iPD+GMyvPg2cpz4/jZ5Tn
weuV5ydwdeV58K/3aY/FzZTnwVeLa5/FvZTnwQ/4nheeqDwPzu/723ip8jy4
nO9x4z3K8+DXfZ8bnxl0N8+DOyjPT+MkyvMzeLjyPDir8vwsnqs8D35WeX4O
b1aeB7+iPD+Pjx7VXozfV55fwDdSaz/G/ZTnF/HDvgeOpyrPL+EnfR8cr1Se
X8Yv+V44/kl5/jd+y/fD8YUmd/P8Cu6iPA++T3n+D/5ceR6cQ3l+FS9Unge/
oDy/hrcrz4NfVZ5fx78v1Z6NP1Ke/4tvn9K+jT9Vnt/AGXyvHH+pPL+JC/l+
Of5OeX4LV/E9c/xzCj13g99Vngf//Zz+OBzurjwPvl95fgePU54nSPg/5/F+
jhcrzxPi0t7P8Q/K83twA+/n+M8h2s9xW+V58D3ez/FnyvPgR7yf46+U58FF
vZ/jDcrz4Brez/Fvx7Wf4+bK82T42oPaz3Fv5fl9+EHv53iS8jw5ftz7OV6m
PE+By3s/xz8qz1Pixt7P8dl3tJ/jjsrz4KTez/EI5XnwY97P8TzlefBz3s/x
FuV5cG3v5/jYcu3n+APleRp880/t57i/8vwhnNb7OZ6mPH8YP+X9HK9SnqfF
L3s/x/uV58FNvJ/jiyW0n+OuyvMMOLn3czxaeZ4R5/R+jhcpzzPhF72f4x3K
88z4Ne/n+ORQ7ee4tfI8+M532s/xIOV5cEbv53iG8jy4sPdzvFZ5HlzV+zk+
9Lv2c9xUeZ4NX3lI+znuoTzPjlN5P8fjlec5cF7v53iJ8jwnLuP9HO9SnufC
Db2f47+aaj/H7ZTnwYm8n+OhyvPgR72f49nK8+Bi3s/xRuV5cE3v5/jwSu3n
uIXyPPj6ae3nuI/yPDiN93M8WXke/IT3c7xceR5cwfs53qs8D37D+zk+96L2
c9xJeV4Q3+v9HI9UnhfC2byf4/nK88L4ee/neKvyvAiu4/0cHx+u/Ry3Up4H
31qn/RwPUJ4Hp/N+jr9Qngc/7f0cr1aeB1fyfo4PKM+D31aeP4cvpdV+jj9R
nj+PU3g/x2OU5yVwLu/n+Gvl+Qu4pPdz/L3y/EVcz/s5PtVM+zluozwvhRN4
P8eDleelcSbv53im8rwMLuL9HK9TnpfF1byf419Waz/H7ynPg/85q/0c91Se
B6f2fo4nKM+D83k/x98qz4PLej/Hu5XnwY28n+PTpbSf4/bK80o4sfdzPEx5
Xhln8X6O5yjPq+Di3s/xJuV5VVzL+zk+MlL7OW6pPA/+d4P2c9xXeR78kPdz
PEV5HlzA+zleoTwPruj9HO9Tnge/6f0cn0+v/Rx3Vp7Xxsm8n+NRyvM6OLv3
c7xAeR5cwvs53qY8D67r/RyfaKH9HH+oPK+H/xun/RwPVJ7Xx+m9n+PpyvMG
uKD3c7xGed4QV/Z+jg8qzxvhd5TnwZfPaz/H3ZTnwSm9n+OxyvPg3N7P8TfK
8+BS3s/xTuV5cH3v5/iPMtrP8cfK8yY4ofdzPER5/jbO7P0cz1Kev4Of8X6O
1yvP38XVvZ/jXz/Xfo6bKc+Dr27Sfo57Kc+DH/B+jicqz4Pzez/HS5XnLXA5
7+d4j/K8JX7d+zk+k1H7Oe6gPA9O4v0cD1eeB2f1fo7nKs+Dn/V+jjcrz4Nf
8X6Oj76v/Ry/rzxvjW9M0H6O+ynP2+CHvZ/jqcrzj/GT3s/xSuV5W/yS93P8
k/K8HX7L+zm+cFH7Oe6iPA++z/s5/lx5HpzD+zleqDwPfsH7Od6uPA9+1fs5
/r2c9nP8kfK8C77dRvs5/lR53hVn8H6Ov1Sef4ILeT/H3ynPu+Eq3s/xz2O0
n+N3lec98N9btJ/j7srznvh+7+d4nPK8F87j/RwvVp73xqW9n+MflOd9cAPv
5/jPzNrPcVvlefA93s/xZ8rz4Ee8n+OvlOfBRb2f4w3K8+Aa3s/xb620n+Pm
yvNP8bVJ2s9xb+X5IPyg93M8SXk+GD/u/RwvU54PweW9n+Mfleef4cbez/HZ
y9rPcUfleXBS7+d4hPI8+DHv53ie8jz4Oe/neIvyPLi293N8rIL2c/yB8nwU
vtlW+znurzwPTuv9HE9Tngc/5f0cr1KeB7/s/RzvV54HN/F+ji9u036OuyrP
x+Pk3s/xaOX5BJzT+zlepDyfiF/0fo53KM8n4de8n+OTj2o/x62V58F3qmg/
x4OU58EZvZ/jGcrz4MLez/Fa5XlwVe/n+NBH2s9xU+X5dHxlivZz3EN5/iVO
5f0cj1eez8B5vZ/jJcrzmbiM93O8S3k+Czf0fo7/uqL9HLdTngcn8n6OhyrP
5+BHvZ/j2crzubiY93O8UXk+D9f0fo4Pv6T9HLdQngdfb6/9HPdRngen8X6O
JyvPg5/wfo6XK8+DK3g/x3uV58FveD/H53ZoP8edlOeL8b3ez/FI5fkSnM37
OZ6vPP8WP+/9HG9Vni/Fdbyf4+NZtZ/jVsrz4FvVtJ/jAcrz4HTez/EXyvPg
p72f49XK8+BK3s/xAeV58NvK89X40jTt5/gT5fkanML7OR6jPP8O5/J+jr9W
ngeX9H6Ov1eeB9fzfo5PXdV+jtsozzfgBN7P8WDl+Uacyfs5nqk834SLeD/H
65Tnm3E17+f4l0raz/F7yvPgfzpqP8c9lefBqb2f4wnK8+B83s/xt8rz4LLe
z/Fu5XlwI+/n+PRO7ee4vfJ8J07s/RwPU57/gLN4P8dzlOe7cHHv53iT8nw3
ruX9HB/Jpv0ct1SeB/9bQ/s57qs8D37I+zmeojwPLuD9HK9QngdX9H6O9ynP
9+M3vZ/j89O1n+POyvPgZN7P8SjleXB27+d4gfI8uIT3c7xNeR5c1/s5PnFd
+zn+UHn+K/4vj/ZzPFB5/htO7/0cT1eeH8YFvZ/jNcrzI7iy93N8UHl+FL+j
PA++3Fn7Oe6mPA9O6f0cj1WeB+f2fo6/UZ4Hl/J+jncqz4Prez/Hf+zSfo4/
Vp6fwgm9n+MhyvM/cGbv53iW8vxP/Iz3c7xeef4Xru79HP+aQ/s5bqY8P4Ov
1tJ+jnspz8/iB7yf44nK83M4v/dzvFR5fh6X836O9yjPL+DXvZ/jMzO0n+MO
yvPgJN7P8XDleXBW7+d4rvI8+Fnv53iz8jz4Fe/n+OgN7ef4feX5P/hGPu3n
uJ/y/Cp+2Ps5nqo8v4af9H6OVyrPr+OXvJ/jn5Tn/+K3vJ/jC121n+MuyvPg
+7yf48+V58E5vJ/jhcrz4Be8n+PtyvPgV72f49/3aD/HHynP7+Db/us9//On
yvPgDN7P8ZfK8+BC3s/xd8rz4Crez/HPubSf43eV54nx37W1n+PuyvMk+H7v
53ic8jwpzuP9HC9Wnt+LS3s/xz8oz5PhBt7P8Z+ztJ/jtsrz4Hu8n+PPlOfB
j3g/x18pz4OLej/HG5TnwTW8n+Pfbmk/x82V56nwNcVRcG/leWr8oPdzPEl5
/gB+3Ps5XqY8fxCX936Of1Sep8GNvZ/js920n+OOyvPgpN7P8QjlefBj3s/x
POV5Ovyc93O8RXmeHtf2fo6P7dV+jj9Qngff1N8uI+6vPA9O6/0cT1OeBz/l
/RyvUp4Hv+z9HO9Xngc38X6OL6oeBXdVnmfByb2f49HK86w4p/dzvEh5/hh+
0fs53qE8z4Zf836OT+o5tuy4tfI8+I7mlBx4kPI8OKP3czxDeR5c2Ps5Xqs8
D67q/Rwfuq39HDdVnufBVxRvwT2U53lxKu/neLzyPB/O6/0cL1Ge58dlvJ/j
Xcrz4Ibez/Ff+rouuJ3yvABO5P0cD1WeP4kf9X6OZyvPn8LFvJ/jjcrzp3FN
7+f4sP74fkHcQnkefF3/eIVwH+V5cBrv53iy8jz4Ce/neLnyPLiC93O8V3ke
/Ib3c3xOdSu4k/K8GL7X+zkeqTwvjrN5P8fzlefP4ue9n+OtyvPncB3v5/i4
5qPncSvlefAtzTMl8ADleXA67+f4C+V58NPez/Fq5XlwJe/n+ID+Ugq/rTwP
vqS4LI0/UZ4Hp/B+jscoz4NzeT/HXyvPg0t6P8ffK8+D63k/x6f09V9wG+V5
BZzA+zkerDyviDN5P8czlecv4SLez/E65fnLuJr3c/yL/nNUwu8pz4P/0b9u
ZdxTeR6c2vs5nqA8D87n/Rx/qzwPLuv9HO9Wngc38n6OT6u+BbdXntfAib2f
42HK85o4i/dzPEd5XgsX936ONynPX8G1vJ/jI5qjauOWyvPgfzX31MF9led1
8UPez/EU5fmruID3c7xCef4aruj9HO9TntfDb3o/x+cVv/VxZ+V5cDLv53iU
8jw4u/dzvEB5HlzC+znepjwPruv9HJ/Q14nBHyrPG+P/9HVd8EDl+Rs4vfdz
PF15/iYu6P0cr1Gev4Urez/HB/Wftwl+R3kefFn/872NuynPg1N6P8djlefB
ub2f42+U58GlvJ/jncrz4Prez/EfqoPBHyvPm+GE3s/xEOV5c5zZ+zmepTwP
fsb7OV6vPA+u7v0c/6p5K7iZ8vwDfFXzUXAv5Xkr/ID3czxRef4hzu/9HC9V
nn+Ey3k/x3uU563x697P8RnFeRvcQXkenMT7OR6uPA/O6v0cz1WeBz/r/Rxv
Vp4Hv+L9HB/V15PB7yvPO+Ab+vovuJ/yvCN+2Ps5nqo874Sf9H6OV+qXc2f8
kvdz/JN+uXTBb3k/xxf0n6Mr7qI8D77P+zn+XHkenMP7OV6ov3THL3g/x9uV
5z3wq97P8e+qlz3xR8rz4Nuqb73wp8rz4Azez/GXyvPgQt7P8XfK8+Aq3s/x
z5rLgt9VnvfDf2uOCu6uPO+P7/d+jscpzwfgPN7P8WLl+UBc2vs5/kF5/ilu
4P0c/6kfDwbhtsrz4Hu8n+PPlOfBj3g/x18pz4OLej/HG5TnwTW8n+Pf9HVn
cHPl+TB8TV8nBvdWng/HD3o/x5OU5yPw497P8TL99hiJy3s/xz/ql98o3Nj7
OT6r/7zBHZXno3FS7+d4hPJ8DH7M+zmepzwfi5/zfo63KM/H4drez/Ex1dXx
+APlefBN1cEJuL/yPDit93M8TXke/JT3c7xKeR78svdzvF95HtzE+zm+qHkr
uKvyfCpO7v0cj1aeT8M5vZ/jRcrzL/CL3s/xDuX5dPya93N8Uj9ufIlbK8+D
7yjOZ+BByvPgjN7P8QzleXBh7+d4rfI8uKr3c3xIX58GN1Wez8ZX9O3aHNxD
eR6cyvs5Hq+Pg+C83s/xEv12Cy7j/Rzv0i/n4Ibez/Ff+uUS3E55vhAn8n6O
hyrPF+FHvZ/j2crzr3Ex7+d4o/L8G1zT+zk+rPq7GLdQngdfV71cgvsoz4PT
eD/Hk5XnwU94P8fLlefBFbyf473K8+A3vJ/jc5rLgjspz1fge72f45HK85U4
m/dzPF95vgo/7/0cb1Wer8Z1vJ/j4/rxZQ1upTwPvqUfD77DA/SXtTid93P8
hfJ8HX7a+zlerTxfjyt5P8cHlOcb8NvK8+BL+rpzI/5EeR6cwvs5HqOPl+Bc
3s/x1/rtG1zS+zn+Xr89gut5P8en9MsvuI3yfBtO4P0cD1aeb8eZvJ/jmcrz
HbiI93O8Tnn+Pa7m/Rz/ojq9E7+nPA/+R3X1B9xTeR6c2vs5nqA8D87n/Rx/
qzwPLuv9HO9Wngc38n6OT2t+C26vPN+LE3s/x8OU5/twFu/neI7y/Cdc3Ps5
3qQ8D67l/Rwf0Y9DwS2V5wfxv/pxI7iv8vxn/JD3czxFeX4IF/B+jlcoz3/B
Fb2f433K81/xm97P8Xl9ffob7qyP0+Bk3s/xKH1cBWf3fo4X6OMguIT3c7xN
v92C63o/xyf0yzn4Q+X5cfyffrkED1Sen8DpvZ/j6crz33FB7+d4jfL8JK7s
/RwfVJ6fwu8oz4Mvq/7+gbspz4NTej/HY5Xnwbm9n+NvlOfBpbyf453K8zO4
vvdz/IfmvLP4Y+V5cELv53iI8jw4s/dzPEt5HvyM93O8XnkeXN37Of5VP14F
N1OeX8JX9eNLcC/l+WX8gPdzPFF5/jfO7/0cL1WeX8HlvJ/jPcrzf/Dr3s/x
GX0dexV30MdzcBLv53i4Pv6Cs3o/x3P18RL8rPdzvFm/fYNf8X6Oj+q3R/D7
yvOb+IZ++QX3U57fwg97P8dTlef/4Se9n+OVPseKX/J+jn/yuRb8lv+a6H++
4OfccBf/8W58n/dz/LnnX5zD+zleqDxPhF/wfo63K88T41e9n+PfNQ8mwR8p
z4Nva35Lij9Vngdn8H6Ov1SeBxfyfo6/U54HV/F+jn/Wj2vB7yrPk+O/9eNQ
cHfleQp8v/dzPE55nhLn8X6OFyvP78elvZ/jH5TnqXAD7+f4T329mxq31cd9
8D3ez/Fn+jgNfsT7Of5KH1fBRb2f4w36OAiu4f0c/6bfbsHNlecP42v65Rzc
W3meFj/o/RxPUp4HP+79HC9TngeX936Of1SeBzf2fo7Pqp4Hd1SeZ8JJvZ/j
EcrzzPgx7+d4nvL8Efyc93O8RXn+KK7t/Rwf09yYBX+gPA++qTkvK+6vPA9O
6/0cT1OeBz/l/RyvUp4Hv+z9HO9Xngc38X6OL+rHq+CuyvOcOLn3czxaeZ4L
5/R+jhcpz3PjF72f4x3K8zz4Ne/n+KS+Ls6LWys+gu/o69h8eJA+noMzej/H
M/Tx9zgu7P0cr9XHyxO4qvdzfEi/fQvgpsrz4Cv67fEk7qE8D07l/RyPV54H
5/V+jpcoz4PLeD/Hu5TnwQ29n+O/VPeD2ynPC+NE3s/xUOV5Efyo93M8W3n+
DC7m/RxvVJ4XxTW9n+PDmi+L4RbK8+DrmgeL4z7K8+A03s/xZOV58BPez/Fy
5XlwBe/neK/yPPgN7+f4nH5cC+6kPH8B3+v9HI9Unr+Is3k/x/OV5yXx8/pL
KbxVeR5cx/s5Pq6vn4NbKY7K4Fv6ejd4gD7uy+J03s/xF/o4LYef9n6OV+vj
qjyu5P0cH9DHQQX8tvI8+JJ+u1XEnyjPg1N4P8djlOfBubyf46+V58ElvZ/j
75XnwfW8n+NT+voguI3+dlVwAu/neLDyvCrO5P0cz1SeV8NFvJ/jdcrz6ria
93P8i+bQGvg95XnwP5oba+KeyvPg1N7P8QTleXA+7+f4W+V5cFnv53i38jy4
kfdzfFo//tXF7ZXnwYm9n+NhyvPgLN7P8RzleXBx7+d4k/I8uJb3c3xEX2cH
t1S8NcD/6uvi4L6Kj4b4Ie/neIo+nhvhAt7P8Qp9/L2OK3o/x/v08dIYv+n9
HJ/Xb983cGfleXAy7+d4lPI8OLv3c7xAeR5cwvs53qY8D67r/Ryf0NcRwR/q
H+8d/J/qfvBA5fm7OL33czxded4UF/R+jtcoz9/Dlb2f44PK82b4HeV58GXN
l81xN+V5C5zS+zkeqzxviXN7P8ffKM/fx6W8n+OdyvMPcH3v5/gP/TjZCn+s
PA9O6P0cD1GeB2f2fo5nKc+Dn/F+jtcrz4Orez/Hv+rr8eBmisuP8VV9/Rzc
S3HUFj/g/RxP1Md9O5zf+zleqo/T9ric93O8Rx9XHfDr3s/xGX0cdMQdlOfB
Sbyf4+HK8+Cs3s/xXOV58LPez/Fm5XnwK97P8VF9vRH8vv51P8E39PVBcD/9
7brhh/WX7niq8jz4Se/neKXyPPgl7+f4J+V58Fvez/EFzaHBXZTnvfF93s/x
58rzPjiH93O8UHneF7/g/RxvV573w696P8e/68fT/vgj5Xnwbf34NwB/qjwP
zuD9HH+pPA8u5P0cf6c8D67i/Rz/rK/bg99V/A7Gf+vr7ODuirch+H7v53ic
4uMznMf7OV6sj+ehuLT3c/yDPv6G4Qbez/Gf+ngZjtsqz4Pv8X6OP1OeBz/i
/Rx/pTwPLur9HG9Qnn+Oa3g/x7/p65LRuLn+5wu+pq8jxuDe+scLftD7OZ6k
PA/2uflx2Odng30ufjzWOfgvgxt7P8dnNa8Gd1SeT8RJvZ9jn6OahP08dbCf
q5qM/cdXg/3/zjoFe94K9o+7U7F+OW8P1i+/qtNwf+V5cFrv53ia8jz4Ke/n
eJXyPPhl7+d4v/I8uIn3c3xRX48Hd1VczsTJvZ/j0YqjWTin93O8SB/3X+EX
vZ/jHfo4nY1f836OT+rjKri18nwuvtNd+zkepDyfhzN6P8czlOfzcWHv53it
8nwBrur9HB/S1y8LcVP95wi+oq83FuEe+tcNTuX9HI/X3y44r/dzvER5HlzG
+znepTwPbuj9HP+luTa4nfL8W5zI+zkeqjxfih/1fo5nK8+X4WLez/FG5fly
XNP7OT6sH59X4BbK8+Drc7Sf4z7K8+A03s/xZOV58BPez/Fy5XlwBe/neK/y
PPgN7+f43J27/xfcSfG7Ft/r/RyPVLwFZ/N+jucrPoKf936Ot+rjObiO93N8
XB9/wa2U55vwrZ7az/EA5flmnM77Of5Ceb4FP+39HK9Wnm/Flbyf4wPK8234
bf3nDb60X/s5/sQfgDiF93M8Rv94wbm8n+OvlefBJb2f4+/1gRpcz/s5PpVf
v6BxG+X5LpzA+zkerDzfjTN5P8czled7cBHv53id8vxHXM37Of5FP47vxe8p
z4P/maf9HPdUngen9n6OJyjP9+N83s/xt8rzA7is93O8W3l+EDfyfo5PJ9QP
RLi94jw4sfdzPExxGZzF+zmeozgKLu79HG/Sx31wLe/n+Egd7ee4pfL8MP63
t/Zz3Fd5fgQ/5P0cT1GeH8UFvJ/jFcrzY7ii93O8T3l+HL/p/RyfP6gAxp31
nyM4mfdzPEr/usHZvZ/jBfrbBZfwfo63Kc+D63o/xyee0H6OP1Se/4n/a6D9
HA9Unv+F03s/x9OV56dxQe/neI3yPLiy93N8UHke/I7y/By+vEAf+Lib8vw8
Tun9HI9Vnl/Aub2f42+U5xdxKe/neKfy/BKu7/0c/5FI+zn+WHkenND7OR6i
+A3O7P0cz1K8BT/j/RyvV3wEV/d+jn99Vfs5bqY8v4av9tUHDO6lPL+OH/B+
jicqz//F+b2f46XK8xu4nPdzvEd5fhO/7v0cnzmk/Rx30H/e4CTez/Fw/c8X
nNX7OZ6rf7zgZ72f483K8+D/AzIB3ZM=
         "]]}}, {{
        Directive[
         PointSize[
          NCache[
           Rational[1, 360], 0.002777777777777778]], 
         AbsoluteThickness[1.6], 
         GrayLevel[0]]}, {
        Directive[
         PointSize[
          NCache[
           Rational[1, 360], 0.002777777777777778]], 
         AbsoluteThickness[1.6], 
         RGBColor[1, 0, 0]]}, {}, {}, {}}, {{
        Directive[
         PointSize[
          NCache[
           Rational[1, 360], 0.002777777777777778]], 
         AbsoluteThickness[1.6], 
         GrayLevel[0]]}, {
        Directive[
         PointSize[
          NCache[
           Rational[1, 360], 0.002777777777777778]], 
         AbsoluteThickness[1.6], 
         RGBColor[1, 0, 0]]}, {}, {}, {}}}, {{}, {}}}, {
    Frame -> True, FrameLabel -> {
       FormBox[
       "\"\\!\\(\\*SubscriptBox[\\(R\\), \\(0\\)]\\)\"", TraditionalForm], 
       FormBox[
       "\"\\!\\(\\*SuperscriptBox[\\(S\\), \\(*\\)]\\)\"", TraditionalForm]}, 
     PlotRange -> {{0, 1.5}, {0.3, 1}}, LabelStyle -> "Input", 
     DisplayFunction -> Identity, DisplayFunction -> Identity, AspectRatio -> 
     NCache[GoldenRatio^(-1), 0.6180339887498948], Axes -> {True, True}, 
     AxesLabel -> {None, None}, AxesOrigin -> {0, 0}, DisplayFunction :> 
     Identity, Frame -> {{False, False}, {False, False}}, 
     FrameLabel -> {{None, None}, {None, None}}, 
     FrameTicks -> {{Automatic, Automatic}, {Automatic, Automatic}}, 
     GridLines -> {None, None}, GridLinesStyle -> Directive[
       GrayLevel[0.5, 0.4]], 
     Method -> {
      "OptimizePlotMarkers" -> True, 
       "CoordinatesToolOptions" -> {"DisplayFunction" -> ({
           (Identity[#]& )[
            Part[#, 1]], 
           (Identity[#]& )[
            Part[#, 2]]}& ), "CopiedValueFunction" -> ({
           (Identity[#]& )[
            Part[#, 1]], 
           (Identity[#]& )[
            Part[#, 2]]}& )}}, 
     PlotRange -> {{0, 2.4999999999999742`}, {0, 1.}}, PlotRangeClipping -> 
     True, PlotRangePadding -> {{
        Scaled[0.02], 
        Scaled[0.02]}, {
        Scaled[0.02], 
        Scaled[0.05]}}, Ticks -> {Automatic, Automatic}}],FormBox[
    FormBox[
     TemplateBox[{"\"stable\"", "\"unstable\""}, "PointLegend", 
      DisplayFunction -> (FormBox[
        StyleBox[
         StyleBox[
          PaneBox[
           TagBox[
            GridBox[{{
               TagBox[
                GridBox[{{
                   GraphicsBox[{{}, {
                    Directive[
                    EdgeForm[
                    Directive[
                    Opacity[0.3], 
                    GrayLevel[0]]], 
                    PointSize[0.5], 
                    AbsoluteThickness[1.6], 
                    GrayLevel[0]], {
                    Directive[
                    EdgeForm[
                    Directive[
                    Opacity[0.3], 
                    GrayLevel[0]]], 
                    PointSize[0.5], 
                    AbsoluteThickness[1.6], 
                    GrayLevel[0]], 
                    PointBox[
                    NCache[{
                    Scaled[{
                    Rational[1, 2], 
                    Rational[1, 2]}]}, {
                    Scaled[{0.5, 0.5}]}]]}}}, AspectRatio -> Full, 
                    ImageSize -> {10, 10}, PlotRangePadding -> None, 
                    ImagePadding -> Automatic, 
                    BaselinePosition -> (Scaled[0.1] -> Baseline)], #, 
                   GraphicsBox[{{}, {
                    Directive[
                    EdgeForm[
                    Directive[
                    Opacity[0.3], 
                    GrayLevel[0]]], 
                    PointSize[0.5], 
                    AbsoluteThickness[1.6], 
                    RGBColor[1, 0, 0]], {
                    Directive[
                    EdgeForm[
                    Directive[
                    Opacity[0.3], 
                    GrayLevel[0]]], 
                    PointSize[0.5], 
                    AbsoluteThickness[1.6], 
                    RGBColor[1, 0, 0]], 
                    PointBox[
                    NCache[{
                    Scaled[{
                    Rational[1, 2], 
                    Rational[1, 2]}]}, {
                    Scaled[{0.5, 0.5}]}]]}}}, AspectRatio -> Full, 
                    ImageSize -> {10, 10}, PlotRangePadding -> None, 
                    ImagePadding -> Automatic, 
                    BaselinePosition -> (Scaled[0.1] -> Baseline)], #2}}, 
                 GridBoxAlignment -> {
                  "Columns" -> {Center, Left}, "Rows" -> {{Baseline}}}, 
                 AutoDelete -> False, 
                 GridBoxDividers -> {
                  "Columns" -> {{False}}, "Rows" -> {{False}}}, 
                 GridBoxItemSize -> {"Columns" -> {{All}}, "Rows" -> {{All}}},
                  GridBoxSpacings -> {"Columns" -> {{0.8, 0.5}}}], "Grid"]}}, 
             GridBoxAlignment -> {"Columns" -> {{Left}}, "Rows" -> {{Top}}}, 
             AutoDelete -> False, 
             GridBoxDividers -> {"Columns" -> {{None}}, "Rows" -> {{None}}}, 
             GridBoxItemSize -> {"Columns" -> {{All}}, "Rows" -> {{All}}}, 
             GridBoxSpacings -> {"Columns" -> {{0}}, "Rows" -> {{1}}}], 
            "Grid"], Alignment -> Left, AppearanceElements -> None, 
           ImageMargins -> {{5, 5}, {5, 5}}, ImageSizeAction -> 
           "ResizeToFit"], LineIndent -> 0, StripOnInput -> False], {
         FontFamily -> "Arial"}, Background -> Automatic, StripOnInput -> 
         False], TraditionalForm]& ), 
      InterpretationFunction :> (RowBox[{"PointLegend", "[", 
         RowBox[{
           RowBox[{"{", 
             RowBox[{
               RowBox[{"Directive", "[", 
                 RowBox[{
                   RowBox[{"PointSize", "[", 
                    FractionBox["1", "360"], "]"}], ",", 
                   RowBox[{"AbsoluteThickness", "[", "1.6`", "]"}], ",", 
                   InterpretationBox[
                    ButtonBox[
                    TooltipBox[
                    GraphicsBox[{{
                    GrayLevel[0], 
                    RectangleBox[{0, 0}]}, {
                    GrayLevel[0], 
                    RectangleBox[{1, -1}]}, {
                    GrayLevel[0], 
                    RectangleBox[{0, -1}, {2, 1}]}}, DefaultBaseStyle -> 
                    "ColorSwatchGraphics", AspectRatio -> 1, Frame -> True, 
                    FrameStyle -> GrayLevel[0.], FrameTicks -> None, 
                    PlotRangePadding -> None, ImageSize -> 
                    Dynamic[{
                    Automatic, 1.35 CurrentValue["FontCapHeight"]/
                    AbsoluteCurrentValue[Magnification]}]], 
                    StyleBox[
                    RowBox[{"GrayLevel", "[", "0", "]"}], NumberMarks -> 
                    False]], Appearance -> None, BaseStyle -> {}, 
                    BaselinePosition -> Baseline, DefaultBaseStyle -> {}, 
                    ButtonFunction :> With[{Typeset`box$ = EvaluationBox[]}, 
                    If[
                    Not[
                    AbsoluteCurrentValue["Deployed"]], 
                    SelectionMove[Typeset`box$, All, Expression]; 
                    FrontEnd`Private`$ColorSelectorInitialAlpha = 1; 
                    FrontEnd`Private`$ColorSelectorInitialColor = 
                    GrayLevel[0]; 
                    FrontEnd`Private`$ColorSelectorUseMakeBoxes = True; 
                    MathLink`CallFrontEnd[
                    FrontEnd`AttachCell[Typeset`box$, 
                    FrontEndResource["GrayLevelColorValueSelector"], {
                    0, {Left, Bottom}}, {Left, Top}, 
                    "ClosingActions" -> {
                    "SelectionDeparture", "ParentChanged", 
                    "EvaluatorQuit"}]]]], BaseStyle -> Inherited, Evaluator -> 
                    Automatic, Method -> "Preemptive"], 
                    GrayLevel[0], Editable -> False, Selectable -> False]}], 
                 "]"}], ",", 
               RowBox[{"Directive", "[", 
                 RowBox[{
                   RowBox[{"PointSize", "[", 
                    FractionBox["1", "360"], "]"}], ",", 
                   RowBox[{"AbsoluteThickness", "[", "1.6`", "]"}], ",", 
                   InterpretationBox[
                    ButtonBox[
                    TooltipBox[
                    GraphicsBox[{{
                    GrayLevel[0], 
                    RectangleBox[{0, 0}]}, {
                    GrayLevel[0], 
                    RectangleBox[{1, -1}]}, {
                    RGBColor[1, 0, 0], 
                    RectangleBox[{0, -1}, {2, 1}]}}, DefaultBaseStyle -> 
                    "ColorSwatchGraphics", AspectRatio -> 1, Frame -> True, 
                    FrameStyle -> RGBColor[0.6666666666666666, 0., 0.], 
                    FrameTicks -> None, PlotRangePadding -> None, ImageSize -> 
                    Dynamic[{
                    Automatic, 1.35 CurrentValue["FontCapHeight"]/
                    AbsoluteCurrentValue[Magnification]}]], 
                    StyleBox[
                    RowBox[{"RGBColor", "[", 
                    RowBox[{"1", ",", "0", ",", "0"}], "]"}], NumberMarks -> 
                    False]], Appearance -> None, BaseStyle -> {}, 
                    BaselinePosition -> Baseline, DefaultBaseStyle -> {}, 
                    ButtonFunction :> With[{Typeset`box$ = EvaluationBox[]}, 
                    If[
                    Not[
                    AbsoluteCurrentValue["Deployed"]], 
                    SelectionMove[Typeset`box$, All, Expression]; 
                    FrontEnd`Private`$ColorSelectorInitialAlpha = 1; 
                    FrontEnd`Private`$ColorSelectorInitialColor = 
                    RGBColor[1, 0, 0]; 
                    FrontEnd`Private`$ColorSelectorUseMakeBoxes = True; 
                    MathLink`CallFrontEnd[
                    FrontEnd`AttachCell[Typeset`box$, 
                    FrontEndResource["RGBColorValueSelector"], {
                    0, {Left, Bottom}}, {Left, Top}, 
                    "ClosingActions" -> {
                    "SelectionDeparture", "ParentChanged", 
                    "EvaluatorQuit"}]]]], BaseStyle -> Inherited, Evaluator -> 
                    Automatic, Method -> "Preemptive"], 
                    RGBColor[1, 0, 0], Editable -> False, Selectable -> 
                    False]}], "]"}]}], "}"}], ",", 
           RowBox[{"{", 
             RowBox[{#, ",", #2}], "}"}], ",", 
           RowBox[{"LegendMarkers", "\[Rule]", 
             RowBox[{"{", 
               RowBox[{
                 RowBox[{"{", 
                   RowBox[{"False", ",", "Automatic"}], "}"}], ",", 
                 RowBox[{"{", 
                   RowBox[{"False", ",", "Automatic"}], "}"}]}], "}"}]}], ",", 
           RowBox[{"Joined", "\[Rule]", 
             RowBox[{"{", 
               RowBox[{"False", ",", "False"}], "}"}]}], ",", 
           RowBox[{"LabelStyle", "\[Rule]", 
             RowBox[{"{", "}"}]}], ",", 
           RowBox[{"LegendLayout", "\[Rule]", "\"Row\""}]}], "]"}]& ), 
      Editable -> True], TraditionalForm], TraditionalForm]},
  "Legended",
  DisplayFunction->(GridBox[{{
      ItemBox[#2, DefaultBaseStyle -> "LabeledLabel"]}, {
      TagBox[
       ItemBox[
        PaneBox[
         TagBox[#, "SkipImageSizeLevel"], Alignment -> {Center, Baseline}, 
         BaselinePosition -> Baseline], DefaultBaseStyle -> "Labeled"], 
       "SkipImageSizeLevel"]}}, 
    GridBoxAlignment -> {"Columns" -> {{Center}}, "Rows" -> {{Center}}}, 
    AutoDelete -> False, GridBoxItemSize -> Automatic, 
    BaselinePosition -> {2, 1}]& ),
  Editable->True,
  InterpretationFunction->(RowBox[{"Legended", "[", 
     RowBox[{#, ",", 
       RowBox[{"Placed", "[", 
         RowBox[{#2, ",", "Above"}], "]"}]}], "]"}]& )]], "Output",
 CellChangeTimes->{{3.800747945478808*^9, 3.800747971756193*^9}, 
   3.839220002779956*^9, 3.839220052088147*^9, 3.839220096361109*^9, 
   3.839220595342898*^9},
 CellLabel->"Out[20]=",ExpressionUUID->"9d6fa893-5e5e-431b-8c34-c622f5fd45b8"]
}, Open  ]],

Cell[CellGroupData[{

Cell[BoxData[
 RowBox[{"p2", "=", 
  RowBox[{"Show", "[", "\[IndentingNewLine]", 
   RowBox[{
    RowBox[{"ListPlot", "[", 
     RowBox[{
      RowBox[{"{", 
       RowBox[{"Isfixedpoints", ",", "Iusfixedpoints"}], "}"}], ",", 
      RowBox[{"PlotRange", "\[Rule]", 
       RowBox[{"{", 
        RowBox[{
         RowBox[{"{", 
          RowBox[{"0", ",", "1.5"}], "}"}], ",", "Automatic"}], "}"}]}], ",", 
      
      RowBox[{"PlotStyle", "\[Rule]", 
       RowBox[{"{", 
        RowBox[{"Black", ",", "Red"}], "}"}]}], ",", 
      RowBox[{"PlotLegends", "\[Rule]", 
       RowBox[{"Placed", "[", 
        RowBox[{
         RowBox[{"{", 
          RowBox[{"\"\<stable\>\"", ",", "\"\<unstable\>\""}], "}"}], ",", 
         "Above"}], "]"}]}]}], "]"}], ",", 
    RowBox[{"Frame", "->", "True"}], ",", 
    RowBox[{"FrameLabel", "\[Rule]", 
     RowBox[{"{", 
      RowBox[{
      "\"\<\!\(\*SubscriptBox[\(R\), \(0\)]\)\>\"", ",", 
       "\"\<\!\(\*SuperscriptBox[\(I\), \(*\)]\)\>\""}], "}"}]}], ",", 
    RowBox[{"LabelStyle", "\[Rule]", "\"\<Input\>\""}]}], "]"}]}]], "Input",
 CellChangeTimes->{{3.799195933825273*^9, 3.799195953347423*^9}, 
   3.799197037075025*^9, {3.799197085526558*^9, 3.799197087380912*^9}, {
   3.799197165605896*^9, 3.79919716755189*^9}, 3.799199989705597*^9, {
   3.79920222150214*^9, 3.799202222097677*^9}, {3.800747395994019*^9, 
   3.800747420882834*^9}, {3.800747467859709*^9, 3.80074750043679*^9}, 
   3.800747543865048*^9, {3.800747634399034*^9, 3.800747639169425*^9}, {
   3.800747980910758*^9, 3.8007480113163137`*^9}, 3.80074815594763*^9, {
   3.800749768678712*^9, 3.800749789947597*^9}, 3.839219918692548*^9, 
   3.839220011290114*^9, {3.839220056111561*^9, 3.839220056734083*^9}, 
   3.839220107954302*^9},
 CellLabel->"In[21]:=",ExpressionUUID->"c67c2452-1701-4f89-a884-a9c8f33d51e0"],

Cell[BoxData[
 TemplateBox[{GraphicsBox[{{}, {{{
        Directive[
         PointSize[
          NCache[
           Rational[1, 360], 0.002777777777777778]], 
         AbsoluteThickness[1.6], 
         GrayLevel[0]], 
        PointBox[CompressedData["
1:eJyE3XuYjeX7//+QJCRJCBGVkGSXEFeSfZKE7BNSqSTJLvskZJck++0YM2PM
TEgSkpBkT0iSJMmstZIkb+S7rtf1O+f5+/rn2x99jsdxvsOYte7ndd73muNz
1/O9n+6R/brrrttw33XX+f/7//rnctLZvc2ff9D93340y/8b+vIXb05tfM38
qSwPvm15o+ODnrnmf/9slgeevrfyjcs6XvPfP5flR461mDD9teez/LZ+ve5Z
/qJJ3uwVxrzAf69f/0X++5XfvLV+3sv89/r9XuG/v3P0mZafvZbl//T7v57l
uV+XSn/jxT5Zrqs/zxtZ/umi/w37Znmo/nxvZvnOSkfvvmFEvyyv15/3rSx3
7l47/iv25/fXn38Av/8M/89Afn99PYP4/XdeaHUiYTC/v76+t/n9r29zc8VP
hvD76+sdyu9f0/+Cw7J8VV//8Cy3qDG23nMn8Tz9fYzIcqzlZ/FfETv9/YzM
8qRXTl1KOouP6e9rVJYrjbn98M4LeJj+/t7J8q4FDT49dwWX1N/n6Cz3jv9t
Fbn+3Sxv0N8vzn9w0et1bhqT5S76+8Zp/su95T2+fv394xb+l7t9LF+/vh84
5v+6i4/j69f3B0+K/+3tLj2er1/fL1yp46Svzt/3Pl+/vn94V/xXu6PSBL5+
fT9x7ymRt131iXz9+v7i/MuKt+9eexJfv77fuO2JhFlfl5p8zfcfJ8b/9g4u
wuH1gC9c2T/g9L1Trnl94Ebj/QsAh9cLnl7Ef0EfXPP6waf8Hy8dh9cTrlHV
/zP1mtcXHvPlt/FXEA6vN3ww/t1/tuaH17z+cNkj/hfE4fWI+7/ovwHTrnl9
4q3n74t/h3F4vX6U5cKj/B8Qh9cv7hn/0638BofX8/Qsr54TS9zSDIfXN85V
wX/BOLzeP+b7778dLXF4/eNE/+Xux+H9MIPvv//lnsXh/YEb+Zf/ERzeLzP5
/vuXb2cc3j/41CD/DcHh/TSL7/+N/gWOw/sLj5lWP/4KxOH9Npvvf2n/Dcbh
/YfL+ldzBIf34xy+//7t8ToO70+81b/8zuHwfp3L999/e9/C4f2Le/q/vos4
vJ/n8f33f7y3cXh/4xz69/xr3u84ZUuz+Dsah/c/bhV/N946CofrAb7k/7a/
xuH6gBfd4d8QC665XuBmx/03GIfrBz6X6P+AOFxP8Kz4ny7+Drrm+oLrV+/8
eZO8C6+53uAzl/wXjMP1B0/9yr+Bcbge4dr+y92Nw/UJn/C/3K2Lrrle4fH+
ctQKh+sXrqrLCQ7XM3xkkb4h11zf8Cj/di6y+JrrHa7g347tcbj+4X16O+Fw
PcSD/dvhKA7XR1zGv5zvTLjmeom3+5ffczhcP3FffXtxuJ7iYof1hr/m+rok
y5v8H+9uHK63uNcL/h8crr+4YPzNHEvE4XqM157zL2gcrs+JWe72uf8Fcbhe
4zwj/AUKh+s3XtHIv0FwuJ7jDjfrD3jN9X0p7/8D8bdbZRyu9zjFv5zfwOH6
j1v5l8tKHHqAL/lvx3kc+pDE+99/uTVw6AVu5n+5ATj0A5/zefgch57gWfV1
QbimL8m8//3luQ4OvcFn/OV1KA79wVP95e9LHHqEa/vLS/aUa/qET/i3b30c
eoXH+7fHaBz6hav67+4WHHqGjwxQsK7pGx7l//qa4NA7XMH/8cbj0D+87zv/
Dw49xIOn+gtq6jV9xGXa+xc0Dr3E23VcxKGfuK+/nO7Foae42HK9Qa7pK97k
LwdtcOgt7qXjEg79xQX9y/kwDj3Ga/3L5Y60a/qMu/lvR0cceo3z6LiAQ7/x
Cv/LHcOh5+lZTtX7HYe+42x6/+PQe9xa1wMc+o+TdH3A4TyAr+h6gcP5ALfU
9QOH8wJO0PUEh/MDvqjrCw7niYwsN9f1BofzBV6g6w8O5w18XtcjHM4fuImu
TzicR/AcXa9wOJ/gs7p+4XBewQ10PcPh/IJn6PqGw3nmkyxHdL3D4XyD6+n6
h8N5B0/T9RCH8w8+resjDuchXEfXSxzOR3iKrp84nJfwSV1PcTg/4Zq6vq7g
eqrzFJ6g6y0O5yt8XNdfHM5buLquxzicv/BYXZ9xOI/ho7pe43A+w5V1/cbh
vIZH63qOw/kNH9b1fSXXc53ncEVd73E43+ERuv7jcN7DB9QDHM5/uJz6gMN5
EA9RL3A4H+I96gcO50V8j3qCw/kRD1RfVtETnSfxDvUGh/Mlvkv9weG8ifup
RzicP/E29QmH8yguobcbDudT3Ef9wuG8ijerZzicXz/NclH1DYfzLH5VvcPh
fIs3qn84nHdxIfUQh/Mvfkl9xOE8jNeplzicj3EB9ROH8zLuoZ7icH5eneU1
6isO52mcT73F4XyNu6q/OJy38Sr1GIfzN86tPuNwHsed1Gsczuc4Q/3G4byO
c+rfn2U5nN9xO/Uch/M8TlXPcTjf42zJ/hfE4byPW6vnOJz/cZJ6jsM+gK+o
5zjsB7ileo7DvoAT1PM19F89xxfVcxz2CdxcPcdhv8AL1HMc9g18Xj3HYf/A
TdRzHPYRPEc9x2E/wWfVcxz2FdxAPf+c/qvneIZ6jsM+gyPqOQ77Da6nnuOw
7+Bp6jkO+w8+rZ7jsA/hOuo5DvsRnqKe47AvraX/6jkO+xOuqZ7jsE/hCeo5
DvsVPq6e47Bv4erqOQ77Fx6ryykO+xg+qp7jsJ/hyuo5DvvaF/RfPcdhf8OH
1XMc9jlcUT3HYb/DI9RzHPY9fEA9x2H/w+X0y+GwD+Ih6jkO+yHeo57jsC+u
o//qOQ77Ix6onuOwT+Id6jkO+yW+Sz3HYd/E/dRzHPZPvE09x2EfxSXUcxz2
U9xHPV9P/9VzvFk9x2F/xUXVcxz2Wfyqeo7Dfos3quc47Lu4kHqOw/6LX1LP
cdiH8Tr1HIf9GBdQzzfQf/Uc91DPcdif8Rr1HId9GudTz3HYr3FX9RyHfRuv
Us9x2L9xbvUch30cd1LPcdjPv8zyIb3fcdjX8Ui9/3HY3/H9uh7gsM/j73V9
wGG/x8N1vcBh38fldf3AYf/H+3U9weF+AA7Pu3G4P4Dv0/UGh/sFeK+uPzjc
P8DheT0O9xPwvbo+4XB/Ae/W9QqH+w14kK5fONx/wHfreobD/Qi8U9c3HO5P
bMzyAF3vcLhfgUvr+ofD/Qv8na6HONzPwG/p+ojD/Q1cStdLHO534G91/cTh
/gd+U9dTHO6H4PD5Bhzuj+BvdL3F4X4JfkPXXxzun+Diuh7jcD8Fb9H1GYf7
K/h1Xa9xuN+C79D1G4f7L/hrXc9xuB+DX9P1/assh/szuIiu9zjcr8Ff6fqP
w/0b/Ip6gMP9HHy7+oDD/R38pXqBw/0e/LL6gcP9H3ybeoLD/SAcPs+Cw/0h
/KJ6g8P9Inyr+oPD/SMcPp+Dw/0k/IL6hMP9JXyLeoXD/Sb8ufqFw/0n3F09
w+F+1KYs36y+4XB/Cn+m3uFwvwo/r/7hcP8K51UPcbifhT9VH3G4v4WfUy9x
uN+Fb1I/cbj/hVeqpzjcD8Ph80s43B/DN6q3ONwvw5+ovzjcP8Md1WMc7qfh
G9RnHO6v4XT1Gof7bbi9+o3D/Td8vf79dZbD/Ti8XD3H4f4cflY9x+F+Hc6u
nuNw/w4vU89xuJ+H26jnONzfw9dp/8fhfh9OVs9xuP+Hn1HPcbgfiMPn1XC4
P4iXquc43C/ET6vnONw/xJf1y+FwPxEvUc9xuL+In1LPcbjfiP+nnuNw/xEv
Vs83Zzncj8RPquc43J/E/6rnONyvxAvVcxzuX+In1HMc7mfif9RzHO5v4vnq
OQ73O3FT9RyH+5/4b/Uch/uhOHw+EYf7o7ixeo7D/VL8l3qOw/1TPFs9x+F+
Km6onuNwfxX/qZ7jcL8Vz1TPcbj/uiXLj6vnONyPxVH1HIf7s/hj9RyH+7X4
MfUch/u3OFM9x+F+Lv5IPcfh/i5+VD3H4X4v/kM9x+H+L/5QPcfhfjAOn0fF
4f4w/l09x+F+Mf5APcfh/jF+RD3H4X4y/k09x+H+Mp6snuNwvxnXUs+3Zjnc
f8a/quc43I/GE9VzHO5P44fVcxzuV+Nf1HMc7l/j99VzHO5n44fUcxzub+Of
1XMc7nfjceo5Dve/cTX1HIf74Th8/hiH++P4PfUch/vluIpeLjjcP8c/quc4
3E/H76rnONxfxw+q5zjcb/8myz+o5zjcf8fvqOc43I/HD6jnONyfx4fUcxzu
1+OR6jkO9+/x/eo5Dvfz8ffqOQ739/Fw9RyH+/24vHqOw/1/vF89x+F5AA6f
N8fh+QC+Tz3H4XkB3que4/D8AL+tnuPwPAHfq57j8HwB71bPcXjesC3Lg9Rz
HJ4/4LvVcxyeR+Cd6jkOzyfwAPUch+cVuLR6jsPzC/ydeo7D8wz8lnqOw/MN
XEo9x+F5B/5WPcfh+Qd+Uz3H4XkIDj9fgMPzEfyNeo7D8xL8hnqOw/MTXFw9
x+F5Ct6inuPwfAW/rp5/m+XwvAXfoZ7j8PwFf62e4/A8Br+mnuPwfAYXUc9x
eF6Dv1LPcXh+g19Rz3F4noNvV89xeL6Dv1TPcXjeg19Wz3F4/oNvU89xeB6E
w8+T4PB8CL+oywEOz4vwreo5Ds+P8BfqOQ7Pk/AL6jkOz5e2Z/kW9RyH5034
c/Uch+dPuLt6jsPzKHyzeo7D8yn8mXqOw/Mq/Lx6jsPzK5xXPcfheRb+VD3H
4fkWfk49x+F5F75JPcfh+RdeqZ7j8DwMh58fwuH5GL5RPcfheRn+RD3H4fkZ
7qie4/A8Dd+gf3+X5fB8Daer5zg8b8Pt1XMcnr/h69VzHJ7H4eXqOQ7P5/Cz
6jkOz+twdvUch+d3eJl6jsPzPNxGPcfh+R6+bpj/gnF43oeT1XMcnv/hZ9Rz
HJ4H4v/UcxyeD+Kl6jkOzwvx0+o5Ds8P8WX1HIfniXiJer4jy+H5In5KPcfh
eSP+n3qOw/NHvFg9x+F5JH5SPcfh+ST+Vz3H4XklXqie4/D8Ej+hnuPwPBP/
o57j8HwTz1fPcXjeiZuq5zg8/8R/q+c4PA/Fc3W5x+H5KG6snuPwvBT/pZ7j
8PwUz1bPcXieujPLDdVzHJ6v4j/Vcxyet+KZ6jkOz1/x4+o5Ds9jcVQ9x+H5
LP5YPcfheS1+TD3H4fktzlTPcXieiz9Sz3F4vosfVc9xeN6L/1DPcXj+iz9U
z3F4Hozrquc4PB/Gv6vnODwvxh+o5zg8P8aPqOe7shyeJ+Pf1HMcni/jyeo5
Ds+bcS31HIfnz/hX9RyH59F4onqOw/Np/LB6jsPzavyLeo7D82v8vnqOw/Ns
/JB6jsPzbfyzeo7D8248Tj3H4fk3rqae4/A8HP+knuPwfBy/p57j8LwcV1HP
cXh+vpv3i97v+KD6juvp/Y9T1HtcSNcDrBwWwcpdcayclcLrdL3AZXU+wFN0
/cCXfE4q4x66nuBdOj/gmrq+4EU6T+B8ut7g/jpf4OO6/uBmOm/gVboe4ZI6
f+Cxuj7hc3r+jzvpeoW36nyCK+v6hWfpvIJz6nqGe+v8gg/r+obr6zyDU3W9
w4V1vsEjdP3DZ3T/ArfW9RBv0PkHl9P1EU/VeQhfud+/AXBPvWDwHl0/cW2d
l3CCrqc4v85PeKCur/iEXoC4ua63eLWOV/guXX/xeJ238Pls/g2Lu+j8hbfp
+oyr6jyG5+h6jXPpfIb76PqNj+i8hhvoeo7TdH7DRXV935PlUTrP4cj3/gKD
2+p8hzfq+o8r6LyHp6kH+Oo7/oKKX1If8D6dB3Ed9QIn6nyIC6gfeLDOi/hk
ir8g4hY6P+I16gsuo/MknqDe4AvtfABwV/UHb9d5E1dXj/A8nT9xbvUJ99V5
FB8d7i/guJHOpzhD/cLFdF7Fo9UzHHvABwu3U9/wJp1ncUX1Dk/X+RZnU/9w
L5138YHWPjjY6fyLk9RHXFDnYTxEvcSncvjA4pbqJ16r8zK+Rz3Fk3R+xhcz
/DcYd9N5Gu8o7wOJa+h8jReovziPztu4n3qMjx3yXzBuoj7jFTqP4xLqNR6j
8zk++65/AeIOOq/jzVf9P7iSer43yzPUc5xDPcevquf4YKr/huB66jlOUc9x
IfUcD1PP8ekO/g2CW6nneJ16jsuq53iKeo4v5fY9xz3Uc7xrpH/B4JrqOV6k
nuN86jnur57j4w/6NzBupp7jVeo5Lqme47HqOT73k7+g4k7qOd7a1r+gcWX1
HM9Sz3FO9Rz3Vs/x4Zy+57i+eo5T1XNcWD3HI9RzfGaFv+Dj1uo53qCe43Lq
OZ6qnuMrXX2AcU/1HO/5wV8AcW31HCeo5zi/eo4Hquf4xHs+SLi5eo5Xq+f4
LvUcj1fP8fmHfM9xF/Ucb0vzF2hcVT3Hc9RznEs9x33Uc3ykkw/mPvqvnuM0
9RwXVc/xKPUcR/L4nuO26jneqJ7jCuo5nqae46tr/AsQv6Se431VfM9xHfUc
J6rnuIB6jger5/jkz/4bgluo53iNeo7LqOd4gnqOL0z0bxDcVT3H23P5nuPq
6jmep57j3Oo57que46Or/AsGN1LPcYZ6joup53i0eo5j3fwbGLdTz/GmH/1f
IK6onuPp6jnOpp7jXuo5PjDOv6CxU89xknqOC6rneIh6jk897HuOW6rneK16
ju9Rz/Ek9Rxf/M2/3XA39Rzv6OLfcLiGeo4XqOc4j3qO+6nn+Fg+33PcRD3H
K9RzXEI9x2PUc3x2rQ/SfvqvnuPN1XzPcSX1HM9Qz3EO9Ry/qp7jg7/4CzSu
p57jFPUcF1LP8TD1HJ+e7IOJW6nneJ16jsuq53iKeo4v1fU9xz3Uc7xrtQ8I
rqme40XqOc6nnuP+6jk+3sP3HDdTz/Eq9RyXVM/xWPUcnyvoe447qed46/s+
cLiyeo5nqec4p3qOe6vn+HAt33NcXz3Hqeo5Lqye4xHqOT7zu3/B4NbqOd6g
nuNy6jmeqp7jKx/5NzDuqZ7jPfl9z3Ft9RwnqOc4v3qOB6rn+IRuOOHm6jle
rZ7ju9RzPF49x+d7+Z7jLuo53var/wbjquo5nqOeH6D/6jnuo57jIx/4Nxxu
oJ7jNPUcF1XP8Sj1HEce9T3HbdVzvFE9xxXUczxNPcdXoz5I+CX1HO/r6XuO
66jnOFE9xwXUczxYPccnC/me4xbqOV6jnuMy6jmeoJ7jC5t8MHFX9Rxvf8T3
HFdXz/E89RznVs9xX/UcH/3DBwQ3Us9xhnqOi6nneLR6jmMf+57jduo53lTA
9xxXVM/xdPUcZ1PPcS/1HB/Y4AOHnXqOk9RzXFA9x0PUc3zqVd9z3FI9x2vV
c3yPeo4nqef4YjHfc9xNPcc7PvQBxjXUc7xAPcd51HPcTz3Hxx7zPcdN1HO8
Qj3/nv6r53iMeo7P/ulf0LiDeo43v+R7jiup53iGeo5zqOf4VfUcHyzse47r
qec4RT3HhdRzPEw9x6c3+zccbqWe43XqOS6rnuMp6jm+1Nf3HPdQz/GuTP8C
xDXVc7xIPcf51HPcXz3Hx2f6nuNm6jlepZ7jkuo5Hque43ONfc9xJ/Ucb93o
3yC4snqOZ6nnOKd6jnur5/hwb99zXF89x6nqOS6snuMR6jk+U8L3HLdWz/EG
9RyXU8/xVPUcX9nue457qud4z+M+l7i2eo4T1HOcXz3HA9VzfOIvHzjcXD3H
q9VzfJd6jser5/j8fN9z3EU9P0j/i/qe46rqOZ6jnuNc6jnuo57jI1t9gHED
9Rynqee4qHqOR6nnONLP9xy3Vc/xRvUcV1DP8TT1HF8t43uOX1LP8b7Zvue4
jnqOE9VzXEA9x4PVc3yyqe85bqGe4zXqOS6jnuMJ6jm+8K9/w+Gu6jne3sf3
HFdXz/E89RznVs9xX/UcHy3pe44bqec4Qz3HxdRzPFo9x7Ed/oKA26nneFND
33NcUT3H09VznE09x73Uc3zgb/8GwU49x0nqOS6onuMh6jk+tdC/PXBL9Ryv
Vc/xPeo5nqSe44tP+Z7jbuo53rHN9xzXUM/xAvUc51HPcT/1/BD97+97jpuo
53iFeo5LqOd4jHqOz97je447qOd481zfc1xJPccz1HOcQz3Hr6rn+OATvue4
nnqOU9RzXEg9x8PUc3z6fz7AuJV6jtep57iseo6nqOf40lLfc9xDPce77vI9
xzXVc7xIPcf51HPcXz3Hx3f5nuNm6jlepZ7jkuo5Hque43NDfM9xJ/Ucb/3H
BxNXVs/xLPUc51TPcW/1HB9e7HuO66vnOFU9x4XVczxCPcdnnvY9x63Vc7xB
Pcfl1HM8VT3HV67zPcc91XO8Z6DvOa6tnuME9RznV8/xQPUcn9AHTHBz9Ryv
Vs/xXer5YfqvnuPzB3zPcRf1HG970vccV1XP8Rz1HOdSz3Ef9RwfuezfwLiB
eo7T1HNcVD3Ho9RzHEn2Pcdt1XO8UT3HFdRzPE09x1ef9T3HL6nneN8e33Nc
Rz3Hieo5LqCe48HqOT45zPcct1DP8Rr1HJdRz/EE9RxfqOh7jruq53j7Et9z
XF09x/PUc5xbPcd91XN89Bnfc9xIPccZ6jkupp7j0eo5jmX3Pcft1HO8abDv
Oa6onuPp6jnOpp7jXuo5PlDO9xw79Rwnqee4oHqOh6jn+NRB33PcUj3Ha9Vz
fI96jiep5/jiaN9z3E09xzv+8z3HNdTzH+i/eo7zqOe4n3qOjy3zPcdN1HO8
Qj3HJdRzPEY9x2fb+57jDuo53rzP9xxXUs/xDPUc51DP8avqOT44wvcc11PP
cYp6jgup53iYeo5PV/I9x63Uc7xOPcdl1XM8RT3Hl476nuMe6jne1cb3HNdU
z/Ei9RznU89xf/UcH7/e9xw3U8/xKvUcl1TP8Vj1HJ/7xPccd1LP8dYKvue4
snqOZ6nnOKd6jnur5/jwYd9zXF89x6nqOS6snuMR6jk+M8b3HLdWz/EG9RyX
U8/xVPUcX6nue457qud4z3Lfc1xbPccJ6jnOr57jgeo5PtHR9/wI/VfP8Wr1
HN+lnuPx6jk+f5PvOe6inuNto3zPcVX1HM9Rz3Eu9Rz3Uc/xkcq+57iBeo7T
1HNcVD3Ho9RzHDnme47bqud4o3qOK6jneJp6jq9O8D3HL6nneN8Nvue4jnqO
E9VzXEA9x4PVc3xype85bqGe4zXqOS6jnuMJ6jm+8LzvOe6qnuPtR3zPcXX1
HM9Tz3Fu9Rz3Vc/x0bG+57iReo4z1HNcTD3Ho9VzHKvhe47bqed4U7rvOa6o
nuPp6jnOpp7jXuo5PtDZv5yxU89xknqOC6rneIh6jk/l9T3HLdVzvFY9x/eo
53iSeo4vfu57/iP9V8/xjqq+57iGeo4XqOc4j3qO+6nn+Nhx33PcRD3HK9Rz
XEI9x2PUc3x2ku857qCe4803+p7jSuo5nqGe4xzqOX5VPccHP/U9x/XUc5yi
nuNC6jkepp7j0919z3Er9RyvU89xWfUcT1HP8aVbfc9xD/Uc7xrve45rqud4
kXqO86nnuL96jo/X9D3HzdRzvEo9xyXVczxWPcfnTvme407qOd76nO85rqye
41nqOc6pnuPe6jk+fLPvOa6vnuNU9RwXVs/xCPUcn/nC9xy3Vs/xBvUcl1PP
8VT1HF952fcc91TP8Z4Tvue4tnqOE9Tzo/RfPccD1XN8Qj9Qgpur53i1eo7v
Us/xePUcn3e+57iLeo63feZ7jquq53iOeo5zqee4j3qOj7zge44bqOc4TT3H
RdVzPEo9x5HbfM9xW/Ucb1TPcQX1HE9Tz/HVr3zP8UvqOd5X2/cc11HPcaJ6
jguo53iweo5PnvY9xy3Uc7xGPcdl1HM8QT3HF6b7nuOu6jnefovvOa6unuN5
6jnOrZ7jvuo5Prre9xw3Us9xhnqOi6nneLR6jmOv+J7jduo53nTS9xxXVM/x
dPUcZ1PPcS/1HB+Y6nuOnXqOk9RzXFA9x0PUc3yqnu85bqme47Xq+U/0Xz3H
k9RzfDHme467qed4x4u+57iGeo4XqOc4j3qO+6nn+Njtvue4iXqOV6jnuIR6
jseo5/js177nuIN6jjfX8T3HldRzPEM9xznUc/yqeo4PnvE9x/XUc5yinuNC
6jkepp7j0zN8z3Er9RyvU89xWfUcT1HP8aVGvue4h3qOd33pe45rqud4kXqO
86nnuL96jo+/5nuOm6nneJV6jkuq53iseo7PFfc9x53Uc7x1mu85rqye41nq
Oc6pnuPe6jk+XN/3HNdXz3Gqeo4Lq+d4hHqOz5z1Pcet1XO8QT3H5dRzPFU9
x1fm+Z7jnur5MfpfxPcc11bPcYJ6jvOr53igeo5PbPE9x83Vc7xaPcd3qed4
vHqOz7/pe467qOd4W8T3HFdVz/Ec9RznUs9xH/UcH5nle44bqOc4TT3HRdVz
PEo9x5Emvue4rXqON6rnuIJ6jqep5/jqBd9z/JJ6jve97nuO66jnOFE9xwXU
czxYPccn7/Q9xy3Uc7xGPcdl1HM8QT3HF77zPcdd1XO8vYHvOa6unuN56jnO
rZ7jvuo5PnrO9xw3Us9xhnqOi6nneLR6jmMLfM9xO/Ucb7rDv/xwRfUcT1fP
cTb1HPdSz/GBb3zPsVPPcZJ6jguq5/+//72er/2c5Td1/x0n6TyPf1LvcUF9
ngY31v15PET37/An2u/xKV0vcHE9j8ct9bwOv6v9H6/VfoD/1PkB36Pnebi9
7vfjSbofiL/W+QJf1PUHP6Dn+7ib7hfij3U/Ae/QvoGz6/k/rqHng/gVPT/A
C7SP4O91XsF59Hkg/KieL+B+uv+Ik3V/Ah/T9Q7fps8T4CZ63oiH6v4FXqH9
Bv+u8w8uoc8X4af1vAKP0f1M/IXOR/isrp/4Xn0+AXfQ80s8WfdD8GbtS/h/
Ok/hSnq+ibvr+QeeofujeKfOWziHPs+EH9bnHfCrun+KF+r+Cj6o/Qvn1ech
cD09L8Vv6XkKTtF+hn/W+Q0X0uejcFM9b8HDdD8Wr9T9Gnxa1398pz5fgVvp
+St+T/dz8Drte/gvnQdxWT2fxR31/AZP0f1dvEXnRXxJPcEP6vMauIfu/+KZ
uj+Ed2l/xNfr8xy4pp734tf0PAgv0n6JD+n8ifPp8134MT0vwv11Pxkv0/0m
fFz9wrfr8yG4mZ4f4+G6H4VXaV/Ff+g8i0vq+TJ+Rs+f8Fjdn8brdd7F59RD
fJ8+b4I76f41/kD3t/BW7b/4ss7HuLKeV+MX9DwLz9J+jHfr/Ixz6vNpuJY+
v4J76344Xqz7Zfiw+otv1udbcH09/8YD9HwMp2rfxr/oPI4L6/Nu+Ak9P8Mj
dH8df6r7b/iMeo5LqefHs9xaPcfj1HO8QT3Hf+t8j8up57izeo6nquf4G/Uc
X9G+j6uo57ineo5nq+d4j3qOb1DPcW31HL+unuME9Rz/oJ7j/Oo5flw9xwPV
c7xcPccndH8BF1HPcXP1HI9Uz/Fq9Rxnaj/Bd6nnuI16jser5/hL9Ryf1/0K
XF49x13Uc/yheo63qef4P+07uKp6jl9Uz/Ec9RzvVc9xLvUcP6Ke4z7qOV6i
nuMj6jm+RT3HDdRzPEg9x2nqOf5V+xUuqp7jJ9VzPEo9x5+p5zii+y24tHqO
26rn+H31HG9Uz/E/2tdwBfUcP6ee42nqOf5WPcdXdf8GV1PP8UvqOZ6rnuN9
6jm+UT3HddRz/IZ6jhPVc/yjeo4LqOe4oXqOB6vnOF09xyd1vwjfoZ7jFuo5
fkc9x2vUcxzVvonLqOf4WfUcT1DP8VfqOb6g+0/4fvUcd1XP8UfqOd6unuPr
1HNcXT3HL6vneJ56jver5zi3eo7rque4r3qOl6rn+Kh6jm9Vz3Ej9Ry/rZ7j
DPUc/6Z9GRdTz/FT6jkerZ7jz9VzHNP9M3y3eo7bqed4onqON6nn+F/t37ii
eo6fV8/xdPUcf6ee42zq+S9Zfkg9x73UczxfPccH1HN8k3qOnXqO31TPcZJ6
jn9Sz3FB9Rw3Vs/xEPUcf6Ke41O6/4eLq+e4pXqO31XP8Vr1HP+p5wH4HvUc
t1fP8ST1HH+tnuOLup+IH1DPcTf1HH+snuMd6jnOrp7jGuo5fkU9xwvUc/y9
eo7zqOf4UfUc91PPcbJ6jo+p5/g29Rw3Uc/xUPUcr1DP8e96noFLqOf4afUc
j1HP8RfqOT6r+6H4XvUcd1DP8WT1HG9Wz/H/9HwEV1LPcXf1HM9Qz/FO9Rzn
UM/xw+o5flU9xwvVc3xQPcd51XNcTz3Hb6nnOEU9xz+r57iQeo6bqud4mHqO
V6rn+LTu5+I71XPcSj3H76nneJ16jv/S8x1cVj3HHdVzPEU9x1vUc3xJ94fx
g+o57qGe45nqOd6lnuPr1XNcUz3Hr6nneJF6jg+p5zifeo4fU89xf/UcL1PP
8XHdj8a3q+e4mXqOh6vneJV6jv/Q8ylcUj3Hz6jneKx6jter5/ic7m/j+9Rz
3Ek9xx+o53ireo4v63kXrqye4xfUczxLPce71XOcUz3HtdRz3Fs9x4vVc3xY
Pcc3q+e4vnqOB6jnOFU9x7/o+dqJLBdWz/ET6jkeoZ7jT9VzfEbP23Ep9Ry3
Vs/xOPUcb1DP8d96XofLqee4s3qOp6rn+Bv1HF/R83tcRT3HPdVzPFs9x3vU
c3yDeo5rq+f4dfUcJ6jn+Af1HOdXz/Hj6jkeqJ7j5eo5PqHPC+Ai6jlurp7j
keo5Xq2e40w9b8R3qee4jXqOx6vn+Ev1HJ/X5w9wefUcd1HP8YfqOd6mnuP/
9PwSV1XP8YvqOZ6jnuO96jnOpZ7jR9Rz3Ec9x0vUc3xEPce3qOe4gXqOB6nn
OE09x7/qeSkuqp7jJ9VzPEo9x5+p5ziiz0/g0uo5bque4/fVc7xRPcf/6Pkr
rqCe4+fUczxNPcffquf4qj6Pgaup5/gl9RzPVc/xPvUc36ie4zrqOX5DPceJ
6jn+UT3HBdRz3FA9x4PVc5yunuOT+vwHvkM9xy3Uc/yOeo7XqOc4qufHuIx6
jp9Vz/EE9Rx/pZ7jC/o8Cb5fPcdd1XP8kXqOt6vn+Dr1HFdXz/HL6jmep57j
/eo5zq2e47rqOe6rnuOl6jk+qp7jW9Vz3Eg9x2+r5zhDPce/6fk3Lqae46fU
czxaPcefq+c4ps/D4LvVc9xOPccT1XO8ST3/Ncv/6vNxuKJ6jp9Xz/F09Rx/
p57jbOo5fkg9x73UczxfPccH1HN8k3qOnXqO31TPcZJ6jn9Sz3FB9Rw3Vs/x
EPUcf6Ke41P6PA8urp7jluo5flc9x2vVc/ynPt+H71HPcXv1HE9Sz/HX6jm+
qM8H4QfUc9xNPccfq+d4h3qOs6vnuIZ6jl9Rz/EC9Rx/r57jPOo5flQ9x/3U
c5ysnuNj6jm+TT3HTdRzPFQ9xyvUc/y7Pp+IS6jn+Gn1HI9Rz/EX6jk+q883
4XvVc9xBPceT1XO8WT3H/9PnHXEl9Rx3V8/xDPUc71TPcQ71HD+snuNX1XO8
UD3HB9VznFc9x/XUc/yWeo5T1HP8s3qOC6nnuKl6joep53ileo5P6/NZ+E71
HLdSz/F76jlep57jv/R5TVxWPccd1XM8RT3HW9RzfEmf98IPque4h3qOZ6rn
eJd6jq9Xz3FN9Ry/pp7jReo5PqSe43zqOX5MPcf91XO8TD3Hx/X5Mny7eo6b
qed4uHqOV6nn+A993hSXVM/xM+o5Hque4/XqOT6nz6vh+9Rz3Ek9xx+o53ir
eo4v6/OruLJ6jl9Qz/Es9RzvVs9xTvUc11LPcW/1HC9Wz09m+bB6jm9Wz3F9
9RwPUM9xqnqOf9HnZXFh9Rw/oZ7jEeo5/lQ9x2f0+XlcSj3HrdVzPE49xxvU
c/y3Pn+Ly6nnuLN6jqeq5/gb9Rxf0efxcRX1HPdUz/Fs9RzvUc/xDeo5rq2e
49fVc5ygnuMf1HOcXz3Hj6vneKB6jper5/iEPv+Pi6jnuLl6jkeq53i1eo4z
9flhfJd6jtuo53i8eo6/VM/xef08AS6vnuMu6jn+UD3H29Rz/J8+j4yrquf4
RfUcz1HP8V71HOdSz/Ej6jnuo57jJeo5PqKe41vUc9xAPceD1HOcpp7jX/X5
Z1xUPcdPqud4lHqOP1PPcUQ/D4FLq+e4rXqO31fP8Ub1HP+jz1PjCuo5fk49
x9PUc/yteo6v6ucrcDX1HL+knuO56jnep57jG9VzXEc9x2+o5zhRPcc/que4
gHqOG6rneLB6jtPVc3xSP8+B71DPcQv1HL+jnuM16jmO6vPguIx6jp9Vz/EE
9Rx/pZ7jC/r5EHy/eo67quf4I/Ucb1fP8XXqOa6unuOX1XM8Tz3H+9VznFs9
x3XVc9xXPcdL1XN8VD3Ht6rnuJF6jt9Wz3GGeo5/0+fZcTH1HD+lnuPR6vlv
Wf5cPccx/XwLvls9x+3UczxRPceb1HP8r37eDVdUz/Hz6jmerp7j79RznE09
xw+p57iXeo7nq+f4gHqOb1LPsVPP8ZvqOU5Sz/FP6jkuqJ7jxuo5HqKe40/U
c3xKP5+Di6vnuKV6jt9Vz/Fa9Rz/qZ/Xw/eo57i9eo4nqef4a/UcX9TP++AH
1HPcTT3HH6vneId6jrOr57iGeo5fUc/xAvUcf6+e4zzqOX5UPcf91HOcrJ7j
Y+o5vk09x03UczxUPccr1HP8u37eEJdQz/HT6jkeo57jL9RzfFY/r4TvVc9x
B/UcT1bP8Wb1HP9PP7+IK6nnuLt6jmeo53ineo5zqOf4YfUcv6qe44XqOT6o
nuO86jmup57jt9RznKKe45/Vc1xIPcdN1XM8TD3HK9VzfFo/b4XvVM9xK/Uc
v6ee43XqOf5LP3+Jy6rnuKN6jqeo53iLeo4v6ee38IPqOe6hnuOZ6jnepZ7j
69VzXFM9x6+p53iReo4Pqec4n3qOH1PPcX/1HC9Tz/Fx/bwYvl09x83Uczxc
Pcer1HP8h35+FJdUz/Ez6jkeq57j9eo5PqefP8P3qee4k3qOP1DP8Vb1HF/W
z6Piyuo5fkE9P5XlWeo53q2e45zqOa6lnuPe6jlerJ7jw+o5vlk9x/XVczxA
Pcep6jn+RT//igur5/gJ9RyPUM/xp+o5PjPH9xyXUs9xa/Ucj1PP8Qb1HP+t
n6fF5dRz3Fk9x1PVc/yNeo6vNPM9x1XUc9xTPcez1XO8Rz3HN6jnuLZ6jl9X
z3GCeo5/UM9xfvUcP66e44HqOV6unuMTb/ie4yLqOW6unuOR6jlerZ7jTP08
ML5LPcdt1HM8Xj3HX6rn+Hwp33NcXj3HXdRz/KF6jrep5/g//Xwxrqqe4xfV
czxHPcd71XOcSz3Hj6jnuI96jpeo5/iIeo5vUc9xA/UcD1LPcZp6jn/VzzPj
ouo5flI9x6PUc/yZeo4j533PcWn1HLdVz/H76jneqJ7jf/Tz0biCeo6fU8/x
NPUcf6ue46uLfM9xNfUcv6Se47nqOd6nnuMb1XNcRz3Hb6jnOFE9xz+q57iA
eo4bqud4sHqO09VzfPJb33N8h3qOW6jn+B31HK9Rz3FUP9+Ny6jn+Fn1HE9Q
z/FX6jm+MMD3HN+vnuOu6jn+SD3H29VzfJ16jqur5/hl9RzPU8/xfvUc51bP
cV31HPdVz/FS9RwfVc/xreo5bqSe/57lt9VznKGe49/e8j3HxdRz/JR6jker
5/hz9RzHmvue47vVc9xOPccT1XO8ST3H/97te44rquf4efUcT1fP8XfqOc6m
nuOH1HPcSz3H89VzfEA9xzep59ip5/hN9Rwnqef4J/UcF1TPcWP1HA9Rz/En
6jk+Vdr3HBdXz3FL9Ry/q57jteo5/vOi7zm+Rz3H7dVzPEk9x1+r5/jibt9z
/IB6jrup5/hj9RzvUM9xdvUc11DP8SvqOV6gnuPv1XOcRz3Hj6rnuJ96jpPV
c3xMPce3qee4iXqOh6rneIV6jn/f6XuOS6jn+Gn1HI9Rz/EX6jk+m+B7ju9V
z3EH9RxPVs/xZvUc/+9t33NcST3H3dVzPEM9xzvVc5xDPccPq+f4VfUcL1TP
8UH1HOdVz3E99Ry/pZ7jFPUc/6ye40LqOW6qnuNh6jleqZ7j04N8z/Gd6jlu
pZ7j99RzvE49x3+19D3HZdVz3FE9x1PUc7xFPceX7vM9xw+q57iHeo5nqud4
l3qOr1fPcU31HL+mnuNF6jk+pJ7jfOo5fkw9x/3Vc7xMPcfHW/ie49vVc9xM
PcfD1XO8Sj3Hf9zre45Lquf4GfUcj1XP8Xr1HJ+74nuO71PPT2e5k3qOP1DP
8Vb1HF/e73uOK6vn+AX1HM9Sz/Fu9RznVM9xLfUc91bP8WL1HB9Wz/HN6jmu
r57jAeo5TlXP8S+XfM9xYfUcP6Ge4xHqOf5UPcdn9vqe41LqOW6tnuNx6jne
oJ7jv5N8z3E59Rx3Vs/xVPUcf6Oe4yvDfc9xFfUc91TP8Wz1HO9Rz/EN6jmu
rZ7j19VznKCe4x/Uc5xfPcePq+d4oHqOl6vn+ESi7zkuop7j5uo5Hqme49Xq
Oc4c6nuO71LPcRv1HI9Xz/GX6jk+39r3HJdXz3EX9Rx/qJ7jbeo5/u9+33Nc
VT3HL6rneI56jveq5ziXeo4fUc9xH/UcL1HP8RH1HN+inuMG6jkepJ7jNPUc
/9rK9xwXVc/xk+o5HqWe48/Ucxwp73uOS6vnuK16jt9Xz/FG9Rz/k833HFdQ
z/Fz6jmepp7jb9VzfPWQ7zmupp7jl9RzPFc9x/vUc3yjeo7rqOf4DfUcJ6rn
+Ef1HBdQz3FD9RwPVs9xunqOT171/w/P8B3qOW6hnuN31HO8Rj3H0e99z3EZ
9Rw/q57jCeo5/ko9xxdSfc/x/eo57qqe44/Uc7xdPcfXqee4unqOX1bP8Tz1
HO9Xz3Fu9fyPLNdVz3Ff9RwvVc/xUfUc36qe40bqOX5bPccZ6jn+LcX3HBdT
z/FT6jkerZ7jz9VzHBvpe47vVs9xO/UcT1TP8Sb1HP/bzvccV1TP8fPqOZ6u
nuPv1HOcTT3HD6nnuJd6juer5/iAeo5vUs+xU8/xm+o5TlLP8U/qOS6onuPG
6jkeop7jT9RzfKqt7zkurp7jluo5flc9x2vVc/znA77n+B71HLdXz/Ek9Rx/
rZ7jizl9z/ED6jnupp7jj9VzvEM9x9nVc1xDPcevqOd4gXqOv1fPcR71HD+q
nuN+6jlOVs/xMfUc36ae4ybqOR6qnuMV6jn+PYfvOS6hnuOn1XM8Rj3HX6jn
+OwPvuf4XvUcd1DP8WT1HG9Wz/H/MnzPcSX1HHdXz/EM9RzvVM9xDvUcP6ye
41fVc7xQPccH1XOcVz3H9dRz/JZ6jlPUc/yzeo4Lqee4qXqOh6nneKV6jk+n
+Z7jO9Vz3Eo9x++p53ideo7/etf3HJdVz3FH9RxPUc/xFvUcX+rke44fVM9x
D/Ucz1TP8S71HF+vnuOa6jl+TT3Hi9RzfEg9x/nUc/yYeo77q+d4mXqOj7/j
e45vV89xM/UcD1fP8Sr1HP/Rwff8TJZLquf4GfUcj1XP8Xr1HJ+r4nuO71PP
cSf1HH+gnuOt6jm+nNv3HFdWz/EL6jmepZ7j3eo5zqme41rqOe6tnuPF6jk+
rJ7jm9VzXF89xwPUc5yqnuNfHvQ9x4XVc/yEeo5HqOf4U/Ucn8nle45Lqee4
tXqOx6nneIN6jv/+yfccl1PPcWf1HE9Vz/E36jm+ssr3HFdRz3FP9RzPVs/x
HvUc36Ce49rqOX5dPccJ6jn+QT3H+dVz/Lh6jgeq53i5eo5P/Oh7jouo57i5
eo5Hqud4tXqOM1f4nuO71HPcRj3H49Vz/KV6js+P8z3H5dVz3EU9xx+q53ib
eo7/6+p7jquq5/hF9RzPUc/xXvUc51LP8SPqOe6jnuMl6jk+op7jW9Rz3EA9
x4PUc5ymnuNf3/M9x0XVc/ykeo5Hqef4M/UcR7r4nuPS6jluq57j99VzvFE9
x/885HuOK6jn+Dn1HE9Tz/G36jm+ms/3HFdTz/FL6jmeq57jfeo5vlE9x3XU
c/yGeo4T1XP8o3qOC6jnuKF6jger5zhdPccnq/me4zvUc9xCPcfvqOd4jXqO
o3l8z3EZ9Rw/q57jCeo5/ko9xxd+8T3H96vnuKt6jj9Sz/F29Twzy9ep57i6
eo5fVs/xPPUc71fPcW71HNdVz3Ff9RwvVc/xUfUc36qe40bqOX5bPccZ6jn+
7Wffc1xMPcdPqed4tHqOP1fPcWy17zm+Wz3H7dRzPFE9x5vUc/zvRN9zXFE9
x8+r53i6eo6/U89xNvUcP6Se417qOZ6vnuMD6jm+ST3HTj3Hb6rnOEk9xz+p
57igeo4bq+d4iHqOP1HP8an3fc9xcfUct1TP8bvqOV6rnuM/u/me43vUc9xe
PceT1HP8tXqOL9byPccPqOe4m3qOP1bP8Q71HGdXz3EN9Ry/op7jBeo5/l49
x3nUc/yoeo77qec4WT3Hx9RzfJt6jpuo53ioep7phj+x5OeSG6c5s81XqO+Z
7okzSzZ2nfuRM9v894d97zPd7g/v3FqsznRntnkJ9T/TVf3nzhGHvpzuzDZ/
WueBTPfj1lKVR1T72JltPkbng0z3RtWNX94/52NntvkXOi/Ef/96b4377MrH
zmzzs/n9+SHTnS/y0+6zbWc4s83v1Xki0w1bPShfgdQZzmzzDjpfZLp/T60f
e/7KDGe2+WSdNzJdnybrujdoNtOZbb5Z549M92ud6hWHT5vpzDb/32/+PJLp
PnuvcYebjs50ZptX0vkk0/UoOW9dtdKznNnm3XVeyXSff7JxQL0es5zZ5jN0
fsl0I9oPH95zySxntvlOnWcy3cKFowoeODnLmW2eQ+ebTNf2+VbvZ5SZ7cw2
f1jnnUz3fpn5X9z53GxntvmrOv9kuseqPXW+5qzZzmzzhToPZbpJ9w/YW/zA
bGe2+UGdjzJdlUpljxzNN8eZbZ5X56VMd7p8peumNJjjzDavp/NTpquV95ds
jd+e48w2f0vnqUxXe/PEr279ZI4z2zxF56tMN/pqjnFXf5vjzDb/WeetTHfT
oKZ1ihWb68w2L6TzV6ZrOTL7hD5PznVmmzfVeSzT5cntiucbMdeZbT5M57NM
Nzux+YILn8x1Zpuv1Hkt03VfPy5brV/nOrPNT//qz2+Z7ucqd7/0423znNnm
d+o8l+m++W9ol98en+fMNm+l812mW3/j7kOd35znzDZ/T+e9TNf0XMcGTyya
58w2X6fzX6Z788tNc1fumefMNv9rrT8PZrqN0Y/6zrk6z5ltXlbnw0z30JUt
/46+fb4z27yjzouZ7tJ01z97xfnObPMpOj/G3z+9yw5oWH++M9t8i86T8e9P
t8tFn2k335ltfukDf77MdH07n25Xsfd8Z7b5gzpvZrpp7abcvv+d+c5s8x46
f2a6v8pOurXpzPnObPOZOo/Grz/DVvwzOW2+M9t8l86nma7zU7mfSf56vjPb
/HqdVzPdne0TE6Yfnu/MNq+p82umy/XPM0+3j853Zpu/pvNsputfN9fyc9kX
OLPNF+l8m+kG56l9qXvhBc5s80M672a66JJKr6RVWODMNs+n82+mOzEr5937
3QJntvljOg9nuqHTv66xv9UCZ7Z5f52P46+fv5umpfdc4Mw2X6bzcsTdVqvc
uy8PXuDMNj++xp+fI27LlF7Lsk9a4Mw2v13n6Yjb9L+ncw1auMCZbd5M5+uI
27/zap89qxY4s82H67wdcXn/u3l97m0LnNnmq3T+jsRPfBVWlvlxgTPb/I/J
/jweceVbT72tVGyBM9u8pM7nEXe+7UfTr2Zb6Mw2f0bn9Yj74/IN0a9uW+jM
Nh+r83vE3Td5ycaXyy50Zpuv13k+4gr2eG/VhZoLndnm53r6833EpXV87YWX
n1jozDa/T+f9iDt4e8lemzovdGabd9L5P+ISWn36TI4+C53Z5h9oH4i4PVdi
y8uPWujMNt+q/SDiPmr22nW1pi10Zptfruv3hYj76dlL31ZOXOjMNq+s/SHi
Kk/bMv7WNQud2eYvaJ+IuEibuWt//HahM9t8lvaLiHv3p3t2Tf5xoTPbfLf2
jfjff74ba1SKLnRmm+fU/hFxuwqUfe6zqwud2ea1tI9EXIGHtq24v8AiZ7Z5
b+0nEbejyKbp75de5Mw2X6x9JeJO95r32qGqi5zZ5oe1v0Tcqde/nn5Lg0XO
bPObtc9E3NY203tXb7PImW1eX/tNxD01b06LRj0XObPNB2jfibgnU2dPbDhg
kTPbPFX7T8Q9MWv18KpjFzmzzX/p4fehiFvVf3z/m2cucmabF9Z+FHHrr2v6
1cHkRc5s8ye0L8Xf/xf3pk5au8iZbT5C+1P8/Vvhu3ce+m6RM9v8U+1TEXe5
2meTvvtxkTPb/Mwjfr+Ku3TeQk9HFrks/3//lNK+FXGvX67fbuuVRc5s89ba
vyJuQ4t/5t5/82Jntvk47WPx98ea3+4deediZ7b5Bu1nEffZ1MIPfvPAYme2
+d8F/b4WcSc2/XDhv7qLndnm5bS/RVyhL4+vubfFYme2eWftcxFXb88T6a7L
Yme2+VTtdxHXZv6agk17L3Zmm3+jfS/iphZuWazhsMXObPMrf/j9L+KOL9h/
ueqkxc5s8yraByPuh93JmQXnLXZmm/fUfhiJ/7nPlPht+WJntvls7Yvx91+x
Xl8lr1/szDbfo/0x4lrX2HLT8zsXO7PNb9A+GXGHJ/e6N+9Pi53Z5rW1X0bc
8r5L6idFFjuzzV/Xvhlxz7VdOqnmlcXObPME7Z8Rt+juDx5alzfBmW3+g/bR
iPvr9iHdqhVPcGab59d+Gr8+PDrq0XkVEpzZ5o9rX424sxlb/7lSK8GZbT5Q
+2v8z99q6PKnmiY4s82Xa5+NuBk9zk2c3i7BmW1+ooDfb+Nf32cfrN/7YoIz
27yI9t2IKzEr+nz2AQnObPPm2n/j1+9RW+bfOybBmW0+UvtwxD3+Zr7Z7qME
Z7b5au3HEZe7zJ/9myckOLPNM3/3+3LEzTvxQ5unViY4s83v0v4ccQueHda+
8aYEZ7Z5G+3T8f8+cnhR9b0Jzmzz8dqvI+5i8RqtihxPcGabf6l9O+JSRz38
3p+xBGe2+fkNfv+OuJc2H+66/r8EZ7Z5ee3j8fdn/X7/jci3xJlt3kX7eMQl
JnwzuHbxJc5s8w+1j0dcD3fxnz/KL3Fmm2/TPh5xDzb4+P3JNZc4s83/+8jv
4xGXdHzJs/c3XuLMNq+qfTzifikz8631bZY4s81f1D4ef/1+2zlbox5LnNnm
c7SPx3//PzsW3NJ3iTPbfK/28Yh7aMrgLbVHLnFmm+fSPh5/fV0qU23p5CXO
bPNHtI9HXKsiDfrlmbfEmW3eR/t4xGVf2GZhj9QlzmzzJdrHI+7Fhzru+3Tt
Eme2+RHt4/HvT+vfS17dtsSZbX6L9vGIK/5YyXl1Dy1xZps30D4ecc/uWdOz
329LnNnmg7SPR9yAO26cvOjvJc5s8zTt4/E/f+G/K27LnujMNv91nd/H49e/
8te3/e2WRGe2eVHt4xG34uNOpS7dmejMNn9S+3j8vz++ZW6uionObPNR2scj
btxtyb/lqZ3ozDb/TPt4xDW+oXDeG5skOrPNIx/6fTziHh66ufTlNonObPPS
2scj7r3mhev+3j3RmW3eVvt4xOV/9o4+372R6Mw2f1/7eMTdOGHczqXDE53Z
5hu1j0fcgd37XhwyMdGZbf5PL7+PR1ypQwWfbjo70ZltXkH7eMSd+bvY7PzJ
ic5s8+e0j0fcI9+/8eyO1YnObPNp2scjbnytNh+P2pzozDb/Vvt4xH0z7YtX
quxLdGabX33M7+Px139Km98O/5zozDavpn084q7eMaXQoGiiM9v8Je3j8fPN
yWk3Fbyc6Mw2n6t9POJG/Nr8wOLcS53Z5vu0j0dctWrPj65UeKkz2/xG7eMR
l3NWnfIr7l7qzDavo3084rr/nG9fpSpLndnmb2gfj/etxOaJCW6pM9s8Uft4
xH2QrdgrtzVf6sw2/1H7eMT9VnDiwLfbL3VmmxfQPh5x7//affPRnkud2eYN
tY9HXK3aaZ0e7rfUmW0+WPt4xH1cu9FT749c6sw2T9c+Hv/+jNybfHjSUme2
+cmX/D4ecf1rbhpUas5SZ7b5HdrHI27+fe12PJe81Jlt3kL7eMQdWbMwbebq
pc5s83e0j0fchf8NeWDn10ud2eZrtI/H94+PZrS5tGepM9s8+qjfxyPunW/6
VSt9bKkz27yM9vGIe7lxj/2PZS51Zps/q3084s5VmfhYp4tLndnmE7SPR93e
03+M63NDkjPb/Cvt41HXPdZ0zbCCSc5s8wuF/T4edRlftDo8plSSM9v8fu3j
UXfzByP+GVsxyZlt3lX7eNRNfey+4u/WSnJmm3+kfTzqUv7Xt/XbjZKc2ebb
tY9H3eJsL6e+8kySM9v8Ou3j8T/fW6cfaNs1yZltXF37eNQ9knvZr7VfS3Jm
m7+sfTzq9i1rePiOwUnObPN52sejbk/j8oX/HpPkzDbfr3086jZ3W7x064dJ
zmzz3NrHo+6nb49Nn7YgyZltXlf7eNS1r34y2ml5kjPbvK/28ai749dZq0ut
TXJmmy/VPh510+p8e+no1iRntvlR7ePx788Lt2+etj/JmW1+q/bxqOux/4YS
jY8nObPNG2kfj7qXT2TPdz6S5Mw2f1v7ePzr69Jq7uz/JTmzzTO0j0ddk4Jl
fqibK9mZbf5bIb+PR92MZsO2HSmY7Mw2L6Z9POq+7vJsv76lkp3Z5k9pH4+6
FyuP/C1nxWRntvlo7eNRNypl5T1TayY7s80/1z4edX3qvl+7WMNkZ856eWX6
fTzq8rcb9+Dcp5Od2eZ3ax+PupbHCuUr3iXZmW3eTvt41D04d/DhD3slO7PN
J2ofj7pb10Xn3Dgg2Zltvkn7eNTtuH/s8/3fSXZmm/+7ye/jUVfpticqHZ+c
7Mw2r6h9POoa1iqVt+GcZGe2+fPax6Ou82vfX7ckKdmZbT5d+3jUfRYpWyjb
p8nObPPvtI9HXd2tnz7V9qtkZ7Z5Nu3jUff3IzevXboz2Zlt/pD28ah7t8yi
Dud/SHZmm/fSPh51a93+mnVOJTuzzedrH4+6/xb80XH4uWRntvkB7eNRV/C6
O75bfzXZmW1+k/bxqDuUd8TEf/OkOLPNnfbxqGu7s1xKxSIpzmzzN7WPx3//
s7nLdb47xZltnqR9PP79KZkj/7gHU5zZ5j9pH4+6exuf6JbxSIoz27yg9vH4
6+di9wf2N05xZps31j4edd2WVOr31zMpzmzzIdrHo+7TCwfr5u2a4sw2/0T7
eNR9WPDnKXe9muLMNj+10e/j8df/76vfrDIwxZltXlz7ePz99ca6SN3RKc5s
85bax6Pu95x1cjSakuLMNn9X+3jUrZnUZ23TOSnObPO12sfjr48j7xRvmpTi
zDb/82O/j8dffwcm3d9gVYoz2/we7eNRV/bbmWdrb0xxZpu31z4edYuWzunz
wI4UZ7b5JO3jUbey7vBPih9OcWabf619POqe6n/H5zecTHFmm1/s7ffx+N/v
R9UmZv6Z4sw2f0D7eLwfb46ptvNyijPbvJv28ah74rMvPkm5cZkz2/xj7ePx
v/+be988+rZlzmzzHdrHo254t/LN25da5sw2z659PH79LvLKmxXuX+bMNq+h
fTzqXqm9aOy/NZY5s81f0T4edZdXP/jBxvrLnNnmC7SPR93dk3pOfbfFMme2
+ffax6OuwI0TPmjUYZkz2zyP9vGoG/jLoQ+v77nMmW3+qPbxeP/G9Ju37o1l
zmzzftrHo+7xWsNXvzF0mTPbPFn7eNQ93TD3L2XGLXNmmx/TPh513z9w2917
pi1zZpvfpn08fn44Mn3koAXLnNnmTbSPR90/W4ZmL5W6zJltPlT7eNRNL5u4
dONny5zZ5iu0j0ddpMSJgV2+XubMNv/9Vb+PR92go/8OurhrmTPbvIT28aj7
7vuF6ZOOLHNmmz+tfTzez58nlSx9apkz23yM9vGoK9Gl23fpfy1zZpt/oX08
6ia/umpt7f+WObPNzz7u9/GoK5Kj4F9f5U51Zpvfq3086m6447++DQulOrPN
O2gfj79/D0QabCmV6sw2n6x9POrWL37ylcfuT3Vmm2/WPh51214eeebzGqnO
bPP/FfP7ePz8OPfnrZXqpzqzzStpH4+fj17/NOeCJ1Od2ebdtY/Hv/9/NEy6
uX2qM9t8hvbxqPuh0PZPB/RIdWab79Q+HnXzCr9R5djrqc5s8xzax6OuXeuu
pR57O9WZbf6w9vGomz115TsLxqQ6s81f1T4e//u9fWi3Kx+kOrPNF2ofj7ph
67d82XpuqjPb/KD28aj7tcLE+clJqc5s87zax6OuxqFvb7i8MtWZbV5P+3jU
dXzo5QtNvkx1Zpu/pX086hrteuqtD7enOrPNU7SPR92mzu3HHPk+1Zlt/rP2
8fj5INbugZK/pDqzzQtpH4+6m/4t2rtLJNWZbd5U+3i8T307Np/9b6oz23yY
9vH4+/+6I98dyLHcmW2+Uvt41FX4t+HZPPmXO7PNTxf1+3jUVRzbZH3dO5Y7
s83v1D4edRv3jqrx2j3LndnmrbSPx1/flyc+N/PB5c5s8/e0j0fdlqcuP7Kp
9nJntvk67ePxP//TrXf/3nC5M9v8rz/9Ph51zx8udmeep5c7s83Lah+P9/+e
b8uV77TcmW3eUft4/Pzy795/Gry43JltPkX7eNSNS13wXue+y53Z5lu0j0fd
my1m/tJ36HJntvmlrX4fj7qvUove+O7Y5c5s8we1j0ddrG+/yx9+uNyZbd5D
+3i8r3UvfzV/3nJntvlM7eNRl5hxvnNS8nJntvku7ePx9+f4hfuWr1ruzDa/
Xvt41OX84pG7M75c7sw2r6l9POp+eetCq/Tty53Z5q9pH4+5PE2u9lj2/XJn
tvki7eMxd6zCoE4Jx5c7s80PaR+PuW8/HlNnVuZyZ7Z5Pu3jMTdw9qO5J15Y
7sw2f0z7eMytOb1605Dsac5s8/7ax2OuQubF3i/nS3Nmmy/TPh5zU37IW+CZ
ImnObPPjUb+Px9xf3/yZVKtMmjPb/Hbt4zHX6/N5de58IM2Zbd5M+3jMrf8k
367/Hk5zZpsP1z4ecxlb7+v6Y/00Z7b5Ku3jMZe3yuF/Pn0yzZlt/sdmv4/H
3MjO2aZObJfmzDYvqX085h7+b8jD3bqnObPNn9E+HnN3Fb73j2q905zZ5mO1
j8dc6du2J+cYlObMNl+vfTzmTu9/eMiud9Kc2ebnZvt9POYWr6ve/eNJac5s
8/u0j8fcy1tGPt95Zpoz27yT9vGY6zvuyKC7EtKc2eYfaB+P//na/pN2PC3N
mW2+Vft4zH1T653r532e5sw2v9zX7+Mx17Bg5cHtNqc5s80rax+PuddnL7q9
wO40Z7b5C9rHY67a0CGHN/+Q5sw2n6V9POaS2nfY0v9kmjPbfLf28ZjbeWT/
sXv/THNmm+fUPh7/9Te+fd++/6U5s81raR+PuRVvvd5yffZ0Z7Z5b+3jMTe5
5ualBW5Md2abL9Y+HnO19wyd1S1fujPb/LD28fif76aj5Vfemu7MNr9Z+3jM
Hepc4tkcRdKd2eb1tY/H3IILg+5uWSLdmW0+QPt4zLVe/cCUOaXTndnmqdrH
Y+6eur3n/V423Zlt/stMv4/HXJM/X3+qSsV0Z7Z5Ye3jMXf2Uo+EQVXSndnm
T2gfj//6XYbO21gj3ZltPkL7eMy9HznlctVJd2abf6p9PP76a7NzTLPH0p3Z
5mf6+H085g7f12HAxEbpzmzzUtrHY+7+H1fduvuJdGe2eWvt4zE3Y2+OZ295
Ot2ZbT5O+3jM3fTci01atE13Zptv0D4ec1V2Xf/7+x3Tndnmfzf2+3jM7X7h
32rbuqY7s83LaR+PuZOvPVf5+p7pzmzzztrH419f9Wd/qvNKujPbfKr28Zgb
V+jiI2/1SXdmm3+jfTzm2g5o/2TqW+nObPMrJf0+HnO5fppS8MTgdGe2eRXt
4zH3yc+fTCg8It2Zbd5T+3jMfVBz17qm76Y7s81nax+Pua82/7P47fHpzmzz
PdrHY+7cuBqPp05Od2ab36B9POZu+WLO7B+npTuzzWtrH4+5Peuqpt00K92Z
bf669vGYe7xC9iE15qc7s80TtI/HnPshf65uCenObPMftI/H3I5jXZ+ckJzu
zDbPr3085t778FKrT9PSndnmj2sfj7nfP/6pyE8r053Z5gO1j8fc8MM3zb3+
83Rntvly7eMxV2nq0F/LbUh3ZpufaOj38fj7s+1DkeZfpzuzzYtoH4+5Zfkr
rnl9W7oz27y59vGY+y57xyYf7Ex3ZpuP1D4ec+kHP5/7yb50Z7b5au3j8dfv
DPf5nkPpzmzzzBJ+H4+5Hut+mh07mu7MNr9L+3i8T6XHN8p7It2Zbd5G+3jM
NSr60Nqyv6c7s83Hax+PuVIv7Pq3XiTdmW3+pfbx+PXx8QbZOvyV7sw2P/+3
38djLq3XOwfeuJDuzDYvr3085nIUGPDW2MvpzmzzLtrHY25DZu6Tc7NlOLPN
P9Q+HnP/PlK69IobMpzZ5tu0j8dc9W2JD2zJk+HMNv9vu9/HY+7Xk8PyHLol
w5ltXlX7eMxt7D9xze+FMpzZ5i9qH4+5mhdW1fz3jgxntvkc7ePxP3/fg+/f
UCrDmW2+V/t4zBWcvndFwXsynNnmubSPx9z4paPTSpbPcGabP6J9PObqTd4x
vHylDGe2eR/t4zH3xA+j76tWLcOZbb5E+3jMHV3zXuIjNTOc2eZHtI/HXMe8
af/Vr5vhzDa/Rft4zA3tuPuBpvUznNnmDbSPx1zjk1893KJxhjPbfJD28fjX
P61DiVbNM5zZ5mnax2Pu3VteO9r66Qxntvmvf/l9PP77r/puYNu2Gc5s86La
x2Pu0pzG59p2zHBmmz+pfTzm/lmY0bRt1wxntvko7eMx92iX74e3fiHDmW3+
mfbx+NdX5Z2Pnu6V4cw2j2zz+3jM/fLYmPeffD3DmW1eWvt4zN0wMrlbk34Z
zmzzttrH4+fj/0PTXYdVsXVhABcbuxsLu1vM1waxO7ALW7E7sFEBFUVRUQxs
hdN9ZhQ7ETuwFa/B1EFMvr3X9/DnPOM9zszee737d5979zpnrtR1WSKyr7Pv
byOPp+P0wMWWdqsTkX2dfV8kj6fj772E1s3XJyL7Ovt+xmHucZYfo+rtr7sl
EdnX2ffrk8fTcdTr1LvK4YnIvs6+P448no5Wx6XiJXclIvs6+/5u8ng6tngn
1cq7NxHZ19n3b5DH0xF/9331zAOJyL7Ovp+1mHs8HXmWlcz3OS4R2dfZ91uQ
x9n3m1P0wZP4RGRfZ9+fRh5Px4jfe8KunklE9nX2/VjyeDqCBwfXNyYkIvs6
+34KeTwd52Lam+OMici+zr6fnzyejlIvkhtttyUi+zr7fgfyONufl3mzc7E7
EdnX2ffnkcfZ/PPzfT8uKRHZ19n3T5DH01GrTn/fntcTkX2dff8FeZzVf1fl
AU3uJCL7Ovt+cfI4+353u80uk5KI7Ovs+z3I4+kYXGfx8t+PE5F9nX1/OXmc
+W/3tKWvXiQi+zr7fgJ5nM2vN3emXnyTiOzr7PsfYrnH09H86fDAYx8TkX2d
fb8CeZw9Xy/+3RKRfZ19/yQ/b9VLgqnQwY+TpET8vz+xhAa/jUe6ehKRys93
ySXB62/CoGq/EvGT/n9RCetzt/v1918iSvF+pnkk2IvniH6aS4fG1O9QwtAW
Z+oZ8usQyPuh5ZNwevtH4/bCOkym/goSDg4MajOlhA5r+Pnr3hK23040diir
w346n1mC37gd9UtV0sHEz3srKGHfhsP7P1fVIZnOg5JwJWV9XldNHb7y82IK
SxD/vp25o54O+aj/sYQ+D8fcndhYh+q8P2pRCebe+xu1bKFDB+qfKCF2Sdut
edroMJz3Yykuwbrj5YcHHXSYT/0a2PNk1MDRLjqE8/PcS0po2jAheq6/Dqfo
fEgJme99pPa9dUji58eVZt8rs2DP/AN0eEXnS0nQzSp79P4QHX7x/1+9LPu+
y1782z9Sh9LUT5k93/qMUZPG6tCE91stL6FMtRyu+pN06EX9myQ8qLCrujJV
hym8v0tFCbnmBmw1z9JhLfV/kDB3iCVz+TwdDvDzZH0kXGq9bAYW62Cm8yYl
FHLWeO+1Qof7/Dy6Kuzvu9Jn4qU1Onyj8y0keOaGfV63QQfqv15NwvRycxZ3
DdPBl/ozS1g5LKJwzggdOvL+rb4S3nmvOuvepcMI6gcl4Wyf24NX7NVhAe8X
U1NCwvoi+fwO6hBB509LyDH0/iUlTofT/Hza2hJ6XTi59Wy8Dpfp/EoJPa5U
HTv5jA6v+Xk4dSUUrXC9o0+CDr/pvAwJWxc0rv/AoEMZ3s+9ARvfL69rhFl1
aEr9niU0ezetAVw69Ob94xqx8Sk8tIt6UYdg6i8lodHMJsHxV3UI5f1nmrDv
MXjd/uG3dDhI51lLmDrjySvvZB0s/LzbZhJenbW0sD3UIYXOz5IwbOrZmGnP
dPjOz9dpIaFTt3Ylyr3SwTuS+1zCvY5f919+p0MN3h++Fbt/obvfvDQdQP0m
JeT1v/3J55sOI3k/Oj8J3iXzn7km67CQ+lVJeLpiWei8DB0i+fn3bSXc6HVy
dsXfOpyh87El9IwvNfdSlg5X+Pm57SWkluiyaXpuPd7QeVwSZizVGYp56/GH
n9fTkX3PGp8yjYX1KBvMfS5hnDhu8MgSejTj/Wk7SZg88dDVv2X06EP9KyWk
hFYfdLiiHlN5f7suEipmTf3Ruaoe66hfBpu/VWTD2xp6xPLz9LtJqLfbb1to
XT2sdN62hO7LHCurNdLjAT+/r4eEf4N/bnE30yOdzveScKjsjMRRrfUoUJTl
eQBbr9W2a5nt9Mzp3OcS5nR+Niiqkx6deL/bQAm/9bfuNuquRxD1w2TjWzt1
6rWeeizi/XV6S+hm21RlfF89dlD/DQnX/3XWMgfqcZafz99Xguvn+k8Rw/S4
Sud9SlhV49rPmqP0eMvPA+zP6tOs0Pr2cXr8pfPCJMxrW29lv8l6lPvIyv1A
CW+ntEx/O02P5tQfW8Iy//KhC2fr0Zf3zx3MxudUYKt88/WYRv242Pp72KHQ
3sV6rOf9eoax9bl9Su46K/Q4RP082PsU8atiXqOHjZ8PPEJCTJmao7tv0OMh
nR8q4e6LQ677W/SQ+PmCQRLKl6/QbWy4HgXDuc8lTMuZ5/t/O/Wo5WTTebSE
rH7JjoXRenSmftsSAtumJ2Tt12MU7983lr3/8js3Nh/WYzH195KgH5BaoPhx
PXby/j/jJbRauT1k7yk9ztF54hLedw3Mqnxej2v8vOGJ7PvMDTUc0+nxjs4j
lZA2+OiOumY9/vHzjSazenmtfPQ5ux7lJ3Ofs/lYf+DlJoIeLaJYngdL8A+2
VNIn6dGP+ndLePnVfLDFdT2m836A01g9s9gDjLf12ED9wiQMH9iocsv7ehzm
/QdmSOh3a2llwyM97HQ+uYQqV/IFNnuuxyN+fvEs9r1ndo678EoPmc5Dk/B5
aUSNBu/1KFSY5fkcVs9aj3xwIk2P2u25z9n4rfZOrP5Njy4zWJ6HSNhjzW0/
IOsxmvqHSgh6rVNKZ+ixhPcXnM/ybPWy4eG/9NhF/cckNDGKX/Nk6XGe9zNY
KGFXs+8XVuQy4Dqdd87yrP3kI0o+A97z8xMXS1DObk0KLmRAFp2vJqG0crnM
i2IGVHjP8nyphPBiS/b1K21Ay5Lc5xIWHM3T52J5A/rzfsPLJRR8mdy0RWUD
ZlA/UgmLNiHgeHUDNvJ+hSslTMyTGFm6tgFx1P9EgjBwc8EN9Q1w8P4IqyUg
T22r2tiAx3R+uoTKfb7vG9/CAIXneagEm6fj+Tt+BhTexn0uofWUpRltOxhQ
x87iaL0EnyN/58V3NqAr9Sdn87dn/RrFexgwhuf5Rgl5DowvsDzQgKXU35TV
hwVZNd/3NSCK5/lmCUP6TVzce5ABF6ifigRnjy//9MMMuMHzPIyt19IeR4VR
Bnyg81vZeimXmrhmnAE5WrBysE1Cm8BcqR8mGVBxIvc5y4NeYufAaQa04nke
LiEqaMHLc7MMGED9ziU8H7sksdg8A2byPI+UsO5VHde8RQZsov5qEgbnfZPr
wTIDjvA83ynh8rHfoS1WG+Ck/iwSIpuktItaZ8ATnudR7PtdFhupmwxQ6TxY
ltc1qo0asM2AIgXZ6+6RcNEcmHQ+0oC6bbnPJcSFRwcX3G1AN57ne9nvjR/X
I3ifAWOpf7qEjjv+jrt40IBlPM9jJKyofdVc6YgBu6lfm4QDj0v1WhRvQALP
8wMsL7I6VLx72oCbdD48W8/H99WpfcGAjzzPY1l9WrVq/iq9AV567nO23/jc
5c8DswGV3rI8PyxhYXr7S/UcBrTmeR4noWXPi9dWCwYM5Hl+hNWPkXUKP0gy
YBb1Y2f7udZJkbWvG7CZ5/kxCWsP/jdo2W0DjlL/N5Z/f9OH3ko2wMXzPJ7V
owV1YnweGfCUzpuXUPveJ5/ZzwzQeJ6fZL8XvvatM9WAomHc5yxPnwekFXpn
QD0ry/MzEvbvjWwc9MmA7jzPz0pYPPiM5eQXA8bxPD/H9lsDvqzzpBuwnPrB
sv3C+iM7OmsG7OF5foG9/67qb7dlGpBI/eQkWJ45Fj7+Y8AtnueJEl5Pudi7
mpcRn+j8egmhv9YFT89jRM5mLM71EgYWGnhF522Ez3jucwl/r66Y9quwEX48
z41sf1lk8IDOJYwYxPPcxPYLi2uv2lTGiNk8z83s9/r2kG5VMGIL9Zdl+bk3
60TxKkYc43lulaAWO3J8iK8RbupnI2FQ3RWf99Y24hnPczvbDxd6Mf95fSM8
dB6+BMOBot19mhhRzJuVK6eENwsnjR7Twoj6ftznEuZ/re2M9TOiB89zN5v/
RU5MSm1vxHjqN8/m97FGg306G7GC57nI6mWTgtuCuhsRTf1qWZ6nby60r6cR
Op7nlySEPVUfPuxjxG3qjyOh4dHotOIDjUjjeX5Zwkm7u1ufoUbkSuQ+Z/nQ
1/zfppFGVH7NhuOqhJndrz8TxxjRhuf5NZZf3TqV/j3BiME8z6+z+XVhSkzz
YCPmUP96th88sXH6jBlGhPE8v8nyqMB/G47MMeI49cuTMGLRs69P5hsh8Dy/
LeFqj7hDRZYY8Zz67bD6HL0ptusKIzJ4nt9l+4sujz4vXmNE8c3c5xI2vn+4
9sx6IxqYWZ4ns/r5+M6U1M1G+PM8vy+hSyvvfcW2GzGB53mKhMept8p12WHE
Sp7nDyS4Z4//OG+3EXt5nj+SsLd7kZxH9xmhp/57bH+/vsLM+weNuMPz/Amr
H8Vu1/A6YsRnOu+f1fOImQ0axxuRuwnL82esHk3HulGnjagylvuc1aO7W+tu
OW9EW57nL9j6OB9dxagzYgjP85cSrtlOTn5tMmIuz/NU9j6zc/8pYDdiK/Xj
lbA7r/S2hduIeJ7nr1kebUioMOaSESL185NwJzHs6MarRrzgef6W5Un5SyvP
3zTiB/UPYN+rSOyph3eNKJGP5fl7CUvOjK39J8WIhq24zyVMuNPrR7UnRgTw
PP/I6nvl+PL+L4yYyPP8kwRHPl34jNdGrOJ5niahq6AbGvHeiH3U31dC7m5f
QnRpRhh4nv/H9pvDYl8/+GrEXeonJOHPxiJHMyQj/uN5/pWNT51V1rIeI/Jc
4D5n33t44xp+P42omsr/cyQJ97Mmvhv214h2PM/T2Xq9M/rHIi8ThvI8lyRM
6jhm3O48JoTwPJcl9I+Kr6z3NmEbz3NFwvHUxc3uFTbhBPULZvmZUeLA1+Im
XOR5rkm4sNoSlL+MCS+pP5GEvp9PhvhWMCGT53kGm6+zaqR2qGxCyY3c5+x5
SsyIG1bdhEZGNl0yJRw77bDPrWVCT57nPyU0ThnecEs9EybxPP8l4UfGqozD
jUxYzfP8N/NIn9llLc1MiOF5/od932eTI++0MsFI/YfZfJx9bPz7tibc43n+
j9Xf01O3/uxowhfqd8Tq5U+pcJGuJuRtxH0uw7Jn+edq/iZUG819LuN0WI/K
LXuZ0J7neS4Z4tmIs/79TBjG8zy3jHxHo6JGDDJhHvlcxqa3Ox9NH2bCdvK5
jA0Xrs5bHmTCSfK5DMFn7rStY024RD6XkVjsui1mogmp5HMZl9sVDT4VbMJP
8rmMQ9VXzzbPMKFUHu5zGf3KD0lOmmNCY57nhWTs7nY7Inm+CYE8zwvLKB3j
e/rlYhMmk89lnHi9q+rn5SasIZ/LmJYwQlVXm7CffC6j6fyE6v/WmWAin8sI
n5RyPt9mE5LJ5zLa7/wbXWybCV/J5zJqvZiWWi7ShHznuM9lXNcGhlaNMqH6
C+5zGUHj1XW195rQged5GRl5l2141/CACcN5npeVUWV617jmh02YTz6XMalJ
sNPvmAnh5HMZ9Q7V8+tw0oRT5HMZsaOuFu981oQk8rmMjLeLArslmPCKfM7e
b828tz0MJvwin8s4PFx9GmAxofR67nMZyyc0axroMKEJz/MqMvTTp6YFCib0
4nleVWbeu5MVmGTCFPK5jOfJ+xcHXjNhLflchrfm3b/nLRMOkM9lrN7ff4v/
PRPM5HMZbYQTvt0fmHCffC6jfxP/Kl2emPCNfC6jYeSUFR1fmJC/Afc5m18j
O7Rr+9oE3yDucxkRb3KOavnehI48z+vKaN3ne2rjNBNG8DyvL8P/YKukul9N
WEA+l3H+ZIlCvpIJEeRzGVd9rKaKmgmnyecy9oSOSyqZacJl8rmMQi3RsuAf
E16Tz2VUmLHVO2cOM36Tz2XIzZZ3zsxlRplc3Ofseed3e/ktnxlNeZ43Z+P3
pdLLtwXN6M3zvIWMtc3adn5c1Ixg8rmMKFuy982SZoSSz2WMv12utausGQfJ
5zKmhne7nlDRDAv5XEb8ry3CkSpmpJDP2XpI8/GJ8jXjO/lcRi/vlq/W1zbD
+wz3ORufj7nyLaxvRo1n3OcyAj+6oiY1NgM8zzvIuNEjZvOg5maM5Hnekc3/
6jfedm5txkLyOfs+M0OPNm5nRiT5XAYyMm5UghlnyOcyvKYFjfDuasYV8rmM
J4Hv+np6mPGGfC7jwx/xzOtAM/6Qz2V8t9ebe7OvGWVDuc9lzD/c/4BxoBnN
eJ73kPEqdkqTQ0PN6MPz3F/GuU2HGmweacZU8rmM/fka7Zg7xox15HP2fCe6
jRk+wYxY8rmMd7dLR2GKGVbyuYwhjpRmtaab8YB8zr7nzoS2hWabkU4+lzGr
d+oZOcSMAvxfZ/eV8flS+MZHC82oOYL7nM23C+oN21IzOvE878/m17GOS2NX
mhHE83yAjJkl43asXWvGIvK5jAZ9epeatMGMHeRzGV1Xh3j12GLGWfK5jH3G
ziNqbzfjKvlcxvBn3yrm32HGW/K5jHKm+J5pUWb8JZ/L+J1+4O3VvWaU8+I+
l/GisNen+ANmNOd5PlLGvAW5hm04bEZfnudBMuYGP2g28ZgZ08jnrD56H1vW
6aQZ68nnMkaNPtLI56wZh8jnMsvHrL4/L5hhI5/LuLfqv+cP9GY8JJ+z+nl+
18MLZjMk8jl7v8H12ofZzSjIP98EGU3uvSw6yW1GrSfc5zK2THzZv8MlMzrz
PJ8kY3Tj4Vmlr5oxiuf5ZBktW66s+P2GGYvJ5zIaDVt+/PIdM3aSz2UUHb72
4IH7Zpwjn8tY+tyZa/4jM66Rz2WkTx77JOCZGe/I5zJqjI6qWDnVjH/kcxlK
vq23lTdmlF/DfS4jMjzk+5UPZrTgeT5LhvnXwlUxn83ox/N8tgxj6ysrZ30z
Yzr5XMbBEpFfIZuxgXwuY2xbr5vFPWYcJp/L+A/+5d9lmmEnn7M82RPxWP/H
jEfkcxlvd+bLuz6HBTL5XMbQWS+ODcptQSG+3V3I7qOdoXp+C2oP4z5n45Fv
QAu5oAVdeJ4vZtdHA2u6i1owmuf5Evb9Hg3etK2kBUvI52x9dT8wckRZC3aR
z2VMWdbnUM2KFpwnn8t4+SpqiFzZguvkczY/LseudFS34D35XMaD0dFlN9Wy
IIt8LqOv+7TvgHoWVOBxvlrGm3e5j1RoZEFLnudr2Xo5lbzzXVML+vM8D5Vx
Ibl9xpmWFswgn7N6mXPerfltLNhIPmfjeeVA6XYdLIgjn8tICUtL9upsgYN8
zv6+o2u8rnWz4DH5nNWDHpHHtgdYoJDPZZzc0cU+sLcFhXn528Lydf3F7mX7
W1DnEfe5jMq523V7PsiCrjzPt8r4+/yRKXaYBWPI5zIW2oWD44MsWEo+lzGm
te9P37EWRJHPZby+Xuf6hwkWXCCfs7y+/7vwiSkW3CCfywjdc+Vq8HQLPpDP
ZSzppM+oPduCHHy67GT17PWXmE8hFlTkw7uL5fnsGEP8Qgta8TyPYn8+Ka3r
5KUWDOB5vps9f3yOnr4rLZhJPpdx314w6fUaCzaRz2VUimpuPLjegiPkcxnN
j8VVGrnZAif5nH1v/9W/Sm+z4An5nO2fBE/f5AgLVPK5jC5+jSps22VBEc7V
AzIeOweM6hFtQd0h3Ocy/vlvKZ1jvwXdeJ7Hsj9v+NvdGmvBWPI5W89XH38L
OWLBMvK5jFUNOhWuF2/BbvK5jM6Lxx57c8qCBPI5y/dqY/R7z1lwk3wuo3H4
pLb9Ei34SD6XcSbP/jZ5jBZ48e39cRmzrXUTbRYLKvHteDyrxxf94uY4LGjN
8/wEe/9qkncNwYKBPM9PyghxLf7y+JIFs8jnMgrP+NF961ULNpPPZdx9tad8
x5sWHCWfy7jtXDlFumOBi3wuY2V4SoMj9y14Sj5n9e+Se+agRxZo5HMZTvO0
WrmfWVCUb18S2H7nXOYIw0sL6vHtRqKMP/d25Zv0xoLuPM917Hu1mtC45AcL
xpHPZbiehSWLaRYsJ5+z+nGsxfc5Xy3YQz6XsWjixg0+kgWJ5HO237kbH31D
teAW+ZzNjzBHjcU/LPhEPpcxscr3Br6/LcjJy72V7ZdzTki4888CH16ebWz+
7Ox4YWlOK/x4ntvZ9yl9um6NvFYM4nnukLHVeaPKHW8rZpPP2f7h+JUdiwtb
sYV8ztZT8qXVVYtbcYx8zvK6adrna6WscJPP2fc9MOLe3HJWPCOfy1jzsEPz
cpWs8JDP2f41zFbCXcWKYnw6X2K/P8Aze7KvFfX59Eti+8+zJQMK1raiB8/z
y6we52sXm1DPivHkczb/zJEhQxpZsYJ8LuN9VpuLP5taEU0+Z/WpwKjIgy2t
0JHPZWjfKr7o1MaK2+RzVo/PxB5/196KNPI5y9vG3t82dLIiF+f5LfY9+q/R
1e5mRWXO6dsyrPfqZFzzt6INz/M7bP86urZlWi8rBvM8vyujasThTO9+Vswh
n8sY+dliPjXQijDyOduPPo/yBAy14jj5nO133MN1n0ZYIZDP2Xx+Xuf7htFW
PCefywgeX/eU73grMsjnrB7PXvVOmGRFcc6PxzJWFOx9cPRUKxpwLjxhz9vQ
9OjnDCv8eZ4/lZHf+Dpi9xwrJpDPZXybnX6tyXwrVpLPWd6XzBt6c5EVe8nn
Mk4FBNgnL7NCTz6XMSL26YKslVbcIZ+z/cnOl+f3rrXiM/mc1d/ti6c13WBF
br5dey2j1acbx65vtqIK3169kfH09a9x47dZ0Zbn+VsZtlP1YjMjrBjC8/wd
89folaMidlkxl3zO5nPuMgdqRluxlXwuw7Gr7Gh7jBXx5HMZPt+OHeofa4VI
PmdeevV64oc4K16Qz1m+1fp+aulxK36Qz9l4TU8PKXzKihLUvoPV6y75HIfP
WtGQjvNmedFk+ObmCVYE8Dz/KiP5WO7Hl/VWTCSfs3z62+jkMLMVq8jnMgps
+Pk7zWbFPvI5m98LNt5f6rLCQD6X0Vv6Ub/ARSvuks/Z/qXw3Pwxl634j3wu
49LNYlPrXrciD1++qoykCn8CLbesqMqXm8bqyaNBiT3uWdGOLw8PG5/rbfY/
SLFiKM/zDDbeZ+/mn/DYihDyOfueNVr/+v7Mim3kcxkXr+yYszzVihPkc5bn
pbym5XtrxUXyuYxxq+M/7vxgxUvyuYwfk46m+Xy2IpN8zvZDJcrPOfnVipL8
8f4yj1yqs6yZZEUj/nP/2Ho6rHo7VCt68jzPYvuxizGVu/+wYhL5XIHUGJbb
v6xYTT5XcPWl1+Mh/6yIIZ8reHQh1/KXXjYYyecKNi2ZfGxSHhvukc8VVPzp
P+hLfhu+kM8V7H1zc1NIIRvycm7lU/D+XvEuP4raUI3zKD/7vcFtQ1eUtKE9
z3NvBZ3/mxzgVdaGYTzPCyjI99cQtaGCDfPI5wpqpvkHe1e2YTv5XIHb01HY
Vs2Gk+RzBZ3G2g4VrWnDJfK5gsA+z/LsrGNDKvlcQepjl1KygQ0/yecKJuXd
PGV3YxtK8e1kcQWGu0PGl2luQ2Oe5yUU1KkQ8G5PKxsCeZ6XVGCyr/papq0N
k8nnCl4vLb9yTwcb1pDPFbzz9ttdurMN+8nnCvTFfrWI6maDiXyuoITv6lEl
AmxIJp8r2Hr5Y8HIXjZ8JZ8rODqzf9fC/WzIx+O3goIrK57nDBtoQ3UelxUV
TAg8EZh3qA0deLxVUvCzfEqF0BE2DOd57qPAp+qq+X9H2TCffK4gdu3VwUvG
2RBOPlewYNAdlzLRhlPkcwVvYxITZwbbkEQ+V7CmT2TDj9NteEU+Z99zwJZm
Y2fb8It8rmDLCrvwOMSG0ry81FDQfE/3J/0W2tCEl4OaCi4M6bH06hIbevHl
W0vB9wkvjnZcYcMU8rmCiKG1hhtX27CWfM6+n7XLnvrrbDhAPlfwJW//MXEb
bTCTzxWEnpyZUCbMhvvkcwXdfpm2bd1uwzfyuYLLAX3UrEgb8vPhaKRgeXKf
9/OjbPDln6+xghcXH439FG1DR/66TRRMaZ93ysj9Nozgj9dUwZm+vzJuxdqw
gHzO7v++VwJHbIggnysIaXnSmnDchtPkcwX/vT74pdopGy6TzxV0TLl7cudZ
G16TzxVUSQmScybY8Jt8ruDY3rGX5+ltKMM56Kdg0O3MGm9NNjTled5GQYVC
3YsNsNnQm+d5WwVr34zf5HbaEEw+V7Dj5sywhqINoeRzBUqbdeX3J9lwkHyu
QN1+sUX+azZYyOcK9lQIeLHgpg0p5HMFB2s0Lfbmjg3fyecKdr6Nudf7vg3e
fPvcWcHTFUd8LA9tqMG3u10UGAtP/lH9qQ3ged5VwbC4rNHbX9gwkud5N/b+
LSMG/Hhlw0LyOft9e5P7497ZEEk+V5BQyuv19Y82nCGfK1hY2md5s/9suEI+
Z/NvfdzRmG82vCGfKxhd4cyInLINf8jnbP6GDj04TbOhLN8e9FLwbbgw+94P
G5rxOO+tYHCjPHda/bahD4/fPgrar+9sP/DPhqnkcwUZd3a0ypnTjnXkcwVd
F5boFJzHjljyuYL59149vpnfDiv5nNWHBmX+NS5kxwPyuYKmV5N1u4rakU4+
V1D5fqOMjBJ2FODldLCC+3N7XhtRxo6avPwNVXDY2qGuo7wdnXi5GqbgvLF2
+co+dgTx8jKc1btxvntXV7VjEflcQYHTveNf+9qxg3yuwDLP3bVzbTvOks8V
LI6InhtXz46r5HM2v69KDbwa2fGWfK6g0qOPS8Y1teMv+VxBVvDuwe4WdpTj
02WsgtyVywk+fnY058M7jtW7rWH25e3s6MuHY7yCqX75/Z92tGMa+VzBqYNn
J7TqYsd68jlbr3V2FdnV3Y5D5HP297d9HJgeYIeNfK4gZ+2osr162/GQfK7g
ZYsPC+L72SGRzxWkx36Y4DXIjoKcv1MVdNiV8CZoqB21OFenKejSfLxsHGFH
Z57n0xV4RZXYWXS0HaN4ns9Q4HG+ujR1nB2Lyees/px7t1GcaMdO8jlbTwPa
PC8fbMc58jn7XuG/hZDpdlwjnyu43ra73/VZdrwjn7Pxrta0c9UQO/6Rz1m9
zPHs+aIFdpTn2/t5ChxbR+a/vdiOFjzP57P5Fnz7SvXldvTjeb6A1bPGfcou
WWXHdPK5gq9ztZ+31tqxgXyuIO7cy9nVNthxmHzOxjPId9HCzXbYyecKqn14
VfT6Vjsekc8VfDjRsH2lCDtk8rmCkhm1fs/eaUchvh1ariCt9Mfe4m47avPt
ywr2/TtvaFpynx1deJ6vZN/jZOVTkw7YMZrn+SoFtWbe0hsP2bGEfM7y9tjJ
AXmP2rGLfM7Gc9Tt0KHxdpwnn7O/P2qwf/wpO66Tz1m96DT8kOesHe/J56z+
BChh3RLsyCKfK9i3pX2BXXo7KvByv1FBwMP+Pm9MdrTk5XmTgtVyQFIjmx39
eTndrODs3o5Zy512zCCfszxc2uvONcGOjeRzBTf9tjQtnWRHHPlcwblZxeuO
v2qHg3yuYP3xv4azN+x4TD5X8G988MMft+1QyOcKNpafGtYl2Y7CfHlEKBjQ
uvyDbQ/sqMOnc6SCURWjdI8e29GVT78dLK8qKDWrPrdjDPmc/fOrejealmrH
UvI5qxcbHDcT39gRRT5XEDwp6N/P93ZcIJ+zvO3S5UrnNDtukM8VzOwQ5rvl
ix0fyOcKyk7tXebedzty8J/bqyDHjbjYMoodFTnP9yl4M/aoY5THjlY8z2NY
Pa84fe6RTDsG8Dzfr6DU+yK2T7/tmEk+Z+O3+/S+Bll2bCKfK9jsNbRoSE4H
jpDPWX5+r1vRmMcBJ/mc1d9ycGbmd+AJ+ZytnybnPe0KOaCSzxU0SY1IWlXU
gSKcM0cU+Dv+1BVLOFCX8+Oogv2jCtfKVcaBbjzPjyn42/2ZpVt5B8aSzxWc
1pa/3VDJgWXkcwWznxU4eqWKA7vJ5woixxz6ldfXgQTyuYJPLwd87lHLgZvk
c5a/p9vO2VjXgY/kcza/Cs/bdrmBA158+3eWrd+uxTrnbuJAJb5dO8fq25qG
27s0d6A1z/Pz7P7XN3PXtHJgIM/zCwr6nej+1dnGgVnkcwUNLs/N+tXegc3k
cwVD+i8/3bqTA0fJ5ywfA1Z+m9/VARf5nK3/Y+HXLvRw4Cn5nOVH/6vtvvR0
QCOfs/1DA/jX6uNAUR5vJgVjixf5Mq6/A/V4HJkVrLzVq/b+QQ505/FhUbCk
WrE/D4Y6MI58ruDj9XnTiox0YDn5XMGchVvn+I92YA/5nO2nr4cUWTPOgUTy
Oas/Ezr0sEx04Bb5XAHu5ykrTXHgE/lcwdDDb9fUnu5ATl4O3Ap69fqybsws
B3z48hUUbPdvXXX3XAf8+HITFVzLejnk5nwHBvHlcVHB5wcZNbwWOzCbfK6g
WeV921stc2AL+ZzNv7ovImasdOAY+VzB0jaP6x9e44CbfK4gakvc+AfrHHhG
PmfzO3Bg0/ybHPCQz9n7xOXY3y7MgWL8da+z8Tl/KXb2dgfq88e7werHOl37
uEgHevCfu8nyo8H7BSm7HBhPPlew6uQc/zzRDqwgn7P1Kc0wtIpxIJp8zvb7
Sro9+KADOvI5y7edJcbsPezAbfK5gpFn/ou5dtSBNPK5gvLFIuZlxjuQi/Pt
voLkzWU+1D7tQGXOrRT2vA+ilaHnHGjD8/yBgsxTdfdvSHBgMM/zRyzvjW9T
9XoH5pDPFVzc99T5xuRAGPmczTelhl9RmwPHyecK5vZ73qe90wGBfM6+V5uS
WVMFB56TzxVMb/yu1+5LDmSQz1l+xY9vIV5xoDjfnr5k41PwuOXrdQca8O1k
qoLbFy89KXvbAX+e568UPK/5IKrLPQcmkM/Zet/49evMFAdWks/Z/r6h75s9
jxzYSz5XMG9keIjw1AE9+Zz5qGu32M8vHLhDPmf71bJBwSVeO/CZfK4g6Wfa
rbbvHMjN4/wjq+/5ct+d8NGBKjx+P7E8GnhxVthnB9ryuExj+f6xzanErw4M
oXba7PmS1qx9ku7AXPI52z9/OJvxT3FgK/mc1XO/B/lrZjgQTz5neXy8kCXw
pwMi+ZzlZYGZuef+ceAF+VxBvY75v0dlOfCDfM7Gp9CPBdacTpSg/9yH7Vfa
9d33Mo8TDelf/7E/v9E3yMvbiQAqBwruHNpmq1HIiYnkc7ZfbH7I7F/UiVXk
c5bfb+cOnF7CiX3kcwV9Aspu3VbaCQP5XEG0dmL8+XJO3CWfK1g21+/R3YpO
/Ec+V9C4fWqaVNmJPHx4fypYcff8vuLVnajKh+MXW8/73GlNazrRjn++3yxv
vWo9GlDHiaH8df8o2Dblx/iQ+k6EkM/ZfsOn57bIRk5sI58z/yxsMuRCUydO
kM9ZPTRcdNxu4cRF8rmKu6VLX/rS2omX5HMV/+62n+rdzolM8rmKFUX7na3V
0YmSnJe52Z/PHBfRtbMTjTgH86jof3JT8XHdnOjJ8zyvirrNnjRb4e/EJPK5
ir5HgtXoQCdWk89VHPkTOEjfx4kY8rmKl+2jB97p74SRfK4ieuh4OW2QE/fI
5ypGtnQ1zjXMiS/kcxWnHBcL+4x0Ii/fjhdW8fHquq2tRjtRjW+fi6hYX6/M
qX7jnGjP87yoirQL4VOmTnRiGM/zYirWVsyZtGaKE/PI5yqu1Nkg7p3mxHby
uYqOWxuMTZjpxEnyOfu974UOXp3jxCXyuYpeGW2Xp85zIpV8riK4482f2kIn
fpLPVdwaeb9cwaVOlOLbjbIq9j6e9KTqCica8zwvp6Jsm2i/VqudCORxXl7F
1d8r2/QKdWIy+VxFUFTD52M3OLGGfK4iaY7NZ8FmJ/aTz1W0Uv28Nm91wkQ+
V1F7hXPD/nAnksnn7J8fN+rM+R1OfCWfq3j/re48McqJfLw8V1VRb0bbZynR
TlTn5bSaivQyR959iHGiAy9/1dl41lkY/uOgE8N5ufJVcf/O1Wf545yYTz5X
MbrZ+WvljzkRTj5XETC//fB6J5w4RT5n43V645a2p51IIp+reJ52eFTgOSde
kc/ZfPI7lDwiwYlf5HMV8/bvTpuqd6I0n371VYQW2hu32OREEz5dGqiQV9n+
bLA60YsPb0MVu1KL/drlcGIK+VzF7aIX9sW5nVhLPldxMP3k8/MXnThAPlex
f1AJwX7ZCTP5XMUf76we1645cZ98zubT09C5D2468Y18rjIvJrZ/fceJ/JzT
LVTssMee+ZLshC/nb0sVX1qNcWY8cKIjz/NWbPwO5prn9cSJETzPW6tYs/PI
9YLPnVhAPlfRIKFvUulUJyLI5ypOh1WcUOWNE6fJ5+x5z1c6Wue9E5fJ5yqW
xk3e1PSTE6/J5ypWvfEu2vY/J36Tz1Xc+1CpbZdvTpThXOioYkRlXf5AyYmm
PM+h4rv6YtkA1YnePM87qeh5LSFyeIYTweRztr49nQLH/nQilHyuIvbe4ROT
/ziZ67nPVRw+9u7kjCwnLORzFXPNlfqG5HQhhXyuYqH/2OhFeVz4Tj5XUWyb
a/3y/C548+2Vv4rjxj5l1hR0oQbfDgWw3/9Wpff6Ii6A53lPFTOHBtTaXNyF
kTzPA1VEFHx2bGspFxaSz9l4VUu7Gl7WhUjyuYrW8RsidlRw4Qz5XEWtw5d/
7/Jx4Qr5nL1fUXuhPVVdeEM+Z/Xl65KL0b4u/CGfqxhTr4TPvloulOXxMYB9
P/2+SjF1XWjGy/1ANl6zqosxDVzow8vzIBUVWroL7G/swlTyOVu/b0J/xjRz
YR35XEXlrmu2x7R0IZZ8rqKU740r+/xcsJLP2frqNv/43nYuPCCfq+g2Ibxu
dEcX0snnKhKbNRq0u7MLBfhyC1Lxa+Lk6ru6uVCTL49RKjIP9oiO9HehE5/O
o1l9W/s+cXugC0F8+o1RMfT0gHlhfVxYRD5X4Xfm8JON/V3YQT5X8br4+/eh
g1w4Sz5X4T25UfSqoS5cJZ+reFJjZ/rSES68JZ+reHOj2vcFo1z4Sz5nz38j
feecsS6U4z83WUXjiCKp0ya40Jzn+RQVn1ZH3p042YW+PM+DVVz+vSl49FQX
ppHPVYhB+eKHznBhPflcxRCl6tZ+s104RD5n9bTgpzIBIS7YyOesPn+d0bPT
Ahceks9VHHgoVvdb7IJEPmf15N+vI42XuVCQ82i2ipB9dW/UWulCLc6ZOSyP
7o/d67PGhc48z+eq+Hv3QuFS61wYxfM8REX9hPr1Cmx0YTH5XEWTbR++ZW12
YSf5XMX2RenDPVtdOEc+Z7+/PGjGf+EuXCOfq3Adblfz1Q4X3pHPVRT8GLcx
JcqFf+Rztp67HY64Gu1Ceb79W6Li7IWATvYYF1rwPF+q4lHJc3vPH3ShH8/z
ZayeD3u1N+6wC9PJ5yruBMmdoo66sIF8zubfLy1yY7wLh8nnbP3k/bN5ySkX
7ORzFVX7las7/awLj8jnLK/2B4UEXXBBJp+z9Xr28fjeOhcK8bgMZePfMfZX
e6MLtXm8rWN/Po/YrqHFhS48jtazvE4cUNPH7sJoHh8bVFz7b7y5kMuFJeRz
9s8PyaX8FlzYRT5nz7/N/+F/l1w4Tz5n412n0/inV1y4Tj5n+Wf9t/vqdRfe
k89VRN2Imm+85UIW+VxFyquSv47cdbF1xn2uosOS7XUj77vQki/f7SrCCpXM
ufKhC/35cgtXsbyoad20Jy7MIJ+z7/lt0/khz13YSD5n+VEkJrRzqgtx5HM2
vvf/ZjV444KDfK6iTFRSrXLvXXhMPlfheyorI+cnFxTyuYrIccLcb59dKMw/
324V+3KVi3r81YU6/HX3qNA9LDteTHehK3+8aJb3pZIfn1ZcGEM+VzHpx+DM
XR4XlpLP2f4lwXBxRaYLUeRzVm9neLWe/NuFC+Rzlsf9eg/p88+FG+RzFZYV
8T4tvdz4QD5neV64WmSl3G7k4ByMVVG6zO2zufK5UZHz7ZCKE/H2+f95u9GK
5/lhFV2u/X1/r5AbA3iex7G8WnUsh7moGzPJ52y9XRWuHCjhxibyuYrh+ye2
Di3txhHyOXverwcHBpdzw0k+V1Hl5JpyvSu68YR8zvYrxkpbmlR2QyWfqyji
CT1WqpobRfh29yR7n65J0zN93ajLt6enVDxcLD9/XsuNbjzPz6hYN75ipquu
G2PJ52y/cXOgO66BG8vI5+z+ipNN1zd2Yzf5XEXJ5g37TWnmRgL5nNWzU3LZ
gJZu3CSfq4jZnXdbXT83PpLPVUw8vuJMgXZuePHtgY7Nj9BJi750cKMSj3O9
ihz373y92cmN1jx+DWw+Nb1V5GxXNwbyuDSy/Gg768XWHm7MIp+z+rH64pAZ
Pd3YTD5XcSbyxbLA3m4cJZ+zfNVu9qrbzw0X+ZxdN467lm+gG0/J5yrGumfK
Hwa7oZHPVWyqiCuXhrlRlJc/B5vv5jr+cSPdqMfLlVOFmtVmwarRbnTn5cXF
8mH0uj5B49wYRz5XUbF56ZTWE91YTj5XseRlVu5SU9zYQz5Xcd4w6F36VDcS
yefsfQpWm31zhhu3yOcqVjZacjx+thufyOdsvU+ZtmVtiBs5+XS5zPJAy11h
1AI3fPjwXmHrv2zQsFaL3fDjw3FVxee8KzoXW+bGIP75rqlI1RY/+bzCjdnk
cxVFi46tdGm1G1vI52z+rexc+ECoG8fI5yy/JzY+s2CDG27yuYr4l34ZvTe7
8Yx8rqJ9ntnfa2x1w0M+Z/P9W+quP9vdKMa5epfl0dH9H1Mi3ajPeXlPRcsm
ho+nd7nRg+d5sgp3tF/U2j1ujCefs/XzxC992D43VpDPWZ78l/Sj4QE3osnn
7P0vfT2X65AbOvK5ioT+QvGncW7cJp+rkFb08z1/zI008rmKLQ1Ovw094UYu
vr1/quJ3x9f9hp12ozLfjj9j3z/ca0b9c2604Xn+nO0PJZ8WWRfcGMzz/AUb
35bdz9zXuTGHfK7ibZ1N944b3Qgjn7P6H6EeXWJx4zj5nL1P/ZiavexuCORz
9vuWsCE+Ljeek89V7Pz2oHm64EYG+VxFvxWbBeGSG8X59uUd298UN/7eccWN
Bny78V6F19DpHyZcd8Of5/kHFTe+mFc2v+XGBPI5m18h55Jy3XVjJfmc7TdW
jbSlJLtBx7Wksfw8dWfM0Qdu0PEqn1VkrCqvm/fYDToO5T8238MCDZ2fufH/
dtjs+fqHTC720g3635m+sjwYcPBy6is36D9v+qZignfqg7Nv3aB/3fldxcVv
XXYt++AGlb90tr+c+zxHQJobVK4kFdX+mXxKf3GDyousIvzf+89vvrkRTz5X
cezBgsnnJTdEWr4q5qcujFymuvGCfM72Rwt/TO+R4cYP8rkK/2/5PcV/ulGC
T+cMNv/2WBu9/O1GQz79fjAP2sqVO/nPjQA+XTJZnt6LGW7NIWAi+VzFg6Si
KyvnFLCKfK7C8WTe0nW5BOwjn6tQTtzsk5ZbgIF8ruLFzWq/eucVcJd8zvab
z1esSswn4D/yOavPM94/K+0tIA/9X+camhYZV3RZAQFVOae9NMwY9KNiakEB
7Xie59Rw5Vpiji6FBQzleZ5Lw9yfe5zHiwgIIZ9r8J99fqB3MQHbyOfsz5/L
cs8sLuAE+VxD6fY789wrIeAi+VxD/v2zfJuXEvCSfK6hYuC+8ntKC8gkn2tY
dKVSWmYZASU5PwpoSA/LCg8qJ6AR50JBDQWL9SziKi+gJ8/zQhr+3MwxpWpF
AZPI5xqON2u0J7SSgNXkcw1xxiex730ExJDPNbRKyremRxUBRvK5htE3L7Y5
WVXAPfK5hjsti9/yri7gC/lcw7cZv1rN8BWQdzX3uYaXKRuW3aohoBrfXpXS
sDDZtqdhLQHteZ6X1tDzyuGt4bUFDON5XkbDseKManUEzCOfa9hR7GBWv3oC
tpPPNTzyubgqob6Ak+RzDT92GB8VayjgEvlcg9+lVflCGglIJZ9rOJinZvHk
xgJ+ks81SKcvqE2aCijF48hHgyFnrQuRzQQ05vFRWUO7kRFdpeYCAnm5r6Jh
5x8loV9LAZPJ5+x5mg3/cb6VgDXkcw1Pu1wpU8RPwH7yuYbkkG5FZ7URYCKf
a4j3evb6ZlsByeRzDQObhW+t117AV/K5hkOdpxbd0kFAvn88MNn4zpgz81NH
AdX5cqutoW7a6SPdOwnowJdHHQ1aejXd0c4ChvPpXFfDSvPzGK+uAuaTz9nz
hrwaNbabgHDyuYb7fVtkOroLOEU+12Bc+WZmBX8BSeRzDavrfbctDhDwinyu
oe/q8W8f9BTwi3yuoeSxLu+a9hJQ+iGfgBpiXXud4b0FNOE/10zDZmV6yJc+
AnrxPG+uYcB44Z9/PwFTyOfs9+odnnysv4C15HMNuunF43MMFHCAfK5hU4eK
wqhBAszkcw1We5LeMljAffK5hiJ/Sq0tNVTAN/I5W38lS9aZO0xA/pXc5xpO
l7xy8uZwAb6cR+00vC3cMlftkQI68jxvr6F2seDWoUECRvA876DhZK2J3V+O
ErCAfK5haVCThn5jBESQzzXsNj38vnOsgNPkcw0vOowM+zZOwGXyOVufnqQs
/wkCXpPPNcgvK/U7MlHAb/K5Bu/MqUv+TBJQZjD3uYZ3nRKWD50ioCnP8+4a
vut/Dk8IFtCb53kPDRsDexcrME1AMPlcg/r7fNzE6QJCyeca5jnrFHbOEHCQ
fK6hVqgwsMwsARbyOZsf7VbOmzNbQAr5XMO6x5NnXpsj4Dv5XEPjbms7VQsR
4P2HB5KGajMffV86T0ANHpd9NbT0m7n4/nwB4PHWT0OviJ7P6i0UMJLHUX8N
9YcuLLtukYCF5HM2/nMyGj1fLCCSfK5hkiOlavOlAs6QzzU0qljqW9gyAVfI
52y8p7p2vV0u4A35XEPM6qel2q4U8Id8riHSb+bcHasElE3hA6yh9fSV8Wmr
BTTj5WCEhuafS5qxVkAfvnxHaqi+udWRPaECppLP2XiW/Rr8bZ2AdeRzDdOm
tMvfbYPA5in3uYbcneuvi9kowEo+11B13sUn0iYBD8jnGoIv5vP23yIgnXyu
YUOmV6mDYQIKLOc+Z+/z1PxT2Sqg5mleADVUqN3EFrBdQCf+uhM1FDgaMiQ2
XEAQf7xJrJ4XXHdTjRCwiHyuwafyjEo9dwjYQT7X8F9Uk4DYnQLOks81lKn7
rK+6S8BV8rmG8B2zmwTsFvCWfM7qxTrt64E9Av6Sz1neJM5bL0cLKDeQ+1yD
51Z6Rvd9AprzPJ+podSGed1iYgT05Xk+i+XHJq9Z3/cLmEY+Z/dXHZ3b5aCA
9eRzNt9Lju23J1bAIfI5y4fvbb3/OyTARj7XcN3YIbZDnICH5HMNewrOLrLj
iACJfM5+f+f9Ee+PCij4iwNOw+e0kDWtjwuoVZf7XEOx8wNDw+IFdOZ5vkjD
zJXLx748IWAUz/PFGvLJStkmpwQsJp9rKBTnPhN6WsBO8jmbP75pFR6eEXCO
fK5hROH5k2ufE3CNfM7yRJqydel5Ae/I52x+jr6x7eYFAf/I56y+vTs6zSdR
QPlk/gFZPhb5VW2OTkALHudrWD5NTzEKegH9ePyu1TByTauaJYwCppPPNex7
VHfuRJOADeRztt4V/R6DWcBh8rmG58Of781jFWAnn7P7W+IXDbUJeEQ+Z+OT
p1KTE3YBMvlcw+3ALpd/OAQUWsp9rmHrgyqtAlwCap/kBUbDGB976F63gC68
XIWx+X2wwpk0QcBoXl62sue/2e2C30UBS8jnGl5X6hSx+ZKAXeRzDUNzlez1
JEnAefK5hiDp0tvaVwRcJ5+z+TtoxNDFVwW8J59r+LX36fEr1wRkkc/Z/G/Y
K7n0DQEV+nOfa1iyzPBk0k0BLXme79IgfKro0N8S0J8PR5SGBc83Lc95R8AM
8rmGT9Z/ZQbcFbCRfK4h+sPG8EP3BMSRz1m9cdd6+y1ZgIN8ruHE8ffF26cI
eEw+Z/Mh44pP2AMBCvlcw5GCD/I8eSigcCYHkoZcnUrcqPlYQJ3a3Oesvv63
afr8JwK68jw/yPJhQrtPwlMBY8jnGir/atapyHMBS8nnGgrnWbgw6IWAKPI5
my8p+TadfCngAvmc5YlBXuBJFXCDfK6hu8cPXV4L+EAbXg3i63cfwt8IyHGY
+1zDWSFz6vO3Aire5RsOlrcvVl6r/V5AK57n8Ro6LF+ae8EHAQN4np/Q0Oa1
XEn4KGAm+ZzlY99vxQulCdhEG2i2P8w7792wzwKOkM81NPPfuOPofwKc5HMN
o/o2qZT+RcAT8jkb32GL1rX9JkAln2vI2j/m6obvAoos5j7XMHlw+qd76QLq
0oaczU9Tow8VZQHdeJ4nauiaWd09RREwlnyuoXev+wsTVQHLyOcaurzp4v1H
E7CbfM72K5+XLe2RISCBfK6hwc41VyJ/CLhJPmf7sbwjpWeZAj6SzzWMm1f4
R41fAryq8AFh+fj38LPZvwVU6st9ruH97Qr7LX8EtOZ5bmPzo8Bav5z/BAzk
5dTO8uzhU12vLAGzyOcazg2oX2B3DhGbyeds/scu75jqJeIo+VzDruf3+tXO
JcJFPmf7tRpNO87NLeIp+Zw9X9QRb2seERr5nOVLj/o6r3wiimZwgGjI2z+5
dWB+EfVqcp9rCL0WE7PTW0R3nudJGkokbX/2rICIceRzls9DEn5ULyRiOfmc
7a+251emFxaxh3zOxnPFgeu6IiISyeca3jSat+pXURG3yOcaDidGFOtSXMQn
8jnb3xX5vXpLCRE5Y7nP2f68n+3WvZIifG7zQGf732UpGWVLi/DjeX6bPe+e
3v/GlBExiOf5HVY/j9d/d7ysiNnkczb/Ty86/rWciC3kc1Z/jjfv3ryCiGPk
c1a/o6deXFpRhJt8rqH88oo+QiURz8jnrP72GTgkb2URHvK5hsf5S87oXUVE
sYXc5xoyjk0cs7OqiPrH+ALR8KxcYOMn1UT04Hn+REPCiFsvfXxFjCefs78v
SJo2sYaIFeRzDSlFHCkna4qIJp+zPJ7csuL3WiJ05HMNq/pM6NS8jojb5HPm
EUNA1yV1RaSRz3neffd11hORy4e/sIacp0e89WogonJv7nMN/QtGrurRUEQb
nudv2P4yIjozrJGIwTzP37L1VGlR/7uNRcwhn2tIimq6sWRTEWHkc1Zfnt3d
N6yZiOPkc/Z97g7dur+5CIF8rqFh/1sjX7UQ8Zx8rmFwu1b5fVuJyCCfs/sz
Y3ZNaS2iuMZ9ruGS49+fU34iGvhyn7P8zTOt27c2Ivx5nn/REObzalqTdiIm
kM81ZD6dMmt+exEryecazhTJ28/UQcRe8jmbD9svFvnZUYSefK7Bt86Rs+06
ibhDPmfz5+zpOqs6i/hMPmfzK+1NqNBFRO4D3Ofse53qY8/ZTUSVmzwwNfQw
q8nduotoy/NcY3558fTKxh4ihvA892hY/jpPzDV/EXPJ5+z5N6/sVaCniK3k
c7Z/29fjea9AEfHkc7Zfezil5/ZeIkTyuYb1f9/tvtNbxAvyOasH9y8JRfuK
+EE+Z/OrWKEb/fuJKDGf+5z5YtHFxB39RTQ8wicgq++ur4vvDxARwPP8H6tv
cZGVSg4SMZF87kGjJ/pDgwaLWEU+96Bk+VFeUUNE7COfe1C+fETnB0NFGMjn
Hti2DhxXariIu+RzD35XPzt68AgR/5HPPegfEdcmaqSIPBX5D3pgXe2npQSJ
qBrIfe7BubhF20uOFtGO53l+D2rGjc8zaIyIoTzPvT2IqZMVtHOsiBDyuQfe
bwbvSB4nYhv53IOvIVOPF5sg4gT53INua7G330QRF8nnHuzQv5oWPknES/K5
B0/P9K1we7KITPK5B/EFd54qGCyipMJ97kGe+RfKBk4V0aga97kHW9ecnbR5
moiePM9LsPdJDo+8Ml3EJPK5B54co/bnniliNfncg8Onym/oMktEDPncA69J
t/usmS3CSD73oN/VFR7nHBH3yOceBE5ruOL3XBFfyOcetE19/8Zvnoi8Mdzn
HmiWk7UWzRdR7ToHJnv+sFWB+gUi2vM8r+jB7Xcz+kgLRQzjeV7Jg14DFzVu
uFjEPPK5BwMmHpWmLRGxnXzuwewjmZHxS0WcJJ97cGnf8mLvlom4RD73ICO5
6ZwqK0Skks896HK/6rmglSJ+ks89CKna90b0KhGlQrjPPXjcyX0lZbWIxjzP
a3gwybT0SNG1IgJ5ntdk3y/nutG9QkVMJp97MOb46x8b14lYQz73YInP3pCL
60XsJ597UDjt/I2/G0SYyOcePFtTL1ebTSKSyecedJxQrOKCzSK+ks898M0z
pcSFLSLylecB7EGBN00+fw4TUT2A+5z93sxFh2psE9GB53lj9rwV2rccu13E
cJ7nTTw4PW7T6X3hIuaTz9nzXxidlRIhIpx87sGixUnNi+wQcYp87oFaW/QP
2CkiiXzuwYJGI9qF7hLxinzuQfsfO4o4okT8Ip97UPvbXNGzW0RpifvcgyNL
fw9qHC2iCc9zPw/suVtfmbpXRC+e5208qOapU+7IPhFTyOcelEp41PN5jIi1
5HMPlu7rHlTqgIgD5HMP7pZc3rvPQRFm8rkHLdes8NkYK+I++Zy9T8d+d1yH
RHwjn7P1dzZzzI/DIvLv5T73oHGdVXcbHxHhe5UDzoPxhT5UmXpUREee5108
2KJv1v/wMREjeJ539WDTopnjnhwXsYB87kHy2ej+xU6IiCCfexBx1lo14KSI
0+RzD9beeHxv9SkRl8nnHhQa+WOc+bSI1+RzNp7nfJK/nxHxm3zugbtU/2q1
zokoM4f73IO0V7sGjD4voinP814eJIz6Pj7qgojePM97e2B8PGngzQQRweRz
D9od+FM9p05EKPmcvZ9mS/HTizhIPmfft87xSXMMIizkcw/6rhYeHjeKSCGf
exCLErVfmER8J597sPfcoeElLCK8y/KA82BxodnTA6wiavTgPvegXGzoqFU2
EeB5PtSDvEffNjLYRYzkeT6MjdfIXW8+O0QsJJ97MDhnzIIqLhGR5HMPKj/+
/WmwW8QZ8jn7vVKudmGCiCvkcw/qqB/muEURb8jnHrw7u2S9dlHEH/K5B9uW
LF9aN0lE2e/c56xeb1P7jrksohnP87EeVKn0MfeuKyL68Dwf58GfoOH7r14V
MZV8zurvyn4l/lwTsY587sHrxHvTmtwQEUs+9yBHnTdxk26KsJLPPahUZKNt
7y0RD8jnHvyITNLfui0inXzO5uuLuO057ooosIf7nH2/8r4BLe6JqHmZA8mD
4Hl93gUni+jE83yaB6WL1Bq7/76IIJ7n0z34UkJnv5MiYhH53IMPxzMyvR6K
2EE+Z3nzX2aZlo9EnCWfe/Agl6v01McirpLPPRhYopcn5omIt+RzDwq2Om68
/VTEX/I5y4PtyUNzPBdRbhb3uQf1Wz180uyFiOY8z+d58KSXsd3klyL68jyf
z37v86LV0akippHPWX2pU+XY9Vci1pPPPWhaVX/q92sRh8jnHpxIax3Z8K0I
G/mcvV+0btjYdyIeks/Z76NOjh3vRUjkcw/z2sEtFz+IKFiaB4gHC2+W09SP
Imp14z73wHHvIGqmiej8P47uOy7Hv4sDOMlKtozsrZK9yYesxM8K2Ssrs+zs
LXtkJrLJli2ra0X2jJK9IiN0rdv4ne/587zqvruu7zif8349z+MReT6T+olb
nTE90+LRT+T5rEwo+5LDlnyKx1T2eSaGrIsaee5zPNaxz+l8vJnZKC09HkfY
51TvmZtW4ms8rrHPMzH6+eEZ/t/i8YZ9TnmzOce36d/j8Zd9nonY5HWtDmXE
o0S68HkmMg70DEv5EY96Is8XZ+JqzsA1eX7Fo7PI8yWUx9bm8KaZ8RjFPqf1
mld+yGg9HovY55Q/2zJLbTXisYN9nolandzPJ5rxiGOf0/yxdn0D24rHY/Y5
5X1Q8AYPRzwy2Oc0H1zZ9qjX73i4rhc+z8Sx6AbGkj/xqCoLn2di059G9pm/
8fAVeb4mE+vvxjx/9y8e/UWer81Epfyr9hTJKmEa+zwTK49+6tDKSUIE+zwT
j3cpD0OzSTjKPqe8fV4OO5wlXGefUz/p7rz8dnYJb9nnNG/8nHjudw4J/9jn
mWhxaFKCZy4J7qOFz+n+jcpzrlduCfVFnm/JxJ5SPssWu0joIvI8MhP9juZr
fiqPhNHsc8qH3IsevHKVsJh9nomNxfb6588nYSf7nM7r1Ym7m+WXcJF9nokK
nzJTgwtISGKf032dUcveWFDCD/Y5/f3AaqZcSELewqJB0/cPfp30vbCEar7C
55mYPTNoS2k3Ca1Enu+m8xd+vJl/UQkD2OeZKDbsdvyUYhLC2OeZ0L7HV9td
XMJ69jmdj1xrQu+UkHCMfZ6J5+E+UQ53CYnsc/p8xzsHqpaS8I59TvNVdf9N
AaUlZIkTPqd+kvXkiDllJJT8JHyeib278rkfKiuhgcjzI5k4+X7w0cflJHQV
eX6U+vuuE5WcKkgYwz6neeWA0yzvihKWsM/pfW71PturkoRd7PNMNHoV92BB
ZQmX2OeUb6e87x+tIuEJ+5zmg6KnYp9WlfCTfU7zxMOAyc4eEvKtEz7PxKC4
gu41PSV48H8Al4nem37s6O0lobXI87M0v9Rx5F5YXcJA9jmtf89aPY56S5jO
Pqf+k7hx/pMaEjawz+n+9ai7zqmWhOPsc5rXLrssrF5bwg32eSY+XSvfq2cd
Ce/Z59QPG83KN7euhKxNxAZnYvfd8vtj6kkoFSx8ngl0LVLhQX0JDUWeX83E
7em95/xuIKGbyPN4mgdc9cuVG0kYyz6n9ZC/vuzUWEI4+5zuYz+/d1ObSNjN
Ps9Er4icN3c0lXCZfZ4Jvwq1N1xvJuEp+zwTE6XrLX74SPjFPqf77vX4tjsk
5C8oGmAmtrn1RasWEjxbCJ9T3tXvv250SwltRJ4nUr/Aq4QIXwmD2OeZCP74
+UVcKwkz2OfU31/NS37TWsJG9nkm/jzbfzZPWwkn2Od0X5YNmVq3nYSb7PNM
vNp8pkRfPwkf2Oe0/2cObJ/fXoLTeeHzTFirfXIc9JdQ+qPwOeXzvbAu9zpI
aCTy/AGtT6Uhs8yOEgJEnj8kv9RxrCjbScI49jn1l73t57TtLGEp+5z6RcVu
3cd2kbCHfU7nv1sJ1/VdJVxhn2eiypPd+y50k5DMPs/EzUC94qsACZns80xM
mOS2MGcPCQXWCJ9n4sad7AnePSV4XRE+p/1wuZkeECihrcjz55lIkcdkhvWS
MJh9TvczMv1ldG8JM9nnNJ95dTmm9pGwiX2eifaFowZ97ishln1O+Zj+8FeB
/hJusc+pf3T7N7rBAAkf2eeZqPesrNZ3oIRsjcQC0vmp0DTbvEESyowQPqd5
62KPivsGS2gs8vxDJhZiUpUbQyR0F3n+MRPPsNX1e5CE8ezzTNTteudRkWES
lrHPKS+yu81vPFzCXvY55f+3kIIDRki4yj7PxKNtHxbMHykhhX1O8+qOWU/3
BUvQ2eeZ8FjUsNCNURIK5hcNhuahpyVqfBstoXpz4fNMBFTz8C48VkI7kecZ
mZj/Jzh/w3EShrDPM7Ho9cuHfcZLmMU+p/lo0LpZs0MkbGafUx7/mZ97V6iE
k+zzTIz0PTtNnSDhNvucfHay7o2PEyWksc8pHx/+zuI6WYLzWeFzWi/PYu41
p0go+174PBPVGy4p2m2qhCYiz226TzO66pOmSegh8txB93/q9PObwiSEsM/p
/hzMMejCdAnL2eeZ2Bphpz2bIWEf+5z64dE+gf9mSohnn+vIM83rQPnZEp6x
z3Uoo0KftZojwWCf64jNUvvXsLkSCq0SPtdxOnbctyXzJHhfEj7XsdWscTtm
vgQ/kefZdXi0n7LmxgIJQexzHcXc2zf4slDCbPa5jkIvD13Jt1jCFva5jqv5
dlevtUTCKfa5jvPF687qGi7hDvtcx8rxg05MWCrhE/ucnm9BzesRyyRkbyAe
UMcTZY9yarmEcsOEz3U036nsfrRCQlOR5/l0DFscMVxfKaGnyPP8Ok68dMtb
bLWEUPa5jjklu2xquEbCCva5jso722bvtVbCfva5ji/Jf3pOWydBYp/rqFJ7
+orNERJS2ec68uW5uvfcegkm+1zHm9sPdj3ZIKFwXnGBdaS8Or/A3CihRjPh
c1qfA1P8im+W0F7keXEdxsJ8GQ23SBjKPtcxLnnRrMBICXPY5zrO5H71ZcpW
CZHscx2fJ1Ty3Rgl4TT7XIf35O7TT2+TcJd9riNi3OSND7dL+Mw+19Ho4vKN
P6Ml5DgtfK6j1oWt0wvtlFD+rfA5ra8c41t7l4RmIs/L6xhS58LXzrslBIo8
r6Dj8sB7s8ftkTCBfa7j2O6fP1bslbCSfa6jbY/KHQ7tk3CAfa5jdeKoJdf3
S5DZ5zq29Lq2/8MBCc/Z5zomBPgezn5QgsU+p/XIl7q+4iEJRVYIn+u4kxw1
uOVhCTVFnnvpmOSyuNDAIxL8RZ5Xp/f9ErV/5lEJw9jnOorcf1cu8piEuexz
HfVyDpt99riErexzWr+nZa4+PCHhDPtcx+ENxd5nxEq4xz7X4bM44Hu+UxLS
2ec6VmQ+fu51WkLOeiLQdcjV953wOyOhQpDwuY68k9SRw85K8BF5Xl/H9kKN
neefk9BL5HkDHTGdsi/cfl7CRPa5jtCxNT5euCBhFftcR52T52olxUn0e2JA
0NEg6ED/nxclKOxzHdevZB2f/7KEF+xzWl+X60O9rkiw2ec6si9wQrurEtzy
iAtC5zs49s+QeAm1RJ43p/vgeLZjtiShg8hz0HpOXVwtUpYwnH1O96fEyfWn
FQnz2Oc6mpUe8e6uKiGKfU7ve3Gfe7om4Sz7XMfX2lPq5bwm4T77nM7H6ad1
KlyX8IV9Tr8/+5GbT6KEXCeFz3VoytjUwBsSKr4WPqf9urRv6YSbEpqLPPej
8xS10H3lLQm9RZ6319FxU541+29LmMQ+13HxBT7F35Gwmn2uI3N/ZY9ndyUc
ZJ/r+FUuvqN+T4LKPqffn160R4EHEl6yz3X0euvh6/lQgoN9Ts+//F/h1o8k
FF0mfK5j3/atif0fS6gt8ryrjkt+TsOnJknoKPK8m46ppxu+X/NEwgj2OT1/
/hYdDj6VMJ99Tv1lTtkNcrKEbexzHRVrJMvPUiScY5/rGNBqUlLmMwkP2Oc6
Zr7LuJPvuYSv7HMdnk0Cj1R9ISF3HRGYOvIPPzC+xUsJlQYLn+v4uSKtaO9X
EiDyvJ+Oo/fK7A59LaGPyPP+Osr27Fhk2RsJk9nn9DxNp4za9VbCGva5Dred
O/ZeeCfhEPuc+um+O+r99xI09jk936icNz59kPCKfU7nP3fH005pEn6zz3Uc
it650P2ThGK5xQGk/tbetXGdzxLqiDwfpuN52TX326dL+E/k+XAdB3xqdx38
RcJI9jn9ftzPU9O+SljAPqfzdizlz+pvErazz6k/1fnitf+7hPPscx2De1fH
5QwJD9nnOko13tbw0Q8J39jnOu69a+WW/lOCywnhcx27JlR64pQpofJL4XPK
jwzfuSV0CS1Eno+nfj5pd95ahoS+Is9DdLTI4z+3rSlhCvucfq42edLPkrCW
fU7340SY20RbwmH2uY7kVJdGSx0SEtjn9Hw9fyD6t4TX7HMdravW8z79R8If
9jnd774P/yX+lVA8XPhch/n78dmX/yTUFXk+TcefIi166FlkdBJ5HkbPe6jw
kzxOMoLZ5zo2X+vRonw2GQvZ5zr+hrqsauAsI5p9riPsSP34DtllXGCfUz+b
k/J0UA4Zj9jnOiam/0uanFPGd/Y5ra++L25ZLhl5aolAovO14+HC6NwyqgwU
PtfhSFtR95SLjJYizxfoWP7wQcK1PDL6iTxfSP1t4JGWqa4yprLPKW+WlN6Z
kVfGOvY5nceO1d5nzy/jCPucvi/mXgH3AjKusc91bNhaunyNgjLesM919C9V
oJhvIRl/2ec6Olc58qNHYRklcooN1rEq1jwZXERGPZHnK3R0Oa/3meUmo7PI
85V0H2of+rCmqIxR7HMdGYXc++wpJmMR+1zH667tYs8Wl7GDfa5j3psG3xNL
yIhjn+vYH5de+Lm7jMfscx2dbo0pnVFSRgb7XMcalzhX59IyXI8Jn1P/Hpry
qmgZGVWfC59T/7lxL8qjrAxfkecb6Xlq7vJpVk5Gf5Hnm3S0mtNF6VRexjT2
Of29/S9rDa4gI4J9rsNpY88FEyvKOMo+19GvwZm4RZVkXGef63gxMVvypsoy
3rLPdSQ18n0eU0XGP/Y57fe4KdfiqspwXyx8TvPa392bb1WTUV/kebSO9bdv
d3rhIaOLyPMdOrwS7E/fPWWMZp/ruHvLa6xTdRmL2ed0XxOGPSrsLWMn+1xH
1i2HK1auIeMi+1xHm8rOvRrUlJHEPqf73DlkQrtaMn6wz6m/mL8m9KotI28N
ATjqH1k39g6uI6Naf+Fzmif8A6tMryujlcjzGMq3k82eLqsnYwD7XMfSEv4T
ttaXEcY+1+Hcd0HGoQYy1rPPdXTont7zYkMZx9jn1H9fhe+62UhGIvuc7suz
fg+fNZbxjn1O57HcmPT0JjKyPBY+p/lk8YVPv5vKKJldLKAO1w8d7rj6yGgg
8vwknccSlSJLNZfRVeT5KdqPX207VIeMMexzHfp/5143bSFjCfuc8tExY1CH
ljJ2sc91hNzdoPTxlXGJfU7z247c+Ue1kvGEfU79AikIay3jJ/uc5rlZ+QLD
28jId0T4XEfO6vu7b2orw4P/C7e0fiVjGu1rJ6O1yPNLOnq4F8922k/GQPY5
7b9hnJTby5jOPtdhze3Y4b6/jA3sc5o355e4/rKDjOPscx2Drg/x/tZRxg32
uY5NZatP+/OfjPfscx2JncNi8nSWkbWH8LmOaRU7xZfoIqPUQuFzHe2Djl6p
2lVGQ5Hnmo5cSdv21O8mo5vI8wTqX23KhbQKkDGWfa5jx+TGFbp2lxHOPqf9
rP7lwoAeMnazz6nfeqPJmJ4yLrPPqZ/71N0RFijjKftcx9uyt9IX95Lxi32u
4+mGAuXW95aRv7oAEt2/QVmb7Owjw7Ov8LkOqeXuJkf7ymgj8vyujjTDKh/X
T8Yg9jmdX9/c3xP6y5jBPqf+9fzhnocDZGxkn1O+LB/U4tVAGSfY53Tesh2X
vgyScZN9Tj/PluBlD5bxgX2uY3ibmBk5gmQ4PRQ+p/ltYZ/YQkNllM4mBg6a
H6Y9v1NmmIxGIs+TaV5NafTQc7iMAJHnKbRfQWOvNBghYxz7XEe563PW+o6U
sZR9Tv3k6kT/TsEy9rDPdRzJ8t+n3qNkXGGf07zULH/osNEyktnnOm5Wu/w8
ZIyMTPY55fXU/nVnjpVR4JDwuY6xKd/HLRknwytZ+JzOU/aZa9eNl9FW5Plb
Wt+9Tlu3hcgYzD7XsWdM+PIDoTJmss91ROcqGHRygoxN7HPK+6o7yl+eKCOW
fU4enNo44dokGbfY57T/e14GPJgs4yP7XEdQny0JqVNkZAsQPqf3azWiwsep
MsrMFz6n9cnTaeiPaTIaizz/Qv24T9eVv8NkdBd5/pXm+aeTtuWYIWM8+5zm
65oX1xeYKWMZ+5z6v7PXRPdZMvayzykv/imNKs2WcZV9rqO+svKd9xwZKexz
Hd3N8LCGc2Xo7HO6D7jwq8U8GQU9BUBoHvOpHOg/X0b13uI46xgacWtHwAIZ
7USeG3Q+35y512+hjCHsc7ovd96mDVskYxb7XEdtvU/auMUyNrPPdfQ0St2d
ukTGSfa5jlGhNbbPDZdxm31Of88pImDpUhlp7HPqh207fV+7TIbzfeFzHdeS
gyZFLpdRNqsIdAPt+yS92LVCRhOR51kN8tjhOodWyugh8tzJQL5F78ecXCUj
hH1uYGDQ0lVxq2UsZ58byBuxeZO8RsY+9rmBuEPFwm+slRHPPjeA1i6DHqyT
8Yx9biD2x8SyKREyDPa5geCOvbTX62UUihE+N2C+u9D90wYZ3k+Ezw3UCIhO
zNgow0/keR4DJavmrmZtkhHEPjdQ4JdjTJYtMmazzw2s7zBjS85IGVvY5wYm
XV52JN9WGafY5wYuPPOOcYuScYd9buB4/ZErSm2T8Yl9biA10Cew4nYZ2bsK
nxvIf+94bs9oGeXmCp8b8K+h7a61Q0ZTkedFDCQ55lZuuFNGT5HnbgZ81ber
fHbJCGWfGwhwy3zRareMFexzA0WnnC7uv0fGfvY5fT7Eo3GXvTIk9rmBSqu6
t+y5T0Yq+9zAjR5NavfbL8Nknxt43ul5riEHZBSuJnxu4Ni/VtdGxMioESh8
buDhl3Hjxx6U0V7keRn6vu1D/k44JGMo+5z2Z32FydMOy5jDPjeQ0T32wawj
MiLZ5wbGDHZzX3BUxmn2uQHXZp39wo/JuMs+N/B7WNCAlcdlfGafG9gzsEe/
dSdk5LgrfE77e6Ca76ZYGeX/CZ8bKHX1Zf6okzKaiTyvaqB4pXnqjlMyAkWe
VzNQoVveoL2nZUxgn9P3a+EfY87IWMk+N3D4r97j6FkZB9jnBmZO6nso9pwM
mX1uIOvu8x/PnJfxnH1Oz+vsli/uggyLfW5AKhBa8kqcjCL7hc/p8y3vFZAv
yqgp8ry2gU95G3/VLsnwF3lex4CVfuhk4mUZw9jnBl509x58+4qMuexzA6Xj
rur3rsrYyj43MG198KRH8TLOsM/p8929kp9IMu6xzw1kjs9d7ZksI519biB3
r5wDXigycnYWPjdQbE61ma9VGRVmC58b6NIzZP47TYaPyPOmtH+dXod8TJDR
S+R5MwPdHs9r9/majInsc3q+/t1yfL0uYxX73ED5gMAj3xNlxLDPDcRUXN/s
5w0ZCvvcQN9mrqcyb8p4wT43MCK3XNi8JcNmn9P51eP62rdluFURPjdwaKy9
/PcdGbVEnrc2cPTpvD1/78roIPK8jYEdu3vszXJfxnD2Oe1nvbBVTg9kzGOf
0/P8/DbQ+aGMKPa5gVvtLpXI8UjGWfa5gROb38blfCzjPvvcwLoOwW1zJ8n4
wj43sFrtdN7liYxct4XPqd+M3lzE9amMin+Ez+k8R7fvlTdZRnOR550MbNeG
LcyXIqO3yPPOBoyW3zfnfyZjEvvcwLCJ6RsKpMpYzT43cDOu/4yCz2UcZJ8b
6DejXftCL2So7HMDGwse+VfopYyX7HMD7VLXbi/8SoaDfW5geTOrcpHXMoru
FT6n71vxfkORNzJqizzvRf3Us//XIm9ldBR53tvA6AmDarq9kzGCfW6gypWf
vdzey5jPPqf+Ndp9tNsHGdvY5wb230sa5vZRxjn2uYHd/jXbu6XJeMA+N+BW
s5Kb2ycZX9nnBl4/Pn+9yGcZuf8TPjfQbMvP4UXSZVSaKXxOn7/5ML3wFxkQ
eT7EwAdtUN/CX2X0EXkeZKB2amRsoW8yJrPP6X4ELf5R8LuMNexzA8+OVilZ
MEPGIfY59eOCc6oX+CFDY5/T/qSuq5L/p4xX7HMDI4cOy53vl4zf7HMDjUzr
oWumjGKVhM8NpHwMWJpHl1FH5PloA/qiKVVcDBn/iTwfY2BlmWGHc5kyRrLP
6T5lqVgypyVjAfvcwJ3pJydkt2VsZ58bKPy0xMlsDhnn2ef0PCN7P8v6W8ZD
9rmBPhMnf/1H9Tf2uYGvbULT/vyR4XJT+NxALs8utxx/ZVR2CJ8baBvsFmn9
k9FC5PlkAxEdlc5GFgV9RZ5PofUqNejrr6wKprDPDZwtmz75h5OCtexzAy7b
R7//lk3BYfa5gbGpr/DFWUEC+5zyqWK3+Z+yK3jNPjeQ8/SVIx9yKPjDPjcw
9LG39DanguK7hc/pPt2IvvIql4K6Is9nU394XHzf89wKOok8n0v3qXHU5BQX
BcHsc7rvDb1rPMmjYCH7nPKywJ07D10VRLPPDRR0XtTnXl4FF9jnBuxu3W7f
yqfgEfuc3qdpE6/E/Aq+s88NbPiNUK2AgjwdhM8NeD4YvkMqqKDKdOFz6oe/
T5y7XEhBS5HnS6n/nqp04UJhBf1Eni8zcKqhtOdMEQVT2ecG/K6unBbrpmAd
+9zA4/Bl9Y8WVXCEfW4gz424lJhiCq6xz2m/rlQavbe4gjfsc+p/0dfe7Cih
4C/7nO7rroNtotwVlKggfE7r8+/Wmk0lFdQTeb6Ozs/n+uq6Ugo6izyPoH60
/d3rlaUVjGKfG0js+DItvIyCRexzA0GeHskLyirYwT6nfBwtn5xdTkEc+5zm
g1axU8LKK3jMPjfw6I1ZYVIFBRnscwPRcyLPjauowDVR+NzAvnaRDYMrKahq
CZ8bmD/GER1UWYGvyPMoWs8y8Rn9qyjoL/J8m4G3y79W71VVwTT2uYH+bxd3
7VZNQQT73MC2HisHdvRQcJR9TnmYN3tgW08F19nnBlo3zGjYwkvBW/a5gblZ
ejg1qa7gH/vcgNf6umfqeitw3yl8Tvlcek2Adw0F9UWe7zUwUR2bXKWmQnOw
8Dmt15k7/uVqKRjNPqc8cz+/p0RtBYvZ5wbGF/P+WKiOgp3sc+o3j2u4udZV
cJF9Tu8/O94rez0FSexzA0/rf/T6S/UP9rmBH+X3uRn1FeRtL3xO+Tjy78dv
DRRUmyZ8buBi9V97PzZU0Erk+XE6nxHLOr5qpGAA+9xAm6vKs6eNFYSxz2m/
H+7teb+JgvXscwNXf9a6kNhUwTH2Oc0bPsE55WYKEtnntL4PuzaP81Hwjn1O
z/P4y4CTzRVkyRA+N1BrWIvgQ1BQspzwuYHP2zr2391CQQOR5+cNBEa7Nd3a
UkFXkecXDDgv2e4U4atgDPvcQFrop5PLWilYwj6n+znzd6f5rRXsYp9Tv5KS
HoS1UXCJfU79dcAc39C2Cp6wz6k/jtIjR7ZT8JN9bmCWU4vUgX4K8l0TPqd+
7jMwd2B7BR78P7A1cLd+YNlO/gpaizyXDTR28irbpoOCgexzOg8XUnM166hg
Ovuc5vHJE57V+U/BBvY5nYf26Vs8Oik4zj43UKRDp5blOiu4wT4nP6zZer9o
FwXv2ecGnLyT/svbVUHWEOFzA9/rOZ/M1k1BqWjhcwNV4yo72VQ3FHl+k97v
fvOm3wMUdBN5fsvAkeXdBrzvrmAs+5z+nhU0+lkPBeHscwO/PKcMud9TwW72
uYGetVe0uhao4DL7nOaRkjH5LvdS8JR9TufNvCOf7K3gF/vcwJbH2YJi+ijI
3074nOZFuV369r4KPKcIn9N+3dg+cH0/BW1EnifRvG3nubS0v4JB7HMDwwes
c54zQMEM9rkBOUv9BpMGKtjIPqe8Ste7Bg9ScIJ9buC8V0rggMEKbrLPaV5O
eNsuYIiCD+xz8sD1ohX8ghQ4fRM+N1C/0aT3zYYqKF1G+NxAZKksG2oPU9BI
5PlLOn+zLnlXGa4gQOT5K+pPg44ddx+hYBz7nPrjjSel849UsJR9buCf0mxy
tmAFe9jnBmp2eX7GoPoK+9xASOjV159HKUhmn5O3qr83X4xWkMk+p360oJv1
YIyCAprwuYGoabneJoxV4JUpfE7zcL485+PGKWgr8vwTeap1/2nHxisYzD6n
/l/KqcLuEAUz2ecGym78fXpjqIJN7HMDOY53rrdsgoJY9jl9X/DfqFkTFdxi
n1M+XsnzPWSSgo/scwPzjk/3HjpZQbZxwueUh4079QicoqDMNuFzA7t6LB3h
P1VBY5HnPw2cyVpzqM80Bd1Fnv+ifGrk26FWmILx7HP6/l9qqYrTFSxjnxvY
XPPSE7cZCvayzw20euM5J9dMBVfZ53R/chUq4KA6hX1u4ODGycu/zFKgs89p
vlncK+PFbAUF2wifU/++danl/TkKqk8SPqf3H3pgpjJXQTuR538ob5qX3HVm
noIh7HPh3RKxB+YrmMU+N2Ft2Hs4coGCzexzE10d0toVCxWcZJ+buDpl0uDZ
ixTcZp+baO64WDJksYI09rmJGjOirw5eosD5i/C5iSEfy3QJCFdQtpTwuQm3
es0TWy9V0ETkeU4TPzplqdlgmYIeIs9zmcjvMXJ21eUKQtjnJr6fmHau+AoF
y9nnJhY9qZeae6WCfexzE17Lo9NtquPZ5yaOnY17/3mVgmfscxPtO6y48Wy1
AoN9bmJHnSJbb61RUEgRPjdxvXfPHpfXKvD+KXxuou3hHvbRdQr8RJ4XNJHT
zW1ZdISCIPa5iXGzNzmvWa9gNvucfv/+i+C5GxRsYZ+buGV9Px+yUcEp9rmJ
o6m3fg3apOAO+9yE8/Aw966bFXxin5sInK57ttyiIPsY4XMTO7P6VakdqaDc
VuFzE/6vQ1zLb1XQVOS5uwlPp0mpBaIU9BR5XtJEeNvuW7JsUxDKPjdRcn2R
Ft+pXsE+N+F65+y9F9sV7Gef03ont+h0J1qBxD438Sgy9vTlHQpS2ecmvDPy
5zq6U4HJPjfx7krfNtt2KSjcSvjcRM+Pm8eu2K2gxgThc3q+DolzZ+xR0F7k
eSUTf6/9mD1qr4Kh7HMT5Vq6jey9T8Ec9rmJO+vqNfPbryCSfW5iS1SAo8EB
BafZ5yYWNJu8t3KMgrvscxP/Okc1KXJQwWf2uYmfJ29ccDqkIMdn4XMTZ1vn
qJJBdXl34XMTRZ93mvnisIJmIs9rmPiv74FLt44oCBR5XtOEyya3T3FHFUxg
n5sIGb0l68FjClayz00UiW3gvPm4ggPsc3qfVt8zFp1QILPPTcRY1xInxip4
zj43ke2QvGrwSQUW+9zE+JpvfDqfUlBEEj43Ed/f80mz0wpqijxvaKK1a1R/
zzMK/EWeNzJxukDT28XOKhjGPjfRpoWLZ/ZzCuayz2l9xruG/qB6K/vcxM0J
rXe/OK/gDPvcxOjSp6/evKDgHvvcxHTfwdfPxylIZ5/T+53qcGnfRQU5Rwmf
m2jSZmpUxCUFFbYIn1OtvR8+97ICH5HnLU20y7Wt1NgrCnqJPPc1cSQl6lLv
qwomss/pfBRIa982XsEq9rmJLJMXxteRFMSwz03cfxJaqaysQGGfm0jIfWpC
HkXBC/a5iWmP/jtsUG2zz038yuV7742qwK2l8DmtV0jEqzuagloiz/1NpDxp
nRqXoKCDyPMOtF6uvZX91xQMZ5+baJx0f2PEdQXz2Ocmrjmd7j4nUUEU+9xE
o95Of0fdUHCWfW4iefeldT1vKrjPPjcx8VBaId9bCr6wz020aLR0tvdtBbnS
hM9NmAWjHxW/o6BiceFzep9/3sWd7ypoLvK8u4lu1xq1/UZ1b5HnPU2cqS0N
TL6nYBL7nO5n1ltD1fsKVrPPTTz+3bfH8QcKDrLPTVT5GFp760MFKvvcxNQl
Ba1FjxS8ZJ+bwHafwyGPFTjY53S+vpn+fZMUFL0qfE7769P2UZsnCmqLPB9g
orJ/tQ61niroKPJ8oImPj3cedk9WMIJ9bmLNntOWc4qC+exzOj8Th9f5RvU2
9rmJltnO9nz6TME59rmJ7oUPDpdTFTxgn5sYPMR3yJHnCr6yz01sPzq//aYX
CnKPFD43EXd6bKl5LxVU2iR8buJNvRwpo14pgMjzkSYufuy0qPtrBX1Engeb
GL7Sv2TzNwoms89NzHzuiKr6VsEa9rmJwpuGuRR8p+AQ+9zEpdBlQTbVGvvc
xOJqYw+8ea/gFfvcROakAk9vflDwm31uIm+BqZmnPyooBuFz6gexu/9sT1NQ
R+R5KPXnwlsylnxS8J/I8wkmDnzufS/ks4KR7HMT1TM+RvVOV7CAfU4/T/br
7vtFwXb2uYlcA2Yanl8VnGefm4ittXhx4W8KHrLPTSzLGZz1N9Xf2Ocmvm2s
OvLtdwUuH4TPKU/XKRduZiioXFT4nPLgqK916oeCFiLPZ5hYGrWn4raf5H+R
5zNNHM7/pfGiX+R/9rmJtefLNBubSf5nn9N569DMs4dO/mefm+g3xc/ZxyD/
s89N9P7UJrGSSf5nn9N9D2w409Ui/7PPTYwdU9b9F9XFLwufm1j1JMueFJv8
L/J8kYmv7Z+XkB3kf5Hni2k9x12YcfA3+Z99biL9x6bra/+Q/9nn9PwLw7KF
/SX/s89NDLoz2GPQP/I/+5zmhTkBTdtlUfGIfW6iJro2rpFVxXf2uYlSF/pX
dHNSkWe48Dn9PHKG5aC6ygbhc8qXpUfiXmdT0VLk+WrKx1p68HVnFf1Enq+h
/tyol/Px7Cqmss8pz/weL9uYQ8U69jmdH5eJf2bmVHGEfU7fV6l2v6BcKq6x
z+l+NCu8v31uFW/Y5yairZLPa7qo+Ms+NzEla6esRfOoKOEjfG7CwzpU4DfV
9USebzYxaVEj19euKjqLPN9C989f/5mQV8Uo9rmJZukfEo7kU7GIfW7iZN4C
4RH5Vexgn1M/6RpaL6yAijj2OeVjn3y3BhRU8Zh9biL1elrX1oVUZLDPaV5p
mUP2KKzC9Z3wuQl10PBy+YuoqFpE+NzEwOuuo35R7SvyfJeJbe6/o5+6qegv
8ny3icSfDaTLRVVMY5/T8/y8cnd3MRUR7HM6/+e23AgvruIo+9zEjJda7NgS
Kq6zz03MyeW/uJu7irfsczo/tyq3bVhSxT/2uYmsN/v9KFlKhftF4XPq59EZ
y7KUVlFf5Plhyue37/O/o7qLyPMjtF91Me96GRWj2ecmDnn8eX6krIrF7HOa
7wZW9FhXTsVO9jnNg+NODZxSXsVF9jnl7bfY+X0qqEhin5vIPaP8uuYVVfxg
n9P+xDitqlBJRd6hwud0Xgr1npKjsopqEcLnJs51qNrhE9WtRJ6fMVHiy3jX
21VUDGCfm6i9ov6FE1VVhLHPTay+PL37hmoq1rPP6flK+KZM81BxjH1uQq+1
qlM/TxWJ7HN6/y2Dj8JLxTv2OZ2fD5ftCtVVZHEVPqc8P3ygbg5vFSWbCp/T
/DWzfO80qhuIPL9iIuOj1+ibNVR0FXl+1YTTwsTgYzVVjGGfUx4+/9d9XS0V
S9jndD6W3a4+ubaKXexzE3mKNs4IrKPiEvuc5s9Cvrua1FXxhH1uokL+dJSu
p9LcJXxuYlRk48R/VOd7I3xu4pmvd8vX9VV48D+oRfmw8foepYGK1iLPr9P9
qVAwc19DFQPZ59T/Juaos7SRiunsc+o3xQ73Hd1YxQb2OeXVZucJ/zVRcZx9
Tv1mQaHJNZuquME+p34X9GRowWYq3rPP6fNSr5Y/qc66XPjcxB7PjS6PfFTq
G8LnJl5Wjrh6prmKhiLP75NnfLoFbYaKbiLPH9D5th79CGuhYiz7nOb5N+XG
922pIpx9buLhvPpPmvmq2M0+J1/0K1qjTCsVl9nnJo7basg/qp+yz2meet12
x8vWKn6xz2k+2bL1YnwbFfmHCJ9Tf9mrqbvaqvBcK3xu4vOyxLgF7VS0EXme
aqL8nZjtQ/1UDGKf07ycOXxcm/YqZrDP6T7Nd/aq4q9iI/vcxCxz4cMcHVSc
YJ+b8Ev+NOoD1TfZ57R/Bxt9Teio4gP7nM5DWsiAA/+pcHIRPjcx331jXHgn
FaUbC5/T8106mD24s4pGIs/f0/zb9USz9l1UBIg8/0DzeK/Dgzy6qhjHPjex
oev20NzdVCxln1O/urB0fBrVe9jnJtIKhfa5HqDiCvuc1udJzzox3VUks8/p
fob7GOE9VGSyz+n876gaM7KnigKvhM9NbI4q5ucXqMKrgPC5iRtW/odVe6lo
K/L8u4kldQv/l7O3isHsc8oLteLJ91TPZJ+bGOrROofWR8Um9jnNb8lT2u7t
qyKWfW6iYcDliQv7qbjFPqf77Fp6VVB/FR/Z55TPszds8B2gIttS4XMTYRU9
l5UfqKLMOXFcTMyekDo6yyAVjUWeW9QP35xo8oLq7iLPbcrrLzH6pcEqxrPP
TSTlvBYdNUTFMva5iU4H8jWYEaRiL/ucvNt67vneQ1VcZZ9TngWU9Ww0TEUK
+9zCr3ZflxQdrlIfET638GjTt/u/qC44SPjcwvMzlfM8GKGi+mrhcwvHi0fU
OjFSRTuR584WptZq0mp1sIoh7HML30JKtxo7SsUs9rmFAR1Rq8NoFZvZ5xa2
1tvl4jFGxUn2uYVcW/3u5xir4jb73MKm7/WWvKU6jX1uQd0b7CGNU+GcS/jc
wk7PtHPR41WUbSh8Tj//err+rBAVTUSe57XQZ/D96D6hKnqIPM9noVhGC6Ph
BBUh7HMLrVydm7lNVLGcfW7hZLky435QvY99buHa1rUr70xSEc8+tzDl06DI
w5NVPGOfW/AJW7V+6RQVBvvcgvepUjOHT1VR6IXwuYV3OfJ1bTVNhXc+4XML
Ec+GFi4XpsJP5HkxWu/oivJvqoPY5xZ6xnUc9HS6itnscwsbNr/+dHqGii3s
cwtldn4Ysm6milPscwuffQZcGzdLxR32uYWlSX4lO8xW8Yl9bqHw45i+Veeo
yL5E+NxC/Z0Llmabq6LcGeFzC9V3PNnzguqmIs/LWZAbHzoSN09FT5Hn5el5
Hv7ZvWm+ilD2uYWHj+4vmbhAxQr2uYULu6v37rxQxX72uYWiu/MW91qkQmKf
WwhvNE3JsVhFKvvcQotr4wa8ptpkn1vIcubnu0tLVBQeIHxuofiw3H23hKuo
sVL43ML4RrGXJi1V0V7kuRedr3Xf83ZZpmIo+9xC40daB6/lKuawzy10GNJw
ao4VKiLZ5xaeRLZe84rq0+xzOm8vvm+8uFLFXfa5hddrmi/ftErFZ/a5hRX5
ao2dsFpFjhzC5xZcziU0+2+NivL1hc8tDE7PaVddq6KZyPN6Fiq7/NzjtE5F
oMjz+hbmjl/uk0r1BPY5nYfpD+SzESpWss8tTFtyq+G69SoOsM/p/P2asWXM
BhUy+5zWo/Srj203qnjOPrdwuv+/yuU3qbDY5xZ+F3zaxUF1kVThc/r9DSHB
jzarqCny3MfCvJbXxh/bosJf5HlzC/dCXwctjVQxjH1uIWlOfJugrSrmss8t
5FVHuPlEqdjKPqfnj0y6X3SbijPsc/p8r8Kzv1N9j31O56dX6WKJ21Wks88t
TP5ubNsdrSLnIuFzC1+m7S00a4eKCqeEzy2s9as2uedOFT4iz9tZeHt6vlpz
l4peIs/96PmLnc2We7eKiexzOu/xCTVfU72KfU6/73K2fdweFTHsc7rf7ZZ0
Xb9XhcI+t7D3ZpN2Y/epeME+t7DoywPPtvtV2OxzC/af7r/LHFDh1k/43ELt
rlfjDKpriTzvYiGtcfHguzEqOog872ohzGWgc8xBFcPZ5xZuFNm0ct4hFfPY
57T/ByXnPodVRLHPLXQu9Ta4zhEVZ9nntJ9xfy66HFVxn31uYVZSwb+vqf7C
Pqd+erWCd9wxFbmchc8tnNfq+EccV1GxrvA5nZdGrXuMPqGiucjzvhauB/Xu
1CpWRW+R5/0sXN40qX7Jkyomsc8tPCi/2eUn1avZ5xaGdtZuJZ5ScZB9bmH4
2Kxzdp1WobLP6fmvdSgz/YyKl+xzuk+H9x/qelaFg31OPx9WrKrHORVFU4TP
LYxpvm1NlvMqaos8H2ph9vymH5Oo7ijyfJgFt5m/vI9dUDGCfW6hzeTEwYvj
VMxnn1N/OHtlQf+LKraxzy2cXfE4ot4lFefY59QvfAquy3NZxQP2uQX/ghNm
v6b6K/vcQv+ujl7nr6jIvUD43MKP1sfKr7mqolKs8LmFlnXXPBkerwIiz8dR
fwzaMctHUtFH5Pl4+n331wWKyComs88tXN0RuO4T1WvY5xYqNsnmFK+oOMQ+
t/Bf9Q8DN6kqNPa5hTwXsx8eq6l4xT63EO89+H2rBBW/2ee0Pqojn/s1FcX6
CJ9b2KUlVf5OdR2R51Op308yPLXrKv4TeT7NQvZC/ctEJaoYyT6nfHrlkmXC
DRUL2OcWVlbKdrfdTRXb2ecWapX2W1X6lorz7HMLE1yfNflJ9UP2OeVZ3fhH
126r+MY+p/t/zxqw/Y4KFyfhcwsHqoY/nnhXReXawucWKkwe16z9PRUtRJ7P
t+BuHV1T5r6KviLPF1jo/aPDg59UT2GfU7+Obud8/YGKtexzug8+eypuf6ji
MPvcwuo8Q2tPfKQigX1u4VKbpd5+j1W8Zp9bKOtRtHjpJBV/2OcWSv5wzcig
uvhT4XMLJ56NP6c9UVFX5PlyCzMqtRy39amKTiLPV1g45rygUEiyKv5dRApM
2t9zDfe2TlGxkH1O9zlscJUSz1REs89pv+c5bfxC9QX2uYV/eUr/ik8l/7PP
LWzucrLFxufkf/a5hfXhCTNGvSD/zxM+tzAyve/e5i/J/8eFzy2UPzXhUqFX
5H+R5xss8kQ+5T3V/USeb6T+9l+t8xdek//Z5xZCV6ZErXpD/mefW1iet9D4
IW/J/+xzC1a2xzUbvCP/s88tTNrn8SL3e/I/+5zOn2f+WalU/2Wf08+V8Nwn
PpD/ewmf0/wRs3nhwo/kf5Hn26lf5W35NTCN/C/yPNpC60oL23p9Iv+zzy00
Kj905V+qF7HPLQQ0fCPd+0z+Z5/T+dqS7cOedPI/+5zmr7AEa+oX8j/7nOa7
XLUd/l/J/+xzC5Fhvp9LfyP/Z3lEPqd+9vvP9e9UV60pfG6hgDxsk/yd/C/y
/ACt7+8ZARszyP8iz2Ms+D31/TvyB/mffU7zVvjFTU1/kv/Z5xaMxp/L5vtF
/mefW3hc8t7Gl1RfZ59bONov5HdsJvmffW5hpueNLot08j/73EJK7JuIQIP8
nyR8biFbxYuqh0n+F3kea+Hm/p7vHVR3EXl+0sKhsaczb1nkf/a5hVM7kn9G
2+R/9rmFLWOuvQx1kP/Z5/T7v+debPWb/M8+p783I8cStz/kf/Y55XWRvi0+
UP2DfU7nKWPux3N/yf9zhM+p/zSdPmfZP/L/UeFzC1VLt8/eL4uGViLPL9J9
vfwtzDurhgHsc8pTv5DUv1SHsc8tNH97s+ZdJw3r2ecWFp7LGbozm4Zj7HML
bb9U2DnBWUMi+5yeN6bc1VbZNbxjn1uYXiTb7SI5NGSpKnxO97/7zcR3VJfs
KXxuYd2q2WfO5NTQQOS5amFJWsm1S3Jp6CryXKN+sGxfn165NYxhn1vYvaFc
YQ8XDUvY5xYa1lpxwaJ6F/uc+uvsz10S82i4xD6nfNvd4nGkq4Yn7HMLV6SV
/qPzavjJPrfw4t/DI03zacj3V/jcQoNZxbO45tfgwf+AtoX8/fu0fEZ1a5Hn
dyx0i48KPVxAw0D2Oc1vN16tmVlQw3T2OeV7lFd0x0IaNrDPLdTrOTOqVGGN
3CJ8Tp4p9jg8neob7HOax7M2HXqxiIb37HMLHvWO1FjhpiHrPuFzC7dv1fjY
t6iGUo+Ez+l8folf41VMQ0OR509pvoodWc1BdTeR58l0n5pWPpZYXMNY9jnl
1R6rUmQJDeHscwt/8nxcGuyuYTf73EKv1T9SG5XUcJl9TvepQ8nyuUppeMo+
p/mm79CAJKp/sc8pX5/dmbSvtIb8s4TPLXT/NHDR5DIaPA8Ln9N9jS66qHVZ
DW1Enr+hea2YPrFwOQ2D2OcWQsZk6faa6hnscwsXzzUse6K8ho3sc3r/ottT
5lTQcIJ9bsFze/0lnSpquMk+p/cNzlKhdCUNH9jnFj6tzXL4M9VOlYXPaV6p
0ajyhcoaSncXPrfQo1fMyvAqGhqJPE+30KVKz3c9q2oIEHn+xYJ+rEX1ytU0
jGOfU393HT3kJ9VL2eeUj12TlsR7aNjDPrfQdOOSqNWeGq6wz2m9vs/a0d9L
QzL73ML8SRcjvKpryGSfU/9o1GaKRXWB38LndH66uvsleGvw8hI+t3D/vk/u
DTU0tBV5rtP5u3fi/JCaGgazzy1UGzStd61aGmayz6lfrYv4+IfqTexz6hcz
s4+4UVtDLPuc5tOadx9urqPhFvvcQuDlzNrD62r4yD63sKbJtNl162nItkf4
nM7T6d4XstTXUOaB8DntZ8uod7eobizyPIuNpC8ts2xtoKG7yPOsNh7d6Ogy
sqGG8exzG8M+X85Wv5GGZexzG237RaZnbaxhL/vcRrL3K+U21VfZ5zY8x29Y
sbWJhhT2uY1XNc63GtlUg84+t9F9RqdP9ZppKDhD+NxG2JDAuVl9NFQ/KHxu
41vGo+y3qW4n8tzFhtHg5vTI5hqGsM9tzGze7MVwaJjFPrfh4latbt0WGjaz
z2081tZO+Uf1Sfa5jQsDZ8TcaKnhNvvcRoPP729s8tWQxj63ETLpcWpQKw3O
FYXPbdTN0fFFzdYaynYTPrfx62D7uw6qm4g8L2zj+ph7xxPaaOgh8ryIjQk9
3s2NaKshhH1O7zduSYuB7TQsZ5/bmHH1/DdPPw372Oc2IrvPXqVTHc8+p+ev
m1RKaq/hGfvcxo0gLXKlvwaDfW5j4df/cvXuoKGQLXxuY37y+GGVOmrw9hA+
p/erUSP2G9V+Is9L27iWsezrhf80BLHPbXz3CHdf3EnDbPa5DffUqg26dtaw
hX1O+1dgTMtSXTScYp/bGJHYs9kHqu+wz23syvepSmxXDZ/Y5zaKvK6adVY3
Ddl3CZ/b+OxX6Ea7AA3l7gmf2/jX9tDCQt01NBV5XsXG3Re/vFOp7inyvKpN
c2mGtr+HhlD2uY20Lzs7T+ipYQX73Ma0kbmvNQvUsJ99bqNzuEetnL00SOxz
G/U7O4ffozqVfU7reXnrna29NZjscxsbkjJyDO+joXCY8LmND5G5atTqq6HG
AeFzG1au161tqtuLPK9t41n5uR2UfhqGss9t+L9723JVfw1z2Oc29nYrVK3X
AA2R7HMb9kiXv+UHajjNPrfxu8od+TPVd9nnNnItHxJ2epCGz+xzG5UjtDJz
BmvIUV743Iazz5+TfkM0lO8ifG7DsShX40JBGpqJPG9iI+/oT0dSqA4Ued7U
xruPewrtHaphAvvcxlNH4xHjhmlYyT6nn0cfOtRwuIYD7HMbJ+86XmQZoUFm
n9tYt7S6cyLVz9nnNubQqBwxUoPFPrdRZk7DUv2CNRQxhc9tXDnuVqDyKA01
RZ63stGr+7OfX6j2F3ne2saqoJUJZ0ZrGMY+t3E0yXP5nDEa5rLPqY4509xv
rIat7HMbNe/XeV1gnIYz7HMbs9rvnPyU6nvscxurczpbO8drSGef0/o49x8z
KkRDzh3C5zaqNTh6p06ohgp3hM/pPK+3Kjio9hF5/p+NP0VbDpcnaOgl8rwT
nYfYxVuWT9QwkX1u42L/mxcDJmlYxT63kSNfkbslJ2uIYZ/bkM4NfPCGaoV9
buNjtxPaoSkaXrDPbZS453Jw4lQNNvvcxp6q42Y1nabBbarwuY15/qktsoVp
qCXyPJDuv3efX4lUdxB53svGWPn9pnXTNQxnn9vQ/i306jNDwzz2uY2cjxoc
Kz9TQxT7nL6v/t8KaVSfZZ/bqFM4dfHxWRrus8/p8wMfJU+dreEL+9zGGte0
MpijIVdZ4XMb613cA3LM1VCxk/C5jdn+o6beorq5yPPBNmIupixfP09Db5Hn
Q2yU7Bqypu98DZPY5zYWGx6LKizQsJp9bqN9tMuoNKoPss9tjG9YBMcXalDZ
5zaOHfVznrpIw0v2uY1xP2PO+yzW4GCf0/r/bDzQeYmGorrwuY3AbfavRKpr
izwfRc+T+mX62nANHUWej6b+utMtI3CphhHsc+qfjycGllmmYT773EatkS5H
31K9jX1O+9kq5dfB5RrOsc+p/3X76BW6QsMD9rmNr/PrBjRcqeEr+9xG9OXL
o/5QnXu78LmNI9+XT5BXaah0S/jcxpZs20YtXa0BIs8n0fq++tmt8xoNfUSe
T6b3m7TOy22thsnsc3q/vdN/JVO9hn1u48SAo0d2rNNwiH1uo3Z4zcDhERo0
9jn1Q5csGV7rNbxin9u4ebv8jAyqf7PPbbhd3Jh5ZoOGYpOFz234XRg0aOZG
DXVEns+i+3V8XlzLTRr+E3k+20aLxY4cOTdrGMk+t7Gv/F3fm1QvYJ9TvwzO
On7tFg3b2ed0f3zXLu8ZqYl/95cagg06DJtLbtXwkH1uY3irhxteUv2NfU7v
X2/5gr1RGlxKC5/bSOh4YPCobRoqdxQ+p/wO8a5Vc7uGFiLPw+k+LSj17SfV
fUWeL7UxZtTU7eeiNUxhn9Pfz9mi+awdGtayz+nzmHa75U4Nh9nnNlJ/lu+c
Y5eGBPY53becuJpI9Wv2OfWH/vfKr96t4Q/73MbrR8kTA/ZoKP5L+Jzml4D+
Z4rt1VBX5PlaG+XO9UlLobqTyPN1Ns6+eei6Y5+GYPa5DZy9VW7ofg0L2ec2
8hRuV7naAQ3R7HPqj0m+7ulUX2Cf03zzRvp3LEbDI/a5jYii1x9NPKjhO/uc
3rdLYFTDQxryRAmf25g6fnyAg+oqN4TPbVTtVthx+bCGliLPt9rY8bh1xPwj
GvqJPI+ycTo5e6m2RzVMZZ9TPjbttSH3MQ3r2Oc2QpN8/t2k+gj7nM7XsnO9
1xzXcI19buNyrcQ9ASc0vGGf2xiwf9LLorEa/rLP6b4knndNprrEROFzG/0n
bfXYdlJDPZHne2xcmley4aBTGjqLPN9ro/qtpvUrntYwin1uY2jtvxXfU72I
fU7nOXxotpgzGnawz+k8HQl5MPqshjj2uY0hYZXW1zin4TH73MYDdV6bDKoz
2OeUd2OWfTh5XoNrSeFzOh+tW0yfckFDVX/hcxv5PPb+aRSnwVfk+THqF98v
hDqo7i/y/LiNcxMXPL50UcM09rmNl0uzVJ97SUME+9zGdJd6E3wvazjKPqf8
ulk2xvmKhuvsc8rTfepdjeq37HPqH+OrpoVf1fCPfU6f/9P2h3+8Bvcfwuc2
4itXSXeVNNQXeX7ORtnL2uPbVHcReX6e7vNWz9g1sobR7HPqLxEBs7spGhaz
z2k/prdqWkTVsJN9Tuep0u+Pj6i+yD63UXDYnCWbNA1J7HO6TwXuFO2doOEH
+9zGbjt9o/s1DXkjhc+pX2Ym53xGdbXrwueUhw8jg7ddJ/+LPJeoP42qcXFA
IvmffU55snTTv7I3yP/scxutnJ7UfUX1evY55c/+jF67bpL/2ec26vm/Hxd0
i/zPPrfRM+7s5Eq3yf/scxsbb4wY+47qLL7C5zYCOpg99t0h/4cKn9P5dhld
c8Rd8r/I8xs2zfXxVtV75H+R5zdtXF3899RHqsewz200fl1hcMx98j/7nOa5
C7X+Bj8g/7PPbQQ/91jh+ZD8zz6n9y1ZIM9nqp+wz2381/Ld9EOPyP/scxu5
Sx1KGf2Y/F9C+NzGprAg7+pJ5H/+P8yy4Vq1QEg61a1Fnj+20TAjdvfhJ+R/
9jm9357/ro15Sv5nn9N9yfs6tXoy+Z99bmOSEfo2nerj7HPqZzX+pRxOIf+z
z23EzVqujHlG/mefU78+Xnx79VTyf7zwOZ2nNQdGplNd6rvwuY3Dac0qHX5O
/hd5/sJGxUVJd0e/IP+LPH9p42/16eO8XpL/2ed0Xg9W+fOJ6nD2OZ2XhOcz
D74i/7PPyV8d93wJfk3+Z5/buOMU1tnjDfmffU7z+4kBuz5S/Yt9TvNvhcD3
+9+S/zcLn9s4VXJoyRHvyP8Jwuc2Dgxb0rLKe/K/yPM0mg8TpF7vqB7EPqd5
IGfxwXs+kP/Z5zQ/fAnvE/SR/M8+p/vUvFibCmnkf/a5jQ7xSrlXVN9kn9PP
m0Z8if5E/mefUz1h4aEBn8n/LYTPbUzxiuxTOp38P174nPbb67GdQnUjkec/
aN5t0GRF5Bfyv8jzn1QXvJav91fyP/uc/t7cefOLfSP/s8/p+9qO/PCI6j3s
c5qXqs72Wf+d/M8+p3novbKwWwb5n31OPmrb/FKBH+R/9jm9b+7097epLlBM
bAfl1Y87WVf+JP+3FT6n/ZY/5+3wi/wv8vw3+dOnZZ7cmeR/9jnNJ+XvWxrV
M9nnNpbU2fF0oU7+Z5878KjmkYO+Bvmffe7A0GR7TBaT/M8+d2Daj2XlLlP9
kX3ugEujgeoMi/x/RfjcgWujwvo2tsn/X4XPHSjln/Jap7qxyPMcDpTfsLjv
KQf5X+R5TgeOusxSQ3+T/9nnDvwXfLVczT/kf/a5A63GdxubTvVe9rkDS5Pr
HYr5S/5nnztwd2Rw8vB/5H/2uQPzkzLsilkSoLPPHbj85o7rK6oLbhQ+d6Cf
f/YC27MmoLoqfO7Ap4QI575OCWgn8ryAA8eLz/pULFsChrDPHThkSvEPqZ7F
PndgTcURy9Y6J2Az+9yBO91Ht+6UPQEn2ecOLG9375tLjgTcZp87sPNM5IoE
qtPY5w7s73fdfWHOBDg3Fz53IO3ngMgWuRJQdqzwuQNjG/TP84fqJiLPSzjw
LVUdez53AnqIPHd34N3uyPjJLgkIYZ87MLNlao46eRKwnH3uwJbxq32+Ur2P
fe5A8vvYYQddExDPPndg48D2c4bnTcAz9rkDKWu7L6uQLwEG+9yB0PqPFz+n
upCb8LkDSVnvTorMnwDv1sLnDrQ92qp7zwIJ8BN5XtGBYxl1KhcqmIAg9rkD
cfOjP9yiejb73IHbxZZvXVooAVvY5w44jTBatCmcgFPscwe8q7xPylIkAXfY
5/S8Lr0HXaT6E/vcgW6JXZOnuiUg+yXhcwfWlbjfpm7RBJRLFz53oMeRlF1f
qW4q8tzbgTxNQjJiiiWgp8jzGg68nLi29rDiCQhlnztwLl/LoHIlErCCfe5A
7ctzF6dQvZ997sCu+t22bnRPgMQ+p/Nb7ezOriUTkMo+dyDY78QW11IJMNnn
DuRt77sggerC64XPaX2ejR4wv3QCasjC5/Q8p2p6+ZRJQHuR5w3p9+evTjOo
Hso+p+cxVmyJLZuAOexzB2pqHk3HlktAJPvcgYDtI25XLZ+A0+xzWt9afgGv
qb7LPqfa+9b1qAoJ+Mw+d2BQG7N2YMUE5GgmfE77WfXG8oKVElB+tPC5AyEL
2iXdoLqZyPMWdF5yjS+yuHICAkWet3Tg9bBWrVpUScAE9rkDjvZakE31Sva5
A12CrMmnqibgAPvcgZyDnoeNq5YAmX3uwL8vU8ZX80jAc/Y59ZMLSs/XVFvs
cwdSJ16vGeWZgCKFhc8dqKYttnt4JaCmyPP2dH8H/D2Tv3oC/EWe+9PzptUe
dp3qYexzB+oVrph9gXcC5rLPHUhc8mBjsxoJ2Mo+p/v0o7W7TvUZ9rkDzlnC
Vh+rmYB77HMH/Pr8z9J9x/XU/38cP/bKzN47W0JEvI6VVRpk75nslREZkZ0Z
KSPZQiEzM3LO+SBkj4zs0UXZPmd8n+/X7/fn4/a9XPIZ53nuX7frvKf8CnBW
6Av73E7bDjX2rt5EoXxJwud22r/zxJan6OqfhM/tpL3O/WCji0JtxJ73tFP5
SlVy92iqUF+x573w8/3OUzNfM4Wmsc/tNKRiUvNL6HD2uZ2aNpfdZjdX6AD7
3E4/P21q5OKq0FX2uZ3GvbtU6jP6BfvcTo63L/63q4VC/9jndqrvE3FmYEuF
Sq0XPsf1qEiHoFJuCjmLPR9kp07HbTVT0d3Fng+20/i3DVPCWik0mn1up66e
E/tQa4UWss/tdC189dPf6K3sczuF9Vztm+Cu0Cn2OV4/edKZgDYKpbHP8Xk1
mjlWa6tQJvscr3fDl4Mfo/O3Ej6304lZU7euI4VqjBU+t1PV0MzrXWWF2oo9
H2Onctl+mTnaKdRP7HmAnQIDd0tn0dPZ53bauvZ1nqntFVrDPrfTt/wljLod
FDrIPsf3bWaTd6/QKexzO12Z3+Hylo4KvWSf22l2Stdw304K2dnndrr0uZNX
AQ+FShcXPrdTeISbeQndROz5ZFw/RtXeOauzQp5iz6fYqbVZ2NW5i0Jj2Od2
Op4j+9x79CL2uZ1eF7/XfEdXhbaxz+006faJmN7dFDrNPrfT2eeRRuHuCt1l
n+OfTw/xTEH/xz7HHk4cu3qup0IFzgif2ymXS/9LTb0UqvlB+NxOXxS/t5/Q
JPZ8jp0ib/fSd/ZQqL/Y82BcDz8Py9PPW6EZ7HPs4ZlgqZiPQmvZ53i9H+3K
vIaOY5/baf77pzfm+Sp0jX2O71dYre3N/BR6xT630y6/RcM+o3X2uZ1cP38v
HdtToTJrhc/t9CYz+ELfXgq5iD1fjD/vnwp9i/or5CX2fAmut/vvv05BB7DP
8f2OOjhsbm+FQtnn+PyM33rHpY9C29nn2POkQ00/os+wz3H/UD196Y6+Ct1j
n9sppm3jVP9+Cn1ln+N6Frc7r0N/BfcVwud2Cs5DTZLRtcYIn9up13vLa9YA
hWSx5+F2mvblw8BGAxUaIPZ8DT6f8fZBb9BB7HN8/2+4+UYNUmgd+9xOa57u
dvUZrNAh9rmdIma1LZJ3iEIK+9xOUpv8j5LQGexz/LzJuTZOGaqQwT630+hY
l/ZOwxQqW1T4HPs8Y1PGM3RTseeb7fTnvvOM9cMV6iH2PBKv/4Bc/zqPUGgs
+xx7tK3oFAO9mH2O99O1z5NjIxXawT63U/NzT5sHjFLoLPscr7eyPbTSaIXu
s8/tlOfrzitp6G/sczuNsr37uXSMQoVOCZ/j9fk2sXybAIVqvxM+F9en1k2y
0e3Enu+0U9kg71b7xio0UOx5LK4/OeOaDwxUaCb7HNcTF58axccptJ59jo6W
c11DH2af4/qRNu/+nPEKqexzO72bUCCq8QSFXrPPcf3O8dbnDdpkn9upRfUS
/yInKlQuXPgc+zRyfYTXJIWaiT2Pw/V04JgaOScr5C32/JCd2m9bv+skOpB9
bqcZSaVKj5ui0BL2uZ2KdsueU2WqQjHsc9w/PKubdhedxD630+HcFyosm6bQ
A/a5nRr0TujjPl2hLPa5nfKPyBn2De3gKnyOn+f8ib27ZyjkNEr4HNff39fP
9A1SqL3Y8xN2urjT46LDTIUGiT0/aaeUHk6nLqFnsc+x92sm7Zw+S6EN7HM7
Vf9RNaTObIWOsM+xn4XbeD1Da+xz7NeElCJr5yj0hn1up6ydSckdghWy2Od2
Ku1ebexvdPnCwufYq+u/c8TNVai52PMLdvrvubx68DyFfMSeX7RTo7xmwRIh
Co1jn9sp+5ZzcAo6jH2O65HtSfqs+QrtZJ/j/V5iuDRYoNA59rmdTq6OmvMC
/ZB9bqdjU44nrl+oUDb73E4OF7u+6rRIocInhM9xvcg1RPqLrvNG+Byv3/Uf
xQ+FKtRB7Llqp3m7HUoPWazQYPa5ndpV2O9QYolCs9nneH3OqT+vojeyz+3U
z3HynZlhCsWzz3F/cGjHjnpLFbKxz3H9L9lvaDr6Lfsc97v3tzmuXaaQNEj4
HPeHwZPOtF+uUIVVwud2ylx7y/cn2lXs+R18XnZefLZvhUK+Ys/T7OTu2q5/
/5UKjWef4/r9xN/msEqhpexz7ENZq8FFdCz7HNeL2W0XTVmt0Hn2uZ3aLC1l
qxGu0CP2uZ0+25bkfoD+zj6308Gba5ssW6NQkWbC53bqUbalb6u1CtXlA7Jx
f9903ogv6I5iz5/hfmHfsIDt6xQawj63E+nvhvisV2gO+xw+OVOkW84NCkWw
z3F9CnhSOxGdwD7H9Xp191+jNip0nX2O6+exEafLRCj0jn2O+4FBNSdo6BzP
hM9x/S+5pmTwJoUqFhI+t9PNwXuONNisUAux52/xfUwOaP0c7Sf2/B3ez6tP
zq6JVGgC+xxe+6w3aLdFoWXsczvVPH97XTZ6F/sc98sX+nzcFaXQBfY5vDFt
Q1P/aIUes89xfRq+ZHLerQr9YJ/b6VmRxjGn0EWPC5/jemusSw7YplC9DOFz
O7kci39YbrtCncSef4VXEpa/sKGHss/tlHdetSfBOxQKZp/bqUDULKVBjEKb
2Oe4H12xdl86+ij7HN/ftMA54TsVusE+t5P+Pb9MsQq9Z5/j+jBl/J+v6JwD
hM9xPbixaVfMLoUqrRA+x79/6fJ2vrsVain2/A/2uoZHWo49CvUUe/4X348a
qf7H0BPZ53g989W4MXyvQsvZ53h/fTyaO+5TaDf7HHsy323dFfRF9rmdipcy
X0zbr9AT9rmdlq2LqFbzgEI/2ec6PZyeo/c9dDEX4XOdUtt2mLf4oEL1hwmf
65Rj0sDNzeIU8hB7nksndXGP3W/Qw9jnOrWzyu/eeEihuexznboPurKp42GF
NrPPdQqv1HXuD/Qx9rlOUy8c7rX7iEI32ec61b6QXaVXvEIf2Oc6bYsq9zxX
gkK5ngif49ffqbHmOLpyAeFznYJelmg64qhCbmLPHXSK6PhBK3FMoV5izwvr
lD1nT89k9CT2uU7+kuftKccVWsE+18nbN52qJSq0h32uU7NP/WNvoy+xz3Wq
2Pna7/knFHrKPtfp7euqcuOT8D/7XKem7uODn6OLHxU+12nC9QMHVp+C/18K
n+t02eGpzf00/C/2vLROVYNzvPiMHs4+16n9usrvos7A/+xznXZrTV92PQv/
s891Wrq9/c0/6OPsc51+LPc8vC8J/mef63QyT88Fvc/B/+xznYau7OOR5zz8
30/4XKeuGwdYx9FVlgmf4/XbMjRu+AX4X+x5FZ0cSwZ0K34R/hd7XlWn+XOn
PbuInsw+10nuvnjYxEvwP/tcpxV/oh9XvAz/s8916qMndbyOvsw+12lk6tvY
2cnwP/tcJ7d35X84XYH/2ec6VUka2PIBuoSz8Dne76uHJi2+Cv8PET7Xqc4s
hyiXFPhf7HldnS54zTv1Ej2Cfa5TjyRJDb8G/7PPdbJcI6+7K/A/+1ynZNdO
yZ/QiexzfP6cCxyKVOF/9rlOpbe8Xeahwf/sc51GvXva9wc6zyPhc/x5V2dW
iLXB//mEz/H5ylkxzfs6/C/2vKlOW88GBBvo3mLPm+lUuN79MnE34H/2uU5f
rg7f1/cm/M8+16m6VaJe3lT4n32u0yDP9zuOo5PZ5zqVrPoq/7Bb8D/7XKfQ
zByjityG/9nnOh1x6p6YhHaMFz7XaXC7C78C7sD/z4XPdap1eGCD0mnwv9jz
NjoNSHfyv4IeyT7XqXLHalMm34X/2ef4/PfstqDSPfiffa7Tobm7F9nQJ9jn
Om1u0mTWzPvwP/tcJ5/XWUNrPoD/2ec6Pc35wf0OOm8f4XNcD3KUcgh5CP+H
CZ/r5NtjTmq9R/C/2HMPnWoOKLf4IbqP2PPOOm3Z/L3B4sfwP/scv9+0gprz
E/iffa7T9cFD+qaj97PPdYpTvz9Z/hT+Z5/rNL2q5uP6DP5nn+tU7/7LMxno
v+xznaL83UuvSYf/Gwmf69S7WPqo1s/hf7Hn3jqdm3Z1/3t0N7HnPni/Mr8/
3/AC/mef63T3y/j88kv4n32On/+5c60v6Gj2uU59G7drHvkK/mef63TUa0fL
jhnwP/tcJ/e9no2/ob+wz3XS9nQrt/U1/P9A+Fyn76ejfnV+A//nET7H++PZ
VvmObiP2vD+uh9ddV+54C/+LPR+g0+vYJe27v4P/2ec6NWzbIPMXOpx9rtOd
/A1Wxr6H/9nnOlWaGFaxxwf4n32Oz99j951/0S/Y5zpdTPQpt+cj/M8+x+s/
7spin0/w/2Hhc53KBGx6bUc7iz0fodOMkteb7/sM/4s9H6lT/JPhwX5f4H/2
uU6raw5JNNAL2ef4fgy4/HJ/JvzPPtfJ9eMKqdd/8D/7XKdg1/OOFjqNfY7P
46F+5Q9+hf/Z5/j9jg8r6f8N/vcXPsfrnfggh5QF/y8WPsf1sszZjIPotmLP
J+jUtmPhU/7Z8L/Y84l4v3bdCZG+w//sc53WR+dvFYdewz7XKWvj8Q/+P+B/
9jle7193V0g/4X/2uU5FnMZVjUO/ZJ/jerd6zgH/X/A/+1ynaWtz1ZZ+w/8N
hM/xem/Kt+kguonY8yCdDuZe9rfXH/hf7PlMfD/ah/lY6DHsc53uH88VfeAv
/M8+1yn2Yo7HPf/B/+xzfN5tCwua6NPsc/z6Vksa77fD/+xzvH5TC3fx0+F/
9rlOZx9V6KWjC9wTPtep/p2jPfca8H8u4XOdcl267eFjwv9izxfi+lZgTsN/
6P5izxfh9ysWn2+3Bf+zz3V64Dblvpek0lr2Oa7XHy5v+o2OY5/jnw+J7b4z
h0rX2Oc6BQ4t+aNbTpVesc/x+flWdu0PtM4+x/u/9miV7blUKhMnfI7r3a4X
sZ1zq+Qi9nyFTjdW7C6XhfYSe75SJzqQY3FUHpUC2Oc6lR/651WHvCqFss/x
/Sy2omkmejv7XKfDFU/P2pRPpTPsc50S34Qepfwq3WOf4/uu/Zf+Af2Vfa7T
6Ab/jHUFVCrYU/gc378J+4q3LqhSrUXC5zqV/fK77Bu0LPZ8Iz6fBTIdVxdS
aYDY8widttdcltPVQaUg9jk+H9tsb56j17HPdZp598TZpYVVOsQ+12ltre6L
nYuopLDPdbJlr2z3GJ3BPtfp3ZbZ2QuLqmSwz3H/MLvU5nrFVCpbT/hcpxNf
hza+i24q9nybTi/6D0oKLq5SD7Hn23G/Vtahdc0SKo1ln+vkt3TikRvoxexz
ndJyhZWa4ajSDvY57i8+95xcqaRKZ9nn+PdFP76Qgr7PPsceTimbY2Iplb6x
z/HzqcVblC6tUqE04XOdHpvXhl5A184hfK7T4kluIaPLqNRO7Pk+nX4GBa4p
UlalgWLP9+tUYMqAjSfRM9nn+PefKbx6cDmV1rPP8XmOWzQ7b3mVDrPPdVoe
m9TvCFpln+P69PdMw94VVHrNPtdpTqH5Pw20yT7H9c/F4eieiiqVOyB8jt/P
NnyoVyWVmok9P4rrR/3FuX6ivcWeH8P9QcKUqK2VVQpkn+tUKrFBrY5VVFrC
PscehJ/c9Rkdwz7HPkYVK72hqkpJ7HP8fM7uc1tVU+kB+1ynBQdaPXiFzmKf
Y38HF665vLpKDr7C5zol7DsxyrmGSk4LhM91ykhvFv0Q3V7seRI+f/1WXQ2p
qdIgsefnsO9Tzr+qVUulWexzncaGaNk30BvY53g/Hx79Pa22SkfY5zr9vjfz
W3knlTT2Ob7vNyumX0a/YZ/rlFk69nxAHZUs9jlevwIF1hetq1L5OsLnOrW0
+/U/iW4u9vyqTmHtF5YeVE8lH7HnKfh8N4+4lqu+SuPY59i3emsDD6LD2Oe4
nwmaltO3gUo72ed4PyfJ4b/R59jnuN4G/im8vaFKD9nnOn04v3Vhx0YqZbPP
dep1vtHHT+jCt4XPdfp1Pr7jusYq1bGEz/F6lqy2sYWzSh3Enqfq9LLk4ofp
6MHsc1yPHJ8UWdxEpdnsc+zxyJqt6rmotJF9rtPxASP73UbHs8/hE8/o8UFN
VbKxz/H9Wm6bVrGZSm/Z5zq1GPN9YjJamiV8jr1sUWZwQHOVKuwTPsf9Xo8W
7Yq4quQq9vyRTsf0XmUT0b5izx/rVGjTlNf9Wqg0nn2uU4fx4bEWein7HPdT
dw7572mpUiz7XKc/pVP1bm4qnWef63Qz/Pvmb+hH7HOdGq+o7LSplUrf2ec6
devvc7B1a5WKeAuf61TOZ0W1V+i6IcLn+H6du7kqzF2ljmLPM/B5/1rhS/02
Kg1hn+u0sVUQ3UHPYZ/r5JCZHhbUVqUI9rlOTn16JVcglRLY53j91CdZl9DX
2efwxLqppUbLKr1jn+PPI1VqWKidSjl+C5/jfnzk05YJ6Iq1hc/x/SsS39K/
vUotxJ5/1qlB9y0N/qH9xJ5/0alCYHTJHR1UmsA+x16fOfmtQ0eVlrHPsQ9L
v1z6gN7FPsf3vXrbJas7qXSBfa7T7EeH2rh4qPSYfY49+uX26QH6B/sc9/u2
dyuCO6tUNFX4XKdLMYlVqnZRqZ4hfI7rtbJ7/1V0J7HnP7E3K0/XGttVpaHs
c3w+W2ZtKtxNpWD2uU4xFXz0o+hN7HO8Hgsf+PfurtJR9jn8c2LJrn/oG+xz
XC9zDXm73VOl9+xzfJ5Pj6jQwUulnEHij6vTxMoRnd6jK+0RPtdpxMIfI1b2
UKml2HMT/3yD0KDG3ir1FHsuGdQxsP28u+iJ7HODni1pOmumj0rL2ecGxWt9
xlTwVWk3+9ygMgsSul1EX2SfG0Tf21Yf4afSE/a5QVUn5P4vb0+VfrLPDVrQ
IueRg+hiXsLnBv2Kdhveo5dK9ecKnxv0/nVcwWy0h9jzAgYt7dt/X4S/SsPY
5wY9ae/R0q23SnPZ5wYd+zz5/DP0Zva5QQnRT10X9FHpGPvcoE7RS3fX6KvS
TfY5/neXoLwK+gP73CDp4P6Bgf1UyvVT+Nwgx65V9xXur1LlmsLnBm3u8/xt
AtpN7HkJg/JXelO21wCVeok9d8Tv/9JF/o2exD7Hv//j9QFRA1VawT43KDMk
YVybQSrtYZ8bVPP9q0kv0ZfY5wY9DxgWEDpYpafsc4OmdXP2rz1EpV/sc4OK
pHm7aujiN4TPDdrb6XKh8UNVamAXPjco5+cl94sMU6mz2POKBp3Lt2PDUfRw
9rlBrV4V9ug1XKV57HP8vOfufvmFjmSfG9TwRdbSLSNUOs4+N2jh6rFl3Eeq
lMo+N6ing3v0c/RH9rlBFWICHReOUin3dOFzg6qs/jW/xmiVquwSPjdoRplX
L1PQrcSe1zIoV2h914AxKvmLPa+N99/x4fyCASpNZp8bNMXh7flD6JXsc4Ma
He39rcdYlfayzw1K79iwTBb6MvvcoOkFA102BKr0jH1u4D6jSPvm41T6zT43
qItrBY+H6BLdhc8NCq22vu3s8So1nCN8btDuLtPrV5igUhex584GHc9MdjiP
HsE+N2i53/yMwRNVCmGfG5R6+uAhaZJKW9jnBtmHeYyLRSeyzw0asKZn5Y6T
VbrFPsfnY9HdlLfoT+xzg77MUYYtnaJSnu/C5wZdPeucXWeqSlWrC5/j9VxU
bKYN3VrsuZtB3sUDvo2bplJvseetDFq9v+XgwtNVmsI+NyhtaeilI+hV7HOD
vv7XtYzPDJX2sc8NWlRp9fAsdDL73CDDr0fs+iCV0tnnBu1MDX/QdKZKf9jn
eL9veVv30I424XO8PxvXVwyapVKjv8LnBvkN7NuozGyVuoo972DQvFGxzU6j
R7LPDer735TG/eaoNJ99blCB5mrlf+go9jlez5l7c0YHq3SCfW7Qru+Fn7ae
q9Jt9rlB2e+sfc/Qn9nnBr0Knzd23jyV8k4VPjfoSJ1lVSqHqFRtp/C5QQFZ
VW0X0O5izz0N+q9W17FD5qvUR+y5l0E/cuY0LPRU9jner6ueS2IWqLSafW5Q
n/31crZbqNJ+9rlBjT9unfYKfYV9btCcK7sfL1yk0nP2uUE5pnVoVj1Upb/s
c4MGNZ0Tmowu2VX43CAspjJ8sUqNxZ73Nqj8vUQr5xKVuok972OQWi+pwS70
KPa5QW9DBvfoEKbSAva5QbUKxYx8jY5mnxtUuODCSaFLVTrJPjfo+4mck2os
U+kO+9wgq0vtEVfQX9jnBnbmS/cRy1XKlyV8blB7h751c61QqXpV4XOD3sQH
2GPRbcSeD8X7W61qcvuVKvUVez7MoH5R8+dloKexz/F56Lms4aJVKoWzzw16
saR1WrXVKh1gnxtUPzBq3GX0Vfa5QVkt9/4dGq7SC/a5QSvrDZ0rrVHpH/vc
oLozte870KVU4XODbvZ+PYTWquQs9nysQV1zxF96ju4u9jwQP/+RhqVD1qk0
mn1ukEvE0KGV1qu0kH1u0PDMLjvOobeyzw36lvk+bcAGlU6xzw3Sbra1/0On
sc8NOnqlR9mojSplss8Ncs9brp5bhEr5JwufG3Tr+nbnR+gaO4TPDdrT7VX9
mZtUaiv2fJpBttOvKpTerFI/sefTDarkuVM6gZ7OPjeoR6tqT3pGqrSGfW5Q
xunh+7PRB9nnBjkbo8et26JSCvscP7974xrOUSq9ZJ/jeh937lYq2s4+N6jZ
/GJTJkSrVLqz8LlBHl/q53PYqlITsedzcb11Krb+INpT7Pk8g/KOvFC86zaV
xrDPDSr7sEXYe/Qi9rlB7RLnfV2yXaVt7HPse+N1XjV3qHSafW5QYvC0mGT0
Xfa5Qf9u1PowNEal/9jn+PP1PlDTQhf4Knxu0KVulv+2nSrVrCx8ju9Pep25
rWNVIrHnS3G9kJ02P0b3F3u+zKDDe+17Z+5SaQb73KDt7ffFldoN/7PPDfL1
qL/nODqOfY737/WyDb574H/2Ofbe83LQV/Qr9rlBDY7f77F6L/zPPjeoTRel
Qv198P814XOD+rfZnK6iXcSerzVo3xWPjaP3w/9iz9fheuvwkHIfgP/Z5/g+
dO76cic6lH2O92Pv9hl0EP5nnxs0pt8j6xn6DPvcoB1rf4fMiYP/2ecGuc41
ssscgv/Z57gf8vw84AS64EThc4NyOyef8TsM/28TPjdoXZ9Qh29oWex5lEG1
sxv3Wn0E/hd7Ho3vdyNtbb14+J99jj9vG59kBb2OfY5f3/3ah5EJ8D/7HPdL
yxrkznkU/mefG3SmxuKSO9AZ7HNcL7ullnM/Bv+zzw1yqu9Q8jG6bCfhc9z/
/GibK+g4/C/2fBf2Lm3M+xKJ8L/Y890Gdfi59FI8eiz73KDXy2LCPU/A/+xz
7F3SMd+P6B3sc1wvTl8sEHYS/mefGxQYr56sfgr+Z58bNP96at+L6G/sc7zf
bne/DjgN/2cKnxuk1H4Y/Addu6LwuUE3LjzVN56B/8WeH8HP2yhjapOz8L/Y
83iDhsR8Tr+Jnsk+Nyip3d82gUnwP/vcoNNtHDbkPQf/s88NunuxVnosWmWf
Yw++e1Sk8/A/+9ygcbmm+DxFm+xzg/JU2DN75gX4/6rwOa7HI99sdrwI/4s9
P2XQ/ULOcfFob7Hnp3F/12r58e6X4H/2Oa5/5bMS3qOXsM/xfX0QsCv0MvzP
Pse+bc5aUSUZ/mef435x2aoxSegH7HODht1t5dbnCvzPPjcoJMawstEO44XP
DVpV7kFS+FX4P1r43KC4MSnj66XA/2LPL+P1O36jxDX0ILHnyfh81M48POwa
/M8+x/3lR6e2BnoD+xzfpxohVyIV+J99btAa41ubZir8zz43qFrMwsO30G/Y
59gXlyYlxmnwP/sc9xfp0vi8Nvi/g/A5Xi8l6+xOdHOx5zaDvMrlsdyvw/9i
z68b9PtP65aP0OPY59i/8M2jp92A/9nnuJ+xyq4ochP+Z58bVHn65dgD6HPs
c3yeSqxP6JgK/7PPDSqdY9XxF+hs9jnuJ0cnxM25Bf9/Fj7H53eMtKXUbfi/
vPA59rPBvOAEdAex5/fwej1y6tn9DvzPPjdo7IYcVd+hZ7PPcf+5sFDGgjT4
n32O+2vVY0uFu/A/+9ygx6sSO51E29jn2Lcf/u997sH/7HOD/Gs0CPmMljYI
nxsU07ZlwbD78H+y8Dlev8DglVUfwP9iz5/jfv/6rxxJaF+x5y/w+V0SN8H/
IfzPPsf7cT4q9St6Kfsc+xKRUnPFI/iffW6Qm0vDyTUfw//sc3w+T6UlXEA/
Yp/jz9P51Lu+T+B/9jmu33mfFf+OLhIofA5PlG7vsvop/L9F+Bwei/7U2ekZ
/C/2/APuh0498LuMHsI+xz6sytdzQDr8zz7H9aFtSJef6Aj2udjv1k3XPIf/
2ecG3TnXzrHuC/iffY69T137IRn9jn2OPexQ7/jAl/B/CeFzg4a2KTrtF7pi
O+FzeO25XGftK/hf7HkW7l88LqXVzYD/xZ5nG3Ryc/jUK+gJ7HODNmQfyjfo
NfzPPsfvP7Pi+l/oXexz3C93fl587Rv4n32O71vo97C6b+F/9rlBa7sNykpG
/2Cfw5fnK/oOfAf/fxQ+N2iZ3WXvT3S9ssLn2ONaO7+Fv4f/xZ7b8X3tF+Bc
5wP8zz43qNfp5aMuo4PZ5/DI0Lxr+3+E/9nnBl2b8iL+O/oo+9ykBQVLp6z6
BP+zz0060DXuVq3P8D/73KTXXjG3LqBzrhM+N2lv819X+3yB/y8Jn5skVzkS
/w3dUux5HpMe1tHWLM+E/8We5zUpYHKXUdX/g//Z5yYpjg2dk9DL2ecmxTjP
+tbzK/zPPjdp+pt6e7+gL7LPTdrh6eG75Bv8zz43yTvselalLPiffW5S+JGk
pSfRxQKEz01yzyjj6J0N/28WPjepSNtXG96jPcSeFzVp4/OyBRd8h//Z5yY1
fXlxRtkf8D/73KQ6Qx4+SEBvZp+btHTm0IZdf8L/7HP8+zsNnP0KfZN9bpLD
m+tnZ/+C/9nnJq2blJBV/Df8X0z43KQ2uQpVPoiuTMLnJg04+4za/4H/xZ6X
xc+XULvPE3QvseflTPKyPo6Y+hf+Z5+b9DnZaXTBf/A/+9yktaVeDYpF72Gf
m3SheJnurezwP/vcpBt3bA3T0E/Z5/j1k4w8gTr8zz43qXrehLs5DPj/vfC5
ST2PvN60Bd2gtPC5Sc0WbfFuYsL/Ys+rm9Q7Os1Q0cPZ5yZVdVy7c6gF/7PP
TbqT826rP+hI9rlJoaFbtTWSRsfZ5ybVOJLp5ZRDo1T2uUlzohXlAvoj+9yk
uiPrt+idU6Pca4TP8fmqWn5rJrrKBeFzk9p/3PhrcS6NWok9b2BSrQdbPSrm
1shf7HlDk3wsl1XH0ZPZ5yZFz+2rdMuj0Ur2uUmnRxX58wq9l31uknOaf+XZ
eTW6zD43aeTjxq2K5dPoGfvcpDXrt3Xfh/7NPjcpuWSMX9v8GpUYLXxu0oeg
lt730Q0jhM9NSrk1pt34Ahp1EXvuatKP5o3r5iqo0Qj2uUkfL67JG4UOYZ+b
lB264rFzIY22sM9NcomsGqugE9nnJu0r0XPoYAeNbrHP8foUqFHyJ/oT+9yk
0evWnV9ZWKM8RYTPTXp7acfA6kU0qtpG+NykfId7ZJ1GtxZ7TiblGbcj2Luo
hvdR+NykrKIb7G/RU9jnJp1IqDdlbjGNVrHPTXIcPuZZieIa7WOfm3SwZbc2
B9DJ7HOTMrvc20AlNEpnn5tUb1/el/fRf9jnJi0bk1FtvKNGjm+Fz03Kuz2g
X86SGjUqKXxuUsjgqLBIdFex511N2nlu1oFGpTQayT436e/13MlX0fPZ5/j8
7qDb/UtrFMU+N+lY93r3vqFPsM/xemSk3Awro9Ft9jle/yDH8xXLavSZfY7P
S8WSscfQeVcLn5sU9Uad26WcRtXOCZ+blJrh4vUc7S723M+kUnV7Ok4vr1Ef
sec98XnS6t0qUEGjqexzk8Y8OLtgB3o1+9ykvsNy12leUaP97HNcP+bmT7Gh
r7DPTRrbUu0ztJJGz9nnJoXt6/jyJ/ov+xyfnychg1dW1qjkSOFzkzq+nplW
tYpGjcWeDzRJv+PsfhLdTez5IHzfTx2M7l5Vo1Hsc5Oa73n37SV6AfvcpHcH
37YOqqZRNPvcpMaP988tVF2jk+xzk7rKTY7HoO+wz/H7fZv/onkNjb6wz3E9
+xuR4zo6n4PwOV7fwOnlhtbUqHpr4XN8fnpWdPqJbiP2fDRe35TweitqadRX
7PkYk/xv3qhRpbZG09jnJsUFPyyRiA5nn+PneRH/u4uTRgfY5yZdytsnLR19
lX1uUpkcqbFT62j0gn1ukvqs1Nh8dTX6xz43qd3+xrW2oku9Fj7H/z6l4kPn
eho5iz2fhD3rnB6Sgu4u9nwyvt8tplXsX1+j0exz/Pm9X8T/h17IPjfp+dbq
bqENNNrKPjcpvmHb02UaanSKfW5SpaJNGx5Cp7HPsWc9ckbKjTTKZJ/j+/rn
0J976Pwrhc9Nulm+mffYxhrVOCt8juvZ5choA91W7Plskx7/fZq+zlmjfmLP
5+B6csssVbuJhvsm4XOTGvrk7HgWvYZ9btKLsPdjerhodJB9jr1YEL8wA53C
Pjdpd+cB64KaavSSfY736+PnTQWbaWRnn+P7MHn4+u3o0sOFz/F6fbwY6tJc
oyZiz0NNch2SZ9w1tKfY88UmjX/WtEt/V43GsM9NmjHes8J/6EXsc+xDeZ83
C1totI19js/3N9pVqqVGp9nnJh36W7HvAfRd9rlJU+QPOdu4afQf+xzXp1ux
u26jCxQUPjcpMt6r1chWGtV0Ez43yenLx2u/0ST2fLVJG8JndV3ZWqP+Ys/D
Tdoc8+9yZXeNZrDP8f2pP8X5GHot+xzXb7f0jZ3aaBTHPsf+3qWvj9DX2Ocm
/cwRRePbavSKfW7SqdQvSyy0zj43aXB7t+T1pFGZV8LnuD8ZteBHLVkjF7Hn
m0wq3O5KxTNoL7Hnm00qnp6ztWc7jQLY53i928neL9Ch7HOTHs2c229qe422
s89NOhN2ul+eDhqdYZ+bNDnop3ck+h773KSEHs3c63fU6Cv73KT8ZYIqX0AX
XC58blLGg6RfPp00qnVa+Bx7G5E35TVaFnseY1LB/n2WB3loNEDs+U7cT9WP
71Cgs0ZB7HO8fsWK/ohGr2Ofm1S72KyoRl00OsQ+N+mI82fXy2iFfY73Z9ZY
rWdXjTLY57i+/ffd9x3aYJ+bNH/zytuzumlUdqjwOf79c5p0KtRdo6Zizw+Y
1Hnbu/ht6B5iz+Ow53kOFXP21Ggs+9ykkqcXjUlGL2af49+fNC6xl5dGO9jn
Jl1xDPj9Dn2WfW5SbmWW8+weGt1nn2NfH28fUshbo2/sc5O6+D5dvA1dKL/w
uUkPmjSOaeyjUe0WwucmVVsQffQyup3Y80STIuRqZ3r6ajRQ7PkJk2bPvHzy
LXom+9yk/+rMOzjTT6P17HO8v339NxboqdFh9jmuL4W6T49Gq+xz/O8dhnRr
2Euj1+xzk1rk3VD6Itpkn2N//N8/8vHXqNwL4XNcT5oPWpeBbib2/Dw+z/t/
0vTeGnmLPb9g0vFjR9/k6aNRIPscn7fe6+dvRi9hn+P9iYgsVrevRjHsc1zP
pqVsPotOYp/jevy9XCnPfho9YJ+b1L305mXp6Cz2uYn7ijbZE/tr5LBU+Nwk
N++iftIAjZxOCp+bVH6sw/516PZizxWTPBu5/qg+UKNBYs9VkwJjVrsmomex
z7HXlxwndRqk0Qb2Oe7/1mnbHqCPsM/x/pdISB4zWCONfW5Sr05q+h/0G/Y5
ru/1Hb8uH6KRxT436dbVdb/KD9Wo/GDhc3igRKcfcejmYs9vY09KNfrgPkwj
H7Hnd3B9veGVdhM9jn1u0j23PccGD9cojH2O+/2BzZd/Re9kn2Mvm1r+C0Zo
dI59btLZS7nKFR+p0UP2uUl9cnZM24nOZp+b1OHPpYUuozQqnFf43KSXO4Od
rqDrNBc+N2miOf1Kz9EadRB7/hTXu8JH/N+gB7PPcb2+4fR8+hiNZrPP8fq6
vx6YJ0Cjjexzkyr0f3UnAh3PPse+16rRpvZYjWzsc/x5og9sP4l+yz43ic7N
+OURqJF0RPjcpG2Ll3V8iK6QLnyOz292xrIx4zRyFXv+xqQSecKu/Eb7ij1/
i8/b6ak/lo7XaDz73KTthQ5WKDtBo6Xsc3w/7Q3c9qNj2ee4f1+se7acqNF5
9rlJ5u5yfVT0I/Y59rPfkj59J2n0nX2O/dgh9/iALrJE+NykstM8W8+arFHd
ROFzk1rfOVA5/xQN9z3C5yYNPdnvz2b0EPY57m8rD1Kdpmo0h32O+8l8J8JP
oSPY5yY9DRzevfM0jRLY5/CVx2jzAfo6+9ykfhGX942ertE79rlJi3vO6PwL
naOh8Dn2bu6i9CUzNKo4UPjcpOBCn8aWCtKohdjz3yb9sx/6shvtJ/b8j0lF
u94Y1WymRhPY5yady+xy/wp6GfvcpDdvarTuOUujXexz3F/VHbw5A32BfW7S
rBN/Pk6ZrdFj9rlJf0J/uOSYo9EP9jnuN9b4TV2LLppb+Nyi8ncc91cJ1qhe
U+Fzi6SObveOoDuJPc9p0aVXV361mavRUPa5RU67E4veRAezzy3cRzlUGThP
o03sc4smz7tR8zP6KPvconZLf1adE6LRDfa5RZuilzkWmK/Re/a5RWuPh+mb
0TkPCZ9b1Ej99rT2Ao0qPRU+t6hHmnL0BLql2PNCFsXZHEI6LtSop9hzB4ue
Hbgk30VPZJ9b1C/gzd9hizRazj63KMicdeAbejf73KLRI+d7zw/V6CL73CK3
9X8+F16s0RP2uUXp89+GbEX/ZJ9bVKVW5/z1l2hULFT43KL9sysvO4Ouf0z4
3KIcM8abncM08hB7Xgp/niIu4x6gh7HPLYpqMzl15FKN5rLP8Xr8darzHb2Z
fW7Rkpb9Zy1cptEx9rlFHtn5LhZdrtFN9rlFVMlF34b+wD63qHDC48YNVmiU
q77wuUV1dlr9zqIr9xc+t+jDu91zuqzUyE3seWWLQmfa1j1A9xJ7XgW/vuuU
HSNXaTSJfW7RTN+oXdnoFexzizaEeWxfsFqjPexzi4o+D1pTJFyjS+xzi+Z4
NZi5Ff2UfW5RW9sY/3prNPrFPrdoT9d69U6ji+cUPrfo8aXpPzut1ahBE+Fz
i17V7HLqLrqz2PM6Fu0M3DNp2DqNhrPPLXoetrryV/Q89rlFrSfmuDp3vUaR
7HOLWpbKObTgBviffW6R6+S12ZvRqexzi6ZNOxxcayP8zz63qKBjf/sxdO6D
wucW/W2/eYocAf8/Fj63qNzvUc9voluJPXexqEYNpd2ATfC/2POmFsWfTYr+
gJ7MPreo6dGOX2Zshv/Z5xbl/je8aa5I+J99blHvZWWmrEVfZp9b5O49Yk+l
LfA/+9yife063z6I/s0+tyjA72pWiyj4f6HwOT7/058WSEE3TBA+tyhsy+qy
ftHwv9hzd7w+iU8rvUCPYJ/j/T19rdz4rfA/+9yi7Zu8Hf6it7DPLWrVbubP
Jdvgf/Y5Pk8H294vsR3+Z5/j+3Flb9wO9Cf2OX6/kIRZDXbA/3WFzy36cWOg
+xl01b7C5xbVjjn0q1MM/C/2vJNFQz/G7EtD9xZ77mFRypZW3kN2wv/sc3wf
Y+dkfkavYp9bpH8ftmhWLPzPPsf1Yn5W4Ty74H/2uUX+zeutXYdOZ59bVC9v
4QKVd8P/7HNcDzKiZh1EO0oHMUi4Xp2999x1D/zfWPjcooHzklpfQXcVe+5t
0eCKPmu898L/7HOL3oRtePwUPZ99ju/zobDyAfvgf/Y5vn/z6vn9QJ9gn1vU
4sP8BQv2w//sc4vuP1u6x+EA/M8+t6h/tw6XI9F59wuf4/2pcvxuzYPw/0Ph
c/z5PR89S0C7iz3vZ9GuC8efucfB/2LP++PzOsrjroqeyj7H69l43aVeh+B/
9jm+LwUjdr9E72efW9T9nd/88Yfhf/Y5fp746z5/0M/Z5xZt9JfKLT4C/7PP
LZqbkvWwaDz8P1/43KIRmTGro9GNxZ4Pt8g4W6SVUwL8L/Z8BK7nFdzTj6FH
sc/x6426M9sehf/Z5xbV9Xqcz4aOZp/j+/On2xr/Y/A/+xw//+f5hV+h77DP
LcpynL1o/HH4n31uUczgFv/9RudzEj7H9fV0kk9oIvzfW/jcopyF8x0scgL+
F3s+3qJzXcv/24LuK/Z8Aq4X/X/JtU7C/+xzizLqbw1JQIezz3H9OuBwvPUp
+J99jvf3Ypfn19BX2ef4PPfzlfxOw//sc/x5RjqVS0f/Y59jT7TrdQLOwP+m
8LlF84Oo8Xe0s9jzGRaN8Q9tEHIW/hd7HmSR4htZtUAS/M8+t+h47/mFNqIX
ss8tqurtlln5HPzPPsf7WUtJOYA+xT636HBK3Yhm5+F/9rlFZcoNH3ARnck+
tyii4JSy3S7A/3uFzy2at7jPjXvoGveFz3H9mVJ65pCL8L/Y8wXYl7NHyn5C
9xN7vtCi+t2qHZ1+Cf5nn1sUWXCSbKHXsM/xz7+NvLb8MvzPPsfrfWVHh5LJ
8D/73KLFaxaf2o5+yT636FuTLtXrXoH/2ee4vmz8HHocXXqe8Dk+LzsmPWtz
Ff4Xe77coqPu9+uraE+x5yvw+vSqNNUvBf5nn+N6dLtL/DP0IvY5Pi+b+74e
fQ3+Z59b1GmjV5Es9Gn2uUVbDtdxDlbgf/a5RQ1ufOqSR4X/2ecWVXq0se8a
dIFawucWjTvjNKScBv/3Ej636Fef3QN3oUns+QaLFkYX8m1og//Fnm/E+zFu
sPsp9Az2Ob4f8dsqt7sO/7PPLbrnbfttQ8exz7GfLm+VXjfgf/a5RYXoa/hz
9Cv2uUWbB370DLgJ/7PP8fmeei9HNrqMLnxuUcnRRw8Hp8L/Ys+3WjSjykKf
PLfgf7Hn2/D6Le74KRwdwD63yGWuPqfsbfiffW5Rhy8Hcsait7PPLXJM8lpY
/w78zz7HfqV++JWIvsc+tyhv4bkj2qbB/+xziz4OyK8o6IK7hc8tKrAzvJrv
Xfj/rvA59vJy0WlP0LLY8714vXevShpxD/4Xe77Pot8N8tq/oIPY5xatazev
SdB9+J99blFxJXuwhT7EPrdoUuyY0GUP4H/2Oe5/Tj/bXvwh/M8+t6jIf35H
o9AG+xx76XT9bI1H8H+w8LlFN7t6JB1CNxV7nmDRy5Ypx5o/hv/Fnh/F9eRx
l50X0GPZ5xYdKZIW1vkJ/M8+tyj8/LARt9E72Oe4X9H+uPZ7Cv+zzy28bpE5
MtD32ecWTVkmXwl8Bv+zzy147Xvwd3ShGsLnuP6OSag/Nx3+9xM+x15snZ2W
+zn8L/b8LO5XF3lPXo0eKPY8CZ930yVP6RfwP/vcondZNddtR69nn+P3k2uX
dHoJ/7PP8f2/0SI8Hq2yz/HPz+pvtXgF/7PPcb/qtGbMJbTJPrfobtKDa10y
4P9/wuf4vJVxqXQH3Uzs+RWLllaIDez3Gv4Xe34V1+s4p/hX6ED2uUUT9l/5
NPYN/M8+xz7/CKqUjY5hn+P+cUr7znPewv/sc4s0q3ZAznfwP/vcIodFtRas
QGexzy2q/LjtmhLv4f9Y4XNcj95Ni4hCO90RPsf1Z0XK+uof4H+x5zct8trb
bOlB9CCx56m4flZInuryEf5nn1s0UZvofxa9gX1u0Y11rRu3/wT/s88tSuhV
V7KhNfY59jW7per7Gf5nn1vk233c0sdoi30OD9DlNsO+wP+zhc/xfTvS+vMH
dHOx5w/x/Zz9dM3kTPhf7Pkji/xCdtb/gx7HPsfne3v4hfn/wf/sc4sendrV
Jd9X+J99jv897pUWjj7HPrcof5+u7Ut/g//Z5xZ9iXp6dBs6m32Oz7f/lrK1
suD/asLnuJ8bHRp0CF3HR/jcouaHoq43zYb/xZ6/sqhLnpdlktCD2ecWTfXp
NaD9d/iffW5R4/F/IjT0RvY59s31puLzA/5nn+N6H37320O0jX2O66+vQ/Eh
P+F/9jmuj4Nn1XmHljThc9yfrS/bYsIv+P+P8Dnuv69nuv9Au4o9/4TP37s/
bsG/4X+x558tOpvcqlHOP/A/+9yiIe6J5Zajl7LPLSrVZLRe9C/8zz7H6x3i
+2AT+jz7HPen0sx9lf7B/+xzfL8iHk7ajf7OPkeXm964vh3+jxE+R4/1encU
XfeW8Dn+vMNGbmypw/9iz39YdOjFGbeL6CHsc4tKXOzxoJMB/7PPcT/3rEbg
DXQE+xx75djqp58J/7PP8Xq2Wz/zMfo6+9yiq3LDrCEW/M8+x/vxX6Hh79A5
ugif4+ev1dg2XrJRxZnC53i/L2+u+x3dQuy5gfvbHR4LZuewkZ/YcxPXz0j3
VAvtyv/9uSSPXT7HMSynja6I5zujn3jm8HHIZSMffl6cJH89fyd0PTpdPO8Z
HXnqy5GyuW0UyM+Pk+R9JXve2Y7+Lc5zQN+Kz/O5Zh4bdl14XpIPjMijH0QX
F/89K/pIwZ65m+S10XZ+/rskt53/NdcpdH3xvAr0luin/9zz2eg0Pw9ekjPc
yn5MRncSz69AV222N7VLfhul8fPhJZlGhsWlooeI51OhC+4+M79XARt94efF
S3LTm3L3J+jZ4nlVaK8zFYsMLWijvPzfv0tyarse6lv0BvE8SnRx+cHscYVs
VJX/e3hJ7rX6RPUs9GHxvGn0yZyZyUEONmrFz6+T5Naz5/XX0Yp4/jT6ujbm
48LCNurFz7OTZOebhyblK2KjV+J8CXSZgV6Zq9AT+fl2klzCu9vwEkVtZBfn
TaA3hexO3Yxexs+7k+S/yQNdKhWz4X4Rlxv0rB/TVseiY/n59Pj3f/70wqm4
jRqL52mga81PrnsYfY6fVy/J7svsgS4lbNRVPC8L3eb5pl2n0A/4+fWS/KBv
xF13RxuNEM/PQm++9fvfZfQ3Pm9OkrPLXSzXuaSN5onnY6Llol8a30AX5P8+
X5KTwua38S1lo83ieZnoRX3mtH+Arsn/vT7+PH3T2w4obaOj4nnY6OdDD7i8
RLfl5+tJcvXOLyqNKmP7v/Mu0EUz5kuf0H35eXuS7Jp/1ZOJZW30Vpx/UVqS
HdbmPvQdPZWfvyfJH70/TZ9VzkaWON+qjCTnq9y2uYFexc/Ll+Rlt6XMheVt
VE4836OsJE9s03Rr3go22svPz5fkmFYP2q9ENxXP+ygnyZ+2fXpZtKKNLvHz
9CX5n/uUoI1oL/E8r/KSPCIzMFe5SjZ6ws/Xl+Stix8t3YYeI57vVUGSrYdn
c1WvbKMffB6eJNvOlZi5F71QPL+zoiRXyf/qVb0qNirCzw+Q5DxraneMR0eL
53NXkuQxtd9sa1rVRnX4eX/4fOwq//UU+oR4XndlST792NbCvZqN2vPz/yT5
2/afMy+hb4nzOKrg865Ex3esbqOB/DxASX5V+8JzFf1RnM9RFZ+H9YPyeNWw
URA/H1CSA9Pn1LiDziX+++RqkjzjWWk3/5o2WsvP88f3ZYSLx2N0JfH8keqS
fLVTardBtWx0kJ/vL8nr+3z2eIVuIZ4vVkOSfcevaDWqto2u8vP+xefhUK2P
aF/xvLGakrz0i2/+CU42es7n80nyfjM44xt6nHieaC1JdhxWP3F6HRs8Lv7/
Hnw+3w2d9we9RDxftLYkfxheqe3cujYqwc83wPVg/7BfFnqHeH64Ez7fyxvt
Da1nowb8PEJJfvlosVe++jY6I54nXkeS14wd9WUF2oOfTyjJJwrfWVSkgY3u
ivNC6kryzs1qsfXoofy8Qkle8thzU6mGNsoU54HVk+TZewY7bkHP4fMFJDn4
prm0YiMb5RPPQ0EH1mj0Ywd6I583IMmFZmf2qdHYRtXE81HQBWLaHN+L5vOE
Gkpy1tgqees526i1eP4ZusX+DT6H0SqfRyDJTRpEr3duYiN/8Tw0dAXF9cZx
dAafHyjJpbuNMVxdbDRJPO8UXSesYe2zaJ3PE5RkN88VHm2a2mi5eJ45utyE
kMGX0KX5+Yj485wpOLFDMxvtEs83R3/P4TzjGtqZn5coybnKfJ3WtbmNzovz
S9AFtC6BN9Dd+PmJktz9Q5u+3q42eijOM0H/6nirTRp6JD9PEde7eKO8fwsb
ZYnzytC7fmlfH6JD+PwDSZ7+udm5/i1tVEg8rwXtMYgWpKMj+TwESb5Q4VPr
oW42qiWex4Ye/qv51wz0MT4fAd/fczWiRrWyEYnns6GVNonuH9A3+DxDSS7W
9cODwNY26ieev4qOOHwpIBP9js83lOQ+rdpmT3K30TTxPFZ0qwvDpmWjJX4e
hCTnz9/gy/Q2NlotnreOnvpu28Df6PL8/Ea8v3VOX53d1kb7xPPX0V7RwTV1
dDN+niN+vyIfg0PIRpfF+SroOj45ruOqQD34+Y6S3KhRSvFQ9FNxfho6Mai5
T552Ngrg8xgk+fBvv7Cl6J/iPDV0VkjlxALtbbSIz2fAfj6JfLwSXVTsuSzJ
zR4m/yrcwUZb+bwGSR7UYVuhtei6Ys/bSXLNL3XKluhoo5N8foMkP90+uuJG
dAex5+0l+WydPmVLd7LRbT5vUZLTe9sLRaIHiT3vIMmdfvX8Xc7DRp/4/EXc
L9wd9iQaPVPseUdJDjhX60SlzjbKzc+TxPszN2bpDjSf19YJn99Xab7Vutio
Mj9fUpJ7njzvuAsdJ/bcQ5Lj1GE3a3a1UUt+3iS+T28uhuxFp4g97yzJ5+4/
cqrTDfcz/PxJvF4Bh9UD6BfifLcuktxtbNth9bvbaDyfFyHJ/XatyjqE/ivO
e+sqyXsyImc38rRRGJ8fgetL9oi/8WhHsefd8H3Y8d/kJl42iuHzJCQ5R6Lb
y2PohmLPu+PzZe/UuVkPG53l8x/x+Whfcu8JdGex557YD989uqu3je7xeZC4
nv762+00epjYcy/cP/0rsc7Nx0b/8fmQ+DzUzUo9iw4We95Dkl94RuR297VR
fn7epSQPdpZczqMjxJ57S3Ld7S592vrZqDo//xKfj6ENp19Ex4s998H9SPus
ZXJPG7nz8zDxfS08P+IyWhN77ovPx8qHW9r3slFvPr9Cki+F2SOuoF+L8+f8
JHmD9nl5R38bTebzLCR5bqUDM1LQhjhftqckN/Zs1s+jt41W8PkW+L5WCW+m
oMuIPe+F+4Ohp/J16WOj3XzehSQvfpSQpqKbiD33l+QBvsERXfva6AKfTynJ
fzaU8bGhu4s9R08dG5azez8bPeLzKiX5WpR66Dp6lNhz9KNvz3t49rdRNp9f
KcmTm9k+3EDPF3uObtNo5RyvATZy4OdxSvL9vdVzp6K3iD1HJ45et6THQBvV
5udz4vvu+shMRR8Xe44+kv57kvcgG8n8vE7cX9bKenQLfVPsOdq6d9XNZ7CN
+vP5GtijxGnrb6Pfi/Px0E9XmRk+Q2z/fx4m7g9qjq5/B51D7Dn6UYe4cb5D
bRTO52/g/udY6q476Apiz9HZrnfu+g6z0X4+L1OS9245br+Dbi72HL14Z1AF
v+E2SubzM3E/WqpC0zS0t9hztPf5ne39RtjoGZ+nie/rkELd0tBjxZ6jZyb3
7eo30ka/+HxNST54eIWchg4Ve45e+n5nY79RNirGzwvFHrruKJ2G3ib2HD1+
WOhP39E2qsfPD8X1v5H3jTvoU2LP0fNH5Ir2HWOjjnzehyS7KDHD7qDviD1H
B1WpU9U3wEaD+fwPSW7vEvXgNvqzOI8XPSPl92KfsTaaxeeBSPLd7e3q30bn
EXuOzrd4luYdaKP1fD4Ifr5W24bcQlcRe46usCwhs8c4Gx3i8zzx65scn5aK
dhN7ji5s7MnyGm+ja3y+pyT/PLJ8zE10T7Hn4yR5h8OQ+54TbPSSz/vE/j2t
3foGeoLY8/GSbDx/Fdl9oo3+ifO80X3T1/5nQy8Vez4BexXVzL3bJBuV5OeZ
4n7p6c2FGnqn2POJkvxm5KCLXSbbqBE/31SS5/17/UNBJ4k9nyTJj4cOr955
io268HkkuJ8f+LjzNfR9seeT8f4ldB3VaaqNhvP5JFiSaolzrqK/ivOCp2AB
ppdb1mGajebyeSX4/QLnrE5GFxB7PlWSa9sermg33Uab+HxRSR7o77LgErqG
2PNpkpz39ooJNMNGCXzeqCSHGa/8LqDbiD2fLsn1d7Z0bhNkIxufP4qfL2RN
nnNoPm94hiSH93mf1mqmjd7weaTYg29y5Bn0FLHnQfBdoW3+LWfZyBTnjaO/
jtMLnkKvFHs+U5Kr3RtyuvlsG5Xl563CU3nVQYnoPWLPZ0nypGvN7S5zbOTC
56Pgen3/wNqj6Itiz2fjfudXzcrOwTby5PNS4INP+3YdQT8W5xfPwf3mjKbV
Gs610Wg+PwWvf191Uxz6uzjPOFiS/f3H5K43z0YL+DwVvB6NigfuRxcWez4X
n/fd15TaITaK4vNPsQezl1Xag3YSez4P//zkPuNqzLdRIp+HCq91aXZ0J7qd
2PMQvH9Xq3ytssBGqXw+qiR32FO+1nb0ALHn8yU556FaPSsutNEHcf75AklO
3tJudhR6hthz9LzGkzaXXWSjnPz8V3ioUfzhTeg1Ys/RzXrnPFcy1EYV+Xmw
+H4EjE1ejz4g9hz9vtbbS8UWw/98foskh/QIOhWOviL2HG2LrbTXYQn8z+e5
SHLJ109XrUCni/OV0StuHR2XPwz+5/NdJLlznZj2Yejfi7Hn6C6H9xXPvRT+
5/NY8X2urD1aiC4u9hy9tXWeSAu9nc9nxfX+6kDvecvgf7Hn6IhZt81/6NN8
XqskLy8zbO+s5fC/2HN00tCiHr/QaXx+K35+x2fp01bA/2LP0YW/KhOy0F/E
+ewrJHnVsbs/J66E/8Weo/NUkoK+oPPy82kleWym139jV8H/Ys/R6zPOD36P
rsrnyeD6lOSjjFwN/4s9R1dzzVcnA83nua+W5MvFMxYMCYf/xZ6jIx0y7jxD
9+LzZnB/8DZfhf5r4H9x/jO6T79eAx+iJ/L5M/CHkxrRay38PwB7jnYrMlK5
g17G58VKcoatTlaPdfC/2HP0pgplHG+gY/n8WNzPXWjcsOt6+F/sObrd5Gl0
DX2Oz5OV5NVfM7p22AD/iz1Hr/ob4nkJ/UDs+QZJPtS9S+c2G+F/sefoDruo
1Vn0N3F+/EZ8n8+PqtUiAv4Xe44+1icpfyK6ID8/F/djjdq9cd4E/4s93yTJ
sdbvU4fRNfm8G9wPLH0ZWm8z/C/2fDOuN4vsnfeh2/L5N/h8Hu6au2Yk/C/2
PBJ7l3L9dAy6L5+Hg89r2KJRlbbA/7mw51skWT08sWAUeiqfX4vX+9fafaWj
4H8X7HkUPi+VPrlvQK/i82zxeXk+x1Y0Gv4Xex6NPfrVwWcVei+fb4v71yoe
qfm3wv9iz7eKz9uijkvQl/i8W1zvI/8cy7EN/hd7vg37PuRguRD0E3GePTrB
KXLWP/QYsefb4ae45FtB2+H/MPH3Kbh/3F+vynf0QrHnO/D5eXh79KQd8D+f
vyPJC3+c2PsZHS32PAb+S3ryfEwM/M/n8eDz946KvkGfEHu+E98/53cthu6E
//l8Htyf90rt+wx9S+x5rCT/KPx3St9Y+J/P65HkiaXHhN5Df3yCPd8lyffq
lFvtswv+5/N18X2ziq65gc4l9nw3POPvubzLbvifz9vF9et1avBVdCWx53sk
OfeoyNHyHvifz9/F9WnDga7n0C3Enu/F56lurlot98L/Ys/Re17u+XMc7Sv2
fB/+fVPXX228D/5vJP5+B3sXqS2LQ48Te75fkkcW9uzktB/+HyT+vkeSty0v
/y8WvUTs+QG8vtea76t8AP7n84Ek+UzIds8o9A6x5wdxfxro/6nUQfifzwuS
5DntByxYhz4j9hwddymhSOE4+J/PD8Kv39Y7Yhn6rthz9JL1XiVzH4L/+bxf
+KDPppXz0ZlH8XVDD93bxP4PPYfP/8Wvd606Iugw/C/2HD3u8vArWeiNfB4w
Pi/m3woTjsD/Ys/RQ/a9G/8BfYTPB5bk5tPqnhwRD/+LPUcvLH/l93O0Kvb8
qCT7+Sc26Z8A/4s9R29/aoy4j87II/7+Cfd3o2LCfY7C/2LP0cUPbj16Ha03
E38fJclHh32/4XEM/hd7jr7YYc/Ly+jSfH4R7v/zHf/ifhz+F3uOrjSqUtYp
tDOfZyTJDRzfZrokwv9iz9F1tYKvD6O78flGkuzeds3tOifgf7Hn6Kl1p53c
hR7J5xFL8pV2pzZWPgn/L8Oeo4u3HThuCzqEzyfG9ev+8FYlT8H/Ys/RCeev
51iDjuTziiXZ58jmywVOw/9iz9HLBimzF6OPiT0/Cx8sHFDPQpPYc/TQO73u
zj4D/4s9T8L1Mmfi9B/ofmLP0Wuvzy4y6Sz8/0z8/Rj++Yy9MR/R08Seoy29
df2RSfA/n6eE1/+O25Hn6NViz9G1S+2s2+8c/M/nK+HzFjJ12130PrHn6MLJ
Rwr0OA//83lL2MdNvSeq6Mtizy/h/jwh8Hr7C/A/n4+M++WUz1XPo586Y88v
S3L5lU8mtrgI//N5yZLsdbLFiaPon0Ow58mS3FDP9aP+Jfifz0+G14vL9fei
i4o9v4LvU9yX/lUvw/9iz9HD5xcMjULXFXt+FR5sF7WrZDL8L/YcPX3P1nPh
6A5iz1MkucmwEqn5r8D/Ys/RJ+roDxehB4k9vybJwxL6P9HRn46Lv7/D/cih
RveDrsL/Ys8VfB7uzFK/oXPzeU/4+dLcEgNT4H+x56ok/xs5NfINujKf/yTJ
ma1rzBh8Df4Xe65hjwt5dXuEbsnnNUuy89JvZfwU+F/suQ3//PAiz6+j/fj8
Zklu6rdvaycV/s+HPb+O1zP/uZ4X0eP5PGf4zs0rl5sG/7tiz29I8vHNA+KO
ocP4fGdJrvHwffcGNvhf7PlNfF8OZr/Zg44Re44emTI3qMp1+F/seSquz0/C
pC3os2LP0fm3Fg8tcQP+F3t+C/t3vpK5En1P7Dn6VFbclDw34X+x57cl+fWn
c+kh6P9WiL9fhDcH+Lb/gw4We34H99u/xu6Ykgr/83lUkpwyId/PT+gIsedp
khw/rV6Hkbfgfz6fCv49e3d5Ojpe7PldSa7yI5fW+zb8z+dJi9c/SbqN1sSe
35PkRvl156534H8+X1qSPT1S+iWjXz/Hnt+X5LS2ZYNbp8H/fN60JI/e9XNj
ItoojD1HR9cavK/hXfhf7PlD3F8H+R3biy4j9hx9ssvdE1Xuwf9izx/h8+v5
6mgkuonYc/QXl3l7i9+H/8WeP8af//C+DSvQ3cWeo2MnDJud6wH8L/b8Ce4v
asT1mYseJfYc/XTBkkY/0dnDxN9/4v77fx2ddzxW/f/HnXNaSkiJSiraKU2Z
fT5pUAntXXKrlEKTphTaU0VFe6GtqdKQhuu60kQaFBrIqpDC/Xp/fv89H3df
4Trn8zyv6/m776tfafWCdOx/8jnY+mdR8hewjvi8LJwPc4PCZmRg/5PPwZXD
jrMMcEfx+dZ4Phk8pdT9LfY/+Rxc2eDMwadgLj7vGq+/8+YBjpnY/+Rz8JXL
cmYCeLL4/GucFxVNfPu8w/6/iuMAPOzJjao48BLxedhafNWriqD277H/yefg
hU9Tq6PA28nnn/B8M2ngEsMP2P/kc/DmviNztoHPkM8/43pv8Gt4vY/Y/+Rz
8I4wq7g14Afk8xzc71MN61SA3cjn4LZ2u8b5ZWH/a1OPhS+exx7+Cp5LPgev
Unt+npGN/W9NfRbP+x9uts4Aryefg0PiL45y/4T9Lz7PC+flP6c1T8DR5HPw
nTlrj+OhlHUVn7+N3+/xyfdvgK+Tz8GuM9LTe+Zg/4vP49biec4VX86AX5DP
wbLeraK2udj/4vO5cR55mBdHggu2wudgp/ye3/TzsP/J5/nw/ZTctxvBdcnn
BThv/xvwUOsL9j/5HNzgPDsdCG5DPi/U4ovzv60rAZ8ln4NHP7Kd4P0V+598
/gPPQ8X92meDH5HPwUFN332f8A37n3xehPMgu+uZVHB2NvVi7Ge54wyn79j/
5PNiXF9dNLp3wVV61I9x/mm1u26Vj/1PPi/R4v/6mU08D24mPg8c1/uyF6Ud
CrD/yeelWnyOv2VINLiH+Hxw7MFUez3DQux/8nkZ/DiwavdWsLP4vHDwIm+9
Oj+w/8nnP7U409sYshLsKT4/HD5JnlRWBi7+Dz7/pcU/8o8T5xVh/5PPwUt6
NL/xCaxNPv+txdfZyvqTirH/yefg2U2OezwHm5PPy7HXZ/yJcSrB/iefgxOe
1y1MBDuQzyvw/TZ52tGqFPuffA6O0QyafA48gXxeifvp0rKw9mXY/9epZ2vx
Ft6ecQfBC8nnf/D7ia7/1OAn9v8X6ts4T2pmZ20CbyGfV2F/9Qsu0vqF/S8+
rxw+KBpfHgA+ST7/i3/++lt5Ebi3+PxyLT4vvH/JrN/Y/+Tzfzif0wZ9fg92
EZ9nDl8662rGlGP/N6L/3A2+3p6Iiyng2eRz8M9Z2VsHVmD/29K/DofzZs73
mTfAa8nn4BOD4y0tK7H/yee1uH9PDyg/CT5APteSeLrt1qsmf7D/RT+X+JKY
qAXh4Cvkc0niL6L9TRtWYf+Lfi5xzwcNnqwFPyOfyxIPvT9rXgV4iujnEg8Z
srGu71/s/+3UzyW+u9J/fy54Kfkc/Dykbccp/7D/RT+XuPOeiLgX4B3kc3DR
87QuztXY/6KfS/x47scjieAY8jm4z/KL+v1qsP9FP5f4aGuX5XHgJPI5+Ljq
cma7Wux/0c8lfvl9bt9I8IfP1M8l/rtZzgZdLRWbRz5vIPHU1udfhYArmlA/
l/jWI0ON/4JDyOfaEvceem7cQknFmoh+LvF1Nz5v+Qo+RD5vKPEfh78mTJNV
rJvo5xKPOnn78yvwDfJ5I4mvWOSpDFdUbIjo5xIfe+GtyT3wS/K5jsTz6phb
WtVRsRmin0v8dStmexZcOIv6ucTjo3oMMKurYsvJ5+B/lmW2keB6op9LvMWa
zT1166lYOPkcPNWy0jQE3Fb0c4nLhXb1qsDnyOfg/lPHf/Grr2K2op9LXLez
89088GPyOXh9RZNdUxqo2FjRzyW+edGVKS/An25SP5f4T96zjZO2ivmSzw0k
vrZh2Lvb4L/fqJ9LPHvZtZ29G6rYRvJ5U4nHdH8w4AzYUPRzic9Mi8lr3UjF
jpHPm0l8mbFvaDjYUvRziTse1DPV1lGx2+RzQ4k3qrfjwhrwMNHP8fNo/bD5
BU4jn4MH9+x6Z25jFftP9HOJZzg42WSBS+ypn+P1Tx18fqyuiq0mnxtL/NJW
c5MUcEPRzyV+uFXuOqanYhHk8xYS72m+4fMVcHvRzyXeYHhju676KnaJfN4S
/3urgK2HwQNEP5f4yR3Jac2aqJiKfN5K4k5/K1tsBk8U/VziX9oYjK8F5+2k
fi7x28ebbFlioGKLyOfgUovKG9/BtXepn0t878xHWdObqthW8jn41NdVta/A
LUQ/l3jjWSbGw5qp2CnyOfhw0MkuieA+op9LvNUH4759DFXsHvkc3N08oP8Z
8EjRzyXuW3GvT+vmKpaZS/1c4jNqyzvvBs8hn7eTuF92C6P6Rir2qyn1c4lX
sa41K8HB5HMz/L6TOn8sAeuKfi7xIL3m12cZq9hB8rm5xFOelm3MBHcW/Vzi
FhF3x7i1ULGr5PP2Eo82WW30EOwo+rnEq2u6vbZuqWKp5PMOEm+ao950DjxV
9HP8+QUe1matVOz7HOrnEncY9DVrH3gZ+Rwc0sBzbSMTFVNEP5d4wcwXLdaC
d5LPwe9/9jv7C9xa9HOJn/Hc2X9uaxWLJZ+Dd47+dOsDuL/o5xJPnNPFZrSp
ij0kn4Odh8698Ag8SvRziffefdTUro2KfbxF/Vzic4tfhl0A+5DPwU+lmq/m
bVWsMp/6ucSNFpg7RoJDyefgem8G7dVpp2IGop9LvO+HGZ/Wgg+Tz8EWXQI7
/gZbiH4u8f+mbvOaa6ZiN8nnYLuWRw5+AA8V/VziSr1LqlHmKvaKfA7+9eDe
r2Swh+jnEu/3K7W5bXsV+zGA+jnuD/usXufBK8jnvST+jhUPMeugYvVFP5d4
tyNaY/aB95DPe0s8QqvZpIYdVayd6OcS/6Z0nbgGfJ583gevt8sg9zKwnejn
+PqrPQbO7qRiT8jnfSUeabOuWyZ4nOjnEl9jFqPr2lnFPu+mfi7xr5lv8u+D
/cjn4LZ1te/166Ji/+5TP5e4x6BB22PAm8jn4Kf9Q8e17qpizUU/l7hPSKrh
LvBx8jnYUWWWWqebivUU/Rzn3fmg4EDwHfI52CT1i0UheLjo5xK/kjrxxQwL
FUsnn4NjRqX5vgJ7kc9tcT+Wz6jr1F3FSg2pn0u8Zkb5ngTwGvK5Hc5zywOt
e/RQsUain0u8vK7L4aPgSPK5Pe6/UJ2WhpYq1kH0c5wvru+3bQRfJp87SLyd
fLvqL5iJfi5xfcezHn49VUxNPh8g8Yrz5+5+Bk8S/Vzid7/fMxrfS8W+zKV+
LvEB4V+8n4IXk885/j6XNvH2vVVMS/RziQ+66lN+AbyNfD4QX99P3du8j4q1
FP1c4m1aOnrvA58mnztK/PN4zT7tvirWV/RziV9L9k1cBb5PPh+E86xep6xi
sKvo5/h9JZRXevZTsXd3qJ9LvGPwx0ZpYG/yOXh+1UejYVYq9ruQ+rnEAx5V
mtwGryOfg3uGWrSy7K9ieqKf43xKW2FwDBxFPgf/mpQrG1qrWBfRzyXuf2Fu
4QbwNfI5OGhZo9Qq8CDRzyV+2jUldoGNij0nn4NnpJ8KygZPE/0c5/nFoyPH
2KpYPqd+LvHigFvNHoEDyOfDJe727NdrazsVqyP6OXi06/Y48C7y+QiJ1z3+
hJvaq5ip6OcSXzDDq3AnOI587iLxlR3NdikOKmYt+jnuzwjZchk4mXw+UuIa
t3qPvoFHi34u8e3F3cdPGaBiWXuon+N5oNmKLA14PvkcPH16wUzOVOxPEvVz
iS+et+7DZXAY+Ry8JZ2N7sBVrKno5xKvHNT+XgT4CPkcXDWyZ6eGA1Wsu+jn
Er8T7rVhFTiBfA6eEn8/uwjsJPo5zoPhzn1mOqrYa/I5uEdl5ZpX4Jmin0vc
atLrpCGDVKzIiPq5xG81eifdAK8kn4+V+KpzjW26DlaxBqKfS7z1+/lzo8B7
yefjJN6r35/dukNUzEz0c4lbj4+/uhZ8gXwOPvz+4IsysL3o5xK/Pyv+i9dQ
FXtKPgfnbq/6lQYeL/q5xG1+L/zn7KRiOT7Uz3Ge9GtZnQD2J59Pwv3z42e5
hbOKVR+gfi5xr4Ta74fAm8nnkyXe3HpAmv4wFTMS/RzXv3Lx1jrwCfL5FIlv
Shh34Be4l+jnEk+otFw0e7iKJZLPp0q8yRQ2KAM8QvRzfL01IY2Hj1CxDPL5
NNyfNbXPb4Fnkc/BPwIub+vuomJlRdTPJb5oQ9Sgw+Ag8jm44dPEMv2RKqYj
+rnEszJaHFwH3k8+B2uPOW//C9xR9HO8/q9Wpc9yVbF48jl4fHmoTzqYi34u
8eETUiqd3VRMQz4H99o9PCgBPFn0c4knO9av7eauYl8dqZ9L/FwdKTAavIR8
/h/u18XW+bqjVEwS/Rz3e9fz49aCt5PPvSR+PtkzoRTcSvRziX/KGm/832gV
O0M+n4XfX7Mtfq/B/UQ/l/iHmtq7Q8ao2APy+WyJ19pc074OdhP9HM8DHudd
Oo9Vsff7qJ9LPE33+8b94Lnkc/CSj7MTG45TsfJk6uf4fud1/rESvJ58DnZy
7WH4A6wv+jnOD/PlVtPHq1g0+Rw8Nkx7VCq4q+jneJ7Vy/biE1TsOvncR+Ij
plQvvAQeLPq5xB/KnoFmE1XsBfl8Pp7Hj+gGhoOni34u8cmpysI6k1SsoAX1
c4l/7+z431JwIPkcvNIpxfULuK7o5/BbclSfCZNVbDf5HJxil9DkCbiN6Od4
Ph5i/t16ioqdJZ+Db6zMuBkDthH9HOdFYOb6llNV7BH5HLz7TRenLeAxop/j
vLB4rPwDZy+gfo77sXn8zfnTVGwB+XwRvn73Iu8P4Koo6ue4/houb+I6XcU2
kM8X4/UYOjY+EdxM9HM8/6xa62o5Q8WOks+XSHz5oJrPh8E9RD+XeFy/Z/76
Hip2i3y+FH4oKKlYC3YW/Rw/b+3swFLwG/L5MtzvDXqVzZypYp6in+N56Ijb
rJfg4hLq5xLnM5JeOHqq2CryOXjvx63948Haop/jefDa2X3m/6nYPvI5ODvI
vDgcbC76Ofbqy1Jex0vFLpLPwa+djLcuATuIfo7ngYCI57ngFPI52PqPn+64
WSo2QfRznNezjw1JBucOpn4u8QvjLJf1m61iC8nnqyQ+xMPoyElwzWLq5xK/
3npKkuEcFdtCPl+N17/D36xQsLHo5xKP1a/8/Rt8kny+Bn9+6ei6s71VrLfo
5zg/CxvqpoHvks+DcH02NtMfOlfFXEQ/x/fjF9noGvhtJPVznCcxvlod56nY
bPJ5sMTnjTlZtBf88zH1c4m/qeOQVtdHxdaSz9fheWGs1fWl4Main0t8TOau
XXngA+Tz9RI/a+E+a9x8Fesk+jl+f58X9k4GXyGfh+D6C6+o7LtAxQaKfo7n
/7RPN06An5HPQ3F9DOy1qJmvik0R/Rz72OdL+xDwt1bUzyV+tEB68RO8lHwO
ZhNDlv3np2Ky6Oe4Xpx8DV+Bd5DPwTqj7p1z9FcxE9HPJW7ccCW7DI4hn4On
ah9OabdQxaxEP5d4yzwLt13gJPI5OLhPB43WIhVzF/0c58PmjYP9wR/8qJ/j
el074WoWeB75fAt8Gre7jdti7P9D1M9xPh+xXZ8IDiGfb5V4Ublbdvcl2P+i
n0vcdtArq2jwIfL5Nvy8rZLDdJZi/4t+LvFZhh2frwTfIJ9vx/31qNygADxE
9HOJd3jY323yMux/8vkO/PzHv4c8Bc8Q/Vzien91rlgHYP+XUT/H88D0Y+9P
g5eTz8FRXrE1zQOx/0U/l/jEox1ahoHDyefgLrHNLH+D24p+jn3fLNDBazn2
P/kc/Gux+5BXYFvRz/F8N/3QUMcV2P/kc3DruZ4DL4HHin6O+6tTdL+2K7H/
h1I/x/Vs6Wa+A+xLPt8LXxkub1gD/ruU+rnE189vVTB/FfY/+Ry8IcUq+R3Y
UPRziS9NUkUOX439Tz4HHyjInHUTbCn6OfyU7mXReQ32P/kc/F/LeYX7wMNE
P5e4y7CCk3WDsP/J5+Diim8Tl4D/E/0cz/8J/9XNAZc8pX4u8c7tp8aNWov9
Tz4/CH88fTn8Hrih6OcSz3F4ktMjGPuffB6F51dDh2XR4Pain0s8/XMvWWcd
9j/5PFriYbanN6wADxD9HHvyQnS972AV+fwQnj/fGAZNWI/9L/o59hDTL00G
57Wmfo7rM3jb1L4h2P/kc/Cr7tvvHwPXulA/x35IN2jbJBT7n3wO/mlgEhgE
biH6OZ4fF8Y+/QE+RT4H+21IbDY1DPtf9HO8nl8mTkoB3yOfg+ebrYiw3oD9
L/q5xIdpzFJPgTMXUj/H37d8jJbhRux/8vkJide/pdNtPfjXEernEpfN3dxK
wcHk85Pw3eBWC2Zswv4X/RzPv5cWhmjAB8nnp+Cnf6P32m3G/hf9HD65fvdw
DPgq+fw09uPSG8eNtmD/i36O++WJw9FQcCr5/Ax+vwPdI3+Cp4p+Dh8sLtk4
cyv2/y/q5/BpseniVPAy8jlY1/n9eIdt2P+in+O80+3SNw68k3weJ/GBb+o2
arEd+1/0c5z33Re/CwPHks/PSrzPmYUnf4H7i34Ov6dLcz13YP+Tz8/h+hnZ
vuNz8CjRz3Ee7H/73mEn9r8z9XOJj3Iz2xYH9iGfg7fV1Fi12IX9H0D9XOIq
a//MMHAo+RzcfseygF9gA9HPJX5ot4Gu527sf/I5uNfrwYdSwRain+PnyW3c
2SEc+598Dm47zjcuFjxU9HOJN702u7PxHux/8jl4eGTFoVCwh+jn+P1ubaf3
E/xDRf0c979ZXqDHXux/8vkV3A+Fju814Pqin0t89HI7G7t92P/k86sSz5+U
uuMMuJ3o53h9TGuzDCOw/8nn17CvJqi6rAfbiX6On2dP3wUl4Cfk8+s4r2fb
xU6LxP4X/Rz3+9Ts7BTw5zbUz/H31W/fxHo/9j/5HDy7vJ7dSfA/V+rnOG9u
bppucAD7n3wOzs4+uzII3Fz0c/jpr//uQvBx8jn45f60Y5MOYv+Lfi7xxOEf
zz4C3yGfg/9Eb7zYJwr7X/RziZeapZ07Ak4nn4OluY9PNI7G/ief38F5VTt1
7wpw6THq5/j5l0YEfQWvIZ8n4uefHPDf2EPY/6Kf4/nfoZrfB0eSz+/iejrb
xbjHYex/0c8lbmld/e0A+DL5HLzANzC+/hHsf9HPcX59PBiwBKwmn4MXNffu
9wk8SfRzPI+c/FA48ij2fzn1czwPtayOTgAvJp8n4XpTHjt3Oob9L/o5ni+K
7X6Eg7eRzx9i382fukXrOPa/6Oe4XrW7mC8AnyafJ0u81dhjV96C+4p+juff
zCds6Ansf/L5I4lf6Rb98DLYVfRzej+rzaA2J7H/h1M/l/gjr1G3toC9yefg
Qu/e3SvBv5dTP5e4p19SpNcp7H/y+RN6/6puzXOwnujnEt+TUDHV4TT2P/kc
rGkZdTUG3EX0czy/XCmr3/wM9j/5HJzY7N+YdeBBop9LfOfTG/uLwM/J52Du
0eXt5Bjsf9HPJd5ztqvBY3C+hvq5xC97dx7SJxb7n3yuwfPH7+sLD4PriH6O
8zOyOqJRHPY/+fyZxH9n/bkeADYV/VziVyeee5EDjiOfp2IP7TDOczuL/S/6
ucRTm9iX3QInk8+f43/vY/yn0znsf9HPcf11Pf8nHJzVjvq5xFe8q/5ZC55P
PgcPbNjgm8957H936ud4XhikeZMODiOfg0uaud4ZdAH7X/RziWdqbzl0AXyE
fA7WvxCyvNVF7H/RzyVesNPOdQM4gXwOvmZ30eQn2En0c+w7u5zc6Zew/8nn
aTjvTN6cSgHPFP0czx8+YZ5Wl7H/T1A/xx6OrzA6Bl5JPgfz4C6PG8dj/4t+
LnFDDxP/5eC95HOw3vvnBnlgM9HPcR6tdbrgfgX7n3wOXp65dshtsL3o53je
XLL6Taer2P/kc/C3tw4zwsHjRT/Hz7PvwecacE4l9XOJ37PS8Zh3DfuffP4e
+2pwq/Q34OpO1M8lPsWlxGngdex/8vkHfP8ZWy6fBRuJfo77d2lRc+Mb2P/k
848S33XWeOl6cC/RzyXu0LCRpgicSD7PkrhJi0emk29i/4t+jvPZa/i8ZHAG
+TwbzxPLIi/0TMD+J5+D62ZeLDoILltJ/Rz7uuWeTvVvYf+Tz8GWDxwnLwLr
iH4ucfWUO2EfwPvJ5+APC+ucc76N/S/6ucQ/bzfWxIPjyefgYQ5VX0zvYP+L
fo7zo35s1SawhnwOjg3o3OA3eLLo5/CN8TI9j0Ts/1Tq5xLvuzhcXwVeQj7/
IvHnBsGNrO5i/4t+jtczmGkdBW8nn3+F351Sixrdw/4X/Rx+Lu2Zvgx8hnz+
TeI+9Wfd/ATuJ/o57u+m8/e63Mf+J59/x/l9eKjPdbCb6OcSD+n329bsAfa/
OfVz/PnpgXW2geeSzwvwvH7i+eMKcPlo6ucSP7KzJsQzCfuffF6I582zsr0G
rC/6OZ5Hgz8U9n+I/U8+/4HfV+SOiGPgrqKfSzxrZQv7xsnY/+TzIomfil+Z
GQAeLPq5xMc9vbboM/gF+bxY4hVDVHVGPsL+F/0cf9/lmzuvgwtOUT/H9Ryx
rrnZY+x/8jnYKKjjvq3guqKf47wqOalXAd5NPgefXCqtn/kE+1/0c4kH7rMp
UYHPks/Br965TrB6iv0v+jn88GzgjSPgR+Rz4nKDpo1SsP9FP8e+ev9gzlJw
dhX1c4nvazD6WhZ4Afn8t8R3K/drhqmw/7tQP5f4wnH6A6+AN5DPy+GzML7a
VI39L/o5ziPT0fEbwUfJ5xUSf3ZySE4ZuIfo5xKfcKJV42ka7H/yeaXE6xx7
3fMx2Fn0c5yvHRe69nqG/U8+/yPxHgmlsw6CPUU/l7hV7viAuqnY/6upn+Pn
tzi6zg+8inwO3tXyxYa3YG3RzyVuYPU1bNBz7H/yOXhJvdygc2Bz0c8l3q3p
k0VGL7D/yefg8JzwGcFgB9HPqTc5DS0Ap5DPwacLczuOe4n9L/o5zo8+PtJd
cO4L6ucSnzvl3ZvOr7D/yee1+Hny+53YDa4R//q5zA94r5z/D7yFfA5uNvVs
j9mvsf9FP5d5zYin+angk+RzsMXdl0ds3mD/i34u8+n2T92Pg++Sz8FOw89V
6aRh/4t+LvMwv6BDy8BvO1A/l/nF3tw+GzybfF5H5sNalrwalo79P5b6ucwf
nN0xKx68lnxeV+Zr/duUmmRg/4t+LvO0gsPLwsAHyOf1ZN7gZJPyYnAn0c9l
7mK21G/SW+x/8nl9mT/+nvL5AXig6Ocy3xbc1N0iE/uffN5A5if93K7vBU8R
/VzmdWyDjGvB385QP5f53tnHF3u/w/4nn4O7rbz95AVYFv1c5turU4zs3mP/
k8/BgYtTPU6ATUQ/l/kuz5TjjT9g/5PPwQvdb2cvA1uJfi7zEw9OGmWDk8jn
4MMDNjgP+4j9L/q5zF8Nm7n4MvjDP+rnMo+Y2zeyVRb2P/lcV+bW5tL1EHAF
6Qhc9vdx6g9wCPlcT+algZs+j8/G/hf9XOZj2wwtvgs+RD7Xl3mnJTW/O3/C
/hf9XOY+/y6X7wLfIJ83kbm2g1dpFXiI6Ocy/5pg8OW/z9j/5HMDmb+sSnyt
Bs8Q/VzmW4Pn3umXg/0fRP1c5o9eGRw5BF5OPge3W3ZrVf1c7H/Rz2Xe88d/
Y/zB4eRz8PI7Ou3fgtuKfi7zeT7XigbmYf+Tz5vLfP7KmfGxYFvRz/H7Wai7
qOkX7H/yuZHMv7y803UVeKzo5zLPNPP/kAv+9Ir6uczT8zpsHvkV+598Dv51
OKvnNfBf+nItZG73JvqF6Tfsf/I5+KT2zPkbwIain8vc5H4XqQR8jHwOXhFU
uWPid+x/0c/x8z/RGN8H3yafgxu3jT3YJR/7X/RzmcdpbzfeDU4jn4MV7RU7
qsD/iX6Ov++or9Z/Bdj/NI/AehPm+6jAq8nnpjK/fHbx8z6F2P+in8u8uEOo
ZRQ4gnzeRuZGQ49urPMD+1/0c5n77nzybj74Evm8LV7vjX87vwEPEP1c5rMv
2vo7FGH/k8/byZxvDbt0EjxR9HOZ3zqUVdi4GPuf/nNsZjJPnTfUbBl4Efkc
7Ln41qiP4FrKKeYyd7VjK4eWYP+Tz8HThrw8dB7cQvRz3O/Nlt5uXor9Tz4H
3+ra+fUacB/Rz2U+ulFh3hfwPfI5+ID1/VLXMux/0c9lbtDvTMU1cGYN9XOZ
d15/tML0J/Y/+byTzB1OnisNA/8ivYGPtdbkFYGDyeedZR7pq/V6/C/sf9HP
8fe1dL6dCD5IPu8i89/HThzq+Bv7X/Rz3P+bm6/cDr5KPu8qc5sxh0aVgx1F
P5f56zX2ZtPLsf/J5+BxO0oLk8FTRT/HeVMv8VL3Cux/ersOPGL2Mf+94GXk
8+74ffQ83KUarIh+LvM+X66896rE/ief95D5ae3cTWpwa9HPZd7LpHuvvn+w
/8nnlvj+D+98eRDcX/RzXI/N9HyVKux/8nlPmTeqPqP4gEeJfi7z8ZnTw1+C
P9K/vt9L5ke792pt+xf7n3wObh3Y9uhRcCV9e71lXmnbvY32P+x/8jl4QMWE
CH+wgejn8EP3o9oZ4MPkc3AvD+1lrBr7X/Rzmd/X3fX+FPgm+Ry8KcHaQbcG
+1/0c3w/uVqRS8GvyOfgrzr5he/BHqKfyzz/yi+7wbXY/zS3wLVT24XGgVeQ
z/vL/Hao/xMDLTWrL/o5zs8Ln+uuAO8hn1vL3HRKoMMncDvRz/HPG/T2c5bU
7Dz53EbmAdb6By+A7UQ/x/00r+n95rKaPSGf28p8YFv7T6vB40Q/l/m+jM1/
c8GfKR/Z4XxspqXvoqiZH/kcHDM6yjQe/I/yjL3MlzTz6NSyjpptIp+DJ70d
0TUY3Fz0c5zf7Tw6fQMfJ5+Dv/hEm7rVVbOeop/L3Mymjv418B3yOfhUg71/
Teqp2XDRz2XedLL7p/XgdPFfk8H3c87qfj7Yi3wOrhfsfHBUfTUrJV0OxPk0
LszvBngN+RxcN7bEoU0DNWsk+rnMNdUb6oWBI8nn4H7PXZ4WgjuIfg6/HWFh
Y7TV7DL5HKz+4eGQAGain+N67H+pqG1DNVOTz8Gm/3oe2ACeJPo5ft5b2awI
/IXe/gPv+nkva2wjNVtMPh8qc+P2L5ffAmuJfo7zUNVM10xHzbaRz51kLs/d
FLUR3FL0c5n/WNGzQzH4NPncWeaGaxueGddYzfqKfo6vV2HU4Tb4Pvl8GK6/
6ZOizHTVzFX0c5kX9E1tvAn8jl6O4Xg+qVy+vBjsTT4HO3aenDVOT81+0487
AvfDQH92G7yOfA42fnh7v5m+mumJfi7zjxa8aCM4inwOXlZVZV8M7iL6ucy1
4n6EjmuiZtfI5+DQ28ZPb4EHiX4OX5xbVc/MQM2ek8/BG6taDNgInib6uczf
mpX6FYHzab6B04/LUWObqlkA+dwd58lf1wcJ4Dqin+N+OpX2uW0zNdtFPh8l
8xntD1SHgU1FP5f50NL9Bj/AceTz0bh/t6S1G2OoZtain8s82s+9201wMvl8
jMz/tmpg2aa5mo0W/Vzm5xvXWISCsyhHjcV586B3hwLwfPI5eOK1U0ajjNTs
D+Wecbhe5kyucx0cRj4fL/PdY1wLTIzVrKno5zJPLl+nXgc+Qj6fIPPFzypP
fwN3F/0czz8TLq52baFmCeTziTLvoBc78grYSfRznA8Lvxi1bKlmr8nnk2T+
59+s90HgmaKfyzzDosvBPHAR6Xcyzp81PceOaKVmK8nnYCPfVfUvgRuIfg4/
BTa+2txEzfaSz8HPWuZOXQU2E/0cP89zrdpP4Avkc7CFkddBp9ZqZi/6ucyH
z9PtfQ78lHwOXjNUK8nAVM3Gi36O+7WzrWsgOIfeTgR33nL71QewP/l8Bp5H
CzeMGdRGzarp7TrwtUdRmjPgzeRzD5m7RfwdqNtWzYxEP5e56u2Ji4vBJ8jn
M2XepuH+Fm/BvUQ/x9c/kbFqQDs1SySfe+J8NvfKPA4eIfq5zC/Use+tbaZm
GfTy/ifz2AceIb7gWeRz8LS3L5+/ApfRr88Lzw8PdxvZmKtZEPkcPLr2yMRD
YB3Rz+HfujXhSns1208+Bz8dHfvUG9xR9HM8T3ue+qMBx5PPwSYXysz7dFAz
Lvq5zAuv7HCOBGvI5+BnRavnVIMni34u85L0O2s9O6rZV5qD4EUFbnseg5eQ
z+fK3OtE32MWndRMEv1c5k9Wz4/dBd5OPp8n8z1lFWfLwa1EP8f5vTo9Zkpn
NTtDPgd/2d/o6D1wP9HPsY8e7NndoYuaPSCfgwv9F6/ZDHYT/RzPt+3OeBWD
31PeAo8e2WfI2K5qNpd87ovnF3/DtjfB5ZSPwHmK2+/W3dRsPfncT+aD12c/
XAfWF/0c17t3yvav4GjyuT+eP3o0HuNioWZdRT/Heewa0+QS+Dr5fKHMwwcd
TjHsrmaDRT/H9buhePUK8Avy+SJ8/3sPdMsCTxf9XObX8468GtRDzQpI54tl
fuanvOwMOJB8Dv5sfd+gsaWa1RX9HD+P5fuYheDd5HNwhvtYuzRwG9HPcV4a
dX1s21PNzpLPweP+TRt5GGwj+rnMk5aXaJReavaIfA621f7s7A0eI/q5zEe2
75OoBmfT25PgTYNzu/fqrWYLyOeB2E85vyP2gqvo7T/wghXe//6AN5DPl8v8
+zr7KdP7qFkz0c9l3nvZoisPwEfJ5ytw3mgaNujUV816iH4u80FyvfFbwLfo
cl4pc79tXoeKwc6in8vc6lvHT2P6qdkbulxWwb9bRpreAHuKfo69WpIxzsRK
zYrp5ViNvbrz6Ya14FXkc/CTnDZXcsHaop/j6//3PtO5v5rtI5+DB2+s/XsW
bC76uczrqzYZNbFWs4vk87Uy/+/Eyu5LwQ6in8Mf2944vAWnkM+DZe5fHeHs
YKNmE0Q/x/OZb9LIo+BcmpfrZJ41YeLIurZqtpB8Dk7qPcFpLriG5tt6mTsH
3LPTgLeQz8F3o/d07WWnZsain2MPmr5uuhd8knwODl0YVFEJ7i36ucx76EW8
mWqvZnfJ56G091udvwd2Ef1c5ocaNg5u76BmbymXgf0mznfdCJ5NPt8Afz+3
aV4I/kk5ClxTsDTDbYCarSWfb8T13a7d3nhwY9HPcd5/t3MxYmp2gHy+CedX
wqPqFeBOop/LvKrxg5iP4Cvk8804Dyb3cHfkajZQ9HPcD0Y6pSfBz8jnW3Ce
3ZmyVXugmk0R/Rz75kFrswXgb/R4sFXmqw+PvvwcvJR8Dn6YUmXf11HNZNHP
sRduNX8QAd5BPgePzj818C/YRPRzmetr4m5NH6RmMeRz8MR3HXo+AFuJfo7X
f6vh4Q6D1SyJfA7OGr+ywSawu+jnMu9+ecL8QvAHersT3NowLsVtiJrNI5/v
wvlVvtQ8HlxBbyeCfTQ3ljUfqmYh5PPd2M/6Sx4uBzcR/Rz7zOqMzgfwIfJ5
OK7Pq+PcuJOadRP9HM/DdVdvPQ6+QbfHHvx8B00f1nNWsyGin+P6KbYtnwt+
SZffXpl7BLw004BniH6O/RKTN6znMDUrpJcXfOTvEp9w8HLyeQSen3LXbigH
1xP9HD58p31o0nA1CyefR+L7H6d/4Ta4rejnMv/2ZE9CmxFqdo58vh/Pu2cj
7q0D24p+jtd7SYv7eeDH5PMD+Pv2t7zt7KJmY0U/xz/fcfBSHPgTzdWD8IUm
6qjuSDXzJZ+Dpzw13boQ/JfmYJTMG1a2W/gavJF8Dr6desq9v6uaGYp+LvP2
j851PQA+Rj4Hf3XvX/sPbCn6OfZF3qBnM9zU7Db5HPzmz6uIB+Bhop/LvIHy
bUoHdzVLI5+DY5atbbkR/J/o5zJvmRL9Kh9cQnkLfGUR3zBylJqtJp8flXli
nne/i+CGop9jX0QafTQYrWYR5PNjOD+0RgYvBbcX/Rx7ZZd2mwzwJfL5cTx/
Pxh53XaMmg0Q/Ryvb72Ww6PBKvL5CdxPr33Ta8ETRT/H8/kRlxmeY9Usjx43
TuJ6zYr/9BC8iHwOjq17cnqncWpWSzo/JfPNG9umbQJvJZ+Do953dC4EtxD9
XObbl9244jpezU6Rz8HVKW9aXQL3Ef1c5itdg1Y3naBm98jn4G1Lr75dCh4p
+jn+viuBPTPAmfT2Kdhh7dNg24lqNod8HovnDZczmijwL3p3LQ7PF9sNm9WC
g8nn4FY3m4ybOUnNdEU/x74eGL0zCXyQjgPwv4M3HnWYrGadRT/H9WzvVbEB
fJVuN/DUfUfM8sGOop/jfDL1dXaZomapdDmD1ztrvM+Dp4p+jutrY+J6/alq
9p0uF3DOKMf9i8DLyOcXcX0bT4p5DVZEP5d511HKFatparaTfH4Jz+u+A29G
gluLfi5zy9ymN6vAseTzy/j+Oq6MnzpdzfqLfo7r/XTAmUTwQ/J5PPbdB+3I
tjPUbJTo5zJ/bN173TrwR5q/V/D77FE6OxfsQz4HS72dhg71ULNKmpdXZW5+
rW/bM+BQ8jl4eI+EX9oz1cxA9HOZxzXOSPIBHyafg30fb9+mAVuIfo7r+9nH
UZaeanaTfA723fdEfxd4qOjnuL92uaSUgV+Rz8EhfXzWjP1PzTxEP5f52aL2
3a+Bf1AuAxtYrUgz8lKzFeTzBJkHrfJZsRxcX/Rz3C99/xi/A+8hn9/C898L
88v2s7D/RT+Hz5MLhhwCnyef38Z5tm7U61qwnejnMt+/aty0mbOx/8nnd/Dn
O1RmPwCPE/0c53mxzYz2c7D/6fElEde7S6uMULAf+RysXIwa8RX8jx4P7uLr
b0m86eyN/U8+v4d9NzrYLBbcXPRzPI8tzQttNBf7n3x+H/6bXZAzH9xT9HM8
H+4Pt38GvkM+fyDzzKCPOyznYf+Lfo49uFn9YSc4nXyeBLaY3rEM7EU+B99L
D587xgf7n97ufAgfVC84fQW8hnwOPqb3I8twPva/6OfYL2ubNA0AR9LxAr59
7x3PAHcQ/RzXl6PLXJsF2P90+4KDA//begDMRD+XefbLdrF/wWq6PcD7kzY8
mOqL/S/6OZ6Pb+99cwf8hS4/8OfuLjmmftj/5POnMu+/Oa4gCKwl+jn87Xil
KBu8jXyeIvMXj2cXDvTH/hf9HOfJlqTcY+DT5HOVzF/VpKQrC7H/RT/H9797
dbIX+D75XC3zyTfenUsGu4p+LvPL2Xk7Oy7C/qc5rZH5jVVRvhvA3uRz8PTq
2qHfwL9prj6T+apX+i2HLcb+J5+Dv/ilfo0B64l+LvOZg+wvNlyC/U8+B59O
nLDYB9xF9HOZzxpt1ksNvkY+B1v5RX23WIr9L/o5vp/QR1HbwM/J5+AZ9Y4O
LwJPE/0cz+szLX66LsP+p/wG7tRg7r4L4ADy+SuZN5k3oa9+APa/6OfYgxUV
an/wLvL5a5zH7UZ4vACbin6O62PCqKJegdj/5PM32HMNGwXsBluLfi7z+JjA
qjJwMvkcfOfkgcAxy7H/RT/H+ey7sDQenEWPQ2CzJdVezVZg/5PPM/B83pG9
WgL+Q48b4DG/rezfgMPI529xf7vnHe63Evtf9HOZDzkzvGYv+Aj5PBPXk8+c
CeXg7qKfY782so8bvwr7n3z+Ds9rv5/8uQZ2Ev1c5nMP6g4yWo39Tz5/L/ON
Po03BIBnin6OffMmOTkdXERvn36Az4ZZ1/Zfg/1Pxyn4Yb9ZfSLBDUQ/x/Nu
w5GeleC9dFyB061KtkwMwv4X/Rz3axe3izfAF+g4APcZMy/VeC32v+jnMj/a
zvF7IPgp3W5g7zrp1Rng8aKfyzxyXpfGNsHY/3Q5gwck2RjtB/uTzz/L3H11
A5M/4Gq6XMC36+9rNWkd9j/5PAfX04vPhjfBRqKf4/4aVtywxXrsf/J5rsxv
frhVFQjuJfq5zPOrnfMywInk8zy83sYRKdYh2P+in8v8+cFTsZHgDPL5F+yb
8oDQSvAs8jn4SUSjKRNDsf9p/n7F9f5jZrcb4CDyOVievbLcKAz7X/RzPK/5
T7wdAN5PPgcXLv+zKh3cUfRz+LB0unX/Ddj/5HNwv6GbivaBuejn8HVe4OFy
sIZ8XoDr1b7HiPEbsf9FP8d+uxVTehX8lXJeIc7/ZwW7DTdh/5PPwSZ5v3os
BUuin8t86fzk5Nfg7eRzcNzLaRP6bsb+F/0cz4+hiTnh4DPkc3D3n1/n/QT3
E/1c5i02ZRaO3oL9Tz4Ht7u6b+5lsJvo5zL/k2vyqclW7H96vAIPClswZiF4
Lvm8VOYH62269xxcTo8v4G2v/Dr33Ib9Tz4vk/mByWZbdoD1RT/Heah99FsR
OJp8/hPXu0shd92O/S/6ucwTdtfZcw58nXz+C8/3zvmfdHZg/4t+LvNnmdFd
54NfkM9/4zy93sZXBZ4u+rnM54zwP9t1J/Y/vR1bjq+v7MzbBA6k4xl8Z2RQ
i+/guqKfy9xu3wBn513Y/3T8gYcMf7bwNLiN6OcyV6f12FdvN/Y/HS/gK2c8
rs4C24h+jvvHwiv1IfgR3b5grec2uebh2P+in8u8rObTz3XgbLo9wB4dp9V8
Ai8gn//F8+rlOGXgHux/uvzAw5s8U46AN5DP/8n857mHNTXgZqKfy3zx7x2/
pu3F/iefV2Pvju2ZdxvcQ/Rzmb+3OvW81T7sf/FxrDLfql12bQXYWfRznH/W
zSLfgt+Ij2vB/dqz8RLrCOx/0c8VvmLah+ER4GLxn3NT+KZuoSbl4FXiX+9W
eGG9ut/HRmL/i36u8DtTpl2MB+8T+Vfh9fdtX2SwH/tf9HOFv2i333Ih+CL5
XFF4Y5/VX1PBDqKfKzz2g92BHgew/8nndRQenPfaaRt4gujnCp9b5FxSAM6l
PFhX4R29IsOHH8T+J5+Dl15O6hUDrqH8Vk/hdYeoUupHYf+Tz8ErNlyYPhts
LPq5wr3z/H88BJ8kn4Onp+gFmEdj/4t+rvD3R7f+DQbfJZ+Dx6d/XZENdhH9
XOF909r9HnAI+58e18Avte3mRYNnk88bKnzdhz6Zf8E/6XEIvOm2zpDJh7H/
yeeNFN7G4FHsDXBj0c8VvmiYRyOjI9j/5HMdhZ/WvJu9FNxJ9HP8/rRt7rwC
XyGfN1Z4lXegbu+j2P+inyvcbPyByTvBz8jnugq3tz98tAg8RfRzhfcI25Dj
cgz7n97e1VN4+qExbePAS+m4B2uVKhO1j2P/i36u8MVfIzfPAe+g4xT8pdDg
RjLYRPRzvL7zF2Wbn8D+p+MKHJB6XVkHthL9XOEpwTntssFJdByAt/z4bTvg
JPa/6OcK77+62DUK/IFuN/DAg8+nVYHnkc+bKbzJ5f1zJp7C/qfLGaxlMWL+
NXAI+dwQr9fiPJ9mp7H/RT9XuH+Z9+xF4EPkc7Bf07Qpz8HdRD9X+Hre3aXH
Gex/8jn4ZY5v/63gIaKf48/POdg6H/ySfA6e1S++xikG+1/0c4Vfvn4t8yS4
kOY52GniqUtKLPY/+bylwnWD162fCa4n+rnCPx8c4X4XHE4+b6XwHQayces4
7H/RzxX+wfVU5grwOfK5icJDE6wjM8C2op8rvM/dm+5WZ7H/yeetFb75UZc6
e8BjRT/H9WO76XIp+BPlRlOFr16fMcXtHPY/+RxsrmOsdQ78l3JeG3x9B+fD
Dc9j/5PPwY2C59p4gw1FP1e4AV/1LBl8jHwOLshZO938Ava/6Oe4H94EfF8L
vk0+B5sGzfT7CB4m+rnCPzkPKLG7iP1PPgc7RenO3w/+T/Rz3L+fX34uB5fQ
4xV4TMiWsWMvYf+Tz9vjfi2wvn8J3FD0c9zPQe86613G/iefd1D4ttjFW+aD
24t+rnCLN9L3p+BL5POOCm/vHTawUzz2v+jnuP7V0t4QsIp83gm/z3lLcj6B
J4p+rvBbsR8t2BXsf3q7uDPuv3K+MAq8iPQB/nv14MU/4Fp6O7aLwrNGFeeP
v4r9T8cz+GRv+7ZXwC1EP1d44r117k2uYf/T8ddN4VFeSSt9wX1EP1f48bCa
oyrwPTpeLPD97uib1Pk69r/o5wqf92VWVig4k27f7gq/8mt3+WfwHPI52Nrs
dgN+A/ufbo8eCjdJ/2QYDQ4mn4NXraxjWgXWFf0c90NA+3YTbmL/k8/Blb0d
21wBdxb9HK938+nGTRKw/8nn4LMbA3V8wY6in4PLdv1NAaeSz8EFt2LzOt3C
/hf9HPevS1JKCPg7zX3wqEbvYz+Bl5HP+yi8wuN36IDb2P+in+M8uKI39SB4
J/m8L84X327dK8GtRT/H9fnb+c/YO9j/5PN+OC8ued+7BO4v+rnC6zTcsk43
EfuffG6lcK/ZF5kPeJTo5/h5eryteAz+SPmyv8J9n9SNa38X+598Dn4UZTUp
GFxJedAa57/BfPkjOJR8Dt6089Qp23vY/6KfK3zqmi9DIsCHyefg+oMssn+C
LUQ/x+s5JHCp+33sf/I5mP9IqXsOPFT0c9wPR9rv0n6A/U8+B695HGo0G+wh
+rnC6z0pinwA/kGPa+BJ2h6GbZKw/8nnDrg/yt5uXQmuL/o5rtfvU2vTwXvI
5wPwz8d/n9/3Ifa/6Ofww6GgNzvB58nnTOHZXdra/ADbiX6O82K6KmJYMvY/
+Rxsdiy49CR4nOjneD2mDhoqP8L+p7efwdt/6u+bDvYjHTni9dfkZyeA/9Hb
u+Afo150NHqM/U/H/SCFl+Y9nLMY3Fz0c4WPKEk+ngo+TsfpYIWz9NeZ3Z5g
/4t+Dv9LZTobwXfouBqC7/dVa9tc8HDRzxWec3WiJ3+K/U/HwVDc742Ph0aB
vcjnYBWrPl4JLqXbzQmvb/ycO2NTsP/J5+BmqZ9fXAQ3Ev0c92uF7ycdFfY/
+Rw8NVyn0BvcQfRz+KbB7dKH4Mvkc/DuW6vL2qqx/0U/x/3cdHTRKrCafA7+
sdQmLwM8SfRz+NW5b3pfDfY/vX0A1ipxfLgTvJi+nAt8/XLW2UKwlujn8Pv4
6B3Oz7D/yecjFR6W/X3BCXBL0c/hk7QRTlqp2P/kc1eFx0QltZoK7iv6ucKv
7h9VcB18n3zuhvund/nVps+x/0U/x3mrvrTSD/yOcqi7wverQ+xVYG/yOXh4
pF9lxxfY/5QbRyn81J5FF9aB15HPwSkdt8/8CNYT/VzhT+If6Nq+xP4nn4Pj
juhf3wvuIvq5wn1GB04uBV8jn4P/da+qdHmF/S/6OXwQuW/3GfBz8jm4S/nI
TnVeY/+Lfo779Wzb6zPA+fT4Nx7+bKPneAscQD4Hs6stnjR/g/0v+rnC+73g
wxaBd5HPwT4ZIckasKno5wpfafnFvksa9j/5HFxuO+tCCNha9HOFe86QW2eD
k8nnYCspMdQuHftf9HOFfw+J/L4PnEVvZ4MzXHc7l4Hnk96m4PxJijs2MgP7
n94uBqcPzas4Aw4jfUxVeKADc67zFvtf9HOFr22UED4DfISO52nwp+H4zARw
d9HPFb4ksalJ80zsfzr+piv8mM/PiQvBTqKfK/zC2t871eDXdLzMwPkzs+XD
Tu+w/0U/hy8XeZatAxfR7euB69/oWauP4JXkc7BX/DRu8x77X/RzhTvENfHY
A95LPgf7euavKAabiX6u8Jv233YO/4D9Tz4HZ0Q3OnYSbC/6OZ73vo89r/UR
+598DrZd//DqFPB40c8VfvvZ5BvXwDn0dgQ4xNL4WpMs7H/69mYpvJV29fn5
4Gqa++CKRO3jj8GbyeezFb7xyoDdZtnY/6KfK7zbyKhVq8EnyOdzFD6g0Mwz
A9xL9HOF6/x+6djnE/Y/+dxb4ZkpZ023g0eIfo7nrecXf38DZ5DP5yp8yLys
x4M+Y/+Tz8F9qqz3HgKXUb6cp/D7OXem/QEHkc99cD1v8m03Ngf7X/RzhX91
G5F9HryffD5f4csjxx7QzsX+F/0cr9+jzW5e4Hjy+QKFD3Yoqk0Ec9HP4c8Z
QXEt8rD/yee+Ch+2Y8DoJeDJop/j5+tp8esZ+Cs9Tvop/PkJ511dvmD/k8/B
Z9z2dAkBS6Kf4/k1XO/OR/B28jn4zsuEETZfsf9FP8fzgv++N+HgM+RzcLNn
xyYXgfuJfo7r0S070/kb9j/5HBwzzm38cbCb6Of484NL1NXg9/T2OPjuqqQB
E79j/5Mul+D+mvk07jK4nN5+BteMk5s1zsf+Jx0tVXjTW74Bc8D6op/j+f2n
btp9cDQd98sUrj0zx9KkAPtf9HOF95pdGLIMfJ2O0wD4wavrm+fgwaKfw2d3
o9t2K8T+p+MqEK9H2tA5oeDpop8rvKtux5gscAEdB8sVrn5k98XmB/Y/+Rwc
57nRdA+4rujnCt83SGd0EXg3+Rw8RvV4rXMR9r/o5wo/MuVW7DHwWfI5uMf4
r6n/wDain+N+NHEpGV+M/U8+B0fr5ze6BB4j+rnCz4ffN2tUgv1Pb2+Ap9d/
1XcWeAH9uGsU3klj6ngXXEVvH4CDh54c3qIU+5++XBBe/9ezXReDm4l+jj37
9r+RGvBR8jn4ydUop05l2P+inyu8oaqJQzD4FvkcHLQiqfs7sLPo59izHS63
6PcT+598Dr5n8VFrB9hT9HPc76VOOd/AxZRDwdffFN9z/IX9Tz4PwT6ySdsf
BdYW/Vzhuav/LigH7yOfh+L3X8fDwf039r/o53je6F6nQSz4Ivk8TOEXJ33T
KOXY/6Kf43rL19kxDZxCPt+g8Hd80Yjr4Aminyu8wR1jpUkF9j89nm7E+XxX
69o88ELyObhbbFevh+AaevzbhOf59/sam1Zi/5PPwROuD7kcADYW/Rx+PNh/
9AvwSfI52OL7/B9d/2D/i36O60v6sj4EfJd8Dj476LjhR7CL6Oc475qcPNa/
Cvuf3m4Hd0kp6LoLPJv0u03hj58FnM8H/6S3s8ETg4Z1H/wX+5/0tl3hre1n
no4GNxb9XOHOs+6aVIAPkD524Plhitc293/Y/6Kf4/xe7f4nBnyFjuedeF61
CPFQqrH/RT/H89uT2gdTwc/o+NuF6+lSUttr4Cminys8cujz5Xo12P90vOzG
nv3W4Zk3eCn5HDy24mHrB2BZ9HOFj3t5zrtVLfY/+Rwc/Db7/BKwiejnCj84
f3qJBhxDPgdPLujYvZOWhlmJfg4fX7WdtRacRD7fh++v64HIt2B30c9xfcYO
edxb0rAP9HZJhMIfhDuUbgHPo18fuKXTuuZ54Ap6OyISz2PmzfoPkDUshL49
8IGNP0dHgJuIfo77903beSXgQ+Rz8Ne5UauGKRomPm7+AK7nE7M3HwOLj58F
X88LCv8LFh8XfxDX/5ZvEWPraBh9HPxJcKfyIxHnwDNEP1e4YUjM7np1NayQ
8ir43B550wzwcvJ5NF6vDWdX3ADXE/1c4S0STs9pUk/DxMdRHVJ49dZfbvPA
4j9PDT46PbxPElj856oOK/zXthADk/oaJv71VXD68ieFS8Di/531CPZ88IwH
GrDIW+AYeXh4xwYaJh53j+L6nbZxRhCYLucU8Jzilp0ywHT5jTyG37exnN9T
W8M2ks/Bif0GnNkENhT9HNfj6dSZn8HHyOfgOynXmts11DBL0c8V3q7256Nw
8G3yOVh9bMOiQvAw0c9xXjdb1GJIIw1LI5+Db12KvxUN/k/0czyvv3WZVA4u
obfHwdfyHcpcdTRsNenytMKfOm4IOw1uKPq5wofyLs21GmtYBOnoDH6ege2P
TgS3F/0ce+lEYKdL4Et03McofODjjjHauho2QPRz3J8NLDt6glV0nMbi+k7e
dSgBPFH0c4Xvnepm0FRPw/LouAL/6+Yd7ANeRD4/i+ebXe8LksC1a6mfK/xn
/tlRJvoatpV8fk7hrvveXl4CbiH6OfZEqaeeBnyKfH5e4d8mDZvToYmG9RH9
XOHx3bclrAbfI59fwPNeSg/tNPBI0c8V/nZbjzE9DDQsk95+uYjnpTdbI8PA
c+jlAOvXDnv7EfyL3t64hNfTe7Zh/6YaFkw/LvjPgs8uO8C6op/jvPFNDPoK
PkhfDnzgUdU51kzDOot+rvCOryPSI8BXyefgSb/2/isGO4p+juevkN8mzoYa
lko+B9d8umZ9BDxV9HPsmbmZbpXg75RrwfHLPTzdm2vYMvL5NfjFd5j/GbAi
+jn27sm9y7WMNGwn+fw6zvcVQ9ZMBLcW/VzhX1wmrbkIjiWf31B458AXyxsY
a1h/0c9xv0w67+8Bfkg+v4nX27XE8wZ4lOjnCi+5HOGu30LDPtLjc4LCt+Se
sPEG+5DPwd+Ysek9cGUc9XP4tF1ZtVFLDQsln4Prfu391g9sIPo5PV9mXngM
Pkw+B7ffnh/cppWGWYh+rnCPLp5uAeCb5HNwWEtH41TwUNHP4b/Eze87mmjY
K/I5+Lm/fdQasIfo5wr/vX3ChDTwj1r8H7jh0veNe7TWsBWk33t4ngxS3Q0F
1xf9HM+TDTss+ADeQ3oDZy76btjPVMPaiX4OnzVrkbAVfJ70Ad4z4sqkXLCd
6Oc4P5fc+mXXRsOe0PEM3lXQY0s4eJzo57gfdfRaF4A/0/EHNuk7NdaxrYb5
kc+TFf76TvM+B8D/1lE/V3heXXa9FLyJfP5I4SO931gNa6dhzUU/V7g0MPPS
EfBx8vlj+LpgZOdKcE/RzxWe/7DnATczDbtDPn+C67/T+vqnwcNFP8fziv8Q
/xpwOvn8KfZ7VcDrceYa5kUvL7iOWau+58CladTPFe7iaLmjTnsNWyMOQJyX
16/kTQE3Ev0c5/n7uP7x4Ej69sAFOoahDTtoWAfRzxVeeaJEMxN8mXwOflk7
wOAmmIl+jj8fqDVav6OGqelABV/26bdtDniS6OcK39znY1Ii+EtXuqAVrun2
97dhJw1bTD5Pxfl3Yav5ArCW6OfY1y3DXR6Ct5HPnyu8/hPdha06a1hL0c/x
ehho7VoEPk0+fwG/jJ9z9im4r+jnuJ9+DE5q20XD7pPPXyr8Y+/9bwLArqKf
43xb55XzDPyOHsdfKdyy/+nCDl01zJt8Dj4VN7N0Ffj3OerneD1s95S+Aq8j
n4OzGPvRtZuG6Yl+rvDZhv/lBoOjyOdpOE+ba6VngLuIfo79Ed082dJCw66R
z9Nx/dY9fT4MPEj0c9wPMZfCP4Cfk88z8P3kWC3p213Dpol+Dn/p9nffAs6X
6IEI/gm53OkzOIB0DvY/GlNl3UPD6oh+jvsp0eTpDvAu0iV4Yn+d8C9gU9HP
cf3MCpzoYKlhcaQj8IXjM1vsAVuLfq5wJ5cnb/LByXTcg0/dPLttYE8NGy36
ucKbD9UbGAnOGkf9HPfbiJLiIvB88vlH+K6D+4EhvTTsTwj1c1z/FpY8ChxG
Ps/C8+atbZ/KwE1FP8e+tpi/ZlhvDTtCPs9W+Om3Kc2PgLuLfq5wvdaxseXg
BPL5J/jdvaHtyD4a5iT6ucIXPit4eBz8mnz+WeGjS1xHVIFnin6ucBv9vhr3
vhpWlEECVnjthoPDT4NX0ssBXn4pNKka3ED0czwffynrP7afhu2lHxcctzbn
dCzYTPRznM9vJzSVrDTsAn058OUR7ismgO1FP8f9Yal5fw78lHwOfp/1zLZO
fw0bL/q5wqddHbdnMjjHgvo59pu25/eLYH/y+Tec91a/bOpba1j1FOrn+Od7
dcKmgTeTz78rnK+N08SDjUQ/V7i32wv9hjYadoJ8nq/wS1PXuHmAe4l+judN
KX7TNXAi+Rz8aZ/fXR1bDRsh+rnCRy27UuIJziCfg39UBre+CZ5FPv+B+ycg
Y4ienYaVXaADX+EjXG7MnQUOIp8XgVPbbboF1hH9XOFFkwxPNLHXsP3k82L8
/oeEJ8wBdxT9HNd7/kH1HXA8+bxE4VePWmY2ddAwLvq5wu8/dM2ZC9aQz0sV
bnX2z9e74Mmin+N8vdjzm+EADfuqUD9X+OFuv3J8wEvI5+DOSwe/uw+WRD9X
OPvS7pkR07DtpF/wrvSttxeAW4l+jvvlaOipJPAZ0hs4PFpnawuuYf1EP8f1
YW62wA/8gPQB1tn6aFgy2E30c5xnllXtWg3UsPcTqJ/Dj3Pu/PYHzyWfV+A8
26yf/AhcHkYHDM6Psp87TBw1bD35vBLXU8Wc8YvA+qKfK7xZ2XzjJ+Bo8vkf
PJ/bKGmtB2lYV9HPFT6vU7cdi8HXyedV8HPTvEFPwYNFP8fXG9vrl+lgDXtB
Pv+LrzdE/8gS8HTRzxX+zG6dUwq4IJP6OZ5fd23IbzNEwwLp5QW3iG67aSm4
rujnCk+4PtJcBd5Nvz5wjbXezbZDNayN6OfwX+Cs4cvAZ+nbA3dOdU9XgW1E
P8f1H/5iRjsnDXtEPgffNv2Wswz8P9odAs0=
         "]]}, {
        Directive[
         PointSize[
          NCache[
           Rational[1, 360], 0.002777777777777778]], 
         AbsoluteThickness[1.6], 
         RGBColor[1, 0, 0]], 
        PointBox[CompressedData["
1:eJxE3WO0pFm6teG0UVlp27ZzpW3btm3btm3btm1VYkdE2jjvM79v9J0/8oxr
dJ9de0e8sea6q6uzkzbtVLVFiGDBgiWMGyyY/d+B/dvu7z4tyC2uuGdD48LT
3La7KcIMmRHk8t7f+WN1r6nuVZ5HlSbMCnLvM37L2tM3xSWcNcf7FeRet458
vODAKa7q52rPVswLcht6J+4cK/EUN6palIxbFwS5wmuyVXh9drLbv+V0z4OL
gpzL2zX4nYGT3fuoww6fXRLkfsd/UjZO3skuVceCEW4tC3KZ+xdo8uDdJFfv
/FfvCwa5wSk2Xfvea5KbnG7rgsCqIFcrWq7NecNMcidGt//v55ogN6TItLsL
5k50P16myhpufZCrPuNYswY5JrrMJZ70jbExyPXPuGvTzasTXPNl844n2Rzk
ptSe33NEjwluTvCa3jcY5D7k//fqz/gT3MVG/9TOuz3ILd8TpuSDE+NdyINn
l5TYGeSCHV2d6F7X8S5PghFvq+wOcglH3NizJdl416Gvy9lwb5BLXvlPz1Q3
xrmlt78PbLs/yHUZkjtxmLHj3K1c270fOMhND7t4RfIi41ykGR3/HXY4yO15
eDltrR9jXZGPaepPOhrkCmxommHAjrGuZxXv5Tse5PJv//i6R9exbt0m78c9
GeTOt0t2PUXWse5xZO/bOx3kup6Kk6zz+zEuZnvvy50NcqeLXelWeNsYV/bs
ee9XkOt+oPHwwT3HuEFpRsW6czHI5WrZ8lWC/GPc9pFFGr+47H1/o5vdDBl8
jHv9/Oea91eDXMyIub6mOD3aJSq28+Pv697Xr1ahYJfJo121JZ29NyTIRZze
+8jdOqPd6L/pvC8Y5DZmarG8eorR7kCDF5eT3Qty7TpE/XQ1MMp92LcoXuYH
QW5L6bHTy+4f5VLHq9s8/6MgF6bFwvRbxoxy9XvH2FjqSZD72uFmlN+1Rrkp
Ny96b3CQC7FlcfaUqUe5kznGeN9gkLtVtEDSpF9Hup9Ti41r/1+Qu7Q9+/NX
p0a6LO9/X+/9Osj9Cps1ZI85I12LSrsTjXgb5J73+9P9YLuRbu6Grq2n+Lzn
pcPEWQcLjXSXInqPXyDIjf3+OnWnf0e6UG29x+V9kJu36k2+sy9HuLynvbf3
Y5BLXGRVrrP7RriOqby347P3PGYfdL7NlBFu2XDv5fsa5Mos3vpxWasR7vZT
78f97v31R/V63q3QCBe5iPft/QxytacMjH4j5ghXdJH35X4HuXXD7mU85hvu
ev3+6/0Kci3jloqZ7+Rwt77e3jKRQvhcslBb7udcNNw92dN9WpxQPncoVrwT
W3sPd7HiZH6QIozPLey5Kd+GqsNduZ6vvQfa506OTnI1acbhbvD1Zd4b4nOx
Q6YrGTnccLcjW0PvC/rc69RVerR/Nsy9mRwnVM0oPvfu4NlGBQ4Nc4kDVys0
/cfn2l8fk7LvvGGueoUJszr+63O1dnQNlbz3MDdmXSnvA+JzpX5urJmjxjB3
MHyI9KNief/+C4mnrMs2zH1s5R0HcXyu0am3RUb+M8ylOel9fOP5XJEcqaIe
9Q91DVJ4H7cEPldvzIQd9S8MdVOHeh+PRD63tECjsNXXD3WnHnuPcxLvr1fE
vV0xbqj7Vch7/JL5XOtFWetVbjfUZV3gPS4pfO7OvuXNqpQb6lr+9N7eVD73
K+K4ZKvSD3Xz6nhvRxqfmxJu2MlKkYa6y7u8ly+9z9WoHGliGd8QFzqW9+Nm
9LmgEGdOTr04xOXr7n17mX2ua6ez59NuHuI6XfW+XFafK1P6VfjIU4e45Vmy
e798LviCpJ/zdR/i7kz09Xc5fS7P2zD/bq05xEXxrTpZLrfPJVyV4V3nvENc
sXJNvQPB54auXJGuZ4IhrveaBN4D7b3e/w1vdfjvYLch7C3vDfHen9wta1V8
Ntg9bTHF+4I+F7fw7+2JTg12sY+Xyz2miM89mb22eJZ1g135ZN5xWsznevSI
dX3IpMFuyGDv+Cvhc7emX877b/fBbudD77gq5XMhk3yu/rj2YPe2gHe8lPG5
NalvRnpbcLBLMs87Dsr53KU+aypnTT7Y1fjufXwr+Nzesflibw032I2t5X3c
Kvlc1FaFD9y+P8gd2uF9PKp4f/3YQbUOrh7kPkX3Hudq3s9fJVus6D0GubRd
vcevps+9jX05wY0ig1zDy97jUtv7+rkiLggRdZCblsl7e+v6nP96wetz7g90
p8d7b0d9n8vbvlXEOWsHut9vvJevoc+dvXh05p/eA122Mt6P29jn/vvS+Mbp
UgNdq1Xet9fU58LVP53lS6yBbn5o78s197nmk2cnGPFygLvSrKX3y+d6v80a
q/vOAS7M0SSbu7b2uT3hmyw/MnKAy5/knneg+tznQORa7WsNcJ0HzvAOBJ9r
uch/smuaAW7FfW+OOvpczkCBGde+93d383nz0dnnDg7q1G7Cuf4u6hzvuO/q
c6sXfv6xcEF/V/yrdzx397l43z7/CtO5v+tTwztOe/rcF3/UbMeL9ncbt3nH
X2+f29I/cdMbMfu7Z9G846qvzzXrHbJ+3tf9XJzO3vHS3+e6pWr52b+/n6tw
0TsOBvrc4y+jInye3M8NzeB9fIf4XMYakQaWbdHP7RrrfdyGed9/19N5/Hn7
uaBX3sdjhM9t/jQt7aMo/VzSUt7jPMrnxraJXyLB876u5grv8RvjczH6bR+x
fE9fNy6k97iM87nJB7O/7TmprzvcxHt7J3g/X6zjfae26Os+H/Lejkk+N3Xa
oUJf8vd16RJttgPQfTkwpuSSf/u6Rtpz7+sXabdy6us+brr23Oc2Pe3Y68zh
Pu6M9tznWm13t4rP7uP+zLQ9996PQeFehezcx2XXnvtc6ArVL4cu3ce11p77
XIII7/aWSdLHLdCe+1yOXBduXvzW213Vnvtc/mkvak6/0tuF1Z773N1zibvO
WdvbFdCe+1zE0DmbPRjW23XRnvtclmqzWjdq0Nut1J77XKWwdY4nyt3b3dOe
+9zICzH2x4vW2/2jPfe5ZdNuzq76tpcroT33uQKZQ686caKX66s997kBB8rn
6ra4l9ukPfe5itvGzKnbr5d7fsD23Oe2z96eql/NXi6u9tznUre+mOt61l6u
ovbc5x6OvZCyReRebpj23OcudxhXNePrnm639tznFqzamijDiZ7ON9323Duv
123wN17S0yXTnvtc1lAz054b0NPV0p773OgoKfK2rdvTjdee+9y3HIvGFMzd
0x3RnvtctCUXxxSP0dN9aWd77nNPm75ZO/B9D5dee+5zg8JNaPz2Yg/XWHvu
Pb9LViQZu76Hm6E9986ntG2b1R3bw53Vnvtc5fpll9Vr3cP9LWp77nNfnz2t
P6FkD5dDe+5zw9+8ixJI0cO10Z77XPmQJfMNDtnDLdSee89r+/1NCj/t7q5p
z33uxcr0ETIf6e7Cac997k3tBnvLLe7uCmrPvfN+TIifMwZ1d1215955n2RN
zciNurtV2nOf67xlS50thbq7+9pzn/s7ucTUIYm6u2jac5+7kK7C5AF/urmS
2nOfuz2/5YvlD7u5ftpzn5sx5X6Krwe7uc3ac59rXGfBs26LurkXbWzPfa6o
y7Y73uBuLp723OdWxtmV723jbq6S9tx7fSJfDfWiSDc3XHvuc+NnrtsSNnk3
t0d77n2/W14+qBqqm/MXtj33uaMl56Q++aKrS64997l9x4pnanKqq6utPfe5
tE8vTk2+pquboD33u/uL+n6NNK6rO6o997v1zZ78TdChq/sa2/bc74ZWCKpc
rVJXl0F77nejt1yYvClrV9dEe+53s/b/aJk1Rlc3U3vud6ELp+x/+0sXd057
7nc5V+Tsu/xOFxdMe+53z0KXiDRjfxeXU3vudzPbzHq4ZlEX11Z77ndTU81c
+HRoF7dIe+5385uf/VGoZRd3XXvud7GO3lp6sEwXF1577nfb4/Qq1SRjF1dI
e+53lZp2mZsqWhfXTXvudw33z60Y5XNnt1p77n290Rdix7nT2T3QnvvdwHUv
1hY70Nn9qz33uxcv9h2YvKSzd6+wPfe7nWWThv07orPrrz33u3CX7haa2Laz
26I997sRH+cnLFSps3sZ0/bc7+6NCtsgSo7OLr723O+WjFiy60+czq6y9tzv
qoddeyXhr05uhPbc7y4NvllnwMlObq/23O/aDo82NP6UTi4QZHvud1cSVDv5
tV4nl0J77nfTX+dbHi11J1dHe+53Bx6Hm9f6Q0c3UXvud3vyzEz/60BHd0x7
7nctele8fW5MR/ftmO2538XdlCblrRodXUbtud/lu7x4VsJkHV1T7bnf5cqx
ZedCfwc3S3vud48KnI9Qd18Hd1577neR4t9MWGl0Bxdce+53/Xcl6jegRgeX
S3vud7v21tv0PFkH10577nfvdywtPfxde7dYe+53gbbNbtY72N7d0J77XZKs
TV+3Hd/eRdCe+92tPlujb6nb3jntud9t67TlVca07V137bnfJdgW7Pfjr+3c
Gu2532XINuTlmZPt3EPtud9ljFexwKsZ7Vx07bn3+jzfNTN/i3autPbcc383
6ViOdm6A9tzv4g2YcnhQqHZuq/bc706PGnKy0/W27r8jtufe67MtdKFpy9u6
BNpzvxv3T7YTr7u3dVW0537Xr2SOn11LtHUjted+16NYpcGZYrV1+7Tn3uch
9K3P8f9r497Ntj33u2TdMvzJt7uNS6k9956fKnsKjBvTxtXVnvtdtWJBNSLV
a+Mmac/9rsmzHIEDGdq449pzv+sa+Ltx0Z/W7nsn23O/CzViW4Etl1u7TNpz
v3vaZV3hD0tbu2bac+/zPT1n86Y9WrvZ2nO/e1J5YpXgpVu7C9pzv4sT7cG2
i/FauxDac7/rdj9L7rO+Vi639tzvIv7sP/rj4Vauvfbc7/avmVGj7PRWbon2
3Pu8PcxQ4WKrVu6m9tz7PMa7lGhQ/lYuovbc72JUfNy3ftRWrrD23O9unpj9
b8tnLV0P7bnflU0fYva8XS3dWu2536Wf/OnAr3Et3SPtud/tHh09z5jGLV0M
7bnfvatybm/hnC1dGe259/qEqfgzWYSWbqD23O8iP5y8KfOjFm6b9tzvzvUr
M7Hl9hbuVQfbc7/bW/JtxVNjWriE2nO/W3Rx+ZoqjVq4qtpz7/NSsEGt0Dlb
uFHac+/9vbol2tMILdx+7bnf1Wz7cep/j5u798Vtz73Pxz8pZsbc1dyl0p77
3aQFn262m9Dc1dOe+13fekejvWnW3E3Wnvtd0r3TQ07O19yd0J77XYnw8ds2
iNbc/Yhve+53EwutDVn1VTOXWXvuff6P5ZvU4VAz11x77neucsvzm2Y2c3O0
535X+0yLfnE6NnMXtefe+58xaoNVJZq5kNpz7/Ubcy1b/YTNXB7tuffvf7//
YK7PTV0H7bl3Po5qfyzXhaZuqfbc716OjhOq/oqm7pb23Hv/mo0tvnJAUxdJ
e+53cy4nKBOzZlNXRHvufR7/7Lm5OlNT11N77r3eu+5sbRy2qVunPfe73/MH
LSvwuIl7rD33u/z183YqsKeJi6k997tBXxI8aDS1iSurPffej3Cntq9s18QN
0p57n5eEdQ7+U6KJ264997ueIXsfXZCoiXsd1/bcOy8ylR1b4Vtjl0h77nfH
4vd8lPhqY1dNe+53H/cmGR9jfWM3Wnvud9Gfv62bfmRjd0B77nfFL3yK1bxx
Y/fhne25d16PuTruYL7GLrX23O8uTJg+Il/Mxq6+9tx7/rsOXbLpUSM3RXvu
nWcXV3fPMKORO6k997syYfsnflu2kft5yvbc76qUPVLwbbBGLov23O+GN0rS
PsOuhq6F9tzvNrxPUnpjh4Zurvbc7/q8TN25c4qG7pL23NvHA92Hdb3XwIXS
nvvdwZ+Jkm2f2sDl1Z773dZF0X05yjZwHbXnARdj0b8jPwVv4JZpzwNuWqf1
kz7sqe9ua88Dbv9MtyFT1/ousvY84K4V/zJ0dbr6rqj23PvXvx3b0ehZPddL
ex5wn9I1e1ttfj23XnsecD9DVjs7vEY998Rvex5wS+Pc+P4+Sj0XS3secOOz
vE0673RdV057HnDfYtR4O2hoXTdYex5wj1pM/LuoQF23Q3secIf6nA/380sd
9+aE7XnATS36a8vkLXVcYu15wBUucHhl4/Z1XHXtecCtatpxWtvUddwY7XnA
lc0YJeXGp7XdQe15wP2eXjN8+oW13cf5tucBlyDRev/jOrVdGu259/29TTT8
UszaroH23Pvr327d58uVWm6q9jzgds9+O7DGxFrulPY84Lo+3FgiqGwt96ub
7XnAFRjTcNDesLVcVu15wJW/U/rhoeM1XUvtuff6ra0f89eQmm6e9jzggu9I
fbujq+kua88DLvu163dj/67hQmvPA+54pXRXv+yt4fJpzwPuee7R3SL2qeE6
ac8D7sr2l91r5K7hlmvPAy52m+vjr3+u7u5ozwMuw83uXUdvr+6iaM+99+v4
wAedu1V3xbTnATdqR76RE7JVd7215wFXo/qQlA/fV3MbtOcB9+zDnu5Nt1Rz
T+fangdc1XB3MsbrUs3F1p4HXI/tDSOGzlrNldeeB9zaMjVOJ3tf1Q3Rngfc
tnuVknTbUtXt1J4H3OYrrS997lLVve1iex5wwwcVnro2W1WXRHsecI2P/Ew5
5WMVV0N7HnDrFxQtvWZ7FTdWex5wY98W2vWhRxV3SHsecKl+zc3aIXcV96m0
7XnA/So7uGec75VdWu259/pmmVni097KrqH2POD2zgrWKNiAym6a9jzgFhxq
OKyAq+xOa88D7sWnM91WB6/sfie2PQ+4SNtXPxs1upLLpj0PuHr1og5KGKWS
a6U9D7jTmU4Xija9opuvPQ+4HO8OrG4ar6K7oj0PuPN9jhWLtqSCC6M9D7i4
nafMSpCmgsuvPfeety/HMgzfVN511p57z1vH2+NL5S7vVmjPA+5NofRFWx4q
5+5qzwMu9/zPtx6VKueias8DLkqTcne3XS7rimvPvffvRZybT+qUdX205wF3
73GSOm2elXEbtecB1776j/dlOpRxz0rangdc8Z5Rsgz7WtrF0Z4H3Os1M5fF
GFraVdCeB9zEPnMf/I5U2g3VngdcxDm+ToVml3K7tOcBFz2Q0XcjeSkXlND2
POCKLTny6timki6p9jzg0qS/8SVsgZKupvbce3561lm/5HQJN057HnCTfwZf
NLlGCXdYe+69/q+Ltrj+tLj7/Mn2PODCVq40s33n4i6d9jzgClaOfbb2n2Ku
kfbc+35qlJwze3wxN117HnBdKhZZkD5+MXdGex5w8z+l6BxtbVH355ztecCt
jHR8fZm8RV127bn3vO1a4b92uohrrT0PuI6HQ17dVLuIW6A9D7h9n09/vP+q
sLuqPfc+b8Mmva/bp7ALqz0PuMjVF7VJG6GwK6A9D7hNr25/npTLuS7a84AL
8yfd2PZ1CrmV2nPv8xvj+OX/+hd097TnAfc939CIwZcUcP9ozwOuRdlJA3ad
yO9KaM8D7s5/DdpFeJvP9dWeB1zqwSvjff8nn9ukPQ+499WbXx2aO697/sH2
3Hv+p1y9u7JhHhdXex5w95u3GdB8ZG5XUXsecLVS3Qu1b2MuN0x77v3/D412
YM2tnG639jzgNmxJ9zFz8JzOd8b2POCibev5uXz6HC6Z9jzgnkzpHj1Yzeyu
lvY84ELvuLSg9JBsbrz2POB8mRu8TLkhqzuiPfeevyRxC8+6k8V9WWx77u1B
rBR/54XJ4tJrz73Pc2Dw+5atM7nG2vOAK/RpUZi9xzO4GdrzgCuTdWlQ5mTp
3VntecAdzLCn+qnBad3fXrbnARchWskPAx+ndjm05wF34ej1vjWKpHJttOcB
dzRW7JVllqVwC7XnAfc1xOOMdcMkd9e05wG3+HWiiyPaJnXhtOcBd/PJjjEz
FyV2BbXnAZd0d/3lVdsncF21597rEWZ454L547pV2vOAazJ2Ss/qkWK5+9pz
73lK86XojEf/umja84BLnqns+R9torqS2vOAq5Qk1usYccO7ftrzgDvTM2Lk
7udDuM3ac+/7ydX+Sapw3wu9WGh7HnD+fSOr7Pn7qlA87bn3+T681vv1vsDq
jN7nPfg7F+z//zpW3/YdPxznff5D4u97be9xjDfeeRAaZ45r+4/LlvbOh7C4
RS+7D+DBK73zIjyed8PuB3hnKO/8iIivZLf7Ag5q6p0nkXHYqXZ/wMmOeOdL
VFzwnd0ncO3E3nkTDXeraPcLPHGAd/5Ex2vW230DH7/nnUcx8aMIdv/AP/J6
51NsHLON3UdwltnecRUXlztl9xPc8ot33MTHQ1LafQXPr+4dFwnxrmF2f8FX
t3of98TY98TuMzhcNO/jmhQnL2z3G1yok/dxS47rLLT7Du5+wfu4pMSTftn9
B69N7z3uqfGJunYfwo/HeI9rWvxzt92PcKxX3uOSAWeNbfclXL6k93Zkwq16
2P0JD13u/bhZ8IJrdp/Cu0N4Xy4bvpbV7lfY39g7f3Pg8JPtvoVTHPLO41zY
+e3+hesm9M7nPLhHebuP4cn9vPM6H1631u5n+OQd7/wugJ+Es/sa/pXbO88L
4dit7P6Gs830zvfCuMIJu8/h1p+8874oHpbc7nd4YVXv/C+O9wyx+x6+vtnb
g5I48MjufzhCVG8fSuOUhew+iAt38PaiLK433+6HuOc5bz7K4yk/7L6I16f1
jv+K+FRtuz/ip6O847sy/r3T7pM4zkvv+K2Ks8e0+yWuWNw7PqvjNt3svomH
L/WOq1p40RW7f+K9wbzjoA6+kdnuo/hdQ+/jVg9HnGj3U5zqgPc4N8BFguy+
iuvH9x6XRrhXWbu/4ql9vLejCd6w2u6z+PQt78dthp+Fsfst/pPT+3ItcNwW
dt/FOaZ7e9gKVzpm91/c9oO3j23wiKR2H8aLK3t72Q7vG2T3Y3xzo7efHfD7
B3ZfxpEie3vaCacuYPdnXLSdt69dcIO5dp/Gvc94e9sNT/tm92u8MbW3vz3w
mZp238bPR3h73Av/3W73bxzvubfPfXDO6HYfx5WLenvdD7frYvdzPHKxt98D
8JJLdl/H+/94cz4I37I9H4I/2J4PxZHH230ep9nnzdFwXMz2fARuaHs+Evex
PR+Fp9uej8abbM/H4LO252PxC9vzcThYDu84GI/jN7M+wLlszyfiKrbnk3B7
2/PJeJTt+RS81PZ8Kj5gez4N37Y9n44/2p7PwFEiej/uTJw2n/UGLm57Phs3
sj2fg/vans/FM2zP5+HNtufz8Tnb8wX4pe35Qhx8m/UKTvDU2/PFOLft+RJc
1fZ8Ke5ge74Mj7Y9X46X2Z6vwAdtz1fiO7bnq/An2/PVOOpY6x+cbo+35+tw
Cdvz9bix7fkG3M/2fCOeaXu+CW+xPd+Mz9ueb8H/2Z5vxSGyeXO+DSdsYj2F
89ie78DVbM934o6257vwGNvz3Xi57fkefMj2fC++a3u+D3+2Pd+P/wnvHVcH
cPo81me4pO35IdzE9vww7m97fgTPsj0/irfanh/DF2zPj+NXtucncMgt1nc4
0WPv7TiF89qen8bVbc/P4E6252fxWNvzc3iF7fl5fNj2/AK+Z3t+EX+xPb+E
o422XsQZdnl7fgWXsj2/ipvanl/DA2zPr+PZtuc38Tbb81v4ou35bfza9vwO
DpXF2/O7OHEj60+cz/b8Pq5he/4Ad7Y9f4jH2Z4/wittzx/jI7bnT/B92/On
+Kvt+TP8b1hvz5/jjLmsZ3Fp2/OXuJnt+X94oO35KzzH9vw13m57/gZfsj1/
i9/Yngfh0Jush3GSh/Yfx+D8tucBXNP2/B3uYnv+Ho+3Pf+AV9mef8RHbc8/
4Qe255/xN9vzLzj6SOtrnGmH97h8w2Vsz7/j5rbnP/Ag2/OfeK7t+S+8w/b8
N75se/4Hv7U9/4vDZLI+f/8/J21gfY4L2J6HxLVsz0PhrupzPEF9jlerz/Ex
9Tl+qD7H39XnOEZo63Oc2fY8Ei5rex4Zt1Cf48HqczxPfY53qs/xFfU5DlKf
47AbrM9xsvvW57ig7XksXNv2PDbupj7HE9XneI36HB9Xn+NH6nP8Q32OYw63
PsdZbM8T43K250lwS/U5HqI+x/PV53iX+hxfVZ9jn/och8tgfY6T17M+x4Vs
z9PiOrbn6XF39TmepD7Ha9Xn+IT6HD9Wn+Of6nMcK6T1Oc5qe54dl7c9z4Fb
qc/xUPU5XqA+x7vV5/ia+hz71ec4/Drrc5zirvU5drbnBXFd2/NCuIf6HE9W
n+N16nN8Un2On6jP8S/1OY491PocZ7M9L4kr2J6Xwq3V53iY+hwvVJ/jPepz
fF19jgPqcxzB/vZsRZyyjvU5Lmx7XhnXsz2vgnuqz/EU9Tlerz7Hp9Tn+Kn6
HP9Wn+M4wa3PcXbb87q4ou15PdxGfY6Hq8/xIvU53qs+xzfU5/id+hxHtJev
KU512/ocF7E9b47r2563wL3U53iq+hxvUJ/j0+pz/Ex9jv+oz3HcwdbnOIft
eQdcyfa8I26rPscj1Od4sfoc71Of45vqc/xefY4j2XW3B05dy/ocF7U974Ub
2J73xr3V53ia+hxvVJ/jM+pz/Fx9jv+qz3E8m/NBOKft+RBc2fZ8KG6nPscj
1ed4ifoc71ef41vqc/xBfY4j2/E3Bqe5aX2Oi9mej8MN1ee4j/ocT1ef403q
c3xWfY5fqM9xMHtcpuL49vZOw7lsz6fjKrbnM3B79TkepT7HS9Xn+ID6HN9W
n+OP6nMcxXJ1Pk5bw/ocF7c9X4gbqc9xX/U5nqE+x5vV5/ic+hy/VJ/j4Ha9
X4ET2HV8Jc5te74KV7U9X407qM/xaPU5XqY+xwfV5/iO+hx/Up/jqHZ92YzT
2XVjCy5he74VN1af437qczxTfY63qM/xefU5/k99jkPYcb8HJ7TjeS/OY3u+
D1ezPd+PO6rP8Rj1OV6uPseH1Of4rvocf1af43/scT6G09vjdxyXtD0/gZuo
z3F/9TmepT7HW9Xn+IL6HL9Sn+OQlufncSLL6Qs4r+35RVzd9vwS7qQ+x2PV
53iF+hwfVp/je+pz/EV9jqNZftzCGSwXbuNStud3cFP1OR6gPsez1ed4m/oc
X1Sf49fqcxzKrmuPcWK7Xj3B+WzPn+IatufPcGf1OR6nPscr1ef4iPoc31ef
46/qc/yvzdEbnNHm4y0ubXsehJupz/FA9Tmeoz7H29Xn+JL6HL9Rn+PQ9vH9
iJPYx+0Tzm8fj8+4pu35F9xFfY7Hq8/xKvU5Pqo+xw/U5/ib+hxHt2/vN85k
X+4PLmN7/hc3V59/+J8Hqc/xXPU53qE+x5fV5/it+hyHsdwKi5NaHoXDBWzP
w+NatucRcFf1OZ6gPser1ef4mPocP1Sf4+/qcxzDrpPRcGbb839xWdvz6LiF
+hwPVp/jeepzvFN9jq+oz3GQ+hyHtfmNh5PZXMbHBW3eEuDatucJcTf1OZ6o
Psdr1Of4uPocP1Kf4x/qcxzTjpcUOIsdBylxOfv4psIt1ed4iPocz1ef413q
c3xVfY596nMczt6OTDi5vXyZcSH7cbPgOvbtZcXd1ed4kvocr1Wf4xPqc/xY
fY5/qs9xLMvBPDir7XleXN72PB9upT7HQ9XneIH6HO9Wn+Nr6nPsV5/j8HZ9
LoJT2HW3KHa258VwXdvz4riH+hxPVp/jdepzfFJ9jp+oz/Ev9TmObdeDcjib
zXl5XMHmtwJurT7Hw9TneKH6HO9Rn+Pr6nMcUJ/jCHacVscp7firiQvbcVUL
17PjpTbuqT7HU9TneL36HJ9Sn+On6nP8W32O49jj0ghnt7e3Ma5ob0cT3EZ9
joerz/Ei9Tneqz7HN9Tn+J36HEe0/G2NU1mutsFFbM/b4vq25+1wL/U5nqo+
xxvU5/i0+hw/U5/jP+pzHNeu911xDtvzbriS7Xl33FZ9jkeoz/Fi9Tnepz7H
N9Xn+L36HEey61A/nNquL/1xUdvzAbiB7flA3Ft9jqepz/FG9Tk+oz7Hz9Xn
+K/6HMez434kzmnH8yhc2Y7T0bid+hyPVJ/jJepzvF99jm+pz/EH9TmObB+P
STiNPc6TcTF7/Kbghupz3Ed9jqerz/Em9Tk+qz7HL9TnOJh9udk4vuX5HJzL
9nwurmJ7Pg+3V5/jUepzvFR9jg+oz/Ft9Tn+qD7HUSxnluK0lh/LcHHb8+W4
kfoc91Wf4xnqc7xZfY7Pqc/xS/U5Dm7Xv/U4gV3XNuDctucbcVXb8024g/oc
j1af42Xqc3xQfY7vqM/xJ/U5jmrzthOnsznahUvYfOzGjdXnuJ/6HM9Un+Mt
6nN8Xn2O/1Of4xB2HBzCCe3jexjnsY/bEVzNPh5HcUf1OR6jPsfL1ef4kPoc
31Wf48/qc/yP/bhncHr79s7ikvblzuEm6nPcX32OZ6nP8Vb1Ob6gPsev1Oc4
pOXbVZzIcusazmt7fh1Xtz2/iTupz/FY9TleoT7Hh9Xn+J76HH9Rn+Nodj19
gDPYdfIhLmV7/gg3VZ/jAepzPFt9jrepz/FF9Tl+rT7HoWzOX+LENr//4Xw2
l69wDZu317iz+hyPU5/jlepzfER9ju+rz/FX9Tn+V/+4D86ov/2HS+s4wM3U
53ig+hzPUZ/j7epzfEl9jt+oz3Foe3u/4yT2dvzA+e3l+4lr2o/7C3dRn+Px
6nO8Sn2Oj6rPP/7PD9Tn+Jv6HEe3vAyFM1kOhsZlbM/D4ObqczxIfY7nqs/x
DvU5vqw+x2/V5ziMXccj46R2fY6CC9ieR8W1bM//wV3V53iC+hyvVp/jY+pz
/FB9jr+rz3EMu27Expltz+PgsjbncXEL9TkerD7H89TneKf6HF9Rn+Mg9TkO
a8dzEpzMjtOkuKAdf8lwbTuukuNu6nM8UX2O16jP8XH1OX6kPsc/1Oc4pj1+
6XEWe1wy4HL29mbELdXneIj6HM9Xn+Nd6nN8VX2OfepzHM5yOgdObvmbExey
Pc+F69ie58bd1ed4kvocr1Wf4xPqc/xYfY5/qs9xLMuFQjir7bnD5W3PC+NW
6nM8VH2OF6jP8W71Ob6mPsd+9TkOb9erUjiFXYdKY2d7XgbXtT0vi3uoz/Fk
9Tlepz7HJ9Xn+In6HP9Sn+PYNh9VcDY77qviCnY8V8Ot1ed4mPocL1Sf4z3q
c3xdfY4D6nMcwT5u9XBK+3jUx4XtcW6A69nj1xD3VJ/jKepzvF59jk+pz/FT
9Tn+rT7HcezLtcDZbc9b4oq2561wG/U5Hq4+x4vU53iv+hzfUJ/jd+pzHNHy
qCNOZTnTCRexPe+M69ued8G91Od4qvocb1Cf49Pqc/xMfY7/qM9xXLv+9cY5
bM/74Eq2531xW/U5HqE+x4vV53if+hzfVJ/j9+pzHMnmcihObfM2DBe1ORqO
G9h8jMC91ed4mvocb1Sf4zPqc/xcfY7/qs9xPDsOxuOc9vGdgCvbx20ibqc+
xyPV53iJ+hzvV5/jW+pz/EF9jiPbyzcDp7EfdyYuZt/eLNxQfY77qM/xdPU5
3qQ+x2fV5/iF+hwHsxxciONbvi3CuWzPF+MqtudLcHv1OR6lPsdL1ef4gPoc
31af44/qcxzFrrurcVq7nq7BxW3P1+FG6nPcV32OZ6jP8Wb1OT6nPscv1ec4
uF0PtuIENufbcG6b3+24qs3lDtxBfY5Hq8/xMvU5Pqg+x3fU5/iT+hxHteNv
P05nx9UBXMKOl4O4sfoc91Of45nqc7xFfY7Pq8/xf+pzHMIelxM4ob29J3Ee
eztO4Wr28p3GHdXneIz6HC9Xn+ND6nN8V32OP6vP8T+Wq5dwesvLy7ik7fkV
3ER9jvurz/Es9Tneqj7HF9Tn+JX6HIe06/0dnMiu43dxXtvze7i67fl93El9
jseqz/EK9Tk+rD7H99Tn+Iv6HEez68sznMGuG89xKdvzF7ip+hwPUJ9j/fEK
r7D++ITXWH88whv8Wn2O9V9nCsL6x5t8WH+70491/AWwjqt3WMfLe7xSfY6P
6OOL76vP8Vf1Of7XHucvOKM9fl9xaXtcvuFm6nM8UH2O56jP8Xb1Ob6kPsdv
1Oc4tH7/9D8nsZwOjvPbnofANW3PQ+Iu6nM8Xn2OV6nP8VH1OX6gPsff1Oc4
uuVHBJzJciEiLmN7Hgk3V5/jQepzPFd9jneoz/Fl9Tl+qz7HYQZZn+Okdr2K
gQvYnsfEtWzPY+Gu6nM8QX2OV6vP8TH1OX6oPsff1ec4hs1RQpzZ5iMRLmvH
fWLcQn2OB6vP8Tz1Od6pPsdX1Oc4SH2Ow/6xwcTJ7OOWGhe0j0caXNse57S4
m/ocT1Sf4zXqc3xcfY4fqc/xD/U5jnnDHkCcxb5cNlzO9jw7bqk+x0PU53i+
+hzvUp/jq+pz7FOf43ADrM9xcsuj/LiQ7XkBXMf2vCDurj7Hk9TneK36HJ9Q
n+PH6nP8U32OY1W3PsdZbc9L4PK25yVxK/U5Hqo+xwvU53i3+hxfU59jv/oc
h/9lg4RT2FxWxM7mrRKua3NUGfdQn+PJ6nO8Tn2OT6rP8RP1Of6lPsexr9kb
jLPZcVAHV7CPb13cWn2Oh6nP8UL1Od6jPsfX1ec4oD7HEfpZn+OUa+0AxIXt
x22G69m31xz3VJ/jKepzvF59jk+pz/FT9Tn+rT7Hcapan+PstuftcUXb8w64
jfocD1ef40Xqc7xXfY5vqM/xO/U5jvjDAg6nSmt9jovYnvfE9W3Pe+Fe6nM8
VX2ON6jP8Wn1OX6mPsd/1Oc47hV7AXEO+20wrmTzOwS3VZ/jEepzvFh9jvep
z/FN9Tl+rz7HkfpYn+PUq+2AwUXtuBqLG9jxMg73Vp/jaepzvFF9js+oz/Fz
9Tn+qz7H8Spbn+OctufTcGV7O6bjdupzPFJ9jpeoz/F+9Tm+pT7HH9TnOPI3
CyScJrX1OS5me74AN1Sf4z7qczxdfY43qc/xWfU5fqELLw622Pocx79kFw6c
y/Z8Ja5ie74Kt1ef41G6QOOl6nN8QH2Ob6vP8Uf1OY7Sy/ocp9WFHBe3Pd+C
G6nPcV/1OZ6hPseb1ef4nPocv1Sf4+CJ7Q3BCSpan+Pctud7cVU7TvfhDupz
PFp9jpepz/FB9Tm+oz7Hn9TnOOoXCxCcLqX1OS5he34cN1af437qczxTfY63
qM/xefU5/k99jkMstD7HCS/YoOM8tucXcDXb84u4o/ocj1Gf4+Xqc3xIfY7v
qs/xZ/U5/qeH9TlOv9w+ILik7flt3ER9jvurz/Es9Tneqj7HF9Tn+JX6HIdM
aD8wTlTe+hzntT1/gqvbnj/FndTneKz6HK9Qn+PD6nN8T32Ov6jPcbRP1uc4
Q3Lrc1zK9vwtbqo+xwPU53i2+hxvU5/ji+pz/Fp9jkPNtz7Hic/ZYOJ8tuef
cA3b88+4s/ocj1Of45Xqc3xEfY7vq8/xV/U5/reb9TnOuNQeQFza9vwPbqbf
P//PA9XneI76HG9Xn+NL6nP8Rn2OQ8e3L4iTlLU+x/ltz8Phmrbn4XEX9Tke
rz7Hq9Tn+Kj6HD9Qn+Nv6nMc/YP1Oc6U1Pocl7E9/xc3V5/jQepzPFd9jneo
z/Fl9Tl+qz7HYeZan+OkZywwcQHb8/i4lu15AtxVfY4nqM/xavU5PqY+xw/V
5/i7+hzH6GJ9jjPbnqfAZW3PU+IW6nM8WH2O56nP8U71Ob6iPsdB6nMcNq4N
ME5W2vocF7Q9z4xr255nwd3U53ii+hyvUZ/j4+pz/Eh9jn+oz3HMd9bnOIvt
eR5czvY8L26pPsdD1Od4vvoc71Kf46vqc+xTn+Nws63PcfJTFnC4kO15UVzH
9rwY7q4+x5PU53it+hyfUJ/jx+pz/FN9jmN1sj7HWW3Py+HytuflcSv1OR6q
PscL1Od4t/ocX1OfY7/6HIePbQOHU5S0PsfO9rwmrmt7Xgv3UJ/jyepzvE59
jk+qz/ET9Tn+pT7Hsf3W5zib7XkjXMH2vDFurT7Hw9TneKH6HO9Rn+Pr6nMc
UJ/jCDOtz3HKExZIuLDteRtcz/a8Le6pPsdT1Od4vfocn1Kf46fqc/xbfY7j
dLA+x9ltz7viirbn3XAb9Tkerj7Hi9TneK/6HN9Qn+N36nMcMaYNCE5V3Poc
F7E974/r254PwL3U53iq/TYYb1Cf49Pqc/xMfY7/qM9x3CDrc5zD9nwkrmR7
Pgq3VZ/jEepzvFh9jvepz/FN9Tl+rz7HkaZbn+PUx6zPcVHb88m4ge35FNxb
fY6nqc/xRvU5PqM+x8/V5/iv+hzHa2d9jnPans/BlW3P5+J26nM8Un2Ol6jP
8X71Ob6lPscf1Oc4cnQ7oHGaotbnuJjt+TLcUH2O+6jP8XT1Od6kPsdn1ef4
hfocB9tnfY7jv7E+x7lszzfgKrbnG3F79TkepT7HS9Xn+ID6HN9Wn+OP6nMc
Zar1OU6r/wAOF7c934Ubqc9xX/U5nqE+x5vV5/ic+hy/VJ/j4PnsDcYJ2lif
49y254dxVdvzI7iD+hyPVp/jZepzfFB9ju+oz/En9TmOGs0OQJyusPU5LmF7
fhY3Vp/jfupzPFN9jreoz/F59Tn+T32OQ+yxPscJX1mf4zy259dwNdvz67ij
+hyPUZ/j5epzfEh9ju+qz/Fn9Tn+Z7L1OU5/yPocl7Q9f4ibqM9xf/U5nqU+
x1vV5/iC+hy/Up/jkHnsBcSJWlmf47y25//h6rbnr3An9Tkeqz7HK9Tn+LD6
HN9Tn+Mv6nMcLaodMDhDIetzXMr2/D1uqj7HA9TneLb6HG9Tn+OL6nP8Wn2O
Q+2yPseJX1qf43y25z9wDdvzn7iz+hyPU5/jlepzfOT/vSr/8331Of6qPsf/
TrQ+xxkPWJ/j0rbnoXEz9TkeqD7Hc9TneLv6HF9Sn+M36nMcOpd9gzhJC+tz
nN/2PAquaXseFXdRn+Px6nO8Sn2Oj6rP8QP1Of6mPsfRI9sHGGcqYH2Oy9ie
x8HN1ed4kPocz1Wf4x3qc3xZfY7fqs9xmB3W5zjpc+tzXMD2PCmuZXueDHdV
n+MJ6nO8Wn2Oj6nP8UP1Of6uPscxxluf48y25+lxWdvzDLiF+hwPVp/jeepz
vFN9jq+oz3GQ+hyHzWGDjpM1sz7HBW3Pc+Latue5cDf1OZ6oPsdr1Of4uPoc
P1Kf4x/qcxwzon1AcBbb80K4nO25wy3V53iI+hzPV5/jXepzfFV9jn3qcxxu
m/U5Tv7U+hwXsj0vjevYnpfB3dXneJL6HK9Vn+MT6nP8WH2Of6rPcayx1uc4
q+15FVze9rwqbqU+x0PV53iB+hzvVp/ja+pz7Fef4/DZbDBxiibW59jZntfH
dW3PG+Ae6nM8WX2O16nP8Un1OX6iPse/1Oc4dnh7AHE22/MWuILteUvcWn2O
h6nP8UL1Od6jPsfX1ec4oD7HEbZYn+OUj63PcWHb8064nu15Z9xTfY6nqM/x
evU5PqU+x0/V5/i3+hzHGW19jrPbnvfGFW3P++A26nM8XH2OF6nP8V71Ob6h
Psfv7LfBOGIWGyScqpH1OS5iez4M17c9H457qc/xVPU53qA+x6fV5/iZ+hz/
UZ/juGHtDcY5bM/H40q25xNwW/U5HqE+x4vV53if+hzfVJ/j9+pzHGmT9TlO
/dD6HBe1PZ+JG9iez8K91ed4mvocb1Sf4zPqc/xcfY7/qs9xvJHW5zin7fki
XNn2fDFupz7HI9XneIn6HO9Xn+Nb6nP8QX2OI2eygMNpGlif42K252twQ/U5
7qM+x9PV53iT+hyfVZ/jF+pzHOym9TmOH9peQJzL9nwbrmJ7vh23V5/jUepz
vFR9jg+oz/Ft9Tn+qD7HUTZYn+O0+gducXHb8wO4kfoc91Wf4xnqc7xZfY7P
qc/xS/U5Dl7D+hwnGG59jnPbnp/EVW3PT+EO6nM8Wn2Ol6nP8UH1Ob6jPsef
1Oc4agYLJJyunvU5LmF7fhk3Vp/jfupzPFN9jreoz/F59Tn+T32OQ1y3PscJ
Q9qFA+exPb+Lq9me38Md1ed4jPocL1ef40Pqc3xXfY4/q8/xP+usz3H6u9bn
uKTt+XPcRH2O+6vP8Sz1Od6qPscX1Of4lfoch6xmfY4TDbU+x3ltz324uu25
H3dSn+Ox6nO8Qn2OD6vP8T31Of6iPsfR0lmA4Ax17HHGpWzPv+Km6nM8QH2O
Z6vP8Tb1Ob6oPsev1ec41FXrc5w4uP3+9X/OZ3seHNewPQ+BO6vP8Tj1OV6p
PsdH1Of4vvocf1Wf43/XWJ/jjLetz3Fp2/OIuJn6HA9Un+M56nO8XX2OL6nP
8Rv1OQ5dxfocJxlsfY7z257HwDVtz2PiLupzPF59jlepz/FR9Tl+oD7H39Tn
OHoa63OcqZb1OS5je54IN1ef40HqczxXfY53qM/xZfU5fqs+x2EuW5/jpH+t
z3EB2/PUuJbteRrcVX2OJ6jP8Wr1OT6mPscP1ef4u/ocx1hlfY4z255nxWVt
z7PhFupzPFh9juepz/FO9Tm+oj7HQepzHLaS9TlONtD6HBe0Pc+Pa9ueF8Dd
1Od4ovocr1Gf4+Pqc/xIfY5/qM9xzFTW5ziL7XlxXM72vARuqT7HQ9TneL76
HO9Sn+Or6nPsU5/jcBetz3Hy39bnuJDteUVcx/a8Eu6uPseT1Od4rfocn1Cf
48fqc/xTfY5jrbA+x1ltz2vj8rbndXAr9Tkeqj7HC9TneLf6HF9Tn2O/+hyH
r2B9jlP0tz7Hzva8Ka5re94M91Cf48nqc7xOfY5Pqs/xE/U5/qU+x7FTWJ/j
bLbn7XAF2/P2uLX6HA9Tn+OF6nO8R32Or6vPcUB9jiOctz7HKX9an+PCtuc9
cD3b8564p/ocT1Gf4/Xqc3xKfY6fqs/xb/U5jrPM+hxntz0fiCvang/GbdTn
eLj6HC9Sn+O96nN8Q32O36nPccRy1uc4VV/rc1zE9nwMrm97Phb3Up/jqepz
vEF9jk+rz/Ez9Tn+oz7HcZNZn+MctudTcSXb82m4rfocj1Cf48Xqc7xPfY5v
qs/xe/U5jnTW+hyn/m59jovans/HDWzPF+De6nM8TX2ON6rP8Rn1OX6uPsd/
1ec43hLrc5zT9nwFrmx7vhK3U5/jkepzvER9jverz/Et9Tn+oD7HkctYn+M0
va3PcTHb8824ofoc91Gf4+nqc7xJfY7Pqs/xC/U5Dvbe+hzHT2J9jnPZnu/B
VWzP9+L26nM8Sn2Ol6rP8QH1Ob6tPscf1ec4ymnrc5xW/wVbXNz2/BhupD7H
fdXneIb6HG9Wn+Nz6nP8Un2Og3e2PscJFlmf49y25+dxVdvzC7iD+hyPVp/j
ZepzfFB9ju+oz/En9TmOWsr6HKfraX2OS9ie38KN1ee4n/ocz1Sf4y3qc3xe
fY7/U5/jEAHrc5wwkfU5zmN7/hhXsz1/gjuqz/EY9Tlerj7Hh9Tn+K76HH9W
n+N/Tlqf4/Sfrc9xSdvzN7iJ+hz3V5/jWepzvFV9ji+oz/Er9TkO2dH6HCda
YH2O89qef8TVbc8/4U7qczxWfY5XqM/xYfU5vqc+x1/U5zhaCetznKG79Tku
ZXv+GzdVn+MB6vNv//Ns9Tnepj7HF9Xn+LX6HIfyWZ/jxAmsz3E+2/OwuIbt
eTjcWX2Ox6nP8Ur1OT6iPsf31ef4q/oc/3vc+hxn/Gh9jkvbnkfDzdTneKD6
HM9Rn+Pt6nN8SX2O36jPcej21uc4yTzrc5zf9jwerml7Hh93UZ/j8epzvEp9
jo+qz/ED9Tn+pj7H0YtZn+NMXa3PcRnb8xS4ufocD1Kf47nqc7xDfY4vq8/x
W/U5DvPW+hwnjWd9jgvYnmfCtWzPM+Ou6nM8QX2OV6vP8TH1OX6oPsff1ec4
xlHrc5zZ9jw3Lmt7nge3UJ/jwepzPE99jneqz/EV9TkOUp/jsG2tz3GyOdbn
uKDteRFc2/a8KO6mPscT1ed4jfocH1ef40fqc/xDfY5jFrE+x1lsz8vicrbn
5XBL9Tkeoj7H89XneJf6HF9Vn2Of+hyHe219jpPHsT7HhWzPq+M6tuc1cXf1
OZ6kPsdr1ef4hPocP1af45/qcxzrsPU5zmp73hCXtz1vhFupz/FQ9TleoD7H
u9Xn+Jr6HPvV5zh8a+tznGKW9Tl2tuetcV3b8za4h/ocT1af43Xqc3xSfY6f
qM/xL/U5ju2sz3E22/MuuILteVfcWn2Oh6nP8UL1Od6jPsfX1ec4oD7HEf6z
PscpY1mf48K25/1wPdvz/rin+hxPUZ/j9epzfEp9jp+qz/Fv9TmOc9D6HGe3
PR+BK9qej8Rt1Od4uPocL1Kf473qc3xDfY7fqc9xxJbW5zjVDOtzXMT2fBKu
b3s+GfdSn+Op6nO8QX2OT6vP8TP1Of6jPsdxC1qf4xy257NxJdvzObit+hyP
UJ/jxepzvE99jm+qz/F79TmO9ML6HKeOYX2Oi9qeL8UNbM+X4d7qczxNfY43
qs/xGfU5fq4+x3/V5zjefutznNP2fD2ubHu+AbdTn+OR6nO8RH2O96vP8S31
Of6gPseRm1uf4zTTrM9xMdvznbih+hz3UZ/j6epzvEl9js+qz/EL9TkOFsn6
HMfPb32Oc9meH8JVbM8P4/bqczxKfY6Xqs/xAfU5vq0+xx/V5zjKM+tznFZ/
oBYubnt+BjdSn+O+6nM8Q32ON6vP8Tn1OX6pPsfBx1mf4wR7rc9xbtvzq7iq
7fk13EF9jkerz/Ey9Tk+qD7Hd9Tn+JP6HEdtan2O002xPsclbM8f4Mbqc9xP
fY5nqs/xFvU5Pq8+x/+pz3GICNbnOGFe63Ocx/b8Ja5me/4f7qg+x2PU53i5
+hwfUp/ju+pz/Fl9jv95Yn2O0/9jfY5L2p6/w03U57i/+hzPUp/jrepzfEF9
jl+pz3HIMdbnONFue1xwXtvz77i67fkP3El9jseqz/EK9Tk+rD7H99Tn3//n
L+pzHK2x9TnOMMn6HJeyPQ+Fm6rP8QD1OZ6tPsfb1Of4ovocv1af41DhrM9x
4tzW5zif7XlkXMP2PArurD7H49TneKX6HB9Rn+P76nP8VX2O/31kfY4zRrE+
x6Vtz2PjZupzPFB9jueoz/F29Tm+pD7Hb9TnOPQo63OcZKf1Oc5ve54E17Q9
T4q7qM/xePU5XqU+x0fV5/iB+hx/U5/j6A2tz3GmCdbnuIzteXrcXH2OB6nP
8Vz1Od6hPseX1ef4rfochwljfY6T5rQ+xwVsz3PgWrbnOXFX9TmeoD7Hq9Xn
+Jj6HD9Un+Pv6nMc44H1Oc5se14Ql7U9L4RbqM/xYPU5nqc+xzvV5/iK+hwH
qc9x2BHW5zjZdutzXND2vBSubXteGndTn+OJ6nO8Rn2Oj6vP8SP1Of6hPscx
61uf4yy255VxOdvzKril+hwPUZ/j+epzvEt9jq+qz7FPfY7DhbI+x8mzW5/j
Qrbn9XAd2/P6uLv6HE9Sn+O16nN8Qn2OH6vP8U/1OY51z/ocZ7U9b47L2563
wK3U53io+hwvUJ/j3epzfE19jv3qcxx+mPU5TrHV+hw72/OOuK7teSfcQ32O
J6vP8Tr1OT6pPsdP1Of4l/ocx65rfY6z2Z73whVsz3vj1upzPEx9jheqz/Ee
9Tm+rj7HAfU5jhDC+20wTpnV+hwXtj0fiuvZng/DPdXneIr6HK9Xn+NT6nP8
VH2Of6vPcZw71uc4u+35OFzR9nw8bqM+x8PV53iR+hzvVZ/jG+pz/E59jiMO
sT7HqTZbn+MituczcH3b85m4l/ocT1Wf4w3qc3xafY6fqc/xH/U5jlvb+hzn
sD1fiCvZni/CbdXneIT6HC9Wn+N96nN8U32O36vPcaRgN7w+x6kzW5/jorbn
q3ED2/M1uLf6HE9Tn+ON6nN8Rn2On6vP8V/1OY53y/oc57Q934or255vw+3U
53ik+hwvUZ/j/epzfEt9jj+oz3HkQdbnOM1G63NczPZ8P26oPsd91Od4uvoc
b1Kf47Pqc/xCfY6DpbY+x/FrWp/jXLbnJ3AV2/OTuL36HI9Sn+Ol6nN8QH2O
b6vP8Uf1OY7yx/ocp9UfoI2L255fwo3U57iv+hzPUJ/jzepzfE59jl+qz3Hw
ldbnOMEN63Oc2/b8Dq5qe34Xd1Cf49Hqc7xMfY4Pqs/xHfU5/qQ+x1EHWJ/j
dOutz3EJ2/NnuLH6HPdTn+OZ6nO8RX2Oz6vP8X/qcxwipfU5Tljd+hznsT0P
wtVsz324o/ocj1Gf4+Xqc3xIfY7vqs/xZ/U5/ueX9TlOn976HJe0Pf+Cm6jP
cX/1OZ6lPsdb1ef4gvocv1Kf45DLrc9xomvW5ziv7XmwH/9zddvz4LiT+hyP
VZ/jFepzfFh9ju+pz/EX9TmO1s/6HGdYa32OS9meR8BN1ed4gPocz1af423q
c3xRfY5fq89xqOTW5zhxVetznM/2PDquYXseA3dWn+Nx6nO8Un2Oj6jP8X31
Of6qPsf//rA+xxnTWp/j0rbnCXEz9TkeqD7Hc9TneLv6HF9Sn+M36nMceqn1
OU5yxfoc57c9T4Vr2p6nxl3U53i8+hyvUp/jo+pz/EB9jr+pz3H0PtbnONNq
63NcxvY8K26uPseD1Od4rvoc71Cf48vqc/xWfY7DJLU+x0krW5/jArbn+XAt
2/P8uKv6HE9Qn+PV6nN8TH2OH6rP8Xf1OY7xzfocZ7Y9L4bL2p4Xxy3U53iw
+hzPU5/jnepzfEV9joPU5zjsYutznOyS9TkuaHteAde2Pa+Iu6nP8UT1OV6j
PsfH1ef4kfoc/1Cf45i9rM9xFtvzWric7Xlt3FJ9joeoz/F89TnepT7HV9Xn
2Kc+x+ESW5/j5BWtz3Eh2/MmuI7teVPcXX2OJ6nP8Vr1OT6hPseP1ef4p/oc
x/pifY6z2p63xeVtz9vhVupzPFR9jheoz/Fu9Tm+pj7HfvU5Dr/Q+hynuGB9
jp3teXdc1/a8B+6hPseT1ed4nfocn1Sf4yfqc/xLfY5j97A+x9lszwfgCrbn
A3Fr9Tkepj7HC9XneI/6HF9Xn+OA+hxHSGh9jlOWtz7HhW3PR+N6tudjcE/1
OZ6iPsfr1ef4lPocP1Wf49/qcxznk/U5zm57PgVXtD2fituoz/Fw9TlepD7H
e9Xn+Ib6HL9Tn+OI863Pcapz1ue4iO35PFzf9nw+7qU+x1PV53iD+hyfVp/j
Z+pz/Ed9juN2sz7HOWzPl+NKtucrcFv1OR6hPseL1ed4n/oc31Sf4/fqcxwp
vvU5Tl3W+hwXtT3fhBvYnm/GvdXneJr6HG9Un+Mz6nP8XH2O/6rPcbwP1uc4
p+35blzZ9nwPbqc+xyPV53iJ+hzvV5/jW+pz/EF9jiPPtT7Hac5Yn+NitudH
cUP1Oe6jPsfT1ed4k/ocn1Wf4xfqcxysqPU5jt/F+hznsj0/h6vYnp/H7dXn
eJT6HC9Vn+MD6nN8W32OP6rPcZS41uc4rf4Hs3Bx2/ObuJH6HPdVn+MZ6nO8
WX2Oz6nP8Uv1OQ5+xPocJ3hnfY5z254/wlVtzx/jDupzPFp9jpepz/FB9Tm+
oz7Hn9TnOOps63Oc7pT1OS5he/4aN1af437qczxTfY63qM/xefU5/k99jkMU
tj7HCTtZn+M8tucfcDXb84+4o/ocj1Gf4+Xqc3xIfY7vqs/xZ/U5/ie2vR04
fUnrc1zS9vwXbqI+x/3V53iW+vzn/7xVfY4vqM/xK/U5DnnI+hwn8luf47y2
52FwddvzsLiT+hyPVZ/jFepzfFh9ju+pz/EX9TmONtP6HGc4YX2OS9me/4Ob
qs/xAPU5nq0+x9vU5/ii+hy/Vp/jUIWsz3HiDtbnOJ/teVxcw/Y8Hu6sPsfj
1Od4pfocH1Gf4/vqc/xVfY7/jWl9jjMWtz7HpW3Pk+Nm6nM8UH2O56jP8Xb1
Ob6kPsdv1Oc49AHrc5wkyPoc57c9z4hr2p5nwl3U53i8+hyvUp/jo+pz/EB9
jr+pz3H06dbnONMx63NcxvY8N26uPseD1Od4rvoc71Cf48vqc/xWfY7DFLA+
x0nbWZ/jArbnhXEt2/MiuKv6HE9Qn+PV6nN8TH2OH6rP8Xf1OY4R3focZ7Y9
L4PL2p6XxS3U53iw+hzPU5/jnepzfEV9joPU5zjsPutznOyN9TkuaHteDde2
Pa+Ou6nP8UT1OV6jPsfH1ef4kfoc/1Cf45hTrc9xFtvzBric7XlD3FJ9joeo
z/F89TnepT7HV9Xn2Kc+x+HyWZ/j5G2sz3Eh2/NWuI7teWvcXX2OJ6nP8Vr1
OT6hPseP1ef4p/ocx4pmfY6z2p53xuVtz7vgVupzPFR9jheoz/Fu9Tm+pj7H
fvU5Dr/H+hyneGV9jp3teV9c1/a8H+6hPseT1ed4nfocn1Sf4yfqc/xLfY5j
T7Y+x9lsz4fjCrbnI3Br9Tkepj7HC9XneI/6HF9Xn+OA+hxHyGN9jlO2sj7H
hW3PJ+J6tueTcE/1OZ6iPsfr1ef4lPocP1Wf49/qcxwnqvU5zm57PgtXtD2f
jduoz/Fw9TlepD7He9Xn+Ib6HL9Tn+OIu6zPcaqX1ue4iO35Elzf9nwp7qU+
x1PV53iD+hyfVp/jZ+pz/Ed9juNOtD7HOWzP1+FKtufrcVv1OR6hPseL1ed4
n/oc31Sf4/fqcxwpl/U5Tt3C+hwXtT3fgRvYnu/EvdXneJr6HG9Un+Mz6nP8
XH2O/6rPcbzI1uc4p+35QVzZ9vwQbqc+xyPV53iJ+hzvV5/jW+pz/EF9jiPv
sD7HaZ5bn+NituencUP1Oe6jPsfT1ed4k/ocn1Wf4xfqcxysgfU5jj/e+hzn
sj2/gqvYnl/F7dXneJT6HC9Vn+MD6nN8W32OP6rPcZQc1uc4rf4HsnFx2/P7
uJH6HPdVn+MZ6nO8WX2Oz6nP8Uv1OQ5+3/ocJ4hofY5z256/wFVtz1/iDupz
PFp9jpepz/FB9Tm+oz7Hn9TnOOo263Oc7qn1OS5hex7AjdXnuJ/6HM9Un+Mt
6nN8Xn2O/1Of4xD1rM9xwrHW5ziP7fk3XM32/DvuqD7HY9TneLn6HB9Sn+O7
6nP8WX3+63/+J5v1OU7fxPocl7Q9D4mbqM9xf/U5nqU+x1vV5/iC+hy/Up/j
kHetz3Gi8NbnOK/teSRc3fY8Mu6kPsdj1ed4hfocH1af43vqc/xFfY6jbbE+
xxkeW5/jUrbnsXBT9TkeoD7Hs9XneJv6HF9Un+PX6nMcqo71OU482voc57M9
T4xr2J4nwZ3V53ic+hyvVJ/jI+pzfF99jr+qz/G/WazPccZG1ue4tO15WtxM
fY4Hqs/xHPU53q4+x5fU5/iN+hyHvm19jpOEtT7H+W3Ps+Oatuc5cBf1OR6v
Pser1Of4qPocP1Cf42/qcxx9k/U5zvTQ+hyXsT0viJurz/Eg9Tmeqz7HO9Tn
+LL6HL9Vn+MwtazPcdKR1ue4gO15SVzL9rwU7qo+xxPU53i1+hwfU5/jh+pz
/F19jmNksj7HmW3PK+GytueVcQv1OR6sPsfz1Od4p/ocX1Gf4yD1OQ570/oc
JwttfY4L2p7XxbVtz+vhbupzPFF9jteoz/Fx9Tl+pD7HP9TnOOYG63Ocxfa8
GS5ne94ct1Sf4yHqczxffY53qc/xVfU59qnPcbga1uc4+XDrc1zI9rwDrmN7
3hF3V5/jSepzvFZ9jk+oz/Fj9Tn+qT7HsTJYn+Ostuc9cXnb8164lfocD1Wf
4wXqc7xbfY6vqc+xX32Ow1+3PscpQnq/DcbO9nwIrmt7PhT3UJ/jyepzvE59
jk+qz/ET9Tn+pT7HsddZn+NstudjcQXb83G4tfocD1Of44Xqc7xHfY6vq89x
QH2OI1SzPscph1qf48K259NxPdvzGbin+hxPUZ/j9epzfEp9jp+qz/Fv9TmO
k876HGe3PV+AK9qeL8Rt1Od4uPocL1Kf473qc3xDfY7fqc9xxKvW5zhVcOtz
XMT2fBWub3u+GvdSn+Op6nO8QX2OT6vP8TP1Of6jPsdx11if4xy251twJdvz
rbit+hyPUJ/jxepzvE99jm+qz/F79TmOVMX6HKcebH2Oi9qe78MNbM/3497q
czxNfY43qs/xGfU5fq4+x3/V5zheGutznNP2/DiubHt+ArdTn+OR6nO8RH2O
96vP8S31+f81dd/hP9D/98dJJEQRMiKbohSFUtl7hyIzLSuy98gWQmTvGRWK
lCJ7ZqWQRJE9isysr3N+1+9zf3z/6Lpu/3TVJ17nfV7n6/nAF93P8QO71M9x
3jvq57i08nwHbuR+jru6n+Mx7ud4kfs53up+jo+5n+MEXdTPcaZ56uf4OeX5
flxTef4rbuV+jge5n+OZ7ud4pfs53u9+jv91P8cpq6uf43y91M9xGeX5EdzY
/Rx3cz/HY93P8WL3c7zN/Rwfdz/HCa+qn+PMudXPcRHl+RlcS3l+Frd2P8eD
3c/xLPdzvMr9HP/qfo4vuZ/jVDvUz/Hjt9TPcVnl+WXcxP0cd3c/x5+4n+Ml
7uf4R/dzfML9HN/TSf+6+NE56ue4qPL8Nn5FeZ7g1v/8nvs5HuJ+jme7n+Mf
3M/xAfdzfNn9HD9YVf0cP9FD/RyXU57fj5u6n+Me7ud4nPs5/tL9HG93P8cn
3c9xosvq5zhLTvVzXEx5nhrXVp6nwW3cz/FQ93M8x/0cr3Y/x7+5n+Mr7uf4
oR/Vz3H+G+rnuLzyPDN+w/0c93Q/x+Pdz/FX7ud4h/s5PuV+ju/toH6Os85S
P8fPK89z4TrK89y4rfs5/tD9HM91P8dr3M/xQfdzfNX9HKeurH6OC3RTP8cV
lOcFcTP3c9zL/RxPcD/HS93P8U73c3za/Rwn/lf9HD+WXf0cv6A8L4brKs+f
x++7n+Nh7ud4nvs5Xut+jn93P8fX3M9xmq3q5/jJ6+rnuKLyvDR+0/0c93Y/
xxPdz/Ey93O8y/0cn3E/x0naqZ/jbDPUz3Fx5XkV/KryvCpu536Oh7uf4/nu
53id+zk+5H6Or7uf44crqp/jp5TndXEl5fmr+C33c9zH/RxPcj/HX7uf493u
5/is+zm+74L6Oc7+mPo5flF53gS/pjxvitu7n+MR7uf4U/dzvN79HB92P8f/
uZ/jtJvVz3FB5XlzXFl53gK/7X6O+7qf48nu53i5+zn+yf0cn3M/x0nbqp/j
HNPUz/FLyvP2uJ7yvAPu4H6OP3I/xwvcz/EG93P8h/s5vuF+jtOVVz/HTyvP
e+AqyvOe+B33c/yB+zme4n6Ov3E/x3vcz/F593N8/9/q5zhnFvVz/LLyfBCu
rzwfjDu6n+OR7ud4ofs53uh+jv90P8c33c9x+o3q5/gZ5flIXFV5Pgq/636O
+7mf46nu5/hb93P8s/s5/tv9HCd7T/0c55qifo5LKM8n4teV55NwJ/dzPMr9
HH/mfo43uZ/jI+7n+Jb7OX6krPo5LqQ8n4WrKc9n4+bu57i/+zme5n6OV7if
41/cz/E/7uc4+Tn1c5w7s/o5Lqk8/wI3UJ4vwp3dz/Fo93P8ufs53ux+jo+6
n+Pb7uc4w3r1c1xYeb4cV1eef4NbuJ/jAe7neLr7Of7O/RzvdT/HF9zPcYpW
6uc4zyT1c1xKeb4GN1Ser8Vd3M/xx+7n+Av3c7zF/Rz/5X6O77if44yl1c/x
s8rzrbiG8nwbbul+jge6n+MZ7uf4e/dzvM/9HF90P8cPnFE/x3kzqp/j0srz
n3Ej93Pc1f0cj3E/x4vcz/FW93N8zP0cJ/hY/RxnWqt+jp9Tnh/CNZXnh3Er
93M8yP0cz3Q/xyvdz/F+93P8r/s5TtlC/Rznm6B+jssoz0/ixu7nuJv7OR7r
fo4Xu5/jbe7n+Lj7OU6YWv0cZy6pfo6LKM8v4FrK84u4tfs5Hux+jme5n+NV
7uf4V/dzfMn9HKc6pX6OH39E/RyXVZ7fwE3cz3F393P8ifs5XuJ+fvt//tH9
HJ9wP8f3jFI/x4+uVj/HRZXnifEryvMk+D33czzE/RzPdj/HP7if4wPu5/iy
+zl+8F31c/zEOPVzXE55ngo3dT/HPdzP8Tj3c/yl+zne7n6OT7qf40QPqp/j
LC+rn+NiyvNHcG3leQbcxv0cD3U/x3Pcz/Fq93P8m/s5vuJ+jh86oX6O86dT
P8fllefZ8Rvu57in+zke736Ov3I/xzvcz/Ep93N870fq5zjrKvVz/LzyPD+u
ozwvgNu6n+MP3c/xXPdzvMb9HB90P8dX3c9x6rfVz3GBsernuILy/DnczP0c
93I/xxPcz/FS93O80/0cn3Y/x4lTqp/jx15UP8cvKM9fxnWV5yXw++7neJj7
OZ7nfo7Xup/j393P8TX3c5zmmPo5fvJh9XNcUXleEb/pfo57u5/jie7neJn7
Od7lfo7PuJ/jJMPVz3G279XPcXHleS38qvL8FdzO/RwPdz/H893P8Tr3c3zI
/Rxfdz/HD7+pfo6fUp43wJWU5w3xW+7nuI/7OZ7kfo6/dj/Hu93P8Vn3c3xf
CvVznP0F9XP8ovL8bfya8vwd3N79HI9wP8efup/j9e7n+LD7Of7P/RynPap+
jgsqz9vgysrztvht93Pc1/0cT3Y/x8vdz/FP7uf4nPs5Tvqh+jnOsUL9HL+k
PO+K6ynPu+EO7uf4I/dzvMD9HG9wP8d/uJ/jG+7nON0b6uf4aeV5P1xFed4f
v+N+jj9wP8dT3M/xN+7neI/7OT7vfo7vT6Z+jnMWUz/HLyvPh+P6yvMRuKP7
OR7pfo4Xup/jje7n+E/3c3zT/Ryn/1P9HD+jPP8EV1Wej8Pvup/jfu7neKr7
Of7W/Rz/7H6O/3Y/x8mGqJ/jXN+on+MSyvPp+HXl+Qzcyf0cj3I/x5+5n+NN
7uf4iPs5vuV+jh9pon6OCynPP8XVlOcLcXP3c9zf/RxPcz/HK9zP8S/u5/gf
93OcPKn6Oc5dRP0cl1SeL8UNlOfLcGf3czza/Rx/7n6ON7uf46Pu5/i2+znO
cFj9HBdWnq/E1ZXnq3AL93M8wP0cT3c/x9+5n+O97uf4gvs5TjFI/Rzn+Vr9
HJdSnm/CDZXnm3EX93P8sfs5/sL9HG9xP8d/uZ/jO+7nOGMj9XP8rPJ8F66h
PN+NW7qf44Hu53iG+zn+3v0c73M/xxfdz/EDSdTPcd5n1c9xaeX5b7iR+znu
6n6Ox7if40Xu53ir+zk+5n6OE3yhfo4z/a5+jp9Tnv+FayrPj+FW7ud4kPs5
nul+jle6n+P97uf4X/dznHKA+jnOt1T9HJdRnp/Hjd3PcTf3czzW/Rwvdj/H
29zP8XH3c5ywgPo5ztxA/RwXUZ5fxbWU59dwa/dzPNj9HM9yP8er3M/xr+7n
+JL7OU51r/56539+vJD6OS6rPL8HN3E/x93dz/En7ud4ifs5/tH9HJ9wP8f3
fKZ+jh/9Tf0cF1WeJ8evKM9T4Pfcz/EQ93M82/0c/+B+jg+4n+PL7uf4wX7q
5/iJL9XPcTnleVrc1P0c93A/x+Pcz/GX7ud4u/s5Pul+jhM9oX6Os9RXP8fF
lOdZcG3leVbcxv0cD3U/x3Pcz/Fq93P8m/s5vuJ+jh+6R/0c539a/RyXV57n
xW+4n+Oe7ud4vPs5/sr9HO9wP8en3M/xvQvUz3HWX9XP8fPK82dwHeV5IdzW
/Rx/6H6O57qf4zXu5/ig+zm+6n6OU/dVP8cFFquf4wrK8+K4mfs57uV+jie4
n+Ol7ud4p/s5Pu1+jhPnUz/Hj72mfo5fUJ6XxXWV5+Xw++7neJj7OZ7nfo7X
up/j393P8TX3c5wmwYK7gYSffEr9HFdUnlfHb7qf497u53ii+zle5n6Od7mf
4zPu5zjJfPVznG2f+jkurjyvh19VntfH7dzP8XD3czzf/Ryvcz/Hh9zP8XX3
c/xwb/Vz/JTy/A1cSXneDL/lfo77uJ/jSe7n+Gv3c7zb/RyfdT/H9+VRP8fZ
66qf4xeV563wa8rz1ri9+zke4X6OP3U/x+vdz/Fh93P8n/s5Tntb/RwXVJ53
xJWV553w2+7nuK/7OZ7sfo6Xu5/jn9zP8Tn3c5x0rvo5zvGL+jl+SXneB9dT
nvfFHdzP8Ufu53iB+zne4H6O/3A/xzfcz3G6nurn+Gnl+RBcRXk+FL/jfo4/
cD/HU9zP8Tfu53iP+zk+736O78+lfo5z1lY/xy8rzz/G9ZXnY3BH93M80v0c
L3Q/xxvdz/Gf7uf4pvs5Tn9T/Rw/ozyfjKsqz6fgd93PcT/3czzV/Rx/636O
f3Y/x3+7n+Nks9XPca496ue4hPJ8Ln5deT4Pd3I/x6Pcz/Fn7ud4k/s5PuJ+
jm+5n+NHuquf40LK88W4mvJ8CW7ufo77u5/jae7neIX7Of7F/Rz/436Ok+dQ
P8e5a6mf45LK8xW4gfL8O9zZ/RyPdj/Hn7uf483u5/io+zm+7X6OM/ynfo4L
K8/X4erK8/W4hfs5HuB+jqe7n+Pv3M/xXvdzfMH9HKeYqX6O8+xWP8ellOfb
cUPl+Q7cxf0cf+x+jr9wP8db3M/xX+7n+I77Oc7YVf0cP6s834drKM/345bu
53ig+zme4X6Ov3c/x/vcz/FF93P8QDb1c5y3hvo5Lq08/xM3cj/HXd3P8Rj3
c7zI/RxvdT/Hx9zPcYIt6uc40zX1c/yc8vw0rqk8P4NbuZ/jQe7neKb7OV7p
fo73u5/jf93Pccrp6uc43071c1xGeX4JN3Y/x93cz/FY93O82P0cb3M/x8fd
z3HCCurnOHNn9XNcRHl+C9dSnt8O/3v6z58nKPH/vU7vOwfX8Htx+He99xzc
wu/H4au65xDc3+/J4Yf051mDp/r9d/yE3qsI/sbvweOyer8i+Ce/D48b632q
4LN+Lx531XtVwUn859/xx3qPMvgx/3l4/Lnemw5+3u/X4U16fzq4tt+zw3/q
vkTwe37fDt/QvYngwX7vDqfVn7cNnun36fFTek8j+Hu/V48r6r2s4L1+vx43
0/tZwf/43hzuqfcxg5P5z+fjcXovMzin/7w+XqL3sINf8vt62Pcugl/ze3v4
mO5fpMPt/P4evqP7VunxML+XjzPofY9H8Fy/n48L6b2PDHi139PHVfWeV0Z8
wO/r43f0vlcmfMn38HBfvd+ZGaf0+wF4kt7nfhTn9Xt/eJne686CS/n9P7xT
9ziy4gZ+DxCf0n2Ox3Anvw+IE+nPJ2fDI/2eP35U749kxwv8vj8uovfFcuD1
fu8f19R7YznxId/nwy31nmgufM33+vAAvS+aG6f2+wZ4mt4Pz4Pz+z1C/K3e
E8+Ly/l9QrxH90Ly4SZ+rxCf0z2wx3E33xfA9+k9lOAxvjeAs+l9lGDfEyqA
X9D7Z8GbfY8A19F7aMFHfD8Qt9F7p8E3fU8QD9F75sHp/D4inqX3zYML+r1E
vFL3S4Ir+f1EvE/3TILf9HuK+ILulQX38v0DnFzvtQSP9z0EnEvvsQV/6fsI
+GW9zxb8o+8Z4np6fzX4uO8b4vZ6jzU4gd+DwMP13npwRr/fiOfp/fXgwn7P
Ea/RfZXgan7fEf+m+2nB7/oeA76se2rBH/g+A06lPC+BJ/teA86nPC+Jv/b9
BlxaeV4K7/K9RdxQeV4an/b9RdxZeV4G3+v3JLHvtZXFWfy+JF6oPC+Hi/q9
SbxBeV4e1/L7k/iw7rtVwK18LwJf1723inig70fgNMrzSni670ngAsrzyniF
7z/i8srzKvhn34PETZXnVfF534fE3ZXn1XBSv3eJxyrPq+Psfv8SL1Ke18DF
/R4m3qI8r4nr+n4FPqr7c7VwW9+zwLd0X/YVPNT3LXB65XltPNv3LvDTyvM6
eJXvU+LKyvPg/b5Xid9Sngdf9P1K3Ft5HpzC73HiCcrz4Nx+nxN/pTwPLuH3
OvF25Xlwfd/XwCd0Hy/4/93DxAmV58EjfH8DZ1KeB8/3vUz8rPI8eK3vZ+Lq
yvPgg76niZsrz4Ov+L4m7qc8D37Q74XiKcrz4Mf9fiherjwPLuN7H3i38jy4
ke9/4DO6xxvcxfdAcGLlefBo3wfBWZXnwZ/5nicupjwP3uj7nvgV5XlL/Ifv
feLWyvNW+D/d8w4epDxvjR/2e6Z4hvL8Pfyk3zfF3ynP2+AKvkeCf1Get8Vv
+D4J/lv3gt/HPXyvBN+vPG+HP/F9UZxDed4eL/a9Ufyi8rwD3ur7o9j3hjvi
v3yPFL+vPO+Eb+veePCHyvPO+BG/t4rnKM+74Gd8HwX/oDzviqv4Xgr+VfeL
u+G3fT8F/6t7xt1xH99TwQ8oz3vgib5/ivMoz3vipb6Hiksqz3vhHb6Pil9X
nvfGJ3X/vA/uqDwPvsfvv+KPlOfBmf0eLP5UeR78nO+34HXK8+AavueCf9d9
5eAWvu+Cr/a/m+fB/X2PFT+kPA+e6vus+AnlefA3vteKyyrPg3/y/VbcWHke
fFb32Yfirsrz4CR+nxZ/rDwPfsz3ZPDnyvNg33Mfjjcpz4Nr+94M/lP3n4Pf
8/0ZfOP1u3kePNj3YnFa5XnwTN+PxU8pz4O/9z1ZXFF5HrxXef4xbqY8D/5H
9+PH4J7K8+Bkfj8Xj1Oef4Jz+t4NXqI8H4df8v0bvE15Ph6/5ns4+Fiiu3k+
Abfz/Vp855m7eT4RD/M9W5xBeT4Jz/V9W1xIeT4Zr/a9W1xVeT4FH9A9++B3
lOdT8aWB2lNwX+X5NJzS93fwJOX5dJzX93jwMuX5DFzK93nwTuX5TNzA93rw
qQN383wW7uT7ujiR8nw2Hul7u/hR5fkcvMD3d3ER5flcvF55HlxTeT4PH3pS
+w5uqTyfj6811N6DByjPP8WpfR8IT1OeL8D5fS8If6s8Dy7n+0F4j/I8uInv
/eJzS+7+dgvu5vu/+D7lefAY3wPG2ZTnwV/4PjB+QXkevFl5vgTXUZ4HH0ms
/Qm3UZ4H3yysPQoPUZ4Hp/P9IjxLeR5c0PeM8ErleXAl3zfC+5TnwW/6HjG+
MPhungf38n1inFx5Hjze94pxLuV58JfK8xX4ZeV58I/K8+9wPeV58PGD2sdw
e+V5cALfU8LDlefBGX1fCc9TngcX9r0lvEZ5vhpX831k/FvBu3m+Br/re8n4
cuO7eb4Wf+D7yTiV8nwdnqw8D86nPF+Pv1aeB5dWnm/Au5TnwQ2V5xvx6a+0
3+HOyvNN+F7fe8KjlOebcRbff8ILledbcFHfa8YblOdbcS3fb8aH77ub59tw
K99zxtefu5vnP+KBvu+M0yjPt+PpyvPgAsrzHXiF8jy4vPJ8J/5ZeR7cVHm+
C58fqn0Rd1ee78ZJfY8Kj1We/4Sz+z4VXqQ834OL+5403qI8/xnX9X1pfPTQ
3Tz/Bbf1vWl864G7eR48VHm+D6dXngfPVp7vx08rz4NXKc9/xZWV58H7lecH
8FvK8+CLTbV/4t7K8+AUvpeFJyjPg3P7vjX+SnkeXML3rvF25Xlwfd+/xieW
3f04CO7ge9g4ofI8eITy/E+cSXkePF95fgQ/qzwPXqs8P4qrK8+DD96vPRY3
V54HXymqfRb3U54HP+h7XniK8jz4cd/fxsuV58FlfI8b71aeBzfyfW58Ztjd
PA/uojw/jRMrz8/g0crz4KzK87P4M+V5cDHl+Tm8UXke/Iry/Dz+4w/txbi1
8vxv/F8q7cd4kPL8H/yw74HjGcrzC/hJ3wfH3ynPL+IKvheOf1Ge/4vf8P1w
/Hezu3l+CfdQngffrzy/jD9RngfnUJ5fwYuV58EvKs+v4q3K8+BXlefX8F/L
tWfj95Xn1/Ht49q38YfK8//wI75Xjucoz2/gZ3y/HP+gPL+Jq/ieOf41uZ67
wW8rz4P/fV5/HA73UZ4HP6A8v4MnKs8TJPyf83g/x0uV5wlxSe/neIfy/B78
uvdzfHKE9nPcUXkefI/3c/yR8jw4s/dz/KnyPPg57+d4nfI8uIb3c/z7Ee3n
uIXyPCm++pD2c9xfeX4/fsj7OZ6qPE+Gn/B+jr9RnifHZb2f45+U5ylwY+/n
+Oxb2s9xV+V5cBLv5/hj5XnwY97P8efK8+DnvZ/jTcrz4Nrez/Gf32o/x+8p
z1PjGye1n+PByvM0OK33czxTef4wfsr7Of5eeZ4WV/R+jvcqz4ObeT/H/xTX
fo57Ks8fwcm8n+NxyvMMOKf3c7xEeZ4Rv+T9HG9TnmfCr3k/x8dGaj/H7ZTn
wXd+0H6OhynPgzN4P8dzlefBhbyf49XK8+Cq3s/xgb+0n+N3lOfZ8KU02s9x
X+V5dpzS+zmepDzPgfN6P8fLlOc5cSnv53in8jwXbuD9HJ96R/s57qQ8D07k
/RyPVJ4HP+r9HC9QngcX8X6O1yvPg2t6P8eHvtN+jlsqz4OvndZ+jgcoz4NT
ez/H05Tnwfm9n+NvlefB5byf4z3K8+Am3s/xuZe0n+NuyvOn8X3ez/EY5fkz
OJv3c/yF8rwQfsH7Od6sPC+M63g/x0dGaz/HbZTnwTfXaD/HQ5Tnwem8n+NZ
yvPggt7P8UrleXAl7+d4n/I8+E3l+fP4Qlrt57iX8vwFnNz7OR6vPC+Oc3k/
x18qz1/EL3s/xz8qz1/C9byf4+PNtZ/j9srzEjiB93M8XHleEmf0fo7nKc9L
4cLez/Ea5XlpXM37Of5tpfZz/K7yPPjyWe3n+APleXAq7+d4svI8OJ/3c/y1
8jy4tPdzvEt5HtzQ+zk+XUL7Oe6sPK+E7/V+jkcpzyvjLN7P8ULleRVc1Ps5
3qA8r4preT/Hh8doP8etlOfB19dpP8cDlefBabyf4+nK8+AC3s/xCuV5cHnv
5/hn5XlwU+/n+Hx67ee4u/K8Nk7q/RyPVZ7Xwdm9n+NFyvPg4t7P8RbleXBd
7+f4aEvt57it8rwevjVR+zkeqjyvj9N7P8ezleev46e9n+NVyvMGuLL3c7xf
ed4Qv6U8D754Xvs57q08D07h/RxPUJ4H5/Z+jr9SngeX8H6OtyvPg+t7P8cn
Smk/xx2U581wQu/neITy/E2cyfs5nq88fws/6/0cr1Wev42rez/HBz/Rfo6b
K8+Dr2zQfo77Kc+DH/R+jqcoz4Mf936OlyvPW+Iy3s/xbuV5K9zI+zk+k0H7
Oe6iPA9O7P0cj1aeB2f1fo4/U54HF/N+jjcqz4Nf8X6O/2it/Ry3Vp63w/9N
1n6OBynP2+OHvZ/jGcrzDvhJ7+f4O+V5R1zB+zn+RXneCb/h/Rz//Y/2c9xD
eR58v/dz/InyPDiH93O8WHke/KL3c7xVeR78qvdz/FcZ7ef4feV5D3y7vfZz
/KHyvCd+xPs5nqM874Wf8X6Of1Ce98ZVvJ/jX8drP8dvK8/74n83aT/HfZTn
H+AHvJ/jicrzfjiP93O8VHneH5f0fo53KM8H4Ne9n+OTmbSf447K8+B7vJ/j
j5TnwZm9n+NPlefBz3k/x+uU58E1vJ/j39toP8ctlOcf4qtTtZ/j/srzYfgh
7+d4qvJ8OH7C+zn+Rnk+Apf1fo5/Up5/hBt7P8dnL2o/x12V58FJvJ/jj5Xn
wY95P8efK8+Dn/d+jjcpz4Nrez/Hf5bTfo7fU56PxTc6aj/Hg5XnwWm9n+OZ
yvPgp7yf4++V58EVvZ/jvcrz4Gbez/E/W7Sf457K80k4mfdzPE55Phnn9H6O
lyjPp+CXvJ/jbcrzqfg17+f42KPaz3E75XnwnSraz/Ew5XlwBu/neK7yPLiQ
93O8WnkeXNX7OT7wvvZz/I7yfDa+NF37Oe6rPJ+DU3o/x5OU53NxXu/neJny
fB4u5f0c71Sez8cNvJ/jU5e0n+NOyvPgRN7P8Ujl+UL8qPdzvEB5/hku4v0c
r1eef45rej/HhypoP8ctlefB1zprP8cDlOfBqb2f42nK8+D83s/xt8rz4HLe
z/Ee5XlwE+/n+Nw27ee4m/J8Kb7P+zkeozxfhrN5P8dfKM+/xi94P8eblefL
cR3v5/hIVu3nuI3yPPhmNe3neIjyPDid93M8S3keXND7OV6pPA+u5P0c71Oe
B7+pPF+JL8zUfo57Kc9X4eTez/F45fkPOJf3c/yl8jz4Ze/n+EfleXA97+f4
+BXt57i98nwdTuD9HA9Xnq/HGb2f43nK8w24sPdzvEZ5vhFX836Of6uk/Ry/
qzwPvtxV+zn+QHkenMr7OZ6sPA/O5/0cf608Dy7t/RzvUp4HN/R+jk9v136O
OyvPt+N7vZ/jUcrzHTiL93O8UHm+Exf1fo43KM934Vrez/HhbNrPcSvlefD1
GtrP8UDleXAa7+d4uvI8uID3c7xCeR5c3vs5/ll5vhc39X6Oz8/Wfo67K8+D
k3o/x2OV58HZvZ/jRcrz4OLez/EW5XlwXe/n+Og17ee4rfL8IL6VR/s5Hqo8
/x2n936OZyvPD+GnvZ/jVcrzw7iy93O8X3n+B35LeR58sbv2c9xbeR6cwvs5
nqA8D87t/Rx/pTwPLuH9HG9XngfX936OT+zUfo47KM+P44Tez/EI5fkJnMn7
OZ6vPD+Jn/V+jtcqz0/h6t7P8cEc2s9xc+X5GXyllvZz3E95fhY/6P0cT1Ge
n8OPez/Hy5Xn53EZ7+d4t/L8b9zI+zk+M1f7Oe6iPA9O7P0cj1aeB2f1fo4/
U54HF/N+jjcqz4Nf8X6O//hP+zlurTy/jP/Lp/0cD1KeX8EPez/HM5TnV/GT
3s/xd8rza7iC93P8i/L8On7D+zn+u6f2c9xDeR58v/dz/InyPDiH93O8WHke
/KL3c7xVeR78qvdz/Ndu7ef4feX5HXzbf73nf/5QeR78iPdzPEd5HvyM93P8
g/I8uIr3c/xrLu3n+G3l+b3439raz3Ef5Xli/ID3czxReZ4E5/F+jpcqz+/D
Jb2f4x3K86T4de/n+OR87ee4o/I8+B7v5/gj5XlwZu/n+FPlefBz3s/xOuV5
cA3v5/j3m9rPcQvleUp8VXEU3F95ngo/5P0cT1WeP4if8H6Ov1GeP4TLej/H
PynPU+PG3s/x2d7az3FX5XlwEu/n+GPlefBj3s/x58rzdPh57+d4k/I8Pa7t
/Rz/uUf7OX5PeR58Q3+7DHiw8jw4rfdzPFN5HvyU93P8vfI8uKL3c7xXeR7c
zPs5/kf1KLin8jwLTub9HI9TnmfFOb2f4yXK88fwS97P8TbleTb8mvdzfEzP
sWXH7ZTnwXc0p+TAw5TnwRm8n+O5yvPgQt7P8WrleXBV7+f4wG3t5/gd5Xke
fEnxFtxXeZ4Xp/R+jicpz/PhvN7P8TLl+eO4lPdzvFN5HtzA+zk+pa/rgjsp
zwvgRN7P8Ujl+ZP4Ue/neIHy/ClcxPs5Xq88L4hrej/Hh/TH95/GLZXnwdf0
j/cMHqA8D07t/RxPU54H5/d+jr9VngeX836O9yjPg5t4P8fnVLeCuynPi+D7
vJ/jMcrzojib93P8hfK8GH7B+znerDx/Htfxfo6PaD56AbdRngff1DxTHA9R
ngen836OZynPgwt6P8crlefBlbyf4336Swn8pvI8+ILisiTupTwPTu79HI9X
ngfn8n6Ov1SeB7/s/Rz/qDwPruf9HB/X13/B7ZXn5XAC7+d4uPK8PM7o/RzP
U55XwIW9n+M1yvOKuJr3c/yb/nNUwu8qz4Mv61+3Mv5AeR6cyvs5nqw8D87n
/Rx/rTwPLu39HO9Sngc39H6OT6u+BXdWntfA93o/x6OU5zVxFu/neKHyvBYu
6v0cb1Cev4JreT/HhzVH1catlOfB1zX31MEDled1cRrv53i68vxVXMD7OV6h
PH8Nl/d+jn9WntfDTb2f4/OK3/q4u/I8OKn3czxWeR6c3fs5XqQ8Dy7u/Rxv
UZ4H1/V+jo/q68TgtsrzxviWvq4LHqo8b4LTez/Hs5XnTfHT3s/xKuX5G7iy
93O8X/95m+G3lOfBF/U/35u4t/I8OIX3czxBeR6c2/s5/kp5HlzC+znerjwP
ru/9HJ9QHQzuoDxvjhN6P8cjlOctcCbv53i+8jz4We/neK3yPLi693N8UPNW
cHPl+Xv4iuaj4H7K8zb4Qe/neIryvC1+3Ps5Xq48fx+X8X6OdyvP2+FG3s/x
GcV5e9xFeR6c2Ps5Hq08D87q/Rx/pjwPLub9HG9Unge/4v0c/6GvJ4NbK8+7
4P/09V/wIOV5V/yw93M8Q3neDT/p/Rx/p1/O3XEF7+f4F/1y6YHf8H6O/9Z/
jp64h/I8+H7v5/gT5XlwDu/neLH+0ge/6P0cb1We98Wvej/Hf6lefoDfV54H
31Z964c/VJ4HP+L9HM9Rngc/4/0c/6A8D67i/Rz/qrks+G3l+SD8r+ao4D7K
88H4Ae/neKLyfAjO4/0cL1WeD8UlvZ/jHcrzD/Hr3s/xSf14MAx3VJ4H3+P9
HH+kPA/O7P0cf6o8D37O+zlepzwPruH9HP+urzuDWyjPR+Gr+joxuL/yfDR+
yPs5nqo8/xg/4f0cf6PfHmNwWe/n+Cf98huLG3s/x2f1nze4q/J8HE7i/Rx/
rDwfjx/zfo4/V55PwM97P8eblOcTcW3v5/hP1dVJ+D3lefAN1cHJeLDyPDit
93M8U3ke/JT3c/y98jy4ovdzvFd5HtzM+zn+R/NWcE/l+QyczPs5Hqc8n4lz
ej/HS5Tns/BL3s/xNuX5bPya93N8TD9uzMHtlOfBdxTnc/Ew5XlwBu/neK7y
PLiQ93O8WnkeXNX7OT6gr0+D31GeL8CX9O3aQtxXeR6c0vs5nqSPg+C83s/x
Mv12Cy7l/Rzv1C/n4Abez/Ep/XIJ7qQ8X4wTeT/HI5XnS/Cj3s/xAuX5l7iI
93O8Xnn+Fa7p/RwfUv1dilsqz4OvqV4uwwOU58GpvZ/jacrz4Pzez/G3yvPg
ct7P8R7leXAT7+f4nOay4G7K8xX4Pu/neIzy/Duczfs5/kJ5/j1+wfs53qw8
X4nreD/HR/TjyyrcRnkefFM/HvyAh+gvq3E67+d4lvJ8DS7o/RyvVJ6vxZW8
n+N9yvN1+E3lefAFfd25HvdSngcn936Ox+vjJTiX93P8pX77Br/s/Rz/qN8e
wfW8n+Pj+uUX3F55vgUn8H6OhyvPt+KM3s/xPOX5NlzY+zleozz/EVfzfo5/
U53ejt9VngdfVl3dgT9Qngen8n6OJyvPg/N5P8dfK8+DS3s/x7uU58ENvZ/j
05rfgjsrz/fge72f41HK859xFu/neKHy/Bdc1Ps53qA8D67l/Rwf1o9Dwa2U
5/vxdf24ETxQef4rTuP9HE9Xnh/ABbyf4xXK899wee/n+Gfl+UHc1Ps5Pq+v
T3/H3fVxGpzU+zkeq4+r4Ozez/EifRwEF/d+jrfot1twXe/n+Kh+OQe3VZ4f
wbf0yyV4qPL8KE7v/RzPVp7/hZ/2fo5XKc+P4crez/F+5flx/JbyPPii6u8J
3Ft5HpzC+zmeoDwPzu39HH+lPA8u4f0cb1een8H1vZ/jE5rzzuIOyvPghN7P
8QjleXAm7+d4vvI8+Fnv53it8jy4uvdzfFA/XgU3V55fwFf040twP+X5Rfyg
93M8RXn+L37c+zlerjy/hMt4P8e7leeXcSPv5/iMvo69grvo4zk4sfdzPFof
f8FZvZ/jz/TxElzM+zneqN++wa94P8d/6LdHcGvl+Q38n375BQ9Snt/ED3s/
xzOU57fwk97P8Xc+x4oreD/Hv/hcC37Df030P//t59xwD//xbny/93P8iedf
nMP7OV6sPE+EX/R+jrcqz+/Fr3o/x39pHkyM31eeB9/W/JYEf6g8D37E+zme
ozwPfsb7Of5BeR5cxfs5/lU/rgW/rTxPhv/Vj0PBfZTnyfED3s/xROV5CpzH
+zleqjx/AJf0fo53KM9T4te9n+OT+no3Fe6oj/vge7yf44/0cRqc2fs5/lQf
V8HPeT/H6/RxEFzD+zn+Xb/dglsozx/GV/XLObi/8jwtfsj7OZ6qPA9+wvs5
/kZ5HlzW+zn+SXke3Nj7OT6reh7cVXmeESfxfo4/Vp5nwo95P8efK88z4+e9
n+NNyvNHcW3v5/hPzY1Z8HvK8+AbmvOy4sHK8+C03s/xTOV58FPez/H3yvPg
it7P8V7leXAz7+f4H/14FdxTeZ4TJ/N+jscpz3PhnN7P8RLleW78kvdzvE15
nge/5v0cH9PXxXlxO8VH8B19HZsPD9PHc3AG7+d4rj7+nsCFvJ/j1fp4yY+r
ej/HB/TbtwB+R3kefEm/PZ7EfZXnwSm9n+NJyvPgvN7P8TLleXAp7+d4p/I8
uIH3c3xKdT+4k/K8EE7k/RyPVJ4Xxo96P8cLlOfP4iLez/F65flzuKb3c3xI
82UR3FJ5HnxN82BRPEB5Hpza+zmepjwPzu/9HH+rPA8u5/0c71GeBzfxfo7P
6ce14G7K8xfxfd7P8Rjl+Us4m/dz/IXy/GX8gv5SAm9WngfX8X6Oj+jr5+A2
iqNS+Ka+3g0eoo/70jid93M8Sx+nZXBB7+d4pT6uyuJK3s/xPn0clMNvKs+D
L+i3W3ncS3kenNz7OR6vPA/O5f0cf6k8D37Z+zn+UXkeXM/7OT6urw+C2+tv
VwUn8H6OhyvPq+KM3s/xPOV5NVzY+zleozyvjqt5P8e/aQ6tgd9Vngdf1txY
E3+gPA9O5f0cT1aeB+fzfo6/Vp4Hl/Z+jncpz4Mbej/Hp/XjX13cWXkefK/3
czxKeR6cxfs5Xqg8Dy7q/RxvUJ4H1/J+jg/r6+zgVoq31/F1fV0cPFDx0QCn
8X6Op+vjuSEu4P0cr9DHXyNc3vs5/lkfL41xU+/n+Lx++zbB3ZXnwUm9n+Ox
yvPg7N7P8SLleXBx7+d4i/I8uK73c3xUX0cEt9U/3lv4lup+8FDl+ds4vfdz
PFt5/g5+2vs5XqU8fxdX9n6O9yvPm+O3lOfBFzVftsC9lectcQrv53iC8rwV
zu39HH+lPG+NS3g/x9uV5+/h+t7P8Qn9ONkGd1CeByf0fo5HKM+DM3k/x/OV
58HPej/Ha5XnwdW9n+OD+no8uLnisgO+oq+fg/spjjriB72f4yn6uO+EH/d+
jpfr47QzLuP9HO/Wx1UX3Mj7OT6jj4OuuIvyPDix93M8WnkenNX7Of5MeR5c
zPs53qg8D37F+zn+Q19vBLfWv24v/J++PggepL9db/yw/tIHz1CeBz/p/Rx/
pzwPruD9HP+iPA9+w/s5/ltzaHAP5Xl/fL/3c/yJ8nwAzuH9HC9Wng/EL3o/
x1uV54Pwq97P8V/68XQwfl95HnxbP/4NwR8qz4Mf8X6O5yjPg5/xfo5/UJ4H
V/F+jn/V1+3Bbyt+h+N/9XV2cB/F2wj8gPdzPFHx8RHO4/0cL9XH80hc0vs5
3qGPv1H4de/n+KQ+Xkbjjsrz4Hu8n+OPlOfBmb2f40+V58HPeT/H65Tnn+Aa
3s/x7/q6ZBxuof/5gq/q64jxuL/+8YIf8n6OpyrPg31ufiL2+dlgn4ufhHUO
fk5wY+/n+Kzm1eCuyvMpOIn3c+xzVFOxn6cO9nNV07D/+Gqw/99Zp2PPW8H+
cXcG1i/nrcH65Vd1Jh6sPA9O6/0cz1SeBz/l/Rx/rzwPruj9HO9Vngc3836O
/9HX48E9FZfzcDLv53ic4mg+zun9HC/Rx/2n+CXv53ibPk4X4Ne8n+Nj+rgK
bqc8/wzf6aP9HA9Tnn+OM3g/x3OV51/gQt7P8Wrl+SJc1fs5PqCvXxbjd/Sf
I/iSvt5YgvvqXzc4pfdzPEl/u+C83s/xMuV5cCnv53in8jy4gfdzfEpzbXAn
5fnXOJH3czxSeb4cP+r9HC9Qnn+Di3g/x+uV59/imt7P8SH9+LwCt1SeB19b
qP0cD1CeB6f2fo6nKc+D83s/x98qz4PLeT/He5TnwU28n+Nzd+7+X3A3xe9q
fJ/3czxG8Raczfs5/kLxEfyC93O8WR/PwXW8n+Mj+vgLbqM834BvfqD9HA9R
nm/E6byf41nK8024oPdzvFJ5vhlX8n6O9ynPt+A39Z83+MJe7ee4lz8AcXLv
53i8/vGCc3k/x18qz4Nf9n6Of9QHanA97+f4+OP6BY3bK8934gTez/Fw5fku
nNH7OZ6nPN+NC3s/x2uU5z/hat7P8W/6cXwPfld5Hnz5c+3n+APleXAq7+d4
svJ8L87n/Rx/rTzfh0t7P8e7lOf7cUPv5/h0Qv1AhDsrzoPv9X6ORykug7N4
P8cLFUfBRb2f4w36uA+u5f0cH66j/Ry3Up4fwtf7az/HA5Xnh3Ea7+d4uvL8
D1zA+zleoTz/E5f3fo5/Vp4fwU29n+Pz+xXAuLv+cwQn9X6Ox+pfNzi793O8
SH+74OLez/EW5XlwXe/n+Gh+7ee4rfL8JL71uvZzPFR5fgqn936OZyvPT+On
vZ/jVcrz4Mrez/F+5XnwW8rzc/jiIn3g497K8/M4hfdzPEF5/jfO7f0cf6U8
/weX8H6OtyvPL+D63s/xiUTaz3EH5XlwQu/neITiNziT93M8X/EW/Kz3c7xW
8RFc3fs5Pviq9nPcXHl+FV8ZqA8Y3E95fg0/6P0cT1GeX8ePez/Hy5Xn/+Ey
3s/xbuX5DdzI+zk+c0D7Oe6i/7zBib2f49H6ny84q/dz/Jn+8YKLeT/HG5Xn
wf8HljkFug==
         "]]}}, {{
        Directive[
         PointSize[
          NCache[
           Rational[1, 360], 0.002777777777777778]], 
         AbsoluteThickness[1.6], 
         GrayLevel[0]]}, {
        Directive[
         PointSize[
          NCache[
           Rational[1, 360], 0.002777777777777778]], 
         AbsoluteThickness[1.6], 
         RGBColor[1, 0, 0]]}, {}, {}, {}}, {{
        Directive[
         PointSize[
          NCache[
           Rational[1, 360], 0.002777777777777778]], 
         AbsoluteThickness[1.6], 
         GrayLevel[0]]}, {
        Directive[
         PointSize[
          NCache[
           Rational[1, 360], 0.002777777777777778]], 
         AbsoluteThickness[1.6], 
         RGBColor[1, 0, 0]]}, {}, {}, {}}}, {{}, {}}}, {
    Frame -> True, FrameLabel -> {
       FormBox[
       "\"\\!\\(\\*SubscriptBox[\\(R\\), \\(0\\)]\\)\"", TraditionalForm], 
       FormBox[
       "\"\\!\\(\\*SuperscriptBox[\\(I\\), \\(*\\)]\\)\"", TraditionalForm]}, 
     LabelStyle -> "Input", DisplayFunction -> Identity, DisplayFunction -> 
     Identity, AspectRatio -> NCache[GoldenRatio^(-1), 0.6180339887498948], 
     Axes -> {True, True}, AxesLabel -> {None, None}, AxesOrigin -> {0, 0}, 
     DisplayFunction :> Identity, Frame -> {{False, False}, {False, False}}, 
     FrameLabel -> {{None, None}, {None, None}}, 
     FrameTicks -> {{Automatic, Automatic}, {Automatic, Automatic}}, 
     GridLines -> {None, None}, GridLinesStyle -> Directive[
       GrayLevel[0.5, 0.4]], 
     Method -> {
      "OptimizePlotMarkers" -> True, 
       "CoordinatesToolOptions" -> {"DisplayFunction" -> ({
           (Identity[#]& )[
            Part[#, 1]], 
           (Identity[#]& )[
            Part[#, 2]]}& ), "CopiedValueFunction" -> ({
           (Identity[#]& )[
            Part[#, 1]], 
           (Identity[#]& )[
            Part[#, 2]]}& )}}, 
     PlotRange -> {{0, 1.5}, {0, 0.22874342087037813`}}, PlotRangeClipping -> 
     True, PlotRangePadding -> {{0, 0}, {
        Scaled[0.02], 
        Scaled[0.05]}}, Ticks -> {Automatic, Automatic}}],FormBox[
    FormBox[
     TemplateBox[{"\"stable\"", "\"unstable\""}, "PointLegend", 
      DisplayFunction -> (FormBox[
        StyleBox[
         StyleBox[
          PaneBox[
           TagBox[
            GridBox[{{
               TagBox[
                GridBox[{{
                   GraphicsBox[{{}, {
                    Directive[
                    EdgeForm[
                    Directive[
                    Opacity[0.3], 
                    GrayLevel[0]]], 
                    PointSize[0.5], 
                    AbsoluteThickness[1.6], 
                    GrayLevel[0]], {
                    Directive[
                    EdgeForm[
                    Directive[
                    Opacity[0.3], 
                    GrayLevel[0]]], 
                    PointSize[0.5], 
                    AbsoluteThickness[1.6], 
                    GrayLevel[0]], 
                    PointBox[
                    NCache[{
                    Scaled[{
                    Rational[1, 2], 
                    Rational[1, 2]}]}, {
                    Scaled[{0.5, 0.5}]}]]}}}, AspectRatio -> Full, 
                    ImageSize -> {10, 10}, PlotRangePadding -> None, 
                    ImagePadding -> Automatic, 
                    BaselinePosition -> (Scaled[0.1] -> Baseline)], #, 
                   GraphicsBox[{{}, {
                    Directive[
                    EdgeForm[
                    Directive[
                    Opacity[0.3], 
                    GrayLevel[0]]], 
                    PointSize[0.5], 
                    AbsoluteThickness[1.6], 
                    RGBColor[1, 0, 0]], {
                    Directive[
                    EdgeForm[
                    Directive[
                    Opacity[0.3], 
                    GrayLevel[0]]], 
                    PointSize[0.5], 
                    AbsoluteThickness[1.6], 
                    RGBColor[1, 0, 0]], 
                    PointBox[
                    NCache[{
                    Scaled[{
                    Rational[1, 2], 
                    Rational[1, 2]}]}, {
                    Scaled[{0.5, 0.5}]}]]}}}, AspectRatio -> Full, 
                    ImageSize -> {10, 10}, PlotRangePadding -> None, 
                    ImagePadding -> Automatic, 
                    BaselinePosition -> (Scaled[0.1] -> Baseline)], #2}}, 
                 GridBoxAlignment -> {
                  "Columns" -> {Center, Left}, "Rows" -> {{Baseline}}}, 
                 AutoDelete -> False, 
                 GridBoxDividers -> {
                  "Columns" -> {{False}}, "Rows" -> {{False}}}, 
                 GridBoxItemSize -> {"Columns" -> {{All}}, "Rows" -> {{All}}},
                  GridBoxSpacings -> {"Columns" -> {{0.8, 0.5}}}], "Grid"]}}, 
             GridBoxAlignment -> {"Columns" -> {{Left}}, "Rows" -> {{Top}}}, 
             AutoDelete -> False, 
             GridBoxDividers -> {"Columns" -> {{None}}, "Rows" -> {{None}}}, 
             GridBoxItemSize -> {"Columns" -> {{All}}, "Rows" -> {{All}}}, 
             GridBoxSpacings -> {"Columns" -> {{0}}, "Rows" -> {{1}}}], 
            "Grid"], Alignment -> Left, AppearanceElements -> None, 
           ImageMargins -> {{5, 5}, {5, 5}}, ImageSizeAction -> 
           "ResizeToFit"], LineIndent -> 0, StripOnInput -> False], {
         FontFamily -> "Arial"}, Background -> Automatic, StripOnInput -> 
         False], TraditionalForm]& ), 
      InterpretationFunction :> (RowBox[{"PointLegend", "[", 
         RowBox[{
           RowBox[{"{", 
             RowBox[{
               RowBox[{"Directive", "[", 
                 RowBox[{
                   RowBox[{"PointSize", "[", 
                    FractionBox["1", "360"], "]"}], ",", 
                   RowBox[{"AbsoluteThickness", "[", "1.6`", "]"}], ",", 
                   InterpretationBox[
                    ButtonBox[
                    TooltipBox[
                    GraphicsBox[{{
                    GrayLevel[0], 
                    RectangleBox[{0, 0}]}, {
                    GrayLevel[0], 
                    RectangleBox[{1, -1}]}, {
                    GrayLevel[0], 
                    RectangleBox[{0, -1}, {2, 1}]}}, DefaultBaseStyle -> 
                    "ColorSwatchGraphics", AspectRatio -> 1, Frame -> True, 
                    FrameStyle -> GrayLevel[0.], FrameTicks -> None, 
                    PlotRangePadding -> None, ImageSize -> 
                    Dynamic[{
                    Automatic, 1.35 CurrentValue["FontCapHeight"]/
                    AbsoluteCurrentValue[Magnification]}]], 
                    StyleBox[
                    RowBox[{"GrayLevel", "[", "0", "]"}], NumberMarks -> 
                    False]], Appearance -> None, BaseStyle -> {}, 
                    BaselinePosition -> Baseline, DefaultBaseStyle -> {}, 
                    ButtonFunction :> With[{Typeset`box$ = EvaluationBox[]}, 
                    If[
                    Not[
                    AbsoluteCurrentValue["Deployed"]], 
                    SelectionMove[Typeset`box$, All, Expression]; 
                    FrontEnd`Private`$ColorSelectorInitialAlpha = 1; 
                    FrontEnd`Private`$ColorSelectorInitialColor = 
                    GrayLevel[0]; 
                    FrontEnd`Private`$ColorSelectorUseMakeBoxes = True; 
                    MathLink`CallFrontEnd[
                    FrontEnd`AttachCell[Typeset`box$, 
                    FrontEndResource["GrayLevelColorValueSelector"], {
                    0, {Left, Bottom}}, {Left, Top}, 
                    "ClosingActions" -> {
                    "SelectionDeparture", "ParentChanged", 
                    "EvaluatorQuit"}]]]], BaseStyle -> Inherited, Evaluator -> 
                    Automatic, Method -> "Preemptive"], 
                    GrayLevel[0], Editable -> False, Selectable -> False]}], 
                 "]"}], ",", 
               RowBox[{"Directive", "[", 
                 RowBox[{
                   RowBox[{"PointSize", "[", 
                    FractionBox["1", "360"], "]"}], ",", 
                   RowBox[{"AbsoluteThickness", "[", "1.6`", "]"}], ",", 
                   InterpretationBox[
                    ButtonBox[
                    TooltipBox[
                    GraphicsBox[{{
                    GrayLevel[0], 
                    RectangleBox[{0, 0}]}, {
                    GrayLevel[0], 
                    RectangleBox[{1, -1}]}, {
                    RGBColor[1, 0, 0], 
                    RectangleBox[{0, -1}, {2, 1}]}}, DefaultBaseStyle -> 
                    "ColorSwatchGraphics", AspectRatio -> 1, Frame -> True, 
                    FrameStyle -> RGBColor[0.6666666666666666, 0., 0.], 
                    FrameTicks -> None, PlotRangePadding -> None, ImageSize -> 
                    Dynamic[{
                    Automatic, 1.35 CurrentValue["FontCapHeight"]/
                    AbsoluteCurrentValue[Magnification]}]], 
                    StyleBox[
                    RowBox[{"RGBColor", "[", 
                    RowBox[{"1", ",", "0", ",", "0"}], "]"}], NumberMarks -> 
                    False]], Appearance -> None, BaseStyle -> {}, 
                    BaselinePosition -> Baseline, DefaultBaseStyle -> {}, 
                    ButtonFunction :> With[{Typeset`box$ = EvaluationBox[]}, 
                    If[
                    Not[
                    AbsoluteCurrentValue["Deployed"]], 
                    SelectionMove[Typeset`box$, All, Expression]; 
                    FrontEnd`Private`$ColorSelectorInitialAlpha = 1; 
                    FrontEnd`Private`$ColorSelectorInitialColor = 
                    RGBColor[1, 0, 0]; 
                    FrontEnd`Private`$ColorSelectorUseMakeBoxes = True; 
                    MathLink`CallFrontEnd[
                    FrontEnd`AttachCell[Typeset`box$, 
                    FrontEndResource["RGBColorValueSelector"], {
                    0, {Left, Bottom}}, {Left, Top}, 
                    "ClosingActions" -> {
                    "SelectionDeparture", "ParentChanged", 
                    "EvaluatorQuit"}]]]], BaseStyle -> Inherited, Evaluator -> 
                    Automatic, Method -> "Preemptive"], 
                    RGBColor[1, 0, 0], Editable -> False, Selectable -> 
                    False]}], "]"}]}], "}"}], ",", 
           RowBox[{"{", 
             RowBox[{#, ",", #2}], "}"}], ",", 
           RowBox[{"LegendMarkers", "\[Rule]", 
             RowBox[{"{", 
               RowBox[{
                 RowBox[{"{", 
                   RowBox[{"False", ",", "Automatic"}], "}"}], ",", 
                 RowBox[{"{", 
                   RowBox[{"False", ",", "Automatic"}], "}"}]}], "}"}]}], ",", 
           RowBox[{"Joined", "\[Rule]", 
             RowBox[{"{", 
               RowBox[{"False", ",", "False"}], "}"}]}], ",", 
           RowBox[{"LabelStyle", "\[Rule]", 
             RowBox[{"{", "}"}]}], ",", 
           RowBox[{"LegendLayout", "\[Rule]", "\"Row\""}]}], "]"}]& ), 
      Editable -> True], TraditionalForm], TraditionalForm]},
  "Legended",
  DisplayFunction->(GridBox[{{
      ItemBox[#2, DefaultBaseStyle -> "LabeledLabel"]}, {
      TagBox[
       ItemBox[
        PaneBox[
         TagBox[#, "SkipImageSizeLevel"], Alignment -> {Center, Baseline}, 
         BaselinePosition -> Baseline], DefaultBaseStyle -> "Labeled"], 
       "SkipImageSizeLevel"]}}, 
    GridBoxAlignment -> {"Columns" -> {{Center}}, "Rows" -> {{Center}}}, 
    AutoDelete -> False, GridBoxItemSize -> Automatic, 
    BaselinePosition -> {2, 1}]& ),
  Editable->True,
  InterpretationFunction->(RowBox[{"Legended", "[", 
     RowBox[{#, ",", 
       RowBox[{"Placed", "[", 
         RowBox[{#2, ",", "Above"}], "]"}]}], "]"}]& )]], "Output",
 CellChangeTimes->{3.839220012759255*^9, 3.839220058291696*^9, 
  3.839220109220522*^9, 3.839220598166431*^9},
 CellLabel->"Out[21]=",ExpressionUUID->"35e820c7-7c1e-447b-90e3-80b6647743d0"]
}, Open  ]]
},
WindowSize->{808, 676},
WindowMargins->{{30, Automatic}, {38, Automatic}},
FrontEndVersion->"12.0 for Mac OS X x86 (64-bit) (April 8, 2019)",
StyleDefinitions->"Default.nb"
]
(* End of Notebook Content *)

(* Internal cache information *)
(*CellTagsOutline
CellTagsIndex->{}
*)
(*CellTagsIndex
CellTagsIndex->{}
*)
(*NotebookFileOutline
Notebook[{
Cell[558, 20, 5628, 82, 115, "Input",ExpressionUUID->"202699d4-9b69-4a05-8cd4-a9c4bcb132ad"],
Cell[CellGroupData[{
Cell[6211, 106, 6956, 163, 367, "Input",ExpressionUUID->"4c22441f-565a-494b-921a-2bd495619f34"],
Cell[13170, 271, 538, 11, 42, "Message",ExpressionUUID->"ece5bcac-13e2-4a79-b9bd-dfba8594c648"],
Cell[13711, 284, 538, 11, 42, "Message",ExpressionUUID->"54cc6e46-d299-4c86-a489-83c573ed4a2b"],
Cell[14252, 297, 536, 11, 42, "Message",ExpressionUUID->"7a6d2fe6-5c83-45d4-81c2-0d8b04a8d1c8"],
Cell[14791, 310, 536, 11, 24, "Message",ExpressionUUID->"41cef264-a002-4214-a483-aaa72c15d686"]
}, Open  ]],
Cell[CellGroupData[{
Cell[15364, 326, 1981, 43, 115, "Input",ExpressionUUID->"4442ef96-e781-4c21-bdc8-b6ce5ad468a2"],
Cell[17348, 371, 181362, 3049, 288, "Output",ExpressionUUID->"9d6fa893-5e5e-431b-8c34-c622f5fd45b8"]
}, Open  ]],
Cell[CellGroupData[{
Cell[198747, 3425, 1828, 40, 94, "Input",ExpressionUUID->"c67c2452-1701-4f89-a884-a9c8f33d51e0"],
Cell[200578, 3467, 180553, 3034, 284, "Output",ExpressionUUID->"35e820c7-7c1e-447b-90e3-80b6647743d0"]
}, Open  ]]
}
]
*)
