# Supplementary material for: Emergence of Hopf bifurcation in an extended SIR dynamic
Source: PLoS One. 2022 Oct 31;17(10):e0276969. doi: 10.1371/journal.pone.0276969 (PMC9621462; doi:10.1371/journal.pone.0276969)
Supplement: S1 File — (ZIP) [file pone.0276969.s001.zip › Codes/Fig6-panels ABC.nb]

(* Content-type: application/vnd.wolfram.mathematica *)

(*** Wolfram Notebook File ***)
(* http://www.wolfram.com/nb *)

(* CreatedBy='Mathematica 12.0' *)

(*CacheID: 234*)
(* Internal cache information:
NotebookFileLineBreakTest
NotebookFileLineBreakTest
NotebookDataPosition[       158,          7]
NotebookDataLength[    657213,      11255]
NotebookOptionsPosition[    655412,      11220]
NotebookOutlinePosition[    655749,      11235]
CellTagsIndexPosition[    655706,      11232]
WindowFrame->Normal*)

(* Beginning of Notebook Content *)
Notebook[{
Cell[BoxData[{
 RowBox[{
  RowBox[{"t", "=", "50"}], ";"}], "\[IndentingNewLine]", 
 RowBox[{
  RowBox[{"n", "=", "5000"}], ";"}], "\[IndentingNewLine]", 
 RowBox[{
  RowBox[{"x0", "=", "60"}], ";"}], "\[IndentingNewLine]", 
 RowBox[{
  RowBox[{"y0", "=", "1"}], ";"}], "\[IndentingNewLine]", 
 RowBox[{
  RowBox[{"z0", "=", "0"}], ";"}], "\[IndentingNewLine]", 
 RowBox[{
  RowBox[{"w0", "=", "0"}], ";"}], "\[IndentingNewLine]", 
 RowBox[{
  RowBox[{"dt", "=", 
   RowBox[{"t", "/", "n"}]}], ";"}], "\[IndentingNewLine]", 
 RowBox[{
  RowBox[{"T", "=", 
   RowBox[{"Table", "[", 
    RowBox[{
     RowBox[{"i", " ", "dt"}], ",", 
     RowBox[{"{", 
      RowBox[{"i", ",", "0", ",", "n"}], "}"}]}], "]"}]}], 
  ";"}], "\[IndentingNewLine]", 
 RowBox[{
  RowBox[{"R", "=", 
   RowBox[{"Table", "[", 
    RowBox[{"0", ",", 
     RowBox[{"{", 
      RowBox[{"i", ",", "0", ",", "n"}], "}"}]}], "]"}]}], 
  ";"}], "\[IndentingNewLine]", 
 RowBox[{
  RowBox[{
   RowBox[{"R", "[", 
    RowBox[{"[", "1", "]"}], "]"}], "=", 
   RowBox[{"{", 
    RowBox[{"x0", ",", "y0", ",", "z0", ",", "w0"}], "}"}]}], ";"}]}], "Input",\

 CellChangeTimes->{{3.802129942186645*^9, 3.802129943689025*^9}, {
   3.8021299786006393`*^9, 3.8021300066515703`*^9}, {3.802130320036154*^9, 
   3.802130322101014*^9}, {3.8021307757470303`*^9, 3.802130807087332*^9}, 
   3.802130945396946*^9, {3.802132794697317*^9, 3.80213279575812*^9}, 
   3.8021333581923723`*^9, {3.802138898779193*^9, 3.802138911229309*^9}, 
   3.802139829024665*^9, 3.8021400913809023`*^9, {3.8021405274315968`*^9, 
   3.80214053933057*^9}, {3.80214057003976*^9, 3.802140590761318*^9}, {
   3.802140912411476*^9, 3.8021409128169403`*^9}, 3.802141361995668*^9, 
   3.802141742152752*^9, 3.802143137405604*^9, {3.802143172279099*^9, 
   3.802143175777582*^9}, {3.802143219071991*^9, 3.802143219292246*^9}, {
   3.802143745896597*^9, 3.8021437489348*^9}, {3.802143803279613*^9, 
   3.802143820931188*^9}, {3.802144077265728*^9, 3.802144078361916*^9}, 
   3.803967166621644*^9, 3.8078572420659103`*^9, {3.807857394986183*^9, 
   3.807857397802951*^9}, {3.807860619336204*^9, 3.8078606209508038`*^9}, {
   3.807860659303691*^9, 3.807860664054968*^9}, 3.807860799817988*^9, 
   3.807860969951404*^9, 3.807861163307308*^9, 3.8078613803193483`*^9, {
   3.807861918361961*^9, 3.807861938208406*^9}, {3.807862121003167*^9, 
   3.8078621275173197`*^9}, {3.807862204629113*^9, 3.807862205582406*^9}, {
   3.8078623746851587`*^9, 3.807862382997807*^9}, {3.807862491343932*^9, 
   3.807862524547649*^9}, {3.807862806165236*^9, 3.807862806372089*^9}, {
   3.807862877716168*^9, 3.807862883116003*^9}, {3.810028463959324*^9, 
   3.810028521532385*^9}, {3.81198484664216*^9, 3.811984856891162*^9}, {
   3.8119849551525183`*^9, 3.811984955948094*^9}, {3.8119850366870813`*^9, 
   3.811985038308454*^9}, {3.8120188395426197`*^9, 3.812018840654202*^9}, {
   3.812018979991116*^9, 3.812018983347128*^9}, {3.812019132892758*^9, 
   3.812019137687138*^9}, {3.8120191847525387`*^9, 3.812019185551536*^9}, {
   3.8120192831791067`*^9, 3.812019285983308*^9}, {3.839220884972026*^9, 
   3.83922091024863*^9}},
 CellLabel->"In[22]:=",ExpressionUUID->"b363fa1a-57e0-46c9-b01b-f40af385f386"],

Cell[CellGroupData[{

Cell[BoxData[{
 RowBox[{
  RowBox[{"A", "=", "10"}], ";"}], "\[IndentingNewLine]", 
 RowBox[{
  RowBox[{"d", "=", ".1"}], ";"}], "\[IndentingNewLine]", 
 RowBox[{
  RowBox[{"alpha", "=", "1.9"}], ";"}], "\[IndentingNewLine]", 
 RowBox[{
  RowBox[{"n1", "=", "1"}], ";"}], "\[IndentingNewLine]", 
 RowBox[{
  RowBox[{"n2", "=", "1"}], ";"}], "\[IndentingNewLine]", 
 RowBox[{
  RowBox[{"beta", "=", ".0408"}], ";"}], "\[IndentingNewLine]", 
 RowBox[{
  RowBox[{"b", "=", "1"}], ";"}], "\[IndentingNewLine]", 
 RowBox[{"R0", "=", 
  RowBox[{
   RowBox[{"(", 
    RowBox[{"beta", " ", "A"}], ")"}], "/", 
   RowBox[{"(", 
    RowBox[{"d", 
     RowBox[{"(", 
      RowBox[{"alpha", " ", "+", "d", "+", "n1", "+", "1"}], ")"}]}], 
    ")"}]}]}]}], "Input",
 CellChangeTimes->{
  3.802130045451108*^9, {3.802130153537451*^9, 3.802130162283412*^9}, {
   3.802130498622294*^9, 3.8021305014906273`*^9}, 3.802130597333951*^9, {
   3.8021308288966217`*^9, 3.8021308536624193`*^9}, {3.8021398184203367`*^9, 
   3.802139818581965*^9}, {3.802140477321117*^9, 3.8021404781970882`*^9}, {
   3.8021405344269876`*^9, 3.802140537135449*^9}, {3.802140920067149*^9, 
   3.8021409325554323`*^9}, {3.8021412590197773`*^9, 3.802141259274788*^9}, {
   3.802141431568088*^9, 3.802141431744028*^9}, {3.80214147011377*^9, 
   3.80214148714041*^9}, {3.802141994570917*^9, 3.80214199532342*^9}, {
   3.802142634955463*^9, 3.802142647706764*^9}, {3.802143023001567*^9, 
   3.802143025176766*^9}, 3.802143143377899*^9, {3.80214363110464*^9, 
   3.802143631250407*^9}, {3.8039671240841703`*^9, 3.8039671242424507`*^9}, {
   3.803967200040463*^9, 3.8039672004308157`*^9}, {3.803972370686378*^9, 
   3.8039723721459837`*^9}, {3.803972402254423*^9, 3.803972402485033*^9}, {
   3.803972459042248*^9, 3.8039724596547737`*^9}, {3.803972566301237*^9, 
   3.803972628944819*^9}, {3.803972716416541*^9, 3.8039727168634233`*^9}, {
   3.8039727553359833`*^9, 3.803972756515777*^9}, {3.8039727966074142`*^9, 
   3.803972797891329*^9}, {3.8039739688823357`*^9, 3.803973972687348*^9}, {
   3.8039740310474663`*^9, 3.8039740673267736`*^9}, {3.80785721966164*^9, 
   3.8078572294615717`*^9}, {3.8078607973267937`*^9, 
   3.8078607974623947`*^9}, {3.807861167380947*^9, 3.807861167987142*^9}, {
   3.807861365845933*^9, 3.807861385209529*^9}, {3.807861548428727*^9, 
   3.807861548730096*^9}, {3.8078616523846607`*^9, 3.807861652492097*^9}, {
   3.8078618768466578`*^9, 3.807861905315495*^9}, {3.807862115563662*^9, 
   3.8078621174286013`*^9}, {3.807862190512765*^9, 3.807862191515764*^9}, {
   3.807862390184326*^9, 3.807862390863662*^9}, {3.807862496784017*^9, 
   3.807862496933008*^9}, {3.8100284319956512`*^9, 3.810028436083489*^9}, {
   3.8119839667410507`*^9, 3.8119839673987083`*^9}, {3.811984945169448*^9, 
   3.811984946451399*^9}, {3.812018819016191*^9, 3.812018851423931*^9}, {
   3.812019214033041*^9, 3.812019215749291*^9}, {3.839220944818034*^9, 
   3.839220950839604*^9}},
 CellLabel->"In[32]:=",ExpressionUUID->"cde6c10b-02f5-40a3-877b-4e9a41613fac"],

Cell[BoxData["1.02`"], "Output",
 CellChangeTimes->{3.839220967950021*^9},
 CellLabel->"Out[39]=",ExpressionUUID->"6adc5430-adf1-493f-ba83-7a60e5c9aa64"]
}, Open  ]],

Cell[BoxData[""], "Input",
 CellChangeTimes->{{3.839220962153371*^9, 
  3.8392209621602383`*^9}},ExpressionUUID->"a2959fcc-3da6-42bd-9d72-\
08b1ab08f27b"],

Cell[BoxData[
 RowBox[{
  RowBox[{
   RowBox[{"f", "[", 
    RowBox[{"x_", ",", "y_", ",", "z_", ",", "w_"}], "]"}], "=", 
   RowBox[{"{", 
    RowBox[{
     RowBox[{"A", "-", 
      RowBox[{"d", " ", "x"}], " ", "-", 
      RowBox[{"beta", " ", "x", " ", "y"}]}], " ", ",", 
     RowBox[{
      RowBox[{"beta", " ", "x", " ", "y"}], "-", " ", 
      RowBox[{"d", " ", "y"}], " ", "-", 
      RowBox[{"alpha", " ", "y"}], " ", "-", 
      RowBox[{"n1", " ", "y"}], "-", " ", 
      RowBox[{"b", " ", 
       RowBox[{"y", "/", 
        RowBox[{"(", 
         RowBox[{"b", "+", "y"}], ")"}]}]}]}], ",", " ", 
     RowBox[{
      RowBox[{"b", " ", 
       RowBox[{"y", "/", 
        RowBox[{"(", 
         RowBox[{"b", "+", "y"}], ")"}]}]}], "-", 
      RowBox[{"d", " ", "z"}], "-", 
      RowBox[{"n2", " ", "z"}]}], ",", 
     RowBox[{
      RowBox[{"n1", " ", "y"}], "+", 
      RowBox[{"n2", " ", "z"}], "-", 
      RowBox[{"d", " ", "w"}]}]}], "}"}]}], ";"}]], "Input",
 CellChangeTimes->{{3.802130087376915*^9, 3.8021301282197313`*^9}, {
   3.8021301685804234`*^9, 3.8021302201577168`*^9}, 3.802130253000448*^9, {
   3.80213050548911*^9, 3.8021305228648367`*^9}, {3.802143144723233*^9, 
   3.8021431453976583`*^9}},
 CellLabel->"In[40]:=",ExpressionUUID->"eea6ebb1-4256-443f-8344-90311e1e2e2a"],

Cell[BoxData[
 RowBox[{"For", "[", 
  RowBox[{
   RowBox[{"i", "=", "1"}], ",", 
   RowBox[{"i", "\[LessEqual]", "n"}], ",", 
   RowBox[{"i", "++"}], ",", "\[IndentingNewLine]", 
   RowBox[{
    RowBox[{"X", "=", 
     RowBox[{"R", "[", 
      RowBox[{"[", "i", "]"}], "]"}]}], ";", "\[IndentingNewLine]", 
    RowBox[{"k1", "=", 
     RowBox[{
      RowBox[{"f", "[", 
       RowBox[{
        RowBox[{"X", "[", 
         RowBox[{"[", "1", "]"}], "]"}], ",", 
        RowBox[{"X", "[", 
         RowBox[{"[", "2", "]"}], "]"}], ",", 
        RowBox[{"X", "[", 
         RowBox[{"[", "3", "]"}], "]"}], ",", 
        RowBox[{"X", "[", 
         RowBox[{"[", "4", "]"}], "]"}]}], "]"}], "dt"}]}], ";", 
    "\[IndentingNewLine]", 
    RowBox[{"k2", "=", 
     RowBox[{
      RowBox[{"f", "[", 
       RowBox[{
        RowBox[{
         RowBox[{"(", 
          RowBox[{"X", "+", 
           RowBox[{".5", "k1"}]}], ")"}], "[", 
         RowBox[{"[", "1", "]"}], "]"}], ",", 
        RowBox[{
         RowBox[{"(", 
          RowBox[{"X", "+", 
           RowBox[{".5", "k1"}]}], ")"}], "[", 
         RowBox[{"[", "2", "]"}], "]"}], ",", 
        RowBox[{
         RowBox[{"(", 
          RowBox[{"X", "+", 
           RowBox[{".5", "k1"}]}], ")"}], "[", 
         RowBox[{"[", "3", "]"}], "]"}], ",", 
        RowBox[{
         RowBox[{"(", 
          RowBox[{"X", "+", 
           RowBox[{".5", "k1"}]}], ")"}], "[", 
         RowBox[{"[", "4", "]"}], "]"}]}], "]"}], "dt"}]}], ";", 
    "\[IndentingNewLine]", 
    RowBox[{"k3", "=", 
     RowBox[{
      RowBox[{"f", "[", 
       RowBox[{
        RowBox[{
         RowBox[{"(", 
          RowBox[{"X", "+", 
           RowBox[{".5", "k2"}]}], ")"}], "[", 
         RowBox[{"[", "1", "]"}], "]"}], ",", 
        RowBox[{
         RowBox[{"(", 
          RowBox[{"X", "+", 
           RowBox[{".5", "k2"}]}], ")"}], "[", 
         RowBox[{"[", "2", "]"}], "]"}], ",", 
        RowBox[{
         RowBox[{"(", 
          RowBox[{"X", "+", 
           RowBox[{".5", "k2"}]}], ")"}], "[", 
         RowBox[{"[", "3", "]"}], "]"}], ",", 
        RowBox[{
         RowBox[{"(", 
          RowBox[{"X", "+", 
           RowBox[{".5", "k2"}]}], ")"}], "[", 
         RowBox[{"[", "4", "]"}], "]"}]}], "]"}], "dt"}]}], ";", 
    "\[IndentingNewLine]", 
    RowBox[{"k4", "=", 
     RowBox[{
      RowBox[{"f", "[", 
       RowBox[{
        RowBox[{
         RowBox[{"(", 
          RowBox[{"X", "+", "k3"}], ")"}], "[", 
         RowBox[{"[", "1", "]"}], "]"}], ",", 
        RowBox[{
         RowBox[{"(", 
          RowBox[{"X", "+", "k3"}], ")"}], "[", 
         RowBox[{"[", "2", "]"}], "]"}], ",", 
        RowBox[{
         RowBox[{"(", 
          RowBox[{"X", "+", "k3"}], ")"}], "[", 
         RowBox[{"[", "3", "]"}], "]"}], ",", 
        RowBox[{
         RowBox[{"(", 
          RowBox[{"X", "+", "k3"}], ")"}], "[", 
         RowBox[{"[", "4", "]"}], "]"}]}], "]"}], "dt"}]}], ";", 
    "\[IndentingNewLine]", 
    RowBox[{
     RowBox[{"R", "[", 
      RowBox[{"[", 
       RowBox[{"i", "+", "1"}], "]"}], "]"}], "=", 
     RowBox[{"X", "+", 
      RowBox[{
       RowBox[{"(", 
        RowBox[{"k1", "+", 
         RowBox[{"2", " ", "k2"}], "+", 
         RowBox[{"2", " ", "k3"}], "+", "k4"}], ")"}], "/", "6"}]}]}]}]}], 
  "]"}]], "Input",
 CellChangeTimes->{{3.80213027042078*^9, 3.802130309103656*^9}},
 CellLabel->"In[41]:=",ExpressionUUID->"aea13a58-159d-4c10-a7a3-e93333f9bb24"],

Cell[BoxData[{
 RowBox[{
  RowBox[{"X", "=", 
   RowBox[{"Table", "[", 
    RowBox[{
     RowBox[{"{", 
      RowBox[{
       RowBox[{"T", "[", 
        RowBox[{"[", 
         RowBox[{"i", "+", "1"}], "]"}], "]"}], ",", 
       RowBox[{
        RowBox[{"R", "[", 
         RowBox[{"[", 
          RowBox[{"i", "+", "1"}], "]"}], "]"}], "[", 
        RowBox[{"[", "1", "]"}], "]"}]}], "}"}], ",", 
     RowBox[{"{", 
      RowBox[{"i", ",", "0", ",", "n"}], "}"}]}], "]"}]}], 
  ";"}], "\[IndentingNewLine]", 
 RowBox[{
  RowBox[{"Y", "=", 
   RowBox[{"Table", "[", 
    RowBox[{
     RowBox[{"{", 
      RowBox[{
       RowBox[{"T", "[", 
        RowBox[{"[", 
         RowBox[{"i", "+", "1"}], "]"}], "]"}], ",", 
       RowBox[{
        RowBox[{"R", "[", 
         RowBox[{"[", 
          RowBox[{"i", "+", "1"}], "]"}], "]"}], "[", 
        RowBox[{"[", "2", "]"}], "]"}]}], "}"}], ",", 
     RowBox[{"{", 
      RowBox[{"i", ",", "0", ",", "n"}], "}"}]}], "]"}]}], 
  ";"}], "\[IndentingNewLine]", 
 RowBox[{
  RowBox[{"Z", "=", 
   RowBox[{"Table", "[", 
    RowBox[{
     RowBox[{"{", 
      RowBox[{
       RowBox[{"T", "[", 
        RowBox[{"[", 
         RowBox[{"i", "+", "1"}], "]"}], "]"}], ",", 
       RowBox[{
        RowBox[{"R", "[", 
         RowBox[{"[", 
          RowBox[{"i", "+", "1"}], "]"}], "]"}], "[", 
        RowBox[{"[", "3", "]"}], "]"}]}], "}"}], ",", 
     RowBox[{"{", 
      RowBox[{"i", ",", "0", ",", "n"}], "}"}]}], "]"}]}], 
  ";"}], "\[IndentingNewLine]", 
 RowBox[{
  RowBox[{"W", "=", 
   RowBox[{"Table", "[", 
    RowBox[{
     RowBox[{"{", 
      RowBox[{
       RowBox[{"T", "[", 
        RowBox[{"[", 
         RowBox[{"i", "+", "1"}], "]"}], "]"}], ",", 
       RowBox[{
        RowBox[{"R", "[", 
         RowBox[{"[", 
          RowBox[{"i", "+", "1"}], "]"}], "]"}], "[", 
        RowBox[{"[", "4", "]"}], "]"}]}], "}"}], ",", 
     RowBox[{"{", 
      RowBox[{"i", ",", "0", ",", "n"}], "}"}]}], "]"}]}], 
  ";"}], "\[IndentingNewLine]", 
 RowBox[{
  RowBox[{"XY", "=", 
   RowBox[{"Table", "[", 
    RowBox[{
     RowBox[{"{", 
      RowBox[{
       RowBox[{
        RowBox[{"R", "[", 
         RowBox[{"[", 
          RowBox[{"i", "+", "1"}], "]"}], "]"}], "[", 
        RowBox[{"[", "1", "]"}], "]"}], ",", 
       RowBox[{
        RowBox[{"R", "[", 
         RowBox[{"[", 
          RowBox[{"i", "+", "1"}], "]"}], "]"}], "[", 
        RowBox[{"[", "2", "]"}], "]"}]}], "}"}], ",", 
     RowBox[{"{", 
      RowBox[{"i", ",", "0", ",", "n"}], "}"}]}], "]"}]}], 
  ";"}], "\[IndentingNewLine]", 
 RowBox[{
  RowBox[{"Phiin", "=", 
   RowBox[{"Table", "[", 
    RowBox[{
     RowBox[{"{", 
      RowBox[{
       RowBox[{"T", "[", 
        RowBox[{"[", 
         RowBox[{"i", "+", "1"}], "]"}], "]"}], ",", 
       RowBox[{"beta", "*", 
        RowBox[{
         RowBox[{"R", "[", 
          RowBox[{"[", 
           RowBox[{"i", "+", "1"}], "]"}], "]"}], "[", 
         RowBox[{"[", "1", "]"}], "]"}], "*", 
        RowBox[{
         RowBox[{"R", "[", 
          RowBox[{"[", 
           RowBox[{"i", "+", "1"}], "]"}], "]"}], "[", 
         RowBox[{"[", "2", "]"}], "]"}]}]}], "}"}], ",", 
     RowBox[{"{", 
      RowBox[{"i", ",", "0", ",", "n"}], "}"}]}], "]"}]}], 
  ";"}], "\[IndentingNewLine]", 
 RowBox[{
  RowBox[{"Phiout1", "=", 
   RowBox[{"Table", "[", 
    RowBox[{
     RowBox[{"{", 
      RowBox[{
       RowBox[{"T", "[", 
        RowBox[{"[", 
         RowBox[{"i", "+", "1"}], "]"}], "]"}], ",", 
       RowBox[{
        RowBox[{"(", 
         RowBox[{"d", "+", "alpha", "+", "n1"}], ")"}], "*", 
        RowBox[{
         RowBox[{"R", "[", 
          RowBox[{"[", 
           RowBox[{"i", "+", "1"}], "]"}], "]"}], "[", 
         RowBox[{"[", "2", "]"}], "]"}]}]}], "}"}], ",", 
     RowBox[{"{", 
      RowBox[{"i", ",", "0", ",", "n"}], "}"}]}], "]"}]}], 
  ";"}], "\[IndentingNewLine]", 
 RowBox[{
  RowBox[{"Phiout2", "=", 
   RowBox[{"Table", "[", 
    RowBox[{
     RowBox[{"{", 
      RowBox[{
       RowBox[{"T", "[", 
        RowBox[{"[", 
         RowBox[{"i", "+", "1"}], "]"}], "]"}], ",", " ", 
       RowBox[{"b", " ", 
        RowBox[{
         RowBox[{
          RowBox[{"R", "[", 
           RowBox[{"[", 
            RowBox[{"i", "+", "1"}], "]"}], "]"}], "[", 
          RowBox[{"[", "2", "]"}], "]"}], "/", 
         RowBox[{"(", 
          RowBox[{"b", "+", 
           RowBox[{
            RowBox[{"R", "[", 
             RowBox[{"[", 
              RowBox[{"i", "+", "1"}], "]"}], "]"}], "[", 
            RowBox[{"[", "2", "]"}], "]"}]}], ")"}]}]}]}], "}"}], ",", 
     RowBox[{"{", 
      RowBox[{"i", ",", "0", ",", "n"}], "}"}]}], "]"}]}], ";"}]}], "Input",
 CellChangeTimes->{{3.8021303420716267`*^9, 3.802130353041288*^9}, {
  3.802130687657037*^9, 3.8021307128582687`*^9}, {3.807857652911059*^9, 
  3.807857654540626*^9}},
 CellLabel->"In[42]:=",ExpressionUUID->"709ed2b5-9a1c-4d31-8917-615d6667d0eb"],

Cell[CellGroupData[{

Cell[BoxData[
 RowBox[{"p1", "=", 
  RowBox[{"ListLinePlot", "[", 
   RowBox[{"XY", ",", 
    RowBox[{"AxesOrigin", "\[Rule]", 
     RowBox[{"{", 
      RowBox[{"0", ",", "0"}], "}"}]}], ",", 
    RowBox[{"PlotRange", "\[Rule]", 
     RowBox[{"{", 
      RowBox[{
       RowBox[{"{", 
        RowBox[{"30", ",", "100"}], "}"}], ",", "Full"}], "}"}]}], ",", 
    RowBox[{"Frame", "\[Rule]", "True"}], ",", 
    RowBox[{"FrameLabel", "\[Rule]", 
     RowBox[{"{", 
      RowBox[{"\"\<S\>\"", ",", "\"\<I\>\""}], "}"}]}], ",", 
    RowBox[{"LabelStyle", "->", "\"\<Input\>\""}], ",", 
    RowBox[{"PlotTheme", "\[Rule]", "\"\<Scientific\>\""}], ",", 
    RowBox[{"PlotLegends", "\[Rule]", 
     RowBox[{"Placed", "[", 
      RowBox[{
       RowBox[{"{", "}"}], ",", "Above"}], "]"}]}]}], "]"}]}]], "Input",
 CellChangeTimes->{{3.802130371655164*^9, 3.802130426022407*^9}, {
   3.802130475954856*^9, 3.802130478176414*^9}, {3.802130553384924*^9, 
   3.802130561680909*^9}, {3.802130626513476*^9, 3.802130666484954*^9}, {
   3.802130719718645*^9, 3.802130721389106*^9}, {3.8021308803346987`*^9, 
   3.802130890921741*^9}, {3.80213097092028*^9, 3.802130972027906*^9}, {
   3.80213102399629*^9, 3.802131101582855*^9}, {3.802132455962646*^9, 
   3.8021325265511827`*^9}, {3.802132637702265*^9, 3.8021326433793497`*^9}, {
   3.802132845427431*^9, 3.8021328855586777`*^9}, {3.8021414958703537`*^9, 
   3.802141519092332*^9}, {3.802141550936008*^9, 3.802141562473901*^9}, {
   3.802142004223641*^9, 3.802142004683668*^9}, {3.802143245759035*^9, 
   3.802143252478984*^9}, 3.80214377592264*^9, 3.802143850866927*^9, {
   3.802144118539629*^9, 3.802144119255741*^9}, 3.807857440097473*^9, {
   3.807857512344377*^9, 3.807857513560604*^9}, {3.8078576622966967`*^9, 
   3.807857662468508*^9}, {3.80785810724139*^9, 3.807858148854973*^9}, {
   3.8078582495318336`*^9, 3.807858266289967*^9}, {3.8078587830000896`*^9, 
   3.807858813324039*^9}, {3.807858897827815*^9, 3.807858994793439*^9}, {
   3.807859025338269*^9, 3.807859035090658*^9}, {3.8078591290437098`*^9, 
   3.807859215052417*^9}, {3.8078592522236834`*^9, 3.80785926372038*^9}, {
   3.807859407512137*^9, 3.807859408398232*^9}, {3.807860098319191*^9, 
   3.8078601010748997`*^9}, 3.807860302084076*^9, {3.8078622441913223`*^9, 
   3.807862268609859*^9}, {3.807862402380563*^9, 3.807862426087186*^9}, {
   3.807862829738675*^9, 3.807862832426536*^9}, {3.807862894415167*^9, 
   3.8078629005084877`*^9}, {3.807862964633136*^9, 3.807862987592649*^9}, {
   3.811984875967969*^9, 3.81198489267737*^9}, {3.811984990035956*^9, 
   3.811985004677301*^9}, {3.8119850556395607`*^9, 3.811985065882757*^9}, {
   3.812018947872233*^9, 3.8120189507151012`*^9}, {3.812019082866877*^9, 
   3.812019089769693*^9}, {3.812019151031932*^9, 3.812019168006274*^9}, {
   3.812019439712789*^9, 3.812019444791205*^9}, {3.812019550063835*^9, 
   3.812019569589793*^9}, 3.8120197313561287`*^9, {3.812019780905766*^9, 
   3.8120197829807663`*^9}, {3.8120199100306587`*^9, 3.81201992496801*^9}, {
   3.812019959925626*^9, 3.812019986249321*^9}, {3.812020032012081*^9, 
   3.81202003543325*^9}},
 CellLabel->"In[50]:=",ExpressionUUID->"027248e1-5432-40ce-88e5-9dfb642e52ea"],

Cell[BoxData[
 GraphicsBox[{{}, {{{}, {}, 
     {RGBColor[0.9, 0.36, 0.054], PointSize[
       NCache[
        Rational[1, 360], 0.002777777777777778]], AbsoluteThickness[1.6], 
      CapForm["Butt"], LineBox[CompressedData["
1:eJwkV3c8le/7L4m07BEisrN3pOuyR5z1PMcsK6JUKOVD2dEOGWWEjEiUlSQ7
kqiElEpLlJGGkkT9nu/rd/45r+t1P+d+7vt9vcd1ZLwDWb4cS5YsOSm4ZMn/
vv//Q8P///4K4gUs/yUcNFR+IzmmWfoF7nYGHVrBSUPHxeOLUuwv4CVlKSjG
RUPdhyHQteQL+D8YVtNYQcPN504WqpdPQ6zh3kqHlTQ8rTUuR3OdhrYfFqcO
rqYh+XdLncKKaXgb/aYwby0NOX41sm/VfoYTKoOfB/ho+HvJ1h9/fT/DzXej
TD5Bar9ezVMLwp9Bjne6kSVMw8iLNWtu3JuCN3u+SmWL0tA6PjNE+L8pGO7j
855aR0P6/P4adZUpuCuTFmIuScPnl2Lafr+ahKblo+aXpWjooP455VDSJBx7
drJxuQwN0+Ry11+2mITAYPXHQRtpeE7OgzzyewLauHJ3vZen4RqTQdVlNyZA
4M/9YFclGnbOpWUZ+E7A09v1r5+r0PCIqXSaqOQESJ0ryNqhRsPbIuNr8vvH
ITK8P/2TBrX/Or/5p6fHQYj/TlOYNg0zp3npVRbj8GDb5FJ+PRoah+5cov/3
EzT7CNOvG9BQ5MNXDs+6TzB8fWUa04iGRpe3b9M4+AmK9ze0zW+hYcX6XY/y
1T+BWrVx51WgYUzg5+jbEx9hs8btZHczGno+nXM6UPwRygTi+ddZ0lBBtN6m
x+cjrPqwVn/ImoYW91Js7sl+BFPX0ekcOwoPDykHj3djkKpfu2mPAw2vO6jZ
p+eNQbcU7ZURg4ZX+vqN93iOwanQi1/5CBqe790t8GLDGLzfmus8xaZh4pGk
ex/ejQL/x1OcD51peOirPv1kwSiEaeV/qHKjoVp1TsE931G4z2M3fsmdhtuE
Pe9kKY0C22v5snNeNJyM33+Oe+oDXF95SDbOh4bXuiWFeSo+gEuak2GEHw1r
lGVsckM+wH3lk3pH99AwPyhjQ9fmDxDhu2xV9D4aqiysvRj/bwQ8DYavngii
oU1OeEl/xwhYNNgtSz9Iw67/bOyrzoxAnsSlFSWHaTjS4Ra5gRyBQB+za01h
NCxNEjBaLzkCNns6Xg0dpSGvu+2R4g/vITv/4bnfUTQU7XTf2lT+HjZySFev
j6PhIqdBtGfoewh9kWFslUDDp4Gw9azpe3h+y0j84Ekaun4NPmy++j2Igrhp
4RkKD19nxdhn76By1b78oUSKT395GTYF72DluThNwRQa3jhu/zU18B0MjncN
M9JpeLLKbYXflndweaAz+3wGxY9tShmNPO8gJmSD5/NsGs7uMSm88OwtTGw9
Ly6bR/E9p2vTj6K3UPBstimwgIYmy/K1+0LewqsvZth6hYZZ7pYNmhZvwV8+
IVmklOKj8puetUJvge/9RFFgOQ1z1dP6Bu+/AR7j2qCeChpaKWxSP73nDcT0
Wo+q1tDQN5D7tuGaN0AvX/cr6RYN7SJlY4YrXkOVQkvGXD0NE4Ym00LZr0Gn
YbxlZxMNd72lr1j+Zxgyf7l79rXSUDi+cSLu8jDM2nPsteig4YP5TczvNsPQ
Nv/42e37NCScNzBp316B8MTwBe0eio8a1UvTM1/B5Dm3vOuPqfeJpR/ptHgF
EfeTR9X6aSihu27o7ZeXUNz63q1ikIYH8zX132a9BO8nXb/0XtDwz+ewirs2
L8HS7WV50zDlZ/tN/U7OvgDxivYDdu9o2H3p+BGNohcQOr3NeOgDxe/dXHw1
5AvwG6Ev7PlEw+xgfVvh5S9g3WRn6b9JGo6akg7M2iHIfHLX+MIXGv6K9rXY
5T8EydUBhVozlL4EtzqzJIZg+Zt/Q49maXhLJ75G8PFzUK55/mT/PA3N4uoT
SuKeg2LCrhj+v1R/Vhn/Xbv5Ocwc0Xpdu5SOx/St7C2/PAOJ4KFh9+V0vNzE
UWh75RnkDAof5uGhY8HZOCNx92fQmHIzu3Y1HU1Te6xuijyDvrEc6118dFya
+mzput5BkLZ6vFdMiI7ywxevmJ8ahDx043goSsflSzgP6FgOwqD7/r9xEnRM
DOYrGFsyCOeXbXMykaZjimxTuFvjU6izt1v2W5aOx3nEtySFP4WlP17O1SrQ
0TfHTDXO8ClUaSSoh6rQ0cFm73ntXwNApoxmblanY3TD6K3s2gHw+Fqm+1eL
jl40yU/NhwfgrX7R93Y9Oq7QzAvKNBgAMcfy7rOb6ShaoHRZ5Xc/CKyvr3U2
oSN73cXu/Xf6QVtisFTelI71FkssfCP7oS5aJveHBR2jRK54rjbrh63/npzq
sKFjR9nycG+uflAu1fa9aE/HYPXBCd/uPhB8ViC/j0HHV6lr+IST+0D5b+Zd
c5KOb70/2Ox36oPYzHx9SWc6TtoMzQZK9YH/StfDs250vHazJkJs7AlkBB4K
7/Og4zfWGfNd159AZGKjUcVOOgbsv1fhFPoEXKp5byT60bHXYb3mJD4B3xM7
HgcF0HHD/nx16VVP4Mu/shQikI655a0S35/2go+G2A+Dg3RU9bTY7X25F0jN
h5/Wh9LxkgN5ev++XghcsnbP8iN07MqInBMy6oUQL82g6Ug6zqTVKpPcvSB2
+9LM81g6hs1W6LJLH8PY176p9gQ63pZwTlKzfgxCjp5k1Sk6pjIf7VIffQSs
sHHZy+eo9+30bCSPPYJza+WZyefpuPsT5lySewSVPa+exabT8UPPGTGuew/B
yeHzjUOZdKwrouNp/4cQNWXZtzuHjnefHldXWf0QdEs+GXjk03EuSmXp24oe
0FwyMcS+Qkd3a8WXVx174MjToEqHUqp+FfDh2GI3cNrV3rK6Tsd1Th9t9xd1
g2He8jGsouN/7mdNdtK6IUW8QW9LLR0bJFxmPecegPpLmzzDejraz9MrfAoe
gMNdVWn9Jjrm6xwrC6A/gHHW/DXdNjrKKIpqHVzoAuMTbNS9R8fmCOOT/5V2
gWXzzFPdB3Tcu85geZhLF2xPztql/4iOir0+88E8XVBdIzdl2Ee977veXc/6
+/DpZajnlkE6auXqNJvtvQ+paeca8QUdJ17/YwlL34c3mw4uWr6m9Jfk+Olp
XycIHUNx+/d03Cq1djrmeCeY/pVZS4zR8f5f0eciJp3wjCT6XSfomMAZI31+
5h4wj27w2TlNxwuhwWbfSu/BWOxo/d7vdNReVG3X2nkPMGht3+FZOj7ZJqDG
lLwHJvKihTHzdMwoy1zpMNgB9canN539S+Fh5/JFNrkDdGdiK+2XMlCGNn+g
174DHD9dlCWWMfDNA1NtgqcDrKN8xlyWM/DK4ZWPS+61g6uj3bwnNwP7dCy+
PjrWDroXa938eRgYuPu76V3zdng+KbkiaBUDqzapHIpb1g4NPnMLoWsYyKHH
h2va78LIgW6DaF4G8lQM7nCPvwsc/dK1J/gZuL+//lyI9V24EZlwKFmQgRV0
josOK+/ChewLBzOFGdifOGf+8WEbNAd9Ly8QZaDPw0kvON8Gj+1NZMvXMTB+
Tvke4dQGe6PlH9VKMDAvZNFWdn0bpNp63GhZz8DdpVe7S0Zaga+j6O4DaQa+
C/RTHy1thYnX9SueyjBwhbWX69MDrfDTzO/om40MnDt4Y0uocStsdwiXnJBn
oPgk0XmfsxUs/nSN/VBkIIrpf+t81AJhL7WH/ikzkB4lVXsgowUU/134tlKV
qg2qRDp9WuDKxHs1EXUGZuB+sbuaLUBPWHZGRpOBL/dZnu6abwZf3q88atoM
PNby0pVMa4aVPEVFhroMXKu9v1NWqxms1OR3WOgz8KgJwaH1qAkk3cPUGYYM
tD/obnVkbxNUpleIbjdiYNmZp88WVzXBsVdvRPy3MFAKfTlvljXCTU1ZlZCt
1HmHhDdeojWCR8xFejQykJYGqVXfGmBZ1u74M2YMFLkX2fotrQG4xdu6Llow
8GdD8Xon4wYw3z4gXmTFwAtR9XJv3t2BogPPD1faMFDYZtAt4eQd+CCw+lWj
HQM39qkybbXvgP3JKpsH9gz8dvhnltyrekgtFbozSGOg/zrPV0LH66GvI1pr
hMHAfR+O3xHRqYcj6XalX1gMvP/Kd1Lh7W04ot+9cYFkoJPNXQWzc7fBk88r
e4UTA9WnNmn5mtyGrCeBAsIuDDTb+HbwzOc6GNjueUzGjYFGj+9N3cypA7Ih
76vaDgYuk/dgDDPqIF6okG3kwcBbjlUf/y2j6vT3lVZeDAyVtLwsXncLeg8M
LSN2UuvreUJU9t2CpT0r7Tx8GZi+heahuvEWlFxdjA3wY2B7e/We9S9qQW/S
pDx0NwPDo9ZdmU+uhXmj7Z1xAQzkup6k3GpXC5ZLpx8n7mPgril74f2ctXDW
6WxHViB1/8XU5L9NN+H2n+dXioMZ2BJT/Sgw/CZEmoccqD5I9T/rI2ez/k14
wsut2HyIgYej2CHjMzUQ3GJy90Eo1f+fsz5TlTVwSrHLcjCMgUVdpxU6gmog
MMK9/N0Rqn8ap/iCNWvAn7w1NxVB4SXCG/v5azVknUlWmItioHboo3cGVdWw
xuaG3rJYBt49vyzHIaQaal8Pyq09Rp1P2UtV1aAaKvv6voslMNDz2tKVT+ar
IK49OGfjCQb+8nK6s7m5Cg77JSion2LguRTJnp3HqkDw8MeThmcYGFFg/tje
rgquXQnsNDvHwHn1j+7f+apgad7isH0SA8WUjCRZzyuBY/pgj+N5Bi7/Gnpj
d14l5M7WJXumMvB08ECn/u5KqJuuVd2TzsDxLXslbmlXwobHbtkHL1L6vKLr
92mhAu7YZrw5mkn5x9jk/vudFVDd5PMzPpuByqY8i2RKBbRp3Xp1LoeBn7XK
35/2qIAsOJt6IY+BsZnJv/aoVsBOwY8SefkMjJyf0Xk7cwMst98PLimk+BRu
vUM76QZImxumVVxhoMWjvab31W6AladpfF0JA+NW+t+91HMdPCu/YUspxf+5
vr7re6+DS6JrZ2cZxY+xxoBfa65DQGGS6OPrVJ2elH6wohzM3l/THKxg4F/j
ST9pshz0/+vkH65i4Pbs40t+zZVBZtfS+pEa6nx24mdnc8pA0eeo0kQtA23+
6liJW5VB+Kzb9q91DLRavTHIffoaXLO6T87WU/66OODafOEaLChN8S00MLDL
ts5rs9k1yDn8M3FpMwNntXIm738uhdOcwk+4Whk40Jq9Z09mKRzNjOxfdZeB
G358dRO3KYWv4/7pfB0MrF58a/109irQ49esE+5kYHRzTuuFK1dB+lmJ67ou
Bp71VPFzd7oKrHXhruu7GfieT++dPM9VuGp/V1TmIYXX7LKRiTsloKnZlSz3
mIEl5oRKaWAJPDTs71R8wkDZo5ujPOVKYPTEptsq/QyUe7+yZuWLYhD/JOWr
9pTSv6BJUVFSMUjcWXig8YyBLwbsNqvbFMO5PyITWkMMdOW+6Hl5STGs1mxr
1XlJ+WM/W3jh9hXQ9mEz9Yap3y/scjMOuQLdG1Qu6r9h4MI+C9yucQVW+2Sn
Gbyj8u3zuxduk0UwmrHS1nCEgQe4U7YZlBTBntSnlYajlP5Uv96Z9C0Ch2Oe
jw0/MlBx4Y77YbkiCPzGd9lwnIFLOu8HDowUQnw1TcFwkuKL2WudZYWF8Hgi
zt3gMwM/7c+d++dTCJ/mJG31vzCwtSZI6L5CIVwJOzGq+43KTy33MefxAuDd
YqCjM8NABROOwRtlBbDTOFtL6yeVRxv2Eg+CCkD/oupb9V8MfL2c+1mRXgEU
JntsVf3NwJWiMe/gTz6cj7y+TfkPpfehqj9prfnA2ZnKrbBI5cmthNqiE/lw
cjgxWPYfA4O63pbuZeTDTUPpk1JLmcjfmRD2SSwfKu3bHcSXMXHKeEW3yPvL
8PoYR7PwcibOjF+h/7x2GU6YeLzi42Ziow80xxy+DOWNXkWreJgY915r6Lbp
ZRjQTFnHtYqJFubbfLLWXIY/eZGGS9YwcRXturrcizxI/FqxdH4tE3fINa5h
FedB5EBdyAwfE5smOV7LHsoD4pFC8pQAE5nl6+NSzfNgj8JZx1EhJh4IKPlY
KJAHWmNR7cMiTDz3wm6+oD0XwvtSXzwVY+K26CehOr658NZ358WH4kwMHl5u
9YMrF7Z0H1tsl2Ri0kunoPdXc0DleQpPgxQTfx/dzjvvkAM53GoNVRuYuORM
oY3BzCU4HTItdFWWiek1KbT0jEuQMRAqmCvHxHluQ09B00swcWDPrVQFJgpM
yHSVjmfDjMruJaeUmCjov+Wdc0o27NgpNh2pwkTeuaLV4luz4d8KqeiDqkyc
zTt5Z2I8C16flKn1U2di3qm53Z3pWWDZ253opslEr593c8sssmDEpHM1XZuJ
FRedvqbPZMLS4mZVM10muvinzscWZEKrg/cXXX0mtjRf899HZkLA8A5S0ZCJ
hd/nv7C4MuGhr7fbOiMm9pl9ZGjezoArjjKcq7Yw0dSo3pFjXwbIHHGgLZhQ
9/GPfNYhkwFuPzM3fwYmGia8qg59dhHmNzd3DJsyUe7H3KDQuYvwZFXw94fm
TDxdxNTPtLwISaH+zY2WTPzlk/2E8+8FSHjsrlpuzcTwo0VVzFsXwL947eZs
WyaeaVT/HBF8AdR7dUZPbWMi+elRToLqBfhNnNYMc2BiafCTaf9P6bDsQL+4
H52J6sUia2WL0iE/s7uAZDKxTvOH/g3vdCADdLtNCSYenRYuXyOTDs9KHyep
s5kor+PRaPQ2DWiWnj/Enajzu/Q06uSlwUGb0p9cLkxcXk2umfVMg8E3B1K/
uzIxaKBHMEo2DeSZ0b3D25n4XK/LtOdDKkTPZVy9785Eb40YvpfFqfDK4oR0
tScTx7dVLb0akAqBNULal7yZ+Pp7XK6OZiooP+F5l+DDRMI/4Oh/P1NAV01H
NWgXEw/J8ukcupMC8R47BF38mVh/UHOXYmwKHFrimG66h4n/TiS0nLFNAd8r
kzXKe5n4rL78Rz5/Cux7/3k//34m2mmtaPR7cR5ETNTa5wKZaDtU+PJ5wXmQ
0jlS8yaYiWuuyYv/2HcerLRL4d5BJhbhFdtbhudBNf2sb9khJn6/k2+2gfM8
qBf9lj8fykTWn9cfVHuTwfns3ejQMCZqSNJEX2ZTtVfroe1HKL3ZzXcq7UmG
WOEHnKYRTNz4empS0DAZXhy9qSYfxURoEYnK5EoGJavtX1fEMNF3w+Zj9U+T
QOT3BfupWCZuDnrEeaAoCdgzZmaPjzHxx9UZvuZDSdDra/ikMoGJ7DfM5lyr
JBhjkr9TTjAxjG+FmoBYElxNOFh/6BQTu1JU/igNJIJqzkEhpzOUv/An3LQN
S4Rn89rchueYaN4jPR4rnQjt7UnnxZKY+Ipbj+PJvXMg/3Fv7VwyE6ePrQvT
DDwHFWtKDjxPofxh79q+S2LnQCx/Y+etNCaG3l13SfjuWTjV1VqdfoGJ571f
H0rdfxb0vX0ND2VQ+g8MWSYqcRZeLvlOEllMfO9qNpdx/wx4T2/j0bpE9c9x
kF889AyEyTuz1+YysZNsEUtVOANbGQuGk3mUvsL3vuV8dhrGO6RqOvOZuFf4
r9XuE6ch4cSVewWF1H05N+k1GZ2GKrMjQVFXKL/KE81ZMn0KdljGV7qWMLFf
VCdKLf8UZMWXn9QrZSKnqdBbU6dTcDBzeI63jIkGI459RmtOQXP9v7/j5UwU
DQ4LFm4/CTx3/mbdvcFEHf077x8dOQmhq+49zq5k4vqf86SP7kmov2maeaia
iXM/0pb0fz4By93c/zjcZKJ+hLWiWMkJ4NHmmZG/RdVNK4S0dp6AeU7NmMU6
JobIfxOXkD4BGRqtRQP1FN8kRTP6Xx4Hq0vXPK81MJGhHvzDKeM4iHa+roxp
YqJk1q2sIqfj8LPSLsOphYm9tlZc9SLHoWXqjYhaGxNPyP+rPj+YAEfOJapw
tDMx+pWqmtqFBAjT3TYw2EHxk2MXx3HnBEhfslzoWicTv6YE9VwST4DgCzfG
I7uYKPFKXjVwOB4qpLayWd1M1Lzl+GAuLx6sjAsd5R8ycYNehZOhbzy08g5+
/vWIifsu5p3ZpBIPOUb3xR/0MnGxYoty75djkDcQOJzVx8QbyfI/N9YeA43A
Nr19A0w8lru/WS7iGDQI1G7cOshE+99x7r0Wx0DJxLR47XMmVunzV8itOQa6
b11bXg8x8ULEp4vSg3Hww2N+//WXlP6mxjmbc+PAOlm0OmKYiRyuk2NL9sQB
u670jP0bSk++eYYjunHAf7zsj/g7Jua/iJ3fuSQO2iREloy/p/q5+45OTE8s
nP33NqP2A5W3RSu/G2bEAo88d1fcGOVvXlW2J3fFQv9Y7FnGJyZKWXuwg3Rj
QZmL/lFygokmjwX0pzhi4dTVXYOfJpmYe3iN4J8nMeDq1uFa85niq+XtdVmX
Y+DUCr+QqC8U3nmpEQ+CY8Dyn/VGu29MvLdj/X/HzWLg8mcfP6EZCg+VBpte
wRhgv63H1z+ofmhU6BaMRkOIqfWN4lkmjnL8Sfh7KxqUn3FXB80xMeGZfdLb
U9EQ3ja/bfM8xe/fX69Yu0cDf6RU+NIFJuqeqFfQ1o6GZcPBJl2LTGwN+RaU
wxUNl3l+pCX9YyJXQtRz4VtRYHusMM5pKQu9hbfyTHlFwVbZOC6pZSwcCz7j
2LAmCmJWJ0l94GThTlmN8rj6SLjR1N19lYuF5c/Xc4J/JIwuN1gbuIKFngGe
2ydFIqHgX9+ozkoW2tlOtcTfi4A6scusuVUs7PeJtVoVGgGqqwvIhjUsfJN2
dlWYUgRov38xGcXLwuNBSw17XhyF9V/sxMz5WaicuHlx6bmjwO77ObRckIVA
G0oTNaPqQ6817wuxMGbumuXKX0fgysoV60+JsLDHK97lWdkRGFl9OGebGAvd
v8gqHt15BJpMVG+uFmfh+1Vr1syKHwHuInWvhxIs/LI87IBZfzjcSozJP7ue
hRFOmzrdz4TD0kTlMAdpFs6QrnE2VuHgFbppdLUMhY9ZsuLiknCo9jgz1i3L
wosPU7aEN4SBXR4z4pQcC0smTYnG/8JgVV/0VRsFFqaIHeVs1wuDkw+lA7iU
WNj2i/vb6Zn/QKVUt+2uMgs5yUOtAlX/gU1jx/XoTSxsilim4Bj8HzhmDGma
qLFQkOv4IKH1H6xeE2rzW52FDU/p53m+h8J52aKfNZosJHJ4NxyqDoVKqQDD
IG0WPi9scUg9FApLonv5Numy0OTDma8+hqGw/u+ryFE9FrYn3Pzw4c9heHfi
YmyuAQuX3wxfI9ByGLKsV0m6bGbh/tvL2BPHDsO2iybbBIxZuD7UuizA7jC8
X2vI172FhRPaP1em8h2GmJBlAXFbWXiufEeg17ND0HyvxM0YWdh4dvvrJzmH
4LO+1vvvpixUXWe2c2TXIfBUvvL3qjkLdxk38qZqHIJ6Xf5KT0sWeg11/Hk3
FwKbZY7+FrFm4f2g45bdbSHA9enrsx4bFs4uteennQ2BhKow+1g7Fp439zvp
7xwCN4Y2OBnYs3BASva1mFwIbB/9+mvSgYVBB69Y7vh6EEpO/1DPo7NQXXby
j07jQbCp0F8gmCzU2ZFnlnXqIHzc2ebBTbBwlYmkV7LzQTg2ku9ST1J8yrAu
FFI8CE8vjIzvdWSho/xp942zB6BEKIlP2pniS3fDxzsdB8BOrOZhrwsL1zDW
XHqVdgCmTrnJxLqx8IbK7Nu4XQdgTeT5VTo7WGh0VVGiwuAAfNjke2bEnYUr
7ELrPHgOwKPZNwUpniw85vhIJfllMDT487LMvVn4+7bYuNn1YCjQXnLh+04W
bhXSDTwYEwxfNjUfuOzLwn3cb0xk2MEwx3QZpftRemoueWGnHAyHO19OL/qz
0P7m28fTi0Gw0E8kXtvDQouihLJV/UGwf+TRPee9VL/ajTjzSoIgMt41bfl+
FpJK6oGlkUGgvI/zT2UgdV9fwVPK7CDQC3rxa0cwC5t9eGclVIOgOmHiNM9B
Sl/7Sp2jlwVB1AOzWzUhFD86Y2+V1gZCx+FvYR6HWbhx77Srjl8gxH/kHOD5
j9pvtcOSi2KBIJ5xuqM6jIXJs1eEBh/sh7uKqbQdR1i4NM14zWTEflClqwVy
RbAw7pWv34DWfpgf91W8EcnClxIxJYlj+8D5m32oUzQLDyk/2iGevQ+OHf3m
/i+G0uO0s+QB1j7wavF+fSWOheYOr6NTefYBF2/FT4d4Su87qzSiWvcC89mn
wh8JLNRWKB7QCN8LEYWSU5knKL0zZ2QLdfbCzfVu3XiKhSdr1z0d+hwA5ctr
zMZOs/DoUG/Zo5IA0DcyYJ0+y0Lm2MSBaJ8AeF3947dGIgtr5kx+TW0IgGPx
C5sHklgoXnuGT+D1Hph76S7w33mKv4aB2Z+z9kDG4qY4iVQWfty2JSrCdQ98
sQ0505RG8X3me0Hzuj3A2Gyj7nWBhSes5RYqh3ZD1PY6/2UZ1P6pw1GszN3g
sP2pcVEmC68+Pq+W67YbTH7fKLbKpvyWxrMyff1u2LTKpezjJUrfPWYb9N76
w5fod7Yncll46bZ/THiBPyz3dI1WuszCvw9uWfj4+YNe+wD9fj7Fj6GA4183
+YPxG686v0IWFv+7tnf9Nz84NCdQz3WFhf5LQ9eP1/rByb2/yaJiFpZ+T7zP
jPAD0XKFk+ZXWbhMLiCfbeEH3ljm+K6Uha/oEqPfV/nB0tasxsgyFlatgF7F
gV1wbpirSeI6C7f7TZd8z94FTs7/nOpusNBvruQ2c9cuWMt94TRZycLKj+Ys
c81dENn3xvlrFZU3u593dsz7wtbayebTNSw87FEV8qzDF3xaeloUaln4zgjq
Dif7whb+NLfWW9T5RBdnL+/whcUXjklut1nIIbgn00nFF455yXn8rGfh5Rcz
fOm/fIB7nvf+uQYWpod8fOjW4QP9K1W7FZtY2LHVy7Y4xQc4V532b2lmoYO8
yZJQbx+AWMhzbmWhEC93SJeWDwSt2H7gaxsL66ImVS4t9YEEy5nXx9spv9lf
cuPrk52g8U10TOoepUd6ZHJb/k7I7Ht1/GYnC88SMj78ITtBu4Vs39bFQpdn
pc0vLXeCV+75rHcPWCix/DRuENsJTJ+ra0J7KP6VhB8fnvCGa/xl4qsfsXC1
9r7NAk3esKOuvC3vMfX+idh/Dcne4BraulzvCQtdHf8kvPL1Bs8j8yP3+1jY
1a4YE2jkDQ1/A3ZsH6Ce53MvCOH1Bn5b5QNfnrLw4enJKxMfvEDyhqVs7DMW
2oqusO2t94Ij5wf2CQ1ReebfZSeX7AX/eY2TV16wMDdMJHjUzwsepl94ZvCK
hUOyWccEwAuCb3//eX+YhaNv7zBLRbzAffvaCpc3LKxvO1lybdoTPKT+Lp94
S+V3TO124U5PeH716a+w9xQ+zScsx3I9Ib2mJJ7nAwvPBPearA+j6n+nblwc
ZWHrvpcbb7M84Zlj0iHFjyzs27BnqE7VExSSe57d/MRCmYBCcwluT5hIJAbN
J6j9LNenN931gF9bNwc/mWRhfMhiLXe4B7ilJpe4f2ZhjsTG+7xaHqCZFHR0
cprqdyFeH/jkDnu2TEyFfmVhEbmXJC+7Q1mZwPyy7ywcrltVdsbVHcT+LhYk
zlD+7NZcdkTIHWScWibEf7LwVyONlH68Azw+7ntUNMvC3UmpVw6d2gE+H8Xp
mnMUnnoB5UetdsC5iy/31v+m7heV8Z/2sh0wbNGuaPGH0mdN8/q0lu1wf+t4
1MMFFj56aFGXH7kdBN+5H3L8y8LxOfPdLibb4cq5zSve/KP06xjudGvBDXZW
nTX0W0pg5pzujfoGN1hsCuT6wkHgSRHI94pwg371H8GHOQl0Tuj1K93qBu1x
GkcWlxPYuPvolpQlbrDaWl/2GDdBcW2Dt/hdV5DgWe+3kofAENM+6a0JrhDo
NWebtJLAbNu+1gVbqp5+9UB4NYFJL0MzyLWuYMV+M565hsDT1bKL5v0u0Gwq
VCzNS+ChXBWbrosusGFXEkchH4HPax6/eO/uAsuP+C8oChB46Y6KeKK8C2yF
ytRrggS+7Fkf1DPlDOWhUd3qwgRyy1tuy6hxBtkvH/MqRQjsUfok9eOoM2w+
/E9IV4zAkawJ75eWzmA08kKxdh2B2jxNKQ68zvCLP3HIQII6nxuhbTvkBKUj
miq3JQmMvbK6vafACQa3Pl1nJEXgNqkbfYP7nUCJN7mkXprAq1vZU75GTsC2
DBs0kqHOJ+1V8B+XEywM5hfUyxJY8Gv/uTX9jnCiSZbPSI7AWw+sbTbmOQLf
nzWSt+UJPGM5EFi3zxGMk8I6DRQJ9G7nLek2dgTZhHCBWiUCXx37c8FtpSNo
jssv6qgQaM1xfmLXEBt4HiQdr9xE9eNIPW2qhA17THor1dUIPF+wJXTiPzbw
bf995Jo6df7QGnFPWzZkmsmMKWoSuMI0YWabOBv28+/4WqBFoGdjX3PZJAm5
U62Z0joEXtkbYBrTSELvH5/RTF0C47k7Te4nkiCxx61XWJ/ABfHZiGhvEn75
1rslGRB4o+vCoxI9EqRkLhxfuZlA06pH/4CHhIO9XOQxIwJhXm/UYpiA8WtS
rYvGBIpFDLJrKwnYMz3z6LAJgUVSkqopCQS0PM2K+LKVwEfYbfnCjYAj+Zse
+iHVP7fZuFNaBAxdqGt8Y0pgSt3Mg3xuAm78caI7mRM4Y09wyL5mAVNEOvaR
BYE/6waEuG+yIEJ7o6OlFcUH3x1fGWdYYHYprPuONYGnWqbj/+5kwUSRwXst
WwIt87K71m5hweilA5nFdgTubIirihZiQcVz+CFpT2C0Q4sR8ZkJ7ddqviQ7
UOv3fTzi7zHh6P6xM1x0Av/cCtogkscEjvCJ7nAGgbo3O6M5w5lgrDxYNs0k
0PyoUgKdZELV8yYNb4LApdJym2fVmRAzdpt8ShL4gxAu+sXDBNOqVxI2jgRe
fif6nDXKgO/ZW+LrnQh8IL9khKuVAVMrviSpuhBoUMcaErjEgPsuPJDjSmC5
0pYnh8IY4PAjL5F3O4E3n50YUXdkgOfW7tjoHZQ+xrM3megw4EvOJbFv7hQe
7L2duXwMeBOhxvTyJFCTd+z6tVd0mDdPUn3iRT3PdF1suEiHYdeXpbiTwFVj
Uh3BbDqMqcr13PAhsNL2H/u+AB3k5KOTpHZRfBTP5GzupYH5Dc65M34EXnRl
qZCJNIgw6OT440+g4CeUT6DR4KTKcIX/HgL5pBWcibVU/dONYzCAwrPcTaX+
kQMsLHf5ZbaPuv/5e9y3Ex3gWtd44o39/8O/y5PGdIDM6xt7JIIIrNHTL/1P
0AF+y0qWHQ+m9LTUbIf+oD0IpX3SmDlA4MfQw7/iM+zB/GCOk3sItb9d0bzv
Dnt4sYnY2HWIQNn1L6cGZOxhvZpkik4ogSU3Wc5PxraB+uja4kv/EfiM8O92
KdsG/1rRgzucQAeds8/3HtgGllqdd4KOEHhf11iEZ/M28M+71TB0lECuG5+k
1JZsg8NHFb3NIgks3rWQ9KzTDoS0VctKowg8Uta6ljvJDoLUXmYKxBDYe3n7
1npnO9B/YaseHkugTn5T1xcZO4gqOLvrXRyBCn2Z7lcmbaFz5o65TTyBbn2u
11/dtIVXuhMd1xMI/JwuuD852hYGH6t9FjpBoIx3uOPdbbbApZZ9O/wkgWbv
hzYGi9rCZLXdprenCBQ6wJ2eMWIDCt00M8szBB484hxkXGED+543/r16luLP
nwth7AgbiMRyz7WJ1H7KC0fG7GxAxE/b/0ASgbWbJS0/i9nA++vewoPJBDbb
jhX5f7SGkDDCf3MKgcPeaQecaq3BSFHcKzuV8u/84ti6eGvYL9rz728agayo
gYpTbGvgLYm08LpAII/6spc98tbQr2etcfcigQ0bTd9HzFqBlKRxi1wmgf21
daXZnVYwWxP4Kz6Lwn+4WEIpwwp+O88PjGUTiCucpKUDrIDl8dXZOodAVUm+
gmgTK7i+3i+uOJfAlnjhC9v4rEDn00GS+zKB1XsypiNHLOEQv2rPrnwCydma
3HW3LCFgonCio4DA4FaPAvHTluDfNnNDrojiM9vvZ7SHJfB+VJOMu0LxtWtX
6jZdS7Ar9Nd4V0zgaFhTTBiPJWy1uD2+9SrF91enW3neWIA1r9627FIC1Xdf
dv1TYwHj274Rv68RWJob6ehw2gK6ty7jdCyn+i9v0/rXywKuqUS7VV2n/Gyx
+erazRbgxIhwXVtB4NN+E5mjfBZQMM27dE8lxQ+/YmOrT+bgbeZA76gi8DjX
bt69LebgmmBnuaGGwD6F/TenLpoDzkiOhN8k0IpP3LYz2BzKmoeUntYSuD4f
P83bmYPAhnQRjTrKr1SlqxPkzKHeyq/sxG0q73eye3b/NYNbO70n3tUTyOn1
2rnguRm8K8zuNWogMLSDJ1q72gx69DZ5pDQSuP1jSIDIOTNogo3pk03UfCDO
aU3bbQZl4xmHzFuo/q18hUMWZqDhXLiY2UqgnLrbydoNZhBZ7qT+vY3C01qQ
GF0wBR+eLm7bdgKd/rb1+QyZwtaTa07ldlB+kUgH3VpTmLY2uvnzHuUHCU1P
WCmm8GyHz8lt9wkcuqDR0RxE1W/zuC53Ub+PGXQMp5mCyQdOtdkHVP5x/eyI
UTWFjv+KFux6qPnizwDxdKUpJJVdOJT7kMDH3m3mIeMIUqe/Xph5RGDGpeUv
d9xHsFzfsdO6l8KzfNgzuRhBfbfKUOYTAu+cDJdaexzB4YDe3Oc+Ajlifrn3
70Jw2/ynBQeo+1SzA99aIdAaknRSnhLITD+co6uI4DS7kjE6SKBFkojJY26E
528iRQyeE2i0JdHY4wmA5/6lx08MERgn8Vy5NAWgMLX48tALih9nvb9FOAKE
myXsUnlFoKuNsNnQOoB+n6qn4cMEdt9yflw/vBVqR/HLg9cE/vq6miGTvxU2
l1lVi78lkN4SFbnKbysczX4us+cdgVnPvMX+U90KVy6sMr79nsCydW2vfb+b
wMsjP/5yfyAwfdl8Wn+dCRjLlexzHCVQUuf68pYoExjyNz5eOEb5DU/LnLK1
CdyRurvt+0cCHfdZmvDxmsBjUfIOjBPImx9VGPxsC4zLLhs8M0Fgh3kfh0Pe
FmhZNZo1NEngGud6jcu7t8Bo5to1Cp8J3HW0Y/k+HWo9LVX5wDSBX9VPet9Y
NIazTae/NX6h8lkrU8HvvjGwB1b48nyj5g2uY3opKcYwfn7DMfI7NQ+dbDmk
7WEM76o+0nJnCHydfaPXfJMxpIwf6Bj/QaDhj3Pa934ZAf/44EedWQIHfgWf
qms3AnlPpdqIX1TeNm5+sO68EdjPH9HsnKPyUOrs2CcPI6j0GHPkmyeQ/bJ3
UE7dCFT0jiq7/KH09FE6rWdhM+hKskouLxD4qd5c6k33ZvhcdbR/fJHAw51l
wW5Zm0Ewle+a1j8CUxf3JGPAZlh0lNUIW0LizB6F2LPGmyEj8Z5Hy1ISpaZF
t5mu3gz+j/hNuJeRKLeEY9Z12BDC88Q6HThJfJWinDh03RB2J35ZTFlOYuRK
unxDtCE4y1x7N8RF4jaT4q6lhCF8fu5xQHoFiauyBxKvyhuCg55shQ8Pibye
b89WzRmAZBVX1tWVJCb067yS6DGAw50yOtOrSBwuS077kGsAn8eP/6e9hsTx
CN5nq0IMIP6UQ8DhtSRe0edtSbIxgEqR46vqeUncesfwwIH1BsCcs3FZ5CNR
7exB/orv+lCeVkyiAIn6x9/etbmvD8HMW4uxgiQuXuuvNM6h1k+dITuESJzn
erT8RIg+9GYbu3CLkHgpN3RKdZs+FL55vspWlMQdkRmpyrL64FD8395TYiRG
3RXViPitBxYWGke615Ho8XhyWuGJHjgt4zdcLUHikqNSPApX9aBATbvAXpLE
Kr+2mrAYPUhZUdxwZj2JyYxpFRlXPRh+GnesR4paj751RUJHDyL7X82v2kBi
i52qr/9qPbhtfE96mwyJb9JpRVxjuiBkSc6clCUxM2ptyc9mXSBlsw7d30j9
/q9FhW6mLhzluHGFS57E81evc9wN0YUuvsIECwUSzSPGRnPpulAVck44VpHE
q7c98x+o6MIIM5ZoViJxqNs31oxLF7bcT8EFZRK3W6/p43qvAw9nBl8ZbiJR
Y9rwjUiTDjyd8lA6pEoi0Zn4OzhTB1o6zTZWqpHYbB52QDRUB+TTUh5OqZN4
MljsEhepA61euxSVNEkUM7F+tFVLB/7Tf6y5U4tE3Zbk7c1rdYAp9n78kjaJ
93O08o5PacOhFdWs5zok6gTzzKQ/0IZNnI4BAnokfjXOq5gq0YYhzjc69vok
hv+Q1D9xXBv+/fMqizcg0VjQ7L3/Lm0w+Ph9oMmQRE/t3cLnLLVBu6So/Ndm
EgNuR2r9ktOGWtVz+prGJDqnLWYUcGpDtmtLoP8W6jyLE9XnP2hBryDDJc+E
4odZ3+jddi1w0GfOPNtKYmFFywX9Ii2QzH5mwosUn4NNdSbitYAp8cvQypTE
t8dcNr7epQWrE+5+OGpGosrduAF+Gy04XMowrTYn0W+0rOaYshY0sqpo4xYk
iuRq6Oiv0gIRy4XV0lYkJrX0tsh/1oTb5mZHSWsSOXzvPGY91oS3qy9mn7Qh
MWhTRH9DpSZ0uvLvb7IlMTecw3RnqiYUj7R+/W5H4p3H589ZhmpCnUujnKI9
iQWiD3V2umqCWoDoSjcHEm8KFF69Y6IJem0jeedo1P3aXPfQZDThF6f+eCud
xMsfor+JL9eE5KcyIz8YJE6+fR1q2qcB6/rqzymySJRlnkpsytSAzFShKReC
xNM77imV7dQA/mqzP6dJEu/Z9lvwqGlAYLNzQyObRCz3/zgwqw7p1ns0vjiS
uOHFdZG1rerg9PQUucGZRCEnw5fVp9XhwPTDTUwXEhsD/kCHozqkClnfjHEl
8VTzNpapLPV8B8+3SjcSu1YOyChOqwGGK795t53EmqHElkP1atBUcjuK353i
t1eHmepxNVBue9iHHiSm+P6jYFKDFp2w54GeJBZpcdMeyqhB6a7HSTleJNrl
vV5Z+0UVvjeP/OnxJnFBr15gWZMqnMzrWvdnJ6XvbX+OVZ9RBXPf1AklXxJX
2qrE3XNThWe7nPY77iKx/9tXTeNNqvD6t3xRnB+Jrc1CNXx/NkHffsHECn8S
xenBulbdm2CVgI7q8G4K76HvL19kbYK2TReP8gSQ+N/dpMGHezfB2iWO0Xp7
SeTWtmFJbd0EI4+iDLz2kUjeFonq5t0E/ANK+Wf2k7hc8Oe5gXcqYGHt03Ir
kMQDY09uGtaowLLtluffB1F8zD2j/CtBBW6YvhFdc4BEBvOrDK+rCsRutGQa
HCRR5vr151FqKpCkdGqrVwiJNpxuJ22WqsDdg61vTh0icTXDN9j/qTIMb/yr
W3OYxDxn4d7XV5UhlCC2DoeS6PAyfqw0Uhn+iQ38WR5GonJ77q9uQhnqE1L2
qYdTeg0RtjFVVobm0sIUxyMklgq5S638pwR/zonvjzxK5cOvijb5p0qgvnnF
YlEEiRWcS6NSrinBRGk0Powk8bDuXA4rVglS36Ub/ogicYXITKC3ixLsHNwx
Kh5D+b/3ArZpKoFH5Ccr01gSj+Xc9w5eoQReD2x3+MVRemmrVAx8qwj8xalK
Z49R/v+jaqS+ThHGF16WVMVTfHTwmSKSFUGzQvv1swQSo6/MXty8RxEW867d
XzhO9eOQhlmAuSLoXXPxlzlJYkOVj9knSUU4c4XeaHmKxDU9//28MasAsbvy
OnefptYvD9a19irArnr342fPkLgpcd+k5DUFIPZdWqg4S+EVWf65JV4BtKwC
FQfOkcjJFSdT7qkA1dwfuX8lkrglhZh4a6wArkGiOeuSKX5m/y5zE1WAICPB
CePzJE69bXksOSMPayQ/T+5IIZF1w7t+42N54O+8VRCVSuWlEcdg4DV5UBmP
57+cRvnTT6WzS07Iw8NNe/Ta0kk0+NO27amPPGzRDeUduUCiQqRE1GdTeYgt
aM5dlkHiPouhNBtpeQgRcRzbmEnhsenPv9EFOaiQdxgxzyLRunZAveOFHOT4
3krfmU3imcKVaaN1chC4q3hJ3CUSO1ISr1hdkIP1NRoy+TkUv67mPf94SA4C
Br3nWnJJrLZou3yflINRBpHwJo/EG40NYZ905OBNvmD34mXK7xQzhqwE5eCw
de09iQLKDzfkGI983wiJNx3CNhdSeF2xl2js2wjPPabeOxaRGDa3/Wd/1Ubo
rClcFnKFxBeRd6wVUzZCptTJl0lUxCvdjk+uPbiRyt+yPeUlFL8MuYkYciP0
tEtXdl0l8U9e7ZrjetT+LbPXR0tJHKvQtugU2Qj/6OY+S8tIfEhAuOmcLJjd
F30iWU5iWX2b7s8hWbAKT/hpcJ26X0Tb73d3ZKG16vIT1g0Soc2TwZ0jC1r1
R3z3VZDIHzzU4hMtC8MDCpXHK6n89o8a+O0tC/1mN2suV5Fo0nJb+J6lLIzD
5qA71VQ+rVnK16UkC03LOkYGaqh8qH5F51gtC7db9/BO3yTxtuFb7+AvMsBz
dcsM1y0S3xWUPBPul4GiD/aJ0nVUv98MmXyplQFaVvmIwW3KnxUkFRYzZeDM
l6Cv9HoSpw+sk4UoGaj4V3LT7w7lDwvh7TU7ZWBg1E8nqoHqR+VY3g4bGXh1
q3l3eiOJD9oXtm1Wk4GQ423O5U1U3uuy3awFZIDfO3ZJezPlR54Rvsd/bYDv
DH6vFy3UfFH0c+nvVxtA2iUm/GsriU8X1Luy2jZAwJEP9lx3qfki/wQZWLIB
DtTYP5dop/y43WHrwXMbIHOhW1Krg8ov3WqZ4pANIGgTIm51j0TRjU8zV7pt
gKEEpyeunSQyX9dYXTLdAJWFx00D75MYcVH/rrvSBlA7KRIQ10XiXh3pGzTe
DVAiKkK78IBEbzk5cmhKGuw0Lk6UdlP8f7f+atAdaeC6dh2beii+RL/J9T4l
DVleAYwnDyn/EHt49LqLNKTJv1334RGJei2z8YSyNGzrkLo0+5jEkf1Cy5i/
peD9ys0vVjyh+PQuxuRKlxRsa8An4n0k/j1rFM3KlAKrLOtY1X5KLzlPRdkB
UuDh6/HZZIDE7N8xrPItUvC1P0OA/pTEEjZHtOtaKdiYveK7xyA1XxNXv7m9
XQ/T+xtPBz0jMbiQPV9RtR7Efne9iX5OYtPW/dPO8evBYASmk4ZIbE99vZFw
Xg83nmjeyntB4rOXAt9zNq2Hmz7XjSpeUvOw649K43+SQDd88F/zK0qfraON
Sv2SwPqQFvxomMSBs83BvsWS4LsgKz/8mpqHD/aofDsiCUv54lIm31B+3t9h
3c2QhMDSzobfbyl/MupVmpGXhB4Wx2Xu9yT+/Biq4f9HArjOWKDwCIkZHuVN
yk8k4PVAbqbsB2p+XtpmZFAsARPF8hUaoySqU1N+UoQEnD/yMXrLGNXf0Jxk
HVICBNpmV9t+JLHc/LGxzCYJODruQ7I/UfNTbmmwM4cE1LqZO3mNU3n7n27O
8yFxOBJZILxvgsQnnxrVLleKw47q9MT/Jkn0En5/tvKkOLQ7qXfETZH4eXmc
Go+3OEy3H6k995lEt3P3jhYbicNXetLOjGkqH0wEP58WFIc624iegi8k7mau
+XZzah2s+kd8K/9K4vf6lAW5e+vgeJ18361vVH5KNx57nrsOCuqXBbZ+J/Hu
p4F/j8PWQYXlv84HMyR+c3MeXUmug+dpysP9P6j/Bzdnyk+orwPpkZTrr35S
fk2L6rfhWQe7vOhbRmdJNOpa6LX7IAb+uC/h8y8SbS1TZc81i0HDtb9nfs5R
58lIthTIEoPBB0KMxd8U/9O96gYPiwF3a8tjzj8kVtIT51+wxCCyXHD16gUS
/fe2npHSEAOra1LLBRdJLI649TVvlRjYPflev+4v9X9uu/VVr0+iwNa+rLbh
H3W/JFcjzw5R4B022qGwhI3f6yaVsvNFYdmrXlvVpWwU+rfsj1C0KGTqhcxo
cbBxZXKdwYMdoiAzpedqsIyNbtJKfneMRaF9USFyCycbeXf+J/BpnSik+Dh7
mC5nY9vV/rv0ORGIEXm5aMnFxgW/XVzfB0XAZ3mLix03Gx882b7r0U0R+Ckl
dpC2go2RYW+DPqSKQL/9D1sWDxtP/BCu0QkRgdgQ39fslWzcniDefIcQgYDQ
o5ouq9i47clS2aM6IvBa2w63r2ajzdn+fSGCIiAQ/WaNxxo2xlic1C2cEQY5
XYcMr7VsvCe8mmfVgDBIbCh8v5OXjflHtaNKaoRhjO/nuC8fG6WkmzYdTROG
7Y8ZN/z42Shz2aUw/rAw4Ib72rsF2MiOSI9qdxKGre0BIXsE2XhmZII03CwM
n0PtQwKE2Hgq+0bDW3FheDITrr1XmI26M+sZjQtC4DLFfWOvCIVfgcPVh6+F
4B0/58ReUTa+7dbeyd8qBNV80SN7xdjYM5G17kSBEHAnn8nau46Nhs81dmsl
CAGngZHAXnE2cnUHfFm9Wwha8zOsAyTY2O552U7cXgjMg+4Y75FkY1/pj3Uu
GkIQa1Ax7b+ewhNdF+8LCMGuMyc8/aTY+IudlrZ7VhC6/pLJvtJslHyud8zo
hSD8J64Qs3MDG1efTQ8wbhIEXb/Vml4ybNy3+eV0QL4gVPiL5bjLsnHXg+nK
7gRBSMtx7XbbyEbtYzEurgGCEHts5JazHBvt9LhPizIEgef83Z1seTaK7L85
xaEnCLVGqx4zFdgo2hgjLylOrU8/+O2gyMZjX6SHvf8JQISo4AdbJTaaOy5p
GPwgAHFSP85aKrMReWkBoQ8EIGFX5C9UYeMq4nOqRYUATNLaNmzZxMaGe2Ej
JukCIKjTy2OgykaOPguOnUcFwHlPXZWWGnXe38Slam8B4Lc5LaGqzsaiLR5e
GrYCkCzhYqGgQfU37PGfpxoCoKyprbZBk40uvQ3ixSICoPRQYXCdFhs9BT7v
zV/kh1d61iCozUZr1b7LnR/4Iflqgf9qHTbuzTyxW6SHH1J32rOW67Lx+uun
Ieeq+UEni7mwSNX75xUOaWTxQ1Pc3V2zemz0mDon+TuWH+Ltq5Kn9dnIr92x
fnIPPwxvUI8YM6D67SCnupzgBykla+XXhmy8aF/yx8qYHwrj16Q/3czGdOfP
WLGRH3qdk+/2GLHR11y9ElfzA0/j+8q7xmy8I2nOMfeDDxq6+L3qt7BRsCt3
4ukwH7ifV39SYcJGn2yWzIt7fBCgYMtRvJWNzDkOd84KPvBPDv6RDWxs+fzF
mczgg5EXt4rPIxsH3k0/6Irlg0NcqpInTNlorL9nn89ePmgRfM2MMGPj4x8e
8xsd+SDk77DNAXOKb5GeqiuQD7Y1GS/1s6DwMTnbxKfCB2usuY+4WbLRwfXC
XhMhPkg8wailW7Hx+fjRUYlFXri5X7Ha3JqNZc05Epx9vHDgXVawgQ3FhybL
We1iXuhqb/ymYsvGlAHDb8VHeeHRXLaOlB0bN71nnvRm8UKRi60B/zY28lgf
2eKtxAsJzX0Ly+yp94eVn7zydy3U/7U5NkvVpy9PfVV/uhZyP955+H8U13c8
lW8bAHA7IzMpUYpKSsoIRdd5zKJBdM4p+akQGaEh0kSKlD1DZpIoMzNF9t5b
9qbsPd7r/fP7edb93OMaIxfIxEEF9dmVLxykT+oKbe0XycRAbjUPqzMH6epA
c2ylFpkwUwuvv6bHQdJx+SCbp437+WLD93+SHCS1sUjXb5fwfBi9Ui1i4SCt
10yFRuiQifW+OtrOXnbSf//e3/fWxfnJK7eVzmYn3Vz/ttXpMsYn9eeHKnzY
SXu+kG7fI5MJi7m5qCgLdlLhx6uvDClk4oHKQessVXZSWAC7qQ6VTKS70Ozk
3MNO4haxYFW+QibSft8Ui17cSoqecLSRvEomrMP5jtvWbSXNe90M3quH8UCx
Nevll62kos/8LpzXyMSwhCa5zmUraboyS3oD3W2+5K13YyvJ/u2ljxP6ZGIB
yDR7FbaS7B5OtbX/h/FAK0NyH99W0rHtsXWlBmRibwA1879pNhLtP8e336+T
iTwLLdGmSjbS3Ve+rDE3yMRdzwCe13FsJFG9sXPeN8nEphwt5/2XbKSpAX/t
Z4Z4HkQhJegGGykv7ONOCyMyIVTU6LOoyEb6tHgohmpMJjLlRc568rORxm4e
m1W5RSaCPfTNry+wkibPlDIeNyETHF2vfEwbWEmnuek7BUzJxH3rR3qfklhJ
3vv+2W65jfttvl1/jwcrqbw1pGEG3ftd6ESlBStp1mfnfJcZmSBVvH6epMFK
Uo570F5qjueFsrutXJSVJHDnp3OqBZnILk3p3sXESmKXYp4Os8TnRXolIwZY
SE0qBsKud8jEUxUma73fLKTr47U77llhfjusIqcRxUIquWNdd82aTPRfcjhi
6chCom7V0FKzIRMMdBcnC26wkN4y3PGWuEsmRD7tEbpAsJC2eY0F7rhHJuyO
sxiz7mUhVQ3UGtLcJxPPbQavr2wyk6pkjs2MoCMcVTMEe5hJ177yqtc9wP0u
Yc159xczafaxl0GWLZmIMTDmWIxgJp0pTFaIfEgmYl1a9L46MpNI8a+7XO3w
+o5joQGGzKSV8/tUbezJhByNs8M3FWZSXck7a+ojzKe7Qz4s7Wcm6Up1XgcH
MtGXN5l8l4mZpBkhsP3AYzLRefCDwa6RLaScfdc82Z7g/3A/1pop20IaLPhc
PY1mV1g/tvxlC0n1LV9Dy1Nc/2m1BAmPLSQvp6TQH8/IxIvw3Xd9bLaQ8mJf
HYl+jvnIcObIft0tJPqFT89dX2D8j2p+039iC6neTCT4jiPGu0/PFWt3biH9
Wdxir+OE9YKi6tToKhNJ0MdYUM6ZTAReFKAc72Yi5R88+0rgJZlofvd+T3QB
E0k9Ij99E724Y35FKZaJdGuwO77fBffLvpXQrW+YSHvakm+VvML8G7ktg86K
iZSupz4U/xrjA6PamogOEylNLUHcw5VMqPWK7bWRZSKN352Rv+tGJvQ+zzUP
7WIi3U0VZbv8BuOn2Z2m15uMpI/tetGy7mRC0nGqVmeAkXQ87T0t/1vc7yZ3
np8pYyTRsywcWEVXmtwKvPWVkXTtw2OurncYX83GahJ8GUl5J07l53mQiX85
YT2CjxhJtO8I+QhPMlHR8dUx3YCRpGoQZuvoRSZSVNotHqoykuauX39k6I3v
U7x95fphRlK1qr+Kig/Of8oRWhsuRlJ3zoVGEV/cz0yOe+MWGEiONoFHGPzI
RNjk+btbuhhIhqyOGgPo8TOrX9/9ZiC9OMovUehPJg7QPPM/Fc9AEnewaosO
wPmdONfL7s1AYnvnec45EM9XynWtLfYMpO2bb14aBmH8/yIbdvA6AynwlvVL
pWAycbG2xtVCnYF0Qufcub3vMd9GxNc2HWUgjegcbdtAy3MXS9/azkCimxGR
6ArB+PYi/C7/Oj1J/PtpzZxQjIdRkpozA/QkM2G3o8FhOP+PZ5/+q6Qn8X7n
bX34gUwkX2qp4kqnJw1O/NW4HI7xIUFjlRxGT5qEg86SEWSi5cLx0jwXelLo
3jJnjkgyUXtsdEHTip70g27o3Dja7LWG5gqFnvRIx72jJIpM2BaHulSS6ElX
H5VIxURjPIuMtsw/RE9S64q79CIGz99239+t3PSklz2n5fU/kgld221aPKt0
pF+9fkNysViv3SM13hmgIzEo5upv+4T54XD0zvEqOlKeesH7v+jzpxX63DLw
fnJ6RFkc5reW+4sakXQkUla0VcxnzE+VokJH3OlILT9CGJ7Hk4ntX8L3HrWl
I7klfDG8+oVMjLZ4/da6Tkf6Ud7rKp2A+zdWsNZHg46krHfejj0R949tDceC
NB3pUvDy0WF0RW342Ud76EhvChYTfn1Fe06qC7LQkVa2kueCv2F+WHrR8GeW
lrQjQYjhfhKZaBt0y/z1h5b0u+ZW57lkMqEx8eFXfhkt6ULMiaf7U8jE65e5
33vTaEk2OmFDa2jxE6omeyNoSdTN+J1Nqbh+P1ffP3WnJYVUWm5LTCMTjy5s
3bf8kJak3jrV/DIdvx9FW+RjSEuqVVQz0v9OJo5eLNPVvEhLOsBtnymdQSbi
u5LfC52iJUXdDmxmzSQTSrzmpjwHcXy6yT960Sb7aFyFeWhJZZ0NdzKzyIRq
e0+51gYNyYaDfdgjm0zkzzVvBI/RkBQmzcVu5WA9qMo6S9NCQ6p2WJVRyCUT
/EsbD1/+piGppVeycP8gE0Udfnr7k2hIMoETn4bQWUFMVj2hNKRPO8w4c/PI
xNTyiGOmGw1p/2FtwvsnmRCQPGya8JCGlJD37ZTJL4xnu7n/5RjRkLLz/TdO
5WN94Kc4PqRNQ1IX5HrLWUAm7OOjjh4FGlJhqnh/P5pM6+XqcYSGdNB8mT7z
N9ZrPJ+qWflpSF27X/51L8T497y7PpKJhtT6uT3qehHOfxFrXezIJrweZN0n
XYz56fTdYijchI4YYTOmkv/Hi9ajbBGboJ557HEbuvhYxTe2J5vwY4JETSjF
8TDbz5OubEIW2831Z2UYf+K/xX2S2YQTHRF3LpWTCY/C/vvK3JuQups9TqQC
93P8ATquvxtwyic1YR79ctuBTc6KDaDORT4uqcR6t1Fih3LcBgitDfIGV5EJ
sdAjix9dNuCYwTt782p8/vuH8wpGG/C14mOsQg2ZmKiKKaJV2oBzM4rhW2vx
/rQZruU9G6D05IZhF9pZrLFr7/o6ULj2TCXWkQm3z4c77TvWoeOS89ln9WTC
8KRlLk32OiT1hFlcbCATY/JRxzKD1kH56uOrexoxP8reHv5gtw7vLovx/EVL
FI35p1HWQfB2uv+PJoyf5KHJpRPrwHbw6MDbZjJRxhMbZbF9HRh3f1i/1kIm
5nLpbm+dXwPN1u19h1vxfL67OdPeuAbx3ZHey2iVHakLzWlr8CZDa2tpG/aP
EvcO0/ivQX+PuE5AO5n4VBWlQrFdA5U2dSPjDjKRSFe31Epeg+pdX0hSnWTi
ZhsnravsGpAETYc30bbnlrYZ7ViDEW1XvaouMhEqGTdqtrQKaYcEg9//wfMg
l38qtG0VDnIdjzbtxvxXa/prOXsV9G3q7GV6yMQuSWUZp9BV4PzGvou2F/eD
pp32iWer4Csx86oK7f07sYbnxiq0Xnj7M7iPTGxZY72zS3kVLG6P/r7Vj/0M
q9TAuf2rYN/M5yc5QCZK8pWnY5lWoXxi3/F1tG9aq/aR0RUoX9sRVDqI7wPW
X60VK+B8manSdwjz3TvTta9fVyACVioMhvE8Jiz/TvReAWs62iCxEYxPPkpN
jQ9WoKdf9Pgc+re03D+RKyvwWuSJX94o/r/n2br3CisQusFa5DqG/XPpFYWT
Qiuw/rU3X2ccz4vcz8kNuhU4asHuLjhBJupeqX8eH1oGiknI3iH0WumRY5vl
y6BZG+T0bZJMHAvYrXTy2zK8bOJJtv+L8UtMITLYdxlEw/kSlP6RCarTNp69
9stAo5t8n3WKTPg7xVAq9Zfh9bapLQ1oj+16Uh+UlqF3s/t2yDSupy67mf/B
ZeiS9ggwmsF65zP9z2S2ZVgu2eJ9ZJZMDNH9XZqZWoIbdVevzKJbpoc7rjQv
wcRN74nsOawv/jw82p+zBKKuORec5jE+y7qlekcuwTmtwccaC2TifYCtjPHr
JVD5KWDHtYj1OuPKQ707S5DYaUFqQf/cp6D8QHcJWuP6GsOWsN6k/v4v+eQS
lO57J2e8TCau7HLy5t67BDLK9qaHV7Cf3VXx0Y9pCdxok42n0H1OZKNTk4sw
rqt67Psq1geSCr50jYsgdZhU8ngNvbS4MZG9CFN3v4orrZMJ/Y7bNsuRi2C1
Pfw60waOV7siWdRtEb6t7r5RgfZ1yn1nZ7MI1szyEl6bZAKC5GtGqIuwX3Cl
7DINhXg/H6z0mLQIdLx3pflpKUS0S1CShOgiLJZ9Nu9Ce9JpjNBxLsJX3mTr
SDoKwUsIpi8uLIB3ia/yLXoKoWD3p39r9wKUpRj0H2KgEPG+35WUSxbgdPQe
nQm0ldOB0MBvC+Bn2OPxjZFCkJwY87cGLYBcRlLwPSYKIWPr9izyxQJcMg69
d2ILhZiUVowmmy1AjVgS/xL6cN/m+iGdBbhRuOSRzUwhqlXZDQQUFsBh0qn+
CQuFOMs/6yO+fwEo164NACuFMLbyt9RnX4CZXx6FNGwUwmFDPCd+YR54q8Xu
F6A33qhr7eiZB41jJ6ect1IIi5MFy5Fl8zD0rkxBjZ1CvJ6ud9dMnQdmr2Ey
EweFWMpdb+YKm4eA1nAoQUse4k+cezUPyls2519z4v/GnO+Zt5kHt0zuJ2e5
KMTtCU4V3mvzkOoyUMvMTSHKTA7HaanNQxPDy7lSdIhHSt+nY/NQX7o25MpD
IR5eZS8W3DUP125eizu7jULoRkwe+MowD9N6CfLMvPg/brrN1/7NQT+sBZag
xWbdvxxonwMdX2rxq+0UIqPnmANb0Rwc7yj/rcZHIU4Oi+xgT5oDIsDQi2EH
rmdoIPVwyBzsUjoi/hsdsIWR2+jVHIiRJQMdd+L6cB3nz7g7BwlnHetI/BTi
6ewB9YP/zUGGh2jHOtoqTdEq6ewcyAQeT8vZRSFqfXhuk2XmYLA6Tv+RAIXI
ff6OdfveOTAKD22UFaQQH/3axf+xzYGQ9U7BOTThfie2f3EWjCIPSSfvphBu
sjRaM/2zcDmgjd9qD4XoXvPe2FU7C1PxcrWHhXD8uqbv/sudBe6TWpRhtNVJ
lsasuFmwDhRPiN6L+zFD9csx/1kI5e+su76PQmjpH57Ic5wFVi7zEgFhnM9c
dhtTq1lgLu1724K+NfuSS+zaLBS56wj7iuD877/9if7sLFyKKnp9cT+FUNmo
5ViUmYUQrbM/WA5QsJ/etY9eeBYeNA4VFKKpx7ozRTlnwcsqMej5QZy/06tJ
xmsz8OpKHJwSpRDMVm4DWaMzUFfWnzaH/jbZLyHaMgO1CxarXw9RCJegaIuE
whko4brAYyZGIeadwh9qpMxAn5rvsvBhCnHm5cSRjfAZkMrXTO5Er+d3mpa/
m4Hk+OcnA45QCGHFTaavj2eAEAUfLXEK4awnNBRnNgNfrvjkMB+lEG0Oqn3Z
1BmI/c81Pf//fp7c2q+G47kk/sJBgkIcuTkQKyIzA5kX3ghIH6MQ53L9DzsI
z0C9ydfX42hNk0ylYa4ZcP4WUxh9nELc27AvN9+chj1yj+qvSVKICsfT0Qx/
p6GfRT55mxSFeNwdE5/WOQ10kpM3KtAMHq9+OlRMQ2hKTK+TNIX4b9/ML0r2
NPzyNpc+JUMhenslPM5+noZ71ZqUafQO4xwm7aBpiL11STPuBH5/3wXWO6+n
QeXSG87rshRihavWPvzhNBxwpY3dLkch+FVMpIZvTYPgRgF7JXrHY9MdquRp
mIxuV3eSpxD5FTeYv6tOg67p5UvyJylEvzTvkKLMNNBIKx79i85RsPduFZmG
D3/D2qNPUQgp34xx123TUPPM5epVBQrRnnS8+QL9NEgUbXzmUMT1u2srJTo7
BVoR2yt/o6OzNPt4+6egYLzpp/1pCtHDG1fC1zAFPC/OuRwFCtF0NaNQ/PcU
FEk5CfahF8815lBSp8Cg2cUlgEQh1ElvPf2i0acMf2kSuP9zw4SHfKdA7YhI
1QZa7eAS9dzLKfC61/glRYlCmBnk8BQ+mIK8Zkd9E2UKkWYpJ6t9awouCMh1
86tQiKoDEx//kafgBw2NTBWavcFVLUp9CjxVR/ReqGJ8ax9fMpWbgrORq7rS
ahTC1Vw4hjg0BTbVakJD6Io9t4+I80+B74v63CB1jF/fDt4/zDoFSmaJ4ufO
UIjVE+M/Hy78Ax65Pqt19ECEdOKP1n8Q7f/E+dtZCiGUy2ovlvMPgo66mt/U
wHhw6utYVtg/CIvh2r9Nk0I0F6TVWL34B6Zh+5IK0Xka7DNnjP5BekYxx8Nz
GE/vbQiqqf+Di15shOh5jHf/DgiaiP0DpvxVlVZ0VpddTvzWf5DbE7XL7QKF
ED0KJTxTf+Ga89bCkxcpRN/mjq0fGv5Cx0lVYgw9wLlMOZ/xF5R9yJ7vtSiE
I6+Y7e6QvxCz43yypjbmJzEVGe7nf+GAjnTsCrr8xAlDUaO/sFzMZxV/Cb9P
JVVdP/MXjJdoWfR0KESJ5qxK9pG/kHuLxo5Fl0LcbZX2l+X6C2buuzMz0R8J
Ga/GuUkY6jOuNL1MIfw+2zH4tU1CQV9vKh8Zz7NHbf6DvEkI3wi3KkKnSdwI
ehg9CSc+xa/dp1CIaZqAK8Guk6CjyW4gTMXzLHKsofPOJHToNPjUootqT7QR
upNQfog55NkVjP8NNIpF8pMgI5nxUPwqhfi3KlVltmcSVKvHD7SjHQKzDSQY
JkHpenLcaz08T8O1BTxjE/CG2LYpc41CBAUvV/DVTsD7CkGxPjRZhe7Cqe8T
sIXadtBTH9e7nZb/aegEvJS9vKTwH4UwlLlC3+00AT3ZQWEj6LCnid3XzSaA
RSqFz9+AQtTnTjtuak0A2/AXI6XrFGKXln7eD9kJ4Bb2fjmJpty2MHu/ewJM
Dt15FHyDQjD69VP9GSbgoeI5ZbWbWD/I1Rh8HR+HqjDZ7il0OM8z3cH6cRBw
O6Udaojnr+Ql26nscZCSN/Q/Y0Qhhq7l6idEjgNTX+bXGfSen0q7Fd3GISVb
IzTMGM/bJVuRUZtxeDArZHD2FoW4fGdFLfXKOCRlq8/NoPPGvl97T4zDtEKZ
QZgJhchMrFf4cGgcRsJTws6YUoi5oxk/8rjGwXorR/I02oaOM2t1aQxexwwF
hdymEHZ3ihjJvWOg73qGrGaG8XyU8Ul52RgoNykM/UUzZSjMXUsZg6yP1eeC
zDF+mXOfYQkZA0tutldKFpi/ntlcqHceA6mja35j6KY/L3q+W44BB1uiva8l
5rvncW3fyXg9+5Ck4h2sj8be8NTDGKyrO+QNoBmbmG8xH0JnJ+x9Z0UhalJI
X65yj8E/wQrqCWsK8UbD7WfRyigU2PQYdaEFzjx+cn5gFPwzFlVdbCjEi5ah
3MmqUcj8J7AqfhfPl0Lrtc8Zo1jPXXnViHa8GSDzPHIUJIQyhh7fw/jwOErY
2n0U9jGqCorcpxBbQzNoH9mOQmwWi2g5+uz58sTQ66PAdXTblrsPML6LMdO3
a4zC6HmL3B22FOKYY0vXcZlRmKbffSYP3TDavCtyzygInZL+ZPwQ67f+zoDD
LKMQ3ZjZyWqH5892UaJqdgQG0jOHk9DUMotfrn9G4OWP06UUewrRVZ1+6L+y
ETAo1Xm2hl5pfa2mmTYCbkl0rFGPsB4glc9phY8A5cIVizMOFOIXTQiv1ZsR
0L1vEDWB5je64BxjOwLn5oS+eT/G+izITGj2xgioh3/yln2C9cPNhJKr50fw
vNBodqCfJjNda5UbgbBImdbnT3F/Xg7LtBIZAVU3LcX9zyjEsm/pT0FOHF/O
tYel6KTObdp9K8MQvWz0yvI5hcg2Oa3xc2gYDtPdt+R6gfmy84R7av0w9Hv5
HkpDs9HvXcjLG4YOg9psqiOF2Gukbd4bPwzGwjIiq+jwmfOluwKHgdez7OYH
J5y/vMopc+dhKCKHPFRyxnolMKOwznoYAven3RxAH806cEBLfxhmYveIvH5J
ISIfX5/tOzsMLi6D2WIuFOLUWifXuxPDoGayTawSfb9S7foF4WG4O5Fyx+oV
fi/c5pcI5zB4Z1a7cr2mEA+WDfm41obA7vZdhxS0TJe2Cs/oEBCBH5Uvu2J9
8DRU7HDzEOh22fbOo80mmr5Qfw+Bce0EJdCNQoxVZie8TxqC+/Tbo+XfUIhB
elnO2bAhqGZaLmpDPze//v2G+xBw347+6eBOIX68eOzSbz8EB1P2eAm8pRC/
965ef2wyBGfu2MrloqOkHosdujwEG3tS0vXfUYiUG4VFo0pDcECzm3Ud7VRZ
vvPXsSEYsdoiF+aB9U1hItOX3UNQxHri1GlPzDf2Gffj2YbgbdA93i50Wpq+
at7yIBh6lRc98aIQtD6K/w0ND8JP0zMXBb0phL703mjh5kGw9p5NzEHferyy
cq9wEPyftg3o+VCId0XDGi0pgxAfTD+7jD4fftRWK3IQnmg/aQ3ypRAdjqcM
OzwHQYr1or+cH57/tx8XHJ4NwjlxZ7Fm9DxI7JS4Mwjh/Af9H/hTiGsnchPm
rg2CgZRSK08A1gv9Bu+rNQeBt/HPTBKaqn2hJOfkIMReZRm8GIjxsHGQP/fQ
IFAEKr5OoImWRPuaHYOQbyWh/SYIx+92qXyeaRB6Y0+XiQbj+f0UPS+xMAAc
vPS7itBfZMJ6HQYHYJ3eTdnwPdYf8J9tW+MA/M5vU95ESwYeCtIsHIBG/81d
oSHYb7w3k6xOHQCGYoYK+VAK0Tr67ZBx9AC4+s/qNP3fkkm3tvoOwIJqc8rd
MAohPqJSW+w0AGd4MsbYP1CIg5xm2r73BqBJPmLlM7p0Uan6ruEAXJ8O6VML
pxBeDNulDHUGgPleWlQvOtvyvLGx8gBQ/86eehqB+W7T9oK91ADIBxp/2RmJ
+XBMuTlMeAA23nPNpaJvP3o93MgzAIYH6LZrRVGI6z2nzHfTD4DLdRWOMfSR
jYdn7Gb7Ycr6T/fLaKyPhO1v9/X3g59Dl5tQDPa/zaHfDRr7oSJCc2s2evXD
LYGJwn64Rnvc9PJHCmFa8uDFm/R+uJcZ+P4vekzUo+ZkbD986XaPdY2lEPKT
ATPLAf2w1YPPXfgT7rcb/g3lr/uBpVXpbC76bkqSfoJ9PzjW7PhDjsPz+fO4
/QezfvjtHHX+H/r7n6dckXr94E474ev6Gd//aS9X2rl+YNTdSN0Xj/3Iz/yb
LYr9UPW8PyEbnRMpNsUq0Q9/3358pvsFv29BxF4U6oehJxfFJtDrsezWUVz9
EKM1kvAygUKM7Mw8wUTXD250T1l2J1KI7W9cBh/N9oGZFx8pHW3s3262PtAH
76bzLlz4ivn7wamvXs19kCTw4sQgWrNS/YN0aR8w0hkvPPmG8fTJzwNDWX0g
5f/AizeJQmwxdzoe96UPLv/OoU9A8+m4xz8K6wMaexVtlWQK8dVv9rmeZx8o
h25/2I6OZJwJ1XTsgzA+Rdu7KVif5rRPatzvA46KXxeYUzHfdu+5fuVWH2wN
Sdz8gN7y9HyXLbUPXt3a6n4iDeOFDgc5SqMPRpiG/1Wg86KOpHYp9AH/1TMS
hulYn9O7DohK9IGDtJz6EppDWqT5xd4+GDf/JefxnUKsDey0HeHpg7K6Cbr9
GRjfgiK+GjD2waRc8acs9H1Tdpv+xV5INqcc1MqkEHqdVbEPx3phUubTswG0
dYEFsbOrF5YMCpIeZVGIOyvuh0treuHL1+Rcjmxcvwt/dV4V9MKN4WdR0WhN
lTufdNJ7YaZM2lA+B9dnen370bheyONtX61E87Z8e7s9pBc+Oj+2vplLIQTj
E5bZPHqBrXbfj3n0eSn5c1yOvdCW1Dzg9gPHL5BkLfygF560Rw/tzsP4W+1O
VjbtheENn4JkdKmS/ri1Xi/4VCXaq/3E+N5UIfTlQi88m11nbkNbin7onSV6
QVLg3X3LX1i/jn4T0pTphZwJ48xNdGj2QmmiaC+ksnu2+ORTiMS1F5V7BHrh
1L7tdQcKMF4l2vKHcfTCagnNx0x09mne8EN0vSAecU333G8KkWqedj5/vgfe
qR3r7ELHbS/mNh3tAfNLLiSbQoxnu+u6+Lt6IFTP9CldEa6vnG1EW20PuM7/
8fdDL5SYacQW9oBw2rzrwWIKwfnzaenzzB4YP5BOyUQPWgWymyT0wFzLwU2N
EgoxbprGfDWiBzovX3bqQC/pjH6+4tcDjfvP9FiWYv1UebPX2BW/V8XMv4GW
On0j/OmTHnCpjxL3LMP+Kft0Y5RNDzxI2yOwtxz3b4eZTaNxD3RPuwwkoV8F
mxvzXO2BWqY+V6UKHP+Rzgj9Cz0wYKnIXI9267bhS1XqgQshHwwNKynE55Wp
9O2yPVDHxBM0g/b1PWXz8nAPVO2LiHOqohAPbZRkN/f0gIy+jh9PNYXgGeBY
dtnWA14iUtei0LJf8j/vZO4B2v6z65I1mC/8BO5bLXcDQR/hkI82b7WX/t3X
DeFjRIN2LYW4+pRqd6yyG1jWZbb0oLd+DNuXmt4N9KEufNZ12I/N6G2/GN4N
iQcVaTfQfzRKT9C4dUP+8s2St/VYL7ufMSm71w3+1jRmAg1Yj5CN3nzW7wbB
nr1Dn9G0+dUuEerdMBRRCfKN2P/tv6X49Xg37GVkv1+MZq0R86nfhc//N+50
uYlCSFSfsWBn7IZvSzZWfejUeO4Eg39/wE740wmbZqwvj9CeLG77g/VLYOs6
2npnxoJK4R+4oq5JdW/B+VxeKWv5+gdiK8uSd7ZSiNed2YGOwX+AY2XPyEf0
f3xsakov/0Aeh+6KVBuuP9PBDD7rP+B21nrkJ7q506KBVu8PDPY9STnfjvXg
VcPndGp/YJzP5Uob+m9AWsTO439AT8C7/VYHhdApl9qtKvAHAvbHy8+gN9nq
218y/YHPxm33nnVivhBI+Nk+3QWqbIfcWLuw3j60mazW1QU/1cIfB6CT/Y4G
FZV2wU7SWU3hP7geP39c0UvrgiUh8flEdHT51Xb6iC74xnH5ycluCpFhVENf
4N4F8sfKugvR4284c/3sukAu2k9Iu4dCXNCXGHts1AWrbj8VOtAerYa2dlpd
8JxGV8akF+PJVya11wpdcHvfFZZp9Df6AOKLaBewMrZmP+6jEC+Jb1r927rg
Vn7HWaZ+jK+tPHrHaLrgoLllqhdami/6jOdEJ3zm8l3ZNYD1+KARDX1bJyz/
vrLnI3oswsHyTVEn1HoV7zk2iPVl+9EHB1I6IchxcDUT/UxscLPhQydYfshL
Vx7C7y0dWvJ374Sdk3rnK9FOWlFqFvadwH/390/yMK5n1K463VudEHGElqsb
TRf+2FlLpxO8BHafvj2C9dRytZoBqRNenN57Zhotqwi0L8Q7Idt9m4TDKO4/
f57wNP5OgI3NaboxjG8xacxrTJ2Q/+avjzva5mKCKGWuA77uH+HiHcd661XE
YEFvBxz8MW8Rio4Upoor13QArcremP0TOP74tMGG3A6ojrLJSkB7iOau2sV3
QHPxvy8yk9iPLXhckQjqgF2BsY9z0aMBlkMLLh1weTnskOpfCmH7PMWz7n4H
LNX+SalAd090QN7NDpDZvLtL9x+FuJnu+CdXqwNmDG9cb0eX7dK7WnW6A1pb
UxxvTmF8D5N//+9IB5xVuOc4gvauYn8rsqsDrht+MrCephBV+4b5zZg7YEXk
Gv8C+l7JX4lfC+2QqhuQ/GQG+x87i++HBtuht+CmKP0s9pPnf4VENbRDGFHs
4Ibu9LUsP1rQDnnBlV845ygEfQybRHlSO3QEPc32R/+XcjnFLrwdzjP1xQrM
UwijT7tUZD3a4Ugc3d1I9Ou5c5WMT9vhsvLITtEF7FfMZ04OWbTDrYCQDwno
vezS9i167fDL6ACd1CL2T38v3G/TaAc3Uw+VDPR+mg87JuTbIV6/21BxCe//
G3SJ81A71K3uvZGPnp6tZlfZ0Q53V68pqC9TiIm0MfnXTO1QyBk8V46u2Zb8
s2O+DcrHety1VihEASutJzHYBpqKirSN6AjnBt/0xjZoSE69fGUV+4njCjmn
CtsgZ0HrVSf6ibHxTE1qG4ik8QfcWKMQJRN+B22j22DWi//lAHpm9IjaYd82
6Ja8on17Hfvjz5EK/5zawPjkn5VxdPrz14u/77VBxZk0Z+sNCvEx8rVJnGEb
iK72jc2gnTaNH4bqtMHVf/eOP9zEeldolTdCuQ048iwvL6OXF04fT5Vqg/yN
VsoTGirxu/Tk9ybhNshS/yW3iZZY5/Hfsq0N2MWOLDrSojcZc87St0GUrLA/
Ax2VKN1hyhc82woSG4ncr9FcmlH+S/2tcGJriyULPZUwPqYgatrYCuzjH2Pd
0b0NlVkDha3QJSzyk52BSmzzZVG8m94KYSep3z3RPXPZoVtjW2FnquZbbkYq
8e1Nfvn3gFaY4GJS8kUXVfKmW79uhTf13o28THj/YoGmnH0ryNsuqAegt4xP
ObCbtQLHA8WgHVuohD9ju8zM1VZYO2NZGoR+xFhrOqjZCkWmHi38zFQibfAU
/bBCKzCc/VL0Hs38I2hhQbwVDl+r8BFgoRJ9oU8lt+9phRfcixCKtrfxjVbi
bIWDbbLlgqxUQqgzWPEJTSvw7vGVCUO3CppMFE63gIAm77PdbFSCY6QvSqC/
BYYLC2LD0B7nuLRfNLbA2mzs191bqUTyO/qBmaIWyD5V5h+GzmUfvng/owX0
VyT1d7NTifv7V17Qfm6BRe9R2jD0HwZv87D3LfDMYOmVIAeVUAvjXVN/2wL5
2SbjIej/7OkObjxtAYtNxWMCnFQi9sNEa4F1C2xxdtZ5j960e8Tof7MF1oOV
yfxcVMI00Sj0gW4L+Ac4yQWhF1gdPG6qtcBC6bllPm68/2Z45TW5FhB9Hvve
H21uUX7GSKwFOBlDBHh5qIRiPOO0nUAL2MVIPvFBX7honRXM3gLMH+/lcm2j
Esd3nPQp3WwGrfMmnR7o83JxlgwzzZDbxdu5lZdK7JXbfurCQDNEvH+V8wad
0zo+HtXcDJIFvx2Yt+P/rMbfZyxrhjfejfyv0JrPBwoe5DRDvEp+ED0flSgT
O10xldgMttw+iy/Qum6Wzx5FNEO6pJbsBnqyTbGaw7cZBNtoyI93UInE0TcJ
SS7NoHTqm+4S+u66Gtt1+2aIcTGUst1JJX6lW3fyWzRDwqjw9DS6flaAp/e/
Zvjss+RpxU8lqvJsPqRpN0Nj/DjHOPqAWOx9P5Vm0NZjsDLdRSWOyjK9fCHb
DIdLNBP70dU/J/LtxZpBb3tJ5XUBKnFHv0ToqWAz/DZxrOxAL6pu93rH2QzS
HY4JVEEqIaBgyhhP1wy3vGotG9BfrK/fq59vAtooW3at3VTioFlyGdNoE4SK
PfIoR98Z27eh3tkE2dD/T20PlQhve0XnW9MEFQs5kvloIdGSsrGCJpC8xXZZ
UYhK5Ke1q1/83gQKIW2UDPS+0+WWPz43gVicxCmpvVRit8I3CfmwJjgSzLOR
gH5Sl/o8z6sJjB69ixLdRyWyUnh0tV82wcClT6JR6AXmHaGTdk2QKnb7naAw
ldhuIHgxwKIJShlbGwLQC84e+prXm4B9dGOFS4RKdD8ZzWbRbYKbjQN07mhG
4yz9RvUmCCz2HmfYTyWA8v5E/KkmsMtlT3+GbtGTP+ku0QQ/km5cX0J7n9e6
ZifcBAKhPmN3D1CJHwXxnlZ8TXDK9gtlHP1y5UC5DSvOx/HUaOODVELr15eN
pxuNIJmfXNeFvnxVdl/ATCNI7PjWQxGlEup3ag5kDTWC/L7U2hr04SlPmuH2
RqipKIo8e4hKXNwa8VGophEsaf/p5qNvbZVjMfrdCE7xssMnxahEgVqIUHJG
IzxPjLmWgs6hE+5iSWiEir9E8uHD+L47x2TvRDRCufa2kSg09yNZoQ6/RuhI
FaEROEIlDGsy3+q6NcK1hUfLPuihTPX7zU8bIXpudyOrOJU4y/K8xOheI7C6
7fByQpNYOZ+tmjTCoLvV0RV0m0mKe9i1RnjdcDjh7lEqMconPaih3QjKMpe3
jqL9Nc2e06g1wu0XMxduSFAJWoqCVv7JRjjnyn63BS0UFqbxVqIRTu9KtL14
jEqEPPcxuinSCD50bdeK0GOqh32InY0QzhYsonicSjxgdi4XY2+EnPW5yhR0
/8dS2t10jUCEz1HFJKnEu48yR3ctNoB7WnhhOHrtEIfyvokGWN9c5+GTohLB
LZ9PSPU2wIrSDpW36PsVZuvnmxtgXH72Mp00lRB+9sPjbkUDQGTwWXt0Zfq+
7vBfDXD7BM+ev2j1e3sHWtIboD/RuMlIhkrotGv78n9pgGP5QVZtMv//HrXP
OKIBGkW+j148gfMdMlCc5d8Ahq6F6oXoLP0M2Z3uDXA3vMLlpCyVOGT3XvTF
iwaI2NEQ+xV9J++W57RtA7wP6/ssIkclbvxcN7K0aADuTlrPIHR8om7I1I0G
+P1YnsIuj/Nz6daRZ5QGsBfx2HRELywqsm4/3wD09qzuC+gT/00fTVdqAGXB
9CXzk1SCP/zjWwO5BtiX7H+2G50s5ibIfbQBAptSHXRPUYkrsS0NlcIN8Png
Ds8S9POx1jjvnQ1gRipxUVDA/DHU432dowEWMysMvqGH/bRcZBkawPmw+C4R
RSqxOuL1iG+lHjTFpjIC0M/zBG9t/quHkLNC8qyncX+WPoTpwXpo5M9//xQ9
5SixNt5RD0biXd1T6LZd3X7/6uqhlP3xFmPA/GJ+bHO1pB78NKK4W9BVnXWS
3Hn1YGGmt6FBohKRxi9FjqXVA918fFUu+o4ZVwU5vh5E7oU8P0ZQiauZmkIu
EfUQbyzNG4UWebBtx4+AenC96ODOq4Tni5Hyef1tPRR8sxt8hTZnZalSd66H
e0zSwstou7MSj4Ie1UNZdaqShTKVuB5SHzNjXQ9szrSqXehXQ+xnyCb1EBAi
IqalgvuTkZ76S78eOj32Tf9C++d2V0jr1sPtOrpQKVWsN+I7Q79p1ENXU7VY
DLpI9nS+NFEPC1vfvd+uRiWkX2sd/yWL4xtU/fsKnWVp2Xv5aD28qFzfv4TO
pCxWTIvUw6D4TzBTx3pGxWA4YFc9tFl7KbSj36fyH1HlrofgNXuBc2dwPIEJ
Hstb6uGp/Is/Oehs1RiWjI06WH6V+FL8LJXgMwnyfTJfB2EazBxh6HOTh/dr
TtQBX0+gA7sGlWBhZE4V6q8DiTij8qfoarohufW2Oqhev7c+iR664hLfV1sH
a6eqthloUgkH1yS62pI66Mp4xF6NztimKF+UVwfp5c/HTp+jEmw2TCoF6XUw
WjIUn4i+v7S4qyQBn6f9fnH3eSox0E2X2RBdB75lc01v0fkiIjwj7+vA9k48
sYa2emawj8GnDtxO/fGwuEAlpq8Wdom61UHr48Bf7ejPBXdIui/qwNOhq0nj
IpUQ1HsKr+zw/U8zqjPRjRpCDb+s8P0V4l9EtagERdZtns6kDsZiVS0C0Iek
VsLO/1cHuZeYOBm1qcR4UnZh2GW8zvYo4D76rYOg4cK5Oni0LYa2D+3ywcGK
olIHfjEe2tqXcP1MT/b9OFUH75ZJznlouFCcLi5VB52aP4PFdTA/jQf2RonV
gXDNNr/36GdTRw327quDgzmq95h18bzyce//uLMOWpSuyjxER3M3HJHkqoOL
flfa+9GRrhxWhVvqoKpXw/jSZSpBZjTtN9ishV9Umfo89K4x15c0i7WQs09o
vziZSjjeEtP8/LcWnptx6wWjr5swHb06VAuLFJ4HTBSsTzyHDnD9qYWTXGL3
7qM3jwYfrW6qBdcs/cs96DNiC4q+VbVw2TZt1wUqlUhY7Tp/vagW5I3lirLQ
aTEnKVI/amE9ZkL34BWMf2Erl7am10LI5Y5iH3RRza6Tkwm1IOfBumcT7eES
ytAUUwsHLByvWlzFet/wTeLv0FoYpTvzqAXtQF0Uz/KrBVkLw6cqenj+/Tce
p7+thamM9lvf0Bwvf/tmvqyFw6vfpQSu4X7KuHun4AlabaP/FfpHryJdw4Na
MInJeDSDpqu6cW7MshZeHxib/U+fSsid36fMfKsWzBpCdcrQ5lLl3eL/1QJ/
RrO/zH9UIuzMt91XyLXQ1vLhRzh6O4jPu12ohT0Ka2WsBliffYq5XqBWCz4D
89m26I/jzhRaqIVtzT5ePWgThdMN6rK1kM7ZrnnuOpWodT1X4yNRC/me9aPp
6KePJVUHD9ZCho7znb03sF4weXQEhGrhgu5s0xu0PKQ/C9tRCzZvxETm0Yvv
nsnRc9WC2j9x8vWb2F9YPdSyZq6FQ3YMlmXol4/UfvXS1MLX7Rmm0oZUItVV
bkv6TA3E5p47G4YOj7p5MLW/Bvj0y9i3GOF8cr2u+9FYA0SfbKYNmkKVWWss
qoFwhZAz7egjEQzvl77XwKjOeo6KMcaDqMgPh+JqgJPbeHsimtf797pxcA3A
f826fLfwf5glvyS+qYE/gtfsnqMXl/Pe0z2pAX/p5ecjaNNg7V9Gd2pAzTnj
ziUTPA+aLZx1BjXAMRFKZKMT3+o81dSugQvnk5aETanE/FjNWo1SDXx4seTv
jq4ZMne6KV0DHUZPds79//rQebrN/TWwp0b5hf5tjA/7E23i+GogP1inqhA9
EVyb/x9zDegHp2yKm1GJm39ZxvasVEN5pNkOf7SkSVbX+Hg1HHB5xruOjqg5
713Yhde3LS0Ym2O9c5e0HFdTDVTBrrxKtMESP2twfjUkWshYylhgf2Z6L9Mv
tRr+VTJshqCb6CaWQj5WgzML2Y7ekkpoqMj9+hpYDbyjR5rM0S6/uOmr3KrB
S9JrZz2aWVj9+8LjahD75Kp08g6VcGVPqD5iVQ1XtgpqR6CHth9SsrxRDW37
LqlusaISp+K/0GXqVENSrMQeK/QiwwlmTjUc/5Wcrka0mECN+l25aiibXndS
sMZ+xN079Y9YNdw/us4ehRb3jFChClaD8u+fz5htqITbkPhEO0c1hJmdb7JC
B1TcjzKjrQbpps/cTWhST941+rkqWM/8I61wF/uTPcbscUNVoFg8rRCJpist
SqC2VcGThFGxLfewP6DoHOOprAJf/qp1S7Sg5cs3LXlVEJkVlVGPPlDQl/op
uQp45O5S5e9TiZVdNJFOMVUQdorUFYZ+I/n4zO3AKlCz2KZB/wDj0eeN0Ctv
qkDPau79bfQ4rVKg7tMqsB8eqa9CBzgyiF+1qQI3+8UpKVsqsX5kxyUzoyoo
yj84H4ie+6az5kypguSbT7vX0DNXQkU+a1TBvnnapJsPqQQDzWBuq2IVnNyR
Y1KMbl07lMdzvAosbn6jP2KH9QefzW6qSBU4WAy+8kTfflhV+5GvCh5VGE3N
okUCrldvsFRB5XZJ4oo9lVCW0d5quF4Jol26D3PRXKqNL2qmKsE7pd5n7yMq
Yd19RPjMQCUYHUjzf4l+JB81VNpSCWd/bzwbQR93f1d4uaISTu/MunjeAetL
Tq2UsbxK8Ps6ypCEXhzViX2TUgkzHIGR2x7j/AlxBcrEVsKlXyX77dAvXzM/
HgmuhI0zTh7taIPs0rOx7yohRKzqz+knVIKHeWThjmMlCA9/3R6JPnKb+QnJ
thJ6aCSkGZ5i/WLZXL3LrBIc5rXlTNFZ0ixDm/qVMK60R7gc/e6aYeZf7Up4
dTN0VvwZ5r/ZRMVh1UqYr6r74omOsC4wG5WvhFObhZoz6OL3L2TnxSvhm8WT
2svPsX9yawhm3VcJzK4bihno/zyS3ohtx/GXXPLif0ElnMR20OiwVML0+yfl
j9Ecm1zTzusVEHfPZbwL/bA0+fLP6Qrwzr03S3LE/Xd2hzDDUAUID2r2RaJp
FM20ddorQJzKm0nvhM/rtDV/rq6ArsdND26h7+2KTmD9XQF52X47S9Auq2xl
DzIqIP3RlehDzlRC5oCRyMiXCmDcLbr9Ddr9JW2qcUQFXNyyxWocfTVDw3rM
rwK8gjcSz7+kEj2bn7QeuVXAQWnepkR0iLzPOe5nFVAlebGfwwXXv/S1Xsq9
CgifTmm1Rmf5cT/QN60Avqqz6bXolaV8T079Cti6m++R5Cs8vxkyHyu0KyBX
ft9+H/SnSY4EL7UKKLC1+T6DZmPbDDE4VQG7DrEe131NJa4V5FqeOIb/HzXn
lYq+usnMt31/BYTIyLZtc6USne2Jnus7K+CTRBPzAzTJ81ndX/YKqOxqEWpE
t1tSG0boKmD2neoeGTfsZ6t3vxtfLAczt30Mfmgbjl8LCxPl8Genbd0smuJw
gpmtrxxuO6u90n1DJVLOPssSbSkHR45g4VS09rtouguV5cCyYRvL447zKZHR
4ZBfDqp+fdz30K9aGxSTv5dDN/egcR367bzgnqkv5TCe7hx+/C2VSA/Ps5OL
LIe+H4X5nujUwEml1wHlEH3ra8VfdMzJ4Qfd7uVgN6z+48I7jM/3ppkJx3Lg
fOIXkIDWTNNbiHtYDi/1wqhsHhgfJh+d2GVZDtRMUxpz9I8nX/N8b5bDg7Jl
r1K0+cEbb7ZTy0Hy11UWUU/sH1k3vcLPl8OFqndmLuiQEPoKSeVymBEKTe5H
13n9PV4pVw7pg296lbyoxOnuszlWR8shUPPGcji6OjHakF+kHBgfCS+vox+c
CxKq3FkOrcEtPde8qcTS/tKxVxzlcLnRJSkLPZDdmavBUA5HL0rf3uGD/UXg
aw/elTJwOjK0xRb9SdXpyvC/MujziPGsR0sre2wrGCyDs8EPNo/5Yv2x+iAz
pqMMhMz1qe/QW35uITzrykBZyDBwDM2eIhTtWFIGy43uP8/44f+WhbU//lEG
Gx+7a2LQH/LMu5+mloHDF6NSWn+sv5ns4l9/LoMt67s/G6DvlGTLBIeXQVIS
770ctGrtCbsU/zKYbb8gsjMA45nHP/MG9zL44VGT+wCdy7DIvOZYBjZd4VCH
ns431BS3L4Pu5sK4o4FYH7RoHzK2KgNtN9VVN7Rc7VBItHEZPKM9IDuEPvDp
0ocxvTII0LS8qhyE9Wxe0aGTl8rglNXeWx/QP5ueyXieKQPHB2eurqBl6X5l
T5wug0Wj4ROUYCphGNOQdkmmDMKUmFaT0RXX2QTzDpfBKFd8HPt7zB/cv0Yl
95VBWUMrmKF1yi7tSNxRBpFvgn4UomtzRT8c4yiDczL/9u8Nwf2tnGSXxVAG
u6r7HjxGM5beCNNcLYVW3UeJzeihknTm/ulSKP6ZWS0ZSiX6CqRSnUZKIYL1
U+tbtL6sYYBYdykEH9GsGEYz+jV9aWkqBYOdcbHKYdhfnzww+bayFPiKis3D
0IdNp3Q1fpfCzf0JO5bQpJNdbVuzS+GaqEGizgfMh2FB9i1JpRDyo+9IIrr8
QrPY50+lINlE8t0SjvXVb+1hxw+l8EXvcf9NNK90WfxN/1LYdjJEMBf9zWmL
1dm3pfD36kfgi8B+QKn9sKxzKZA+hmvYoIUj+DoOO5SCC63X6XL0ndtB9gfv
lkKe7pNd+yOphP280vqh26Vg8ty85yk64siaodT1UnhocsOzBR1o8z1amVIK
pqNGopJR+P5ok6yrF3B8ww5xb9B7trN8sFMthXOnv/AMoJeeR5wLVSiFxJKV
W6ejqUQUjWxuiVQpVN2wjgpAr7O3jS6LlUJML0fpP/Tbu+HVUvtKIWFfd/PZ
GOz/SR+N7+0she6FwepIdETt1thMzlLIPiGWtILOzNh4y7ilFBSSvzrofsT5
+PF529WNEhg49UQiAe3SpCyTOl8C2VGBFQyxVEJRgHF022QJqGYw6fyHNiyW
FH88UALv1Gry09E/DnAtjXSUwEH+xV0cnzDeBk6q/9dQAsJrzv+ZoJUcd29r
LS8BgYzHbnlokuYy5WpBCUhwD3zgi6MSsTo9W3uzSoCmtiDMCr1/Uu6YdTJ+
P2P3q2J0JNUik/5zCbC7r1D3fMbraeNRHyJK4Djb9W0P0cW0x0dJQSXQu6id
WYX+vD3dZdizBG5xNqsfiMf58l2/5/+6BNw55vKeoNlGvb9oPC+BuKSkvY3o
C8o0hxnsSiDkG7flkS+Y3153jhRalUDFb8FIJzTj5V997iYlcDim5WcbOvKf
Js9VgxKQYjpbejwB64Wz++6JU0pgJOx+9mu079jkGuPFEujYfSPgD1px7Ubi
oBrOj9w2/ROJeL5kjj+rOF0CVsE+bG/Rh5r4zDNO4PzP9Mf0oT98bLL4fLQE
1Ke2Hjr5lUp4jUk9izxQAl2K2/w90bo3VkLCd5fAC6e18UG0lMz6z+jtJeBt
Vi2u+A33zzr3YCJ7CdAFe1B90K+zeJnyGEtA57uy5Qj6zq+h3Y3rxeBxa8oc
kvB/f1uJTs0XwyWNMF0/dEFh0G6ev8VQTKd1cAwdzUVZPTlUDJ8k2fpJydgf
yIflmP4phtMPWtz80ZGs5ldDmovB0DRr1zj6iOePmsbqYngR+92fSKESXRth
/LwlxeBb0bjij36Uxyd19WcxHLTm1xxH61+R543JKAbqoTfORCrG44c7c+a+
FUPTW/FP/mjGzrp95+KKof84U/oYmvXGS5VPEcVA/iSYSEqjEs1DlwVYgovB
x9HW0w9N1r8TY+NdDP5afPqjaL6va21dbsUwGc6wDdKxXi2SzdB2KobcTbU0
H/QLx8tyZQ7FkL3STRpGf0z2JZ+5XwxSAq3pCt+phDGnHHuFRTEwjUnzeaEr
5V9dvWxcDAl/l24MoJPjq0706xeD5DfxAPkMrEezDcLsyMUgn9SY/hY96OPp
zn2xGFYeLPzsQT8Ty1lNUi+GM88D02QyMT6eVholk4rBVeuHrys689IrLRp5
HJ/xnf860WHRs2JJx4vBQTGR+3gW5l+xxfu3xIphVscpyRkd504vtle4GP4J
z5xsQR/Z46Xas6sYag/QfT2cjf1T586Cj9twfhoytj5DZxjtCbPZWgzlUTsp
deiOiQN1BGMxxDEffrM/B+P3mayrfBtFsGA/HWeHVmk2kZpeKAJ+kwcp5eiX
LvmUun9FwK2UGbs7l0rwl98o+D5SBA6PClxs0Fzve2wie4vg3dMgrd/oZtPe
/7zbi2B3NomB7weu525ml1cNRRD6/kf0bbTs9o3eF5VFsNNth0QOunXnXZsX
RUVw+q9ONHseldh2ZZu4S14RXJa0pb+B/nwrhMszowhUM50vpqBHJQv5PyQV
ge+w80uGnzhfjBdUUj4XgYnw448U9Jany64VUUXgVG6VHIfudfIeGg0pAg3C
OG4FbXSul8ruXwS/+m68Of8L6zWtrNYTHkXwhtOc+gHNfuavsdHrIhgXduGc
QmccuLrk/6IISu0yUpTysR/hbfGoelQEn02ZlHzRKZYa+1nvF0G6pl32AFo4
3T/tnGURfLfjFJItoBK7Qz4q+NzC+VRttHqNLvprkt5lUAR/6Ss+t6K3f6jY
LXGlCIZYlmvEfmP+Syqzcb5UBNRPRr0O6DfEtfguzSJQEOf6U4F+5PCsWFG1
CI4N0xcLFuL4/U7kR5wugocHVIPvoDvKXwWwyOF6SjVT89C5+k+U7Y7j83o/
aTmLcH1c9uePiuH9AwyB19E5Dt4cN0WK4Bl/wo4ktLBx28EuwSKoI2U70xRj
/NfjYzLgw/kOlenQRs/fMInr5ywCz/t790SiV2+Os1ixFIHsFufz0+hysYqD
63RFEBV000SphEo8Nzy26rVWCH6m+RbeaD9PNWexhUKwS/mk34t+wULKKf5X
CPrf+U9KllIJvWXt8NujhbDxVZDWEf3ictoRzv5CKGhOT6tFq7d+1M/uLITv
JmO6e8twfzCaSJg3F4JPwM8/1mi23SfD9tQWQmboKfJP9CS/6ceWskI48fVG
Bkc5nrevCir+v/F9G7KMBmgnguk+9Uch5P8qgER0Tx+/5J6MQlA6wGK89v/7
dasejSYVwvo1TttzFVRCYNFBIysex+vbfvc9+mDDi9B3MYVwb8labxTd505Y
m3woBJqMRgn5SuxnrwvlqQQVwoNl9n+v0Bl7X7kc8CmEsZG9IU3ophO9+Wxv
C+FoIo/0/ioqEeodYb3gUghpliPf76ErkuT+R7GdxlPRRgEAz1ZKlhDZSsKr
IkWF6LgqW/aEW3YpqWRLSSilkBJJRXbZikgSM3e3hZBSiCQREaWQpfKePv5/
c83MfZ7znIWKHTxfA/nm+cps9JskuRVdZ2ug22//ReEWzDc1L/68DKyBt/OT
Dc7ob/rVFs0+NdAsFPfnIZpx8eKfZq8ayGtQlJtDC56/sfS1ew1M72WomLRi
v3E34GSPYw3wlLrK30b7ZT1TGbGrgVpxId4BNPlmbOtvqxoYTGx5veUlzved
+TdE99YA3Sjvxnm036Nz29T21MABwxStZvQNGvc6c6iBs3klTdJtDhQuTtd+
X+0aiDs/anYUHfYms/62Bv78wL7Kp+j97vNnOKo10Ds8IsLzCuedNfEeP5Rr
ICyt0s4aPSmxNFJ5bQ28E2VfSUN/TRLrcpGpgS8OS++PoGGzm8u9lTVgG3K7
WOs1ri+RLdIjjPF1xScnEl1sfPOr/LIa8IpKvNyGdlv3ZdybtwbGrgjuX93u
QHF/6Sn+7G81RF/vEzqO/stTd4B/thp8sldUPEM/yX5JOv+shpimXFPeN1iv
aWZaz8aq4bxgdoM1ejaGq0F8uBoeHBfYnoa+7cX0Od1fDTLDn+O+oN1f2yn0
9FRD+iWd9m1vMX8dvfvJsKManu7kX3wR/fm986MnbdVwT5yq2IJ+8ff8eaUX
1bCHb5O6dAfWy4fdtvfqqsFF4IbyEbTea2uVlexqsFl7YVkZ+mYAZ/YmWQ1A
Wdz9B50bJ1ErXlENi9yU75p2Yv+psT0qpbQa1M4MGiShM44L7lR8WA2S50w6
+9AJRrGfHudWQ6PrfkfVLvy+TVlndmdWg9AqoaYz6L55w+nOlGrwSgr5rxq9
odnXKSCpGlY+T/cTeof97n/S+cLx1SCecT7vALr/467XpVerYQ2/QsN9tAFj
5L3d5Woo+na18xta1Wtlzd/z1fCNwmzf0Y33O9Fw8WFINXQPVtMvo3NBRNIp
qBrk69MSX6KJTdNhIn74/i9s7GV6sL4fvVr+/Fg1bO4e4DuCbh3vfRZ5uBok
uhyzS9HGqfyX97hVQ2whuXEeLSy7RorfsRrmNy3NNnyPnx/W82+1q4abe035
4tFbTc9fTbGuhp09F+zeoXvNF3t4m+F+cspvKvb+m48mJ3WNqsG4+wvtJHrK
3o8ialANu7mV2ivRvJZZBl91qyFB9Hgn9wcHSlJ12VTD9moYGGQ1mKPvXHl1
4OGWani8f2PBbXSX7Jbj8arVsGV7SWAfWoLF9d/Z/6rBzc1GdUMfxt/BkKuH
FarhT77Eq0C02ZXXN+3kquFqH89hOrr9sslO01XVYNEjN7j4I66XoWQURQzj
4YT3Pmu0tMMFH12havB0Gy1KRi8arxvTWYrxGFUw2Y9+9n4znx5vNbQW565X
7cf+/fbixwYLHMjIHDILQvevTRzfO8cB3w2Bjgy0y1rsEqY48EXcgrrkE+a/
xqXiR79z4LxKyC5rdE//7elzoxw4qroglYxewZZ3S/zMgZzPfb0f0SJGCxaP
PnLgl4xiwoYBB4p9zzX6ix4OTNxo3hyIfn5KuWi8gwNDvP10Ej1zaaOk+Gv8
vO4Rbd5BB8rxhT/zei0c4J9yyTRHDx/kpno3cKBx/OXULXTt5QyV5BoOPP3M
0n6P3jEMx18wOSCYrOmt9NmBUuFmLsdDcuA9Sy3KB61lsF1vZwUHfktiO4gu
MPepDXnMgeUOTbF/0PrlnhVkEQeCtwUHGA5hPyt+c/miAg6c9mYaXUcHn/Kp
Nc7hwLKCXP436Av6/r030znAlateKTuM84WRtN3HZA5MiXrYeaJjiSFlzSQO
WOQY9D1El6o62kTHc0Bv8WvqT7RPzExbXywHOCPSzB1f8DxIGuXpRXGg6K+c
2EV0WOCLpnsXOZA03re/AV0UL0H5G8aBz4ePRoqMOFDUnjxe5HmWA2+EqrIc
0Bt81QSaT+F+3OwoSkcvyZNx1vHjQODd57mD6PFLIpMFxzmQXB9/TXXUgeIc
lt0s44XvV7vVPRBdbn5sKMGDA23bqtYR6IZv3PoCLhzQoim0L/qK/Wzu0ldR
BzjgMRcUYIw+OCqXvsSOA3wJz/5eRyud+5h51ZoD99d8DW5HXzGZ6RAxx/ff
s+qj9JgD5X44v0GKMQcWUila7ujmMKJLeTcH3tV4n8tHy3RVZlQAxof93eIx
tNz+0njTHRz4+PVls+Y4zjd9Vg8+bOOA9JpVPWfRH+6ZjARv4cCHyIBOJnpz
s4XlSjUOGJUPcPi+OVCY/eLt5Soc0NkVeM8MXeNrd9ZBkQNnOAoeCeh1Gxp0
/6zhQEL9L4kO9IbhjVJ5MhwY65+ukv3uQLFJ1xXeJ8mB5/cVzTzQv50qZbjE
OLAl9XJjPnqXpafeEyEOCDus1h5Dlz/h8T26jANyHj8TNSawPxhweiy/GO9n
srT3DPq8qTZXDxfGe5KnBB0d7eLmlPKHDXtfLd3J/QPn66IsluMsGzZe+WNj
jFZsbNwoP8WGM9p77K79s0PRvaHvbPhxst+oDe36e5VQ2Vc2aD/qUZb46UCJ
Ozp44fwwGxhntaYOoj0shyesBtjw0vbX4wz0EY85l3V9bEikyzsPoPuo07Wz
3Wzg06qcVpnE53+qVHzdwYa/wAn3QQeVyp8tec2GTba7px6j5w4LseNa2bD2
u/7BaXRetuecXxMb9BJoxTumcB6ZW7LOvh6fX0r/Fo6O+tmrDdVs4NQby1ej
Zxa/0lnPxM9buuovmcZ8eq9pnSSJzyP4LczQKksqJ5c8Y0P5JRPTG+gT0Zcf
zJex4bPsuq2v0U0mirt/PGLDzGyqoOQvXE/qFdroA1yv68Sbg+hfRRniw3ls
SDO+cC0d3bP6iOlQNhtMkn9s6UdLH22jfknH7zuxsk5pBvuJtd2U8RQ2xNDG
TbzRw5zwhanbbPA+GkEUoQXTqm4uSmSDhNsr6e/oju6rM4I32NAn+Nlbcxbn
84s/N62OZcOvd6z802hN72nNLVFsOKbu1V6F/qJ3l8/4EhuUA95/+41mnvuQ
5XqeDbP8KnP6c/i+ge2Lz51jQzzV7OdF9JBBhEbyGTacrTHrrkXLtkwoEIFs
WFeiVsY/j+evSfPte1829JydOmOGDnpqv5f3BBveROarxqFXtBwPUzvKhjXq
Ji9fojVlr/gc8GTDo7fdHmK/sZ56E6ui3djg0HlkwA5dZrAmrMqJDa9ujO2/
i44cf3F3jMqGKodT5e/Q/wW/91a0w/WJWeCW++NAccg+Me5sw4bssESKK7ph
5I5iigUbjGO3+mShvaLCl3WZsiGTfyj6EzrG0yBd2ogNlXtLEpX+OlA01vH0
uuxiw/nchOteaEvJ4fpcYMPz4zdPF6KnDCUOftvBBotvTy1H0cWHnt7U1WLD
wwuLJNQWMH++Gve9qsmGI76nX5xEb8ka+9atzoahpbIBpej8qF6Rzaps7B+n
Fv9Arxr69vKKChucTy+J1VxEpXjW22zqU8T3/2D39xT6zptt/+mtZYP1ukG3
CrSWR2tVihwbrK5Wlf1Cp7jaDsxLscHfqeOnNhded5u57yrBBt++XYohaK6k
6dlaUTZ8cVy0h0TTmqI+bhJmw1ExcdvfaEefoQMpAvj8vRdtdnJTKQdC97nz
87NBYbeVfjhaOnHJdDAvG+bgvCwTbdZvJPF1ERtEwyW+LKB3q+9juf9hwXl9
qVwKD5Vy9NWJH12zLDBgx1pHoG897X6wf5oFuykBo2x02L7BobYfLKDOvAzi
5qVS5B+35dt8YwFFsejbLvSGIyPDr0dZkPtnyYFLaK+EkELqMAvk6MOPq9Gb
e1qGPgywQCVl3xwPH5Xy/sy2bO+PLNBsMtXYg94u+/ft1HsW3Ln86kAkepgv
JDLyHQuS/3z3q0H/npwvWNnBguNHCs/wLqZSrDZ27ip8zQLVHws+e9BLj3ta
679kwXDbjG0kWmbqV2vHCxbc3XZ3fQ2aFjXKDGhgwTrz/nGeJVTKkFPyapE6
Frju7s7ZjX6v4jxSwmGBsEmUySV07qpba/cxWTB4eaSHg775MpUzTbLg4n9L
3bn5qZTnxzqa0ipZcNp+qN0AXR2Uq2v8FNdDN0Y7Av3xh7fIz8cssPrzI5aF
HtsfY5L1iAXc1SqtC+jCcO9+m4csKHy8iVt/KZXixvbv4S1gwaUxfqVwdED3
sm3EfRawkkktOnpoOn3EPwuf37l3x280d0Hy/MZ0FnQ3Eqq6y6iUt6NeR4ZT
WPAyXlg4BN2jHLw+/w4L7E0tPlaiY9bt2H30Flo0OOcXelRkTdnGBBY84L9l
t12ASqFEJJ+auM6CNSa5v06hbx+Vi6m6it9vtCTmCfqojPz4pSgWuC+vFPiB
1rNYlW0dyYKoanbY5uVUirFweM6aCHx/lbYPJ9HCrY3fv4exoN9mZEsxWsju
bHRNCO6/3YpTo+iD1XzeKWdY0GS0N2+9IJWy99ZYfMApFmjtSH7uhV6XXPLX
3J8FLQbc3bloxkxT6fqTuB8nY95/Qm/fVJPLf5wFz9s0Xq4VwvO2RKbnixcL
qs5yP3FFX72/f1+zJwu+nfp9OQ3NHzS9+Ik7xtNLRdNu9DLtqJkUF1y/u+d/
rxKmUmAuTumyIwvaOkUy7dE08TvX/KksiEvp0byFJjZuUHWzY4Hs0OdnbWgj
tXZum30sCKvTVBUWoVIWWSsI77FiwUP9+nhz9KsVOVY65hh/1NzBGHTx9s+c
zaYsUJd4taEebVof6rXBiAW2oTZuvCuolD7hWV3l3Szou/7fFQP0RPo4KFJY
UGxOTQ1Hc+/5cVJxJwuiq4aySbS7UEqj8g4W6LZ3Jc+gR8zCrDdqsSDmnkbE
NlEq5UXU1oUtW/F5gtPUALRtzIE3O7bg+imprC1BF+2LajPcxAKXjy+6RtHl
aw7+2LeRBSY7hi+qiFEpTE/f7R4qLLDYEC57GH20+XBqoBILVjy4mZeFdtZ9
rxClwILtj9ev7UVvrj39PHUN5oftxtekxakU5aftseWy+Hn1b0P26GXRKcdb
pFjw64bS1kQ019cTR0YkWJBmPu7XinZmToTwi7PgloNFusBKKiVI+GW+ygoW
eGcb0YzRIZKlo3uFWJAv19t4CW2jr2voK8CCzkrJRibaR1r2SRI/CyI9flXN
owuP/NVk8LFgC39EipYEvo/AjbphbhYcul15PBD9n2So98pFLMiYyVIrQX+M
+LI9eo4JXlIGfSNo24Z9FV8mmQD9yZeUJamUM4vvWFp9Y0K+bqmkB/rERZk/
lV+YsE4wOjUNfaTJmKk8wITtO5VEu9BBZZdv3u1lwqHHscHiq6iU/aYGp4S6
mKBmyWy1Qmv1DbtHv2aC9K9qyVh0Bs8YdXELE0rj0qzr0OtDWPbRz5lwZtoq
hEuKSjm2q5MqVM2EGaEPt/TQtfEPne7SmcB6Zpl5Br2n+YmrciUTnFqzU8vQ
IQknXCvLmOCs+SFmDO2WZ3vAspgJ9qwlR1WkqRRt7i97h/OZ0Gsjr3UI7V/3
aMuVbCbc4Kj+SkPf2LleQCWNCYu/bi7oRIt29bY332HCYN7mvWIyVMohdeq1
MzeZ8LJR/b0Funp2jbrSdSYEbNJwj0Zri1YTb6OYcDZf9y0HfdH/peq1i0y4
s8xa7w9aSK3romEYEy5vDEzUksX8eMqP4A5mAtf7gm5/dEvCxrbqACa0fJ8U
L0L/6s+qifZhQrmWo/5ntFHPiZs2R5lwKeLDQXk5KkWNV0V79SEmiKRd9jqI
rpjwezLuzAQtqs3hW+gre4e4qqlM6D5vtL8F/ZmluvaeLX6fD0e38q+mUupW
DAqdsWSC8W4a3y50M3fFc3tTJswF7nl+Dn3Izdh8xx4mLOzgC32KZs7vurNW
nwkubtxrv6HnC/bnL9/BBJWH+s9U1mD+2rkhZH4r7h/WOA+05bVAwXF1Jvg8
j3l2D13m1e8ysAHjRTF97Rs0696GE71KTFhSyRUmJI/5aJxLs0eeCauNKhuM
0Ydl5R+/l2FC9Y3aJRHohU4Y6JdggqmdmhaBvtoo1Ti6ggnL7X86/EQ7xZx0
m1nOhEBrmWOqa6mU+rTf9/n5mfCdq9DnMHpX+OUkWR5c7/8yPdLRN6+/UN/6
lwFq53hNO9DTq+74W80ygL+qS15EAePXvoh6cpIBGinrRkzQRz3e9Md/Y4B9
x+D9CPQsvBd8NsIAVRVFGwK9pC2+o2+QAWd394//QPN+YOwU+sgAwQ/rwjeu
o1KWC2uDfg8D6kq+/j2ElhtseRvYwYB4b4p/KtqG7cBX9IoBnkyFN+3/rvcW
1A81M8Dk0J0NgopUSoJlisx/DQywXpztb4hO+s234F3DgAyq0YMw9Ob8et9S
JgOOLI1uf4pu7KMdnyMYMFh37PsY+pRg7XfjCgYcgx9/lJSolC3u7N93HzNg
v6zCH2c09N66PlbEAOHlf8eS0G62ilmGBQyQqox52YzWOGi/LSuHAX8bnt/n
U8b72YmZLMpggOMI49hOtJOvYYdHCgPes3wVgtCjdzr7nicxYNdkb1MR2uAS
4aGRwIADG0S8BtBT+e8OZlxjADf/kkmZ/6iUkzs31AtHM2DTlvoAW7TujtTc
S5cY0Gey/9NVdOA+pcm5cFzviceGHPSKabI0KIQB2k2fkmfRtlbUrp9BDIAz
Yx82q1Apqw0mjwf5MyD61ivJo2i3w7FH5k4wIIh92yADfUpApv7iUQacvrfT
+S06dnt2rJAnfn9m4zHB9VSKWOrasjRXBnTWGxzbg1bIvqe92ZEBodZ5jufQ
H53F5ersGUD8mIcy9GxCgrPrPlx/YyPxL2i+YumZeQsGHP0c3b1mA9bL55Uj
90wZQD9Sf8seXXX/tKa+IT7fhY9yHW1c5PZykIL38zB6X40OH4tk3tBjQM2S
uBNzaG+Zn3/1tBnwue/D2OaNeH5iadfGNBkQdUHf3Qt9eNvkkSx1BigFl9al
ofsePYqlbmSALXX76nZ0tyr3rOh/DKCVtnstU8V+78Li4pcKDJAXuZFDQT+W
eJObsJoBDrzebafRUlPRH+2kMd6kj0wUoRUIcJGTYIBobwzPJ3RNirj08AoG
kO86lkipUSnq7hvEKgQZEJFi+9cSbXc8yzhqKQPK8hYNRaJPF6Y+deRjwNOo
fjaBfpBKcdTkYsDS2t9x39F+dk+2C/2hg9HgPkvlTdhvBcgafZ2hw+qTwwuO
aIHVuVHNk3Q4OMDKSUB/FwqeffydDh+aPujUo4sj2cnJX+nwMN+E8xttaFxy
JHKYDm9m/+ppqFMpibl+LgEDdLixe/EDL/Rg4Pbzh/rooMznsTTt3/VlmvUO
PXRYxFjp+Ap9b0/KVqtOOmR+VcxYsplK2RmeVWvaToccocQ3eujUxPPBxi/p
wM489NcfffDDCTOTF3RoWZ0ilY/eoZOjZ/6cDiTPjv960HWTzntta+iQ2GD0
34otmP8/dAU4s+gQ/qVaygj9yMCu/BgN79dd/jcETXQKC56rpANDUu5tCXrt
u73n4srp8FNsUeYAeuabyZ/7pXSYN3R3ktLAeNO2TGAU0SFeYY+AJfr4rsxt
3QV0iJYrKrqIdhS5Mjx3nw6dhamUZ2iGqEmBXBa+j45U/Sh6RGVz4O40OnzZ
qUSR18R8lBFjfCKZDhv+q3m4X/Nf/5m17m4SHWo8Z5fGoD1mavjqE+iw5/Dz
g3R0V8yerzPX6eBwe2v6BDrhrd8btat0aPA0aFfaSqWo6qQyD1+hw2W9H78P
oMv8pQszL9LhTvTeVXHovfcp8b3h+LwnFsoc9LzD4cA15+gQq7SgPI0+EtRn
fegM7peJh/SGbVRKlKHAfw8C8ftdDFnkgj7tR5n86UsHV12zrgT0+t/dFZQT
dDjX2XG/Fq1lpusTf5QOzYx1h2bR92ToKz950sFrn4a42nYqJfQy+5G2O+7H
9OJKN/TkbOH2BGc6eAvmWt5CvzXoevj1AB2yZoQ769EhoU+Wm9njfq0y2z+P
jl6d7lC0D9+n+UD1Ji0qhfN94aqIFR06gvSVPNDtQga5Z8zoUOa7cDYJveZz
4/2PxnTYtSqN/Rwdt5U/2nIPHV41yfyeR3ssOWzBoKAHw9era2M/T1j+3LyT
Dm9ZDaYe6NFJzeA8HTrcrlhwSkKbFEW+W72dDuNrFA89R/OtKVuVokGHvv07
nObRMW82bVmlToebRYYmm3Qw3jNPKiRvpINVmOl/7mjxu59HZFXoECNrOpuI
XiotGJOjiM/rNWbUoakNB+ZV12L8SZqenkUXXzOkVMnRgSNtvVZ1B16/vtfe
RJoO5jpuTBe02vYB3XcSdGDVhFonoD01bnw7KUaHIMHC9mp0yIkG38UidBjy
GDabRq8UFCUzl+N5EYMKFV0q5cvZL607l9KB5lMs5ohO2d9W9J6PDu/pOp7X
0flnza0vcNNhh/XnfCbaYqG3UmmBBiv9Knon0IFbhQab52nwzquYX1GPSonP
cHsdPEMDuYgWJXt0yh/ni8pTNEjhldsejf5OufH97QQNtu9I1SHQRvHhslfH
abDI22rzV3SS4TNeyigN1Dt0pFfvxPUZq82fGaKBUqPLLyv0j93avOUDNDhx
hV0fga7QSlsV8JEGhNXh2Cdo9kDkJ41eGowftdg1iA5NunBo+h0NRMXDvkoA
laLPVrhD66DBgZu/YkzQpgILoZfbabBOkSUdgi43eCBm00aDWf536Q/Rvk7E
gTUtNEg4byLxHq0VWmfxvZEGL2qFIoT0sZ/9cmS8up4GFas2f9BH08W27Uip
oUFUeclmf3TtjSb1QDYN7rfHB2WjvSTrmi0ZNEh78rb4NVommi2qRtJgc2xk
Fy8F62G/4x/BShoY3Uqb2YbWMd56baKcBr8WKwl4oTXmRugdj2lwRXr1irto
Z+e1CaxHNDjMd21ZA7pr4ixv0UMaaPzx/zWLjrG/K5FSQANy++uODQZYb4zX
1l3NpcHcYNlDRzTPPWJFeDYNVoF44DX0nT0CM4EZNPDxn1Oj/7tuTZ45kUqD
8MdHe8bQzv2BN7yScb/UPcJX76JSHmp/2Hn4Ng06pEbErNATeQURhxNpIJHF
k3YerXsn9MDRePz8z8dSpegH0fw1PtdpsGTnTEwfOlJonhl0lQbND7vGRHZT
KZRWHvMLUTRQPH7A0AB959LrI9cjaSCcFxLv/89TMsJpETRgXaG0ZqHLFm7s
Lgmnwb3tj7heoV/FfuKuOUeDbb11/3HvwXnqZpNZdzANbHOvG2igk6T+yk4F
0WCsjM/KAy25VSNoRSANNqppWN9ExyySt93sRwMvHQlDDvpIwYWnNj402PS7
XO0HWsFV6F7QMRrsTF6xTMEQ84F7JHeqF+6Hpvo7G3T8z/SRGk8aqI6JpEeg
/7jL7PvuToPLQ1V2j9Ezf59prXalgfRuNa6P6BMKW1MsnWiQv+ZkpogR1ksV
6+CIAzSQTT2vSUEXBTS/rLCnQepbT8IXPeJxMnvcFvfjq/y2DHSty/Soig0N
LOYqclrQkS/WFx22pMFzmQ2L/6JLRVs+3jejQf/xMCc1Y6wvdwpjP5vQoIa3
PM8JHcu4VLDBiAZNCy8HYtGvRxS1/HfTICaoQ4JE856z305QaFAb1qg3ghZq
7L/PBzQ4p15sL2WC/dampAhbXRr0Zl70NEFr/NJpytGmgf2QxZEzaF/f9AvT
22gQISnqlIeW6YrPNNOkgabhK8M3aPeTfetzNtPgzKWEdbymGF9uzjJ/1Ghw
Y2DflAba9G1n4IGNNPhxVop0Rz/4qqhRqUID6/3Dp+LRoeXidlLK+PlLHAWm
6b/8F9oduo4GLRIPa8bQPc6ba/rlaeAum3tQdi+eP/klQmarafA268nAXjRz
f8ezpzI0+Pmky+MsemldMEtBigZPXaTf5KOXqNco35Sgwb7iYN23aDOdxC88
4jTQefAridcM9y+UtSR4BQ1WuKYMaKD1wv67MC6E56390H/u6D9F9228ltPA
RszB5YbZv99/rTzXv5QGygpnYujoll8O865LaFC/pL5gFB1xzaztAy+ezwZT
mpQ5vr/By3l3box3H+4aY3SSTP3Zzwsk7P/1kxmEVuIT3evzh4SNx9aW5qD5
2hKPT8+RMP38+q029IjW5vcRMyRkrNTzWUAvdDSlCU+TYG6jvkPNgkr5b6t5
UcZPEpxDj80fROs8ubNEY4IE39vfS6PROzOSHtWNk+CYXnOwAv1YcVOm81cS
NG9+mfmErrXZ2z39hQQTX4/YFZZUSsbKdpebQyQoa2iI6qPv6Ves3zxIQtJb
x+sn0PHhPTte9pOQ7ND/Oxkt6qaZENBHQlDJc7d69DOrgo2SvSTkd6yomkQf
vL1+KaObhNHnLD4FK+y/D+SpeHWRsONcp5EVWjRFKEa0g4SmQcfQUPSzrbbr
We0kiC5Y5BWil/Ud5vd7RQKH9rjmLdpHVUdJ4SUJL8SudvBYUylbL7HC3zaT
4DLT1bsZPaH0Xex6Ewmfne+/c0Yz1OifDBtIENb62ngVHX1VbmxRPQm1QeUl
z9CO3PzqjBoSNAQWxQygH28+VRDGIYE11Ga/woZKIS8fpOqzSJCcV5UC9BPD
8p08DBLkt4q/PIZeH33OoYEkgSfi6rk76H1aD+8nVJGwvvWmTA3aUVhf0ekZ
CboCm0u/o5+mab5ReUqCwtrDOnL7sP+kXKn4VUYC/++tz0zR/krb6p+XkkC9
kr3+NHrWVH9x6iMS6IWl8dnomrP3A/yLSFCy8vjagj5reVjA9AFedyH05tEz
my61KhRg/DDJiP9sMX9YLmL8zSUh4oA3aYv+WfThTU8OCftW1H05j7YRV5Kg
Z2F8vWhfXoQekXoTlpFBwkffu4qd6CbZKYHINBJe9Ypt4d1PpewxjGUeu4fx
9dtUYzPaIDL9jm0yCbMPdqo4oXNvbk+EOyRMNk2IRqNzvjs+3piE8UTx/vFk
/795XnJCOpGElKG8ug/oudBTNssTSEjLKr4hYIf96tXQtoU43G/zCxZa6Ff3
df2mrpHQW7d20SE0/38M1bGrJCwfu5Ufh25XX7F4KJqEB/d6dhNoWuau+f4r
JDg9mm8fRF+Scxf4GEnC0kVTB1fY4/0FQrd9vIj3O9b0Rg+9LiEn+NMFEiyf
RxgeRQslDb8eCidBZEL6QSKaTXcyGg8lYS09mYeJfusn2jodgvHDw7VvBH38
lawP11kSLt2zTVrpgPWn5sYaoTN4ng/eaqagL38+PygbhOsnXjd3HH3kFjdD
LZCE1xmjsnfQZp/VCij+JLS1LNnKQbeWrMqx8yXh6Sk5yhg64Py74hM+JJQc
UjdYRcXznxZbf/k4CVo+FK3d6ClBw2+Z3iQIeNgqnER/vSqvyPDCeBY9zp2M
5orRPvz+MAlz5lc7qtGUrQWP/x7C/ep7kjWOXuYXy6/gQYJg6oib1AF837d/
jxq7YT4x27JyD5q7cs2rky4Yj+RVxkn0Cenlu+86kVDxbNYpGV1e2U9UHyQh
WCDiezVaj7tae4JKwtCFdWfH0YbSzaS8Awm3P36aXnWQSnHtWLt7nx0JHtM1
3rvRbzj9zZdtSfCLamjzQcut0nAkbUjY4jS56S7apEZj5IcVnm9dkwgO2u8w
f4iqJQnzI/XPv6I37u1YetScBIfNp/kkHamU3341d3P3krDspZ2WAZoTNaU0
aELCzHVvl+No9dH4UmVjEqzUykOS0Nvz6FrHDEmI9tO+xkRf8M8hSnaTcFRq
9uYX9MeyY9q/DEhYGJ6JE3OiUl6E6pVSKCQUZuy4sBNdd33X2muA6/eHdcQL
/d4q/2qXHglrWHG7EtCrO5NGVXRJWJ2fJ0ail33W2R2iQ8IdX4F3A2ihT8z4
Zi0S3N8yk4Sc8f0/7n+tsJ2E7Dt1Rtro8HTlZSFbMT+eVBhzRyeFHtr6WoOE
VIm30bHo5dE7bDZtwfg0HZB6ip4O7HaNVSfhCdMqsxetmHLadUQN91tDRpbf
Bc/jnJ6VmSoJXw6aXt+C3qrrtunRBozn8Z6fB9GNeaK/Rdfj++Z2WkWiedWi
np39j4R2Tf2sYnSh+4RrvxIJ4tZiw2/RKqGXJ80VSTj4yEFxkSv2vw7Bp6oU
SAjgFrZfj071Xej9by3WhwXdsH1oiUFrzbtrSGhx+Jh8Du0fnOO3bDUJW+lc
RffRtNhNt8NlSSjty3jSjM5euyFnUhrzRQCjdBo91tNy+4QUWsEtZ40b1stF
9n6fJbHeZETFmqD9T8xu8pDA/b+r5e2Pdsz+2fZBHOtfVYBeClqYdZ7qKobn
tVSXrxp9PqKL3beCBNr6pOpRdL3+TkFPERISXkacEXfH/Pl9SOeLEOYLK961
O9FblCWN/QRJeGmzhnUYPSu4dOusAAmD59/sj0N/8/u9cGkZCeMX13+oQBNl
mx+ILMX44Fnt+gFt2Da4JWMJnu/8p+1LPDC+PZ1uqy8moVjyp/5m9IvUN2/Z
vCQIzXZmUtFlexJ/2PGQsGvC+9cFNDA6hke5SFiSW7C7EJ3C87ny0iISTlbe
udyGPpTH5SG3QMC7Fh36LHpz68lPlX8I4I5NGFl7iEqR3hmgZ/+bgO9xWYJ7
0SaGNiem5vB66AnlAHTwK5uA27MEfPkxuTUFfdWTsNCZIeBB4k4dDlpA5NWf
99MEZPwx0RxBs8L6IiKnCAhqlVon6onxNKLWpTpJwKb8Mv4daIoSD0/HDwLk
FSQG3NFpCYV/L04Q8KvH6GkM+qTi8abN3wl4Emgc+hjd4nnzaN84AYUR0jpd
aOfjx94kjBEQmcUZXXQY68FHWGH4lYDdPrtuqaCvcDvJzI0QoBeeqmGNXnxX
6GfpFwJkfF7XnUFn/s654z1MQF/bF+sM9LTUMX7FIQI+7e5/WYe+drRkT98g
Aa8OMI3G0Y7fOGbpAwSUFl4qW3mESnHbPSnr8omAzudbxHeiN0clPlvTT8Bv
sxfHPdExxyakP/URoFhvVxWLHljvalTwAX+++eXvMjR/3CYd314C7H/ob3+H
zhh9/EPrPQFK9bmHubyolOcKegHcPQRcfM8bq4J+mC7/rOUdARvrXPOs0MJ2
T1ipXQRsX1H17DR6rNYk7kQnASssxZhp6CXz29ZABwERAv60GnRo1MuAFW8J
yOtoLxlFu0adjP7cTsC0vkGy6FGc/zOOuNJfE7CrrTJYB837W/hX0isCyiTB
0g09b8Ox9Gsj4Hn6a6ko9EzPm8PmLwlwmzjXXYwudM3R3dBKQEmyTmI7Wm9d
ZOvSFtyPtcIG8+hf023yoy8I4FuxMLDWG+cR9aFNLU0EaE0InDdBixasni1r
xHgx1Rb2Rb9nvA5PbiCgIvNKUhK628GDGfGcALOw2RU0dMs7ZeJ4Pe6fZ2Jk
P3qDZvhJhzoCQnvsx/iPYT/VWtu9p5aAC0eNzNXR8tmOXFtrMH6ueWbZoXNW
p/cqVhMg/OLJ13PoZN2vAZIcXP/C7Zuy0Wv8c+kCbALI3G+Hn6NLKtczuFgE
zO/6mDiOpl/rCpxlEHCCS6hS/DiV4jC8svcHnYAJt+BXO9AcI8rvMRoBDX0K
n9zQkjlE8whJQPyC8MgV9MCZIZsvBAGgu2uoCN3IWB/9pYoAlRW0d6/Qct8H
fEcrCVj093zNDDqSO4z/2zMC3oTF3199gkq5e8zeZrKCALHl30P2oKOk35rO
P8XzsC7L+Bi6LMJ9ggdtBXnL4tE211yMhcoJmH3DVfMULZqjaSb9hIAjhyoC
u9H0B8a//ysj4K1LnRSXD/ZPPNwHtR4TMKy/tUIZrXO18ZBJKQEpYdym5uiW
W0ulHEsIMInTfOXv8+/33f+d9X1EQPFQg80d9PB03KXLxXie/tbX09CTrgVa
aUUEHDLZvLUfHeXbe6viIQG82nx3lpzE9e69l9L2gIC/FNPvqmjx92Ym44X4
/Dd/9feh9SQOpi1HVx5VuXIGnfBQI1m1gIDaY885qejO7bt0LfPR5h+n2GjD
hqmL/nkEtIYHrRlCK44SvrdzCTjgF6W/3Bfr572FRfT7BOjGS9lvQbOtNLYP
5uD7m286ZI/2+skWEkabiD0/cg6dPiR3dUc2xq/NF7dM9AR3Rb5XFgH6Abds
atHj8XNHbmdivupv0h5Bt9k41ddlEBAmeFNC2I9KUQsxfz6TToCc85cRTXRi
mZ63KvqUbvtTKlpfMqPQPQ3ff4XdmTA0U+tz9N1UAp6anFTPRqdLXF7cdo+A
vSYKvXXoFeu/rRVAj58JvDT677r93XdGKQT4gOcaEX/sz2cm1SOT8Xxz/Xq8
FV377uza6rsESKts0j2AFtFJfcSDblm5nAxDb2G3vTW8Q8Ax9cQt2eiDCfHJ
MbfxvHTWptehpbStpluS0KfyuEfR3OWRX1eivx7WchYOoFJcAgvOudzC9RU6
90gT3WGrkVOQSIBOa+C0A3p9dorH5E0CdixV3BaKbpY6WGWA9pWNO5aJLhj4
khefQIDl0fLbNWgipXrDx3hcT7PkqmF0q4H7Hk30e0X918sD8bxb7Px55QYB
/jYFnzajtdNebe+JIyBkU8fIfjTlfKqQJvrIqpbhYLRIsURI7HUClh2/8T4V
XWpODx68RkBmhFwDCy36ffkyA3R9RcjDAXT1rYtq6bEEXPYsjOQ/hf1Kzr3+
31cJMBx4uF8Vfer7GxVndFdcpIw1uq2qZIERQ8BZ2rauQPS9gvwjCmhODfv6
HXRLq55zVDQBxN8NOiRatWi8fyyKgBeswO5e9MS6nb/s0I1u6ae4g7DfvlKQ
zLyC+6tZzKuM3nztccMGdGdcdqwputmu68qdywQk1F5Y6oO+cCLrJR86euPe
8Hi0Nzs2LyiSgFtiXCNP0A7F0vxDlwiYbM0370CHf385eQBtVUbJm0OrlW05
0XIR11ugZVruNM5HF1g+e9B3VfeBAVrBmmuWjCCg17M11BM9fC5YcBu6mcek
LAqdU/PgQckFAiSojN4H6EZruZcb0a9KtnK3oNWL7MIKz+N6UotlJ9BEfddj
FbR0xoZN4mfw/M+q+xSGEzDU+mi7FvrWXO+jjegH2/W2H0RfHfE5XRJGwLXV
b1TD0J5mntVb0atfnZPORG/h2ZtEhhLgfE9jgYN2d8wf3Y0uqZ5/N4i+sIiv
rvkcAYOJXcX8wXheub6uO4DW2d9yZiM6pW2Q93MIAdbmPdqW6MrdoUdPoXdU
8034ocPidCx50QEL5pmJ6E7TgqdJZzEejcqNKtBqvrbpKugXvTsHOtFCB+qW
0IOxXgh8DZ5HT3OuTexD3xRl864+i/W1QcNx5Az2B9uZURR0xdCePZfQJVXD
XIfQufNWRXLo9A/6gZfR+gYfb1adxvr7pa47Hx25/8ove7Sv1AXdRjRnc3PX
VBDW7xKfm1/RVpv36NxGO48m9AmFUCl7l4es1EYbC35T2oLe1/PHp/sU5gfb
KA9btKmE664L6KY/TreD0Mvj1G4qo5NMAth30JpBs04tgVi//Bs+VaFbDtpm
n0Effur5pxutuPGFuwJ6o7WR0F+0r/pUSksAnr8wPwn5c3geBN0sQtH8wYMr
d6GXPE8P3ogOCMlf7onWp++W7fHH88yonLuMZuV/1IpDG4TJ9OWjy9MEmgzQ
cd/aaA3oMhG7N9N+BPhZ9MaPos8329gXo31bdjkJhmK/PJ9kcRh9sZBrjTp6
Rq6CWI0WWinXZY1uETFO6/LF+mJ052pA6L+/F/ROJqH3nwrQvIW2Thdh26L5
XpW+fhr67/eRp7jE0HK39h/vQL9NyHz6+iQB6uOuczPo5Ncb3iehd4q9uSAd
hvO374MzB9BV2yr+6qJbnlZErkZfjuI75Yy+aD7EM+iD51Gnti8cna/ZPlmE
fh72a08muo2z0uE0etul9Ew2en/hng0G6A9naT/70bzjsz6C6HfxtsAbjvPh
eMva7hNYv6YPX1BCu7o7Gz5AW3ZNVRmhZW30O0PQSkf4Rr3QT+SF35mjBRpv
i8Wgf0V77ZVHm28p0nyAbr/7SWXqOAH3643NmtArnq4OakLvqjx+8Cta8m75
phx0nZq0u+B53B8bA7vQf9f32bluQvcbuQ/bo3Wt1thZoa9ueTykgS6wCNnl
h94r37JPBP0z6Oh/CWi903brvx0jYObbKE8Zumpk4FgrevGnxZ2v0Aox0pKP
0R+CyJyf6Pult9RuoataBLzEL1Api8R/FAejdcXm1m5DW1e13XFBRxyNbrdD
t86+GjFES/+sDD+NTo9IytuEXtpxXf4O+oZVVeMqdK3WUuIZeri8154Xra2t
ZtaJVrPL2zvhTQB7bv71DHpI6XHuB7RG1pn9UhE4r5zM9GpFvzbPfqGDLqpf
Gc9Cu64O1zuI/irzZPUT9OLtgvdD0Kl50mL56JNPbHjuoWUmx0+kokufWhwk
0eEfX21MRDs68hR2o51Sva1i0YGcU9/m0bez7Tsi0QH899VkL2L+5OysPo82
2pt4SA/9fFW1aCh6//09CU7opeKxtWfRpzWIilB0g9+O7mD0b+Hp16loNd3T
tv+uFznMDdPQTi2f1M6hq9c1TPWgrdtVjoWjf1z3nPuNvmc4uuQS+lBJy7Ts
JSplu3fb4hjvf/360lE9tGl7xJF49KIQyQ4n9Jx3jnIyumXfHBGK3ub43igH
rbSr/HYqOli5o+4R+ryL8TEaOvuOdh6JbqU/3dZz6V+9KBxo+Hc9iGt2Hs2S
fR3RhfZNUS2XiaRSgkydw0bQsxQdL130RouJt7/RY6HrRR3R8YHacSK4n7fc
F8pD0Of292QroUu46FYp6KrXV8T10Kd9Pfur0N3y/f226Hu0Xye60FzP7gr6
oI3ngr/NoB862d2KQsvpjHivuoz5eF316Ry0VoxFjxZ6y9Hr5Sz0+rn7Rg7o
Na9cLT6gue79KDiNtrH9TFlA7wnR5rmNVlNpjpPH8/AjN9juKdqyg7V9N/rS
xqcZ7WjrLSe1vdAjkt8//kRnWF9MvIa+eWajrNgVKsU4+YHxE7SHvbelBppT
eWt/N7qK+TDYBt2YO17Fe+Jffp1M8UMrZR45o47udTJ6egN9ZvPDa47olvvZ
9Y/QK1SOz0ajYzMEXjX/u1+mHf0ZusPuUvtXdO5vqc4h9ESrQKtAFOa7QS9T
KcxHiSvz2RvQXZbfRMzR39UcikzROv5umy6gK9esvnEUHdtyPOspeuXEH+8o
dIE6x/srujh/Ri8PnXxfPEoR82W2iQh/Lfp4pPisMzqh06jpE3rhRCDzLvqW
Y/oV7micF3d96mpH679ZtWMtevEWCRNRzNc5JpWD+ujqAsZSG7RlZXiMCzrE
/cbqBLSp8kmlMPQFqu6VV2jpW9FV99BfXgZRVmK9qOV+aUigXWx/mB9APw8w
auxEjxV7PkxHyw+MGf369/yfFxwH0Ub2z8mVMXi/sHknNaxXW553qGxF8w9H
l5xG22mvjtuHpq7s3cdGZ99PG/VDv9tYaiSI9TB6GdXgBtr6dvnVg+gfR6xu
FKMf8GStLkSbVVx+04TuPLKRexZ9bvK32Ag6Y3rptr1Yf4dkn+3lv0ql+Kj9
rEhFn9pQcVYZrdaQFvUdfVnyd+YetFwTK88Q6/vc+6ssD3TWGTHxVLTmGc/O
C+hV9hatP9FCPVeH06/++/uHcqc59g9feBdN0NAG4vab8tEZX2on3qElrJPa
uLEfiY3oHZlBtwalsl3RUdVmPRKx2P8dUPxLR4/lCtdtRU8Jf77yr7+5s1q1
YB+6dCLFMRzdo5Bz0Q+ddOf3uT707fzTdnFoh56aod3YP8lmFcgXoee6i9ML
0MY8ugMN6KKf/plC2H/5stUzh9Ap7KavQegTLdH7+a5hPlQ8fakXfVfWhGsd
elBP1dME+7mmNN88Clr5WGHcE7Tbbq49Lmgpi0JueewPNf7+7TqHDq8bYl5H
pzKOHU1Gr/klX/cbfe6U0bcKdJ7+ipU+2G+qCt862Y4OogQV9aJvhNl9nkCH
dS29ZoP9Ku+ja/bC1/H+G649qUX7xOkyVdEf46sUdLHfVVvuKb8XfeWhVddj
9AZx/hAvdKH98o712C833Vz/IhJdVlwsk4OeDWyUyEY/WPYjTw777TU5Xw8w
0SsX3w1ORm8UuJnUg64/7RIvgf369du0hlk00593/BZaW/3ktEQc5re9pgni
2O9nMgpktqJPxn89m4RmqJ3UsUGnij3Kl8R5YflhltVJdNkHC+l76GjzLJdY
NAWuta3BeeNJk+iRAvSqivXNueiEBokjtegNAkPL1XA+KVQtcelHO8Ll+Kfo
Jd3vrRbQ7tdrHfRxvtEh7uvI3qBS0gK8PRrR+0r4ZHXQU/c1Su1xPhpO5/5l
h34k+YkygJbwSWsMQJvM6YkH4nwV8qfj9g20XSX3Bh6cv7Q0yx2L0AdmpyNu
oSe/a0o1oDMze2T+w/nt/aoDrYNouebTvwh09jWlcO54KmVXV7S4Nc5/wWr3
lNag3x98G/AZLdVD1uqifyqsEw3HebEmOMaFir63U/OHBM6XOz/xfT+F7p5o
FH2Mbp7TCElAX2Q/CjTHeXR3uuifYjSfd474F/TPh3nBjfH//v2bz9S/efYZ
18TXz+i3dq9XKuO8Ox768wBPAvbL2slBdeiwuRLmGvTNjZfFj+K8/NJeZbUe
WkjE+ccynKc7fVyCqOiPfz8LlaAFZfbXnkKvNvvivR/ncR8dAaEEtFvEBp55
dGjOZatidIGX/7tsnN8NNWtjGtA6fyK/meF8f5DTRBtEnwlR3TWNbl9/b5jr
JuZTa/VXWbdxf3ZtE1yNpm6wy7C8g/POp3sbdqDXjxwu/I0O/fySYo9mPFz/
/eFd7DfXvrUKQItXHw10SibA81ixQxz6DG1UQygF4/sulfoA7el0bhMbvfxi
l03dP2f0HQ66h/s7v2VPP3q0aqBzQyrWn65D6n/RWqtsoj6i2yf8xKQTqZRN
Lt/8ktMIEJZ0/L4NrecVk7QvHeNFTrHOBq1p9GVyeQbOg2+bb/mg/zPsinuO
5pI86BSDth5cd+hyJgFnShplc9FDvYn+u7OwXvqvfctC862drOLOxnyu7hbd
g45sE9arRkdWRmvOoLvNy35F5mC+eJ/aIXYLz5dy/lfj+wQ4nEw/pY7eq0xI
L8/F86tzY5kZ2tjiWUQb2lrYP/kIOu/lsbV38wgooxmuvYgWk82adc0nYEFY
ODsNvbJNedn6AozXty0yVejvdc/3/UTHv78S146+vGz/a0Yh1qMJ7blvaI3e
pNjYBxiP7z+7CCRh/1/leO7AQ6zHJ2/SlNGL9gZmqxThPOq7U2wXerP/g0Wz
6KrCLx7O6INGrUmNxXh+h+8+DEYHrCx1T3tEwOMp87FEtLqrjKd/CdbPlCUq
Jeihzg+pRqXYD6Y3OjaiA0+8EJB7TMCnpjvRg2gR7dLSSXTsF79Hi25j/og7
GNtcRsA6pkOzDPrBVMq9/Cc4/4tZDm5H/1Yx+HixHPuDYrtpG3SLhJyT61Oc
N2z9FvmgL378K7CzAuO9MYMnGq38oeK7zDMCoGNwIRttn7xy2W/0Df09U3S0
fPOow/tKAkzqaZ860R+PLXvHrCJAT8Om6Sda9fau+BwC5/ndPEVCd/B9cg+H
RJMEDDDaL69H/1EwvHuSRsCfw/XUPeisxrIvdnTsB+d7FF3RbbEXTgID+yV9
yZGzaK/oC8oqTKzfU2cKbqFZ4pdXiLEIUO5Z5FaCznjmpr6Azip/ItKIFtnw
+fxXNsYT3CQG0Hsdhrm7Obg/OunOC+hEpx2VjdXY7x3qmpW6+28+Kskga7Cf
PWd4Yyuax0WmqrgW5xvKgJwVev66DW9WHZ5Pn2e53ujjf5QikuqxfnNYypHo
rZwT6rHPCUib48pKR99dNyd0sQHrz6tQ8Sr02pTsNSGNeH75NCNeoy+17nAP
bML+01J5aAwdkX7ntc8LfH9vqhF/Mn5/0bjT3s0474k0pSugF47+ND3SQkDe
n/Pf9dA2QmkWnq0EqIwE6zqgizPdIg69xPW58ey8P/rcuNjgobZ/v3/fSY9F
X5++Fnz4FdaXweWTuehFw1m6R18T8Hfxf4ostILC+k0n2gmYYl23eId22Dpr
5f8G5//GXX6T6D/vhzPPvCVg9Tvja0IpVIqtUKv8+Q4CXuWmZ6mgHQcutkZ1
Yr34ZFK6C8161F2U0IXzgLFJpROaPlpamfoO4yUqveo0epHpux8F3QT8srco
j0fH56g7VvQQ4HTMvuABunxJzETNewI+niKTatBvSxlP23vxfdaHh/aivZcW
5g9+IKBhR6bTDLrtgXz9rz7MXwfXbRe9h/nA+a+YQD8BVrpLl6qiGZIycWs+
YT26bvvGEN24YLVt2wD2n9y891zRUd6nl5oP4vqayh48iw7r8Frm+RnjUyxd
NPHf9bk/WmFD//YjtqYITT4WvXlnmAD6+IBvHdpi2YVVT74Q0O9ULN6HPqsv
39Q6gvlo6eeyWfQRorlwbJSAtqz4vWKpGJ+ih8qXjxHAef2oWxWtJkCOqI4T
IGq+64gRWvRuqbnlNzyfz8xHXNFpnavf+X0n4DC71essWkb6481bEwSslWju
vfnv5ztena76QcAjNyOrInTZs9bLH37i+THbWVWLLo5/wlw8hf1qxBPZD+iN
ngcV1acJ4C9+cHYGreqe+YT6C/vb04ovV6RRKVc/uftcmsH+M0pBfiO6L/Cc
Tcks5rPoPO89aP/6BteeOQKoCmVFzmhR1vq7y34TsO230ZfTaJETwXM6fwh4
Sj+yJh4tuTjxyrG/WG8FxawK0/79f1F7vdQFAlYkWgRz0AYvsmRaF5GQ/FPy
Xje6dq+NIg83CTJvAp9Noj857rbX5iHhQ49Hs2A6xpeE/eOTvCSwSz73KKOt
GV7b8vhI0Pix6LM+2oBt39+7mAQtkyfDVPTHKq7KVfwkeNstDPijl540rrBd
SsI07fO7q2je1sXvbywjIXPt8cYc9JnZ1arNAiSwlOKe0NBm23xzBARJ2HXc
5vYb9O2pt7vMhEjIT6wIGEdf6ty27JowCYspTJMlGVTKjvzjs80iJCxf4bNK
Hv3CjiqyQpSEuTz2R220NE+PpZ0Y/nwW474Nmj7ztjxFnITzmYfdj6F/Pli/
6+NKEi7vqpS8hI6sLJ9WkSTBRrmy/h66ZIT6yn8VCSIjR/zL0Su2/WonpUiI
2lgn3oy+8dTv72IZvB7d8XgQbVCeZ2krS0JqaqrJX/TBnJDaTDkSHvNJdklk
Yn1c0+LxbTUJJ1xNDqmjb41dVNaXJyHCUGPIGN37N0Qkfi0JO2zferqhn564
K9+vQMLZddt7gtFXQ+j22xRJqLC2tUhAH0l6URajRMLCKfXKQvRr24KtH5RJ
mF//QpaDrg/S7NmmQsIQ/8Zz79DXB6wLr68n4c4Di9c/0I/LPt37vIGE4Pxt
SgJZVMqITOsTiioJ1+4M+K1D816e/n5PjQRfUacKXXTTuZ22M5tI2F+SNmWL
nqqIeme3mQQ+voebTqCFJKqulG8hYbDwsnsk2iPrqYO4JgnjmupxqeihGHeL
oK0kPNEuLC9Hb1yf5dWxjQQXi6n2F2hdrgN5O7Tw+uKV3wbQCTSfpRnaJAjO
LuX5g/6jVhPPu4ME98o3Iiuzsb+0NtA7rkuCbufZVWroeONGgdd6GK+jv6QM
0TYuexZ0Adf/ss1KZ7Qmf5JEnj4JHtrRy4LQl/qybFYYkFCblDZ7De39wLo0
bBcJh9QT+++j31pHaYzuJsHt9rFaGvr4542dBwxJOOOolN3+7/O5ilkNRiT8
FaoN/opO+eZwfYcJCQMUM1PeHCpF37IotciUhLILVWKy6Dl//tY1ZiRcdV7R
qYkmNWwVb5mTsP7I/ttm6KIbgalLLUn4rBJpeQgtV2KtdcEK318ze9E5tH9v
2+QvaxJWipcW3UTz3+xt99tHwnaHkn0P0JsOu3SM2JLwJibrBxvNJ63z+7Ad
CWba0de60KeS7Xf32+P+jnvKT6BFfqYXuVJJUNHWecR/n0oRdJ7T6j1Agknm
4u3y9//9+0ybQWdHfP/HLc+00DfmY8t7nXC9pm9qWqG7nRJz3VxICJ3dX3gE
/e0/68pPriT47JaQCkeP7nv41cudhEbnzotJaKm567vGPEhwbUv9XITucv1Y
FehJQpLy4T016LivcfvmD2O8DWqkdqOvb7qwPNKLhOtJS8Z/oBe/Sx8S9CZh
A2NAZ1kulfLrefunu8dIWP256fxatNi8AJfSCRJ6EhlMbfTTpE36ZT4kBFow
Zq3QDZ+U0ym+JNy4+0LNC023+yD30g/jf27EMRx9ImIXwy2ABNEZ6cgktKCC
7vkfgSS8X+mSV4SWX1Xudvl/iu47nso3CgC4SJSSiBIiLTtUqHRIiyRRIUIq
JKNkj2RUQkpk01JkJSLh7pmZkZWZXWaEn5F+x5/fz3PfZ53znPe9PvdeHmUw
21xEo6MvOSRcEfUqgy207a3f0SnaDffee5dBqmnmz9/omlFD9jFfHF9M9w9v
Otb3/jnZdr8yUIxaMSeJzqMRctzvlMGcevOsGvqPzj1D/rtl8PpZxYQBeu8p
TcHMwDKI2t3Rew2d0V3751hwGZS7CtT5LbfvVZr9EVIGE1O2n6PRZ2K0RQPv
l8Fxpa7ETPSU5x9zyVCsfy/veFDQT7zVCOSHZRBToaPfjB41mdK0CS8DaXll
sTG0zPSmDq5HWE+PnOxfmYHPV+ZPUzIi8frwsEwxNKXgtN/pJ2UwdP8/e9WM
5e/Lq/tMRuF5/BArpYf+mApxidFlcDT0SoM1mn7obP2RZ2VgGXo50BM93nNR
cTi2DCQUn+6OREfd1suIjcf1/Zn+koZmjK7VPpKI/V2MulaKtvCLnh1NKoO2
Jpv5WjTb9kt1cgqej0HH8EH0WrFU2qnnZcDH82HjEjpX4V/j/IsycH2/J3Hj
OzPt54YdPDmv8H5mOrJJHq1yaZeZVVoZlPoPRh1BrzpTztrwtgx446RXmqHn
jxadY6WXgYv4C1cX9KbA1iW/d2Wg/NCq9R46xH7nF9WsMthrdOVQMvpW8MO8
X9l4vxnLjs9H8/lPFqbllkFWi+YYG+0ofa7FMg/vV/dFtDqXr7dLEhXNx3y4
cTD8D1rg0mfvxoIymF7K/Lom00z74YHU6ejCMlD5bLd+G5rP7ECU0acycOS7
raeOPrf3ju6Gz2UQ5lx9xwCd5nBxa31JGWw455tzFf25jLThWRmeD2XfRh90
ydrn0qbEMkj2rvnvCXrnlaGzYuQyqH7hLZKOZvc+TummYD5t9lUioF+3BXNn
0PD+Y/JNux7dV1QU4cLA8SseGgyhGzlE96izykBvMOH8EvqL0/Nxji9YT7eu
MtmYhfGoUq+uLMf4dNcZyaG/Czaz4yvLIP3F35PaaF1Tl65r1Vi/KsM1TNAH
6saF9n4tg5MNvtud0PrfDWw568pgavdX3mB09ahvQ309xlMjbCgenfnOwerN
tzIoc8ui5aItyteu8mrCeOnui6ejO/eYVpxqKYMvO2TsWtGpHYeyJb9jPDxD
94yj7aZz30234f0v+9zUymwzbbOyl7SqjjIoUn6cvwXd/Ixn7k1XGVTd1rih
jPbjbdIP+IHz6zwncQK9gvSv1Ky3DPZ1/aiwQEOA94l9/ZjvP3pvu6L59+4b
ExjE8Q0thEPRJwZ3FYwNYb7F6hWkoDNYx6Krf2E9lfigV4Cukgh+nDtSBqNG
UW1stIR5Q/rjMazXKcP2HWjqasW2WxNlYGhHH5tEP2kLkT8/WQbbREVv8ebg
8/2LqniNP2UQITE2LIGWPLYouXWmDBbbjl7Zi/Zr42Gs/K8MHhDEGnTRW+L6
Qkbm8Dzs8gIr9A1mqHXjAp63YNM3bmjVtgET8t8yWKNGWhmGvu8w65D1D+v7
uxzr5+iP0nkJcSsIsKS1o+gj+mArV28IFwF8r+ziLkeX3R3Wvc1NgLsehYad
6EGZSxU2PAQ40vn12RTai+e0vfFqAiSs8P3Gm4v3A5d8yWN8BOA8Vsi/FX3t
a/CU2joCvFwdeHQvupL4qUduPQE0PnXe1kVHDh8dldxAAPXcuhRLdLbcNiER
IQLkGJlTb6ObnI6fXydMgDOrfLtD0VfpGR+4NxHAW1F1PgWtZa0l828zAeRk
7/EXoDujuMrmthBgtYWrBBut8mX4+rQ4Aa7sWNjVjo57Nq4yuZUAOwek5X+j
q96sEpmQIsAQxy/ZVe/xfLBkhMel0d+Mtouh1YYM9ozvIAAPzWKTMvqssMu1
iV0EqNm9etVx9JhPUOGkDAFu2FqMX0QPXg6UnJEjwIfWcw0u6B37rr6dVyCA
WO9Ufgj6qb/0CY49BKjq0oxIQAv0fFrBo0KAcEVl61y0s7xoC/9eAtBlvyrS
0IagU75pPwEiVMRmm9CKkvKN29QJ8PyVcNkwWut31YLCAQJYNpF9OPLMtN1m
pA4fOESAOnmxvcLoy0+kEk8cJkDWX5lBWbT6Ieb6C1oE0Mr4FQvo0njeV9eO
ECAyxEbrHFrepu+0x1ECHBx93GuP1rltLBR6nADR4B7sj5ZinP6TeJIAYXWC
4k+X212qx3P1CFD6z/HDW7R7eg03XZ8A16WDtErRTMoptVYDAtyJPldeg/bb
oxk0YUiAR+/6DHrR3CGpA7zGBPhK2F89i/7t4GAnfZ4AMrt1T679YKbd8SGJ
47AJAaS0JAhSaCcdhSIzMwL8svgkvx99cLfoPQ9zAlz+tjFOD117/5JzzCUC
cP87sGCJjn39+1aBFQFWqu62uI1mdTU8rr9MAGV6R9EDtB1xiTV1BV/Pa82X
jN7f6iwqYkuAjAs5FnnotDHxBwfsCdDHwU6no2lNPOusHAigavVhpBmt+VDu
fYgjxpvqoDiC1t0U5JDljPl19891jnwz7eQiHq36mwTg+mX0YiP6ckGp0oIr
Aa5dCKmVQcv4xmnsdCcA38bwRU10T1z8pbOeBLD1tt9uhK7KK03y9ybAw2/i
x23RN8IWJzN9CbDXN9vGB+3DbW7b4o/7V7rRJxLdK137m+cuAW4NXox4hS76
a5GgEUSA+rP+CUVowa/zZjdCCGBx8s7LcvTu0cy9qfcJIC5mldaB3lZpJ1MX
iv2JSb36jZaeU1JfFU6AlgRGIncBPp/s4Lis+YgAJ36cjhRFHxJpee32GPs/
WuqniJ4qKvyXHUWALn5+2yPo76ueefZHE8AvSk/vAlpO1p1HKpYAViIuMg7o
movnCiziCTA86s95B20yuccrIZEAe655NUehh6/zmjQlE6CXaZXxBn38bNsZ
4ed43qz33f6MfmmaYXPhJY7vP6dehf5wyvFx3GsCfHPI+68LHbdhV2PLG7Sr
aeEUuvlD037xDAL0dE3e4PmIz1d6/h8uZxLg81KwuBh652aR4+nZBCBuXl2u
hGZ6pk2N5GI9835wSwdd+307Yd8HAhy3WxQ0QW9sint+p4AAYwpOHxzQQSKL
SexCAggKN+veQYvbncsXLCaAqz20R6H/y0r5YVVCAC+ntBtv0LKDzfI5ZQTQ
dOL5U4wu1eCOmicS4P57R+9K9KvWHfynKASg+tbNdqI/S6qnJ9EIwL/54O1J
9Ht/TbMRBgH2VacPchfi/SNg/w4tNgHedW82E0WPVkmviSnH85bwlK6Adlbi
XjNUSYC8g4Jy2ugdIR3boQbry9qUiHNoc3aOaWwtAU6eUx6yQ08Iur8drSdA
yblaLd/C5b9n7lt3spEANsZ3oiPRgZnjj181E8AlRqP7Jbo9N13ubysBysy5
ZAvRugoW3RfbCVA73OnELlz+Phz/h+JOjGdYVfb3wuXPG9ITRX4QoNmrun8U
bXHRN9WzF/fjv54tK4rMtDdvVStr7ifAWQN+/Y1o52f/TR4YIsC/z2c9d6NX
DdCPpf4iwA//7JSD6M+mSR9WjBLg8HdJkgHaSy9AzX6cALyCed8vo8+q3W6q
/o3n+Zr5pBvavNA7av8fAmwT2s4dis5zf3bt+QwBSJfWCCWhbY5+MeadI4B9
0AbxXLQbzyYLtwWMH+WAFAVdSQu50/WXADNm9yQb0IrRG0pPcxAhJWxSdGDZ
uXSBMk4ifI26v34OvdsuNUiOmwhpOcCx9pOZtobc67XJPERo3yI5shWtEtSY
v3YNEX5tlmlQQT9ed8j17loijPWaFx1D33zUdGqKnwifP3+ONkVHNGbD9Q1E
YDboON5Ay7WRTncKEeGo6zzcQW/OEvK4IEIE/urudVHolw7vi6s3EyFferb5
NfquRczGk2JEuJ4LqUXojjZWBFWCCOLvPlt+QR+xMZA4LEUEewM70bbl8fzl
y0ukiRDdrFs7iv7ZYvtEfScRYgNtgjmKzbS/Hlpx69NuIogG5+8RQo/c43RU
kyOCp/DBlp3obe9dAosViPDRbdFPA+1feerDgT1ECGuc26KPluVLmSeoEMHK
bW+RJdq5yN76yD4i6N/POnULnazwsZOlRoTNRy+3BaP5R0O8DQ4Q4XDfBftY
tHhkl0LjISL0vHg0loFeT6xcsAQidOdwu5aiJU6e6R/UJgLlCG2sCm213vnn
7aNEID6j23ehmUJKvP+OY3vbmvbfaCGn+COPdIlgezpRf+VnM+1venmxW/SJ
8J/YrU8iaKP//FZmGeD67kaJy6Ij2rkeHzxLhEfZC3cOoVU8DFSrjImQ+K3g
uwE63tz6t9UFIuQqFateRueCduWkKa5/dPWD2+i5kRlyqDkRXhzL+XZvub9T
4V8lLIkgZP9iazx69sKK+UJrIpSE9l3NRJ/efVXL4Arud6v/mzI038SnFwPX
iHAj0qG7Gi2xwCUWZE+EuKbsTd3orzlG+eI3iHBg4NipSTQrOONKiRMRXo7u
915ZgvVJaN0e05tEqJAIfCWCThMIF5lxxfzI2MGSQR/T2SUa506EjtIdAwfR
0RE/1dS9iKD1MGiFAdptqO1mqw8RzmtpbrZG/3HmZvj7EyF+vYmcK/rIKZe9
2+4SYZ9MrXoIOpWxlcQKIsLqz9nasWiLw5LXnO8RIWP057EMdKOi907hUCIY
z0YcK0FflVHlJIURgYMrRqsSfa7lwrz9IyKYA4daB7pvxcg6oSdEKGv6tnsc
fTD4ryb5KRH2zm0QXlFqpn3RMCbU6RkRQuo//xVEi3t/Gt0STwTJJxU/dqAV
d9y6WZFIBGULXaoaejGmfK1fChGiruxN0UWXSFUxFV4Qoab20W1ztIFmUFLX
KyIo1F045oQ2dJ0Mj3lDhOePn2wIQC9dkY3XzSBC9d5D35+gD1XvIS9lEkF4
+OLzV+iAe+u5PuUQ4UHniOVHdK1H/RWXPCL0qU9vZqIZ6cGduwuIkC7l/rUJ
7bJfzrOnkAiz1BtBQ2hLswbZ58VE+HTsu9I8+qnVwznzUiJ41dGb+crMtD3y
zvVvJhIhMErGXwLdWqE12kzG+WeuFt+DHtQ13ZBAI4LA8evF2uit398YXWQS
ISvs+BljtP7Jve/FvhCh6Pnr7qvou67rdndVEGEpK9DFA73GGAhp1UTgaeye
fYC+PV/r7FBLBO6jDP+EsuV6XXtIuQHXs0Xhbyb6u43urv8aiXAsWNSnDF1M
OKpIbSGCz/PIiSq0xKaasxFtRIh8Fna1E622MBll0kkECOOvH0cf4CONSv/A
+L+S0FxBMNO2XnHIfqKXCIv/il8JorvyPP6SBoiwoaKTcwe6n8P3w+OfRKiT
jrHej340cy7QegT3W7Gp+AS6MWu9s8o4ERTXZfKZodMMSzxXThLBr2+thQO6
QMkyteUPEVobOdN90VGZPD9yZ4lgx/VoJAIdd4B55N48xuNxplIquufma7LF
XyJsSrrk9B5tOJ1tvo+DBKtOpL8lo13CxwT5uUhQ9jH0ey06iMdraIibBL1c
nHw9aNdLxm0MXhL8MBFRn0KXR0UOv+IjQU0V02ol0Uw7n75fNJCfBD73NwQL
o/vkza5ZbyCB/cv5l7vQmZs4q7U2kqBRM7hMHV07on1u2yYSfPLJrNNdbpeR
nuXaQoKPHq69F9EL1h8/D4qTQN6wbeIGmlOLM6FKkgRqO4bm/NC2YeKxBdIk
eCmYuPQIrbxF4EPiThKMqY8vpaK/9v4aCpIhgUX+8Px7NPdEqZajPAlak59M
ktED1o8LLyiRQHBje38tusHR7eQRFRLYqdV/+4F2ver9n+I+EoxudSNPol/n
ZrPF1Eng+ZP8louEzxdfxIrWHCRBaH5J6Ea0qV4zZV6TBFbRNrY70antI7+G
tUgwkf4Z1NAjxx33duqQ4NdqitBJ9F9rm6S64yTIb/TuM0W/FO+UZOmS8P1g
34fr6OJ7E/QyfRLUrufy8UErfc54UHCGBA/zmzTD0dOjgtezjHD/pS8vJi33
53bketp5EqT6vyzORivm6YSmmpIgqznBhYC2FtvFTDDH/k+f2laNvqi/sC3W
kgQ/J4u+dqBZQ3Wp0ZdJ+H6w3WcMrVxYovH0Kgme7KNI/kMv3qNNRtmR4OnS
Zep6Mj5/6C1WPnUggawZxUoKfXWVFyPGiQTCZl2zyuivzTrtcTdJULWR/OgI
WnniplDybRLcfXNZwni5PYH/xksPEmyWYGZeQWeq7OlO9yaBxrNRFTe0g0qP
x3s/EhyUbCsKQdvu1JAvDiCBasPj/c/QsflHOKhBGG/G6vw36CdR66cr75Fg
itdApggdGFOwuiWUBMEfLyYz0btfH4L+cBLEtCivaULXlJZFT0WSoCWiwX0A
fWLyKA/XUxIQu3XaZtBdbv3JQs9IcP3X3cM8FDPta0H5Z3fGk6C4LCJ5E1rY
rWSnRhIJdOztp3ejXxbzi51OJcGlf0L6GmiJbzRlm5ck2BAXnaKLXnVt0M4r
jQS7D/f9NEPvF31MfJxOgq2r1ux1QH8v+7IvI5MEypzc3j5ob7nMKkoOCc7q
NH0OQ3dfPHK/LY8Eis0B04louQtpVrMFJNhT908xC/3+8A+zjZ/w/GmbXylF
c+mvc1ctIcHQvifRFeg/FQc+GBFIIER6QfqOvrvNZ91tMglODz8a+IWu/tIR
EUPD81RpumYBrWjkK/+JSYIm5xVyfFQzbQEbm5HWLyS41R1+XAzNUfS2ZqmS
BNkq05fk0S8lzet3fCVBwM0jtw6hX4U9ndWvJ0Fyxq27+mjKbytwbySB62BI
uMWynRrTU1twPzT9nzpSl+PLq/KljQSvC8yf+aFdLq3pmOokQaCpVEwEOur6
eJZUD+anek1kMvrWp4qkM/0kCLO0vZeNfvElL+fOEAmSmgY8y9DP1Au6c4dJ
0JZ7zrYS/S6/X61rjATPxnIM29DrFyzzNkyS4Eva1P5hdMOo0qnj01hfWmQ2
L6DrfJx4fP8jgXmcwcwaGtbbN3KDeQskuDF0pXYLeiDszs+BJRKYtTiky6Ff
mPvwS3KSoeHmVe+D6GpLVRMzbjKc+Hz2xCn05gkCJZqXDC2lqgLm6O8himdq
+MjgGLimyQEt8Sphac16Mjzf0Brvg47uF6zXFSRDteeLC2HoJyvzv4QKk2H9
Z6v1ieg17NAe9mYyaHRsYr5Dx/DlSK4WJ0PraKXnZ7QhSzVQX5IMWr/9dnxB
T3GorHwiTQb3MZmaZjTle1l2w04ywEiD2yA64OGQp6gsGbb9viM8i/Y6X2V7
WYEMl7hkPq6iYz187u/9bg8ZRmUaTougc9r4836rkuGxfWDPTnRbXMJqTTUy
FDGU3fejt97a8zD0ABnij/evOI5eIfFT7psmGXaOP484j/a43vZ7mzYZ1rGs
NlxDV6qKd9w6Soaymp0xbuh8V+oI5QQZzNZNC4Sg5ZV/SAmeIkPl/erwaPST
x099rhmQofjQB47X6BDa0EzxWTLcVX1+Ox89LfI3Ye15MhxxTuimoDeP9Flf
MSVD29iLU7Xoy8Wf9EvMyTBYUvShC+3HFXZpgxUZSLXfBcfRhrduR9+wIYPn
fgHXJfSfgrBRxjUy9P40qVzHwPnF9jtLXSdDwnjeNgn07GyK0B1HMgycFHdX
QJvXsDq/u+B4Uym0Q+goad+vB26T4dgf1XX6aEehmv5EDzLk6HWdM0c3fmvd
tuBNBss/r+McGMt/XykMsfQng/WfgEZvxvLvb3jyUe+SwVvPXeAhOklrf8nO
EDIoToWcjEenj6+OjHhABtrEe9909PM8vtDJMDIcODKTWYR+oWKcYR5JhnO9
5o0MNFlzepQeRYaoxo7FBvSa3LUWSs/IsEckUKoX7e/2YSwxngxKaTrak+il
2P/erUomg57vrksrmFj/9/wNc39OhsUEBXcBtMXNpqe9r8gQvHjhoSQ6OCmF
cu4tGRpfpSUooU+uuS7CfEeG9/dF3h5GTykYxajnkCH0TV7uafTr+7fUs/Mw
X+ZvFligj+R0ckp9JENTiNnHG+hQg8Lp2E9kWDh044PP8vVyawTWlZLhztb0
zIdo9pY5o/tEMkTvWvciHr2SN6lsiUIGZcOXUelo20luAx8G5lvM5YAitNXY
hVXTbDK8GDlznYEW3pk26FpJBjETpzMN6MvfVv0eryGDV3mJcg+afCZJ+mY9
GRy0Ndb/Rl9c8PQfbySDXeHQz3/o+Quflm61kuHN1ioKPwvf74y7Zk61k2GL
d2+MBDrGke7v1U2GgJI9VxXQSvcZ3ou9ZDjZlq90CL1uzZPU4EHMh8YbM3ro
3+2aw6uHsb+XFqVm6F3TgzbRY2QY2nvf1x4dZJW1QnySDL8fDKl5oi8deF6R
Pk2GuagH4/fQUaUdBNU5MszrXn4Tg3aTD2khL+L+v/W88Bo97P6NfzcHBaJT
Kzjz0Usf97HGVlCgd5dlDhl9Ju6mYDEXBV6o7zGuQbs4RE/d5abAfeaRP+3o
HfezHPR4KLCRFRs9jHbUZ7oLrabAYyUFxXn0TZmJjZ1rKDAzxc3gZePzbbTG
qcy1FFjPt8N0E1p/Tc5GD34KWF8PHdiJttli5n5EgAIKHCq396Hfm55y4Bek
QABr27wO+oBN1FSbEAUk88wDjNCq3epCWcIUSMptX7JGD4ee+eK9iQKHi975
uaDbhHsEdUUpIFJC/uOPTjLimNokRoHpbOkbEeiutcXXh8Qp4BxY35aIvrt9
o3vJVgrUy9TqvUM7+e0UjpCiwKF48cJP6PyVc/qW0hQIJH7ewkTfLknZrLwD
2yPf3mlYHj91qx/XLgqUz/a2/1i+nvLIrXk3BfTG3DUm0GYHplfkyFIg1eZi
1BJ6l7zdriB5CtjrRPet/YLnhzbabaJIAf4gqf1i6Ef7k1QU91CgbB13sCza
nOmzeaUKBe832pXq6NuEpNg2VQrE1H4TOIEOu8mX+XEfBdr7qcbn0ZaHvxs/
UsP+eVY/vYIueCwcY6tBAdkd2ZW30GebKh20DlKgTS6T8y6a6ylfs6gmBeZW
r1SLRCcc7/3+5zAFqHkE22R02z0bj1otCuxf8+1pJjr+57P0nCMUEOXRLy1G
P9v8yCXsKMY7RrqLiY6hXKi2O06BTc8tOL4tj5fEQT92kgLhgrMSPei715MN
t+tRQKpzWn0CXTG7z41TnwI3R83OLKFrtrYr9pymQK3CNpu15Xg/Ib24SzuD
+fLQ8NYW9GHK4+tpZymwMNznJ4N+Lvp56J4xBXSP9oSooV9/keOwP0+BXB/d
h8fQiY3T7/VMKHDBd3OYMZpoLDOtYEYBJeVzDy6jVS/V1QuYU2D4/txdF/Sq
zRy60xYU4LJb6+mPVvhEP//dkgIfSh9dD0cH3JKfI1tTYMLZzzQBXRJ+Yn+6
DQVCHVp10pfbjXesjryK84vLkCtEG0h+c3e3pUB81wA/Df3Q2Nb7kj0FHBUS
xr+iXUwHhY47UOCUHaGqAy2W5nBSyZEC1R7n04fRDwoXBDc7U8DoqI3/HDpw
Y64n503c70+9Z3gqzLQ/Xoi8PXqLAmmf2yWE0S835qxqvU0BTmWDn9Lo57Ob
9zLdKRC8Ui1fGd38vnc23xPzSSLBA9B6f8QuvPCmgL+Nu9ppND2i7lSkLwVy
iiunLqL7dTa2+vnjfFe9yLVHS/ye+ncjgAIc+8aveqDTvQLJ5oEU8NlFFAlB
h1LLN+kHUyCDvpoVhY6hd/Fq3qPg80Wj63O0rX99tOIDChx7Jr0lB23zJ79I
8iEFVKMnSCXo/MOPXQXDKVD3VfsyG33c3YvF/YgCNSobl76hvxLvFM5FUiA5
xTGhB83Wyz809oQCt/6c3DOBvmYkfan3Ke6nRBbtLzp10w/h1hiM73y0MV+l
mbbsz7/Xv8biebnF1bUZ7S8edoEVTwGnK4v2u9DsDTFtxEQK5BUEjO5FT6sq
LBQlYz06FnHzCDp76lrh+1QK+M5Lj51Bn6gz4Hn3ggK8xSccLqHbjGenXr3C
fLs02+2A3r/6tm9KGgXOVe2/4IVueFyTFP+WAqVDnKx76KFQiQsxGRRYHWO9
Nxpt/vpm5pNMrLc5p1NfoEmxjfGPsilwQKSSK3e5fftlqfBcCsx+aLMrRW8X
kTr6MI8CppZ3WWx0mc4ujtB8Cnxe+CTdiHYNDTF98JECWk4hfj3ow1W6eg+K
KNDyuL92HE3nDG18UEwBtaOd0n/RhrsMF0NLsB5ed3FdU4XPJ4cKiGFlFBjp
jCNsQo8ZUUUfESnw6J7Zyp3o1sBIgSdkCtzVKNRVRfv82v06mkoBi9asMC30
hdJXNXF0CvgdP8w+jX62c21cMhPPl4XTCnP00g3v/16yKdAxq6Fhj16sn51O
L8f6N5fm6L78+rzkx7mVFBCG98lBaIdLHrTCarxfvDb78hhNgLinhK8U4OF6
8zsZbc9cv8ioo4DH4aebMtHd16dW1DRQYJ3StoOf0PuyjdOaGymgmH/+Ih29
erNW949mCsy/VvCoRaccq/g80kqBK12ZkR1o8lduxf/asN7pVL/+tbxeG67D
KzuxnqfHF86i+3K+DQl0Y/4OraavrMbz7BShvLWHAv0/dtRsQMfaHtio0If1
z+Vn41Y0j/1EzMEBCpCum32XR6/Uo+XpDeHrs263aaDNRin2F3/h+tYfaD2O
ttRaKnMYocDDmzkNxuj5vY9yfMco8OltdYU1+lW5/4FHExTQjEglOaHP8PZc
eT6J9X9OPM8HHbqiRib/DwUMyk+nPEBfrDWOYMxgfWlQfBCDtkgMDm/5D+/f
vylOL9Hvwm/uGp3H872w6mwu+kebvDXnX4znFw7lUrRiTfm+zf8o8FIlby0b
vS/HIkNpBRUS+IUGGtDbK6Y+HeeiQpOaIqEbnXH/zVVLbioUBS09HkWPHw/M
9eChgjkr1Gp+eTy/xGePV1Mhv61cjqfGTPvfS07Rd3xUcE1gTgmhXxyoOUhb
RwXRBr8SKfSHev759vVU+G0z6qeIbuJsNvlvAxX4xMQOHUTvuXHAaONGKhz5
xj17An2hQPensggV1K++zzuHNn+8SfLMZipYpArbXkZXlH6edNxChT5TzU3O
6Iy/cC1cnAp19ttZPmjHXUS3zK1UGHlV6foAvZL/xLZyKSqUf9+/JQbdEjfi
9FOaCoyBK+QXaFIO3WTNTiqsTDpnk4PmPN7ZKb+bCj5feDlK0FesDLnPyFKh
43hIMhPNv0Ku4pY8FT720/fWL48PQYrPFKlwyq/ySydaU/X6ns97qFDSmmQ+
jDbgmPzarkKFHw2qP2fRX5pU1nPuo4KL5jP3lV/NtHlHD47uVsP97ycvCqAb
Q6RunNGgwsXXn4Ik0Ff6p+97HKQCxzEfLjn0Gdsa7VRNKrxM4Q1WQ7+6TExi
AhVa7tj+1UF/PdwUM6ZNhQ0lUR6G6AInBYXNR6kQIBnxywIdaddwVec4FSSC
L1y6jl7zvvOg80kqfMqfqHBHH/xqk5+gR4X2AEu1IHSM9S02Q58KoyUpzyPR
438l7vw2wP735nEloR8bB9RvPUsFzdJY23S04Pq37NPGVJCXNGIUoAPH3l7y
O08FO5UeSTJaq+jZ0ywTjDdFz7sSvVnlvt13Myq0JT2sbkarHohoW2OB84t6
IdmHFnlfOnHIkgoElycuE+gcn93pztZU0OC+WLqI1njSv/DCBq/f9pdzda2Z
tvUw72T9VSqURfvrCqOlnr19uMqOCqU7W8K3oVsSvpIPXqfCvXcCFYpoEEyO
v3mDCk+Hdq06iLaTFhd460SFnR/FtE6gCX/sZNtcqGDYOO5ujOYlPend4EqF
n2JvMqzQ1wlZoOdGhcRzB5pvoM+rVx0M8qBCre4HLi90yl3elhIvKlSxVyuG
oG3H3USmfKgQl3Li3BO0wi/pGQV/KnDF2Hsmo+ntsl72AVQo9HSOy0AbHU5N
fB1IBWGhix8/oo0jnlp2BlPBeq98NRn9zFCMvuU+9ve6r7cSfVDcsMI0lAoR
8g9mm9Elj464xYbh/iQI8PYtr/84D6khggpjhfeEJ9B504VZgo+pMK/XK7mI
zjhnfcA4CvNNWnE3bx3eH6TEbkRHU6Fm1VX5jWjFXX81G55R4S/1voIUWkxj
S8HGeCr8EY+TU0D/VA0tN0mkwkD3s50a6IhFs5DEZCrUNwVLHEPr3HvT1Z5K
hfvsy4Jn0Sm0gE6plzh/vz0rL6HdShbv2r6mgmPZ+KQ9etRtLyPrDdYDw9ed
bmjfVRrZE+lUmF06yb6LbnosuV89kwre0T9yItCr9v2zCcimgnHdzSfxaLNd
IyqsXCr8Cp5ySUPbvlh4w/+BCrddnPXz0Gt7dMpMC7DdvHNHGdrzYLP7q0Iq
SK4/ucBCCy5V1w1/okKW0buaenRchGa9WgkVJoc4X3Si/53S8Awuw3xPNnX6
hY7KbSLWEKlgopShNoOuU1TMFKNQQef65N8V9dhuaKThQMP48GOZRHe8MHMs
ZlAhaSAgRBS9vshMZxWbCulF1CM70SQle+KFcswHba6/ymh2UWL720rcr9PH
ijTRuovcL2eqqTCcev+GLvo1kcqjW0uFbXNs8fNob1KPUFI9Fdyk11ZZo99X
BTBGvuF6O4y9HdHXydmi2s1UsBxP2eaFXut1V+hZKxVubRlmB6OhY33BUBuO
Jw2Oj9G9fbenD3dSQaAyji8JLRlO6ojpxnrbNP3uLfp8Pa/jrx4q8Ky+dDQf
LV1ln3qkH+v9jorvBLTDk9/uiYO4/7+0b35BHztM+P37JxVCtlI5vi2Pz9Ep
pD9ChXPB+k+60KZ8zm1vxqjAbu7eMoyeSb6r+2+CClHdQWkz6P9m5S3Mp6ig
bLVHlrMB89flodCnaSpMb/iVvQ4dapbtKvgfFZYIBfKiaNNN2R4356mgJhX+
bgd6g8hzyepFrLeLt6SV0T+/JN2U/0eFiQ3XEw+hDXKLbcNX0OD8tlvrTqL7
9Pg4f3HRIPtXWIAx+rFSzrFTq2gwovhpxBJ97c8HxWxeGrRnTZs6oIsPKxPX
8tGAf5sexR0t8El7ymUdDfoN83cGopUF577WradBzIzSw4jldoFb5/YL0kD0
G20wDt3pSbiTuJEGJzOcj71Gr9g0fWZJhAYEJeXnuWjhCmX2VVEaDMjwTX9G
j95+MFAuRoOV5//pMtBP/67NVd5KA2mXdUlfG5Y/79a2JUGKBuL71Ya+ox3j
eJU5ttPguZ3v3oGG5d/Tyh65vpMGOyjf/X4v709u29n63TT4b8mUuoj2Kc67
pClHg/3dk1y838y0D42CQIYCDRhSOUeF0LW+Lx0F99Dg8p17gVvR/bHDLgEq
NHha4F8qiza/o75leC8N8v1jf+9DH/VJdjZTo8FQ/Ned2uiB70oOLA0a7KHI
m+qjCYu86/YfooFhftZ9E7SrzpGLbw7ToHuXQb4NumfzuMFGbRrotwt9d0Jv
nZEdvqdDg/JH//55oe0urlaZOUaDK1MC20PQipVvJK+fpMF4he7Rx+hNHULF
3/Vwv2syLiei/5N1mTU4TQPzYiW/N9+Wv89a2U09Q4MF7c7oPPTQuqNuakY0
EN5ZnFGKfsY7+j77HA2eSZSWMJfnx/0jZpsJDVT6Br/Uok9Uq0knmNHAR/VI
Yxt6teoq8/UWNGBRWZ0D6B/89odCLWlwXN+n/zd6h64r6581DaZCL/5cRJtV
ai54X8H4KF//xdOI+fLkR+vkNRr0/n07JIiOivG64mxPA9V3Qn0S6IgfIrFD
DjSoHMxvl0HbRDS7XnOiAck9qH4vOiin7r9uFxqMrgphAjrcQULOypUGa0yK
i/TQJyfqudvdaJAoKpl2Hl3gteaRuSfuF29ZpDX6j1Y7odUb19cW4XEDfSX6
csJFPxqYnIw290DfpeZt/X6HBrtWftUMRP+V6TG0CKTBwS864hHoMkUBhY5g
GvzVG/svFs04bPzR+j4NsrTq61+ijWop/T2hGG/r8cxsdLmtO90unAYVVicC
PqHJofdPDz+iQdVUsyEVPfVlbdCtJzRobHiztQptzJS2mXlKgwOFub+a0DPb
ukf8n9FA4tTUxx/oXZGWO1bG08DrlKfvCPo86SPPo0QarL+hDrNoKc+FuI0p
NLhrqf5vRRPWiwCD+tTnNNjb6klci57IpJXsfkWD609nvDehBRrdDArSaKB4
sFhFGr263yfycDoNroWWDCosX/9l1Kf8HQ3ICktJ6ug3nkOCJtl4Xjru6+ug
mRPBZr25GC8Do7nT6DLtplOuH2iwuMfmjSm60Gfh578CrD/qn05fQa/5zKf2
pIgGL0SMJp3QOtuk9kh+pkFAoGqsF3pdn1FjXimOv9tifzBaT6NU5giRBrHE
yvpH6H9Wt2UbyDTYPX3POR599XVMsy2NBtyBodyv0c0X1PfOMWjwa/23pBz0
UKOnZiSbBrYmjorF6DMPHae2VdCgeeUZIhU91qZkVlxFA7cq/1NV6Bbd7zcM
vtJA2+q/b01o3bOh8n11NBBxpF76gc7wN0zy+0aDV2ktP4bRYTani4WasV58
hmsz6PfJ8cE5rTR4e/FPL0cz1ru6U4vH27E+qs9f5kMnf7i7o7sT6xmnUZsw
mjJpuOD7gwZiDnPGUuhus8ZAkT6sb+J/2HLo+FzZooIBXH/FkYP70e8ZdgmG
PzGftvdmaqFF/dLlRodpUNfUInIKPfeJ0yliDM9z9Pag8+gU+9hLcr9p8JWb
MWSF9rvvvVg+RQOhrlIDB7SmIEv/xgwN6FW8H9zQ+ZsTTvHN0WDTnffrA9Df
c3jnchZosPl5jtNDdM+wiqnhEq6vg4sdjd6+qGg7yUEHl5+FW1PR29Zt2h7H
RYc5F4pbBjrKlOfpwVV0eC62m5WPPiMhmtfFS4ewlJ/CBPT1TLs79/noUPqc
9yoLvfnsmkV5fjpwf72XW4tmumyVbxCgw4bvVtPf0SudiGv8hOhw0Sn+YP/y
/hSvSN4uQgcF1T13xtEuFdztVZvpkNO8iziHTt/VV+0pRoc63rvzXC1YX0yL
b23bSgc7V439/Oj434mMKik6rCaec96Mdo1OL/feTgel+LrX0uiJ7tm7O3fR
QSy7oFEBvTny3WC9DB1G0ma51dHiZxs4guTp8FTh1d4jaOuR6Mo9SnSoHs+z
0l/uT5FTt0uZDhoJO0IvoAWHDnk+2UsHrdp/OdZolXlzE201Okjr6NQ6oEdP
+Q791qDDbPzIhBv6WUWhwptDdMjw+8cfgH5ze+d2U6DD7zg/uYfoiuODlWuO
0ME+xuZoNLrPUHg3+SgdXLcUXExBr0iv2Od+gg76jc7O6cvzs5OeltWjwyrn
2IAPaKfP6te79ekQGi4bWYour9r5OP4MxqdJLpGBPtnBY29oRIekucTXNegh
hblJnvN0kEzxymxBd/MIq1JN6HDWjpHbszxfuucOv4t0OMQRlDeCTiYdqNh/
iQ6MDe/fz6BJl322/7aiw2ud09kcrZivW4yUc23ocOXgpbdr0L727RMO1zA+
LztTNrYu/71BzXa3PR36xb493YrmqvGL7HfA/T93+J4M2m4N2+GNEx0ujW9x
V0UzJPbNX71Jh9FnzjaaaP0PnbDjNh3kh/efPtG6/HuJPer97nTwSnDfdxYd
vc2iP90L439Ubos5uiDg2kkHX7w+yvTvVTTRdIuVwh3cL5m/Hc7oweAE2Ym7
dOB7L0bwQid2zWcWBtMh/MvH+CC0m4lll899nK8461YEWq+1rVzrIR1Mzp47
GYveeTXaYVUEHX7xXBJ7gdb9L4VUHUmHB0PdI+/QcumbymOj6NAb11NWgPYJ
2RpmFYP5VWzzkIDe8qF6aXccHWbGrIxZy6+/cERuMoEOZ358F61FL72J5SMm
0yFLtamzFb29beD1w+eYLw+MXvWiLTWNJs6/osOPIAObUXSWyO+pbW/owM+u
2Drbuvz9157c8XQ69MyVt3J8x+evFJ2tpEw6pBL1o9egjwkqHo/MocOForO6
G9EQS5K2zMN8DWldkEAnvxIqViygw4mqgZzd6EKCLue/Qjp8V/axUEGLe/iu
rCumw47zT3kOoV9dYRLTSung0LIn/xjaYNcJJS8iHVjWF8zOoO1uiJroU/A8
PuL8a4p26bHYL0Wng+M/9Rc26O36clXTTDpIWMyAIzroxqstVV+wnmhDuzua
sr5TKq0S989IwCsAbSr0t9O3hg5MJef1D9ELJmIXztXRwdjnwtun6OfMCyEK
3zAf6ss1ktG3z5U7rGqmQ0xrRfkb9NDfaN4frXS4qXzR7D36Q+VXa0I7Hf54
evQVo0urUm4mdOF5MJByoaLVt2zS8OjB83XOfLoCndBkUWLcTwd32R2+39BR
ig+nlIfoUOESsNiBFjxfMrB+mA5CdAf/QfS5h2tjxkfp8IE5MDeBrtrw4r+v
E3RoFZ5xn0erHXm8KX8K42OcMMrVhv3dmh2PnsH82VJzdV3b8veF/wvymMP9
XZfQLIK+aJtbbbaI6/8yoyuFFlm3v0HzHx2uDv8qlkVf9smJ3sbJgIdCHjv2
osNUVdbycDPgbFfsY020XEW31igPA3JHDGaOo7e1tSh+W8MAx9ZUC0P0s9Xq
TWXrGKB49AHJDD3OKXrgjQADnNg8klfQ/XdSTCKFGODHtf2OI9r1YJeSlwgD
Qp61tLijm1f8o9qIMuDBJlnVAPTrdFEBA3EGWMoKh4Wi3600ED0gyYASu9SO
KDTviuKOndIM2O5E25O0PL9wD0uhnQxYbLx3Nw1NjU9PWCHDgDva/VU56Cq5
608m5BhQfLJv0yd0rEHLkW5FBsSEBl8mo/OFhD/UKjOgPpmS/gXNlaT5nbqX
AfxSL37VoUtWOVM+qjHgc95WhTb02TDGlfQDDNgyoOXYh442t6EmajLAxIrr
3Sg6gWDTHqnFALuPDj0z6Ir53o/BOgyQCHTbwtGO748cVul6H2fALuttZ1ej
2+wHE1x0GbBy2C1EEL350tt0W30GCJEcC8XQh4utXC3PMCD09ureHeijUypz
F4wY4PLaYL0S2iPmMBiex/gMahxQR7vueKmtZ8oAzvbKy9poGU1vjmPm2L8o
zwO95fF9+u5oWTJAWmP4nTFa/gFXyaHLDHhb711ugV4U/JOvcZUB74M+DF5D
R7d9u65mxwC1zmguF/S9N4yOfQ4MEAiSkvBCUw71COxzYsAQp/m+QHS492nO
fTcZoLOopReGvnNIumDfbQb4czdYRKMjXYKl1DwYUPVJyCkZzc39yEDDG1//
jtP3DTpswfLAIT8GsF1f3s9FbzLb1AcBDBDPHn38Cc0j12xwNIgB7cO/Yslo
vnCCp+49zK/KhKQvaJWkAaszoQw4+WM2pQ7dc9991YVwjAeDN/U7ui/ovvOl
SAa08lUl9aIvVmk8uxbFAO8zOnEjaGpOrq9zDANmpZ2eTKMX3Li2ecUx4Ifk
qQdLy/vvfzE0KJEBqW3tvjwdZtr7Zb/mPkphgMPIDmcBdPVgyLOEFwywGpK2
FEXbK8UfevuaATdtm09Jo6n+MmkFbxlgP6ejJo+eszCtpLxjwMgBO8l9Hcuf
Zz1a+DWbAQGEI6sOo52k1lp1vWeAh0jTr+Po+hN1X8bzGcDdsb36DPpmYMEf
jiIGHHwrn2uKPnf/6w/BzwyY5xoLv4z+I6IbtbOMAaseO9o5oJU4NDkOkBgw
1/xG6zb6qHCligGVASc8k0T80O17hXdeYTBA8+/p4RA039GD373YmD8riMRH
6FN7zY0eVzDgpfBwZCzaf+lZ+NtqBozWNFs8R49lrHlArGXAK0rI7gy0mWbb
0aYGBhgEjE/kodvqdjHGm/B8J4t9/ozmebiOZ813Bohk896hohtD89bu7GBA
gnaxVgX6PZdio3Y3AzrGdnM0LO+nevply14GlOpakNrQx64fyvMdYEBnt5Fv
H/q/vrXUhJ94nvXW7htFp3Mfiisewf0QjhieRvfIDyg1jzMgtrnm5RL6A00p
YnaSAWVSLed4Os20H8D+7M0zDLAJyVgpgD4tseXJwTkGnH96+ONmtPXAXzXL
RQZAe5L1NvQTuRVpgf8YkDZNXi2Hlrx3rOENJxN+uOTmq6Ir4obY5dxMUGm9
anoITV7PHzTOy4R3zN75o+i3bxuXhNcyYR9TMeU0OnHz5SOH1zPh5XWdQxfQ
Kqo1uraCTIjSlm6xRPsztYUfCzPhXkf1bTv0iryW9OLNTGj5epzvJprx7dPf
H2JMoGaEv/JC6+xaFF0nyYSz0yn7A9HuKeULGtJMuK17h/0Q/fWAdprtTiaM
KSuYPu1c/jxNkECMDBPsIKsvcXn923OPUuWZYMbx383X6Oq0fs0JJSZsXSUy
l4U+UKi/KKnKhJHOlYEf0XcfcASf3c+EOlHmSgKa32RnTZAGE0qOm4Yy0C32
bd0fDzHhxu8ynmq00ZpjpQPAhNDsqfuN6FuxgeZbdJgQyflvRSc670YB9cxx
fOt/r9NvYLm/6fnxEF0mPKNET42hBTP9+kv0mfD9qLjDLJq10uT1xBkmxKT4
tf9DE55k75Ixxv7N8g14u/D6ttTbly8w4SI3iSCAtgo68yDRjAkPlV/LiqJb
dnXZNFgw4Za91bNtaBUfV25+ayacUJ9alEVn7dntqncF169oc1UVLcAn/fa+
LRMGGt+xD6LLGkNe0a4z4TqpQvYoOvqqix2HExP03dhh+l3Lv3fA9QduMmFD
0IvBc2gpXdtTAbeZIOp+7ugltLNnkQPJgwmpLb0p19BCm0SM/3kz4eNBoz9O
aKZiJtcRfyYY7krR80BXsKMCQu4yQXs3M+UOemFhjMYKZoJyedXo/eXX/+qv
XfMA8y3+o+ZjtBwp/p1hGBP4tvqGxaGpmbtOxT5iQuKg1Lfn6OJfhUVtT5hw
8+478Qx0HfvasHQME+7f2nA1D+341Gz4RhwT8o9fyihG+7wqKPqYyIS3YWE/
yehwi9hTf1Mwn1iJsl/QbIXtWSdfMuG/0Ej7WvRURMC36DQmrDG1TWtB35wr
L+9MZ4IeaVtHN1rj3+5w+SwmFJ6kb/yJHlIuE/bJZYLcnVOnfnct/7/3dCf2
ByZcGyq+M4d+EMf3RKSQCXOCa/NWdON6t/HfsStmguWDk52r0dGhtWrFpUzo
rrzBJ4jOivAg8JKY8MHJU20L2nlBkt+CyoTm3zespdGduZPy7xlM0OzTfSCH
fhsiIML5hQlpVQLZqmgB+5Qqk0om5O6lVx9EbzxdYphTw4TWV5fHdNAGyuEv
OOuZEPzi51p99NIWVcLFRhy/0Er2HFpY4tvb/BYm8N6gHLVAyxrFXFrTzoTR
E+svXUX7t0V3X+1iwuUG/duO6MWf0yqkHiasi/d84IY+Vth1VnSACQGiUQl+
6FQ/t8MeP5kg3pPwLmR5vPBvs3UjTJD3fvopAr1OfVfgngkm1FzxpcWgpTsj
miKnmMAte74qebm/IZmFkRlcj5HktzS0Eltq7PQ8E4Kutrdmo8/MxOXl/sX8
7I/o+Ihmzb/XWr+CBcOXlLrK0E5XHz13XckCfSNGJx1d88W46hsPC27onmmv
RO+p3lmuwccC0y9VzQ3ocHHZ2FR+FiyZaNe1oZ85BSpzCbJA1jfzSy+61N8w
2UGYBYHFvKRh9C6R0sbazSwIe2aVP4Uu4+vr0hBnwbu47NcLaLGDv0teSbJg
69GJp1w/zLTTQrmv8W1nAZ+k4l0+tGvfsU6PXSxwzLtyQwh9+VSDzA9ZFoj5
PD0nhl5H/HbUQJEFDRylB7ejm/Sc95Qqs0C+sl1SHt3OQx3evY8FCZfmOfei
OTf/8Y5TZ4HzAaG+g+iJN3LN3IdY0N6/m66DFux9uMoTWDDdr/HyFDpVYC/P
4BEWpBNP+Bmjwz0MWs2Os4AwYXTefLn96qJ/pS4LfnBayF9B26hdm4TTLEj1
usJxA614LvPAR0MWmNVfb3BFb5OdMJY5h/sZ5/LGB62gYgnPTVhAPuHuFoTm
Gdu4uNGcBU/tfLXD0Jojhx49smRBnncQ31O0NG1mbKUNC1r+hX1LQPesv7Ej
4BoLsgKeJb9Ee9wtVfjPngWvvF5dfodOZ6zldXNkgahz/vYP6I2p9z+NuWC8
fzD6itF7a/U0HG+zwNCkPY2MPrUnIHLIgwUSZ/67zEZ7x578ZOfDgohTouJf
0R8HKwr6/VlgUK3V2IQu36gYYhvIgllTp0edy+sXjtk9EMKCBccXRwbQS8Pb
XtqH4vzCW/+Mov++WRr5Gc6C/fvF0qfR8SZn+J0fY/vItQt/0f1Sait/P2XB
fyrFnNw9GD/FthqPWMzX+4Lv16KN86+4LCSwQNnBy3Qj+u/Q756gFBYYXRpY
EkN7ir9XWP2SBSVd1m+2o9VTCfpP01iQ79Z3Uh79gqWjvSWDBVcS3H+qon//
tV3zJgvzp1og7CDarEA/S+k9C0ZiSnbpoHsviUqV5rPA7cZNmh76UeAfxxNF
LFhXp3rJCL0/i/Nxw2cWaJ1c+ccMnXXL4YENgQUup/vCLqNfu5+5MEFmQYd1
g8R1NO1y8/xdOsaToz7vJjr5p6yXAJsFg7ndWl7o3GrHilcVLLAf+FcdgL7e
SPuzt4YFEzLK5g/Qig3nZ1h1LNjxx7UvEn0m7eRX80YWhLCYTrFoAQXq3fEW
HH+rwlQK+r3lIM/9dhbs9H3r9QZtotptL9bNArap6nz2cn/v614U9LLg/P4G
349ow64feacGWZAT9XCuFF3foZbQ+4sFkYPGnjQ0o3LG7M4YC+KKVX+Xo5Ua
T05ummTBiQCZG3VoYeWz1z5OY/w/7/vR0rP8+Sm1PMM5FvzpMzXpRl/tk2wY
WcR8uxtdPogub9tbG87BBj7u/oPjy/O9nJAuu5INq6YMs2bQG9vcTMp52LDE
bNi0hP5HGOly4GNDzPytEO5ejHew7FG+9Ww4uk5mdC36Qf7ZwFxBNjj5zp3f
iNb5/jD+rAgbzpD6S8XQjLj/Hv4RZQPvhdGt29FKEazziRJsSCwVCJJD59iK
LsA2Nvy4cfaHCtq9c5N//w42vPyRo3UAXV481PxIhg2eSbtStNHzxAL+/Qps
6BMgzZxE27JTpDr3sEGf4mZouDy/wup1D/eyYXS7broJOuumU5OqOhtGPh1a
sERHjb7w7TzIhlN/zpyxRVcoPJkPBzb8Mgl+4YRep2ZjoqHDhqiLTWNu6J3i
hx8PHGdDl6e+ph96ckHvdaweG99v94QGo50X30cfN2DDzeGkujD0uzMx1jNn
2WCh7in6FF2juHX1u/Ns0A11t05Y7q/L84m5GRsOX4hLe4EWKGBMrrvEhu1i
7f3p6PUce/bSrNlAMz6x6z2aptBx1usqG5gejdeK0INvZ/QV7dlQ/DfsFQFt
1ft6R98NNnBdu9ZOR8var25LdmHDzDZb4Uq0C9Ho5vnbbCB+eHS6Hu3ln/Zj
nScb7MPaglrRRcd2qX7xwf3cYVzUjSZTVtiE3GHDysWJgUG0yVtLF60gNviE
fhYZR1/NtzFfvMeGJq3MYzPL8cjdv7P0IRuepNJv/UVfclnx1fsRG+Y28yav
7DPTnvk6YqoRhfst50XnQ9uWSlL+i2FDkt6GX4JoD0kaT2k8G3rGmvi3oLcv
LCj5J7Ph79MvKtvQz89N79d6wYa3WQPGMuhTB5rEudLY4P1B5fYeNJHF6mWn
s+HPlqwnamim1Hh4ZBa225zNPoy29/QSPP+eDScWdjCPobs5HvqKFbAh0Fqm
Qx+dwaVH7y1igzy3xZQx2qWqZySnhA0KV4k85ugdH+/MehJx/hOGW2zQf0R1
eo9Q2bBnu5D8dbSus9mHdUw22N7mOXgTXbX9p9X3L2wwO6940hPtSBIfz6hi
wwWt+8Z30Oe/iNl41rIhMnP9pXvo+Sb+ouPf2LBhdfXVCPTG8K3Dwi1saGgg
OkSjX0W4cQ22sSHzbo9zInrgidrS5y6cT/ChWy/Rbhei2iJ68bwZld/KQEu9
zUy2HmSD8pVHN9+jhYyzYd8wGwzk7jsVLe8XvpldPc6G3q2F9gR011E+pe5J
NggWidrQ0Q+vlPkWz7Chw+aTWQV6c/Rs1v8V3Xk0Ft8bAHCU0EYiEbIWCUWF
4hFZU0JC8U1+iRahFJGQyFYSEhIhJUuFkiVkKbO9I1ISyRIpkTYh1e95//yc
c+feZ7nnvDPvzJm5NN0MKumx1q3vue8fHq49+LcZqtpSjF+j51tWlBvzEaAf
1rXuHbp1Jj5RZg4BehK7lYfQRlIpdlNCBMjOFxEb5fa/dWLi5QICNr7g4f2B
vu7yJrRsEQF1vWqfp9F5PIdHL4sT8CT/8kveQTwfnd9ieEySgHVZWjWC6Ned
WgG2MgR81xHOFUabM7VJWvIEVAytjFqCFrbLuCKmTIDc8jOHZNANAz+Cf6kQ
UGgvvFUJbTf7m2XXagKqpntU1NBLjGpm6tYQkBjxmV8LTawNu5K3joA9B3T7
dAe5/8+4i13QJUBapLHKEP2+PinQT5+Apl8XEs3QzU06T50343qXUg5uR8cb
B/0yMSGg36JX3x7NIxApomlBQObVw8LOaJvhsyJS2wigRtf3uqGXN6f/4rfB
fGuM7x1Eh8ZPPf22k4DqwMvBPuhv2sTpXkcCupIULPzRXo/WSLY4EyAfMrHo
DHqX4n+Zta4EHC9Y8OYcN94LAfPu7SfgSuzBG7HovaIF+254Yv0SBA5cRmf0
yGYmHiGge/XIylR0tDJPU6QPAX9bF3/MRPcqn2oL9CPg8/jZ/DyuVUpI7wAC
3k6v9yhCG4a/vON+moCP+9YolKG1E4T9nEMJWJB8rLsS7Vcdo7zzHAEq/NPJ
T9A6Ad71VlEEzChRVs3oTUbDZqZxBGi69/Ow6Jps+XLDSwRYam950I4OVzMV
3pREQDnf6IEu9KvTZ+x0rhLw1LhXvB99cePP0HXXCLizX6ZpGD1HquOqVhYB
AS9v+n5Bq3VsT1+bi+sLBiybQB/Ti4hae5uAtCPJTTPoHtE8V61CAmJ8/hyZ
NeS0mX9zl8K6ewRcO1e6aC56fr5t64YyAhwkHjwUQRfoax/Z+IgAxXQ+Jwn0
qumCcagmwOZ05qQM+uiHATeTOgIWroq+qoT+JC5Ut7UR+yH+ZJ0auiTbVNCu
mQC/IrPna9FHSpoM9tAEjP0nfVgX7eJf4rq/hYDsVCM+Q7T7ah3voy8IWEOX
p5qi+aTOHjrVgf12D1bfhrZPqLKN6CLgXWviEzu05MjClZff4f4Pn7bdjS5N
uPMxcwD79b6szxWt+O1hWvEHAg541Pl4oJfEuerUjGC9T8rMeKG7+1obOF8I
8Ahlz/uhvaN09d99J+DMtzbhIG5+EnW5X3/h/tFXuxqGXql7eWr2DAFiVId0
FDol/Y2BJA8JsUKdNy6i/zf9zFdjNgkfPDUVk9H9MuGJJoIk7LPryk1Hy77S
yXWeT8LCDW8VstGtfxfn+omQ8CV0/Y3b6MMhxokXxEh4n/F+2V30ArMvvreW
klA69enKA3SyrZlhvTQJs2ZZLqxGJ932+9MtR8IB5X8R9Win3bmFU0okbOUs
mG7m9iOcd6uEKglCniePsmgRq6rX69VJ6N674V07evvAlOOutST0y9nu6EK/
j/rcfHI9CbKSz2r60F2htSpX9UgIKLuyahj9WzojqNKAhCrnJ1fG0C3VJTXd
RiRcPWP27wd3vzSqfeMxIyE3QsXzNzrv1oalK7aS4NjtweH94LT5Zt9fzW3W
JCwa59USRNvP3NfzsyNBTG06eSFaPSZw/TUHEs5P7pgQQwcoRyo27SHheOMs
h2Voi0Ce2WN7SSAnxB/Io8/rLO1Yuh/r++e8iAr6k8xUhokn1tPI8YgGmudn
y65jR0gQ14xqWodWTSB5s3xI2KUpIb0JnckRzeb4kbCkWOC4Edon5bX2nwAS
borufmaOjuoxr1IPJmEtNU/SGl148+I61zAS2gzkDtujQ769yrkcQUJ4R0rl
HnR4tw3/02gS5Hl9BdzQEuEqLlMXSPBTKtrpiQ5bEHdb4zIJCoVWmUfR78vy
PrhfIeHxX+sPfujtD/OkM9JIeBhdrhGELnKpMGu/jv0tDT8Rhn7zb67HghwS
5g6WVZxHp/+jgsxvkfAsZuvvC+i0ZuXI8AISsoXM9ZPQx1iLyNq7JERx7pxO
QxdccTv9uxT3B/hVZqEf37nuqfeIhJym3J95aJGcVVtPVZOgRm5aU4Tmk9+g
WFFHgseDTYdK0QMvRr9NNmL/x3JvVKCnj4dWbiQwv94Tr2rRkfVLA84wJDR+
vTv3KXf+ix/U6p+T8CTWzoBGt92XfM3/EudbvM+7FT2x8O1pq07cP987rneg
d111lUh8S4JUUhX9Fi1j0lLQ2UdC+m7ByQH0aak9GxSGSCi4W6/wCZ29SqPq
yCcS6qeGrMbRTZcCN5SPkaCfc8pvAi3ne7iQ9zsJ/wkHpM2gp2Y0JK1/kbAt
v7+Gbxh/D47/DL32mwSJ9upeQbTb0s/vPv4j4f4UH58wunizkZ7ebAq+hlbI
i6O/WyheiBGkIJXTbbgMXZ725PWb+RRYWvq6yKNjb5kvV19EwaXdfgEr0UvG
hlzDxCl47T6UoI6WmGbS2yUpON1K5muj97mqPFeVpaCUX7ZOD91ds5InTIGC
LM+BF4bohCdTqzpW4Pz/SX0wRV+T4dhoqlFwfVvjpBV6U8rzY9GaFBy91iNo
h2YmtOL7tSk4fs9LwglNLlG8ZaBLgdXYUaW96NbXLZVp+hScqenXdEfnrTpI
TmzG8eG03mG0Ov+yl/amGF+OirEvOsBL4m2ZJQUt4dMW/ugqnwt9i60piIs2
sg5GO6je6T9hh/Ev/Wsbju6szeh95UCBeuoa+2j0330pXXrOFNBHOu3j0fes
nr647krBlsnJnclogWdOJJ87BWtyLtmmo3cqhD0+eJACMfb69hvcetUeLm7x
osCxFy9o0HP5LDJ0jlFgYaBgVISW+Z95zI2TFEhbpumWogP/Sz0xN4iCMc8Y
jQp0RMjhvSdDKKj/802hFt2zZ9SsL5yCYO9X4k3oQ0k2GtZROF5mnQCFNmlv
FHsch/H6zP/Vgm5r959elUDB/WbXwZfc/B3T3qUnUyAbo9HWhR5a5dw0L42C
EInAmj5u/1d+zj9znYLlrwxvf0DLawVfHM+mQEfl3KXRYe79zE3H3W9R0O+7
xf87+sKm3Y6dBRQoLj7rPIV+sWmOwY57FAwc0zf8h/657bjiszIKvn85Kc//
Ec+/4zhzoYKCuePqfPPQSvIW38sfU/Cs3b1PBK25WfTtmnoKCnmW1S1Bi6u4
EIVPKVB6ZXNNGq2h6PBwJUVBxKM5/gro1VFrbt5kKZglYLBDBS37cNkVhRcU
NKz4sUID7StpEZ3dQUHzqdV/tNGjakNn5Lsp+Ld3qFUPXe+zwj+nlwLDTQp5
hujTfnrHlAaxvz69/qZo4dYdPrc/UlDsIm9uhe5QT/dVG6NA4MCguC36ykbL
k/e/YX8+rh5wQJ8su3hmwy8KtLdN3nXhHr8vNabmNwUZo+aB/0MfXJyeZspD
g7ymtPFBbj0KG4vZ2TQ8P3ZSyBudutjsmZMQDRlL7Fv80EWGdgMDC2hwC6lI
CkTPrJHk9xWloU8o1yEUTX2n1f4soaFZUmxpJLo165pj3DIachfOfx2LNnOq
jJaSo2HUIi4lAf3ayqGuQIkGftXEnSnohw9yf29SpUFbWF44Ax3zus2AVafh
prMumY0OFxQ/76ZFg7f367O30TbZ19p/bqAh/javXjFaZV6qatwmGj56PBgr
RT+t3BQpv5kGq/lfcyrQh1dXfKgwoeHgr0e7atGDo2Bra0nDmyghgSb0pWTe
hk/baVCSGSon0Tsa1m6MtKPh/hLrAy3oa0q8VXKOWJ8XRqIv0UEnso1qnGmo
KauveYM+72/SumcfDanirGcv+sv0skNT7jQccvIUGeL28+1uobRDWO+ui49G
uPnxrynV88bxM0b/fUUv8ni+v+s4DReXRfD+Quf/8ZINCaAhP8X+5gz67Cud
fvlgGk4xZaZ8n/D8as7+e8/CaDixLGdQAP3+rtx5r0gafvctj1iAnpnJ8Vgc
S4N9iLr8YvRxVWnb6ngaiq3px0vRhadqTd2TaJApmXKQRT/Y+NhkYSoNObMq
vyiizWhz68oMGhRvCkWpop9dTvrfgWwajo6PSGuiLXjbzoreokHHbF/JOvSl
1PVFTwpokJvlabIRvbh/vM/nHq4XwfPKEP3Xb4Oi3AMarFXUPUzRa8d1fVsr
aHCyGv2xFW0yW408V0PDXCujcJtP3OdNDTV0Gmi4EKG60AEtMpifNfKMhhH7
W6nO6FzzdJlsGteTrJB3Q3OOmuU7PqdBSMP1jgf6jWGvofBL3C/j1zS9uC5J
f9/cScO/x94PjqGzG/NTzvbQsHO8QycATYUZOOgP0PB5qKMyGF3Fc0Fx8gMN
Wn+8N4ajszya/z74TIP/peuVUeiTfQrDx7/S8HVqv85FNH9R67u1EzQ8TW0o
S0R/mi8w9HWahj/NlRqp6ASHienSfzTEDVjmX0frfmiTPTmbAStzP7lc9JTK
c1tdIQZ4dmy4mo9uuCyfPLOAAQeHpPl30c6504P1ogz0V8SGlaEPjcSbR0sw
IN8m/b0C7TNLtHKHNAOBfyzda9FswqONS+UZ0EsRbW/k5mdSxvQpM5D6y9+Y
5Na3W9enaBUDD4MD7rFoKflghVOaDKSFiS1r5+6vD/eHTNYxsGGvdWQn2l1k
3mNRPQYO+CqP9aCbomtz+gwYGF6Uvus9eovlv/QSYwaOXC+q/oiOdODNCzdn
4NzR/+S+oOXrJ5/Yb2OgqLvo3A9uPfMkv6y0ZWCb6bXBKXTw6lTNmV0MlPKq
mv1Dq8fmh7fuYWCJl0Pe7BG8vv0XMnzbFePvUZw1F13VscMt1J0Bo7LLrsLo
/3ntGHU8xMBskxtVYujT8qUX1noz8PjTDjEp9CHPIsP5fgxo8GZ7LUcnVh2f
MxzAgEBfUqMS9/hcvb6mYAZ6BlQkV6G3lq9/nnOWAa39+45qopuSrr04e54B
r4qNT9ahdw1njbjF4Xj9ikUb0fFeAUu3JDDQYNnpZoheOOiwR/kKAwa6mfdN
0JEKfiWC6Qy4uAn8tUSX8/LKjmYyIC4rvnUHOuDI+httuQxYNDcn26Mf2pvq
VuYzUPtwec9u9MnaA0M3ihlQNZZZ4YrueEgXxJQyoPz0iZc7WsK+KNLvEQM6
V+eWHkJfqtUP2PuYAY7I75/e6MoVpaFb6xmA2ETdE2htyihL5xkDtHNrYCC6
9pvcK2Wagay3jypD0EYTEUrizxlgPc0mz6GZDbmx/C8Z2GV3Zn0MOk2hRPBX
JwNSP12OxaOF173P/NjDwNjtwcIkdOPXY9vfDjAQ1yAxmIoOGrsk1jbMQHLG
d+lM9GrS70fzKAMpFwN35qL51XeO1n5jQHD0TnQ++mDr/n/lvxiwFI18XIwe
D+xadX+GgZv2876UjnDfP/vFp4CXA1bzDOQq0LMUO9i8ORxwuShlU4P++uGZ
ec48DvSsvRnSgGb1fr7JEuFA/Y43hc1ob8nU6ExxDvQa1HQw6E9JgzaZUhz4
a7edrw2d07B4XdZyDlCDsWodaKCdtLKVONC1zX9nN7rk3Serm6ocKOsRDupD
bwKes/kaHKj56pg1hPZa29JarM0B627rxhG0okg8PNDlQN6PH4Pj6GQDv+Zq
Aw58TtgqMIE2V33o1WTMgfUCNit/o6V3xGqw5hwIKeY34/nstNlKR3VB5zYO
3O08sp8ffcifEBy05cCVvvDQuWjP4kz5bw4c+CJllS6MvhrT78jjwgG3rqYy
MXRBE1Uo7MaBoFPjtCS6QileRs4D4zdn+2XR+sH7i9ce4YBv5t5JRbRUwVln
E1+sR2v2fFV0VtpyFaeTuJ5O6nIN9HnjE4uPBnHAUcl4rTZ6Ir9c5lwoB2xG
s4x00VFvZczTIzgQ8KHExgC95U/vpdIYDhR5ntpr/Jn7fiidSTqeA1UN3w+b
o+/edwwbSuKAw3Yl/23ouseBKnxpHJBzmRtmi356s31cNpMDOVtuRTuglZuy
OvVzcT2nyUvO6MZw0QHnfA7EjPGk7EPz73JfEFyM8e55kn4A3VbNOF0v5UD+
+IbMw+hUk3NP6x5h/2cfuOHDrW9M3c6BxxwwG9mafQJ9eE3lLMEGDjC/hm8E
ov99vv1SvRnXCzHMCkHnhDSS9gwH0tqsM86hg0q29Aa3csDZQiI1Gr157z7J
W684oKWdlniRm/9h25PPuzhwa6g9LpHbr2brH797OaBaTp27ilY5kZCiMsSB
pT+DgjI+c+8vW7s4jHCgemLQJ5s7/88nppHjHDBZON/9FnrRHLmdD39y4Hn8
qEMh2rEnN2JomgOedKzFfXR/dcSbpTws/F7yXvch+svwtP02fhYONU2trEK7
PYYfYXNZCFrBiNdx65sWXVEuzELvJWe+JvSuryI5o2Is6O3MHyXQk4YiJcpS
LCxsLO3goE2F6wb3Lmehbe3pJ23cfv/ctTlNiYX3X3nzO9DVVxbUt6uycGGX
eXw3OiVL9uAiTRb+3bXy6+Pun5b69TvWseBiI+w4hC4b01wVr8dCcVyi3gh6
1otsUxZYGC59KTWOlna1iRY2YeGzROf0D/SB8BPfbC1ZiJx/vXMKLaRnHnHF
GvPrl3/0lxtvHC+82Ynxj3gmzRp12jyS0L1cbjcL4ad8vAVHuc+7LlrluZeF
6i5diwXoCvNOl3v7WTD3aJITRfMcOFoxeZCFE4dEJ5eMcr//I2CwxZuF0xsU
2WVovoR3n+L9WDgr+ytHbpT7Pck1DV2nWLhyPN5fGd3DaDWqhrBQeu6jxSp0
pq/c2KlzLNTmCEppos9QWlvIaBZi5T5/1EaH+eY2SMWz8GJ7coUuOo6/yOto
EgtGp3nPG6AP6J03qk9l4eCUtp0xuoo4YrQkk4VnS1fLmKNlzqR4eeWy8FT1
05AVep765sbGfMwv2PueDXq0OsdU+i4LH90q/Xdx45Wa/H6yjIVgVVp/D/qF
SRD7vAL7pXiT1xXtaLb/5epaFqRvmDzdj25dPyoY28jCsi9FUQe58ejYHRom
WNi/763FUfSaYGbCnMX1trwSPI62Mk4pyX/BQvvw1WZ/NKf9Y9rcTha2ZSlE
nkbTcbz3j/awUFjubxSG3stI/GgdYMEjJHkmAp0j6Omh85GFHtPg8hh0dZ2q
QOYYC3tdNHzi0S/PpL/i/8GC7KLCFUlole7v7d5TWK+yb91X0ZNhvnydf1l4
dZk/MQOdvtzK1WR2C7z+PWCajfY/VTtyX6gFNDbHT+ah5+zmz5cVboGC4tkF
Beiua3uSL4q1wLwk8z330NkqU/f/SLbANDgKPeDW+8eyv97LW+D/3wJC0Q==

       "]]}}, 
    {RGBColor[0.9, 0.36, 0.054], PointSize[
      NCache[
       Rational[1, 360], 0.002777777777777778]], AbsoluteThickness[1.6], 
     CapForm["Butt"]}, {
     {RGBColor[0.9, 0.36, 0.054], PointSize[
       NCache[
        Rational[1, 360], 0.002777777777777778]], AbsoluteThickness[1.6], 
      CapForm["Butt"]}, {}}, {
     {RGBColor[0.9, 0.36, 0.054], PointSize[
       NCache[
        Rational[1, 360], 0.002777777777777778]], AbsoluteThickness[1.6], 
      CapForm["Butt"]}, {}}}, {{}, {}}},
  AspectRatio->NCache[GoldenRatio^(-1), 0.6180339887498948],
  Axes->{False, False},
  AxesLabel->{None, None},
  AxesOrigin->{0., 0.},
  DisplayFunction->Identity,
  Frame->{{True, True}, {True, True}},
  FrameLabel->{{
     FormBox["\"I\"", TraditionalForm], None}, {
     FormBox["\"S\"", TraditionalForm], None}},
  FrameStyle->Automatic,
  FrameTicks->{{Automatic, Automatic}, {Automatic, Automatic}},
  GridLines->{{0}, {0}},
  GridLinesStyle->Directive[
    GrayLevel[0.5, 0.4]],
  LabelStyle->"Input",
  Method->{
   "OptimizePlotMarkers" -> True, 
    "CoordinatesToolOptions" -> {"DisplayFunction" -> ({
        (Identity[#]& )[
         Part[#, 1]], 
        (Identity[#]& )[
         Part[#, 2]]}& ), "CopiedValueFunction" -> ({
        (Identity[#]& )[
         Part[#, 1]], 
        (Identity[#]& )[
         Part[#, 2]]}& )}},
  PlotRange->{{30, 100}, {0., 1.}},
  PlotRangeClipping->True,
  PlotRangePadding->{{0, 0}, {
     Scaled[0.02], 
     Scaled[0.05]}},
  Ticks->{Automatic, Automatic}]], "Output",
 CellChangeTimes->{
  3.802131069470632*^9, {3.8021324727253637`*^9, 3.8021324790289927`*^9}, {
   3.8021325094764853`*^9, 3.802132528622463*^9}, 3.8021326455921993`*^9, 
   3.802133016268345*^9, 3.802133369410541*^9, {3.802138904585712*^9, 
   3.8021389179220037`*^9}, 3.802139833912277*^9, 3.8021400955161247`*^9, 
   3.802140482109685*^9, {3.802140543835532*^9, 3.802140595218677*^9}, 
   3.802140936114888*^9, 3.802141267375992*^9, 3.802141366702207*^9, 
   3.802141435431705*^9, 3.802141491043582*^9, {3.802141521433815*^9, 
   3.8021415633102016`*^9}, 3.802141746417889*^9, {3.802141998750251*^9, 
   3.802142005369841*^9}, 3.802143149663643*^9, 3.802143182180081*^9, {
   3.802143231214202*^9, 3.802143253522683*^9}, {3.802143759548911*^9, 
   3.802143777721095*^9}, 3.8021438118037663`*^9, {3.8021438448781567`*^9, 
   3.80214385337737*^9}, {3.802144108534649*^9, 3.80214412193134*^9}, {
   3.803967146065527*^9, 3.80396717569363*^9}, 3.8039672099012747`*^9, {
   3.803972385750382*^9, 3.803972412114064*^9}, 3.803972465895381*^9, {
   3.803972571735326*^9, 3.803972632972137*^9}, 3.8039727222017593`*^9, 
   3.8039727616788807`*^9, 3.803972801646843*^9, 3.803973987043795*^9, {
   3.803974041652457*^9, 3.803974070530282*^9}, {3.8078574173728867`*^9, 
   3.807857441197201*^9}, 3.807857663407103*^9, {3.807858119005433*^9, 
   3.807858149958013*^9}, {3.807858256810369*^9, 3.807858280430447*^9}, {
   3.807858792041753*^9, 3.8078588142120733`*^9}, 3.807858899155916*^9, {
   3.807858962180188*^9, 3.807858996267743*^9}, 3.80785903619102*^9, {
   3.8078591533654957`*^9, 3.807859215640812*^9}, 3.807859264218486*^9, 
   3.807859409389887*^9, 3.807860102370611*^9, 3.807860302994928*^9, 
   3.807860638566786*^9, 3.80786067083104*^9, 3.807860806141943*^9, 
   3.807860974409129*^9, 3.8078611765255337`*^9, 3.8078614027703133`*^9, 
   3.807861553805303*^9, 3.80786165991895*^9, 3.807861946498983*^9, 
   3.807862170391876*^9, 3.8078622137521257`*^9, {3.807862263789948*^9, 
   3.8078622697413483`*^9}, {3.807862396457985*^9, 3.8078624265335627`*^9}, 
   3.807862502412383*^9, {3.80786282436228*^9, 3.807862833194118*^9}, {
   3.807862890032538*^9, 3.807862901186719*^9}, {3.807862978587133*^9, 
   3.807862988534749*^9}, 3.810028476521492*^9, 3.810028543809484*^9, 
   3.8119839748732767`*^9, {3.811984866423052*^9, 3.8119848932740173`*^9}, {
   3.811984986503096*^9, 3.8119850053599653`*^9}, {3.811985057941325*^9, 
   3.811985066486408*^9}, 3.812018876503837*^9, {3.812018963358595*^9, 
   3.812018987687704*^9}, 3.812019025999032*^9, {3.812019072320381*^9, 
   3.812019090371995*^9}, {3.812019144911606*^9, 3.8120191685611677`*^9}, 
   3.812019221732409*^9, 3.812019258923297*^9, 3.812019291656629*^9, 
   3.812019445959765*^9, 3.812019574177652*^9, 3.812019854620541*^9, 
   3.8120199263046227`*^9, 3.8120199889125023`*^9, 3.812020036249172*^9, {
   3.8120208480827312`*^9, 3.812020853617482*^9}, 3.8392209858548183`*^9},
 CellLabel->"Out[50]=",ExpressionUUID->"25a5fae0-fcab-4768-bde8-8812856406d6"]
}, Open  ]],

Cell[CellGroupData[{

Cell[BoxData[
 RowBox[{"p2", "=", 
  RowBox[{"ListLinePlot", "[", 
   RowBox[{
    RowBox[{"{", 
     RowBox[{"X", ",", "Y", ",", "Z", ",", "W"}], "}"}], ",", 
    RowBox[{"PlotRange", "\[Rule]", "All"}], ",", 
    RowBox[{"Frame", "\[Rule]", "True"}], ",", 
    RowBox[{"FrameLabel", "\[Rule]", 
     RowBox[{"{", 
      RowBox[{"\"\<t\>\"", ",", "\"\<y(t)\>\""}], "}"}]}], ",", 
    RowBox[{"LabelStyle", "\[Rule]", "\"\<Input\>\""}], ",", 
    RowBox[{"PlotTheme", "->", "\"\<Scientific\>\""}], ",", 
    RowBox[{"PlotLegends", "\[Rule]", 
     RowBox[{"Placed", "[", 
      RowBox[{
       RowBox[{"{", 
        RowBox[{
        "\"\<S(t)\>\"", ",", "\"\<I(t)\>\"", ",", "\"\<H(t)\>\"", ",", 
         "\"\<R(t)\>\""}], "}"}], ",", "Above"}], "]"}]}]}], "]"}]}]], "Input",\

 CellChangeTimes->CompressedData["
1:eJxTTMoPSmViYGCQBmIQrVZl5/o3+I3jMXN7DxCtfiYgFEQH9TMlgug3zJXG
/4D0tBdRDiD6XqFZEVPIG8ecuPUlIHrSrwftIPpCTGgXiD7hn2zZGP7GUYpl
nSOI/vapLvVl3BtHuZjCDBCdYhdRBaLnHHxaDaJnNhaeA9Fba4MvguhH16Pe
g2iOFLGPIHoZo8wvEK2naQamL03fo/EKSLMt/qQDog8XSbiAaA1tATcQfep2
chSILrnaCKb33XPJBdE9fg21IDrr7pp2sLjk8mUgek388YMgun9m5gkQLT73
04HXQDpvhuxBEP1ordcVEM1x5RaYns7HIvgGSE+ZaAWmeS6kt/Imv3F0me7W
BqI3RKT7nkh74/hC6C6E/hkbCqJfX0kJB9G7XvWUgugoc+9KEJ0SVTEXROur
JMwD0XP73SNvAumWSw2JINonqGLr7llvHI9M7gPTAGii6SU=
  "],
 CellLabel->"In[54]:=",ExpressionUUID->"fa9f79ee-407f-413c-a26b-51543553d606"],

Cell[BoxData[
 TemplateBox[{GraphicsBox[{{}, {{{}, {}, {
        Hue[0.67, 0.6, 0.6], 
        Directive[
         PointSize[
          NCache[
           Rational[1, 360], 0.002777777777777778]], 
         RGBColor[0.9, 0.36, 0.054], 
         CapForm["Butt"], 
         AbsoluteThickness[1.6]], 
        LineBox[CompressedData["
1:eJxU1ndczf////H23nvXaa9zOqehzNddJEJ7SEiE3lb2FqJkly0hyi5KZois
kC0pJKRoSCokjd/5fD0ff/z65315vY/O6/V8XJ+35yvepPjgKVISEhIbtCUk
/vff///HH8t1zvh+XLaOM8oKjpOQouud3O2SOQsVZPxx2SypMejyQS7GzEfb
QI4+z+biHlbxXRT8kb7vfz8nuUSvmfmjlejfn+FutQ/dOF/FH01B//s/+dyH
1dXZmWr0++e5FMfyb2Ua/lB6nTVnoNIl7sLH2iANbfq+K5y1evP1YF1/OIzb
duun/TWuenqLWYY+fX8RV/VCY1KToT+yxb/9Ousmd5u3a8EQE7pfMVckWzvk
sJk/3P7v5za37vWG67I8uv8dLn6u4OkcK3/c/mkvvsNd7pbcoamfbOh5Sjit
v/fnjrX3R/D/3fA+9+pK4fsKR3q+B5zZ1qz94/n++Ljsf1/4kEtY9nL3Vxd6
3kecjubVoqWu/pj7v8eb85h7OLJRUtODnv8JdyNWN+CMpz/+OTzjqs4o7Qrq
R+t5xh2ffe1W5wB/DP+/Gzzn+AX9S05ytL7nXF+XK2kTvP3xv7uN2/aCy9FK
0jT0ofW+5JQ/q/Wp9PXH/y3n9Utu8Nja5oN+tP4ybmefi07TR/vD/H+PY/aK
KzXzf9cvkObxitu4eG+LRog/pv7fTzn3adChMU1hNJ/XnOaXjTKPx/jjf9+m
c+Y1t1R05PO5KJpXBXdf0a/+wAR//Prf1/2s4MJiZKW3xtD8KrkzSgst18b6
4//GM/ANF7krwmvlNJrnG+6+wwaPFdP98X+Pl/SWWzlFWnn1LJrvO26iZ9XJ
lDn+ePzofz/vuKHX/KR3z6d5V3GZxgcUTizyx/8tV+c9Fx/rfbpoKc3/PTd8
+t13lSv88X9fN66ayzjyeOufVeTxgbOSMi8wXUvr+cAtfrOv/7Bk8vnAVVzq
ZzR/A63vA6fPGQ3O3kxeH7l85VlHKrfRej9ySlvXCrV3kN9Hrrz+QVXgblr/
J+5wWUnG9n3k+Ylbs8BiYkUGzeMT1zBou5FlJvnWcFmvfxXFZ9F8arh3371R
fIy8a7g4m+Q0vVM0r8+cxqeGo/G55P+ZU+x/cc6jPJrfZ27NM99a5/O0H2q5
gFzD36mXaJ613Dnbm/s6Cml/1HJu1+pvTi6i+dZx6b8nTHxRTPuljvs1Smrm
0Ls07zruVufT11fu0/75wuk2VO1xfUTz/8I1bo3KPPOU9tMXbuX9tFr+S/L4
yh0v/hSVV04eX7lJzx/89nhDHl85n6i3uUVV5PGVM8q7M8/vI3nUc4ubR/av
/Ewe9dy0moCu6V/Jo54zbCw51dtIHg1c+vPb/fd8J48GLq1gRraojTwaONnq
3sonv8ijkXM4X/F8did5NHJ2yVPXaPaQRyPXtlz0/qJkAPNo4oznVlZNkA1g
Hk3cwXLdRYqKAcyjibu+40LGRZUA5vGNe1F30HeqRgDz+MaZD3s600AngHl8
4zIRJfVYP4B5NHPlE2b3rDUOYB7N3HbpkREDzQOYRzN3eZSf9B/LAObxnZNs
f9tx0TaAeXznzrkkCxY7BjCP71zojtr0voIA5tHCRbfkuPeIaD0t3Ic+R1vv
eAQwnxbOIDy3dEtfWl8Lp2VaeHHMwADm1cK5GpefshlM623hLq/mHWofGsD8
WrhBvc833h1O6//BOZxynbJ3VADz/MFpv86ymRVI8xB/3pN+e0hoAPP9wSWm
H+ljMobm84OLUxq76FdUAPP+we2LX7jsRTTNq5VL2Ha9X97kAObfykUWqJ/d
No3m18pNSRn/dM6MALYfWrnvvTk7QuJpnq1crItBu+f8ALY/WrlQ4eOvpotp
vm1cvITadNnlAWy/tHELYoRzmhNo3m2cwZUDbRWJAWz/tHF1LS+a7iTT/Ns4
nfCJoec2BrD91MYFL623PLyVPNq5rWo2QWnbyaOdy3/07nXibvJo5yJGfzu7
MJ082rlVTT4v/jtIHu2c+4mvntFHyKOdE0o0VIYdI492bvmrOfmjT5HHT07G
7+KlYWfI4yfnlSlbh3Pk8ZPbYXTNY8BF8vjJCd4Oz/QqJI+f3OjbzuZ9isjj
J1cf3Hna/RZ5/OL6p4TB/R55/OJ8brS9cn9IHr+4cWn7p/Z5Qh6/uILz1k1e
L8jjF/f17eKJA8rJ4xe3c9fW63hDHr+5aqf53T7vyeM3p7MORqM+kcdvbnAP
Ty2kjjx+c69DQ16ObSCP31zQCovYyc3k8ZurS6wtnNlKHh0c5qi9WPSLPDq4
gTb62Ws6yaODK+y/yWlLD3l0cO5tifmjJAOZRwcX/nWvZYh0IPPo4HxXxdZF
ygYyjw5ubLhf50T5QObxh3PfezEqTjGQefzhKhpNFOYoBzKPP9y12I6uxaqB
zOMPVzOv1HO1eiDz+MNJvTS/mKIZyDz+cGcTkhemaQcyj05uT8ae+em6gcyj
k7sxpzU3Sz+QeXRyT0cNtMw1DGQendzM1TZPLhoHMo9ObueI6LM3TQOZRyen
cffo7YfmgczjL9fwvlDhFS+QefzlfnpPW1FtFcg8/nLjRi8zabAJZB5/uaF/
H9S12wUyj7/c0reulb0OgczjL2fXu+eHknMg8+jijjV84usJAplHFxeQLL2Z
JwxkHl3cFPUWRb5rIPPo4pQUjx71ciePLm4Y32b80D7k0cWZTFgqCPQijy4u
f3ee/rh+5NHNrXtXrRc3gDy6uQtCS8cFg8ijm4teszdgNcijm5Pe/1/SZm/y
6ObkjW492DuUPLq5IePKjI4OI48e7ui8ikX5w8mjh/uspfLuuh959HCjNpwb
/nAUefRwO0/pXC33J48e7sXd1aKaQPLo4Zbv9jv1PZg8ernlfUqtukLJo5eb
qBGToRBBHr3c/ufxWrqR5NHLlY2buI4XRR69XOi1zBb+ePLo5ZJ0ssP6RZOH
BJJ2f8ofFkPrkcCzeZXSIZPJRwKSj5T8oqfQ+iRw4mR34oxp5CUBj8aBuYv/
o/VKoLPfuJK1M8hPAj6SzU+3zaL1S2BLxJa7++PJUwJX/lYcOz6X5iGBhCEL
5hXMJ18JPFeXt7uxkOYjgbk3B95+uJi8JbDR7oFP+VKalyTiV07I/bic/CUR
F3qpo2klzU8S+zen2Xasov0gCdXhZz2kE2mekrj4vtxabR3tD0nkv3jRapBM
85XE2jtzD1ql0H6RxKJpybaCjTRvSWgv+rLBazPtH0mcPhZf4r2V5i8Jyczu
qlGptJ8kIdU8/1H4dvKQwqFfl9Mm7iQPKVxuvug8fTd5SMHiaVTG/L3kIYWr
I/ZVr0gnDykUFMX+TMogDyncEl16t/UgeUhhP7dl555M8pDCZO0vxplHyEMK
PuPuzz2RTR5SMB/itSvvGHlIYdjEwUmXT5CHFCbm/8DNU+QhhchtY0tKcshD
GjOyU/WfniEPaXh/Oi0szyMPafRZUqJZdY48pJH+QLKw5jx5SMMudoV9w0Xy
kMayX1HjWi6ThzROD7sf+quQPKTRZd+k0XWNPKRxcNHPbZI3yEMam2R0n8sV
k4c0VqQnvFS+TR7SaKmP261xlzxkEJCkaqhbQh4yMH99YqzhA/KQQbDhsrGm
peQhg5OjbuvzHpOHDITCB2nWT8lDBo+9XpbYPScPGdSmOF1xfEkeMjD6ajaF
/4o8ZGB8teuhy2vykMHWv3oNokrykIGK8Fax21vykIFrbFiQRxV5yKDUwnFv
n2rykIVKbMYuz4/kIYvafUojvGrIQxbTd77K96olD1mMXjfxqdcX8pBF/A+N
w1715CGLpAJ/W69G8pDF04a1Ezy/kYcsvnaYjOjznTxkcWxpSq37D/KQhfoA
T/GfYeQhi8n9M0Sin+Qhiz57nT8IfpOHHLLTogc5/yEPOWxPODPS4S95yEGm
ZKe8bTd5yGFD1ba5lr3kIYcLXuYbzCSDmIcc8kfdGW0kHcQ85PB+ndQNXdkg
5iGHlIHR7zTkg5iHHHKvxxxVVgxiHnIoE+4wlFMOYh5y+JuZ4CWhGsQ85LCt
JU+yUy2IecghoezygjaNIOYhj5AntmlNWkHMQx7TbbeE1+oEMQ95iOpW3anS
C2Ie8lj2YuebVwZBzEMeH6ZM3vvYKIh5yGNA6bruOyZBzEMejhU7FK+ZBTEP
eRyU5187ZxHEPOSxaUGzzknLIOYhj31li7UPWQcxD3k0zJt+aadtEPOQR5vj
fxIb7YOYhwLGTzZoTnAMYh4K6FUwWz3fOYh5KOD9Bt7FaYIg5qEAn2el26KE
QcxDATUDS1QCXMlDAZLHbzh7u5OHAopHT/ru3oc8FDCjanyonRd5KODxlElR
hv3IQwHHwnkyygPIQwG85aP9uwaShwKifqb3/caRhwI6+964WzWYPBTxXHlu
6+Mh5KGI1MVxN677kIcikp9OcM71JQ9FxB1X65sxgjwUIXjmVrtxJHko4k/I
JuHS0eShCOl5L42mBZCHIo6kl2aFBpGHIkJnuJcODiEPRbw+9TRVEEYeivD3
mdhuFEEeipg//NRPuUjyUEJ59bydrWPJQwk2QaufVY0jDyWs7th38v4E8lDC
u6Ep5gUTyUMJ8ed1XA9MIg8lODxX/JgcSx5KcOe7Oc+ZSh5KSIoerx0ZRx5K
WCgRvnvwdPJQwpRjjecdZpKHEmZ9+jZbczZ5KEFvIP9ORzx5KMHMbfn56rnk
oYxhrqe4e/PJQxnOu7dMyVlIHsoQHP1js30xeShjzJbbqxcvJQ/xdUzxwnHL
yUMZiboPZQavJA9lvFlxgW+zijyUYT9sXIvCGvJQht6fPaOaEslDGWFt3t5P
15GHMp5N8Xqen0weyqgLCv2zI4U8VHAyeX7hwo3koQLng/N1IjaThwped7rK
e20lDxXcuZO63SCVPFRg82XmxY408lBBnuqJeRU7yEMFBkesSi7tIg8VbHxQ
XLB7D3mooM+kKV4L95GHCt5KtIaG7CcPFUxqHqkoOkAeKlhqMyZM7RB5qGBQ
YJdXYyZ5qKL+rtn5kiPkoYrklGP3srLJQxXnvJfPWXWMPFQx3icpf+wJ8lDF
/qTcDR6nyEMV89OrOtRzyEMVNwp7e+pzyUMVild79t8+Sx6qWKx872lGPnmo
ovDC4PSFBeShCtmoCX9HXyAP8e+7KrbZXCIPNXTKCNd0XyYPNexzKT5aVkge
ahh24PTE09fIQw36Je/z1xSRhxp+5vvti7hJHmq42VStx79FHmpYvnWbo9Qd
8lDDUveRZeV3yUMNuyVkdU6XkIca5u45W5/wgDzUkGc2KCy4lDzEz9M/O9zm
MXmooVi9/NvvJ+ShjoP97hs9fEYe6sgsi6/a/4I81OESf8tjVhl5qOOa1kWr
QeXkoQ77gYOPq1WQhzrcP4y9+b6SPNTRHt05+8xb8lCHb5p+wcoq8lBH2OVT
m0dVk4c6NNfn/DX6SB7quGWsJ1H/iTzUsaX3w76Ln8lDA4o28g/W1tF6NPCy
LnFL4Ffy0YCDXMAXkwZanwY2npxa/rWRvDQwNuru2PPfaL3izxWmLVj1nfw0
4NPra+X3g9avgcPfYqfptJGnBsI+FOJ9O81DAwsG+549/ot8xfd/LV8wp4Pm
o4FltzpH9u0kbw1oJpgtk+yieWlAumruwAfd5C++n2L7rtRemp8GRqzLXhsh
Gcz2gwYGWa6VM5MOZvPUwBqVVLPPMsFsf2jgbFFp6Um5YDZfDdTKeqrFKwSz
/aKBrN4XtW5KwWzeGrhscDi4QzmY7R8NOKtkhV5TDWbz14DrpzeNq9SD2X7S
gOl3P4MhmsHMQxNhL35WymoHMw/x9cL3wvs6wcxDE8eUFEw36gUzD03UqCw6
ONIgmHloomig8wUVo2DmoQn5o4KYx8bBzEMTl7atObLFNJh5aEJym8PS0ebB
zEMTMYudalV4wcxDEwXRm+tKLYOZhyb8MoNWbrQOZh6aUH6x+uRw22DmoYkN
j81nyNkHMw9NOJ5yv3XbIZh5aGL49btnVjsFMw9NhO+rFA7kk4cmVFQXD/8j
IA9NbLc8+vO8kDw0kW82w2uOK3loQmL1Mw0nd/LQhGnPu4RaD/LQxMeUvYmH
PMlDE/t9lU0i+5KHJkbuHThSqz95aOKTmpdG6QDy0MKaBdIz1g4iDy3cuHci
qj/IQwvf+og+tQ4mDy1MdDjWc3IIeWih0F0zf6IPeWihL2/FHz1f8tCC3NeW
14+Gk4cWks8tHZXoRx5aOFtpEeE5ijy0MK625XfjaPLQwolN7YLMAPLQwvC8
Pl0hQeShhS+Tb0XLh5CHFtbVHIksDCUPLbzaU1M/M5w8xN+nk6phPoY8tOBn
cP7xs0jy0ELTxiheYhR5aEE1Ybuy23jy0MJnpymbayaQhxae/KrO2jGRPLRw
LU49eMgk8tBClqvEntbJ5KGF70435h2eQh5a6AiKrA2YRh7aWFTytrk7jjy0
0fUyZNvp6eShjdk1T+6NmUke2khIGrtLdjZ5aMNhlszf/Hjy0IbHnDe/x88l
D20UJDdsUpxPHtpY9dD70vkF5KGNu4t+LI1eRB7aSPoiU6a4hDy0YbRv092C
peShjdt2O/3HLycPbTgH8OPlVpKHNjrrp9idTSAPbYz5MWpxxGry0Ma6FT8m
9K4hD23E3Jz0/tha8tCGnHrez9FJ5KGNoNdfs9uTyUMbK7NNmtJTyEMbF0yj
SrGRPLSRK3veu24TeWijTz/P4E1byEMb7wva/7hsIw/x8yR19S1LJQ8ddLyd
oLVkO3noYF+301rjneShg+8jFmwu2kUeOgjsO1wQs4c8dLBq3OU46X3koYPR
4171P5pOHjoY+Ofs8WEZ5KEDJ+XInC8HyEP8/as/jkg5RB46kJ04drX9YfLQ
gcedsoD7R8hDB/2rYy5PyyYPHSzs0CqUO0YeOtgw80/o0ePkoQP9XNsNQ06S
hw4mISf84yny0IFk8f7rCTnkoYOtVXJFxmfIQwcRY3ojLp8lDx2oye/ZFJpP
HjpIeFE9puUceehg0MXGG5vOk4cOYm8+uml7kTx0MEBzV1TxJfLQQfeb8NSo
K+Shi3Ux1tE/C8lDF/Kd6ve3XiMPXbxUci61KyIPXcgob4q7eYM8dMElcplj
islDF3MUxs1ruUUeukj2aXu//g556MLlh36d2T3y0EX6i3frL5SQhy5cb4be
GfmAPHQRc2j7/o8PyUMXQbEnVRc/Ig9dnNbMMVJ5Qh66GH8591bmU/LQxdjF
xbIez8lDFxOXd9bcf0EeurjWM2P8uDLy0IXmCId531+Rhy5MzvpYJr4mD10s
3142S6eSPHSxJKY+9Ngb8tDF4917Xnu+Iw9dzL3S+vN+FXnoYsI4tbzIavLQ
RbRZj2zDB/LQQ8XJV7+XfiIPPew+fyJJ8TN5iK97N57dW0seengdnrrQ7gt5
6ME27dHrC1/JQw8N20LKhzSQhx5+D+o793kjeeghamfaiQnfyEMPwtQ5Kxqb
yUMP0wc0NC1uIQ895ORodUq3koceDHq6s7a1kYceeBE3G4x+koceor/MenL0
F3noIfaLUYCwgzz0sHXv25mFf8hDD1VD79gN/Useerg/qH7V4y7y0IP2xwkL
w3vIQw/HtvZVqO4lDz1MPrfFa5pkCPPQQ3dRvNx3qRDmoYeXgva5i2RCmIce
7qx1Wd4tG8I89KDi28dynXwI89CHsaLpNCXFEOahj/iYjhGpSiHMQ3zd/O6h
rkoI89DHsLDq+nTVEOahjxuDdY6bq4cwD31YTE2VytYIYR76kF0e12WnFcI8
9DGIy995WjuEeegjd/GqUoFuCPPQh+X3L5n5eiHMQx99F/XquBuEMA999Kt5
Y3fRMIR56OO35rZKT+MQ5qGPUzVCxysmIcxDH+WDXhn2MwthHvqwV087UWge
wjz0EeaztLwfL4R56KOr/EhWoWUI89BHSpGlRj/rEOahD42/qiZXbEKYhz76
py4t8bQjD/HzJy/TumhPHvoQ1tt0uzmShz4UH6auz3ciD31MH/gsX8AnDwNo
jPuz/LSAPAyQ7s2rsxOShwFma45vyRKRhwEONRWnm7uRhwGe/Y2tTXcnDwMY
T496ptuHPAzwe0phVKoneRjAjLdnvVJf8jDA/Gdyoev6kYcB6k+bFXf3Jw8D
TG9ue7JoIHkY4Oar/Su/DyIPAyw/4vR4GsjDAJV7Ll+vHkweBjj7NyIgYgh5
GCBIzzzxyVDyMMBKV6twn2HkYQDvA0tLr/qShwEajnp+Eo0gDwPUHpiXftyP
PAyQV8G1m4wiDwPcOX3+e9po8jDAitl1m+UCyMMAUssaSpcFkocB+juU5zQH
kYchzlUUuUwKIQ9DrKm7EvoqlDwMMfjcO+Ph4eRhiNaMAUmFEeRhiCaF76nO
keRhiPuRitzBseRhiNHtmdvUx5GHISYOKk1cPZ48DPH94AGDHxPIwxDVK/lB
MRPJwxCdQ1Kdn8eQhyGqxr49hcnkYYg6Z+tHZ2PJwxDWNqtTzaaShyGGnJXp
2DyNPAyx0rNE6m8ceRhig2NVXtx08hBf/4ySKp9BHoboko387T2LPAxx+kH9
trOzycMQ6WesHhnPIQ9D/LE0yVk/lzwMobPrq0vbPPIQP8/8gxETFpCHId44
hVg9WEgeRjDlm+xwW0weRhDUqh0/sIQ8jNBbjGj5ZeRhBB9RydU5y8nDCHGZ
l65VriAPIyxaYTfJO4E8jKDj6pxzahV5GGEO/2261hryMEKfNyMEyxLJwwir
srZM/biWPIxQ0nZ1yPAk8jDCO/eGu2eSycMI5U/533RSyMMIcvyMK8s2kIcR
Ggv8nD5sJA8j2Jb6e/tsJg8jzKq43nNyC3kYIQG5E9W2kYcR9Ka5xs1LJQ8j
fDozSbc8jTyMsGBpSFzfHeRhhH52RjEZO8nDCLP1H/X27CIPI6ifSBgas4c8
jPDSw9fl9l7yMIaZSf+b1unkYYxf5+N/J+0nD2P8GdNZVpdBHsYIjm4Z43uQ
PIxxxnTa2uOHyMMYbl/nh8ofJg9jLNR0fjT1CHkYY0ZDdsPdLPIwRtyttrPW
R8nDGOpf+CZrj5GHMfyy41w+HicPYwwaeqV+0EnyMIavusfIjFPkYYz6kT9C
/pwmD2OUDpKWCc8lD2Ocdlwdde4MeRgjInDlWLU88jBGVrO65PR88jDGJO/R
AXfPkYcxxib7+VicJw9joM2kZtkF8jBGzo1K+1cXycMYWha79Vwuk4cxCodN
y0m5Qh7GuDR5UsPHQvIwwcfsjGf9rpGHCR55OEXvuE4eJijirHY3FpGHCXLq
9y0ccpM8TOAyJrs7vZg8TJCQGyFovUUeJohVfCA/4g55mGDQBtWNh+6Shwma
fftd+HmPPEzwenzshpH3yUN8/SFT7vAD8jDBwM8y/F8PycMEd5cc7fJ7RB4m
SM3Zs/DQY/Iwgdmmlj1tT8jDBD6mdyf7PiMPEwj+c6xMf04eJhg9z6Pj2wvy
MEFU3783UUYeJvC/luq24xV5mCDil1JgbTl5mKCiOkHPs4I8TDBxtuT6lEry
MEH2zuOHK9+QhwmWeSdPdXxHHqZ4GXvu1bIq8jDFxVp8f/iePEzRN2dYgdEH
8jDFiowK3vSP5GGKY3uU+1/5RB6meLu8vUf+M3mYor/1iVnhteRhisq4/uuz
68jDFFfNbo9s/UIepniqH3qVqycPU9RbSpdvbiAPU9xUrt1f2UgepqhNV1O1
/UYe4s937XSY10wepthStOnH9e/kYYqwMoUpij/IQ/z92y3WhbaShyk+nvvi
f6iNPEyxo37e3fp28jCFZn35F7df5GEKm4n2F1f+Jg9TjOpcLizpIA9T5EfX
hWt0kocpHD1WOET+JQ9TuJsEnzjcRR5m+HZuxcv6bvIwg/ZOjdOiXvIwQ3e4
pctSiVDmYYZ92+5F35QMZR5miHuiOVBeOpR5mGFZpkHJaJlQ5mGG/7Z9794h
G8o8zDCGd/pjpVwo8xDfvyJ6nrlCKPMww2gPy7xYxVDmYQaTc3L7TyqFMg8z
LCrhuTUrhzIP8e/Xr1/iqhrKPMyQtHH0jEVqoczDDPl665UL1UOZhxmCOoZH
dmuEMg8z5O46HgqtUOZhhrlBl7oTtUOZh/jzjZtD7+qEMg8zPMvoHymvF8o8
zJBdXaE8Qj+UeYif//iSmRsNQpmHGYYOdVleahjKPMwQIa3ppWIcyjzMkMV3
zRplEso8zLFD4fi1zaahzMMcVa/WrntkFso8zJHw8l2nsgV5mONK/3vmI3nk
YQ4dn9C2DZbkYY5Qy/0L71uRhzlWSJ09JmdDHuZ4oJGdPNSWPMxxbsFW3UQ7
8jBHTVBiyA178jDHgPs70OVAHuZ43Fb+zsuJPMzxqinafqEzeZjjZom3VT6f
PMxhs2vH4yYBeZijOGaqnb2QPMyxpM9T4WQReZgjyOBT/QFX8jDHQoWC4Ao3
8jCHk0z4DC0P8jBHpUy126g+5GGO3t6YnCRP8jCH55fWsiIv8jCH64mjub/7
koc5Ljpv7SPsTx4WyBh7Mz5uAFuPrAWeaQdGZg4kHwuM7hPU9noQW5+6BUwy
Xg9UB3lZIMj4t9ewwWy9hhZQSb79eYU3+Vlg0anAwQVD2PqtLHA9+Jx//VDy
tICeT5eK+TA2D4EFrgzxXhHqS74W+KCyN2PDcDYfLwuUjNWcXTSCvC1wvKa4
pdWPzcvbApcjr1vbjSJ/C/Bn6CtFjWbzG2UBj1s1mVv9aT9Y4LdMn/riADbP
CAukveLVtAfS/rCA4YvCrXbBbL4xFkjfqdMUGUL7xQKaBd5/N4Wyec+wQPyN
Mdeuh9H+scBu3+ku38PZ/BdaIOLVxlCLMbSfLDCv+bFTUCTzWG2BnTq+F9aM
pf0l/vd3FX/kRzGPjRbAMofqj+Nov1mg6MSVVZoTmMdOCzjcevwC0bT/LHDT
bWlF/ETmcdACp6Y+TT0YQ/vRAq03av4+msQ8TlhgQ+YDw7+TaX9aYMiUnQ32
U5hHgQVeT42YHT6V9qsF3v+xObp2GvO4boEXs7W35cXR/rWAspabc9V/zKPE
Arec9q5QnEH72QJqEuGrPWYyj+cWqHmyyjNmFu1v8XzL7I9sns083llgqG/s
zUvxtN8tID3OZ/unOcyjzgJnB1frq86j/W+BRCufIM/5zKPFAqn2GwfFLKAe
LHB7fnH1xoXMo9MCVVY97ucXUR88LA4JGVS1mPrgodeg7K/sUuqDh8LkHbME
y6gPHm6cyt4Rvpz64OHvVqPZCSuoDx4EfRW6j66kPnhoOLUajxOoDx52ftzt
1b6K+uBhcvn4WqM11AcP0Qlfhw1OpD54iHk4Yvy0tdQHD5rHd9pvWUd98FDf
9fbEuSTqgwdhnuv718nUBw/dmafvd62nPnjwOB0Zx9tAffCw+VjAdZ+N1AcP
iVMzS/7bRH3wMLVwwvotm6kPHkJmHejK20J98CAaFm9XtpX64KFA/ov8723U
Bw9j5+gfNEyjPniY00+7of926oMHVZNvjeN3UB/i9ZVcylq1k/rgwbE+SfPw
LuqDh8dO0z1u7aY+eBjgvli9Zg/1IX7+rBuHpPdRHzws0Auvs0qnPnjIsxld
M2Q/9cHDwSmXdk/OoD54iJ96XGLtAeqDB9PzLrwjB6kPHmaUT+q4eYj64KE2
MCS5OpP64KH6iHZp92Hqg4dFvhfvGWdRHzxsuzB6ad9s6oOHiuimT+FHqQ8e
Ss5nSy84Rn3wkG624W3qceqDJ37/5kzPPUF98PDojnn+g5PUh/j7b/46U3uK
+hDv54AhsZI51AcP3vf1n5vkUh88DFuW/NPzDPXBQ/G5w8+Dz1IflhAVLp8y
K4/6sERVmW3++nzqwxIvvS+cP3yO+rBEPdd3ztUC6sMSRdJ3a8rOUx+WuFI8
Xb35AvVhCcWTA9rkLlEfljj6edQ288vUhyX89+fWeF6hPiyx+fucloBC6sMS
eb0nLky7Sn1Yoqx2mtuqa9SHJd5duvHf7uvUhyUWrL81JreI+rCE5qREiTs3
qA9LtAZqxry5SX1YwjxyzbKWYurDEjOWfx4ld5v6sMS886MqjO9QH5ZI7yo1
Ed2lPiyhPXyB0bB71IclKpMjno8toT4skZ+9fnD8ferDEvwNejPWPqA+LHFC
X89/z0PqwxJ+LnsbTpVSH5aQO30GRY+oD0vsj5kR+Pwx9WGJXTYfDD8/oT4s
MfKu2YFfT6kPS3xS6vtG4Tn1If78Gp4bvaA+LDFsv2+i80vqwxLRU6K/DSyj
PizR8nKfVsAr6sMSVhkKrdHl1Iclmmdf3zTnNfVhCYM/D6pXV1AflvCs4ZpT
K6kPS5x9LryU+Yb6sMSF2DP98t5SH5YI8Hq45MY76sMSwZ93zX1SRX1YYkqX
pU3Ve+rDEpIaa3c0VlMflog/VXLtzwfqwxKPgqUOy3+iPsTz3DwUujXUhyXe
lx1Kt/xMfVii4bhNnkst9WGF7cu/rB5QR31YQevWL5URX6gPK6yojw0N+0p9
WOFi1JCImHrqwwrLE7J0ZzVQH1YYX7B725JG6sMKdyIEd9c2UR9WaL6z/OLW
b9SHFVoCUifva6Y+rHB5xMpHWd+pDyso94b8yG2hPqyw/rLNi0s/qA8rZBVK
xxe3Uh9WyPPpLXnYRn1YoWKXQ9XLdurDCuY1O868+0l9WGFqTMCA2l/UhxXi
MCv522/qwwrXTvds/tlBfVih/KFOYPcf6sMK8sU3n8r8pT6skJCrraLSRX1Y
YdhpM1ntburDCn7PWwsNe6gPK4S5HuZb9FIfVlCv6jfeViKM9WEF6XfPRjhL
hrE+rJDusaBNJBXG+rACr8ljrKd0GOtDPO9u24QBMmGsDyvsiB0TPVg2jPVh
hTV6b7t95MJYH1aIlb0Z6Scfxvqwwk8zg/n+CmGsDyu8HNU+IlgxjPVhhcQF
U96HKYWxPqwwY/EKYaRyGOvDCu9d/TBOJYz1Id5Pq6tVo1XDWB9WsHYfvS9G
LYz1YQVji+xPk9XDWB9WqNP4WT9FI4z1YYVxTwPPTtMMY31YARb3Xf/TCmN9
WGHQnRkLpmuHsT6s8G3xqAUzdMJYH1Z43rbMdaZuGOvDCpFN8mdn6oWxPqzw
UVOmYaZ+GOvDCgUaq2tmGoSxPqwhn7Z5/0xD5iFrDRnPflozjZiHkjWKj+zz
nWHMPNStMWTO1f7TTZiHjjUSPfOa40yZh6E1pm5OmTjNjHmYWeNBT2jaFHPm
YWWNJUa2ayZbMA97a7hPUxHG8JiHwBp5cQYHJ1gyDzdr7Do4tjTKinl4ie+3
rubSGGvmMdAaittvTw6zYR7e1rjYT/lpkC3z8BV/3vzwz2g75jHKGiv1tT+P
sGceQdZYa9a+xceBeURYI3lqwm84Mo9x1mj0v2UxwIl5xFhD2+2Zoqcz85hq
jTHTL58T8ZnHDGtoDt9k7CxgHnOskWYcOdTWhXkstIaD0JVvIWQey6xh/9i2
3FDEPFZb452HL6ftSn2If/9kVpyKG/VhjZ2TRwXLulMf1nDbH9TV7U59WKNo
7e2pvzyoD2skjTqX1tyH+rBGlYVgZZ0n9WENM3tfh/de1Ic1spNUd7/qS31Y
49mYtNuP+lEf4nle/5R/uz/1YY1rDzRjCgdQH9aYsF3wPG8g9WGNGbYjpI4P
oj6sEZc2tz2Doz6sUfPm0vHtoD6ssVDO2SRlMPVhjZva74NWelMf1ljQUzV8
3hDqwxoji/pLThtKfVhD1Vd+eZQP9WGNbSmBFwOGUR/WuDDbrmCIL/VhjXkf
98/1HE59iPfrnes/HEdQHzZ40pHhZuZHfdjgaOQIT82R1IcNkm+86JIeRX3Y
oLBn+Lpfo6gPGxz6cvXx19HUhw2OD+tf+caf+rBB5OfyY48CqA8bBCcd7FMU
SH3YwKfhcMrZIOrDBt1PWzIyg6kPG4z/nj4/LYT6sEFM91mVxFDqwwZmp7m4
eWHUhw3uHI1MnhROfdjgwG7VacER1IcNNK1mKHmPoT5skNW0Zo4okvqwwc/U
mH0WY6kPG9w9aZikHkV92ODHoytuPVHUhw2WbA462jSO+rDB4kUtlW/GUx82
cNE99vz+BOrDBpLf12y+GE192GBu8g6l7InUhw3sxjaMTIuhPmzQ8nlXYMIk
6sMGRQeOGsyYTH2I5/3bPjsilvqwQUOMS9uQKdSHDb753pcVTqU+bDBQU/qd
8TTqwwZpvO8L5eOoDxs8rNj/sjWO+rBB23aDn1X/UR828D6x4M396dSHDYxn
3VhbMIP6sIGqq8KPAzOpDxu8GjLBMmUW9WGD6MZn+vNmUx82KJkV/zwqnvqw
QYTKiACfOdSHDTbLzEoTzKU+bKCd2rBHfx71YYPHn59NkphPfYiv3V1av86n
PmwQdUZn2PMF1Id4PctTJ1xZSH3YwPdOfv/Di6gPG3Cn1lelLKY+bNE5ijd0
zhLqwxbPS7bERyylPmwR4vouetAy6sMWfpnGujbLqQ9bXOVFbVNeQX3YovbW
ySc/VlAfthi6We/l65XUhy1SE/MyridQH7YoOpbslLWK+rCF9K/jq1JWUx+2
ePGf1b5Za6gPW7z/Lb8kOJH6sIXJ9lgTz7XUhy2KbYcnG6+jPmwxLLP4Qu86
6sMWU2qrT9UkUR+2MKvMn1KSTH3Y4sLYYXWn1lMftjjvk+O8NYX6sEXj3Fav
uRuoD1vMLbBTDt1Ifdji6JuxWX02UR+2EJ5PlzTcTH2I16f4y+bvZurDFlEH
l2tUbaE+xPPw6FdctJX6sIXkFnhlbqM+xPOccGDhmlTqwxbt0dFLJ6VRH7Z4
MnTXkCHbqQ9bVF8dXWa1g/qwxZo5e5xkdlIftpiktGbE553Uhy1W8w0Fd3ZR
H7ZwXja7Mms39WEL5S3bRq7dQ33YQrd347pJe6kPW+yZEr9u8D7qwxYewSNH
WqRTH7b4Gsyv7EmnPmwh1WolqNpPfYjvd3Gg39UM6sMW/1lu4O87QH3YQuei
TsWig9SHeL81NY8IPUR92OLbINu1okzqwxYZFg/Wqh2mPmxxXapuZONh6sMW
S4M3vS05Qn3YInJpiWt2FvVhB5+qE0Grs6kPO6z7MNBr3FHqww43P+6s8zxG
fdhBZsC1cdrHqQ87FA27ld58nPoQ//uwC5kPTlAfduCuZM3OPkl92OH19f0y
q05RH3bYkHN6UuRp6sMO1x9+THHLoT7s4D121GLVXOrDDkH7/vC/5FIfdth4
63fOzTPUhx06VcLa952lPuygn2MuMz+P+rDD7adT3o3Mpz7sMDrbY6X1OerD
DnOCD9R1naM+7BDRe8rgVQH1YYf9j2Zq556nPuwwrKKlfN0F6sMOzwb4TB53
kfqwg43mkstul6gPOxyJ21OudJn6ED9fSP71j5epDzs8ePdy1uUr1If4edRU
v2wtpD7s0P/bdIcpV6kPOzxZ9te9/zXqQ+x54ZGi5nXqww7ue5qO112nPuxw
XP8/9WtF1IcdrB0DkXaD+rBDTtHZflNvUh92KCze1dOvmPoQr9dEY7P6LerD
DncKnGtqblEfdrCd/kf68m3qww5VpuuaN92hPuxQcfLNkei71Icd1tcq8dzu
UR92eJtt+Z9cCfUhvt9ll+WVJdSHeH80cRE596kPO1xRjulOeEB92MHjbeas
oIfUhx0KTFVPWJVSH3bot70g52cp9SH2bT+8vOQR9WEH865anX2PqQ97uEzY
smT6E+rDHmdKjx7r/5T6sMfI1gGHVJ5RH/YYvGLipKpn1Ic9wjXMWnKfUx/2
eBu0dnjCC+rDHnkfDszwf0l92MM7cnmkWRn1YY8toQ5azWXUhz1M4i7suv6K
+rCHsi3/8+Zy6sMesqYHu6NeUx/28KvQ/eRYQX3Y41T14bQ/FdSHPTZeClC5
X0l92KPmg3Pw7jfUhz2GVA6bHPuW+rDHE6PTnOs76sMenMm0L73vqA97fA1M
Gfu4ivqwx3l7k33p76kPe9hqCLOmVVMf9hg35/kS9w/Uhz3Uz6oaSX6kPuyx
Q9Ca/Pgj9WGPitGbb+z7RH3YY0Zc/e0pNdSHPZaU6+0UfaY+7PGwiSfs/kx9
iK+79Pfer6U+7LE2VO7Rjjrqwx6ZgzpLJ3yhPuwRLyW51+Er9WGPDzV2wvav
1Ic91lut2FlUT33YI6NH6W5KA/Vhj+4zH4uDG6kPe/BnqG4yaaI+xPtj6n6L
uibqQ+z1bG/i2W/Uhz3WvdLKX9JMfdjD7pBezuDv1Ic9JELy5yu1UB/i59Fu
kX/ZQn3Y42Nvddz+H9SHParctu6e3Ep92ONPiXyaUxv1YY+JzyPHtLVRH/Zo
iklrKmynPsT3T7k6OvEn9eGAkQG1y0f8oj4cMOSG8WKN39SHA3LfzeBe/6Y+
HFBx4lPZgQ7qwwH3eVs8Y/9QHw5w914yzbGT+nDABsn82JZO6sMBjSFDXS7+
pT4c4OrIlSzvoj4c0DL3jPPgburDAbN1D0XL9VAfDjj713RiaQ/14YB4BS9B
ai/14QBrk84HoRLhrA8HSOnMdTOUDGd9OOD3g5PTq8TX//pwwBmd/PjDUuGs
DweklezwniIdzvpwwINzE2rsZcJZHw4YmGUW3CS+/teHA3ZO+rD1rGw468MB
npfy9s2TC2d9OCAoNmOeh3w468MBTx3yDDvE1//6cMDEOx1bCxXCWR8OWPYt
8cUKxXDWhwPCo6I+D1IKZ304oPXm1jsSyuGsDwfoPHGYf0t8/a8PB4xw6duy
ViWc9eGAui0P+vuohrM+HKCQ+iVMTi2c9eGA3RWHBpWIr//14QBv+d6f69XD
WR9iv8uaK4ZrhLM+HFCQ9PmZgmY468MBr2TWtd8XX//rwwEv7nfVpWiFsz4c
EBUTdWK4NvMoccCPsTleCjrM45EDagZ17SnRYR7PHRC8I+Jesi7zeO0A4duH
t330mMc7B2D3pFQZfebx0QFGg52cb+szjzoHOISJ9qwxYB6NDsgZvuY5Z8g8
Whxwaavd225D5vFTvF/3CM9fNWIenQ6ofXJi3FJj5iHhiMmHMsr6mDAPWUeY
xxuYtJswDyXx54ft3fJNmYe6I0J3VxrONmMeOo5oOeX5zNGceRg6QrNvQPgX
c+Zh5oj4Pc45WRbMw8oRGYbvnkfzmIe9I5Q0ppcYWzIPgSMU7n/a/NqSebg5
4u6mYMsdVszDyxFBR+6u97dmHgMdsT9g+HVFG+bh7YgFZXW37thQH45InZ27
d5Ut9eGI5DEnBvWzoz4c8fxBzfl2O+rDEc9+zfh7xp76cESJxmit/xyoD0d8
8tnxx9KR+nCEa7Ff/jtH6sMR+adW9d3tRH04AnaDtgc4Ux+OOD1m+1UFPvXh
iGPjUy4U86kP8fMEOa9eJqA+HHF59EZjNxfqwxEvpp5Z3+hCfThi7dnsO1lC
6sMRZp5LX0SJqA9H1Ch65Wu7Uh+OkBJ9m1jqSn2IPc5lf0x0oz4ccTNtuls/
d+rDEfOe+IX/cKc+xM87JcjvhAf14YghQRvVo/tQH46wSZE8putJfTjCpOeW
6iNP6sMR37LeDEv0oj4cETItNMirL/XhCAm3AfzmvtSHIw42H3iT1Y/6cMTT
hKTIyP7UhyMEd3tOqg2gPhwRkKn76PYA6sMRtxpf3VgykPpwhNbqkUn8QdSH
eH+5Jpp8GkR9OGJCeVLSbo76cMKEfpNu+oH6cIKPk9XjHlAfTkidV3b63GDq
wwlF5WvGTfWmPpww2tiz2nAI9eGE6xIS7o+HUB9O2Db069jVQ6kPJww//DfE
zYf6cMKcJz7mdT7UhxN2rH5xbe8w6sMJg//LdR7pS304Qcvz0+xuX+rDCVm7
Vqw9O5z6cMJefsr0mBHUhxMOZGtYa/tRH06YdoCXd8eP+nDChUv31BaNpD6c
4J+qDLtR1IcT5Ir/DqkYRX044dqHI0YbRlMfTohaq3Knrz/14YS3fYeiwZ/6
cIL39rBt6QHUhxOy9Ufl+wVSH06wCXY71hlIfTjhzz292aeCqA8nxHZIKo4N
pj7E958isVgxhPpwwn+bTC9fDqE+nFD3KfbRtFDqwwm3Pn0s0AujPpxwqOfQ
7Lth1IcTPI6f6pofTn04IdhPdYJlBPUhXk/wy+3PIqgPJzy0V9ifMIb6cIK7
6NIi50jqwwlDnzTavImkPsR+0fkn1o+lPpywEdq97lHUhxPSS00cPkVRH06Q
j6i03TaO+nDCuj6hHf3HUx9O+FC498DX8dSHExRdz+ntmkB9OEH5y+nJg6Op
DydoWqat+xZNfThhqv2spfsmUh9OWDRgpLdPDPXhhMcH+lS3xFAfzjDe0C8w
YxL14QxXr0m7fCdTH86Q+3T5TOtk6sMZ5wpHZByIpT6csaDNfMLwKdSHM/IK
h7W3TqE+nPGj/4MJB6ZSH874eujcAd9p1Icz4lXU8n9Moz6csT67bu/+OOrD
GeNSfMN8/qM+nOH9qn9d83/UhzOuHH0ycu906sMZMzWVkwfPoD7E6+F37WyY
QX04Q005d8mOmdSH+PNCe9GAWdSHM7qHLSv6PIv6EF8X5lhsmU19OOO7SWmE
Rzz14Yxbcz5MroqnPpyx69LvoUlzqA9nXP5u/Nd5LvXhLP57bkxy2VzqwxkC
80t1y+dRH87gyQ41sZpPfTjj2BVFu4fzqQ9naPC15ecuoD6cUT9qxjX9hdSH
eN7Spr5FC6kPZ5j3czseu4j6cEZW2eV3SoupD2d8vnD5S95i6sMZ664PvB++
hPpwxoT7wQldS6gPZ2zIk1I6spT6cEb46DEzfJdRH84ImT/hSNMy6sMZI9vN
z6Ytpz6cMezQ8bQ+K6gPZ3EvEn5vV1Afzjhw2L1i1UrqwxlDNwQMsE6gPsTP
dzVq0f0E6kO8nj+Tk2euoj6c4Sg1f6bGaurDGTWpO+zPr6Y+nPF2wrPCiDXU
hzNiLd2t/q6hPpyhs+1BzMFE6oOPu2H7Fw1eS33wscf6fMzntdQHH63HzKzW
r6M++EhKqi10SKI++PCZqu3wKIn64GNu07lZs5OpDz7SLj9J0VhPffCxOG7u
snPrqQ8+sOeod2gK9cFHSNXCjz9TqA8+Yp81he/ZQH3wMV9aN8trI/XBxxO5
P3crN1IffGjGZd1Yton64MP2nFmq8Wbqgw/fWQs9r22mPvjoMTt3YdwW6oMP
G79qpe4t1AcfX2fLex7YSn2I56Xk0W/gNuqDj8175+lUbaM++JiU+vDuilTq
g48b03z9TdKoDz7i09pyr6ZRH3zsWln5eex26oOPU/uk2/5spz74WBG4omLv
DuqDD1cl/12eO6kPPkY6r3Uo30l98HHI0HbXgl3UBx8TXAdXaO2mPvjQKXvf
mreb+uDjWKRirf8e6oOPcOPSM017qA8+imcLAjfupT74+Hhs4AO7fdQHH2o6
0kZ391EffHRLb/CelE598HG7uNK7N5364KNsV69Rxn7qgw+ZezKlXhnUBx8p
u9qCX2VQH3z8Glp+bu4B6kPsp3WpQfUg9cHHK6/MzpMHqQ8+on/s/+RziPrg
Q2He+SMfD1EffEQ0t/VbmUl98OG1J/a0wWHqQ7wf0jXaCw5THwJMspHSDThC
fQiQFD1EreEI9SFAS/z76nVZ1IcAO5dVbTDPpj4EKM30UynMpj4EiJIUTgs9
Sn0IMO/ynvTmo9SHAKerNx1LOUZ9CKCyVW+T5XHqQwDFisHDrx2nPgRY81T/
fdgJ6kOA22uPjPp+gvoQYJNk046Uk9SHALIhPQW8U9SHAI9X1eQUnqI+BGje
fDQh5DT1IUDdCn+HptPUhwDZAV9z1uVQHwJskFqpaJpLfQjwX6oedyGX+hBg
y4+i0aPPUB8C5Bmv9qg9Q32In0cq9teKs9SHAK67FqTq5FEfAoTeviqdk0d9
CCCxZEjgkHzqQwDvDN1Fb/KpDwEO6A1YOPcc9SGAWunN0QoF1Id4nvtzew8W
UB8CJE9R2eRxnvoQ4Kvcl++l56kPAQwjfQWTLlAfAixz8xzWcYH6EKBx+k3P
rRepDwEePG+Ssr5EfQjwzfPe8SuXqA8B8qeH2wZcpj7En7sfT/h8mfoQoGPC
rbylV6gP8X44k39NrZD6EGDil4QjWYXUhwCtD9wmeV2lPgQo0nnz99FV6kOA
o2uXx8dcoz4EUH7Gu/7zGvUhQGVe+ecN16kPAVa8yaozLaI+BPjSs/1WfhH1
IcD2x7lLfG5QHy5IaOtWqLxBfbhAZLxl/syb1IcLrjbFXu69SX24oEB12+vt
xdSHC/rxdJ/b3KI+XPC3ROLo5VvUhwucM6NCRt6mPlywxcflXdVt6sMF04OS
uDl3qA8XZIydtlLqLvXhgpSf73ftvEt9uMDy/M8U23vUhwsabS6EX75Hfbig
/bVt74gS6sMF70JDE9+WUB8uKLP2/TDzPvUhvt9jBcOe+9SHC5JeHHHe9oD6
cMGC82bGFg+pDxdU/0j6nPeQ+nDBM7lPKYNLqQ8XfJ45QOFFKfXhgtH7D06a
9Ij6cMFzOa29rY+oDxc85mWeSHxMfbjAfVzwTq0n1IcLUq1co448oT5cIFkz
vFv0lPpwAaQzlxU/pT5ccKgBLwOfUR8uUOx2l//wjPpwgXRGkl78c+rDBbm2
AyR7nlMfLij+E1Oy+QX14YJd8RL/Gb+kPlxg8sGi7uRL6sMFdZmPBnmVUR8u
sJBVnX+vjPoQ//74xsTQV9SHC852zJn96RX14YLFlsc95pRTHy7iv1/2VHSX
Ux8uGDPML2LTa+rDBccePcg3qKA+XKDWafb1aAX14YIitZBO10rqwwUbhsd/
vVFJfbig9tOKc6PeUB/i/aOXNKbyDfXhgrHGaW+mvKU+hNhtfcqr9S1bj5QQ
J2Mr5yW8o16EGKpsv0Gpiq1PXogbPoeW766ifoQw4Ib7Wb5n61URosPc+Wfu
e+pJiLNqoSv6VrP1awrh5fKg+k419SWEZ9ZO88APbB76QvzdcKP/2w/UmxCr
JELcp35k8zERIo43RvHHR+pPCCXZisLln9i8eEJMKX47XK6GehTCdvrMgtQa
Nj9b8fo0dnQafaY+hfhze4zZ0c9snk5CPEu9Z+ZSS70KsXdN7d/LtWy+QiFm
Hiy64F1H/YrX/23sqEd1bN4eQhjOvX0j7Av1LESmk6RG9Rc2/35CpBqbDoz7
Sn0LsXqghe+Pr8wDQhRu0hYsq6fehRjU0/tDqoF5+AhRvLF5+6YG6l+IM9Zf
NXQamYefeL3Xf87IaKTzQAjJIRbZ1k3MI0CIJ0fmXMlpovNBiPJ730+7f2Me
oUIY7Tm2/No3Oi+ECP1zwH5oM/OIFPs+e3+utJnODyHce+cahXxnHhOEaJ00
MfrNdzpPhKioOLcmpoV5TBZieP95a7620PkiRPSk4xPifzCPOCE6raIMf/2g
80aIgpDd+StamcdsIT7eirGTbqPzR4gDuLdsQxvzmC9E0b5Hp9Xb6TwS4u3e
lYW72pnHEiFGyX06ZvyTzichnE5IzT38k3msFK/X+6uB3S86r8T7aff+gzm/
mEeiEDcn20i5/qbzS4gN07YOufSbeawX4tS46kkDOug8E+L5X4uJxR3MY7MQ
c/9G9R/2h843Ie6o72t/+Id5pAnxsOHDpoBOOu+E8BswQLKsk3nsEeJlfkHo
mL90/glx9VdA8ru/zCNDCKvzhrsndtF5KERbquG6z13M47AQ1aIxgXHddD4K
Edv3fWdjN/M4JkSp7/m18T10Xgph9/dTQ2sP8zgtROT3ecJFvXR+CqFWNDP0
Ty/zyBPvz56K8BUSEew8FeLKsJueveLr//O4IISqg9PvNZIR7HwV4kgfy10y
UhH/PAqFEPTkaq4XX/87b4XwUHk9U1E64p/HTfHvNx49tkl8/e/8FaLK0uqG
qkzEP4+74v3QN+LiNvH1v/NY3GeB32ZN2Yh/Hg+FaNKQG7xDfP3vfBZi44u0
Mh25iH8eT8Xn08Jfw3aLr/+d1+L1LRiwV18+4p9HmRBdvjPv7xVf/zu/hbg7
betrQ4WIfx6VQsgMP303XXz97zwXwjGqdLuxYsQ/j/fi3jV/D8oQX/8738W9
VvZ5aKIU8c+jRggdsx3uB8TX/857IYz9dBJMlSP+eXwV4sudW8cOiK//nf/i
52k7dsZUJeKfR7P4/Oj3YNcB8fW/94EQ4zpF40xVmUebEL/T6iUPqDKPn0Ik
TOhINlFjHh1iv8KpjfvVmEenEDN6B7gYqzOPbiHk164NTldnHhIidO/zDjPU
YB5SIuzanei5V4N5yIrw6/7IP3qazENeBLtVx9J3aTIPJRHUZfcb62gxDxUR
FmeLVmzXYh7qIigcnXdNQ5t5aIoQMGrqu63azENHhGtVOu9UdJiHvgiZ6clX
N+owD0MRRLduL1PQZR4mImxMKzNM1mUeZiKcGlK8V1qPefBEWKi5/fdqPeZh
JcIFUUCfHj3mYSuCSaVE2HJ95mEvwuB+Z0M69JmHkwjZSZNcFxowD4EIOfWW
P34YMA+hCCe3d2ybbcg83EQoO9Wo1mjIPDxECBwrM3uaEfPwEsGxxC+3xoh5
9BNhrG7Jo2hj5jFQhNtT1zx6a8w8IILb2zU5ESbMw1uEKanPZr40YR4+Ikge
WagaYMo8fEXIcFi69aEp8/AToXBQzXcfM+YxSoTSX1dFxWbMI0A8zynKoQPM
mUeQCP33V4ZfMmceoSI4nBD0c7VgHhEiOO3T6smxYB6RIkxeuuWIHY95jBPh
c9BxuyM85jFBhAKHuC0mlswjRoT7shUvd1syj8kiqNb3dGpYMY+pIsSUfZba
ZMU84kTYcy+tUcaaecwQ76drqhcSrJnHbBGu502M7rBmHnNEMM7Y3jDXhnnM
F6HfwtPhjTbMY6F4HsKCrFhb5rFEvP7i/OdVtsxjmQgC/bMfwu2Yx0oRvHgF
z57aMY/VIjwtvXt4uD3zSBRhpuT3kGJ75pEkQuKpPl/6OjCP9SKsys2OOufA
PDaK59+MfEdH5rFZhIeB2l+PODKPbSK8LbCSMHZiHmkiRP1a+me7E/PYKUJW
u2mZkjPz2COC0gb91ERn5rFPhNpNs/mdzswjQ4T1Lx1z5vKZx0ERvN1DVer5
zOOwCHGrW0dPFDCPLBFGpqjOfS1gHsdEGGiUu9DfhXmcEGG7VGXUXRfmcVqE
Q8r7rAYImccZEa52tz86J2QeeSLgUHuEg4jeHyJsOn/oziERvT/E501vt5ae
K70/ROgcrD9ksyu9P0Ro9GoLlXKj94cIgw7vG77Ejd4f4uf30DJrdqP3hwg1
ubGvJrvT+0MEl+K9syvd6f0h7tPqYr2/B70/RJiUcmfYHQ96f4gw91BpUt8+
9P4Qnz/6L4+d6UPvDxHSD3w6aeVJ7w8RNN9JbtvrSe8Pcb/LvcJVvej9IcIS
q629a7zo/SGC9BKlTb+86P0h9jC50DG9L70/RODl7xpe3ZfeH+L9/6pg2f+j
ub7javz/N4Dbsj9ERPYm6+x9rnMkZSWh7CQlW0aKkEQZlYZEW0qUQlv23isy
MzOyt8zf/Xt8z/Xn/Th1zn2/r/f7fr4uJxX9EN433VqGnVHRjwHw0p8JUqvp
xwB8L7wwOVtNPwYgsJd1684a+jEAQ3p+KNiioR8DsN2uvaK+ln4I62N5bJu/
ln4I59v6wcMPWvohnN9Gy+q66+jHAETZpzQt09EPEWZ5jf9rr6cfItT4uvtS
iZ5+iNDZe/vKfqAfIux2FzdPAf0QIXiE34bmBvohwvFsn4q1Bvohgncdcacq
A/0Q4dzlA4ZZRvohQoPA6jYPjPRDhC3bO/d0GEg/RLgf2vHj0YH0Q4QZ12rE
iWzohwgPbl7umWpDP0T41nDTthaD6IdwfxU279YOoh8irLr4p8uPQfRDhArr
IzovW/ohwp154eq7tvRDhNjfS9sMHUw/RPBXrCo/OJh+iFC1NmuNtR39ECHe
3qxxvB39EMHiUYxfI3v6IULfXdPO+9vTDxEu//H+89aefojwW3XJfPIQ+iE8
X4Fvo8tD6IcIeedXVmqH0g8RXp15vjtrKP0Q/r96/oi2w+iHCJHnvtzcOIx+
iLB4zm78HkY/RAhRlYfOGk4/RLi9LObo3eH0Q4Qwvwc37UfQD+H7/QsuF46g
H8L3X7De092BfohQmWYza4sD/RChxLFOk9oj6YfweQPfLQtH0g8RfM1Tqz8Z
ST9EiEoNHTnSkX6IsKlKH3jYkX4I+2HIkVjrUfRDhE5XzKO2jaIfInQ7aONt
5kQ/RCgzjJMscaIfIoyIcrn71Il+iHDpsb2742j6IcJRZ8n1w6PphwgHO7bv
Yj2Gfoiw0qvp+Ngx9EOE72ObLaozln6IoPyvp/fCsfRD2H9FE0c/Gks/RBi9
OLf1cGf6IYLCXX6qyJl+iPAn9Y1TNxf6IcL20fdOR7jQDxHkofXb/XOhHyJ0
nRUwbtY4+iHshxqDfcvG0Q8RZLPc/AeOpx8ifCi4Oz17PP0QodevfFGbCfRD
uB709+naCfRDBI/UAt9PE+iHCOu6Vn6eNJF+iOB1I27UuYn0QwTLglvRkkn0
QzhPZQmHEifRDxHaqX+fqz+ZfogQ8exr8eLJ9EME81sR4Y8m0w9hvze5O2To
FPohwrGw66/yptAPEQpGBc7p4Eo/RBju9Pnmelf6IcL89T07f3WlHyIMem89
ZspU+iFCD59as89NpR8i7G1R4Cl2ox8ipJUMtYt3ox/CeZ54rlHdafRDBDyR
Fc6fRj9ESFRvH3x3Gv0Q8hj15+BAd/ohQpOm7i2y3OmHCLpJt5wsptMPEcqt
JvisnE4/RIgWV618OZ1+CPcfWDDH0YN+iND4TRyKPeiH8PzDcn508qQfIiSs
+hG9wZN+iHBv2vJWXzzph5DHFeOqiTPoh7C+saMunZxBP0SYGLv/n7UX/RDh
fLJXy2gv+iFG16AVzf940Q8xzpv/+OY+k36I4Wz14PDFmfRDjKxZktmSWfRD
jPcXa/3bPot+iBFYb4xPzdn0Q4zmr3rfnDmbfogRPiC81fXZ9EOMnunBBuUc
+iGGS0OrkUlz6IcYdzo62tSdSz/EyEnr227uXPoh3L/LwQelc+mHGOc+/lmt
nkc/xFjY50+jlHn0QwzjiSMrzObTDzHivYbdnDuffoghvpnR9OZ8+iHGn8Jy
sXoB/RBDc/qjOnkB/RBjeearnnW96YcYkZaX/sz2ph9iJBelFFz3ph9iNJMv
cFYspB/C76v0D+IX0g8xBs0yt6+5iH6IMX7ul20zFtEPMZa+eHn90iL6IUbI
0u8fRIvphxinjnX7GrOYfoixb6r/w9+L6YcYHb9Wz5m6hH6IoWx50OP0Evoh
xqyp2TV7+9APMfxmVawN86EfYvhemPbhsw/9EONiiwFwWUo/xOj+wGlJyVL6
Icbm/dcjOvjSDzGmdc2NXuNLP8SwO/F3xUtf+iGGtlXRiGF+9EOMqL2vauX4
0Q8xPjWOSTZfRj/EcDx6povPMvohxt/Bq0PvLqMfYmzvealcu5x+iNHpxd4W
ycvphxiPqvUV1/KnH8Lzfh0p9/SnH2K8NrTrdN6ffoixdmrcZ+sV9EOMr5eu
7QlbQT/EUP07OeTTCvohRvas5VdHr6QfYpgF/9UUrKQfwv2fcQy3XEU/xPi4
bfn5Zavohxi7vINeP1hFP4T1LPH+rA+gH8LzVAx5khxAP8Swdm5eWHM1/RDj
wbKbi6avph9iHC6OanVmNf0QI8/XZUePQPohRu223VusD6QfYoyoW3fu60D6
IZzf2L9Zw9bQDzG6iZvfzFpDP8S4NGDE08ZB9EOMxI/7b88Loh9iWFyyy7sa
RD/EaNjWwnfAWvohRomiY5eItfRDjOOL5+d/Wks/xGjdo35/p3X0Q3j+lC/h
B9bRDyFvieyOeTD9ECO9702zRcH0Q9ivD8ralwbTDzE+b7JpJwmhH2J4hXSs
FRVCP8Qob7X42ucQ+iHGjMBBa53W0w8xAhrHdjqwnn6IUe/v4rRmG+iHGDZR
T5p6b6AfYjxsWuF+bQP9EPZXXmBi/430Q4wnh04eC9tIP8TYMX3vhXcb6YcY
Pi9sDw3fRD/EaLI8akvmJvohxprx8c4NQumH8P4u9Kw2M5R+iLHoXFX42VD6
IcaAo+PqdQ+jH2IMv7TJKyiMfgjnrX3cvqdh9EPYLxXrHxvC6YcEMUNcqxLD
6YcEtX07Vf0Jpx8S3I4tezRhM/2QYHRpUE7RZvohQZ8R4hktI+iHBKt7P6+7
OIJ+SPAkNDXsegT9kMAudtG/fpH0Q4L2Myc6b4qkHxIY27vFVEbSDwmqSjcc
GRxFPyT4u/PhldQo+iGB355pZ6tH0w8J6v5pmzE5mn5IkJPT3PtgNP2Q4PPd
4Z1bbaEfEhwKvVKyaAv9kGD+g0TdtS30Q4KHt07u6hNDPyQYGWLzKySGfkiw
onpX2fMY+iHBliGzxxm30g8JVHM7TE/YSj8kCFg0eNzPrfRDgu/TXkjHxtIP
CeINdX7ti6UfErz6b/euRtvohwTnbtzWeW2jHxIkr9966OQ2+iHBUMn7Lh22
0w8JWl9+smjZdvoh5Onkm3VrO/2Q4PSRwssD4uiHBEn1029vjKMfEsT2HnLh
RRz9kGByq11pxnj6IYHFqdMz4+PphwRTu2S2/BFPPySY0H1y1qgE+iHB9kNP
emcl0A8JBtzUR9ZNpB8S7Bm/7OnURPohgblyu1VJIv2Q4N24nTqLJPohgX5n
ov38JPohQVD1cO35JPohwWGn5a27JNMPCTxWznzkn0w/JFji4RpWlkw/JPB8
Na37gBT6IdzfC79d61Poh7C+2j3NnqXQDwmyzvycrt1BPyS45DovZcsO+iFB
6uPGZ9/voB8SZHZ8eMsulX4I++tbxeXkVPohQbG0Z87PVPohgXrfXj+nnfRD
gmeq5X0zd9IP4e9TYi7USqMfEtgU1Bk1KY1+SLBp0JVjeWn0Q4Jult9bN06n
HxJ0+h04ySOdfkjQpmBZyOF0+iFB36bPEix20Q8Jql09Hj93F/0Qfr+g7drT
u+iHBI02/HRul0E/JOjfYIr5kgz6IcHj7yMLL2XQDwmmN7ll23U3/ZBgQ+Mv
h5fvph8S7MrJ6VC6m34I+ye76ezee+iHBBdOWCWv3kM/JOiVWnbkzh76IYGo
jt3Z/pn0Q4KX8QuL12XSDwnutXXdUp5JP4T1kZtPlGbRDwnmxkY02JhFP4T1
//Q09UkW/ZDA9kPDHsq99EOCBxrz6LC99EOCVat/v67YSz8k2Ox12VqTTT8k
qBEb6hyRTT8kGJVvnP0ym35IEDr9w0xdDv2QwNE+3ikqh34I57eGQ7fKHPoh
QfqABk/1++iHBNpFZSHR++iHBG6eRa1f76Mfwv2l5UdjP/2QIPJC6c/o/fRD
WI95lkNe76cfEjj3WB+IA/RDipsbrdOjD9APKZ72r5NXeYB+SDEm3SpLn0s/
pIgIWBwWlUs/pIh2sJj4Kpd+SPE2sZa5Lo9+SFHyb1BuRB79kKL450P9izz6
IYWoze08dT79kKJOpdgiPJ9+SJH57ofrs3z6IcWAbOstigL6IYUipzRvYwH9
kOLnom9HHhXQDykGr4zJlRTSDymCHQ5FBhfSD+H+3OdMul9IP6Tw02Q17V9E
P6T4PGp1TmAR/ZDifadPyrIi+iHF1a419vYqph/C+twoaLiimH5IcT6l1dhr
xfRDil1mvdZ3OUg/pPi29OMun4P0QwpLj0X7zx+kH1I0NRSmtS2hH8L9+R4P
ml9CP6TY5L/V4UQJ/ZCibbG+lsUh+iFF3LZDO2Ycoh9StApp2ffgIfohhfbd
qB2NDtMPKUYPWFzT9TD9kMKmMHDE/sP0Q4rIF4Frah2hH1J4dFq2c+wR+iHF
6vNz9+06Qj+ksIf7rp9H6IcUR5+4rh92lH5Isb7JTOeEo/RDitedgpp8OEo/
pDjrU7DfcIx+SJHhWccQeYx+SJE3xKf42TH6IUW+T5P2suP0Q1hPm9K5647T
Dyne1byQcfs4/ZDieb2qKz1P0A8pnNOnPfY7QT+kUFv/V37hBP2Qot+Lmqet
TtIPKZZ0tYmdc5J+CHmKbjkfPkk/hP8ff6R6k1P0Q/j7Z7VippyiH1KssMxs
mXOKfkhxTV8cWO00/RDWO05yb+Rp+iFF2MIO7ZJP0w8pZHUDh308TT+kSNk6
1cNwhn5IEeV5bNbmM/RDCp/96RMfn6EfUkzMt1QOOEs/pPi716p6wFn6IcXx
W3m5V8/SD2F9PSqdOpyjH8J+33KkfN45+iFFYZxqzJFz9EMK6V7Xgsbn6Yfw
fX9ltSefpx9SHDt6XJd1nn5IYehaz/33efohxZ8JTRYPvUA/hPuNvLtg2wX6
IYX3j3njX12gH1JUKyjtq7hIP6RYVNXo/dqL9EOKypcdtt+8SD+k6JPVTNzl
Ev2QInf2y3zvS/RDivRh6d2OXaIfUtybP3p1k8v0Q4pbv76cm3SZfkhxqXHo
nz2X6YcUaee6tP15mX4I+2PI4R52V+iHFDVzpnTYcoV+SHGqeeNaz67QDykq
Ii/fGHCVfkhxyDYtbOVV+iHFuEHb5Jeu0g8pfNOyL7S+Rj+kCF35euiMa/RD
+P9nowrzrtEPKcpfVv5X8zr9kMI/vnDMyOv0Q4q7zY6tjb9OP6R45VwvtfI6
/ZDByW9LlvwG/ZDBZ+2cHWtu0A8ZPNdFBl27QT9keLu20eh2pfRDhuBNjxrP
KqUfMsxJaZpfUEo/ZAi5sNO+1k36IcPKRinnRt6kHzLsntVAFn+TfsjQ5uXz
0Fc36YcMCYHKUukt+iFDntaszupb9EOG7c1duly+RT9ksKndt1/rMvohw+QG
Yd08yuiHDI4dV9XfX0Y/ZNChzr0/ZfRDhmqu3bba36YfMvTxqTBE36YfMrRc
Znf70W36IcP5KaMnWN+hHzI0btX4gs8d+iGsX7Rf9xN36IcMLc4mzG98l37I
0DxxZdq4u/RDhvZmnc6l3qUfMmS+X3/7/V36IcN7HClV3aMfMtyrOHEo6B79
kKHDmfjIq/foh3D/Fx3HtrlPP2Tof+9ZbY/79EMGizsTUnLu0w8ZNmQc7P3r
Pv2Q4VffeimDHtAPGSKG2NcOf0A/ZNDeXzXm7gP6IeR5PDeiSzn9kGHwvVcl
c8vphwwDa3QtLSynHzJsbjbrdo2H9EOGZxVHzw17SD9k2De6964tD+mHDANk
2QsfPaQfMri6Olr3ekQ/ZPiTbnF94SP6IcP6RzWnH3pEP2QYfr9tRZ3H9EPY
D7O9Ro18TD9kcHd9nRn7mH4I+3Hdri9PHtMPGa5k7exp/YR+yJCY9GLo4if0
Q4Z5vRZOOPyEfsjwqvlwl7pP6Yew/3v4GUc+pR8yzLD+Zxn7lH7IsOP5o/LH
T+mHDN/bdNnc6xn9kOFj2KX+C5/RDxle1Hpy6OAz+iH8vdpDUauCfshg9nVy
0rAK+iHs13dXv0ZV0A/hPD0/qnhQQT9kaBQr9ur6nH7I8OBon3VzntMPGX63
FMbB5/RDhobOFzb8eU4/ZFgqXeo96AX9kGGJ1xHbTS/ohwz1d+00u/mCfshQ
fWe/QquX9EOGr83cxri/pB9CXjsMj/a8pB8yaOrccPn8kn7IcLyy9RHVK/oh
nJe/bc1Xv6IfMkS/ezT63Cv6IcPz6TPW/FdJP2S42bgo2bmSfgh5RJRlJlTS
DxkWbj27s6KSfsgQeyZ8o/Vr+iHc3ynJ1IWv6YcM16RFnYtf0w8Z5CWdSqu9
oR8yuP1c7D34Df2Qofbmgr+b3tAPGVLbv1la+oZ+CPdv0+px67f0Q4Z/cZBP
fUs/ZLh70mtZ+lv6IeyPsVuz3r6lHzI8fnP1kvgd/ZChdftW933f0Q8ZHq7x
vn3kHf2QwTb32fHa7+mHDErjwu1D39MPwYfjndw2v6cfcmw+892i7D39kOPt
k29FVh/ohxxnU7sMdftAP+QYEBd0Pv0D/ZCjiXM7xdsP9EOOtm6fI0Uf6Yfw
fXb1yn0+0g85XkS7Wxz6SD/kGHK9nrbGJ/ohR++1fxwHf6IfcvgobMZs/EQ/
5Pg094nttU/0Qw7F3vvdLD7TDzkO+8q/jv9MP+S46vR9X+Jn+iFH5KEOk559
ph9y1JYXfuvxhX7I8Vd3fMWcL/RDjr5OA7/u+0I/5Oj4QT/+2xf6IYdmc0mW
6iv9EH4/59D7FV/phxzHzwzucOIr/RD+fsQUfd1v9EP4vWKz4UO/0Q85cgPt
7MO+0Q85nlt1ltz4Rj/k+FEV16jld/ohrNem4pvjv9MPOeIHr9qY8J1+yGEX
+2nAk+/0Q3jejy1Od/1BP+QIKXln5/WDfsjhNSOgOPMH/ZDDwvV66w8/6Icc
jxo99xJX0Q85vt89mr6kin7IMbOfZ2lRFf2Qo5v3g/e/q+iHHFVmPX7qf9IP
OcJdhn5e/ZN+yOF7cui9Uz/phxyds/vsN/tFP+S47/vVZ+gv+iHHzTXp1qG/
6Icc7fvZXb36i37IsffWPTfz3/RDDufbHs/G/KYfclwPezt662/6IUeR86Lc
u7/ph7A+If9qtP1DP+RI8Y/ElD/0Q47BGyRzkv/QDzmSzF4EP/1DP+QoHJId
2fUv/ZBj5c7Nmzz/0g/hfM2KWJLxl37IMfx93ojXf+mHHHtWVbPo849+yOEx
b8nFuf/oh3Ce6ll55/yjH3Jhfvxa59M/+iHHpCV1N4iruZj8EO7/4Zi/i4Tr
//khx8jOFa75wvX//JDDYX3R/u/C9f/8kGPBxLLPiuouJj/kmPfI2MVPuP6f
H3K8mlDN5qBw/T8/5Jhh3tzpt3D9Pz+E3x+y2lFbw8XkhxydBjroVwjX//ND
jp+6lVZHhOv/+SFHsxUWr/4J1//zQ1gvveVO1HQx+SGH4diGkQHC9f/8kGMg
vF8fE67/54ccLj+uLq5Ry8XkhxzokvneKFz/zw85dv6pOy5QuP6fH8L76tDL
fSeE6//5IUePbaN+1qztYvJDDvEFe5GNcP0/P+SICbo+bo1w/T8/5Ij982H+
SeH6f37IMcsjw6dWHReTH3JYf/o3x0a4/p8fcry89sNpTR1THo/l2Crd2vNk
HVMeT4X9PuzJu5p1TXk8l2PKwHs7BtY15fFSeN/arbMLrGvK47UcFUGV94/X
NeXxTo7V3etNrWFmyuODHEvGvig1mJny+CyshzpEEWBmyuOrkPefTxuOmpny
+CFHjRM9rvwzM+XxU46MfX1r6OuZ8vgjR+Bbs64r6pnyqKbA0diD8kP1THnU
UGD17SGq3/VMedRW4N75Ymt1fVMedRW4Gt6kiV99Ux71FRhrP/xxYX1THg2F
62ZLd3yvb8qjiQK7zaLGyBqY8miqQHu7nd8XNTDl0VyBJa+zQw40MOXRUoGp
DQsbfGpgysNSgXUnjvn3b2jKw0qBwB7XHs5taMqjnQJPHCsHZDU05dFRgR5j
mi563dCUR2cFLtgOSevZyJRHNwXkqtizno1MefRQ4LKhxr2djUx59FagYm7I
g6eNTHn0VeDsNdHVjo1NefRXoMi3xoEpjU15iBV4v+h3UHxjUx5SBWKvdrG/
19iUh0JYv60rf7dqYspDpcC12/8ljW1iykOrQOi2++KoJqY8oIDVi+cF15qY
8jAq4H9abN3kP1MegxTYoz8TPuw/Ux6DFdjqsrMi5D9THkMU6GdxvdeZ/0x5
DFPAabmja62mpjwcFHi0qftaQ1NTHo4KZA1ziVvR1JTHaAWCi16kHGxqysNZ
AXXpndgfTU15jFMgZLsoQNrMlMdE4fcafXPxbmbKY7Kwfl17dMxuZspjqgKT
H1+887qZKY9pCtipXq7uYW7Kw0OB4b1WWE03N+UxQ4GmuyPSks1NecxSQLav
Z8dyc1MecxVwkQ3e2Lq5KY/5wt/3e/9ibHNTHgsV+B7WVRLZ3JTHYgXih72b
f6W5KY+lCkQ5D09o0MKUh58CXim2JYNbmPLwVyC9bfn5wBamPFYpcLuw5fkj
LUx5rFZgjdv3ol8tTHkEKTDALGCb3MKUxzoFpm0pnLXQwpTHegUSfyT3ybYw
5bFRAU9Lw6NKC1MeYQronsQGdmtpymOz8PvqnJZuLU15RCnQuVFwXHxLUx4x
wnpouza709KUR6zwe/s2LG3eypRHnAJ9Rhy54tDKlEeCAq2/n2i5oRX9UCAn
NH7k6Vb0QwGfbw5+1S3phwI/Gj+M0ljSD+H9UDAiyceSfigw8UpK3H5L+qHA
JPHDkLeW9EM4/0frzujRmn4oUO7YQT6tNf1QCM9t/T2+Nf1QoM6b/rtut6Yf
wv5J6z/EvA39EN435/s9GN6Gfijg3Vc0NbgN/VDAN11963gb+qFATP2Rmj9t
6IcCQb0XRsqt6IcC1R/surfAin4I5//Dl+aZVvRDgVz5BP1zK/ohvG8CHo7v
0JZ+KPBffJDn+Lb0Q3ifuDhOj2pLP4TzvtJ29OW29EN4noczJGbt6IcCgweW
1Da2ox8K/Fxoc3ZZO/qhwD9V7eV57eiHcH5ca3R8345+CO+3PfqCHu3ph5Df
46M6t/b0Q4E5Z0MKtrenH8J+6ZLQ8WZ7+qFA3cLq/o070A8F2tkWnhvcgX4o
cCLsVN2ADvRDAfsxfeTFHeiHAg3Hfnb+3IF+KLFwZJuZ1h3phxIfqmfMmd6R
fihRvXuSW0JH+qFEn2W17Ms60g8lzIrudPivE/1QQrStc6VdJ/qhxNiyitSA
TvRDCeseXRyLO9EPJXwHPnn3qRP9UKLRw84renemH0qczn7zd1pn+qFEuBcW
xHWmH0q4H+l0s7Qz/VDCblpMr0Zd6IcSI+ukLBjUhX4okehiu9u/C/1QwqNe
cGleF/qhRMXpmR/edqEfSszUffrTtSv9UGK0Vac/k7rSDyWaNPz7Nror/VDC
sjDk6qWu9EOJv+fOptbuRj+UmFB5eKa2G/1Q4sHReZ0Wd6MfShi/lF/I7EY/
lBjX6z/PZ93ohxI1zOp+adOdfijRd8AZb6fu9EOJR3ajn67vTj+E9f64b9Dx
7vRDCcWFp7FV3emHEjqftw/796AfSgRHXW85owf9UGLxsS2GxB70Q4kl27WT
bvWgH8LzHzk/s1FP+qHE7TOGmTY96YcSy0emTVjWk34oUfzpl25/T/ohrP9g
2+avetIPJWY8D77Xvhf9UOKQx5mosb3oh/D7k2tjUy/6IXyfm+2DE73ohxIn
64bO/tmLfijx/NHDt/170w8l1q3ST/XsTT+U6Lo053R8b/qhhJOLrF1pb/qh
RElOqWd9a/qhRIf/wnbAmn4o4VzL69oSa/oh7LfWHh8zremHEs3KQ2o+taYf
Shy8W1bXsg/9UCJgm9PfEX3ohxL706q9WNOHfiiRt+7JseI+9EOJeqd+h37o
Qz+UsK0YNaJbX/qhRLu5L/9N6Es/lBj/7OiOzX3phxIPLzxUnulLP5TYk253
/Hdf+qHEzaq/GlE/+qFE2MA6uz370Q8lutV2qxffj34oUe1wiwnX+9EPJZLe
dEms259+KLGjceRNTX/6ocSxpGl/F/SnH0pcbrfNMr0//RDWp6aq+/3+9EOJ
yHO23ZsOoB9KrHh1wtJ2AP0Qvu9e7l+/AfRDicMt297KHkA/lPhsXi3p2QD6
ocSvQVMnWoroh/A+6WTTYISIfgj7v21m5moR/RD2c0YcCkT0Q7gfpeWZ1yL6
ocQrbVd0ENMPJXp1P7lntJh+CPvRvapeiJh+KGEz/ez4Q2L6IeyfLZKEj2L6
ocQ5d0NpVwn9UCJI8+n3OAn9UCImeEirUAn9EH7vwPBuxyX0Q4kNXf91+yah
H0Jedm6te0nph/B8q/2qTZbSDyWmqIfe2SylH0osu12WekpKP5S4dLjztCop
/VDCc5SoeR8Z/VBhxbc6ha4y+qGCV6OdI6Jk9EOF5B9Nbp+R0Q8VjrUaOvqX
jH6oEHxp3Im+cvqhQtlifVc3Of1QYf+8f77RcvqhgrFV/LGzcvqhwvULbX7/
ktMP4bpiRc9+Cvqhwq2j5+zdFPRDhS35/yZGK+iHCu/ad5l2VkE/VHg0WjXx
l4J+qBCROciur5J+qODgb999qpJ+qBBiZV8VqaQfwu+VDz58Wkk/VPjc0n5J
lZJ+qHC89ciO1ir6ocIwpeuRySr6ocLRk8tHblbRDxUWN8ooPaGiHyq8cHs5
9JuKfqhw0FyX30NNP1QomZNlPkFNP1R4cEjpvklNP1RQjXyefkRNP1RoMT+/
/KOafqhw1zPLrIuGfqjQNuBy17Ea+qHCtlptZcEa+qGCTBWnLNbQDxWqeTn0
f6OhHyr0K1O2bqelHyp0PT/5u4OWfqgwe+2xMwFa+qFCscP0DQe09EPIZ8Zw
Y4WWfqjQrLn/Gwsd/VBhXMT3EDsd/VChc5ejrf109EOFKrO7CXt09EOFzSvt
LB7o6IcKF081Dmispx8q5Lfq/1Cvpx8qrMvN7r9ATz9USC0NX5yipx8qxB+4
lXVDTz9U6L9hzZ1aoB8q2EbF/5CCfqjwvU7XBp6gHyqsbd2u6VbQDxWm195Y
/xzohwqiPwu+V4F+CHnLbpT1MtAPFX5W7N8zwUA/VGila75wo4F+qDBnwc8+
hwz0Qziv+2bcf2ugH0Je/dxWtDPSD+H8WVaaOxjphwoWyTXjVxrph/D3n/dZ
5hjphwp1tT9CHhnphwqX9tx5+99A+qFCl1njBhkG0g8VmqT5hS8YSD+E/b4W
V5IH0g8Vtsv2Vr8+kH6oIC0/3b2GDf1QwWnnJoPIhn6o8HZ/bQc3G/qhQu8+
opERNvRDBU+lxaDjNvRDhb6/c/t8sqEfKmhjm9bvNIh+CHmI+911HEQ/VLB+
+19CwCD6oULQi6Ix+wbRDxVaD+xT/fEg+qFCevu5Sf/Z0g8VrOJWimFLP1SI
u+VePM+Wfgh5vOkgTbSlHyoM/5m/47It/VDhbJtedf7a0g8Vnszyn9hnMP1Q
4WSt3LSJg+mHChf+XX22YTD9EN5Pi8ssDg6mHyqc8j+vqRxMP1RY1i9rrKUd
/VChPGm1u50d/VBh7IvhHj529EOFgJbNJqbZ0Q8VxIOuD7ppRz9U8Anc3LmW
Pf1QIezZqK8ie/qhwidfy4NT7emHGiNHv1wUbk8/1AgLPN7piD39UOOyxZ6T
b+3phxpTrXaOtxpCP9S4lXzg2ZAh9EONzwfuuPkOoR9q5E1ufTN9CP1QY1TW
UvWtIfRDDeXu79G1htIPNZpO2fZMNJR+qHGwdFr3qUPphxqO5s6Tw4bSDzW6
dfIJOTSUfqhxpu6ZXa+H0g81fp6zL7EcRj/UODqnxsnBw+iHGqO/fz6yeBj9
UKP3zI45O4bRDzW+nd0UdW0Y/VAjsYVmzr9h9EONYY79VH2G0w81Ji2f+Wv8
cPqhxrwtH3KCh9MPNSYknByfP5x+qCGOePXj6XD6oYbdPLcNTUfQD+H5RKJm
+hH0Q43oWxM2zR5BP9SIdX7yO3YE/VBjcfZZ1zMj6Ica6WVNi76MoB9qvD57
tHYnB/qhhmrZbVsHB/qhxoWKCcuXO9APNZr9G56W4UA/1Dhesu/kLQf6ocZF
8/VlNUfSDzUm/7hT3n8k/VDj+aTUu5NG0g81msjfnF8/kn6ocWpxbnbBSPqh
hqhBtZBnI+mHkNeLa2ObOtIPNVr+srbUOdIPNTpIml+d6Ug/1KgZsH5ZjCP9
UKPnlYg2Jx3phxrqBv1zPjjSDzU6dZyubDuKfqhh9ltSYD+Kfqjhsjal55JR
9EONQxk54Smj6IcaXR3c3lweRT+EzycXa36Noh/C/jlyMKC7E/1QI2Cc10En
J/ohnIemp1+tdKIfwv66WNow04l+qPF43tYut53ohxrXy80H1BpNP4T99dte
1H80/VCjare2x8TR9EONLxc+NgseTT+E/QSvTwdG0w81tr1IO/1wNP1QIz45
K6zBGPoh5D1s1XD5GPqhRvnpjtWmjaEfajR8G5UeOoZ+qLF7+/2BxWPohxoT
9/4qrRhDP9SoV+3r+KZj6YfwfTMv3NSMpR9qjDgbMGjGWPqhxn8fW++OHEs/
1Oh4KLbmkbH0Q9g/NauPqhxLP9QI3O4U3cKZfgjneXzUJTjTD2H9mp/+OcuZ
fqhxI/G1VYwz/VDj2uW6kuPO9EN4fy1qi7fO9EON7Gn9DK1c6Ica8jmQD3Sh
H2o0cHPqNNeFfgj7udmsGrEu9EN4Hw1bX3bChX4IeT06kPzOhX6o0Siu0tVy
HP0Q3idDB7SwGUc/hP14cP3huePohxr5BVUTY8fRDzWWNgj4cGIc/VDjxarO
vu/G0Q81tjx++q3VePqhhtu3k14Dx9MPNeavO3dtznj6ocaAiV/6bh1PP4Tz
rbYLOD6efmjwq/LM2Tfj6YcGzv2X1G45gX5oUP/qGLlhAv3Q4Mcmr8mzJtAP
DRz65PpFT6AfGgTPV2w8MoF+aDDDsiri1QT6ocG/lz9CzSfSDw0yElWrtBPp
hwaN/hz18JxIPzRofzTUuHki/dCgXXqa+cGJ9EODmHkN7j6bSD80mHrrSHTj
SfRDg5SY07aKSfRDgwtzO72dOol+aBBncSt4wyT6oUFH+2eWeZPohwYHjjgk
lU+iHxpUidpYmU2mHxq8Gm+/acBk+qHBqXf3P4+fTD+E+91522HNZPqhQalY
n5w1mX5o0Hyk+ctbk+mHBuP3OnepNoV+aOBdo8nYnlPohwaL/6n9R02hHxpc
dn4cu2wK/dBAcqh6ZuoU+qFBzqPEA5em0A8Ntnkfzvk2hX4I151cd7R3pR8a
pCeu22DnSj+E/LfKvRa40g8NJhR5a7a50g8NAnPUtU+40g8NSnpGn3jtSj80
2Hw1wKf5VPqhQblDrY7aqfRDg6uO7Y9On0o/NKhYeXN06FT6ocG71T0f5k+l
H8L+qNluysOp9EODvPS80rpu9EODrJaf9f3d6IcGjatuJ7m40Q8NjB+9vq9y
ox8a1N25a2CGG/3QYG5hTNA1N/qhwd3LykNVbvRDgxobNld2nEY/NPgQmtxo
yDT6IXy+fHY372n0Q9gfn75Itk2jHxrsjtQqj0+jHxok/rETV06jH0K+Vyw7
N3OnHxr0Td9vpnKnHxp06GTxbKo7/dDg+33bvBB3+iHs14WDl+9zpx/C+Qpo
rbzjTj80WJN8/HW16fRDg4FzjFE9ptMPDTQr4kQjp9MPDdrMuXHaZzr90ODR
tVcjE6fTDw2eDnxy9fR0+qHB9XFHbN9Npx/C/ssI3N/Cg35ocPvsgOZaD/qh
we+hF2e5e9APDbqcGVO0wYN+CP9/6erv/R70Q4Oxn/Syux70Q4OuZ3ZOr+5J
PzRY/aDWhh6e9EOD3qenpDl40g8NZE2LCpZ40g8Nmo4wPxLvST80CGiwoOSk
J/3QIK2sNPu1J/3Q4JveENtsBv0Q9tO1wqXKGfRDg/0tdSNcZ9APDc4m3LBc
N4N+aOD6cdm9rBn0Q4PsWGVk6Qz6IeTRsYnh1wz6oUHtpv+edfSiHxrIPzZY
aedFP4T9Yq9oMs+LfmiQn7Q2OtqLfmgw1L+qaYkX/RDyc49c88SLfmiw/P7Y
t2Yz6YcGq2bYDus3k34I+2eje/KYmfRDgyYXD7xZNpN+aNE1Q9Y3ZSb90OLg
zvfTz86kH1r8Mj6OfDeTfmgxu3rjwuaz6IcWH12XXlfNoh9anHvU6anrLPqh
Rfi/JpVrZ9EPLXRq44vMWfRDix5NS+5en0U/tKj2d+XJH7PohxY3/cNT282m
H1qYN/zgZzObfmixpnPy4Jmz6YcWDrq0+uGz6YcWVTern8ybTT+08JiWv/De
bPqhxa3Jpy2rz6EfWrzUS/K7zaEfWmzzr2E/bA790MIuVHx9wRz6oUXWi3OO
MXPohxZP/545UzKHfmgxza6/5Mkc+qFFLUXtmLpz6YcWf2H/wXou/RB+/+Zf
/ai59EOLwhk91vrMpR9anJp59njcXPohXA97/PXYXPqhxZUVi9u/mEs/tBg3
f52+4Tz6oYU63HLsgHn0Q7j/YX2njZ1HP4TnMz/rsWwe/dCituMr16R59EML
vXeU46l59EOLA08uKCrn0Q8t/BtFWDSZTz+0aDvpVaV4Pv3QYpG6NM9lPv0Q
7r/pGB//+fRDizy7uf1S5tMPLYbYdSo/PZ9+aPHOZ2Hg6/n0Q4s5Ovf2/y2g
H1p8q/59n2QB/dCidY++6nEL6IcWl1s0POi/gH5oMbNf5ICUBfRDi4zbpxJO
L6AfwvWitBqvF9APLd5Ml09q4k0/hPVtvGyv2Jt+aKG8svCbszf90EJVr4t0
uTf90GKeVejMJG/6ocWIGblbTnrTD2E9h8YWvfSmH1o86KK/0XAh/dBigeOu
p/0X0g8t/PqWVY5eSD+E/d3q8sulC+mHFvVnhT2IW0g/tEgKaHvu6EL6ocWZ
fL89zxbSDy2C3DPWmC2iH1oMerZntPUi+qHFndA1bUYuoh9a+JZI7yxcRD+0
OH7y2KaYRfRDi+K/vZQHF9EPLS4eXXivfBH90OK8a8KiGovph5CvOKtWt8X0
Q4vboSkb7BfTDy02n1pVb85i+qFFcO8hK8IX0w8tosyrVx5YTD+0+HIlfVjZ
YvohvB/2I+3nYvohrHeDy9/aLqEfWmy1HqUzLKEfWpS7X1nuvoR+aHGppt3+
dUvohxYWLofLdy+hH1pcz5bUuLyEfgjr6ZJl9XEJ/RD2Y2Kvvs196IcWL67s
lcl96IcWu2Ua2Xgf+qHFxnY3rf196IcW7a4va53kQz+0mLRd9O+4D/3QIvvE
r7sVPvRDi4rIO1lmS+mHsD9HX/bpvZR+aDFy2H3FiKX0Q9ivJ2p/nL+Ufmjh
/W9YUuRS+iHsR9tc2/yl9EOHi+XaZ7eX0g8dfjV4s/TXUvqhQ0SzY7Xa+dIP
HbrIjqyDL/3QIbvoZfVpvvRDh4SH+oVBvvRDh7OvTt9L96UfOsyzXKU+70s/
dDBmz4l440s/dJj0evOjxn70Q4fBjd53HeBHP3T45rTOzcmPfuhw4c/ELYv9
6IcO0Xbex2L86IcO4QvOPS3yox86TM9z/3PPj37o0HukbeO/fvRDBw//+RYd
ltEPHcyWVrQwLqMfOnj7pTd0X0Y/dFhwuPBn0DL6oYPBv82j9GX0Q4fQ99dK
zi2jHzrMH14e/noZ/RDW47JxYqPl9EOH1RnV2/dbTj90aNyi7Z2Ry+mHDi9t
Y9Z7L6cfOoxe5C2OWk4/dKh9PedG3nL6oUPbqNGzypbTDx36vZvy88dy+qGD
1vzmqtb+9EOHImn+X7U//dAhaF3tRZP86YcOX5SnHq3wpx9Cvv7fbZL86YcO
0sCEpGP+9EOHh74ln5/40w8d7oY76WqtoB86ZH2bvqrrCvqhw4g7X4tsV9AP
Hbp61H7tuYJ+6NDg/BbzkBX0Q4dhAzLFu1fQDx1SzwweemEF/RD2V+Gs8W9W
0A8dTvdpPbXRSvohfD5qzJS+K+mHDmqH9mMcVtIPHXYN9zPOX0k/dPi8eEb3
zSvphw4/3r+uuX8l/dChztM6t6+vpB/C8y8+uOPzSvohrO/lBp7NV9EP4ffM
f3aUrqIfOgTMCC4ds4p+6ND6c+GKJavohw71yjZ1iFlFP3Q4Ja9XXLCKfuig
UPQZensV/dDh2M9fN36soh86iJJ9RlsG0A8dbgxLuagMoB86TGm3QjM+gH4I
zyNrlOoXQD90mHvAseb2APqhQ07e8PEHA+iHDhMm1My4F0A/dFh4fNH7XwH0
Qzg/Zql9rFbTDx1sh0RO06ymH8J+TrXZPHE1/dBhiag4f/lq+qHD7ybfbsSt
ph86ZDr/fFmymn7ocKLzua/3V9MPHT5tcv/5ezX90GFa9uVvVoH0QyfM6/Ve
awLphw7V/FqWTQykHzpcHvWzeHkg/RD2ozF3S1wg/dBh5eTBM0sC6YcOVw7l
Se8H0g/h88XVq34F0g/hvG+zzm2zhn7oUAWlp3oN/dDh7fKezSasoR86RE39
l+u3hn4I79vqhxy2raEfwvrMc39StIZ+6LC95PvsO2voh/D+/Ln0/Y819EN4
HygrvVoF0Q8d5CHD78uD6IcOPX+m2joH0Q8dqm//tGtJEP3QwcZPUXNLEP3Q
49POpWPyguiHHoG98xJLg+iHHpUtPzz+HEQ/9Ijw6W1lvpZ+6OE21muEaC39
0KPoyJ6ljmvph154v37ZNn8t/dCjfKJtXtha+qHH5dSUM3vX0g89NiQ2uH5p
Lf3Qo2xMYOmbtfRDj49XGlxpsI5+6BHZIv1Yr3X0Q48PfZwz7dfRDz0K27cL
m7GOfujR4uMfr3Xr6IceWek/NGnr6IceKXb/mZ1aRz/02Hzb9sLTdfRDj6gJ
CWtrBNMPPfQ3W6k6BtMPPXbYFVbog+mHHiMKV4RMDqYfeth3m9vVP5h+6NE6
KrhoezD90ONUjauDioPphx5nvW3P3w6mH3p0ePbW9nsw/dDDduzZgy1C6Ice
A86W9ZCE0A89xijahY4KoR/C86XGv54fQj/0CK7vYggLoR/CfvBwCMsKoR96
DM0PunkhhH7osezLb/PKEPqhxwurgiFm6+mHHot65ft2W08/9Ahq+TvJZj39
0OPng/VH3dbTDz3EPu63V62nH3o0vr/+ZcJ6+qHHq1rVPpaspx96JL469fHu
evoh7JeA8sof6+mHHutODL1vsYF+6PF2Z5PTkg30Q4+Ydta7Rm2gH3rc77Rj
9fwN9EOPLelLxoRuoB96WCXv6pC5gX7oMbim+tm5DfRDj3nH+iW92EA/9Jh9
OXh07Y30Q4+tVnbVO2+kH3pciJ+Xho30Qw/XgdVtJm+kH3qI/v69s2wj/dAj
7vDMGbEb6Yew/ots3+dvpB96WDeJmlu6kX7oEeY/5vnHjfRDj1p7N45tsol+
6DEnVH3EehP90KNPQ/cOQzbRDz16NTfz89xEP4T7jeh5cc0m+qFH1cLzFimb
6Ice7Xe8GXdkE/3Qo3eDiOj7m+iHHpu2lJyr2kQ/9FD0m/vNIpR+6JF0eFcb
SSj90ONwn7lKx1D6oUfD6Ucd5obSD2G/DkuevCGUfuhx4EIzj12h9EM4r+cs
PE6F0g89MqyzJz8JpR961L33wOFfKP3QQ1mcqrQKox96jMqubaUMox96vEyo
8X1MGP3Qw2JO/HnvMPqhh9+fsi1hYfRDD7k4d0JmGP3Q48sHseW5MPqhx4NW
465UhNEP4Txu7LqiRjj90GNpn+1d24fTDz0s7x88pQ6nH3qcXBoy2SWcfuih
fVr7w6Jw+qHHpZ8iv83h9EOPgQnN/mSF0w89Pu9JW3o+nH7oUVD945vn4fRD
j3fLP4+ruZl+6OH/M/tI+830Q4+rY3u002ymH8DtOZMXu2w2PU91oFGb0acW
baYnwBxlg8abN5ueryawfEeQQ9Zm+gIMEp8KObfZ9Lx1gPHHL5RUbKY3QGnP
7S+rR5ie3wwYZZQ2ahdBf4BfT7f3UkWY1qOB8P3Pr2JsBD0CGnS85eAdYVqf
xoD7zCzn0Aj6BFzY6uKyO8K0Xv8BDVffcTwdQa8Av18DbJ5EmNbPHPh4Z1q/
vxH0S7i/j/PNW0ea1rMF0KTlhA/SSHoGWLTtctox0rS+rYCKW5ei5kTSN6B6
y/ETQyJN690a8Mk+b7Uzkt4B5Qs63joaaVr/tsCYfq7B9yPpH7CmMFj8I9KU
Rwcg7kFcmXkUPQSc5yYs6hdlyqMTUKUMqz80ij4CI5ssiPWIMuXRFdhfMqjj
6ih6Cfxr0iQlPsqUR3cg5dblNkVR9BMIf7A2tDTKlEcvwPaj4uf7KHoKXHrw
fHKDaFMe1kDh3IiSbtH0FegyT2tujDbl0Q8oynjlNima3gIZL7fuWRptymMA
sO/rsLeR0fQXaL2tbo/saFMeEiA/4fyE89H0GHh6ISa4ItqUhxzY8Gr+3mpb
6DPQ+YjzpTZbTHkogd3mIypkW+g1kJU15pvjFlMeGsDoNL/anC30W9jv5xNr
Bm8x5aEDdGUV/1K20HMgTG/z9dAWUx4GwO5MydPbW+g7oBE5Xvi8xZTHQODi
wJqZjWPoPfDscGlQzxhTHrbAn+lnXGxi6D/Q9tf9LlNiTHnYAWX6lpW+MZwH
gKFffXZFxZjyGAp0u1/NNTuG8wGQnHvgv/MxpjxGCPtJF1H8LIbzgpCPMmHS
vxhTHiMBt2l3qiy3cn4AspcNCpNsNeXhBNTDs7YOWzlPCOdzTsFOr62mPMYA
icePdluzlfMFEP+zenLCVlMeLkCv68ubF23lvCGc39rigBtbTXmMByJGdHvx
divnD+H+vVxszWJNeUwCdv13IaFTLOcRIO3Pyg+aWFMerkCPyqVq51jOJ8L6
hBWsXBBrysMNOLhTe2hDLOcV4EBFwy87Y015TAf+1une5Wgs5xfg69FNw+/G
mvLwBFafN87/Est5Bmh3d/DGxttMecwEru9MSO6xjfMNIH9ql2PcZspjNrBk
sF3hxG2cd4T9si6haMk2Ux7zgO9jh+eGb+P8A0ycOXbX7m2mPBYAjxcdjD65
jfOQcD89Vywv32bKYxFwTpU08cc2zkfC+2t8Z1mz7aY8fAAHdb161ts5LwFL
NzndHLTdlIcv0KFGre1TtnN+EtbX3mq873ZTHsuF/Wme0CxyO+ep/89jw8nM
7aY8VgCH3j2bd3o75yvgycSs5o+2m/IIEN5H9Z7vr9rOeQu4lhw+xDzOlEcg
cPzG3nvWcZy/gGbDjB62caY81grns2BY5ZQ4zmPA9GNXPH3jTHkEAx0tLpVH
xHE+A/a62jpkxpny2CCcn6HaolNxnNeAnwEHrB7GmfIIBcyydvv+iOP8BgQt
6XK1abwpj3Bg3bpOHXrHc54T3mfBaV428aY8IgGXTvszJ8VzvgOkv21fLYk3
5REN5B3yaB8ez3kPuNrI3CEj3pTHVqBp5PClx+M5/wGxn1tuvxdvymMb0Obm
woIv8ZwHgYf33S41SjDlEQ8cy35+v1sC50NA9Knac32CKY8kYT/aHXjpksB5
EfAa8+/ZggRTHinAt5Lnd9cncH4EkjrOOr8jwZTHTuBo19ADJQmcJ4U8Zjlu
uZlgyiMdSI/M936XwPkSqIMjdnUTTXnsFvxtOqdVh0TOm8L6px17rEg05ZEp
/H/y4VTHRM6fwMqk6VNnJpryyBbyMBa2DEzkPAo4dis8sz3RlMc+4L9KjwW5
iZxPhbx6n25+KdGUR67weXDZvopEzquCp3Fxdn8TTXkUCP7UbnnHIonzKzB7
it20fkmmPIqAgEGiF4OTOM8CKqdb7q5JpjxKAN/OsvtLkzjfCl6NdBq+OcmU
x2HB20X9CjOSOO8K78+eF62OJ5nyOAa8MOu97G4S518gZvfwG5+STHmcEM5r
urRrg2TOw8DGmGfzOyeb8jgNzGs2MV+dzPkYGJ0d/9Up2ZTHWaB27T19Zydz
XhbmlYygqWuSTXlcAN6J+4XGJXN+Ft6Piozc3GRTHpeBycO/ll5M5jwtfF6n
xftnyaY8rgpeVtWr+SeZ8zUwtfDmfy1STHncANS3fVv1SeG8LezX198tB6WY
8rgprH+QY4tJKZy/BY8UwfUXp5jyuA2cio6v2pjCeRyY1i/ySWqKKY+7gOuW
madKUjifC/PWhK4ppSmmPB4I7/fGp5a+SeG8LviLofa1dpjyeCTMR6uKzK12
cH4H1k9qelu8w5THE6Cnx+gtQ3dwngee91gzYtoOUx4Vwv2LU6ot28H5HmjR
PCczYocpjxeAzDl71O4dnPeBmyHJn47tMOVRKXilCN54ZwfnfyHfd+4dPu4w
5fFG8E2h3GuWyj4g+JFUR9Yh1ZTHe+H+910ukKeyHwjr9S1C7JBqyuOjMD9X
jc7wSGVfEOb3gRaWK1JNeXwBzk+6vTo6lf0BmHIt7nlmqimP70B0t+k2J1PZ
J4T9ViGKu5dqyqMK2BRd992nVPYLwfvDz5T1d5ry+C14+fzCyo472TeA+5GH
jyh2mvL4CywcfrjKYSf7hwFhWy/28dzJ/mHA0p+VE1bsZP8woNmP1muid7J/
GPCgxeS0zJ3sHwZ8L8s7fmIn+4cBrY93vnN3J/uHAfHOGa8+7mT/MGBhG7sv
ZmnsHwb0Ca9e1T6N/cOAKnnZd1ka+4cBKVHnPwxPY/8wILz7g6fuaewfBpxb
8N+1ZWnsHwZ8+Dy9MCKN/cOAQX0fxmaksX8YkJ7kv/hoGvuHAZHnjUPL0tg/
DOjUu3+bd2nsHwY0NAyuqJXO/iH8//qQjDbp7B8GvAz64SlKZ/8wYGpOdAf7
dPYPAwauc7sxJZ39w4BJ61xXLUln/zCgbZ/N3Tels38Iz/fl69kd6ewfwveN
C3cvTmf/MODerak/r6azfxjw/MWs9S/S2T8MaFA3p/nfdPYPAxbs7RfbfBf7
hwEPnd+07L2L/cOA4uUvwg272D8MMNvSqZbLLvYPA+ZaJS6Yu4v9w4D+wZPv
rNnF/mGA2NFNvX0X+4cBP9/tidm3i/3DgN23Ne/O7GL/MKBOkIW+fBf7h7Af
ZqrWf9nF/mHA178ZV+pnsH8YMKDQo0nHDPYPA2Y18LaXZ7B/GBAy55L/8Az2
DwOaOvllTstg/zCgV3+/m74Z7B8GbF96+UdYBvuHAZcSl1qkZbB/CPuplV/f
kgz2DwNUY0txPYP9Q/j988HDX2awfxhg/2Lr6L8Z7B8GuLWrM7b5bvYPIZ9H
1xx77Wb/MCAt8c9g7Gb/MKDFhfWKsbvZPwwYfMOv8+zd7B8GfO5+xWz1bvYP
IU9FyMuY3ewfBhxcuPt41m72DyEvO0nMid3sHwac7dLD485u9g8hjyXr+r3f
zf5hQMwep8+19rB/GJDXP3Rf6z3sHwZc9FbM7L+H/UO4v3KntrZ72D8MkDx8
fH7CHvYPYb8/fuq9YA/7h/D7DhNarNvD/iHst2j7/XF72D8M2N82x37/HvYP
A946ht87s4f9w4Chca89H+xh/zDAwePEu0972D8M6GhpOd8sk/3DgA1t371u
m8n+YcDvewPdxJnsHwasLWlzwy6T/UM4D918dJMz2T+E87baOXVhJvuHAfVl
h2uFZLJ/GLB8V+aUhEz2DwP+6rvkHchk/zDAz61b7XOZ7B8GrFyc61Ceyf5h
gKH8StTnTPYPA7ZW9ys1y2L/MKCGTW7jdlnsHwYk1Vs1UJzF/mGAIr/c2y6L
/cMAeda1uElZ7B8GZDqOP+adxf5hwIg6fo/WZbF/CO/3PqKfcVnsH8L56Lmm
8f4s9g8D6k1Y0PZMFvuHsJ+7/Op2P4v9w4Cuzzv1/pjF/iG8/6pV9qyzl/1D
uC517NxmL/uHAXWPT2jZfy/7hwGXu9erM2gv+4cBM6dPeD9uL/uHATl3nG7M
3cv+YUCbp5/3Be5l/xD240PNhq172T8MWN+n/5SsvewfBpzoeaXP8b3sH8J+
GNDm+6297B8GJCS3OPh6L/uH8D6+dcS3Wjb7hwHXercRt8hm/xDOy58eL3pm
s38YoE+vjNZls38YsClwqt4pm/1DeF+8DX3qmc3+YUCEbtHq5dnsH8L76loz
q83Z7B/Cefg3K2dnNvuHATM6BeiLs9k/DPCPcDp3OZv9w4CNu54Nf5rN/mHA
lRLppe/Z7B8G9OhuN7hhDvuHAR30bUs65LB/GFA5Ib+3NIf9wwDX0uZb7HPY
Pwyo/U/5a1IO+4cBtUTdJ3jnsH8I7/8TD/LW5rB/CH9vNqXB9hz2D8HHMZkT
snPYPwx4Vu1M2okc9g8DRJNz3pTlsH8IeR/z6vMmh/1D2F8rv8yoto/9w4Ca
lY6JzfexfxjgPibwao997B+Cd83X/9bsY/8wYPpSz86O+9g/DAgutRo0fR/7
h+CV356pvvvYP4T1K27uu2kf+4cB81+M25C8j/3DgOsjl2/N28f+YcCEwf5J
5/axfxhg1Wbyjgf72D+E72vTIfnjPvYPA25vPRlbez/7hwG2j4dtstzP/iF8
/8DiZX32s38I76PGjacb9rN/GLAs3N5+zH72DwMmW8zt4bWf/cOA12+X1/Df
z/5hQD93n7Lw/ewfBjw9NTk9dT/7h3Depki8C/ezfwi/v7xKfnE/+4cBpV7Z
Px7uZ/8Qrhc4537ez/5hwJOHn2bWPcD+YUDh39VWbQ6wfxhwqFW9c30PsH8I
77Ola+cbD7B/CPOYx+9mYw+wfxjwznp2jtcB9g9h3mxRZud/gP1D8M5Tdz/8
APuHAT6zd8xMPcD+YYBmdt0vBQfYPwwI2jtr6YUD7B8GHPO79r38APuHAY1b
qbw/HWD/EPy6lPaidi77hwG7HrVyscxl/xDO29bNJ6xz2T8MyFY164Vc9g/h
/dIwboNTLvuH4KNT/5ceuewfBhQ5XdX75bJ/CL6M8o/YlMv+IXgdqXiUlMv+
IXg+vmbP3Fz2DwOuvi6ffSaX/UPIM+Tinru57B8GlPlcqniby/4hrMePJ62r
57F/GDByeOOhzfPYPwz4VzhySfc89g8DHi/fE6fKY/8wQHu3/eHheewfwjzY
LPuuax77h3Ce3cd/WpjH/iH4a9659ro89g8DDk+sb74tj/3DAM+AplZZeewf
Qn5HlR2O5rF/GPHNZU37G3nsH0bEhXyyfJ7H/mHElfCgJlV57B9G7MjUVWuY
z/5hxP3W7d+0y2f/MKKyVY8bA/LZP4x493R8nk0++4cRhYWFEc757B9GnLph
nDUzn/3DiIELfur889k/jGh86VGj8Hz2DyP2dfpelpLP/mHEjCxdfF4++4cR
VrsKJ53NZ/8wwnO4h+W9fPYPIyLK7K6+zWf/MCJ61dTV1QrYP4ywXL2vn3kB
+4cRS1qobnctYP8w4sDC38sUBewfRoTcrGo9tID9w4jJC8V5kwrYP4wYGrR7
yPwC9g8jWg10vbe6gP3DCO2zMZ7RBewfRjxJ3PguvYD9w4hHmbUXFBewfxhx
1HD83cUC9g8jDkWd8HxYwP4hfH6v/v2PBewfRkwfFju0ViH7hxE/2szPtyhk
/xCeb2W4Vc9C9g8jNu755a8uZP8wIrZ0/93hhewfRmT1LRC5FrJ/CM//tt5a
70L2DyMSbTJL1xSyfxhh7pnYLqaQ/cOIonXPpmUUsn8I631neerBQvYPI2Zu
8np0qZD9w4gtt/a0fFTI/mGE8rnNkE+F7B9GJL2VLq1VxP5hxPm2q5Ititg/
hP2R3uV0jyL2DyMeFHd5ripi/zBCHxxQfXgR+4cRo/WaVlOK2D+MiGkytteC
IvYPIyQ9rsoDi9g/jKhXuAfRRewfRqS/fWWTXsT+YcSo7xtsiorYP4yoVjNS
f6GI/cOI8bpqsgdF7B9GHLxV2v19EfuHEeKqpi2qF7N/GBF4vfBPs2L2DyPa
h51/3KWY/cOI/hPsjsmK2T+MCHcTx9kVs38YcfnqRu/xxewfRlhfG2Mzu5j9
w4iE0LCmK4rZP4y4JFbfDStm/zDi/2qu77ia3/+P4xTKLPtDQsneO/vlvCeZ
GaGMrIxkJRKhkGxlJFlZ2RJKe++9x2nXaZOvkbJ+1++P55+fmz7nvM/1uK7X
9b73rFt9574//KGg00X1a3384Q8FVUz9/l+UP/yhoMcDrVOy/eEPBTWF7ThR
7Q9/KOgDnz+mxR/+UNDBtIicjgHwh4KOXx52RDcA/mDP/7R9v7EB8IeCtIVt
vhQAfyjombOwyDgA/lDQ+zueJZsC4A8F/X123OpAAPyhII2skqbTAfCHgtpy
kUfcAuAP9nv6jvrzNAD+UBDv0Mc2IAD+UJDtnQuNiQHwh4IuXHXeVBQAfyho
tnOX9M8B8Afrf193ZutA+ENBv//53u8WCH8oqGt8kZpBIPyhoDR91/WTA+EP
tt6js33FQPhDQaM7P+24KhD+UJBdRSfT7YHwh4LystQeHw6EPxS0Vf18/blA
+IP1uPh0zO1A+ENBvd3NLF8Fwh8Kaic+fhQSCH+w/enjlJ8aCH8oqFxdrWNZ
IPyhoNKVvaZ+DYQ/WK/EqHVtguAPtl6nujr0DII/2Hy+13JvSBD8oaCsmQ4B
U4PgD7Y/bJ+myUHwB5u/B/aWrw6CPxQ0cnFB444g+ENBUwyqm+2C4A82H7rd
/Hs+CP5g99HUz39vB8EfCjL1rmt5FQR/sPW6del/IUHwh4K69VBWpgbBH2z9
pqRnlgbBHwpq6L8/5H9B8AebpzUhj9SD4Q8FOXl/dOoRDH+w+8HFfMvgYPhD
QY2P/WZPCYY/2P3ZPrS7FAx/sPsu61CFSTD8oWAerHizLRj+UFCqlrqtbTD8
oaAz3tkzzwbDH2z99Tf8dg+GPxR0+8g93+fB8Ac7LzluVoHB8Af7/AXz9ZKC
4Q8F1fzvfUphMPyhYB5U2n4Khj8UdGlS6IB/wfCHgq783RCmFQJ/KGj4qtB1
A0PgDzY/VhU3jQuBPxSU2CPk/NwQ+ENBxx5u0DUOgT/Yfakb9XRjCPyhIMOr
DeP3h8AfCpo+oOC9Ywj8oaAJGRcnXw2BP1jvyPbeD0PgDwV91Vw47H0I/KEg
B5/Vt6JC4A8FueaO65AdAn8oKPdchrUqBP5g922JouBHCPzB7pfaY7M0QuEP
BfkGnLvVOxT+UJDCwuL70FD4Q0Fm/7obGYbCH+y8X3fxkEPhDwUNnVVRsyoU
/lBQ/3YdJm4PhT/YfFdre8g2FP5Q0BJFtp9zKPzB5kGO/febofCHgsam/Rv9
LBT+YOeP1mz0D4U/FFQ96ZJLfCj8we7r4LvB+aHwh4IW1J1X1YbCH+w8JZh0
+BUKfygoe1frER3D4A8F7Sk5K+iEwR8Kej7+u9nIMPhDQfa75+6ZEQZ/KOjW
kz3HjMLgDwXtrXI8axoGf7D1mHnkys4w+ENBnm/XXLULgz/Y/WAy0PVcGPzB
9ufU5Au3wuAP9n6ydsvJ52Hwh4Lcs1U2AWHwh4IKXi7bkhAGfyjo6qcXiwvC
4A8FxT74OrkuDP5g8yV32H+/wuAPdn9fX/ijQzj8wd5fqjem9g2HPxS0Knf7
4xHh8IeCMnZvOjQ9HP5QkOi3RJwfDn+w/eY/QXtNOPyhoJ3HO2RvD4c/2P3c
Ne+GbTj8we5nm7srnMPhDwVp+a3TuhkOf7DzUtg7yisc/mDzrSHBxi8c/mDv
P1/sDGLD4Q8FWX8alpwTDn+w+6s+Y39VOPyhIL0vR3s2hcMfbD+rD/NpFwF/
sHk4LGNBrwj4Q0EXLY6XDY6AP9h9HDnOenIE/MHRDaGytRABf3A0+POdc8sj
4A+OOkev67o5Av7gKCB5sOv+CPiDo1Wdv2s7RsAfHCWcSjrrEgF/cOQ7400r
zwj4g6NjE+7s846APziau8utJDQC/uCo4NPd+akR8AdHVR/fvymOgD84Ck7N
7/Y5Av7gyGay9t6/EfAHR+U1KxM6R8IfHLl9fq2nGwl/cKSS+lmPioQ/2Pd9
9QifEQl/cMR/m9DZKBL+4OjFvOJlayLhD47WfvO8vj0S/uBo/Tf7rEOR8AdH
h+ZZa5+JhD84Gv3VUboRCX9wFN746vDjSPiDo2lzfzx9Hwl/cLSsfE1WZCT8
wdHlrMLfGZHwB0djex0fWB4Jf3A0ht0h/4uEPziad3iIWeso+IOj326jrLWj
4A+OHH6vODMgCv7gKOv+A7cxUfAHR69O9Xo0Kwr+4Mjp4euXC6LgD7ZfWna/
NY2CPzjKdlzlsyMK/uDo14wdb2yj4A+OjvZ//PRMFPzBkcuQzndvRMEfHI1b
fO/y4yj4g+031w3276PgD47u1i/aFhkFf3Cks9JyUUYU/MHRwbiP48qi4A+O
tpOh1pco+IOjre+qa/5FwR8cPeyfGNolGv7gqO+hclfdaPiDI/uPYzeNioY/
OJIKvMfMiIY/2H7I2vFjXjT8wT7vnqn/qmj4g6PqiacOW0TDHxx9OV09xSYa
/uCo+fLpzyej4Q+OWuQND12j4Q+2/o9sVnhGwx9svW7Hq3lHwx9sfw9Z+yIk
Gv5g6zN1rHFyNPzB0amoud+U0fAHRz2ir7nURcMfHF0cM2p0SzT8wdGPr20j
NWPgD460OhqY9I6BP9j+3uakGhwDf3A0qtX4fZNi4A+2XtF6LYoY+IOjAa/X
2C+NgT84cn+p/Ls+Bv7gaNZ7LzurGPiDo14fQ74diYE/OPr+XH/HuRj4g6Nd
x9MLbsbAHxylD0ud5xUDf3A040a/dx9i4A+Ojgf59Y2KgT/Yv194dDQjBv7g
KK6pXFkaA3+w8/LJ2rAxBv7g6Lb56st/Y+APjiwULhWdYuEPjrqcGDhZJxb+
YPOwc1uH4bHwB5uHuZQwNRb+4Mg1NVNbjIU/OFJWhhkvj4U/2OdrtL+yMRb+
4Gi4wfOEPbHwB5tPI56qHYuFP9j+ad9myoVY+IOjsNeBW27Fwh8cTe6QeeVp
LPzBUR8NI3/fWPiD9XbVL46KhT846n3HtFVmLPzB0dluTbplsfAHRwOLvk9t
jIU/ONrdsGrR31j4g6PUUXrmneLgD7Zfzize0zcO/mDzoK7Cblgc/MGRzJU5
TomDPzh6aSuf4ePgD45WHP7P2TgO/mDzbdyy0xvi4A+O6k41H7OKgz84Ut/a
yeZIHPzB0Rv/89vOxsEfHDXusjNxi4M/2Dzbnqd4HAd/sOe7/mTEuzj4g823
YlWX8Dj4g6Odo9w+p8TBHxzN3xqYWBgHf3CUdGD547o4+IOjpZz5keY4+IOt
94fyRRrx8AdHD/yUuj3j4Q+O1MYtrNGPhz/YfG4zxXtcPPzB9pOu24HZ8fAH
R0fMracsiIc/2DzyTfi6Oh7+YM/b7u5Li3j4g6NWkz5vOhAPf3BkOySol2M8
/MHRk4j20Zfj4Q+OvV9k7b0TD3+w+/Cqft8X8fAHRxNcGoM/xsMfHKWl0IaY
ePiDo+TxPf5mxsMfHN3y2OlWFg9/cLTnmzS2MR7+YOup+yz8Tzz8wfq2uBh3
TIA/2HnZo178XwL8wZHlxt8WQxLgD45ev7VvmJgAf7B5xJ/bPTcB/uDocIv+
p0UJ8AdHmr7idrME+IPtN7Omku0J8Ae7fxMnrziYAH9w5F+tFn0yAf7gqL3r
+okuCfAHm7cvFty+mwB/sPu8V4L6ywT4g6OmNwVb/RPgD45M1h6LjkmAPzjy
+/VBPysB/uBojqWjXVkC/MFR7sXK1M8J8AdHU7gi/T8J8Aebh9us9nZIhD84
qi+6Htg7Ef7g6PzJVW0GJ8If7P3L8J08IRH+4Mg075nznET4gyM7YVbMgkT4
g50vU8vWaxLhD44KmwwNLRLhDzb/mh/stE6EPzjqOfvVrROJ8Ae7LzxXxV5M
hD840lB/+OVWIvzB0YFZV3o/TYQ/2P0/Rm/6h0T4g70/eS9fHZEIf7D70nPU
gdRE+IOjjcVPLxQmwh9s3imSPGsT4Q82zx/feNeUCH+w/VvdPqJNEvzBUWWp
QXLXJPiDzT+rmqz+SfAHe9/ctip/ZBL8wf7+2b4CwyT4g/0+rWl5QhL8wdGZ
3S8yjJPgD44+PEqKX58Ef3A089ztYMsk+IPN/+Z+r22T4A+OFsYt8DidBH+w
+ZIx+rRrEvzB7u8voZb3kuAPdr5/tVvyMgn+YD1jW43zT4I/OLo3/nWnmCT4
g70Pd+muykiCP9j725TRgSVJ8AdH70/8vdiQBH9wtCbaaV1LEvzBkXdB3AiN
ZPiDo71uUV+7J8MfbP0z7D4OTIY/2PuPeYPd6GT4g6OOOjozpifDHzzNzWzb
JCbDHzxN3fTq9bJk+IMn09s9t2xIhj94qjCZ2XtXMvzBU5rFoGjbZPiDp/r7
CXtPJ8MfPMXlT+7rmgx/8BSp2hhyNxn+4KmN+zLzF8nwB0+2sZqtPibDHzwV
Co63opLhD558KiMmpifDHzzNt0uILUqGP3j6mOe+pi4Z/uCpNGNCTVMy/MGT
1cyr1m1S4A+esitDfmunwB88rfb8cEI3Bf7gqRVvqz4iBf7g6Z6HpsOUFPiD
p9yjW/4oUuAPnrp+vHxgcQr8wZP9gHO1pinwB0+6DivMtqXAHzx98G6Mt06B
P3hS2q+dciIF/uCp4aPHnQsp8Af7/Imv1d1T4A+eZvpf2/I4Bf7gaeSApZFv
U+APnraOLxsQkgJ/sN6h8w4lpMAfPBW4n0nKSYE/2PNdvjugIgX+4CnQ6pJV
Ywr8wZNh29X+v1PgD/b/6/1Ra58Kf/AU4HJE7pkKf/DkPzj3rF4q/MHTSS/t
+NGp8AdPV6qHtJueCn/wNNhHZ46YCn/wtDjrs7VxKvzBU43OwyfrUuEPnm4u
m5azIxX+4ClVfqN+MBX+4Ckxpv1ox1T4g6frHuKyS6nwB0/qrhY2t1LhD57e
2ey6/iQV/uCpZ/fVPj6p8AdP6yeOTApJhT/Y53lWlCekwh88nRt5uiknFf5g
6+OmrVmRCn/w9OndyZ6NqfAHTy3zygf8ToU/2H7THz1UMw3+4Cm53aaRPdLg
D57+hJ0aNTAN/uDpW7/rI0alwR88qUquDjZMgz94Ss920OXT4A+eTsVs6LYk
Df5gz283to1ZGvzB086Az/+zSIM/2DxY7Fm0Pw3+4KnprxRzLA3+4OmQS+mL
c2nwB0/Gabsv3UiDP3iqdfhq9SAN/uBpn9Uuo9dp8Af79zVFBgFp8AdPA7Sk
X9Fp8AdPz5Z6JaenwR88/a9a7W5RGvzB9vstE8vaNPiDp5Vjnkz5kQZ/8KTY
9r8/rdPhD9any/TwzunwB0/uKnvHPunwB0+P34fNHZwOf7D9QOp/xqXDH2y9
FvDvZ6bDHzzV3T61Q06HP3jSa47ptzwd/uBpv36nxPXp8Af7vYXGh3amwx88
rf3soXcwHf7gaU/fuhiHdPiDfZ/+7J0X0+EPnrQTrnd0T4c/2LzN/u71KB3+
4EmjvRnnnQ5/8NTRID4/MB3+YOtfS7tj0+EPnhz7h7XKTIc/eFrmYHSpOB3+
4Ckmp6RvXTr8wdPlkhMPfqTDHzyNWzd2uFoG/MHT9661zztnwB88/Q18O7JP
BvzB05SBZ70MMuAPNm9/79EflwF/8NTYddvNGRnwB0/L9fZ0ljLgD56e1zrb
G2fAH+z3j/5QvzYD/mDz89l3k+0Z8AdPXfTmhVpnwB88VS72Hnw8A/7gyfXH
mDPnMuAPnvpkhlddz4A/eJKe7OI9M+APNg/HjLvzMgP+YOdtWMfvfhnwB7vP
lv+TIzPgD570rTq7p2TAHzz1mzylOj8D/uDpztbDE1UZ8AdPBqH5dl8y4A+e
fv41CfudAX/wNLnkf+qamfAHu08HvuC6Z8IfPG04evJ4/0z4g83Xt0f8h2fC
Hzx5H7n2ZVIm/MFT9Y2UwZQJf/A0NnSkiVEm/MHmr/ezUysz4Q+eSoYs9DbP
hD94MlJ2z7fMhD/YfX/+37+DmfAHTxu/ag9yzIQ/ePocL3MXM+EPtt7JTzbc
zIQ/eFrjO8buYSb8wdMvKnJ5nQl/sHk82PeJfyb8wdNVXf+PUZnwB0/jK6pi
UzPhD/Y+MWFuVkEm/MFTdFh0kSoT/uBJMLKt/JIJf/D01Wl1ze9M+IP1Gbet
ViML/uCp/M+j6m5Z8AdPE7y6V+hmwR88JVR5K4dlwR88BVufSJ+YBX+w+7yd
Y9TsLPiDpw4rfd/Py4I/2H3WZ8CD5VnwB1svzYAL67PgD/b7Cs4d2JEFf7B5
J7msOZAFf/A0pE3KzONZ8AdP02MV/c5lwR/s/pj36ee1LPiDzdc56en3suAP
1nv956fPs+APnuLXifYfsuAPdp9+zVkclgV/8JSV8bB/Yhb8wdO0dy9rs7Pg
D/Y+Mf+rT2kW/MHTwfk2h+uz4A+etHZMnd2UBX/wdGzt1H+ts+EPnibm2QR1
yoY/eNp25ceh3tnwB0+jp/uO18+GP3ja7PSxalQ2/MFTyKi/7lOz4Q92XgpP
GSmy4Q/Wa+HS5gXZ8AdPv8eaPzTJhj/Y/Jn6YcHGbPiDp7u9lv7PMhv+YO93
xydcO5gNf7DvH2o62SEb/uDpWlBC+vls+IOnod9P7rqRDX/w1Pa4U1vPbPiD
3Q9ame4vsuEPnras3DnaNxv+4CmnzaKgsGz4g90viUfmJ2bDHzzRup+Z2dnw
B0+9doaZlWbDHzzdf5BbWpcNf7B54Td7849s+IOnR6u/lbfKgT/YfJzasqFj
DvzB5pna0oKeOfAHTzrbm40H5sAfbL71+xYzIgf+YL8/fu70yTnwB9tPg8qf
zsmBPwRKy87tNT8H/hDoqsugE8tz4A+BUtpGVq/LgT8E6l7sv3B7DvwhUESi
5pv9OfCHQL2PvtKyz4E/BPrvzgvLMznwh0CPCtVjXHLgD4Gsat71v50DfwjU
bBW6/0kO/CHQHZ2h0d458IdAzh41PQNz4A+B/O9oborOgT8Eapty8mVqDvwh
UNf8dd/zc+APgVZb3phemQN/CDRqwtijn3PgD4Fe5AwJas6BP9j6aB5rUc+F
PwTautdwcpdc+EOg9kHLdv2XC38INOZGmqd+LvwhkM7zt1mjcuEPgeofNLWd
mgt/CHRl1P2Jc3PhD4GSPr9eZ5QLfwhk6GbgtCIX/hBoTuq/F+tz4Q+B9BWK
1O258IdATTfqG/fnwh8CPbH718U+F/4Q6Mt1uxFncuEPgSxczTmXXPhDoL19
3672yIU/BDLK2rXrcS78IVC7Xdfs3+TCHwI5nR1+wT8X/mB9skfcjMyFPwRy
b77pmZwLfwg0wOPg09xc+EOgJVsjX5blwh8CzWh14nV9LvwhUGTXV69+5MIf
AnkqFjxvlQd/CLRxutmjDnnwB+tzr8ijRx78IVClTuaV/nnwB1v/ZbNODsuD
PwQy+9zXekIe/CFQw9Vd5jPz4A+BRtZNXiDmwR8CHXSznrQkD/5g/bkRfdfk
wR/s/79s8mdTHvzB1mvYn8JdefCHQB1f6QQezIM/BDob63PjRB78wZ63X/Se
c3nwh0ArlyyTruXBHwLVapjp3M2DPwQ6XV1S75UHfwhUfr0s4G0e/MH2l6/5
mcA8+EOgH5/WGUfnwR8CLSrN75OaB38I9GxCdlFeHvzB9svppffL8+APgUpP
LDRvyIM/BOoSE9+/CT1WCVTWHJfXKh/+EOh2kJFLh3z4Q6AV75fIPfLhD7Zf
HfN+6ebDHwKJiaoXQ/PhD4Hyx9majs+HPwQyWH5FY0Y+/CHQ9tyx3nw+/CFQ
9PoVqxblwx/sPJ5X+2OSD38ItPPf1Lvm+fCHQLqmP2bvzIc/2Dyh2UrrfPiD
rd9S7YP2+fCHQFFjdmmdyYc/BDK2XfHoSj78wfZDepzhrXz4QyDXvPi4h/nw
h0C7x61e9Sof/hDom82BCt98+IOdh4UDrcLy4Q92vpat+R6fD38IZD3c4HBm
PvwhULyV/e/CfPiDzeeI7Ueq8uEPgd5EqZob0cNWoLyeP6xb0OMw62Ps1qBe
AH+w/dM3eVPnAviDrW9nt5xeBfAH+/2xP+SBBfCHQJvqan2HF8AfAp3pfsBg
YgH8wX5P8bWLMwvgD4Fe1i/8IRTAH6xH3m3TxQXwh0CjudPBqwrgD4EsYzQG
bCyAPwSyUx90dGcB/CGQ49XcXOsC+IOdh97DJ9gXwB8CrR3e09mpAP4Q6OPW
24WXC+APgQZZho91L4A/BPqddfLYgwL4Q6CjVJn4ogD+EMhXquj9oQD+YH2d
HDaEFMAfAqXfCn0cWwB/sPMx8G5tWgH8IZDf6/6jCgrgD4H6qubsrCiAP9h5
X6fu1YAeHmye+Wwv+4Eet9l+Pb6/bysl/CHQkPV6S9or4Q+B2tTtd+ymhD/Y
fgje+U5HCX+w/bSvfbmBEv5g96/nQq0xSviD9akynDZVCX8IpKZM2EBK+IN9
fh+N0/OU8Ae7fwzrvIyV8Ae739MPxZkq4Q+BXp14U7VZCX8INKXIRd1KCX8I
pH1ioO5BJfwhULXamknHlfCHQIrfc+Y5K+EPgY60zTB1UcIfAiV+6G55Swl/
sL/3Ujv8UAl/CBSz996pl0r4Q6B+zxsuflDCHwIp62qvhSjhD7a/EtzcY5Xw
h0BSaZNHmhL+YD0iNW/nK+EPdp46JrqXo0ewQIcWKa7Xo0com2/6lpe+o0cY
m58D5p/+ix7h7PwVKA9rFMIf7LzVG+zSLoQ/BFpXrb+2TyH8webHlpz5+oXw
B7u/mxVTRhbCH+x+m7Z1wKRC+EMg+8C57WYVwh8CHeiVXSsUwh/sfalwUNKi
QvhDoOmPRr40KYQ/BGpR/3R2QyH8we6zizu3bi+EP9j7Ws7DOfsK4Q82v23c
e9kVwh8CzfyzoM6xEP5g+6d1UND5QvhDoHs96y5cK4Q/2P2ZnGN6pxD+EOh+
qOPQJ4Xwh0AL7T83vi6EP9j5vqXj51cIfwjU67nm0bBC+EMgN/KdE18IfwhU
+Gloq4xC+IPNe9k0uKAQ/hCoqGTp4Qr0KGfneV6nSQ3oUcnWo+e5uu/ooRLo
Wk7yvb/oUSVQwMDcZRpF8IdA5o5P2mgXwR8CLb8yy+e/IvhDYLeN+3q9IvhD
oAffQ9qPKII/2H6xeuk9oQj+EGh83iaTGUXwh0BeUeUtXBH8IdCkqNEeC4rg
D7a+2xQzVhTBHwJdJv3ctUXwh0AnC5P2bS2CPwTKTRE67i6CPwQKe3L2/sEi
+IPN8+8ek48XwR8C7ZOPxpwpgj8E+jRulMmVIviDnZfZzypuFsEfAq1q9XO3
ZxH8IVL/dr2anxXBHyLVF7U57lMEf4iU1ieqTWAR/CHSR8HEKbII/hBpx5cA
jaQi+EMkp+dfT2UVwR8iXVD717oIPTRFyjpZZKdCjw4iXQ11+foJPTqKlM/1
296EHp1EcvWwU/5Djy7s81d5L9Qshj9EWt02OFC7GP4Q6cw4z+F9iuEPkfZY
rLuqVwx/iCRO/fp7eDH8wX7/aPNNE4rhD5FUWV4x04vhD5G2BccP54rhD5GM
9sc4GxXDHyJ1PXG3alkx/CFSH+tlnFkx/CHS7dxyj83F8IdIPtOXfrMshj9E
WjzEY96BYvhDJBoa5XG0GP4QaVxcYsOpYvhDJK8bPjMvFsMfInXsf9j5ejH8
IdLNqoGZd4rhD5F2H/Pq96QY/hDp1J6um14Xwx8ieQtmT3yL4Q+RHjk714QU
wx8ifYq+OTy2GP4Q6afTBYvUYvhDpA4mWx7kosdYkeYF6xWWoMc4kd5JET1q
0GO8SCOOzp//BT0mirS52vdoM3pMEqm5W6fXrUvgD5HWnpaK2pfAHyKVJOzo
2K0E/hDpjaXNlL4l8IdIOV92rNcvgT9Emlkhnx5RAn+I9CBR+/mEEvhDpJcT
I5Kml8AfIuXd3/BJUQJ/iORwt6aTUQn8wb7/3brhy0rgD5E0d4RypiXwh0gN
opbZphL4Q6QNGUb7dpbAHyJ1vmFzen8J/CGSfZ/LbnYl8IdI/crcvBxL4A+R
Rh668uFcCfwhUvLGw+GuJfCHSG2HL0+8VQJ/sN+zdEDmgxL4Q6QTm5R5z0vg
D7Y/K88V+pTAHyLVmY0pDiiBP9j+XhpZFFECf7DzLS9SJqDHCpFMYhNzMtDD
RKS/KymtAD1WiTT88NPYcvRYLdJxX83gOvRYI5Lz1XXeX9HDjO3n6889f6HH
WnYeucYr6qXwB9vfA0Yf61gKf4i08/XGHd1L4Q+RdGyvLNMphT9EymjlP31Q
KfzB1i9BOWBkKfwhkptZi9rEUvhDpF3TuldML4U/RFJWDo1QlMIfIn2vNLw3
vxT+EOlxkGhnXAp/iBTYuHT5mlL4Q6RSNdORG0vhD3b+D25staMU/hBpVfq2
jL2l8Adbz+tWD21L4Q+RQkTr/SdK4Q+Rrmw9TM6l8IdIrw+d6HilFP4QKfef
c6ZbKfwh0jP7q7fulcIfIt0/eH+DVyn8wfrv8h70phT+YL1LIyt8S+EPNo9W
Kh+ElMIfIuku+rkhBj3sRTo3v0+/FPQ4LtLCpDlZ2ehxQqQmE8vzRejhINKv
nXfnqtDDkT3f2bxvDehxSqTJk3Uef0eP0+zf6zev+IMeTmzejPdVa1sGf7D9
eqrbq05l8Aebj9sPmvQogz9EWmqm+qtTBn+w+6p4/cNBZfAHm3f7K6SRZfCH
SBvdrGsmlMEfbP8kaTtPL4M/2H3o+nGIogz+EGn/jt3h88rgD3ae0yaYLS2D
P0SaI7X5tqoM/hDJakGF84Yy+EOkwvUZutvK4A/Ws1X6691l8IdIVS9L5hws
gz9EslD9S7Ivgz9Eahw2bs3pMvhDJINveysulMEfIjlGR1leK4M/2Pf3H/XV
owz+EGnw4UcHH5bBHyLFmExoeV4Gf4i0fHLGYZ8y+EOkF5fPNPuXwR/sPq8y
tglHDy+RrvtO+BKHHs/Y/Wo/bEcaejxn/f0mleaixwuRvlWYrCxBj1dsvx1z
iatCj9fsvLetnP4ZPd6I1O7r4mc/0MObzZuojN5/0cOHvR+07HFsWw5/iMR1
HtbQqRz+EMnycPPyHuXwh0iLgiv9dcrhDza/VzT0H1QOf7D701/7xIhy+IOd
5x1LSseXwx8i3St9MWdaOfwhko37EA8qhz9EqtAO/iGVwx/sfIXuX7y4HP5g
98Mg+fHKcviD7a8PM36tLYc/RJr/bdGiLeXwh0i1Kx3uWpbDHyJdXp39aX85
/CFSsY3RTLty+IPdl8PLnBzK4Q92/9e5pzmXwx8imU616XOlHP4QSXayXu9W
Dn+INGvF9Qd3y+EPkQbpKCsfl8MfIoUbi0NelcMfIkUdyNr8vhz+EMn3j/P9
QPTIFEl982ZlBHpkifRDb0vPBPTIESnozfkF6eiRy/a7c8GJPPTIY+tpYPy+
BD3yRWrzu1FVhR5KkWyd/Hp9Ro9CkbLnPOV/oEeRSJduR+z5gx4l7P3iP81b
bSrgD7beIw5GdKyAP0Ryn9e1tlsF/CFS2afsLn0r4A+R/lyJHa9XAX+w96Vn
KuNhFfCHSIfejN83tgL+YPu977NLUyrgD/bv5kuez6qAP9h5+WUQxVfAH+y+
XD+s0KgC/mD3V1vTr8YV8IdIozYFaaypgD/Y8zcu7mteAX+INHZQ95HbKuAP
kbbs05i+uwL+YPfP8tGSTQX8IdKKOaeMj1bAH+x8P9UyO1kBf7D32/ZJm85V
wB9sPmYEbXepgD9EenqsbNfNCviDPY/DjD33KuAPdt6Wxu15UgF/sHm98fzu
VxXwh0QLR5yyfI8erSUq7//OIhA91CTq9r6PeQR6qEtUaP5hVTx6tJVomPvZ
RWno0U4i//Trilz00JBo5vGCScXooSnRtN6rB6vQo4NE/Ttp92hAj44STc9o
1fobenSSKKRkZH0LenSRKNTrSlbrSvhDokl3JwRpVsIfEn2dqvVAqxL+kMhP
NdSpVyX8IdHAAUe361bCHxI9X64136AS/mDP31I0bGQl/CGRy8n6thMq4Q+J
1mwxLDWshD8k6qcd4T+nEv6QKLLpvItYCX+w77t0fdvCSvhDojK5ZObySvhD
ojs3dmiZVsIfEsU3TC4xr4Q/2O8NUrzeVgl/SBRge+XI7kr4Q6ICV33ZphL+
kEjP/kfXo5Xwh0T7nnXOd6yEPyS6dnbbvbOV8Adbv8saW65Uwh8SKUfVDXWr
hD8k+pvWveZOJfwhUX3jCa9HlfAH2w8tk7e+QI+xEtVsGKfvgx7jJOp8da/y
I3qMZ/ulbcvVUPSYKNFvg3ijGPSYJNHYzWWtktFjskTzJnLvMtFjqkQf1Bq2
FKCHoURRipKeZegxTaKnm3Qjq9FjukQHsx7u+YweM9n3ax7U+YEesyS6ufNq
5G/0mC2R8+4/O9VV8IdEtxzfdu2ggj8kWtn73XttFfwh0SB3tVW9VfCHREvs
7vzUVcEfEnUZceaGgQr+YD16hk4aqYI/JNr/Qkwdr4I/JPq0tt8OQxX8IdF9
t7lqc1Twh0TjEj64CSr4g/XefGT0AhX8IVFxmkuosQr+YPvfoWXpahX8wXpV
+JSuV8EfEm3ZGrJ7qwr+YOt9QPe3pQr+kGjrseTT+1Xwh0RH/5eudVgFf7D9
M3PkjeMq+EOiHvE5/ZxU8IdEZ9vn3buggj8kqrIYO+iqCv6QaINxwQN3FfzB
1mtKof59Ffwh0edjk+89QY8NElV4VOi8Qg9zid421157hx4bJVJXn9clAD02
sd83+N/JMPTYItH8pM4tMeixVaL2Fgd2JaOHBdv/66YUZ6LHNnZeBy5dXIAe
O9i86hMdVIoeO9n+8rk2oho9LNn8MA299gk9rCS6cVT89w09dkv04OQwi1/o
sUciE+XWpNZV8IdEXRtbT9Csgj/Yeo5sudqlCv6Q6PTPxT96VMEfbD9FqK/U
qYI/JIr70fOdXhX8wdb3z2ntYVXwB1vPuSY7x1TBHxL1HOsUOakK/pBoxdje
/WZUwR8S9XqpsW9uFfwh0cNuq6OlKvhDovHxHfssqoI/JEqfNXDH8ir4QyKH
nOsf11TBH2y/tt6jYV4Ff7D9b/BimUUV/CGR/nOjO7uq4A+JAv8uqtpfBX9I
9P7MhzGHq+AP1vetg/XxKvhDog6VPn6nq+APiaKd5/86XwV/sPPUXprpWgV/
SOSU9NTuZhX8wfbH7P0f76LHFYk8Ix98f4QerhKNjJsx7gV6XGXn492M7W/R
4xrr/+nBPT/0uMF+X4l1djB6uEkU8eVVhyj0uMnm+1njWQno4c4+r/sGqzT0
8GD752vO7Rz0uC1RX1f/hEL0uCOR+2rNn+XocU+iZ6/C9GvR475EYc0qo0b0
8GT3seeh/T/Q44FEa7UO3vyNHo8kWuBVFqRWDX9I1DszoESzGv6Q6E2zmppW
Nfwh0Zdjfno9q+EPidySlHN0quEPNk/m7THTq4Y/JLq0ev/BodXwh0S5m1WX
R1fDHxLZpcV5TayGP9j5bts/ZFo1/CHRXYvyjDnV8Af7/LV9q4Rq+EOi2wsi
fhpVwx8S7bpVpGlcDX+w8/LasveqavhDIqNPuwzWVcMfbL4FlY3dXA1/sL93
SJi2oxr+YM/nOUyxpxr+kCjFoUW2qYY/JDp3Zu6iI9XwB3v+//4udaiGPyQa
7TZu+Zlq+EOihJ15yy9Wwx8ScT9/LrtaDX+wee95aak7ekSzeZB8e+E99Ihh
86OEgQY9YiWSZ+nPfYEe8ez9ZN5Nw7fokcDuFwvnMX7okcj2x5//6QejR7JE
R6yye0aiRwr7e91JGvHokcqed3enphT0SGP7IWZ9ZRZ6ZLD56DwmvQA9MiWy
720bVIoeWRINyJ7zpAo9ciSaOszxUgN65LJ5u4ez+Yoeeex+7X7CtBk98tn7
6d6Zc/6hh5K9730+oNe2Bv5g579xtFrHGviDnf/MzaXaNfAHe99rpRPSqwb+
kMgge8mtfjXwh0QnfdvZ6NfAH+w+0Zi1eFgN/CFR+JBvQ8bUwB8SxRwa9Wdi
Dfwh0b91qrRpNfCHRHNm6D+aUwN/sL67S2yEGvhDopdmepJRDfwhkcaWyp5L
a+AP1qdmVPnKGvhDookLfr4yq4E/JPJokGw31sAfbL6O7afYVgN/SJS690B7
qxr4g/19r+Up+2vgD4nM7f1cbWvgD4lK2z9YeawG/mC/r0+P/07VwB/s/urS
KfdsDfwhUYN87vrlGvhDorbDXZZdR48/7Hm19LQ80OMvuz9MDePuo0crmays
ck88QY/WMl180nraS/RQk6lm67tPb9FDXSajTl88/dCjrUzbmnxXBKNHO5ny
ndprRKKHhkwGuqoPceihKdObXou2pKBHB5lSM+Z2y0KPjjIF+YQF5aNHJ5nc
eiZblKBHF5m2r7LQVqGHlkx6BRd869BDm/3977lrv6BHV5ku6Jxs3YQe3WXy
ur784W/06CHToUQfQa0W/pDJWsezUqMW/pDpV+mAk51r4Q+ZltuP1uteC3/I
9HJRQuB/tfCHTLrezSv718IfMnmqf/w8qBb+kGnQw/ZOw2vhD5l2Ndb1G1sL
f8g0VdzgPakW/pBpoLoFP70W/mDfd7JV9pxa+EOmRcNGbxVq4Q+ZVhk1fJtf
C3/I1MForsOSWvhDpvMnh3dZWQt/yFS3/LGbaS38wb6vj5+eeS38IVP7Meuf
bq2FP9h+abw11rIW/pDpX6DVu7218IdMyxpzph6shT9kqlflfDxSC3/INOGP
1XSHWvhDJptLtz861cIfMn1p3jT1AnpMlinKLdzHBT2myvQn5uMYN/QwlOlc
+Tyv2+gxje1Paf/AB+gxXaZWi6fc8EKPmTKtXOna6RV6zJKpzO/scR/0mM32
U3q/r37oQTLZ/pm3ORg95so07Xq3zAj0ULD91mSjiEMPTqb3Rw6+TkYPQaab
x3voZKKHKNOUdYtO5aGHJNOWPYM/FaGHLFN1V/cVFegxX6adt18E1KCHkUyO
u9YO/IweC2R6oXzh+A09Fsm0QLhV2Ywei2V623q4+A89lsjUy3LlozZ18Ad7
/qJB6h3q4A+Z5vpcWa9VB3/I1Ia/59+jDv6QKbB2cY++dfCHTGNa37ccUAd/
yKRR6hphUAd/yFRUPqzPiDr4g/XftGHX2Dr4QyZLv+mhk+rgD/b3M/26Tq+D
P2QKn5dnPqcO/pBpluGdN3wd/CGTmbnG33l18IdMPfv3nL+4Dv6QSY6Jubq8
Dv6QKfj9gKLVdfCHTMMVukPW18EfMg2OCrXcXAd/sPN4o8Pb7XXwh0xJ2r++
W9XBHzLNPutiaF0Hf8iUYJpma1sHf8h0t9D3o30d/CFTsoX407EO/pBphfHR
yc7osVemvt/N9l5Ej/0yfXpS+dwVPazZfg/vXemGHgdkuurxtd8d9Dgo0/UL
tsseoMchmTQbnp7xQg9bmeZ1OxX4Ej0Oy/RwecfPb9HjCDs/HWcN9EOPo2x9
L/RdEoQe9qzP+If24ehxXKawxfnPY9DjhEwls4JyEtHDQaa/xgvV0tHDUab4
yrMjc9DjlEwFC2yWKdHjtEw+RVqHS9HDid0HX0zuqtDjDJt3ykURdehxVqZH
375VNqLHOTZvLs/X+IEe52WarLFk6C/0uCiT/cu2Yqt6+EOmV3k7N7Wthz9k
ulbqcKxDPfwh0+e+Ru5a9fCHTOYFkT496uEPmQ4fakzoUw9/sOeXksv618Mf
Mu25s+7noHr4g61H2v1Ow+vhD/Z9U90GjKmHP2QyMVCMn1gPf8i0pOHuXMN6
+EOmg1XeS2bVwx/s/FscWqeohz9k8g//ukOqhz/YvFtoYLOgHv5g892sw/Gl
9fAHu5+4x2dW1sMf7PtW/bxkWg9/yOT8qdX1DfXwB3veNaHuW+rhD3afNk65
s6Me/mD922y5t7se/pBJrJt/37oe/pApsan6nm09/MG+z37OXXv0eM3mZfoi
D0f0eCOTqdzb7Qx6eLP5MfGmywX08JHpsSrznAt6vGPn+UO84w30eC/Tf98P
H/ZAD1+ZAn5U7r6PHn4y8V06bX6MHh/Z+8jFhpXP0cNfJouEs/Ib9Ahk7wO9
Kgzfo0cQex+JbB7qjx7BbD8MSewZgh6hbD0umapFokcYuz+WeTXEoke4TF0i
3uYkoUeETOnj7ULT0SNKpoovrb1y0COa3d8rpItK9Ihh9+8ro/2l6BHLzusS
LRMVesSz94VzLtPq0COB3S9vs/o2okciOy+981q+oUeyTKc63c5rRo8U9vvK
9Hz/okcqe/46C1f1BvhDJodDu600G+APtr4FhnLnBvhDJmlr5MBuDfAHe7/a
3u1nrwb4Qya7KYOSdRrgD5lO9G/yHNgAf7D9tu+izeAG+IPdZ4418ogG+IPN
c0/NvmMb4A+Zzg6sr5nYAH/IlLHwqp9hA/zB7je71qdnNcAf7P21eaKxogH+
kCn6v1G6UgP8wd4/hteqjBrgD/b7jli9XtIAf7D3Y/OPNisa4A+ZjgxPmLmm
Af5gvQY9bL2+Af6Qqd89PmpTA/whk87nF07bGuAPmTZtKJR3NcAf7Pu4bM19
DfCHTJnVN2JsGuAPdt/f1T9lhx5fZHr+wWbucfT4KtNW+6u/T6LHNza/hSMf
nNHju0zrzMbsvogeTTL17/p8iCt6/Pz/94H/KW+gR7NM2VfaunigR4tMub/K
hfvo8Zu9D9DFn4/Q449Mz162efYMPf7K1NFVWvMaPVrNo5bZJu3fsf/+PzZ9
obY=
         "]]}, {
        Hue[0.9060679774997897, 0.6, 0.6], 
        Directive[
         PointSize[
          NCache[
           Rational[1, 360], 0.002777777777777778]], 
         RGBColor[0.365248, 0.427802, 0.758297], 
         CapForm["Butt"], 
         AbsoluteThickness[1.6]], 
        LineBox[CompressedData["
1:eJxU12VYVP339mG6u5th6BoQMBH2ogRURAlRLERREQNUxAbsLrCDMhALFQtR
sAsVAVEkpBulO565f3P9XzzzxmOE2Xt/17k+46Fe8FqfEAE+Pr4Dinx8//35
/7/amK1Kd9wrt+xmTP9o1Vmn/cP7eGb28L5hHf9/zBOdPc2znlxm7L5sYD7y
/d/PrzATjx64wrn9lzl/7r/XDebQmEaDGYF/8ft3GL+RyU+MxP4yLbP++5t7
jEDvc//Hj1rx+Qymn8+xaySklZH4mRLuIPGYmZhnfXBIuRXXe8rsOJshffdd
C2M6/9irbpMsxn3P+Q3Km1pw/ReM98CaDI5ZC3OF++mfKTnMr0uxr/pLm3G/
l4wXpzUu8ngzY/u/12vmlEGCdpJrM+7/hjlqsMhva38T87rbhHuHt4y0Q5GF
4N0mPM975n3fqQvjQ5oYn//d8AOz1Un3lKpWE57vI/NUpVE6uaCRqdzy3wU/
MafUlw/8ONSI581lzv+V9b7v2shE/Pd44V8Y+6glfONGGvD8XxmVmjaBoCcN
DM8hj5mUNH+a1foGnCePSdde9jWZ08B4/O8G35nYta0xT5vqcb7vTNCPvoB1
1+uZ/+42/1g+Y6Sa6ZG7tB7nLWBc38V5vGPXM/87zs8CxmuRjteiyjqcv5C5
42U5/XRiHaP73+Po/GCu5RfYrwyqwzx+MCfzQhV+s+qYZf97FTHHth5/V1NZ
i/n8ZCLbxnkfSKll/rua0p2fjOWDyynvQmoxr1/MNOWgZxdMapme/y7X/Ytp
3rPmqGhLDeZXzNz8rKUsnl7D/G88Dr+ZDFM9j4QNNZjnbyY5/Bzr48Qa5n+P
t6eEMRuSObtntBrzLWU8Lm9JLXhbzXzJ/e9Vynzc5DH9/uFqzLuMqX47bwfL
r5r533GVypm04wqTtLWqMf9yRnah59brNVXM/y43/w+j+n6h44vbVfCoYIaF
xscERVXhPBXMj7WM4xGnKvhUMIFtERtdpKpwvgomMmSO8c6flfCqZKRHZGd6
pFTivJXM3X3T2+LXVsKvkjlwf57Y8smVOH8VYz/N5Nxz8Up4cq+70uHKmZ8V
mEcV4335o3nX1Qr4VjMOgsk2+RsqMJ9q5sJCtyxr1wp4VzOnTP/kyihVYF41
TALnVH7Rhz/wr2GmGJlzDq38g/nVMCFrRZ9OkP6Dfahlpu5gx5all2Oetcze
4uZTUf7l2I9aZlmFt5jwYBnmW8co73netCupDPtSx3waMJ/V4VGGedcxvnNY
s2a0l2J/6hkvqwf8p8+XYv71zFS101vfu5Zin+oZTTv14op/JfBoYNYnW4+r
uFACjwZmsHVz+muPEnhwO1rjtPxAz294NDCfL+3banX1NzwamWuhInIZfr/h
0chcjBjnqSz8Gx6NTK2Tn9esR8XwaGJ6Y0Jcl60ohkcTY6ToOMdHsxgeTcxj
2z0Zit9+waOZcd6VuTd11y94NDMOkvYjMhN/waOZ2T1uynS3fz/h0cIkvRC4
4nntJzxamJQjuyZpLPwJjxbGKT53ykOVn/BoZfjjf/Kr5xXBo5UxLDt7zeVg
ETxaGWE+oXW2bkXw+Msci5BLqeMrgsdfJo79Ysu85z/g8ZfZJ64x+fiWH/D4
x4RcdrbYNeEHPP4xXh6rTtr0FsLjHxOTVfv44qNC5v/+3Vg8Q6she2MhztPG
iFknhp8fXwifNkY1xSTJrL8A52tj/NXPfl7zrABebUymK59ryI4CnLeNiVa5
FiTlXAC/NubtLeEtwSIFOH87E8Epagr5nA/PdqY0XlpO+UQ+5tHOVATXeKwJ
yIdvO9PsUdyzVicf82lnbj7M2K5W9x3e7Uy7z2GXZXe+Y14dTNiad+kBUd/h
38HkeWlbN9N3zK+DYa1J5uhKfsc+dDAJt19qdvzIwzw7GIsg19DgpDzsRwdz
ycvv0JrVeZhvJ/Px3I4+pUl52JdOpvPUI1M/0TzMu5PZ3JNu55/2DfvTyTzV
nHPc0v0b5t/JxM/6uoxT+xX71MlYLAl67rf7Kzy6mNAGunzJ4Cs8upia3MNq
Iu++wKOLeXLVmw6t+AKPLub1j30cM6kv8Ohi+qLN+CvSc+HRxSx0Ny65MTsX
Htz3pWE1u4c/w6ObUQ+o91xz9TM8uplNC484LJnxGR7dTJbm3J6gvk/w6Gam
D3inL035BI9uJtl2960w70/w6Gb0jFXHrB/6CI8eJnu7/YFNaR/h0cOsUh8v
vHnuR3j0MMZ5SwcixD/Co4fJ6hj7OijzAzx6mDEJttnOqz7Ao4dpKh/1Udb9
AI9eJun47IYf+e/h0cs46sj8jd33Hh69zIcR1V8qDu/h0cvsFYrVPdn5Dh69
zJmoCOf2tHfw6GVshi3ejFnyDh59zPdpCpaztN7Bo485d+u8hFfRW3j0MdOn
zv3HPvEWHn2M3oyBdXnT38Kjj/nzycnGV/wtPPqYaxslvqW+ewOPPibf1rXt
6+438Ohn1oZ2OL12eQOPfua+uVnkLsE38OhnBMbKkfSb1/DoZ8TTixYs3PMa
Hv3MmoLMoxvcX8Ojn0n3FjjrJfEaHgNMwbE+l/ovr+AxwCz90ryYOfkKHgPM
nj7Td74Br+AxwCRuGPZka7+CxwATmnbjc2r1S3gMMJVrl3Nq017CY5ARc18c
+GPdS3gMMn3r706Osn8Jj0FGo9n3/Qehl/AYZEhtXPv7rznwGGS8o3UerTuX
Aw/u+/H3Vd4vzYHHEHOO1qi9ts6BxxBTstrt0MeBbHgMMbtzSgL9TmXDY4iR
sVnznj0mGx5DzDYHX4ExX1/AY4iZvn7hlK2rXsBjiLl1+MfPYckX8BhmdChE
6OGt5/AYZqhYWf/SjOfwGGZmnGLi77dnwWOYUXm342X7qSx4DDPdWde1A+yz
4DHMnInONPhT+QweI4yyR9G8vQeewWOE0c+3mOVp8wweI0z7xu4LBqWZ8Bhh
VqgHlSrty4THCLO6Zt8zFdtMeIwwH0pDmo0qnsJjlAnweG3kfPQpPEYZTov5
mBCHp/AYZZz1K4oOtz6Bxygz6du7loeXn8BjlBE0XDSzbOYTeIwyj2ffrx8V
fAIPPorSckvSePIY5+Gjx9riG8xWP4YPH52ePGORhf5jnI+P3rx5sFL79yN4
8dGWaPVrAyce4bx8JHLnuOnLqY/gx0fLWqYrrxF6hPPz0Yrh+BMjLx7Ck49y
Yh98XbvlIebBR7sv1Atlj3sIXz7aGO2/obEzA/Pho23dPUtb7mXAm4+ufjxk
9DY8A/PiJxWrg3IR1hnw5yeOiuzO1rYHmB8/2UR9rRx//wH2gZ9enxS87LXh
AebJTytMF1tYjH+A/eCnoJv8Et8H7mO+/NS7OODZxOz72Bd+Ohqnlbtk933M
m5+2p7h8mz71PvaHnwY49Qs75O5j/vykZjJJy+fXPewTPwm3Rd0NTbwHDwE6
FFH4flzoPXgIUOPkVZqPbe7BQ4DErtktbxhKh4cAidc1r/nwPh0eAmTqJD7s
F5cODwFqHXO76tCidHgI0M7zJ3pXWqTDQ4B2DHTaVnTehYcAOW9xX2Bz/C48
BMj16yqnD5Z34SFAuyRWvL6UewceAqTcl59/Z9UdeAjQm7rnYb3Sd+AhSG9O
Hz+9Pv02PARpxL55ua7fbXgI0vyL+/h6+27BQ5B2TtU40nP5FjwEyWPEdorG
lFvwEKQpUvrhC//ehIcg3R8uDMw+cxMegvTR88niic434SFIPWMuN39oTYOH
IBW+vLhy5fk0eAgSq6ttnoZHGjwE6cFwhfuPnhvwEKKY7Msvz1y7AQ8hOhJk
tnxhwA14CFGV3NhKQ/Eb8BAi1x7B6qZnqfAQolQXX7O0tanwECL2tonRQQap
8BAigyqJDInf1+EhRB8UHa5ePX4dHkL0u3DqRI7HdXgIUaDo2aAkvuvwECKZ
An/loafX4MH9/NCyefYbrsFDiIZWu9J8q2vwECa91srf85qvwkOY1onGTRuf
ehUewrTbou1Zc8hVeAiT8dCzhRsNrsJDmPjef1hbWH0FHsLk7FxuK3jlCjyE
qWFNQt/o0ivwEKaXGeFKH4yuwEOYro1ZWDenMQUewmTkIFB091YKPISpkrXK
91N4CjyEqVxY9OfVsSnwECEJ1dhKZjAZHiKkUnx/8NTLZHiIUMnjvY+u7k+G
hwiFf6xIWzUzGR4iJP9+7+YGtWR4iFCLvdhnlaokeIhQZ+M17+6bSfAQoedL
mezYjUnwEKFdVWOKnzolwUOEXF2mLb0gnQQPEZKccYdj8DsRHiK0wOC5tM/1
RHiI0ItmgXJ2ZCI8RGnWbe1d8S6J8BCldWGp9VcUEuEhSkd/Tx1IeZMAD1Ga
FvM9yjYkAR6iFFEmPKVLJAEeonS8JCC86sZleIhS/7b5sgNel+EhSnyHr3iM
77wED1E6nRE34/S5S/AQpQHRCUGKTpfgIUoKTXof0xovwkOUFFdMrpwTdxEe
YiTbd1VKw/EiPMSoJ/HAs6bGC/AQo8SDfaHvT1+Ahxgt7n6dcMv1AjzEKP1s
QNvpzvPwEKO5K+IHdqach4cY5WTfXLHa7zw8xOhKx8A/H5Hz8BCjfOf6mdZP
z8FDjJwmZc4WWH0OHmI0sGLHz7d65+AhRhP2lj6I+nkWHmJk0NVXpHT0LDzE
6dDVWePOu52Fhzj1Lr34XWjkDDzEacu2q/dnPT4DD3E6/JzTuj3iDDzEya/h
6+W9FmfgIU5pEd//rmg4DQ9x4lxXkWFfPQ0PcXpi3TXubvBpeIjTtr/Kt6X1
TsNDnAxtFz2fVHEKHuI0YW7uc9vEU/AQJ+EHftI9QafgIUHhhbmK0exT8JCg
X2M/OuXWxMNDgoKtYuVKrsfDQ4Iap93nvxEWDw8JKu/YlWBrHQ8PCfJdEbZt
U3ccPCQoki1nG/ksDh4SlLneepnxzjh4SNDo/r05hz3j4CFBPzNvdyXLx8FD
gqaOEXu+/PdJeEiQZ/GVkl8pJ+EhQdI3DTW6Vp+EhyRdpWuejyechIckdTxL
dmYJnYSHJPkMltdY5J2AhyRZac1QLbl4Ah6S9GLqwHuTlSfgIUn65S3NihNO
wEOSmByV6PMiJ+AhSSGsibszfxyHhyRNDP8qtO7qcXhIUteNTrnsyOPwkCT/
P7OyE6Ych4ckbZYTs1RQOw4PKfoYZzZoUngMHlLUKb/3oefmY/CQIpdc3cad
usfgIUWlomMFvr87Cg8p+rtbfbP12qPwkKJ1q2TyL6kdhYcURb1Wv6T8+gg8
pOhkcHlk/Joj8JCi/rUbBFU1j8BDiqoCnfvOfTgMDynKnF0krxF1GB5S9N4v
Ry3e6DA8pCh/y6oKoZ+H4CFNq5RHpoTuPwQPadosZD72xaRD8JCmo4mql/n+
HoSHNBWo2kZbJh+EhzQJOSlVOAUchIc0ja+enT9J+iA8pEk1YnOE8psD8JAm
23HPqr5uPQAPadLuHvBbancAHtLU13WKr6B1Pzykadx2d2O11P3w4L5/IaY0
Zsl+eMjQBsN2DU3d/fCQIWkt1XMFJfvgIUMzORFdAef2wUOGtC48vnA1YB88
ZCjPc4pIpso+eMjQfsPRByeL9sJDhmJKLSwtz+yFhwz5CCwT2DdnLzxkqC0u
PPeSxl54yJBmqaHF2rI98JAh68ezP/Ul7oGHDLHGpgdMCNkDDxlafTbxsLnZ
HnjI0nD6ZNO8f7vhIUt3Txh26z/aDQ9Z2p2wJttg+254yNL0/l0L81x3w0OW
7o+TTzeQ3g0PWTqzveGsbtEueMjS1ZZGoeyEXfCQJYHA5jq+lbvgIUv6IYkT
qu12wUOWkn/vHFjCtwsesqQa+sw2NncnPGSp5apEx4RzO+EhR4aL73seWLYT
55EjHfdF/uF2O+EjRw7fFMa1COzE+eQoYaO04uD3WHjJ0Xu3p+oXkmJxXjny
SYzf/ikiFn5y9G6B9qZ9zrE4vxztNsvyyFOMhacctVml26XUxmAeclQrMLh3
5HEMfOVo78/pxysOxmA+cnS0v+2a+8IYeMuR3f5MIxubGMxLjl5uaA+/LBID
fzkS2Rv9S/lxNOYnR8HKjuIti6OxD3JUF3F4dpZ0NOYpR0vYVrd3Ze7AfsjR
7V/aQsyKHZivHAWFBc1vVtmBfZGjqZ4tOXvebce85ahg6c4pklHbsT9y9OfU
EcnNJtsxfznaF84/Iff3NuyTHJkemzjMf3QbPOSJmVF8StV5GzzkKbbvpptE
71Z4yFPu4j1zf97aCg95WviPbbxtyVZ4yFOVpLR0j8ZWeMjTP+HN65wLtsBD
nrYHmL9feHgLPOSp0y9wl8eULfCQp2DnE8bDfFvgIU9nv8RN3pK1GR7ylNrs
5Pt802Z4yFOc2jahN2M3w0OeXvWKth/q3AQPeRLyi3ypcH8TPOTpxXZBo9kR
m+AhT4oi+4p8x2yChzxl/fA+Kd4RBQ958r0sy4p8EAUPefp1JccrPjIKHvLk
UHO4bemEKHjI05u9D2tqBjfCQ56EH26RVsjZCA95WvNU0L9p90Z4yJN2lPut
sKkb4SFPTTbdEvFyG+GhQEdvL1i7+GckPBTo+ZH55d8vR8JDgSzUnZdUL4uE
hwIts38uG28VCQ8FWlz8drCybwM8FOhD+D63z682wEOBeviny884sgEeCnTS
ZfmBFXM2wEOBCnXY5WoGG+ChQOHrr7ktaFsPDwXisJsHbZ+vh4cC2S5IdL5w
cD08FEjSQWvxiTnr4aFAsefcrygZr4eHAs02PLRQv2cdPBTo3+es+mdv18FD
gaRnSl8qPbUOHgp016ynYteydfBQoEk3jDXTx6+DhwKJTY16skh8HTwUaPfs
r2YnSiLgoUD9T9Uane9EwEOBHJXs1q6PjYCHAq0W/eOg5x8BDwUqyE79PdU0
Ah6KNP1hxbe/w+HwUCTXq3tvSRaEw0ORjr6ZJJSYGg4PRfIz4axN2xEOD0Wa
HaJ40NQ/HB6KlL1UtkfTIhweipS7Om1OjGA4PBRJ+/3Ox2mP1sJDkfRX/Q20
Xb4WHtzrSXnxnVVbCw9FOtFzTano0xp4KBL/KXvp5u1r4KFIu0pDlheOWQMP
RSrRjE09VrcaHooUafp1gcbF1fBQpOC/c7TW+ayGhyK5eJXHxIuvhociVS25
bxX9chU8FMnG6Hqh1ZZV8FCk7bM62VdsV8FDkQ48Uv9R3BoGD0XaVpx362tq
GDwUaVZd07qYpWHwUKSMPofeFlYYPBRJ49FhOYXylfBQop4Jay+2XlgJDyWq
nzY5envgSngo0YfOjpRs9ZXwUKL97gZD94pD4aFEGfFl0T7nQ+GhRDe+nbRM
mBcKDyUKmiEucVo7FB5K9CbXmTW2YgU8lOjS0xWxW1JWwEOJRj49dl26fAU8
lMi1OGxfm/kKeCjR9dGbq7Tbl8NDiVbwR2k3PloODyVK6zj2Ydb25fBQIkGD
sGR/1+XwUKJSb83aDsnl8FCi+2JMnnHhMngo0fzlf1M7Li6DhxIt70t9OmvZ
Mngo0b16Fx8X62XwUKIlob/evx0IgYcSbVx0f8PPtyHwUKLKScyTjSdC4MF9
PtXhnqQFIfBQIgHFlecDzELgoUxJvzvlTvcuhYcynd5Q/2Xe26XwUKa3jos9
r8cthYcyeRk68EUFL4WHMinJim74OGYpPJTpSXSz2SX+pfBQJs6a1Ltt35fA
Q5mme+848Sp5CTyU6Yiv3lL5DUvgoUxzf6Zll7gtgYcyaQofIpbaEngo07bU
LfvKmoLhoUxSNqsnKrwIhgf3/k07R7NOBMNDmQJnD+4tDQmGhzJ9fGMcu3ZS
MDy4vy+3MGWDbDA8lOnLoeZrTTWL4aFMnqpinnmZi+GhTKkrPk41OLEYHsqU
sFklonb5YngoUzH7wm4FZjE8lKm24tmsNJXF8FCmzFcHUm/+DYKHMjGxj+Yr
vw+ChwpNz97vVpcQBA8VOhyR56C9OQgeKvRydYn+U58geKhQPmtl8ROLIHio
kF7YFRdN0SB4cK/npn36xetF8FChPRuGH4luWQQPFbqsqf9BdswieKjQ2yt0
p7BhITxU6KrfKj+/pIXwUKGyJ5K3DgcuhIcK9c/LvrVVaSE8VKj3+Qw/3W8L
4KFCocfjr0UeXAAPFfIcG3Z725QF8OCeL/rcJhvBBfBQoUsZ2dqncubDQ4W+
fnF9krxjPjxUqLHPJXSuw3x4qNDI7C0Bj4fmwUOFzvfZ3c3MmgcPFTqgwiQv
3j4PHio0Z2/e8jTHefBQoeeh2ybH8c2Dhwp311jBGq8D4aFKG5zydR33BsJD
lS565r8c8gyEhyodL4k65ycTCA9VOvSAPexSMBceqhSZYObx8exceKjSr4xv
v6sWzoWHKl16ZqZxzHAuPFSpJFc7PLdlDjxUSdTQbdq5jDnwUKVckwadrm1z
4KFK1Reagkvc5sBDlWzEX8R5yc6BB/f55vnaeBYHwEOVdl6TepObEgAPVZqm
cze/aE0APFTphqN/S8ikAHhwn093ccomkQB4qFJK75qj0gWz4aFKjz+5e+gn
zoaHKh12K1z7ZPVseKhS8BvZ1M/2s+GhSqW7B8/Mk5gND1VyFzjZtKzYHx6q
9Hxr5oyWVH94qNLJlMlRTZv84aFGO6MyNII8/eGhRmJOezunafjDQ42Cnudn
32r2g4caXVsV5hT73A8earRH9L3Dh2N+8FCjIY2e7THBfvBQo7sfz3xNHesH
DzVyuv91lBH3g4caMQNja13LfOGhRmrbi/wf3fOFhxpd1dGyiNvrCw81+kqf
3X7P84WHGuXO69l1cIwvPNQo7knnp2RRX3ioUed0XwF2uQ881Kj7SaGS6EMf
eKiRaMiCtpmHfeChRgdz/u4ZWeIDDzVyS7z4UWayDzzUaEnWrvsxSj7wUKMY
r5xJvq2z4MH9+Yeli/a8mwUPNRp8HM5SSZwFDzWye/g+RmjLLHiokcs2k73e
frPgoU78ugYTeziz4KFOXb7KV3vFZ8FDnZIqVX/51M6Ehzp9MuSrFnk5Ex7q
NP6JT7HCpZnwUKfbJpO/R26eCQ91evhzfzVn9kx4qFNJ40VzB9uZ8FAnUf9V
7xPkZsJDnaxl6+7cLPWGB/f3ZwUOZ531hoc6SdbpvI3w94aHOt3zHPX/oOAN
D3Vy1zgvlJ03Ax7qdDbQx8zv2Ax4qJNiAxnunTEDHuokp2s0x1dmBjzUacnt
eWaZX73gwT3/yXeiT495wUOdO/+PQTNmecFDnTLGjkvbpOgFD3V6zO+8YFzR
dHioU33Uxt4956bDg3v9qVcHQhZMh4c6sbVLWgr1psNDg1If+sz5XjcNHhr0
03fF57m3psFDg7xsj/xatW4aPDTog529ivjEafDQIJG7DTqWfNPgoUHXlw0d
//l+Kjw0aOutlzKix6fCQ4PykuY7Zs6ZCg8Nsk1+8fGf3lR4aJBR/vmF15o9
4aFB8/ID75Q+9ISHBrWeVlxzIsYTHhqkF7xl9utpnvDQIOeqYv0IVU94aJDS
OtHT56o94KFB67fOCbdP94CHBt0ePLPZf7sHPLjXMx3aWjfVAx4a9Giillur
mgc8NCjbs+7qinp3eGhQWfCpdQGP3OGhQZHJ13c+2eMODw3yiS5MP+jvDg8N
EucIluQausNDg7L0naq290yBhyYVPHqSdvH9FHhoklfZdU2Tc1PgoUkkFqCr
GzYFHppkoSWXEuMwBR6alLNH+cw0uSnw0KQHK8/93VHtBg9N8uvJSFB/7AYP
TYp4uShF45AbPDTJ3X95d8wiN3hoktzHZfHT7NzgoUm1m1/EbhZ3g4cmnS09
9FL8jys8NIkTmhQ4mOEKD01KS9gx2+uQKzw0Kc/Q4+XIYld4aFLccPYNmYmu
8NCkHwUOetvkXOGhSbbLr9tPaXCBhybtEwmVXZXjAg9Nyjda87DlrAs8NGmK
nIbn+wgXeGiSdjI1DEx1gYcmDVroPthr4AIPTTqwxD83dMQZHpoktLh8Tsov
Z3hoUdRb8RibB87w0KL59RvCVI46w0OL5mgIuc8IdYaHFhVIlFKxqzM8tMiA
M+/AI5YzPLRIzl3Rt3bICR5aFDDyKn9psRM8tEjxmDdj98gJHlqUtPfFd584
J3hoUfEZq7fZ4U7w4H4+tmj2lhlO8NCikyLdb2MtnOChRYcGC31/SDjBQ4u+
Bb9y2dBI8NCic5eESxZ8IHhoUf7tsqAT1wkeWvTswBYdmX0EDy0SiO1dWLCM
4ME9zwP/tRVTCB5aNOv0xst2xgQPLXI9ruLwTZTgoUWTJh+zX/SdgYcW7dL8
ZZoWx8BDi/KOBLdvn83AQ4sCPZSdi9UZeGjT58dzvmWWOcJDm3rbpGbqJTvC
Q5u8c6J3SC53hIc2XfgZrLbJwhEe2nRL/VV5SIcDPLTptODAqYInDvDQJi3b
O8I50Q7w0KZW8Zw+U3cHeGjT7NVuDnKyDvDQJtnk6CsRPyfDQ5veuuQLeCVO
hoc2Sc/JtEoKnQwPbVq27a3watvJ8NCmNs6B4LvD9vDQpoNjzhst/2APD20a
Etk9Ni7OHh7aVHogJ9JmkT08tKn84t08F3N7eGjThK6jNu96J8FDmwp7Iw4+
eTMJHtrU9XziJ/WTk+ChTaI6R+oaFk2Chzb5l+QVGXAmwUObptTrnsodmggP
bWrIdNH583kiPHRo4/tbEfMuTISHDsUPrzxBYRPhoUOdK412HrGfCA8d0vmr
Os1JaiI8dMiAT6AnsGwCPHSoNM70WPGdCfDQoR0S3oZZMRPgoUPTHK5/5Ped
AA8dkrxYeOyG4QR46JBsUMWR+33j4aFDewtsSzVzx8NDh8punThVkzAeHjrU
uF32p+SG8fDQoWvjZHOOe4yHhw45Ppuwbp32eHjokOWR9fLpHePgoUPj9lW8
9vgwDh46NHyz4J795XHw0KEBka/C+zeMg4cOXUqIarGYNg4eOrRgx7l4U/Y4
eOhQ9GtVq+39Y+GhQ4u+Nf81+j4WHjrEt01H3OjGWHjo0P3lrzI2x46Fhy6d
mPnXTC9wLDx06X7M42uatmPhoUs5Uy1CVkiNhYcu/Tk946pInR08dOl8tExq
d7YdPLifH3FNtztvBw9dOnnjjsDrDXbw0CWX7XW1Cd528NClG0+Dkj+Z2cFD
l4o/h+x0FrGDhy7Nd5fOF6myhYcuWf2d8EflhS08dMn3/bH+iPO28NClbJfN
61SjbOGhSwci1C6J+NnCQ5fUHNy/Oo6xhYcu2eWcmJ8tYwsPXfpweUzivhYb
eOiSbYR45+lPNvDQpTb7xPSWVBt46NKWLq1x+/fZwEOX7BWdq1Yss4GHLgXZ
hCofdbOBhy6FPd0xptfABh66NOfU8LkUIRt4sMhuuOnByZoxvPMIs2jYOb/2
9Zsx8GHRlfScM+OujuGdT5ZFkhFOtk17xsCLRRW75+qXLxvDO686i8xe7yqU
9xgDPxYtr72Vsdt0DO/8+ixSSbCyHSc5Bp4sOp6Tl2PYas2bB4dFAiHPvvl8
s4Yvi8LNtxdk3bPmzWcCixK2CDgtibeGN4uefTt51C3KmjcvZxalqH6xXRJo
DX8WPVS4cuOZgzVvftO553sVuHKGnjX2gUVJNTHtGsLWvHkGsKi5ojzKKd8K
+8Ei9qyDx16ct+LNdzGLDi14Z3JriRX2hUXvPAtcxS2tePMOYxHdXlFf2MPB
/rCI9fuOisxLDm/+kSxSCphQ8uAQB/vEoudhg8zb2RyeRwyLDmZP83Fic7Bf
LPooUahn/NeS53GQRRnFx3IiMy2xbyxyWfzW2WKfJc8jnkVxIaMvPP0ssX8s
ujpGdMYXPUuex2UWTU0sl3j0zwL7yKKhsZkKgi8seB6pLIqeNrj7wWEL7CeL
JDzNdr2bZ8HzeMCigvY2a3tzC+wri15mK2XIDZrzPJ6zSMM7wm7KZ3PsL3fe
xR0lvy+Y8zzes2jT6+NFX1aZY59ZJGrj4aPjaM7z+M4iv6cq0Z9lzbHfLBJW
7D5aWGnG8yhl0bq67w8nZJhh37n7mHDYtHevGc+jjkUzZ7XpyQaaYf9ZpHfn
zq9oSzOeRxuLPITmHfDgN0MPLJKaGRKx4ocpz2OARYlzlPPKb5iiDz3yKtlT
l7bDFH3okembhN7PvqboQ49sNyh7OJmaog89SlNaqCMxaoI+9GhHb/orwx8m
6EOP0oX4o+NumqAPPdpo13fZZ6cJ+tAjMZXOtcFzTdCHHjUGD9EraxP0oUe7
L38IjhAzQR96JPDqnvHaCmP0oUeWXferM58Yow89Iq+lLb4njNGHHsVc6zk7
caUx+tCjTZFWzmEuxuhDj7LuL3Vu0DJGH3oknbup+26PEfrg/jyp6MnLPCP0
oUfmx1Y3a900Qh/cee243Zqzxwh96JGQyC6920FG6EOPJsf5NlXYG6EPPbp6
sf/WPFUj9KFHLRU537Q6DdGHHvncDc7U/2aIPvRo7ySBorU3DdGHHl3pNjnC
t98QfejR+MFX034sNUQfemS0QzO61ckQfejRatfiUx66huiDOw/zwdHaIQP0
oUfujwo5b38boA89OnxF4lTtEwP0oUdv445dm3LGAH3okd6NxF/1kQboQ48e
uL5K+uBngD706O7zrM0NtgboQ4+OG58rnqJogD70SIV12b66Qx99cOd1bbrm
83x99KFHm/vmdxfc10cfevR7xzN34zh99KFHJk/3nHi0Xh99cPdrgqhvrJ8+
+tCjwcRH0vvG6qMPPapLt3F9r6KPPvToiy+zxamPjT706FbmK7vuYjb64J5v
+6v+ymds9KFHzKugmaKX2eiDTfIRxTlLY9jog005K6IL+4PZ6INNDjlPld+5
sdEHm4Kk+eU+mrDRB5uWPyj1FpBiow82PZ1QERzxTw99sKkyJfWncoEe+mDT
lT/FDv8e6aEPNrGNtIyGz+uhDzb9XafOZqL10AebJIe2vMlYooc+2HT3Xl3i
Ag899MGmT2+Gpk201EMfbLKy85/nrqCHPtjkF7Q9ZF8vC32w6eTVbv7+Uhb6
YNOPIc7HC69Y6INNN5L3+61NZaEPNsW98XJcf5SFPtiUYPdA7/oGFvpgk6r+
j/MS81jog02zyjOmXHJioQ82bT877vVCExb6YNMqW927M2RZ6INNwQYGfsUt
uuiDTeMrtW+EP9NFH2z6HfMnIfigLvpg0261L9vuzNVFH2wam9Ozx9dUF32w
qXqNkuCsfh30wab0yliHax910AebRo5MivE5r4M+2OR++Yeqf5gO+mDTxf5Y
n9uTddAHm1L9BWICZXTQB5t0fG+0z6vQRh9sirjiP5B+Xxt9sOmF45q/c/Zo
ow82vYkv1/edo40+2PSzRKHjsrk2+mDTtcCue/ajWuiDTW9f1j43KdBCH2wq
PJIdEXJdC32wadz6XLP2rVrog02mBW/dP8/UQh9smjwpz6TTUAt9sKm7Pspq
xaAm+mDTuUW3X5h+10QfbBrgfzVp/HVN9MEmTvpS8ePbNdGHPqlGXT5h66eJ
PvTptss3ez1zTfShTxUJaRFzBDTRhz5JbLK7/KtYA33o0/eG55ZJ9zTQhz4t
Vq46cu+ABvrQp1bhXZbiwRroQ5/mHX237fokDfShTwIOiq2HFDXQhz6FzpJu
f9iijj70qSMzbsjgnTr60KeZus93/0pQRx/69LqhcPTbZnX0oU/t8+bUSvip
ow99WvCw8/Z+jjr60CefGdEFHuLq6EOfJn0cyptao4Y+9MnTLZ59NFsNfXCf
59wJN4ULauhDn/v/88VPijaqoQ99uud9bOC3jxr60KcVq14e1rFSQx/6dH37
47ZESTX0oU+d891vLG5QRR/c8x0PnBT0VhV9cN8/aTa5mKyKPvRJaVRwUClG
FX1w53/iyfhPC1TRB3eeuibLn9mrog99kl2ySaFBXRV96NOrGwWvvftU0Ic+
DS1fJtJRpII+9OnT9/nLvj5UQR/6tGNzRXhNvAr60Kf9XcoZthtU0Ic+zd+r
kf3MVwV96NO07/zsbbYq6EOfPI4UrN6gqII+9CnW9YDdlU5l9KFP75SlxCUL
ldGHPiVvs4lOzVBGH/qko/vCfNspZfShT3pJc6/s2aiMPvTJf/vp6DcByuhD
nw5XN/lNmKiMPvTp4MW7WRUayuhDn+w6tWc+H1JCH9z5pXjd+FKuhD64+/3Z
Zon8SyX0oU+5TRfU96cooQ8DmvDLKnTMXiX0YUAin8P+SYUqoQ8DehOUNFVj
uhL6MKD8tC71uVZK6MOAdlDg8AcFJfRhQL3+p06F9iiiDwPS+jV296TfiujD
gKSOnA6zf6GIPgxo9cSSv2HJiujDgJZ9+nvv815F9GFANrtj5waGKaIPA5o6
VvSQ6kxF9GFAKmsetgiMVUQfBqT6PNZQS0MRfRjQ7n+6ZcGjCujDgFxm82UV
1SigDwMi2RlhUZ8U0IcBSfq2xrumK6APA8p6t7na4bQC+jAggXxXgSXbFNAH
93n7fS89CFZAHwZ0dfKixVaeCujDgPQ2fxv8YaWAPgxobl6WxnUVBfRhQEEK
rauSh+XRhwG5W+Qnva+RRx8GtOr8/lCVXHn0YUB3yn9sOPpAHn0Y0JoBo0ir
C/Low4AWtRzV6t8pjz4MSN7mrXbzSnn0wfX2MrAQ9pVHHwZ0dnrq4BR7efRh
QKfntFK6vjz6MKAQF849kpJHHwb0TMtFoK9LDn0YkOLHhKYfZXLow4CWXvTR
+/1ODn0Y0Kw+gYVC6XLow4ByWv/N8Tsnhz4MqLDy76ePO+XQhwHZj1u5eukq
OfRhQN+6Fg3oz5ZDH9x92xFkIUZy6IM7H4cjL+TM5NCHAXkFnlnloCSHPgzo
V+O2Ws1hWfRhQLeyL2sK5cuiD+4+vHDrsbkuiz4MKK5wQvv1bbLow5DMq2Yd
CPaRRR+GJO6+dXKwiSz6MKRVm28fuDYigz4M6VBSSxvnhwz6MCQj+ymdAzdl
0Ich1WR9VZDYJYM+DCnULSF/XqAM+jAklRkFj/6NkUEfhrR6yV7Xt+Iy6MOQ
hqu+85dWSqMPQ/r24lOkbaY0+jAkjynRJp9PSqMPQwrr6kpODpNGH4a0wcVo
7VNXafRhSA/38KnJ6kijD0PKeL3YNKVXCn0Y0toEFevI71Low5DeTP71dPdN
KfRhSPWcqf7f90ihD0P6s7LvRGCQFPowpB5Hfz6WvRT6MCQt78dj9FSk0Ich
sU4HPFnQLok+DOlFmLfxj1xJ9GFIEcdOK+xLlUQfhjQ6nl92/W5J9GFId4wd
758NkkQfhqT7tvBk72RJ9GFITyboexxTl0QfhnTu6PyVi3ok0IchyZTtPbm8
QAJ9GNL6tZsDr6dLoA9D2tH9e77OUQn0YUiVj3TH5oZJoA9DYj7vi073lEAf
hhQyW7v4k7EE+jCkzA/3/2iISKAP7uf1K8ck1oijD0Pa7iKyNvC1OPowJFkz
l/GeyeLow5CqZ20xXxUrjj4MSUhgRuurIHH0YUj613V0vUgcfRhSlLX4UgmW
OPowpOjw2kUDo2Low5ASY10fa1WIoQ9DiuOslY3IEUMfhnRl4VKZ3kQx9GFI
1/b8DLwTK4Y+uD9Xtbp4OlgMfRjReL5dW+66iKEPI9qvfeFyn4EY+jCiqhet
9yJExNCHEZUaXV6o0SCKPoxISH6rd8dHUfRhRNL2w1b9N0XRhxFFtLvd4hwV
RR9GFJOgHXEyXBR9GFF+cIe5ga8o+jAi1eSig9VjRdGHEU24Hj05T00UfRjR
q8mubY2DIujDiM7M0Jxt/UcEfRhR0ZHzOimvRNCHEfWqdg84XRNBH0Ykozdw
UeqgCPowIrskxccCa0TQhxGJC7sN6fuIoA8jcqs0ZYWPE0EfRhR4o6uoTkME
fRiRYujqH/tGhdGHEY2JbcvzqRFGH0Y0umx1tPtHYfRhRLnLQs6E3BFGH0Y0
K7Tp2604YfRhRP+eXarQ2iyMPozoc8md2IcLhdGHEd13+R220VUYfXCvN3nF
nEVmwuiDO//75vzhcsLow4hCRGJZqT1C6MOILrVOjxAtE0IfRtTsPnjnyGsh
9GFEhnw7Tk1KE0If3Pm2TKuUPiGEPoxo/f1F3qKbhNCHERXeHHfJaJEQ+jCi
GXnf9odNEUIfRiSQmJb3w1IIfXA95d/ZhigLoQ8jCotJiFAfFkQfRvQteczU
jhpB9MGd/9bO7f9yBdGHEd2b9fOL3ENB9GFET255DvpfEkQfRvTTy/rDiz2C
6MOI8qwae6auEUQfRhS6z3PqwGxB9GFEke8u7sllBNGHEbGSUla9NBFEH8YU
rRz3+pe8IPowJt9IRW+FQQH0YUwS65jC1TUC6MOYasxS1Jq/CKAPY5ruYF91
4LEA+jAmr5/rez2TBNCHMZnnGuuaHxJAH8akfDOBZRkpgD6MqfHn8dfeiwTQ
hzHJXNPKO+kpgD6MaVbkN5keWwH0YUyf8xI8NusIoA/u+2OtU7TEBdCHMWX0
xRSUd/KjD2Mqrj3wJKecH30Yk2fL5ZyXH/nRhzHt2531qDKDH30Yk8VY12Ws
RH70YUxh2YPntx/iRx/GtNlLSq9/Iz/64N4/mf/tyWB+9GFMljM++k6dwY8+
jCmt7N553Un86MOYnJRWLlcw4kcfxrRMj28/W4EffRiT6++KT94jfOjDmF52
FY2ca+JDH8ZErhKdfD/50IcxqfeNbNz9mg99GNPbkvhAg3Q+9GFMT8+KrKm4
yIc+jKmtvyH2yQE+9GFMmmPMlt/ayIc+jClCW/7fsyV86MOYjOInN9fN5EMf
xrQpLdnS0pEPfRiTP//x/UfN+dCHMZ1VuP5VQp0PfRhTfvSf/CQRPvTBnf9b
ie/XGkYdeX0YE+MQ8c7xzagjrw+ud+gvS8nEUUdeH8b0zurzXclto468PrjP
I7apm5kz6sjrw5hG0+6mXrcbdeT1YUxH31Svd5YfdeT1wd3nNEMBub8jjrw+
jGm3ouGo7OcRR14fxjS3kKPqnDriyOvDmEwvmvde3TPiyOvDhHwfXZ5uv2TE
kdeHCbV8ufKW32nEkdeHCZlmdMj164w48vowoV2mhWWs4WFHXh8mdOCGWemm
kmFHXh8mFDxxVRZf5rAjrw8TapqQbPXk7LAjrw8Tihq3ov5y1LAjrw8T4rxt
OpUxe9iR14cJ/fOva+0bO+zI68OEPipcSw5THnbk9WFCXVkCK6S6hxx5fZjQ
9COLO34XDjny+jAhF9UHPUUZQ468PkxoGmedGd+pIZ7HdBO6/iXZZXbkEM9j
lgndFvje98t/iOcRYEKLi2X5948b4nnMN6HIaX2KS1SHeB6LTejimNTG0L5B
nscyE7Ic/3LSxeJBnkeYCanmLc/pzxzkeYSbkMYYZ7udFwd5HpEmxEyNmjl2
xyDPY4sJnXh9+5tC0CDPI8aERIckVms4D/I89pjQVQmbmmkGgzyPgyb0/qVz
+zWRQZ7HMROKy/g107xxgOcRz72eo0TOr88DPI9zJhR4ZPnQnTsDPI/LJrTs
Vv/r2ycGeB4pJtR40ulH4YYBnkeqCb22Hf9Pf84Az+MO9/zHPL6ftx/geTww
IZ0Pc+wn6g7wPJ6Y0Kbx2a0jAgM8j+cm9H3vlBvNdf08j1cmNPTB3Gr0Uz/P
470JWZ3Wdpp4tx99mFCxqX3Subh+9GFCATsVFVib+tGHCZ3aeWV27vx+9GFC
R5UDbS479aMPrqevdOgpo370YUJVNwSz70n2ow8TqhP429fR1oc+TOhne33J
nKI+9GFCveUbLauf9aEPE5IZd+DBiaQ+9GFK509H2i3d14c+TOmh8MDGwNV9
6MOUsvXsnTf49qEPU8oMeL3g3sQ+9GFKczR2npBn9aEPU8rS+Hw1XqQPfZhS
1U7/JZNae9GHKd0fYx8nUNiLPrjv+3pHWjJ70YcpzS9ZEd6f1Is+TElm5ud7
xgd60Ycpxe3MOhIV3os+TMnx7IRvDQG96IN7nu5zTluZXvRhSil7zqZzjHvR
hykdE/BsEJDtRR+mpERaD3t7etCHKdlHlVdL/elBH6aUFvfIyfl9D/owpTU7
DS+euduDPkyJ2Sn8UupsD/owJbvIAzuSYnrQhym12k5O8Q/tQR+mZFY1Omzi
04M+TOmrq/RCTfse9GFKHuqdJy0MetCHKS1dc2rVfOke9GFKW0YsnqX1dKMP
Uxo5OMVbtaIbfZhS2MRX/Ukfu9GHKe1rzz809UE3+jClvqzhIrlL3ejDlMaY
qN/u2tuNPrjnvTK9oju8G32Y0ooWWReled3ow5Q+LjNL9XbrRh+mdOHo/arr
Vt3ow5Q2zpV+p6XRjT5MyTex1fCOUDf64J7ngG/RvH9d6MOUTDsP3TT83YU+
TOlxhdUWybdd6MOUJtbrq0qnd6EPrufFMwFmF7rQhymdFhWWX7K3C31wfeSs
1R9HdKEPU9reaTjFaEEX+uD+PGPymnSPLvRhSnknFVb423WhD+7+Rh+RUGZ1
oQ8zuhr/2+KfZBf6MCM6tPpadW8n+jCjA+P4vDuqO9GHGf0ZOjGikdeJPsxo
ou/yIwuyOtGHGa2ZKF74NLUTfZjRsceuN61OdaIPM/Keb9byIrYTfZjRxizp
8OVrOtGHGYV07pYzndeJPszogsGK64IenejDjFxG8mR67TrRhxn3/9MaeoLs
TvRhRgFWf54Yy3aiDzM67TCYvnSoA32YkdiaAzVPGzvQhxndba3mGP/sQB9m
tOdsStitNx3ow4y6dyZs9LzfgT7MyH13i/lIQgf6MKPhl6XLPx3pQB9mxJ48
KnJnawf6MKNdgbp1qaEd6MOMire4VmUGdKAP7vvoe7+q3TrQhxmZL665pm/X
gT7MaFrWKbMt7A70YUZTlz1xqpfrQB9mtG5k06eVo+3ow4w+xzqkCP1tRx9m
tPXPlbSM0nb0YUZCR/dmb/ncjj7MaIFeR87szHb0YUaVlZyjHjfa0YcZqS59
JjLzbDv64N5fz0ti9b529GFGA3J5mxI2tqMPM1J3WWZTH9KOPrif37pc1dW/
HX2Y0cvPQWKPXNvRhxlV2yrVTbZrRx9m9Mx+04lf+u3ow4xs4h4371dsRx9m
9DvdushLsB19cP0iIm2MO9vQhxmlPJ1apVTdhj7MqEIp9b1KQRv6MKMfcx+/
sXjdhj7MqHda4bPZD9rQhxlNYQ4fi09pQx/mdCDrErsurg19mJObUV/AtN1t
6MOcQhc+U3izoQ19mFPGqvHjZoa0oQ9z+mLYcvWffxv6MCfpgv1uyVPa0Ic5
jfxu7ls+vg19mNP+lewrZNKGPszps84Kcwv1NvRhTml3jdabSbShD3MaHNuc
vbHnH/owp5pE29vPf/1DH+akmyWxyfTZP/RhTnmT7jQ9vfQPfZhT0auMb2ti
/qEPc3rhKd3hvuQf+jCnvnUjWm5T/qEPc/L9Z6i1zPQf+jCnp2VRz9Kk/qEP
czK2dHyv0PYXfZhT1aiq1OWCv+iD+3yy/bOnP/6LPswpVsk0UvvCX/RhTvam
Lnby0X/Rhzl9Gjs22HjJX/TBvX8A82WR+1/0YU7vp3a6ZJr/RR/mFPHL9tQ4
ub/ow5yukt3xwq5W9GFO8TeihOKLW9GHObkfzXu54UUr+uD6cYLObkxpRR/m
1M53es65/a3ow5x26VsVlK5uRR/m9DZvbDH5tqIPc1pawDf57YRW9GFO/wZt
voTqtKIPc9pyJnMhR6gVfZjT1Pq8VwpNLejDnM6e6/+skteCPszJ30XAa9Kj
FvTB9f7Nr779Ygv6MKdguzmCf3a2oA9zurT99p9FoS3ow5zys9pjR71b0Ic5
aXjPf/F8XAv6MKfZK8JCz2u3oA9zEo6vDjgl1II+zElp/LeFd5qb0Yc5JSjs
8K3Nb0YfFnT3/W7JSZnN6MOC6uZlzb+V1Iw+LEgn20l78oFm9GFBvbMi9RvD
m9GHBfmtHnB7MKcZfVjQi6ZH885TM/qwoCe38+0vmzSjDwvqsnz8/IVcM/qw
oHAB2aeDfU3ow4KiVr8V9q9sQh8WtKdReNunj03ow4JEHtt3zbvfhD4saGCl
vLv4hSb0YUFrdoR75e9qQh8W9KM8puLRqib0YUETo1OLH/k3oQ8LYpoOKuQ7
NqEPCxL+IRYiZtKEPizo233m5lz5JvRhQQc9D2S/HWhEHxak6b512/SaRvRh
QTE/67JavzSiDwt6av9r3o3HjejDgmIXn7aLTmpEHxb0eWsye+2hRvRhQVIX
H/NvjmxEHxbkMf3T7YuLGtGHBVWaign+9mxEHxZkFfuzzNquEX1YUEFjkUaS
TiP6sKCv1aWnzcQb0YcF+Ub2cr50NqAPCwr4GJazv7wBfVhQ2deHJgs+NqAP
7nx/7XObmtGAPizoGPOpyzuhAX1YUA7fBaU1BxvQhwWpL/HadSWyAX1Y0Iqz
obqdQQ3ow4K8F996P3d6A/qwoO33ROb9Gt+APiwowe/SkzX6DejDgvrjPmRr
yTagDwtKL1WcWTVQjz4sKHOZg2d2XT36sKCtpWMPPcivRx8WJCnI6nnxoh59
WBBrycyVlWn16IN7v47pHzTO1KMP7vxe5Lat3FWPPizJ5czjN9/X1qMPS7J8
amjoPb8efVhS0tZFnVUe9ejDkiYNlcodGVuPPixpfa7bIi92PfqwpISE8Bx9
2Xr0YUkb+oNV5Ibq0Icl2ZXNdFForEMflrRu+0VTs6I69GFJoS0/bga8rkMf
ltSUm3nrfHod+rCkWsFxsp2X6tCHJUWvXPQo6FAd+rCk5zFb91RvqkMflvSa
Nbho67I69GFJyTZbTU386tCHJd0PevO20akOfVjSztxPajlWdejDkqa9uS1y
U7sOfVhS36bH69Mk69CHJWVkzHd90V+LPiyJ/+TkBXX1tejDkubbslLYRbXo
w5JCtg4MrHtTiz4s6cjbes+f92vRhyVNT7CM9E6qRR+WVBI7KbjkWC36sKQ1
h6/2bNlRiz4sqduRo8ZZXYs+LGne2KxbXfNq0YclTaleeP7r1Fr0YUkBM73e
P5tYiz4sqa6wVj3LpBZ9WBL9vL3pm2ot+uA+/4FZn7pFatGHJUldT+nm9NSg
D0u6aXepckttDfqwJDfHBZHFhTXow5LGnDE5O/VNDfqwJNPzoWO+PqhBH5b0
q/GuydKUGvTBfT8mPUQqrgZ9WJJFg0veu5016MOSjGRDZ8atq0EflvSh1+lr
RHAN+rCk40LKNsE+NejDkjJXTV+61LkGfVjSv9FIr002NejDkpY2ORddYteg
D0tasXlffaFCDfrg0KKKSSu1BWvQB4fMRza6R3VWow8OjbA3raiqrkYfHDpf
dPHRwsJq9MGhwcshmi1vqtEHh5a/3xBz8GE1+uBQk/HRbxOvVaMPDk1oPd3R
f7oafXCoL+hUwad91eiDQxH30+ff2lSNPjiUlG296XJoNfrg0KPy7XJJgdXo
g3v96yy5jGnV6INDb7JfLv45uRp9cOhZkmmbBKcafXDvH0bXZuhWow8ODV+T
XpssV40+ONSg9mSsiEA1+uCQ8sE9tZs7q9AHh5ae+h06XFOFPjg0e8OkO8eL
qtAHh6bmTrls+6EKfXBIfVu2Yd3TKvTBIdGVO61Tb1ahDw6p+BxK23ypCn1w
6E58Z3TgsSr0wT2/cMfFqbFV6IND+5/9bvVcX4U+OBT1R2fRnJAq9MG9/vbp
ZZEBVeiDQ899ZPyTPavQB4deJJs/KLOvQh8cqhDcX2PMqUIfHJKx1S+KYVWh
Dw4N1ahFNihUoQ8O2Z1NvLNQuAp9cGj9cunw6t5K9MGhwNIv1zY2VaIPDq19
FUZqZZXog0OrBw6ZffhWiT64fl5/ffa+qkQf3Pm5rL7u87ASfXB92oeVLVMr
0QeHlH7ePax8oRJ9cEgr7Va/5NFK9MGh6TYTpsnFVqIP7vNrpq9lb6hEHxwK
/XrI33l5Jfrg0Aen+c1rAyvRB4cSfnzWvelViT6saJXx5cpOqkQfVhTfeFd3
ql0l+rCii5k9H24bV6IPK7o9FJOro1mJPqxo3u1I9UsylejDijIdlBJMBCrR
hxU9WJkx/WV3BfqwolTld/LLGyvQhxUFaH8vUy+rQB9WJDo+MrE4rwJ9WFHP
+1DPa28q0IcVyWZv/xD9pAJ9WFHtmjPSy25VoA8ral6eITY3sQJ9WFGfT+ON
OfEV6MOKhHMXVy7dX4E+rMjGIShh+7YK9GFF0pkOhcnhFejDilRKQsMLl1ag
Dyvae27lUoW5FeiD+/zmpYnzvSrQhxUd+BOu8sCpAn1Y0Y2BtofK4yrQhxXF
xU0K321WgT6saGO407hRnQr0YUUKNTL9exQr0IcVjbv58oaaWAX6sKLueM31
a/r/oA8rWvlrk+3rqj/ow4rmbg+Issr9gz6sSOrqJb0HD/+gDysq6ghUnpHw
B31YUbnnh7F8B/6gDyvyO+S+7OO6P+jDilj+Sw7emP8HfVgR/8uvexKn/EEf
VqRrEDL5jvUf9GFFEt9MT+Zr/EEfVsT56h4mLfwHfXD3IU3+1sJ/5ejDij6b
8098V1yOPqxordrjHpc35eiDO8/+gY8/75SjDyvaV5p5JvZcOfqwogUqkm5O
u8vRB9dfxOixytpy9ME9b2lYAX9gOfqwopy5wdECbuXow4r+ns5IVLMuRx9W
5PPJRttVsxx9WNOoZP7v3SLlvPMIWNOI5q3s3+1l6MWaDpqM3nMrK+OdT9Sa
7sVbnn37oQz9WNPc7OdzAjPKeOeVsqaUT3N/CyaWoSdrerzkm+CrQ2W888tb
U/NB2az4qDL0ZU1e8zlNW5eU8eahak1HfwVHRnmXoTdrmnpHxG2ffRlvPlrW
dFfwNN00LkN/1rSb7npXK5bx5qVnTft/KQRa8ZWhR2uyVUlxP9ZSypufkTV9
rV3CJ1hcij6tqSlxy6qDb0t58zS3JsvflhsM75eiV2vaYVo7WnC5lDdfa+79
+kz6Th0qRb/WtNM72S1sUylv3mOt6UCyxnffkFL0bE0CCVt3efuU8uY/yZqO
9H91W8iUom9rGjfZkT/GopTnQdbEf0ohIUO9FL1b04crGWJDIqU8DzdrCp9x
y3h2Vwn6t6Y1exNrX1WW8DymWlMSO8DC+VsJvg+4z5+WUVuQVcLz8ObO1zhr
MCqtBN8P1jSx5+gcztkSnoefNTWeXlXXs6cE3xfWFBl9/9j39SU8j7nW9Kel
xPHF4hJ8f1jT4oex5VneJTyPhdb0USNw7heHEnyfWJPWpQnn/5mX8DyWWNOJ
L9KH9TVK8P1iTV/06v8fj/Ydl/P3/3GciKys7L36lHntPZ5G9gpFdna7ZCQK
kUgoZCQjiRAyMtp77x2JjKTILDN+7+/N6/z+dLvqut7v8zjn3E+udx8rvSf/
emzgYWNaw9j4pse03/Dwc6vNfaPXj//1sOehZGb8mYtFj2n/4aHymG3mmMTH
/3o489DqUoexmeGPaT/iYdmdBXe2nn/8r4cLD6uv9J0oOfyY9icevL7OyNZ1
e/yvhxsPHaw/y2tsHtN+xcPgTkKXssWP//Xw4GFOwyznimmPaf/iYXiLc73e
yR7/6+HF/XzDKdPORo9pP+Ph05fcThN7Pf7Xw4eHd/fqZF5tHtP+xkNe99tx
Txor/vXw4yGxfcsjeF1B+x0PF/YUHYsorvjX4yQPO3nKKEVyBe1/POxYs+Zz
3t2Kfz0CeUh7d9xwc3AF7Yc8fH47ymTksYp/PYJ42HU1SPnBo4L2Rx4idnp9
S9pY8a/HZR5CgrzWha6qoP2Sm99/12wJnFfxr8d1HkYP+mVwYUIF7Z88/GhS
8+4KKv71COchKV1+v2RoBe2nPIxt7ubftnvFvx4R3L//6kZNbVVB+ys3v3ut
73n6S/m/HpE8dJl+0f/7y3Lab3lYM0753/ri8n894nmoLsp+9Cq5nPZfHrof
a6dyiij/1yOFh+dfIwM7Xi6n/ZjbL7wTMu+fKP/XI5OHlGyDCAevctqfuZ//
ljhd6lL+r0ceD23rP7p2siqn/ZoHf93Hos8W5f96FPOwTTd//evp5bR/83Dv
taLVG2X5vx4VPOjFnGpqGl1O+zkPLwLd+D0Glv/rUcWDi+Ox4PGdy2l/52FQ
5WnVjhbl/3q85KG8/7p3yZ/KaL/nQb/2xcV+L8v+9ajl1u+MLnN3FZfR/s/t
x4davfqcUvavRwMP0Z3ezHZ+UEYe8OA8/OeullfL/vX4wkNVaz/rswFl5AMP
JmcNfk/2KfvX4zu3Xlx0DP+4lZEXPFw+96480aHsX49mzout23T9LcvIDz7W
31gduGl+GfnBR1N718OWJmXkBx9/Lc9nL5GWkR98WNtkTlltXEZ+8KG6pvtp
a78y8oOPWbMdHp3uVEZ+8MHrJT+a/reU/OBjpjTUtvXnUvKDj8HSHopZr0rJ
Dz6iyuvrL5aWkh98LPt1zVk3o5T84GP6zleJm6JKyQ8+MozVWR9vlJIffMw/
YOu+7UIp+cHH+wpVrv6xUvKDjxtvvcPCPUvJDz6cmk06rHApJT/4iI9wqOxj
U0p+8FH4pV+36mWl5AcfObGO5+7NLSU/+BhhfNn5+MRS8oOPMZI2e3dJSskP
PnLj3iW4GJeSH3zYLU0b5Na/lPzg49ukHr6HOpeSH3z0U67XvaZTSn7wcd1h
xcbCxhLygw9Dq9sZbd6WkB/c+9UN+TO5soT84ON8xT6dY3kl5Acfg/5Ly6hL
LCE/+Ei493jy7Psl5AcfQ9SZtjFXS8gPPgYob42VnS0hP/jYUXB3Z6xvCfnB
x6M73ebP3VtCfnDzRa9X4PutJeQHHz2W9599wqaE/OBe33N46fQVJeQHH892
vI1sN7+E/OBDd82jpcWTS8gPPjTmAeJrihLyg4+yxTL5wbEl5AcffjPnLNk6
tIT84CMm8doR+54l5Acfe3+OyHRsX0J+8DEn/voftz/F5AcfCywkQ058LiY/
+JhslzfiUU0x+cHHyI9HWrx5XEx+8DG744WQQXnF5AcfaztK261OKiY/+Eg0
OTPo9oNi8oObvzpDn7YLKyY/uPezGyexu1BMfvDRdZtk0JPjxeQHH6vyHvrM
P1BMfvBR83Cyc6lbMfnBx9R2O9NWbywmP/jQtu/s/mtdMfnBR8W6OwfPLikm
P/h421P4etrcYvKDD//pVjtbmBSTH3y0NFfOSZAXkx/c/Dh7dprP2GLyg48z
O4+uthxWTH7wUTdp5FH0LiY/+NiktyfTuFMx+cHHy5D0lgN0iskPPg6FiMb0
/VZEfvDx20h/wpB3ReQHH6fLrooF1UXkBx/OWVbNM0uLyA8+hrrHHHbKKiI/
+MiOGPLsfHwR+cH12jj4VVlEEfnBx7zHc4/1uV5Efvzv8xa+WHOhiPzgxvvM
q9RH/kXkBzd/lz6Q9D5YRH7wYbQ14L9du4rID249xa498mlzEfnBx8q45tW2
NkXkBx/Xbsw/83FlEfnBjY/p2lHu5kXkBzffv6na95hZRH7wIV72aUzE+CLy
g48+50N8lkuLyA8+bhsf6N91TBH5wceiy2VF2UOLyA8+dtaVh/r1LiI/+Dhc
89xvhX4R+cHHm+NzPCWti8gPPn7V+m7r+bOQ/OB+P7b/2r8fCskPbn6mb9F8
el1IfvDxcffY3/VPCskPbj71fXb8Q0Eh+cGHifW4v7/SCskPbv+rLOB3jS0k
PwQIWrN32Lh7heSHAHZWXbLMrhWSHwJYPJw+yPNCIfkhwLBN3XvFnCgkPwSY
rWt+tdmnkPwQwLp9u5zJewrJDwG2Th277dS2QvJDgBVnCi99digkPwTYV9Np
itm6QvJDgE26rRbGLy0kPwTwj36WJZxfSH4I0P1aZeCtaYXkhwApEnWCEIXk
hwBCrzm8eEkh+SHAI1vb6gVjCskPAR6af8v6NKyQ/BCgeuLyNyf6FpIfAgTc
7TNqUtdC8oO7npNhh3+0pR48ASInXWr34E8B+SFAz3Wnju1oLCA/BJjxfuTw
6e8KyA8B2unq3R30soD8ECBXp0baXFFAfghQs8jz2ov8AvJDANf94Tr5aQXk
hwAPuqtkKbEF5IcAHRzbTEyMKCA/BHD+/q1vWlgB+SHAq2c6D4uCC8gPARKG
DetWG1BAfghg7758SOujBeSHAJ8skp/+d6CA/BDgaqKddv6uAvJDgP6L3TT7
thaQHwIUTxtUFG9fQH4IYC450KizroD8EMBI8PPszGUF5IcA9eGRyWcXFJAf
Avi49l/VNKOA/BDA85yrvfnEAvKD67de/iJGUUB+CKCZlRoxWlBAfgjQo/5k
9UXjAvJDAPePY5YPHkI9nAUQ9+w6PKQ39dgsQHDXolH8LtTDhZvv+/Xtk9tS
D1cBzHTXv1z+N5/8EKBv3f69Lb7lkx8C7F5rPP1qQz75wc3fdW3GWNTkkx8C
vD9SM6JLVT75IcDfMafH5Jbkkx8CTDFuUh3LySc/BAj79XTmipR88kOAe5fk
5oKYfPJDgN9nf5p2jMgnP7j5nddX/j4sn/wQ4LBnYOuSS/nkhwBJq7xvJAXm
kx/c/Fn4bfSj4/nkhwAm/n+2R/jkkx8C6O9NOvZwbz75wc2nB052iTvyyQ8B
YqpVOkWb8skPAXRyVs6os80nPwSQzhwyQW9tPvnBrXdB5rPRy/LJDwHOTrk1
YJFZPvnB9dKMbjwwK5/8ECD+yqUViSb55IcAIfV7zFtq8skPAdYp1UWTJdQj
RoD8/TPyjo6lHvECuG3nT3ptSD0SBdi7btsozSDqkSKATBPhfrYX9UgT4Nsh
d2mrLtQjU4C29lvmOOhRj2zu97eZxFe3oB55AtzdL20b8TmP/BDg/EVLw7sv
88gPbjy7eBXEFOeRH9z8Xyj6XZySR34IMOpC64Dv9/PID24/uBh0zig0j/wQ
wMAvqXnN6Tzyg7sfPf71G9555Ad3vT9iA3R25JEfAqw/PTd+tV0e+cGth+ll
nQuW55EfAtzwmec2fW4e+SFAY13e77zxeeSHAHk11h6Wwjzyg3u9ZqbO3+F5
5Ae3Pwy/4RjaM4/8EODd6fyEZXp55IcAlg3t6gb+zCU/BOCve/S0vj6X/BDi
Qt5Mv+SnueSHEFOdtD9C83LJDyGWf+/T/nRCLvkhhN76jQ+P380lP4Qo0Xn3
/UxILvkhxLSJ0vibJ3PJDyE847u2yjmQS35wvz908v2m7bnkhxD7O4XljrLP
JT+EqOlhNN52ZS75IYTi2nWdh/NyyQ8hvrUW63U2ySU/hDDulzfZSZpLfgiR
cdDvbpVxLvkhxOgjFyYu7J9LfghxoGb0u8f6ueSHECeynC9atcwlP4TQPo9d
0uprDvkhhNPANZ1Ca3LIDyF00lPCFlbkkB9CXDefN65bdg75IUR/273eZbE5
5IcQIxJf3L1yO4f8EOJn3xZBHpdyyA8hvPnbp2w4mUN+CPH+6p/ARd455IcQ
9S3Hn5zvlkN+cNe7u/VoC8cc8kOI5lG9TK1W55AfQny9Ne/3HvMc8kOIz4sC
h12dlkN+CNG6xevoclUO+SFE+W+j2G68HPJDiIqejgMWDsshP4TYsCUnP6Rn
DvkhxLATK3L/tMshP4SYIJrbcVVzNvkhRJdJxbvyPmaTH0I4PBs1dMqrbPJD
iG2yizXpZdnkhxC8g4eSF2Rlkx9CTO48505dbDb5wfV+O++y951s8oMbv0Fd
ToouZ5MfQuz10tteezqb/ODma2T61MuHsskPIbrp1TbZ7c4mP4QYtUFvh3Zz
NvkhxD7b0ty+VtnkhxCPhO1q/i7NJj+EOLRk1cOGudnkhxA+X26o3kzKJj+4
9eOQaPVWlk1+CJEasEvSODqb/BCi7EDR6fZDsskPIZYdDvc27pFNfgjhYdyr
xbx22eSHEPp/u3za05xFfgixJf32grhPWeQHN/+m9hrauiaL/BCihcpq7rzH
WeQH9/vzKkqv5maRH0Js7Bsc1j4pi/zg1uOvDhmbHmSRH0KIRqweVns9i/wQ
4uDelnfXXMgiP4SweDDNoe54FvkhxPO/V+ZsO5BFfghxRnZ0Rlf3LPKD65/u
tfjOxizygxvP4103LV2fRX5w/b4nHOm8NIv84NbvA1FI1tws8kOIK+/1w3xN
ssgPITp0+HtmuSKL/BBiSWK0rXhcFvnBXd9fvZ49hmeRH0JUPr5xpLl3FvnB
recj7gUNnbLIDyEe2y4sqtXJIj+E8MsdcKj+Wyb5IYSjfnxT07tM8kMIc1ex
XocXmeSHEHemuj/6ryyT/BBi7qFgnVnZmeQHN55jHzxxTcgkP7j5VV6kun0/
k/zg5k9j/4Efr2eSH0JEnI/dKg3KJD+EuHvy/XivE5nkhxCX5G82PTuYSX5w
+/PGT3rYnUl+CDH93uKm0C2Z5Ae3P7zfJu5rm0l+CBGz42bsMctM8kMIa8OV
3j0WZpIfQrxs/9f3/MxM8oPreaZVFn9CJvkhRIFvAy9bmkl+CKF+NjXKfkwm
+SFC7o3gVX2GZZIfImyacWpQdu9M8kOE78PT6/bpZ5IfIryKrIye1jqT/BBh
60mvwwY/M8gPEa5M8lj05kMG+SGCcMLh7omvM8gPEeJ/bXp46UkG+SFC27i2
OFKQQX6I0OnOoODdaRnkhwjWGWcfb4/JID9EOBdr/cztbgb5IYJzm63XvK5m
kB8i2KVFik6fzyA/RJiUL956xz+D/BDB4fAH66KDGeSHCNGtv+n93p1Bfojw
KWHV9NEuGeSHCG5lc43W2GeQHyJI82vOBK/JID9EGHHF9Fzd4gzyQwSz2BQj
uWkG+SFCXIm76MiUDPJDBIlOfOQ7dQb5IcKqS0X3TEUZ5IcIWSs69I8dmUF+
iFDfNf4tf0gG+SHCvAzTXjd6ZZAfIuRH/3dunH4G+SHCnQnhWx+1ph4zRdBN
X3l2+q908kOEmrQIvZef0skPEV4kCu561KaTHyIslaw6Yfwsnfzgfv94yfWy
knTyQ4RF8hHvfbLTyQ8RRq7/OH9aUjr5IYJW/rSiY2Q6+SHC+7OnXMrC08kP
ETJnlRpfvZJOfoiwPmnum93n0skPEQyEGdcs/dPJDxFuebS1n+qTTn6IsHv8
45GSPenkhwhDL/R8MtI1nfzg+m845WLolE5+iODSOL7ZaEM6+SHChVG/VwlW
pJMfIpx0vB88wTyd/ODeP3jdI4tZ6eSHCAN7tDu3dVI6+cGth50XZgQq08kP
ES62kESnCdLJDxGaO1W8/WGcTn6I4ON0PlcwJJ38ECFHG7JmY2/qcYS7nvyO
lx92ph5+Ijx88MdHty31OM6NR8zV7hZ/0sgPETxLJojuNqaRHyKo+um+7f4+
jfzg5lMqf/T2V2nkhwgxI7p8r32SRn6IYHHy/eRlRWnkhwjjdw/oXp6ZRn5w
/ab/MLdITCM/RLg873nH6kdp5IcIw99LxzncTiM/RAhaaPOw1dU08oN7/V79
xXMX0sgPEVJb8t5qT6WRHyJc7RHh+eZIGvnBjdex5o3+Xmnkhwgd3vpdn7Yz
jfwQYdaEFiNbb00jP0Q46FVZm2yfRn5w83NB/IuD69LID+56PkzvZrE8jfwQ
YdTUIRtHm6eRHyIcq3v/W3d2GvnBjd/vlTdem6SRH9z6EvHcs9Rp5IcIRiU9
rR+I08gPbv8JKbG5OoZ6lIngWydwDxpBPSpEmL/y55nzA6hHpQgCUXNccA/q
UcXNn+aur290oh7VIng9MmgTq0s9XnLzN75mQHFzKvnB3W+S/X8fG1PJDxES
k08N6NaQSn6IENzF/Je8JpX8EIEvOxu1viqV/ODGo721xZnSVPKDG48jMXnF
uankhwhP/5ztY5CWSn6IsC22p8AiLpX84PaDRTKDSw9SyQ9uP97SO+rrrVTy
QwzdyoIhM0JTyQ8x2q/cO/HKhVTyQ4zSmgX92p1OJT/EMFtqd8nRL5X8EKPn
zd8VTw+kkh9ibEiRPJjrkUp+iLFr9wJphmsq+SFGyO1jZlOcU8kPMdZ0lnbK
skklP8TIlu2zWLAmlfwQ4/a1HPHLpankhxjfIpef3WqWSn6I8frokYNdZ6eS
H2K4G0f9Cp+cSn6I8UI9/q2ZlnoYivHQdN+cFjLqYSTG2eAvxuE86jFKjDPG
35zXGlOPsWKEHmxlPHgo9eCJMWqg76TnfamHUIz9lb0TQ7pTD7EYD1YPPOvY
kXrIxHjybkQBdKmHQoyaKY8sev5JIT/EmFi6TvCpKYX8EGOvZ4J5wYcU8kOM
PpkrE+/XppAfYnQJeO4YVJ1CfnB91lcv83ucQn5wPQfoee4rSiE/xJD0+FO9
KzuF/BCjvLeT466UFPJDjO6Luo/2jE0hP8S4uvZMlyMPUsgPMd7yk/ucC08h
P7jx0p018c7VFPJDjLZuP/ZnXUwhP8So9vCreXsmhfwQY/WM6oWd/FPIDzHm
znlULj6cQn6I0WlKw5rVXinkBzd+Iyy+++9KIT/EmGxQdjhnWwr5IcYd22nD
2zunkB9iDI3wvzfDNoX8EGPAmRDl0bUp5IcYKQ3rIp4uTyE/xOhxLmvA2EUp
5IcYI8MzHPeYUg83Mbyx5NrT6dRjlxjbXN1TVZOohwd3/cfFCRfU1MOT65u5
70Q7KfXwEiN66Y4JW3nUw5vr4zk84a0x9fARI8rVT99yGPU4wl3/mgrDp/2p
h58Yqxb3bLO8J/U4LkbjynWhLztTj5Ni/LKsb2ffjnqcFiPTOMuwWYd6BIqx
c9W4X76/k8kPMY4fMdlj3JRMfnDrsZ02KvVDMvkhxuIfc89veJtMfnCvL7g3
qvPLZPKDG//ykKWRlcnkBzc/dNeNtS5NJj/E6DBAfnZgfjL5Icb7PutDyjKS
yQ9uvd1UTvRPSiY/xPBAG+eFMcnkhxjPX/ThD3yQTH5wPz8/Z9vb8GTyQ4x+
31ynPbqWTH6IYVi0K/DQpWTyg1vfB+Gw7lwy+SEGb8Wg2ImnkskPbj4N3uc5
4mgy+SFGibg6oYNPMvkhRqDfBYcmz2TyQ4yscOnB1zuTyQ/u5/0HdK3Ylkx+
cPtNcnZzvnMy+SHGB23SrBy7ZPJDjFgPj+ac9cnkBze/dx5pV2RJParEuHhq
o33lEupRLYZj0AOjOjPq8ZKbHyXvRb/nUI8aMSaUXznSbTr1qOV+/uZ28ZhJ
1KNejCPROsNmaqhHgxgtEysWOMiox0cx3EoupJ0QUI8vYiyw/LU1cTT1aBTj
7iDfVZ8Nqcd3Mb72bLfXcAj1+CnGO//uFcv7UY9mMTS8lcvP9KAeLSR4EHmx
S2Vn6qEjwY0pR98Nbk89dCVYOextg1Vr6tFWAsv8NQYP/iSRHxL8aZVqofcj
ifyQ4O7F/KhlX5LIDwnORc+QPnifRH5I8ONAywyD2iTyQ4IT6+PstrxIIj+4
9y8yG1pZmUR+SPB2w6mXJmVJ5IcENU+X3bxbkER+SJD9Z+fOEdlJ5IcES68/
mX8mNYn8kEBVNNeoR0IS+SHB0Y2JP45GJZEfEoQc7plicD+J/JBgt0DiFRCe
RH5IcN6mk3r49STyQwK/yQdf3g5JIj+4+80K2jrxQhL5IcHzXyZN5QFJ5IcE
I3Mclm70TyI/JDj5X98rnX2TyA8JXlRPKAr3TiI/JBgfW/fUzDOJ/JBg9Poe
yX92JpEf3PvZZnhcd00iP7jr13TptXQz9ZguQeTYJrcujtRjpgQ9N3jfS7em
HnMkyGuoerB3LfUwlWBKoJ7npJXUY4EEnfsP6qO3hHos5H6+VuWUZ0Y9LCQQ
TdvpHTCXeiyVoGpmm1VWM6jHcgn399HXr8rJ1MNSgkZzR3QbTz1WS9B6dtD4
d0rqsU4C/6Q7jRkS6rGBG599hRbX+dTDRoKK/nwb39HUw567n/iW/237j3o4
cvNvsav32qHUw1mCGfuKjpoNoB6bJSj2nKqe1pt6uHDjZdLLC92ph6sEfRfu
slPqUw83CVo0pL6Xt6Meu7j18ZSnq2pNPTwksDjR5vb4v4nkB9dvyLGG6T8T
yQ8Jlg8ZHrWwMZH8kKBfZjuDDR8TyQ8JKl+caNpen0h+SNA1YfDKYzWJ5IcE
XSb/nXWzOpH8kMC80icmuzKR/JAgfZNhWENZIvkhwfc9o3oZFCWSHxLY/G3+
pcpNJD8kqF2ss8gqI5H8kCDF87zR6eRE8kMCRa3GJjsukfyQ4P7KmQNaRSWS
HxJIx0tU6vuJ5IcEoTPtUlxvJ5IfEmjvrbkfFZZIfkjw1OBoxxahieSHBC6b
7FKmBCeSHxLs0jpVHT2XSH5IMGtyX7Pq04nkhwQHI98YCv0TyQ8JwkcvMd3v
m0h+SGB34HvB84OJ5Ae3HnpNvqzyoh4pErg5Z2ed8aAeaRKE+fbEHzfqkSnB
mLu3W6zZRj2yud93GNMhZxP1yJOg7eV+y+SO1KNAgoY9Xb6G2lCPYgmWuV3M
6beeepRJcG+m9Ru/VdSjQoKMDzraDsupR6UE7iHtCr0sqEeVBIvrB5xra0Y9
qiUYsb36gvdc6vFSgn1Tv5d1mUk9aiS45K43PmAK9aiVIMctssJwIvWo5+ZX
xcPz9zXUo0GCAQvCfacpqMdHCbyez7n2TEw9vkjw7MzUOhc+9WiUgJcza3aP
MdTjuwRxLwyK7xlRj58SJDuYbVs4nHo0SzBsZIayeRD1aCHFyNpRfS73ox46
UpieU3ae14t66Erxe+nDfi27U4+2UkyYvUZ1V596tJfi3t1WDhvaU4+OUhi+
Wnp7cBvq0VmKndNkLStbUo+uUuxfvnJpQHMC+SFFTFhQ/JIfCeSHFMMzM0cN
bkwgP7h/Lww78+ZjAvkhxYrfvfXvvEsgP6Q4vOH1rp21CeSHFKtm136a8yqB
/JBi3aqfy4c9TyA/pHi+qCnlx5ME8oP7/JcPhxeVJZAfUmwOH7ztVlEC+SHF
z7X6CYfzEsgPKS5fXPPTMSuB/JBi1M+2w8zTEsgPKby+VMk0SQnkhxTf2xTK
jeMSyA8pGs9kDesVlUB+SGHU9uHXtg8SyA8pbPd7Xvt1J4H8kCJr6vCJn28m
kB/ceC7aF11/LYH8kOJb2HmD2ssJ5IcUlQPXTXtzMYH8kKLvhoJFb88lkB9S
vBvyBA0BCeSHFLWJ7n8bT1CPBVJ0OvvoaItj1GOhFGVPvL93OkI9LKSY7/Fl
7MCD1GOpFEKrJiHfi3osl+Kt6pTulD3Uw1KKuO3PglbspB6ruet1Lm6zfTv1
WCfFm/G7Bae3Uo8NUvTP/TQ00pl62EjhniUsfepAPey5PhHm01vbUg9HKbrm
2riN2UA9nLnr6b/PzmIN9dgsRaRVZO/9K6mHixR3xg9ye7SUerhKsbch+9T7
RdTDTYr/XJ5aDTejHrukWHjRtmGZKfXwkCKj7uTwgFnUw1OK9V7u7SumUQ8v
KQ6sGX+u72Tq4S2FYFirquUTqIePFLN71aaFaKjHEW4+mPRc/EFBPfykuLE6
4qhSSj2OSxFe2ODgLaQeJ6XgB73/8GQc9TgtxRWvqi680dQjUIrebz7k7zOi
HuekWJNmOvb5cOoRJMXJEvF/qiHUI1gK6aq8RwEDqMdlKQJWzH/1qw/1COVe
X/n90oqe1OO6FC39m36kdKMeN6WIzvKqHtuZeoRLscTujUVAB+pxVwqLHfMs
9fSoRwQ3H4+1bXJpTT0eSjHjxeSe71pQj0gpJo6bF2/ZHE9+SLGh0PZzxY94
8kOK4xFPri1oiic/pHCb9/pNwed48kOKwbcLrph+iCc/uP1tXV1tUX08+cH1
8nO9uqg2nvyQgleZ++bZq3jyQ4qnW8UXrarjyQ8pJP3/lDY+jSc/uPWi67p3
7+N48oPbH7/+Cu1RFk9+SDFnVPmEq0Xx5IcU7WzWzNXmx5MfUvRr/JZXlh1P
fnDj51UftzEjnvzg1sPS0wO7pMaTH9z1GC2ru5UYT35IEdL7+JB5cfHkhxRH
8wMTm6LiyQ8p0q3Lss4+jCc/pEjaHKKcEhFPfkhR/dmqy5fb8eSHFO8XHJga
dDOe/JDiqrvVC9Pr8eSHFCsTnCpbh1KPZik2PmkvjrxEPVrI8KbpXJ1TEPXQ
kUEn9PSvUeeoh64MpfXr19UGUI+2MlQauhhfOUk92stwYJhi4obj1KOjDPVd
Bt0Z5Uc9OsuA3ac3fTpEPbrKcGLDgAOPvKmHgQwb+g1u2ONFPXrJoJrV++Lc
vdSjjwxTOrsHD9pNPfrL0Dkv8+NHN+oxUAZ9s237k12pxxAZFifpWgVspR7D
ZJh+/L3vxk3Uw1CGYadv/ZnpRD2MZIj9nhVubE89RskgGZscomdDPcbKcLJt
v8q366kHTwbvSwvm5ayhHkIZ9DY3tblrST3EMrSXeX0PWE49ZDJofh4e4bmE
eihkiDY46eO0iHqoZYgcNXL0SjPqARkmjynWMZ1HPSbI0GLu0M6T5lAPExkK
uwbPkc+kHlNkuCGpSeRNox7TZZiWtmP9yMnUY6YMzzv/UBpOpB5zZPh0rkEz
HNTDlOs96bP9cDX1WCCDpX5ApqGCeiyUoW6G29xRUuphIUO2l+gvX0Q9lsow
/4BFiYJPPZbLEDbPq8BkLPWwlOHeoMWf542iHqtliFvjIFllRD3Wcf1z1gY6
j6AeG2RYpnw61Gso9bCRgZeyJT1wEPWwl8Ewovjgvf7Uw5Eb7/0BNrl9qIez
DC3f2a6r60k9NnPvF/fJVc+AerjIsLlz/hWjrtTDVQbXXuH10/Wph5sMplql
iUMH6rFLBru+/e/661EPDxmurvsjjNWlHp7c9XQ4klqrQz28ZPiv1w6rHi2o
h7cM1bvfSvb/jCM/uPHKmHf/7dc48kOGrW1Ozp7zIY78kMHWo1/zw7dx5IcM
67KmxBm+iiM/uOu/43n0VFUc+SHDgmnjN+lXxJEfMkif11ruL4ojP2Q43+r9
oja5ceSHDMau8eb70+PIDxmsJ5Qv0k+KIz9kSPG9vvRUTBz5IcOknLsrDB/G
kR/cePnZrnh4J478kGHl5fkWs2/EkR8yyHTeTq+9Ekd+yOCUepO/72Ic+SHD
EbVxB6OzceSHDN0qqopzTsaRHzKsHrfIZ+vROPJDhqQfg8aNOBRHfnDv3y0p
stQrjvyQwcMpf7SPRxz5we0HYyo8TNziyA8Z3m9yjNRxiSM/ZMj1G1WQtJF6
ZMvw7UVQ8n476pHHrb9K26OmG6hHgQxjWhvJBq6mHsUy3P/keLdhGfUok2Hf
9DctkxZRjwoZauJHDzkzn3pUypDa9bX+1tnUo0qGHJ376ebTqEc1d78rp8xU
TKIeL7n18WvCySFa6lEjw6/QBVc6KqhHLbd/qUe6/hJRj3oZZvs4d2oYRz0a
ZLiz/sXyVyOpx0cZ4s+MtK0aQT2+cPtRQ0th5WDq0SjD2v6Dbz/tRz2+y/C3
XPPqRU/q8ZPb7zL7ZNZ3pR7NMiw9YL/ye0fq0UKOtLO/L+npUQ8dOSa4e/r3
b0U9dOU4eih7nOhPLPkhR1Pvk05zfsSSH3IsMA9bZP81lvyQY8Oqkhe+H2LJ
Dzl+aJ52elAXS37I0bbAt+z561jyQ47Wz2LV+tWx5IccHTvLNNrKWPJDjgGv
c0udy2LJDzlMExbqhhXGkh/c61WhaW9yYskPOfxmB/T7LyOW/JDD/7fuX6vk
WPJDDt6VNIfwuFjyQ47M59E2PyNjyQ85NnVK+Tjlfiz5IQffMuH3qdux5Icc
mqrjh96HxZIfcqycPzzIJDSW/JBDsNhcHBQcS35w72fWfWqL87HkhxxLHUzK
VgXEkh9y1J8sf57uH0t+yDF+T+QqgV8s+SFH45XHi8/7xJIfctirR6Z13k89
psihVASG7NlDPabL4TxvxNef7tRjphxdm6LCN7tSjzlyzJ+zqOLLZuphKsfA
8V9tNjtRjwXc/aw9uO6nLfVYyF1/h35pHhuoh4UcByUXD+qvoR5L5egeOOTO
2RXUY7kcQy+ekfGWUA9LOaqXGQxINaceq7n54Oe3bMU86rFODt0bfb//mkU9
NsjRIv1h3Zlp1MNGjkeXtgi1JtTDXo4pYSvzX4N6OMrh/n5v3BEV9XCWw6rf
lz8qGfXYLEf8wWif90Lq4SLHWvHXdUHjqIerHM9v3jy4aBT1cJPjyWidH93+
ox675AjZ1eZG/lDq4SHH7Z4lIX4DqYenHH0a91eb9aUeXtz9R2qWD+hJPbzl
SA4w6FvblXr4yDHOcmT3+52oxxE5zGyCpni1ox5+cmy5GhixRJd6HJfjWiCW
CFtSj5NyOJrdleg3x5Afcqg29p/87nsM+SFHh4EhXjlfY8gPOT7qu/y4/TGG
/JDjxt6E06ffxZAfcphMubVub20M+SHHsRDH5RtfxZAfcrx2luxc/TyG/OBe
by9MW1gZQ37IcWZSgGhOeQz5IYfaPShlWnEM+SFH4LGdLlPyY8gPORY/s50x
NTuG/JBDIQ9WzUyPIT/kSP26bPr85BjyQ473zyo2LouPIT/kuDne7J51dAz5
IUdkeedO2x/GkB9yDHk8ffvhezHkhxzfP0xtvhQeQ35w80022y82LIb8kMNm
wgXxk9AY8kOOJV321f68FEN+yBHbbWrogKAY8kOOOiOe88SzMeQHtx+dPzDF
9jT1qJBz58+gYaf8qUelHKu+J+um+VGPKjkqDkx69/0Q9ajm9qtSx5Ix3tTj
pRyj5YFxa/dRjxo57jj1vXrBg3rUyjH9Enyr3KlHvRy/Fq51HrSdejTIsW7z
87mrt1KPj3J4mXT475oz9fjCzS9HfP3iQD0a5TD+/eQ+bKnHdzmkM5R2vhuo
x0+ub7+YHi/XUI9mOXZ4JtyUWVKPFgp8/XFV4reMeugoUDq+4vo7C+qhq4Dr
jrsdZ5hTj7YK7B94bmHYPOrRXoHEj3+9u8yhHh0VKNYfH7J1BvXorMCgmsxL
1VOoR1cFDov09s+eRD0MFFjVdu2sWFCPXgroRc7+wlNTjz4K1H8VulyWU4/+
CkwN2/t4oIR6DFRAd9Cd3gEC6jFEgQMlY/m9x1GPYQocu2A/9PQo6mGogMGp
mrr+RtTDSIF2fTsdCB5OPUYpsCjD4tfoIdRjrAI3fEzwaAD14HGvH5puPrUv
9RAqMEbySvm4J/UQK7BGcOSDfXfqIePGzzbDoU0X6qFQoEenblEXOlIPtQJv
t73NU7ejHlAgYEFB2FNd6jFBgSvbZs7dpUM9TBSY9bfq4Yi/0eSHAs4i/dc5
v6LJDwV8z68scvkeTX5w79e8zMOwMZr8UOAjjnws/RRNfigw2de9v3dDNPmh
gL/Jg9aojyY/uPF5n3Ll+5to8kOBzxNlre+9iiY/FLgvPdt7Y3U0+aFAwqu9
LwVV0eSHAjv8d61uehxNfiigTRh6MrosmvxQYFqHvzs8i6PJDwXujb/W3bQg
mvxQwGFppMWg3GjyQwHpjtRZHzOjyQ8Fjrxd15CUFk1+KBDTXawISI4mPxRI
OZI1zjkhmvxQYH2v1JzZsdHkhwL99id0GxMVTX4o0P3FkuZOD6PJDwXkU0Q+
n+5Fkx8KCH7WxZTdjiY/FFi2bIhf/E3q4aVAxadtrcOuUw9vbj6an+oZEEo9
fBToM2VIqncI9TiiQKszkV3dL1IPPwVOTurw3fk89TjOvT43aqttIPU4yX3e
C+cj609Tj9MKXJc9U689QT0CFfh0OXT32mPU45wCypM7LDb4Uo8gBa7t10u2
O0Q9ghXYq/8rbrM39bisAPJazdzlRT1CuevZU7Tu0F7qcZ37d2O/zmd3U4+b
Ctz5e2TiLXfqEa5A4cGXOsnbqcddBWyPZs144kI9Irj51edP/8bN1OOhAr1E
gs1dnalHJDdeLQbP5zlSjxgF1oXuijC1ox7xCgxdoX9mszX1SOT2A8u9OoHr
qUcKN/+/nKtLXkM90hRotuw376Ml9chU4PufB9KBK6hHNnd9Q0UBs5dSjzwF
XhvNddltQT0KFAjbmJN/35x6FCtQt8r+YsN86lHGza/lTfVGptSjghvPbOOw
tbOpR6UC4d1yqy/NoB5VCkhOXj1YM5V6VCtwMHZP6MjJ1OOlAkV1w6VOE6lH
jQKtt5tLIkE9ahXQz3xxSVdDPeoVaDHWf/d8JfVo4ObnN3lWsIx6fOTWj8O5
XU1i6vGFm+8VvhdmCKlHowKW9s+Ng3nU4zs3v1Yu69c8hnr85NZnabmzxSjq
0czNn3fDBQ+NqEcLJXbcMzDrY0g9dJTc/rfjyY5h1ENXicplvOQXg6lHWyXW
D26rP2Mg9WivRNyCsgcR/ahHRyXapbrED+1DPTor0XZcsuHRntSjqxIz5Mfe
tjKgHgZK2O6Ib+vSlXr0UkLl9t+uBn3q0UeJ5rBLpus7Uo/+SpzY0GP7i3bU
Y6ASud8W/lrRlnoMUWK3z4yCZ62pxzDu+sfn/7LUoR6GSvj3S9tW8zeK/FBi
hG636XbNUeSHEroFx2yafkaRH0rUSXlPd3+PIj+U+FuWdbZzUxT5ocR/oplh
579EkR9KyO+ebCv4FEV+KKE+738ztSGK/FDi9vCxF5a9iyI/lEgxnf6k6W0U
+aHE+R7Fy4++iSI/lDijvW/Mex1Ffijh616pyH8RRX4o0W2l0G/j8yjyQ4kH
c0JH9aqKIj+UWHzCuF3skyjyQ4m1FpeN1ldEkR/c7wfoH+hWFkV+cL8vmm8c
XxxFfijR/vlaPcfCKPJDCbvR8hFD86PIDyVEe+LdS3OiyA8lPo342P1QVhT5
oUTsmJiXJhlR5IcS+70HvG+RFkV+KLFER29cbDL12MCND29TqFsi9bBRIspz
8SJtPPWwV+KuyT11q1jq4aiE8f7tCzOiqIezEvOk1y/5PaIem7n376wdvvQB
9XBRIuKssMQognq4KmGDffe/3aEebko4jRCnpYdTj11K/JimbRN4k3p4KJG8
7dJGpzDq4anEttlrO0y7Rj28lPg+dk/e0FDq4a1E+OwWsX9CqIePEl/CnpVU
BlOPI0qYGozoGRNEPfy4+danxO38eepxXIms/o0d9p6lHieVmGRyMM76DPU4
rcT4vedOzj9NPQKVCDkqOaY5ST3OKRH8ccntUf7UI0jJ/T3f61PfY9QjWImf
OzaZdvSjHpeV8PLeUfD3MPUIVaLwktKx0Yd6XFdC77/Y0e+9qcdNJYrHdW3z
Zj/1CFci+sKEXy/2UY+7SuwZYNmhei/1iODev8MOcbUH9XioxDC/YJeXu6hH
pBL6/rVFb9ypR4wSCTFLJzfsoB7xSpQ6dstrcqUeiVy/wv52LbdRjxQlDiQf
GaS/lXqkKeFZs/N1/83UI1OJdcd1Ysc4U49sbj+qGRMKJ+qRp0Terd7BZg7U
o0CJjTsf37C1ox7F3Po/ezDN04Z6lCnR2MnkwwUr6lGhxDvvwcNj11OPSiVa
HpCtfbqWelQpAVHo7T+rqUc1t74cD+oNXUU9XnLXW/pnw5SV1KNGCZ2Hgwrt
l1OPWm6/7Ntx4qml1KNeiXsPX0QmLaYeDdz+qZMk+7SIenxUwqRvTtTghdTj
ixIryoZMnGdGPRqVKEl8keM5n3p85+ZHb8GSKFPq8VOJqcmCus9zqEezEo5r
9VxHz6YeLVQYNb2s3YaZ1ENHhd+OyadCplMPXRUSvRpHvJ5KPdqqMK7eN9xw
CvVor4LkcozU2oR6dFRhl1Nw5K2J1KOzCtV3rGXfxlOPripk71CFA9TDQIXU
QxOG+GioRy8Vns654l2hoh59VBhY7l9vpKQe/VVoXyOf6CqnHgNV0H8Z55sj
pR5DuOuvXlA0VEI9hqngfs6wvauIehiq4L9jtahIwPxQoeN+helYPvNDhSbn
JysOjmN+qDA8YMuKujHMDxWCf6rmzBjN/FBBpFw59uZI5ocKmZe7/e5mzPxQ
ofUYrwfb/mN+qHDV8tOKFyOYHyoY7fD8OnM480OF7gtdNj0ayvxQIdDhb9V/
Q5gfKvR8PVd4ahDzQwUnl2DH9gOZHypEHxx7wr0/80OFi0NGBn/ty/xQ4X1l
7gnbPswPFXRbmDvW9GJ+cO9n+2Psqp7MDxWWXPxS8MyA+aFC5/idi1Z0Z36o
sHN3RcLzrswPFdK06k5rujA/VAj/+Eb+Vp/5oQLfsNcUx07MDxV+dGon+tGB
+aHCB8fff/e0Z36oEHmHd61LO+aHCiYFr/nn2zI/VJi6ZumJcW2YH9z8Ciwp
TWjN/FDhzqRjn81aMT9U0MSW1da3ZH6oENCq5uGeFswPFVZfbrlqwN9I8kMF
Xp79y4fNkeSHCn3VG1XmvyPJD+7zTUxtG39Gkh8quBSabjzxI5L8UMF7TeQs
+fdI8kOFDl0Km582RZIfKsS7Pd+9tzGS/ODmU92YitFfI8kPFTCiVauyz5Hk
hwpn/a7+8fgUSX6oYD/cJov3MZL8UCF3zdENzxsiyQ8VltlYl/i9jyQ/VCis
1nQ1eRdJfqiwT2dpv591keSHCm1O6X8JfxtJfqhw4XfwSavaSPKDWx99rPWG
v4kkP1Tw2XBr0vPXkeQHN18+JM449yqS/FBh5cSv/Ze/jCQ/uPH0OvZg0ItI
8kOFA9af+r58Hkl+qPDKeMXk0GeR5IcKeofHyh2qqEe8Cufrb3+WPqUeiSqk
D1Vt1KmkHikqXD83+EHuY+qRxs1Xs7vxgRXUI5Ob/ylTD9uWU49sFdr+Eg/S
lFGPPBV2eOVv7FpKPQpUWOFlv7+mmHoUqzDr/LoVMUXUo4xb3787f/MvpB4V
KvwyTZztWEA9KlX4XlmydmY+9aji1v+KYOXIPOpRrYJq2N68drnU46UK35oK
BtdnU48aFYrGvRmbm0U9alXoFjrwx51M6lHP7ZexRe6nM6hHgwpPFq6K251O
PT5y8+GxYaRNGvX4osJIobv9wlTq0ahCRF7Kk0kp1OO7CoMvLmkpSqYeP7n9
buC5quFJ1KNZhdPKdxt7JVKPFmoMcgqJ6ZBAPXTUuPXQOLZlPPXQVSPGp8L5
Ryz1aKvGwtoeVZ9jqEd7NRIn4/f7aOrRUY1ewZE5dVHUo7Mar7a+MX0bST26
qpEZa7z/7SPqYaDGgI+vHOofUo9eauzVcdP78IB69FHjlLW56df71KO/Gl59
S6f9iqAeA9W4s9vyU6sI6jFEDVOf5VP071GPYWp0CxbO6HuXehhy93Ntyu//
7lAPIzWKW+kslt6mHqPUkHtnrp4aTj3GqpF7vF2fJbeoB0+NPo3/bXO4ST2E
atQ2Hd7jeYN6iNX4uiJUejaMesi463WoOn7/OvVQcONddSag4Br1UKth8HTG
1Iar1ANqqHouPtvxKvWYoIbfdcHp0aHUw0SNcskE5ewr1GOKGiYZjR5Ol6nH
dDWG10c6nAihHjPVcD/zt0XMJeoxR42EOQLJ62DqYarG+i8J+p2DqccCNc69
GeCtuEg9FqrxSef+lfVB1MNCjQbfn+tOXKAeS9UoMF2alnqeeixXY4zrzPTv
56iHpRrH7qisRp+jHqvV0PY6f9XyLPVYp0actGb/qUDqsYH7/J6ebQrOUA8b
NboafxjS4Qz1sOdeNz/1eHIA9XBUI+v713F7T1MPZzVSHm8bknSKemxWo4s8
8GarU9TDRQ1+QkGpyUnq4arGYj/f0wdOUA83rq9sTlOuP/NDDZ17e9/18Gd+
qLHcOXT78uPMDzXK5guCQ48xP9Qwvhiw6utR5ocaOX0WPxp/lPmhRuirt5d9
/ZgfakQGJI2s9mV+qJE33nKS0Jf5ocbIWeov+44wP9SQnS2UVB5mfqiBnYH6
wsPMD+5+b/R0PXiI+aFG+MwYl9c+zA9uPXzs2H68D/NDjaTjHmPOHWR+qBEY
fObFb2/mhxqbPpYYLfNmfnC9H936G3uA+aHGmdAr64YeYH5w6yVPtcxrP/ND
jdFhDS/eezE/uPk0TP3NzIv5oYbnvtDTcfuYH2rwfG5njNzH/ODGz6xi30lP
5ocau2yD8nU9mR9qWCUcvLx5L/OD259u9NV7s4f5wc3/j/lfLfYwP7j5eYdv
m+vB/FBjz654u0kezA81hs5t+SNqN/ODW9/bXTqJdzM/1AhOvnbt1i7mB7ef
zR2QP2oX80ONcWFmbld3Mj+4vmkVt412Mj+49f9jnN1Vd+aHGsd/Vt0c5c78
UMO7zm7LLTfmhxprZqxJErkxP7j522q6f9QO5ocalkuu1E/cwfzgxqeFbmrO
duYHt15bvhtmsZ35oUZAwevWNa7MDzUeTtyxYZMr80MNt8Py2a1dmR/cfjMt
NMJ/G/ODGz+H+eeMtjE/NNC3SG0b48L80KAp0efTPBfmhwatMwRL6rYyPzS4
/2bSpD1bmR8ahPyaEzZgK/NDA+346qOPtjA/NNi7YN838y3MDw0SeTkVjZuZ
HxrM4U2Sn9jM/NBgekfXHrLNzA8N5lU22z3ZxPzQYFrPFRN2bWJ+aNDx8Jij
hpuYHxoIN/9YmuvM/NAgd/H8i1udmR8aDB+VbTnUmfmhgcO4xoDcjcwPDc50
Wjlrx0bmhwZt08+5jNrI/ODuL2Zi/0on5ocG8VeqpYedmB8a3DvbIWu8E/ND
gztdzEqaHJkfGuzMMTW/4cj80CD7l/+stY7MDw2+D7gfOdCR+cFdf5cpZysc
mB/c/Xeo+urvwPzQYO65LgnzHZgfGuy4t6lldwfmhwalfhciiuyZHxqcLhr5
1N+e+aFBo8O1rRb2zA/u8yLu7x1oz/zQwGPmm1av7ZgfGlwRFn8Ns2N+aFCQ
2GPhFjvmhwYLrk4aOd6O+cHNn4Yfdp3smB8a/G7IHfLElvmhwQrLZSbXbJkf
GvQ31Za72jI/NLg7uPPjmbbMDw2+7V8/fbAt80OD4lMvjRptmB8adI0YuDnL
hvmhQa9T98YG2zA/uD6m48122DA/NHgx2bLW3Ib5oYE3//YbgQ3zg5uPg3Pn
dbFhfmig2mJm/MGa+aHBo7pX1nnWzA8Nhh7o2+u2NfNDg0vhx8cct2Z+aNDC
4PMNF2vmB9fvUcHJ5dbMDw3yfhTWmVgzPzQ4t9v/8lhr5ocGR+Y8yuxtzfzQ
oPZelXlra+aHBmPMLk//ZMX80ODNiNshz6yYHxrY219Yn2fF/NAgLK2Hb7wV
80ODd/3uDrxrxfzQIPBy3+5XrJgfGvT72mAbaMX80MC9unDUMSvmhwZLA63m
HLRifmhw4qJ52V4r5ocGgxLVSTutmB8apPdO6rbDivmhQTuDgynbrJgfGmQ4
Kp64WDE/uPtTbpn/v9f/+cF9Xu7LMdutmB/ceBYbWbtbMT+49WxS33aPFfND
A4lVQZsDVswPbj0V717na8X80OCnVbDhaSvmhwbiJU8nB1sxPzRwMSxLvWnF
/NDg4knZ5Sgr5oeG8+Lqqwwr5ge3P/Qv2l3BelRpsHnaMrc61qNag1GzPpX+
Zj1eauDrLDvcxZr5ocH2BZUXR1gzP7j5VrTPQGXN/NDgyeAXL+ZbMz80aPng
VCc7a+aHBteXmh33smZ+cPvxsKQtwdbMDw34Gw7di7dmfnB9ClfMembN/NDA
dH4N/lozP7jxN8o5PJitjxZazC6Ll0xk60NHi7l8e9l6G+aHFufnehzzsWF+
aDHl9LUpd22YH1okPjy+4IkN80OLzJCGR61tmR9ajLiwbus4W+aHFlt5132W
2DI/tOhqZPNjvy3zg3u/C2YxD2yZH1qE/O5T/saW+aFF4+v10/qw/WqgFhWz
P3SZyfarIVrInVaO3cX2q2FaHMy1CYqwY35oETou0eqdHfNDi9OXDLyG2zM/
tLDZa/BjmT3zQ4u/ts5xp+yZH1o8nfCyotie+aFFG37Pqd0cmB9aJIXGtjN1
YH5o4Wp5ZKCfA/NDi12LlPsKHZgfWrzN34we/++HFsvnf55p8f9+aPH+xprr
5xyZH9znf9m15LUj84N7P7dfS8c4MT+00Kvdf2uLE/NDi0U9quYlODE/tHg8
Knxyp43MD673iXveizcyP7S41ipo4NWNzA8tyteN0vmxkfnBzYemduLpzswP
LezGfLkf6Mz80GJMxlmvj87MDy0GZMVfNtnE/NAiaGt3g8BNzA8tepvPyvuy
ifmhxW2eYfnMzcwPLcYbmI+9spn5oUXPuf4FOluYH1rkbQ5MWLGF+aHFOIvh
f2K2MD+4+dK5Zt//zjf//NAi/FPAEvetzA8t/E/+3v58K/NDi4WVyW8mujA/
tPj55Ma5UHa+8tAi7IvTBf1tzA8tAhKy3m3exvzQIn34lj1V25gfWrxWjV4z
1ZX5oYWh9dXDd12ZH1r0mXVVZ/B25ocW7qlv4g5tZ35oMejb4NTf25kfWlzW
du1ht4P5ocVmbA6r2sH80MKtop2PqRvzg3v/kT53U9yYH1pU+z4aqmTn3WAt
9l2fU3HbnfmhxVXzjmXGO5kfWty5caNf8E7mBzc/2n++PGAX80OLHm1OuZze
xfzQIm3Lct+eu5kfWsQ5tW44vpv5oUXL6dP8DDyYH1rY+77b5u/B/NAisPvN
K732MD+4z382q++ZPcwPLaDxKRi0l/nBzZ/7xjkh///3hxYjO7zpOMaT+aHF
Eo2nb4Qn80MLy0MpC7X7mB9anN1otSpzH/ODmy+XBOHmXswPLW72eolXXswP
Lab+VBk472d+aGH2UGdkqwPMDy0sfjTtPn6A+aHFhQuV/f7zZn5w6yFny7dI
b+aHFhMq9hvMPcj84Nb34tKNNezvwRotvgwd1s3dh/mhxRm18HPPQ8wPLZ58
yux2+xDzQwuPhJvOMw8zP7TQtQo2eHuY+aHF4md2jf/7e/afH1qUmhX1MPRl
fmjRVnZ6c6ov80OLo6M8DTb4MT+00O+y7HP7o8wPoPpPjf6to3Q/LYGBM95a
LTjGPAFW7h7Z6tcxur9WQOh6p8cX2d/vuoC8ee+HGf50v22Ara6jJzT5M2+A
pLnjCoNO0P3rAYtGmp2ffZL5AxjXrb36+ySNRwcg9rrxx+unmEeAQdIG56Wn
aXz0ufePrhfoBzCfgDVLt49NYP+f0YX79/nnazefYV4B9Y9elY8MpPHrDkh7
m3pVBzK/gLHLPziePkvj2QNQrT/gP+8c8wwQTn77teN5Gt/ewH8mFYfTzzPf
gLmvh632vEDj3Rd4U3XMaWIQ8w7QHfL1kc5FGv8BwN6Czqqki8w/4MnMO9/2
BlOPwUBLwyvvplxiHgLTDSP7dgyhHkOBKbMe7C4IYT4Cl/Oth5y6TD1GAN37
B/1YcYV5CfQoMGxvHEo9/gM+pqbP+xLK/AQ82y8oir1KPUYCgir/gwevMU+B
u4+WbLe4Tj1GAy2mO180CmO+Ajynay1+hFGPccDiyXn+mTeYt8DGHuGWZ29S
Dz4wbkW/NU63mL/ceJU/C5wcTj1EgLNtdocBt5nHQBdZePjX29RDCuDw4oM5
d5jPwLXGgDNX7lIPOfDbaHy1xz3mNZDbc8DSFRHUQwV4VP/poL7P/AYMn93/
2O8B9dAA5qd7tP/9gHkODM6pX/j0IfUYz60X6/aP4x4x34HRJyb4BkdSj4nc
9YSsdd0fxbwHmoeanLKPph6TgaDMO2/NYpj/QMHBXfaaWOoxFVi/f5ehURw7
DwDxBp5du8dTjxnA+Qcrx/2NZ+cDbnxG1ux8l0A9ZnPzZWGtzpNEdl4Aji1V
PMxMoh5zwf19dOt8VDI7PwCtlvd7dCOFeswHfh0ybR2Uys4TgE3ziN3+adTD
DBAl2o47mM7OF8CpYT/1PTKoxyJgSMDFQa6Z7LwB7MlTWDpnUY/FwO5zJ4vs
stn5g7v/boe3WOVQj2XA3w1fpq3LZecRwFT/7Kw1edRjJXDjwsrdq/PZ+QTY
3tD99eoC6rEKONTk47K2kJ1XuPlaG6TcUEQ91nL3P9R4rG0xO78AC0U/5jiV
UI/1XK+ntRe2lrLzDDBfP2/wzjLqYQ0seeWR51XOzjdcn5tPwvwqqIctEFMf
/jDwMTvvcJ8/7fHn0CfUwwHwDR635H4lO/8A99oe+JT8lHo4AaXhsRHFVew8
BFi1u3rl9TPqsYkbr2uD0749Z+cjbj9Y9qd7hxfUYyu3f/bqd3jQS3ZeAjL/
zhGLX1GPbYCX1ZZ2M1+z8xPgVra+/Zoa6rGDe/1ns9TtDTtPAVG3ux09WUs9
3IFZ7Xf1vvuWna+AbdrBWXl11GM3sC4y5+r7enbe4uZnt9X3Or6nHnuAMR2i
6kY3sPMX0O1U+MzZH6jHPuBs+cDHjh/ZeQzo17f66PFP1GM/9/tlhVsefWbn
M+DOgzzPZ1+ox0FufvjejWvTyM5rwKg1i4ePa6Ieh7n1annh7qJv7PwGeL+0
tNvznXr4As+dt5ve+sHOc4BTWsaKyp/U4xh3vfHGp9r/Zuc77v5sXX7Km6mH
P9CrzbF91n/YeY+7/kZzVeBf6nEKGJ8d1C+vBXv+BUiZbjq8lQ59HxsAvFwy
0VzWij0Pw82vnua37VvT97NnOW9i14sv67LnY7j3SzB/UdWGvj+/wO1Pj1o+
7K3HnpcB2tlPuT+/HX2ffhFondfm6ZH27PkZztMfA0fndKDv10OAGWKH4A7s
++nLwInG0gkz9On79ivcei4Xt/fpzJ6vARRXbH7kdKHv368B2WaLunTtxp63
Afq2qpxt1p2+jw/j1sf30nsBBuz5G+DLNeMJ1T3o+/lbnI8P7zUZ9WLP4wC3
6hYVOvWm7+tvA13F34qj+rDnc4AjEY5/2vSj7+/vceNx7/Ls+f3Z8zqcR8Gu
KRcG0Pf5DzgfB+Wu+jCQPb8DHH/vYagdTD0eAVV/XLv4DmHP8wARtqcGvxhK
PaK5+eIaYy4ezp7v4ea7f/adAyOoRyxQND9U9MyQPe8DpG0WVoqNqEcCtz+9
mnv1kDF7/ge4feflmZqR1CMJqOuXdxej2fNAXC/Ppo9nxlCPVCBru3r+97Hs
+SCg8b7XYzMe9UgH9Hs+2nePz54XAlYFRSw0EFKPLM7bA5azNovY80Pc+jAO
Wl8mph65gLKlxWWFlD1PBPhF27U7L6Me+dz+OCbZt7WCPV8EHJ07XmWjpB5F
3P42JbNDkYo9b8Tt38sn/VVqqEcJd57S8+95WcueP+Lm0/Mg067jqUc5t99d
mxvuNoE9j8Tth3O9BPUTqcdjzqOaUeUWJuz5JO7nQ4YHZUymHk+BgA8LDymm
sueVAO3ssMCwadTjOfDTSS9v0Az2/BK3vwnmDz/Onv95AYQdcQ5sN5s9zwQM
uDVXumsO9XjN7QdVBV+/zWXPNwF6R6uK/6+nO4/K6fv+AF5IkbEMZWogQ6MM
DST7PnckMpZkSEgihaQilKmIRKIiJEJKSiQqonkUEiKpTwqlREjhe35r7fP7
00pPz72vc84977XuPnvzQvRoIPtJp5WVnxbR953I/m+YeZeTDXp8AtgWYcvW
2tL3n8j68e1cvIMdejQB9F3x27R6KX0fiuw3pyyoX7EMPVrIeO8MSqleTt+P
IvvH5aGXV61Ej68ALePm361zoO9Lkf3vwutNzo7o8R1A/fdRWfNq+v4UwCuH
92kea9HjJ9leNQUv7HSi71OR8Wro12e/M3p0APR8fa6hrwt9vwrgZ/7zuvAN
6NFF5lensryOK33fisyfMMOZyZvQ4y9AQd3Yc+BO379iIMPm3cgnm9FDngFX
f1nmqq30fSwG+mpP39PmgR7dGdBUS1l1wJO+n8XAcpfw1epe6NGTgbPwbP8N
b/q+FgOlzfPyuB3oocRATX3HhDc76ftbDCQ+So/ftgs9lBn4Lts/r98e+j4X
A5NnW6hc80OPfgxcqXnyndtL3+8iP59s+PP9PvQYwIB1KKj7HaDvezHwbft3
e40A9FBl4Ji3SfqDQPr+FwPNtt8sHA+jx2AGxrcPfdv9CH0fjIFw++NnrxxF
DzUGHibP2TnnGH0/jAGLuaY+bSHoMYyBW1GWpyJO0PfFGHg8ff5T5iR6jGSg
pXapwecw+v4YAyFbZ10JO40emgxkN/cBJoK+T8bAsp0nfjZHooc2A3lO+SVn
ztL3yxjoMzzq0exz6KHDQIL+v4rf5+n7Zgycm/dWMT4aPcYxYLx8rN3KGPr+
GQM9rQtyB15GD10GfrO3F+XG0vfRGBjq9+rvzqvooc/APmed/Elx9P00Bjbv
DUz8dB09jBhQ9m1LiUmg76sxsFF70csViehhTH5/XaS6ehJ9f42BAcvvelck
o8cUBgLNo9pPpND32cjn2ZmHLLiDHqYMLJq8Sxp4l77fxkCMy9JRT9PQw5yB
u/czB568T993YyCtzzntJRnoYcGAzurG+cMf0PffyP2sCz5b8xA9LBm4WLVX
4coj+j4cA//dvh3klo0eDAMVcupGprn0/TgG8l3PtcjlowdLPIpNS4oK6Pty
DLxWqcw7XYQeAgPSErd3a0vo+3MMmJe3qE4uQw+JAavXc526ldP36Rgoad7x
7OlT9LBi4NpVl5WXntP368j4KOjT0+sFelgzUG20pHD2S/q+HQNRb6df13iN
HvMZWNeecLW9ir5/x4Dd/QuPit+ixyIGKk8qdlx6R9/HY2Cn0gur3e/Rw4YB
+cx/9+zq6Pt5DFju9ham1KOHHQP9Jk/5MqCBvq/HgNAwNvlLI3rYk/mby50o
+UTf32OgeOTe4AT6PvsKBkbaP4sN/kLf52Mgq5dB1eZW9FhF5m/VPr3FbfT9
PgbkzhefNvuOHqsZ0OC6NEb9oO/7ke9fpZjd4xd6ODEw7NR/+5o66Pt/DGzI
CXCo6EQPZwYmVX2wffCHvg/IwAGXny5x/9BjA5nf2onhp+RpfRID0151r9vX
HesXXBm4v+eztFWB1isx0DB+eaGjItYzuDPgpTjHeWEvWr/EgLpbkganjPUN
WxhYW7b3m0lfWs/EQFHGnVrd/ljvsI2Bo5/ZZo2BtL6Jgeu6WqpDVLH+wYuB
F6784r6Dab0TA2seX7mpMBTrIXwYmOkwc/w/NVr/RMZLSPf7HcOwPsKXrA/5
n9e3j6D1UAycOtli3DYK6yV2E69LPYe0atL6KDI/cscPbtHG+gl/Bkwa5xq1
jKH1UgzMH+y2tnUs1lPsY+CLj39K23haP0Xuzyo/jR+6WF9xkIExU9Zc/q1P
66kYOO6rLcgZYf1LIFkvau/IKxrT+ioGNumpv+w3GT2CGJhnKSsYOpXWWzFg
oKFXoWWKHsHk+r8Wd+qb0/orBjx+aM4wn44eIQysOqYZIcyg9VgMmE7P6W8z
Ez1CGbh3Wil6LUPrsxjQc/xvjieLHmEMyLYuVA3gab0WeV5mz/keIaJHOPm5
W0lLwixav8XAtthShcdW6BHJQM7D2Sav5tJ6LjJ+jSz8W+ehRxQDCvuiPigt
pPVdDHx1cVmnvRg9LjDw9mak3AxbWu9Fnucy/dt2duhxkYzXcer7Pe1p/RcD
Tw4s3xS6HD0uMxB28evm5JW0HoyB3HfPgp+uQo8rZP3I+Jv7bTWtD2Ng6qtN
6kOc0COOrMdfRhw0d6b1Ygw8eqHYd6ULesST52Wg7o19G2n9GFkPh/q7xG1C
j0QGztxWnPnUndaTEY/ke4adW9AjiTyfd5wy09lG68sYqD11evn87eiRQsZn
4r1I3/+vNyPz+1BX27Ud6JHKgI+CvdNLX1p/xkCd9pOvinvQI42B23+WhZv5
03o0BlTKfttt2Ice6QyMa742OeoArU9jQKto3fjyAPTIZEC7w9C052Far0b2
J2PkVlkcQY8sBqYPeXnRI5jWr5H9ye2Uf9dD0OMxeV70PLm9/gStZ2NAd8I2
Rc0w9Mgl+6mli5KXnab1bQzYthl5hUegRz4Dn9cr2b44Q+vdGODnV1kPPoce
RQxcWHLF0eYCrX9j4ObsjcGnLqJHKZnvA8dWvLxE6+HI8+Dmi6kjrqDHE7K/
muV7c9U1Wh9HnqdqQ/jY6+jxjIzf7THfmhJovRwZX69Hp0+5iR4VDAx6cerc
rmRaP8eA/5CuyLwU9HjJwIh1i5JUUmk9HQO/4s6+X5mGHq8ZmNBQqRd/n9bX
kflophDyOwM93jIQ/WpMv9kPab0d2Q9omMZGPkKPGgZu+FrYNWXT+jvy/Ng9
dczMPPSoJfvBYu3eoQW0Ho+sL4YKvRuL0KOerE/73o62LKX1eQzY58UvCXuC
Hg0MtKpsu9z8lNbrEZ+IKX3FCvT4xIDftZbg6Epav8fAm4RY3T+v0KOJzAf9
ZTVL39B6PgZ65fa7mVqNHi0MPDB9HDHkPa3vI8//pTuittehx1cG1EaZ3K+s
p/V+5Puf/NVm3oge38l+78NjLuoTrf8j92dJ5E35ZvT4SZ5Ps3abOLfQekCy
fptsfVHyFT06yPWmeIdM/U7rA8n+fdvJted+oEcXA45s/kKlDlovSNZXxaHL
PDrR4y95nj3at+vdH1o/KAODEwPvzZHD+m158u+ExwPud6P16DIYty7KX1cB
67m7y8BM92KfM4q0Pl0Gxv4VSX16Y313TxkE952+ZU8fWq8uA/cjL2Z/64f1
3koyCKq4brl+IK1fl4FuVeacalWs/1aWgVqcqqfNEFrPLoMLLjdSS9SwHryf
DPYsCx0kDqf17TJ4W5UblEXrwwfIgHGcO3KGJq13J3/PV68gTRvrxVVl8PGl
0zFTHVr/LoOy6fKb74zD+vHBMmja322jiS6th5eB1g03v1R9rCdXk4Fv0eyb
5ka0Pl4GE5TP/k43xvryYTLYdNvZgZlC6+VlcEb/VnWuCdabj5RBv+Z93nPN
af28DEYcfadfMR3rzzVl0D+jqHOFJa2nl8FI0bq+AdBDWwYr+2/6uJWl9fUy
yFE1VPrHo4eODFRdTzNHJFpvL4PnsxLDhlmhxzgZLPi1s0fcXFp/T+7Pm+7B
0+ajhy7x9Jw7qXghrceXwWl7h68rbdBDXwYJllDUtoTW58ugo+nHgwB79DAi
nzf7cNnIFbReXwY/beR/pzigh7EM5oxbM3Pualq/LwPl1jvnP6xFjynkeju7
D/d3pvX8xCd+QdKIDehhKoPcvVdWp9HzFsxk8Eu1r9ESd/Qwl0HMgMNDfmyh
9f4y4GRj1U9tQw8LGZwI+mhi6kXr/2Xg0Vjl/soHPSxl8H2TQravLz0PgIyn
2W6TtfagByODqOxRmbn+9HwAGSybobF20370YGVQYeCtMziAnhcggzXjJ3XL
PIQeggwWvbT57XwEPUQZ/Cff1Ff1GHpIMpi294/Fg+PoMVsGS+eFBrieRA8r
Ml687zQPO40ec8h8HbPZvTACPaxl0BVa0GfnWfSYJ4M0zeIc/fPoMV8Gcy38
I99Fo8cCGczb0nY49BJ6LJLB39UTTktX0GOxDKaXGD34ew09bGSwe3//7nfi
0WOJDJ54Pl3tlogedjLIjt1bPS4ZPZbKwG2q7vbaFPSwl8EKu2cTzqWix3IZ
HF8Z2GF/Dz1WyMAzcVG9WgZ6rJTBq8KZzZUP0GOVDBqkJQPDH6GHowxGvb60
YGkOeqyWgZU4+cbwfPRYQ9aLLX3HvStEDycZ9F5omR5Tgh7rZLD195NNLk/Q
w5nM35NPpk98hh7rZfDaURr7qwI9NsggNZ01yHqJHhvJeB1aOj+oCj1cZWDS
2RZiW40ebjIwV85s1n6PHu4ycJCf7txahx6bZfAu0fNP5gf02CKDerkdN4M/
ooeHDI78WOTn0IQe28j4iuu/ybgFPTzJeJ+Xtr1HG3p4ySDZcEXUy+/o4S2D
kGuK7xN+ooePDE6Z5zD7f6PHDhnUul98sOwPeviS8dB+3X6KHD3Ph/gd/qLS
rzueT7RbBv6KXo2NCvR8HxlsWb6wKlsJzyvyl0FByNHP0cr0vB8ZJD2equ7X
D88v2kfGu57dWoeB9PwfGVwb2q1k5iA8z+ggGU9NsEhrKD0PiPx8vPbP7sPw
fKNAGXQ63LrbMIKeDySDbjO7hRdr4HlHQTJwOjQiLFmbnhckg4nDBtyM0MHz
j4LJelL3qdF/PD0/SAYKrfdmbtTD85BCZPDBITjFxpCeJySDZxs9RMYYz0cK
Jde7xvuXwRR6vpAMLiZczxtuiuclhcnAL3/47d7T6HlDMlgyq/Lhbws8Pymc
rB9vmj59nonnQUWQ5w2/cXK1DM9TipTBHwfHyHIez4c6S55/I6o1ciX0iCLj
b3/r4/tW6HFOBoZ3rxxMtkaPCzJob1ZZH7cAPaLJ53kw62MWo8dFsl4kygKi
lqBHDBmPw8fmhNujx2Wy3lh1aoWtQI9Yst42lkedWIUeV8j9TEkzO74GPa6S
9Wb/o7aQdegRJwPHWV1Fx13Q4zpZ/3p6ZYe6okc8uf+Vsjen3NHjBvm8VnfV
M1vRI5H8PLzfhgue6HGT+Bsb1cR6o0eSDFyMaz1v7ESPW8Rbx0wvdTd6pMgg
LImRy/JHj9syOBbSv71oP3qkEp/Q5F4vA9DjLtnfXJxuWX8YPdJkUHrv/olv
R9HjngyENlax+3H0SCfz1aP+jOpJ9MiQwVr/pPk6p9EjUwaDPdJ0zCLR4yHx
S+03fE4UemSR9eL5o4mOF9DjkQx6rm1Y5xWDHo9lMFU9OCM4Fj1yyPpzP3/K
lWvokSsDb91rxQ/j0SNPBjVLmQNVieiRT/ZTNjErfyajR6EMbsx4bzfoDnoU
yaC7Vd9tk9LQo5g87wrNby5IR49Ssl5q+fTd+gA9ymRQkv82KPQRejwh42fB
Dr07OehRLoMBjo5Nr/LR45kM5G5fLv1bhB7PyfVr2D8dU4YeFTKIPnT8p9VT
9KiUwcOvKy23VaDHS/Jv14rYqJfo8er/fJWM86vQ4zVZj5b3fvutGj3ekPVt
fUucZi16vJXB5juFkdb16FEtg/P5ifG7GtGjRgYnTZNrEj6jx3sZXE2qN3n3
BT1qyf6rc0XiwDb0qCPzv9lwNt+OHvUyKPdxVdzxCz0+kPX2km5DYid6NJD1
49Cujx/+okcj+fv2Pv00uuH5i5/I/VwxydZOgZ5fSPa7rekPTyjheYxNxHuf
gXWpMj3PkIyX6PC/vfvj+YwtZP9Sr/JUUqHnG5Lx3SMpP2Awntf4lTzf8gJq
89ToeYcyCFWO1+g1As9v/E7W99xJflYa9PxDGXyTM+5xTBvPc/xJ7v/r+9ef
6dDzEMnzPrBxu/oEPN+xQwZei4udVunT8xHJenjO1/uqEZ732CWD+Kp+iV8n
0fMSZVB1KryXhQme//iXPK83GwUGmNPzE1mQH/lR97kFngcpz4Ln+qqvWkDP
U2ShaNKIt5tZPB+yOwtJW7KaHgr0fEUW9Ca+11SZjedF9mThWPBxn7Vz8fxL
RRb2PWr8kTofz49UYqF9yJ/wPovRozcLak3/Oaxegh7KLKxKvWOVZo8efVjY
2f3Q8oEr0aMfC/M2bz2xwRE9+rPwPflQc/Za9BhAvl9Y/SZNen7mQBZ+/jyr
umsjeqiyYF+aW/3aDT0GsRCivaPMfCt6DGZho2ppfYQnegxloeL5K61Ob/RQ
Y6E4MWXfCl/0UGdhWbftyll70GMYC5Ezp6bp7EOPESzEtvQ6GnQQPUaycC5R
OaDtEHqMYuG88cIr9vR8UU0WHli0Nz8OQQ8tFnon9FlmeBI9tFnw9bj5JeI0
eoxm4W/Yr6s9z6CHDguORn8ObTuHHmPJ93N/cbwuGj3GsbA38uzDRZfRYzwL
Yu/1Q3KuoocuC9/0F4SaxqOHHgsXD2w2vZ6IHvosMPHV3TRvoYchCwFzU9rD
7qCHEfl93d4D+t5Dj4ks5A3rWHAgAz2MWeihFHn/70P0mMyCU5vCXJ9s9JjC
wsovNj3b89BjKguDdWIathShhykZH897fm0pRQ8zcr+sI7Xdn6KHOQtLO7f7
tlSgxzQWftvc+buZnk9rwYJyy5Zr396gxwwWQjc+9vWqQQ9LFgwPZHt31aEH
sNC397GovQ3owbDw9Y3F516f0UPGwtj2BscTX9CDZcF/ZZz8iDb04FlYbn6u
MLYdPQQy3u69TZ/UgR4iCx56+14+6EIPiYXP2573G0fP751NfG9Nyf0ij+cR
W7FgfcpdJbU7PV+ZBTeXE9/2KOD5xNYsjDkQ5zJLkZ63TMazVc421V54XvF8
FtzHtw6q7k3PX2bhyAmz2df64PnFi1iw6h0/yLMfPY+ZjKdhdtuYAXiesQ0L
N5bMdumnQs9nZsHcMeRblSqeb2zHwqQaU9W4wfS8ZnI9Adb53kPxvGN7FqoG
16pI6vT8ZjJfFsh9Gzoczz9ewcK7PqnrG0fQ85xZ2DN60La0UXge8ioWXHfq
DA7SpOc7k/neo8NqhTaej7yaha1pZ9UmjqHnPZO/HzVqZ/exeF6yE/n9h0c8
KsfR859ZsDNvl4+fgOcnOxNPvXVj/fXoedBk/jxqrrE1QI8N5H5NjTQ2MKLn
Q5P1JMdHrYcxeriSv58eGVY1iZ4XzcIhd+Vrt6aghzsLK2a8XnjEhJ4fzUJy
8OBQJzP02MLC/BdFLjOn0fOkWeh+XLlS3QI9trEQzte9/j6Dni9N7ud+R88n
M9HDi4XTH0/GxjP0vGkWTqodcTvEoocPGe8PbUrW8fT8afL3IuUecyJ6+JL7
vf7MvNGz6HnULBT+nOLRzQo9drNQOuqNQe0cej41C6Myz+95ZI0e/izMeBi8
PmY+Pa+arHfqdxv3L0SPfWQ9ydeVc15Mz69mIaKi/cYsW/Q4yELGwvHt+nb0
PGsynpaXPx1gjx6BLPRUk5Pal9HzrVnQv/N48esV6BHEwu7Neh0PHNDjCAtp
h4WpsY7oEUx+vnBMr6Nr0OMYC3M1nm/b5oQeISwELnTyXu6MHsfJ/FrSoMq7
oEcoC8NjXETDjehxkoWDKZ0qapvQI4wFv0EJ27u5o8dpFm7ZHN3avBk9wlm4
MCi+56ut6BFB7s9Ptck529AjkoXKG3U/k7ajx1kWZn0fbnPeGz2iWHgcVD77
6A70OMdCvWzQq52+6HGBhZFfv/3bsBs9osnzx8vvgb0felwk63VWwVCrvegR
Q8bD43dKFvvR4zJZj32fnjA4iB6xZP5/T7qtEYgeV8h8mxG8ReUwelxlgd/m
latwBD3iWCjL2JXScRQ9rpP1f1bS9C/H0COehbULtJfXHUePGyxEDX0/+FUo
eiSyMOHjn/VlYehxkzzvRhyyyT2NHknk8waGVmVEoMctsp+YpN95+wx6pLBw
/dvalBtR6HGbBaF8ruLV8+iRSubLwp/foqPR4y4LU3tt3XE2Bj3SWHgWXBp5
+jJ63GOhMWCkTegV9Egn8/2i+7Vj12h/CRYywypOH7mOHpnk56NXaR5OoP0m
WBg9RJMNTESPLBbuy8bKBSTR/hMsbAnYt+TgLfR4TOZPsTTr4G3aj4J4dwuo
OJiKHrlk/zN2XldAGu1PQfYn05MzDt1Hj3wWvizIUj+SQftVsPDK7+iAY7Tf
QxELPp/GXTyRRftXsGBzL7r01GP0KCXrhU6fU2dyaD8L8vzZ4P3rQh56PGGh
6+nP9tgC2t+C/P/EM8EJRejxjAWX5Z6PUkpovwsW0i1PHU8vQ48KFpxz+ndl
l9P+FyzUrP8mX/oMPV6yMOX6wpjKCtoPg4VeajNr3leix2sWznKFd5te0f4Y
5PlfpmDwqwo93pLrdew+o0c17ZfBwn/xzxsH1KBHDZnPrkETR9XS/hkshDmZ
D9L/Dz1qWVB0bg2d9oH20yD7lVmPEmc1okc9eV40P3Re+on21yDr+cy/912a
0KOB7DcmH4nf8YX222AhusDX/Egrenwiz2+l2tXn2mj/DTIf5UvHJ31Hjyay
f3myMCj7B+3HQZ4/EXsPv/yFHi0sXD3sPrb5N+3PwcL7Kj2Hbn/Q4ysLBqUF
U9T+0X4d5H7GL7tiKI/9YL6T8Vj47Q7fHfuptLNw5cClNSsUsD/MTxZaeL8E
T0Xsr/KL/L2dESeDe2G/mA4W/l3opn5VGfut/Cb7V/PSaY/6Yv+YLhZuPu33
+01/7Ifzh4UX3Sptfw3EfjJ/WTDaYL5g0CDsjyPHgU2y9HHiEOwvI8+BffBQ
DWs17JfTjYPCe3fbNg7DfjPdObjyx3Lt4RHYP0eBg41jMzyujcL+Mz056NFP
0CrQxH46ihy8PNXk+lEb+9EocZAZ/9i2tw721+nNQTe+ulpvHPanUeZg9cp5
CtYTsN9OHw76yesWbtbDfjX9yN+39Dc4aYD9d/pzYDFpvdFdI+xfM4CDuXJt
ZW+MsR/PQA7yXxj37zYF+9mocqDUPK15nAntX8VBxT7NDdZm6DGY/P369gOe
02g/Kw6snUohygI91DiIXpURmWNJ+1txUDbjRegXQI9hHCS76uursbTfFQdH
1z1bI+PRYyQHvW9UT9sk0v5XHEwrc0wKn4UemhyEOmzOy7ai/bA4aPkzctfX
ueihzUHwwt1PR82n/bE4UOl/OW/OQvTQ4cDvy+XlOxfTflkczLx98nicLXqM
40DN+MC613a0fxYHk8yDqnovQw9dDobcuNc6fQXtp8VBvM+42E0O6KHPgdmx
+s7zjrS/FgcOn5Xanq5BDyMONE9eDuy5jvbbIv7hZQ+mrUcPYw4sVc6cdt9A
+29xsE57xIDLrugxhYP07+smVLnRflzEK/NY3cAt6GHKwfr0OMtZHrQ/FweL
TYun+XuihzkHZ/covUzzov26OHBq8RjyzQc9LDjQ/6T9Q9+X9u/i4PGbCV7O
u9HDkoMFM6IiLvrRfl4cLAw6vqJ6L3owHJycN/zxsAO0vxfxGzGvcEkAerAc
pB1hPMIO0X5f5Pp5xcxnQeghcJDYnhKnEkz7f5HxvMjBfGEIekgc+GgO33Di
BO0HxoHB2D8Wz06ihxUHw82GJQ86TfuDcfBxUkCBbQR6WHMQ1GW3L+IM7RfG
gWz/pXdvotBjPrk/j3ZXa16g/cM48Ejr2uN0ET0WcdDsMTk77hLtJ8bBjp5m
11tj0cOGgxfBGlNNr9H+Yhz0nPLPcfd19LDjwG5sk3FuAu03Ru7/+c5L/W6i
hz0HfWpl95ck0/5jHGyfVrktOgU9VpDx/Lek/PMd2o+Mg1NBFk9N0tBjFQf/
Zptt33uf9ifjICThRUZpBnqs5qDcwODa8Ie0Xxn5+bwFZi6P0MOJg7fn7Tam
ZtP+ZRz0v20n65mHHs5kfTJ0zrApoP3MOMi7HfHmchF6bOBA6lK48KOE9jfj
4GJGlqL0BD1cOfDOrFWNfEr7nXFwo3h3dtNz9HAn4/fBdXWopP3PyP3w2qN6
8hV6bCHz423/5MYq2g+Ng7r/trbPqEaPbRxoHM58G1pD+6OR8f9UaeOnWvTw
4kC72DmKqaf90jhwOfZ1W0QDevhwwM1I//r1I+2fRv6+XLWqVRN6+HKwRHlT
1aUvtJ8aBz/O7JH+taLHbg5+/dRbZv+N9lcj49ctUPVOO3r4cxBgd32Lyi/a
b4183tDrnu6/0WMfBwOHnNMo6aL918j4zY901/uHHgfJ+p2Q6nRYnvbz5OC/
WcrdPnXH/ouBZP0zjOdm96T9PTlY+/2mwXUl7McYxEHqjIkZfZRpv08OBtyB
b259sT9jMAcTVTrKyvvT/p/k5wM2L5qqgv0aQzio3p6+K2IQ7QfKgfzQduu/
Q7B/YygHgwsn5q1Rp/1ByXzZevBDwXDs5xjGwfE/fRImjqL9Qsn661A1LFwT
+zuGk+flKaWJcqNp/1AOMuKuN63XwX6PkeT+JFTNfzqO9hMl60Fq4nILXez/
GMXB9GbLAVf0aX9RDp7suLBRxQj7QV7goD7ss9tuY9pvlDzPd5kO+zwZ+0Ne
5ID1ObPJzoT2H+Xgw2tDl1wz7Bd5may/XUp9p06n/Ug52CJjll6agR5XOKhV
a5k7CGh/Ug5G/Zjweb8MPeLIer60l/EPjvYrJetX0SWN9SJ6xHMw9K1q6utZ
tH8pGU8T3H7OnYMeiWR9sSmqybKm/Uw5aOzLepgsQI8ksv4qNd+4voj2NyXf
T+F9qJYteqRwIJSYaIfb0X6nHPSa1NO+/zL0SOXgfT/n6QEraP9TDsZIW3L/
OaBHGlm/iiw6vVfTfqhkvBx7/6ptLXqkk/Uk1Gv1JmfaH5Wst++HhDW6oEcm
B45BlVvWutJ+qRz4x5f/qnFDjywODruM1F25hfZP5UBsfarwxgM9HpP9g1fv
I/bbaT9VDr7PfJP+yhs9csn+5MSq8KU7aX9VDvZkJY56vQs98jn4M7523jI/
2m+Vg/sGA/Tf7kWPIg6yZyy85XCA9l8lz7snD+trA9CjlIMCp22P1x2m/Vg5
eBBwYM7nI+jxhINv+X38Nx+j/VnJ8zFH2/HHcfR4RtYLrZom35O0XysHY4+u
GNPjNHpUkPUq85bikQjav5XsF7Z3nhp0Fj1ekvVi99ynUedoP1cOWq89ShsX
jR6vyXyt8JibHEP7uxLfep+jM2LR4y35/fxmn4KrtN8rB5e2N6rYXkePGg5y
Wvfa1SXQ/q/k/sCL2VtuokctByk+nR//JdN+sGS/dlfZ5Nht9Kgnz1MtTSON
u7Q/LAd9/1tQkXgPPRo4mGV2bzyTQfvFkufVyq0Tnj1Aj08crLkYWun0iPaP
5aDSxnRyRzZ6NJHxXrHd4mge7SdL9p+BG79pFaJHCwdfqgztUotpf1myv5Be
b5hbhh5fyfNpfoDef+W03yxZn33nRe58jh7fOTjkOCdVtZL2nyXPpzOn98a/
Qo+fZL0rn93Fv6H9aDk4c3PPmJpq9Ojg4GHbvM4d72l/Wg5q7Cr8hvyHHl0c
nE6YcDv5A+1XSz4/e134vI/o8ZcD9Z2xus2faf9aHjrudHMN+oIe8jycdQ5b
rvuV9rPlYecB766Cb+jRnQcLlVyrDT9of1sektTCZyt3oEdPHl7HK3XEd9J+
tzzUfjZeMu8veijxMLrLwKlNjvZP50Gr79DRp7pjv2tlHkKWKB6f1pP2U+fB
eqR64jsl7H/dj4f119btOqBM+6vzoDa/d5deP+yHPYCHHLdRes8G0H7rPPRw
zei9UxX7Y6vycDpV/szoIbT/Og9uhQpvitWwX/ZgHmLH/leyfTjtx85D0JLU
zVqjsH+2Gvn9rxHZxZq0PzsPW07EFniPxn7aw3horfm5R2cs7ddOvt/Rqw1P
x2N/7ZE8jJj/TM5fj/Zv58Gh6USRkSH229Ykn2fQTXo3kfZz50Glcfr2Y5Ox
/7Y2D8a/7W3BhPZ356F59o7Gr2bYH12Hh5OFKfqXaH/xsTxc2qozeokl9ksf
x0Mh31DUm6H933n4b97gcQ9Y9NDlQT62cMo2gfaDJ99vnXb7hFnooc+D613T
9TVWtD88DwXFOsGnrdHDiAfxraLzvAW0XzwPjfodbYqL0cOYhxrFwZOybGn/
ePJ9H28fs3Mpekzh4UymeeHU5bSfPA+Zq3xGf12JHqZkvA5bMDHBkfaX52GH
85tWl7XoYc5DdIGJ0zhn2m+eh+6lO4/Wu6CHBQ/reue5XHKl/ed5yB455fca
d/Sw5MHqZrXlmK20Hz0PKz1qTeu3oQfDwwmtZfWxXrQ/PQ/Ju9eKLjvQg+Uh
Y8mwlfq7aL96Hhr2hk9o3YMeAg8R735fS9lL+9fz4GG74p3PAfSQeJj1qqpg
ZiDtZ8+DzpoTLj2D0MOKB+nX2cySo7S/PQ+6sUMLwkLQw5oHn32jDq0Mpf3u
eRh2s+TvuFPoMZ/8fxtGty0cPRbw8PdSmHLGGfRYROZn1YeLgefQYzEPKywW
tC6ORg8bHuKGfP2mdQk9lvDAZNUmtMSihx0Px8/KRmVeQ4+lPHAqBvzRePSw
58EyLFN7RSJ6LCfe0aqpBsnosYKHlHSp278U9FhJ5ovnjh7lqeixiviuzsmI
uYcejjzMHSsYemWgx2riu0Hd1uoheqwh87t22VTNx+jhRK7PSre4PQc91vHg
vyF6WHE+ejjz8LB/tWZMEXqs52GJ6p/qHaXosYGHTtvhNovK0WMjD+dybPbp
P0cPVx62Lipw6VmJHm5k/P85ofT+FXq483CzqMwh/Q16bObhXvFZ9/B36LGF
B9NhQ808a9HDg4fwF8vSFtajxzayPhoEfpvYiB6eZH1YnPah/2f08OJhUWCf
0JZm9PDmoXjg+V9lrejhw4MJEzw06Rt67CCft/lny4kf6OFLxkv3X/6eHeix
i4elTgkldl3osZuHIX2nPrP4hx5+PKzyiT+h1S0b8wcPhyYZ91FUyMb8QcZb
Yc3MZsVszB9kva96afC8dzbmDzL/e5m+uN83G/MHDy3d1M0vDcjG/MFD/a6z
tkdVszF/kPVx2jtDryHZmD94qJT/l+Wono35g4eLseoD5o7IxvzBw9Uec9XN
NbIxf/CgJJ/6Vkc7G/MH+X6HPVeo6mRj/uAh63RsuPz4bMwf5P7prj/WqpuN
+YOHsLkvmRqDbMwf5PmnOvjmk4nZmD/IehNp8TprcjbmDx7Sem56eMskG/MH
D/MPZa+ONc/G/EHWE3vHrAiLbMwfxDvd8c3RmdmYP8h6/bvu1l5ZNuYPHqpd
ekrefDbmDx6qnBvC3aRszB/kebP8cqyTFXpE8zAjdeWWFdbocZEH9ptxh80C
9IjhwTN0huW8xehxmdzfMRdg1hL0iOVhvIW3HGePHlfI3/f5b9fMFehxlQe9
g93Tpq9CjzgeulS+J5mtQY/r5Pqqnq83WYce8Tzsv5T9dooLetwg82167YAp
ruiRyMNh7zndprijx00edk3XTp6yFT2SeDjqtlfTxBM9bvGgoHBkrpk3eqSQ
8de5wnz6TvS4zcNQu6H/We5Gj1QeFHUr57L+6HGXB+XD6dul/eiRRp6vkR9W
Wgegxz2yfzmwrafNYfRIJ89L/wOblh9FjwwyP4rNTq4NQY9MMn7iE3ZsCkWP
h2S98Oiu5XUKPbLI/fddGuAfgR6PeJg6oSzhyFn0eMxDScO+k+Hn0SOHB2fD
09MvX0SPXPL5vuNjki+jRx55Hi5bUvTwKnrkk/V3JZtSdh09CsnzWrPPync3
0KOIh6dCeX5LEnoU8+Dul/xd7jZ6lJL140DZe5W76FHGw/chUojOffR4woOh
nIWceSZ6lJPrGVxkPDcLPZ7x8GbyYJ3V2ejxnNxfdtprrzz0qOBh9mT7BcGF
6FHJg+/fk4cvl6DHSx6+XOl9MOMJerziwc6iin3xDD1ek/FePja75QV6vCGe
gX0Ve79Gj7c8VAQk9tF5ix7VPNzoblABNehRQ+6naeyqFXXo8Z48n9ZPT9zx
AT1qefj1X5+s8I/oUUf2gwrTT6U2oUc9GQ96HwwrW9DjA1nPHxkG/WxDjwYe
DlpOva72Az0aeZgzctixaR3o8Ynspz78MVnRhR6feTimKx/j9w89mnjQ2M89
u9QtB/MHmf+nGvMKFHIwf/DwoH8//xalHMwfPFy+XPF3cJ8czB9kf6G2ipnR
PwfzBxnPk0olJ5UczB/kfufA4ODBOZg/yH4v8WVsqloO5g+yH3p+58/74TmY
P3iQje1S76uRg/mDh21nCzrNtHMwf/BQZg4xTjo5mD/I/q+3/4DQ8TmYP8j1
j05gs/RyMH+Q8R1Tb9FqmIP5QwDzFKsujUk5mD8E2HNQbu/8qTmYPwToZ6tT
6m+Wg/lDgJfOVTW3pudg/hBgQW/u3gfLHMwfAmwO87MfJsvB/CFA4obkLGs+
B/MH+bz23y37pBzMHwKoXNtZn2aVg/lDgNwethdbrXMwfwiQfuz62PEL0aMf
+f2qqK2rbNCjvwAr/a0PRtihxwDy/ca+c3y2DD0GCmDss0WhnwN6qAoQZzRu
y6zV6DFIgAHK2pcPOKHHYAHuV+yLfrQePYYKcGKN2zo5V/RQE0DpRPfvlu7o
oS6ApuQ0e/dW9BgmwKbtt10yPdFjhACqQ4cs/OeNHiMFyDG41p3xRY9RAhTm
hezetwc9NAXo7PzyKHcvemiR//+p/knvg+ihLYBu5umr8w6hx2gBsq6NnR12
BD10BEj9lHK76hh6jBWgPG/tZ+1Q9BgnwMbjdp83nEKP8QL4RCffvhWBHroC
HF4WNvvPWfTQEyBPf3SceAE99AX4FrT7+YkY9DAUwL2joKA6Fj2MBDD7N+6w
Xhx6TBSgceL9wT4J6GEswD29WNe8m+gxWYCDp5SPDUlBjynkerX67VqXih5T
yf0PeGKSeg89TIlfkGe6UiZ6mJH73anRb1kWepgLUJ3QpncjGz2mCXB534Ah
3fLRw4J4O58tti1CjxkCDJqTNi++FD0sBZg78fD5bk/RAwT4O2xS+tIK9GAE
GDzy+eWkl+ghE2DCgtDlvd+gByuAb9WJmjXv0IMXoOtju3FmLXoIAnAp7+ar
f0APUYConR4zPD+ih0T+3uHnP8ub0GO2AH1Nx/oZtaKHlQDa1UEvjn5Djznk
8xrHdzb9QA9rAQzzNL/M+Y0e8wSw/nEqMeEPeswn8+v3jZn95XMxfwjguubI
uS09cjF/CFCav7D4uWIu5g8BjEp0CsyUczF/kPExYkJYVL9czB8CnHT1m9hd
JRfzB/H1nXfGZXAu5g8Bxg65V/FELRfzB5lfyv+9MxuRi/lDgOHTvqZFa+Ri
/hAgJkBhrfLoXMwfAmz5j6v2HJuL+UOAVbOfjX8/IRfzB7k/Gc/ZuQa5mD8E
eDFrk9G9ibmYPwR4o5j1edyUXMwfAnRT++59yjQX84cArZd0KxWm52L+IOtR
XWDP7Za5mD+Iz4DJig1MLuYPcv2ec1/Z8bmYP8jP13T5Fkm5mD8EcDRZ22Y5
JxfzhwAGi66Z35qXi/lDAK0JrQvHL8rF/CGAvvEKy3O26LFFAMUvg7oG2aOH
hwAWTdOPHFmBHtuI/6MfX3o4ooenALX9N4zZvRY9vATw3HNP/5czengLEJvd
R8ljI3r4kPEedeDOFzf02CHA5CezzDZuRQ9fAWYb7T7a6IkeuwTwDhPvrPNB
j90C3GooTK73RQ8/AQoGGexz8kMPf3L9g0PHfdiHHnvJeP6sdcE5AD32CfDn
0t+mj4fR44AAp22t+20KRo+DAtRrmvT4ehw9AoifQVWpZxh6BAqwMGm1W2c4
ehwmn9f4tdb/LHoECbB9xA39XhfQ44gAplHpVsdj0CNYgPO5Mhh2BT2OCfD1
j1PvS3HoESKAXbJVnOEN9DguQN1ydc17SegRKsARv+8bhdvocVKAqXHdgp/d
RY8wsj5tdjnomI4epwW4uM3apvUBeoQL8GhV5e89j9EjQoAzHyd4DchDj0gB
Eko2FkYXosdZAdZXPPo+uRQ9osh4erb4R245epwj8ztGLLOvQI8LZH3Tz9rT
8hI9ogW4saJB8cAb9LgogO2kGufhNegRQz7vRvn55Dr0uCzAvHfvE2c3oEes
AE/fmoTXfUKPKwJkF/2w2/UFPa6S9aZCbBvahh5xZH2cOH/trXb0uE7WwxEm
ifM60CNegDX/aTxr6kKPG2T8VE1+clguD/MH+b6rwmMn9MjD/EHGa5WHbYFi
HuYPAf6lN71zUc7D/EG8905glfvnYf4gz5Ok+X4JKnmYPwSQvQ48PX9IHuYP
8v1P/Qr8rp6H+YN8/6DcxREj8zB/CBDvpN5pqZWH+UOAbdVDfevH5GH+IN83
tbHyyPg8zB8C/M5I7jdVPw/zhwBOeWc1q43yMH+Q75dS0jdwch7mDzI+3F1f
TDLNw/whQEjz+R3V0/Iwf5D9gP6x34ct8zB/kPXNxNHWTJaH+UMAnREzgj/w
eZg/BGjrnHUxbFYe5g/yPOy6cYKfm4f5Q4Cr1qEOP+bnYf4g67vBqF5XF+dh
/iCf9277MXu7PMwfZPwkZ7f1XY4eZQL0lzOa/MgBPZ6Q8av/dr7XGvQoF6Dh
8g8rA2f0eEb2Y3UXx/y3AT2ek+ejc6+qM27oUSGAW8YC98Vb0aNSAC/fmPd9
t6PHSwFuc2Mn5fugxysBHjyUd9y3Cz1ek/F7eYXbTH/0eEPGU5Kjfdd+9HhL
PBKm6twLRI9qAZa7yZd5H0GPGgF+lDUtMQtBj/fE657Gw1+h6FFL1k+NR4r3
TqNHnQCjOzsNfc+gR70A5xa1T515Hj0+kPXS/MWI7jHo0SBARm5uXV4sejSS
/Yxmy+GjcejxSQDn7V4qi2+gx2cBauQCdwxPRo8mAa50n/W47jZ6fCH3q7i2
KT4NPVoEGHNr18/tGejRKsB3dVkdk4UeXwWQNtnd7JuDHt8EKB79ceXrfPT4
TvZ/mSNarhSjR7sAi/OHO25/gh4/yf170e82/xw9fpH5d3jU58Ev0aNDgOgg
j+4NVejxW4APx0z+3n2HHl0CeNiEVAXVoccfsj++fO2MQwN6/CX74YXXLad8
Rg85ETJImO3Vgh7yIrxjlQ1r2tCjmwiBq+/vSP2BHt1FUDvxM+7Yb/RQEEH2
qjFz/V/06ClCn1l378i65WP+EKG8K/jEyJ75mD9EYIadWtjRKx/zhwhO5T9+
VPTNx/whQtTy13tuDczH/CHCZbkNzccH52P+EOFEn7KZW9TzMX+I8PLVJK8F
I/Mxf4ggFmeGTtLKx/whQv+FZ8MG6eRj/hDhUd1335/j8zF/iLCwR9usKv18
zB8iDGEyuh5MzMf8IUK+sV/Y5Sn5mD9EOOy9dtARs3zMHyL8lxXq42GRj/lD
hLxs05xlkI/5Q4Rg2Y6fHJeP+UMEOcUDA4ykfMwfIsxv9B8wbE4+5g8RNPIi
fyrMz8f8IcKe4I6ctkX5mD9EaJucv7NmST7mDxFcUyeqly3Lx/whgs3oFecy
HfIxf5Dve8RLOXENeowTYaVK3KoLzugxXoSz1aPOndiIHrrEW0cu+4A7euiJ
UKPj/dTHAz30yb/HJxW4eaGHoQgz91ZcW7sTPYxEmBzS32PZHvSYKILH/UM6
i/ahh7EIpl5uWVYB6DFZhOlMo8AHoccUMh6jte7MPIYeU0XYq8f3nx6KHqYi
vNi5a6HpafQwE+HotPY9U86gh7kIPYdVnp50Hj2miaBXOTfSOAY9LETYYr4/
wPgKeswQoVrlssOk6+hhKYICVGlPSUQPIOP56oJyk1vowYgQZzF547RU9JCJ
oPs7rtXyPnqwImxqqHPkHqAHL8Knwb0ezH6MHoIISdG80sI89BBF2JiUPcO+
CD0kEZZvT3JYU4Yes0VYq2/qtukZeliJ0G2Yv4t3JXrMEWFxyL0F+6vQw1oE
9c/9xh1/hx7zREgOufbxXB16zBdhdNvtiIQG9FhAxnuQg2nGZ/RYJMKb9+WP
SlrQY7EIbgFmFu++oYcNub6hD2K+/kSPJSKMMzve0aMLPexEOBX5eoa6XAHm
DxFW/87dbNijAPOHCLUj957glAowf4gw6oVpzLI+BZg/yHrxVzXGY0AB5g8R
NuyWnTgyqADzhwh9hZbNsWoFmD9EOLlAmJk1ogDzhwihVzz+vNEswPwhgt3S
mOsdYwowfxCPvfKzh04owPwhwgCrey+nGhRg/hBhbl3HEhvjAswfZH4HNOV5
Ti3A/CFC1Z7M8afNCzB/iNA54uyOtBkFmD9EKLuflPGGKcD8QcbLY702OaEA
8wdZz2JN1MbOLsD8IcKl93+N5lgXYP4gnl03zT0WFmD+EMHgkM/UM7YFmD9E
8NI5MDrbvgDzhwiSj1yPLysLMH+IcNBUrVJtTQHmD3K9IzvOcs7o4UPWn/Yy
my0b0WOHCBNCCuTPu6OHrwjnSlSiSzzQY5cI7qdeTv7jhR67RQioFu8Z+KKH
nwjXLx2d4uCHHv4i7G57cfH4fvTYS+bvm/kKOYHosU+EoXvHL+84gh4HRPDr
G3TF8Dh6HCT3+9blhrVh6BFAPG5fHnE2Aj0CRYhffld4HoUeh0V4/a/3ur4X
0SNIhMh/hTvEWPQ4IkJEns6BvXHoEUzmf6l0IPMGehwjPmGOOzuT0SNEhPRr
Uc7mqehxnIyPi7qzve+jRyiZf1omo+8+QI+TItQ9a2779Rg9wkT4vXVP2rR8
9DgtwoEsNa9dxegRTj7/aINe1hP0iBDh6U31lwoV6BEpwo9+b3davUKPs2Q9
P+0w9MRb9IgSYSRXFvfqPXqcE2HnMHsT7Q/ocUGEaF3Dexs/oUe0CNnHfEzu
fEGPiyJobt5wXf4besSI0NFlqG79Ez0uk+fB1vY9ZzrRI1YER7Wmdx//occV
ERKAMTfvUYj5Q4Rv0ugjh5QKMX+IcCfi4cvXfQoxf5DnT6yoYTCwEPMHWW++
fHDwG1yI+YOMh9/Fkc/VCzF/iLDKYfyTCaMKMX+Q9ShjnJyfdiHmDxFCHnbo
Vo4txPwhwpmRJfON9Aoxf5DnyaknWwKNCjF/iFD8Y1Jw7eRCzB8iFAwZHTvD
rBDzB1lvXpalRVgUYv4g81N3fcEPKMT8QeafwvCKxXwh5g8y/1yHvr01qxDz
hwj33I+8V7UuxPwhgu2Ea7XbFhZi/hDhVebZmhe2hZg/RPi76lSV+bJCzB8i
JFrlPItyKMT8IYJirl1Bt7WFmD9EWKTtl75+fSHmD3K/MjcklLkWYv4QoXc3
6azpFvTIJ+NjtXjogid6FIrgsyJ8W+8d6FEkwv7dG1Z67kaPYvL8s28W3u9F
j1IRXELnG1oHoEeZCNzzx4PSg9DjCRmvz7f/1g1Bj3Jy/Usi3kWeRI9nInzQ
XZatHIEez4n/uKaru6LQo0IErUm+R1uj0aOSzMdp07eujUWPlyIcmb50yas4
9HglwrPpPWfMS0SP1yK0z9k6OvcWerwR4XtQSW/Lu+jxVoQxWtK3O+noUS2C
Eai8nZiFHjUiDB6/PP96Dnq8F8FwtO3tcYXoUSuCfsDES5dK0aOOPJ9uDw/T
foYe9SJsVpcCoyvR44MIzXofdmm9QY8GEbLcx26/WIMejWR+ephvGVOPHp/I
frR8nvuVj+jxWYRKg8jNel/Qo0mEsGmzPG+2occXETxvHd1l8hM9Wsjvrwo/
lNGJHq0irFeNjODlijB/kPtx/XFCaY8izB8ihKsKuXa9ijB/kPVz5sK6ur5F
mD9E6JqorrBZpQjzhwiF34r0/gwpwvxB5sf5M0uChhdh/hBBsEsLHKZZhPmD
7L+tbB/EjSnC/CHC7ZSYzukTijB/iHDo5dMZpQZFmD/I80Bp8EHHSUWYPySY
H33mebtJEeYPCcYrh08Iml6E+UOCnLTpB7SgCPOHBBv07zbc5Yowf0hQ32y5
YMGsIswfEhw7Kf/o09wizB8SzHtkPO3AwiLMHxKcGSN/T3NJEeYPCXZsi2Yy
lhVh/pDg4Hau3H5VEeYPCVp+D3fpWFuE+UOCnW+X9opwKcL8IcEhhYnJ5m5F
mD8kGLjuyZqqregxUIKrf1xH7fZCD1UJ/F+Y1mr5oscgCdx6rknM9UOPwRL8
d0PzoOsB9BgqQVfXxXWqh9FDTYKtE0YsuB+MHuoSXPfO5NeGoscwCVKmpXP9
wtFjhARCkWiddhY9RkqQezx0tVM0eoySQJJ/6q8Six6a5P6FT41/GIceWhKo
1ra+d09ED20J/nqYjNZMQY/REhi3mm0uv4seOhJwPfQK9mWgx1gJDrvMNDR9
hB7jJBhQf/X851z0GC9BjBg5MroIPXQlKNkkXF3yBD30JHg9s2Zm/wr00Cf/
Tor8L+8VehhKEP346in/avQwkqDQb4atRR16TJTgntyR0b8a0MNYgvPr8v6m
NKHHZAk832s3bv2KHlMkUIgvf2f8Az2mSvCpj+KHr7/Rw1SCENsfv5P/oYeZ
BGYNT0d59ijG/CFBx/gnC8x6FWP+kODRca2TXX2LMX9IsCzmd32WSjHmDwlc
PgeLgUOLMX9I4N5dJW3eiGLMHxKUhqROU9MqxvxBro+7VfxepxjzB7m/b8zc
43WLMX9IMEzLV9vbqBjzBxlfDTc/cFOKMX9IsHaAcrqKeTHmDwmyAzMvvp9R
jPlDAnbWv8gkWTHmDwkO2Mpf3isWY/6QQCvr18PFc4oxf5D7eVm9ZdyCYswf
Evjqhxt12RRj/pDA4PDVveX2xZg/JND4t7vxikMx5g/iUznPcc/aYswfEqx2
nde8xKUY8weZb1rJR4zdijF/kPvlHD+zj0cx5g8JTtzb2rPRqxjzB/n9GPP3
2b7osVSC2XemPrnojx725HpDzzzzP4geyyWwaTz/2TEIPVZIEOzqpcaGoMdK
CfrV29rrhKHHKnI/tD2SlCLRw1GCO/Lyo5rPocdqCbw2Tr3wNAY91khwezFv
lnYVPZzIeMt0+nAhAT3WSVB5uyjuUDJ6OEswdHH8AY9U9FhP5mOmhdfKdPTY
IEHa2OQ9s7PQY6MEkwuZ86a56OEqQWab5gudIvRwk4D5sX/M4Cfo4S5BsUnM
YYUK9NgsQYR2ktLPV+ixRYL+U/4797EaPTwkePx1y9y3deixjayXX44NetqI
Hp4S6Bd4fM9rRg8vMn8MFjVntqGHtwTry9f8u/MTPXwkaPWp0r3ZhR47JPD4
0eIeJ1+C+UOC7qMrSy/3LMH8IcHXhlzxonIJ5g8yH8zbX58fUIL5g4xv9fDA
c4NLMH+Q+RpaP//csBLMHxJcfKQ65bxGCeYPCSyL7CZFjynB/CFB0rtPVpcm
lGD+kGC6pZz/VcMSzB8SuBqXlSdMLsH8IcHoAcGWKWYlmD8kODnDI+/+jBLM
HxKIE267ZstKMH9IMGLeYcNSsQTzhwRWphP6vppTgvmDjOft+Ur1C0owf0jg
nHBOq822BPOHBKcP1S6RW16C+UOCuOzC6/0dSzB/SHB3TPBIzXUlmD8ksPBd
k2C8sQTzB1kP4vyXcZtLMH+Q+RqhMd7OswTzB3neybapbtpRgvlDgh9X74zc
twc9zkoQ8HakGLkfPaLI+vCn5ljyIfQ4J8E1Y9NfRcHocUGCGzeX+H0IRY9o
CR6k+4zvFoEeF8nz/NLz1lHn0CNGAp3s868sYtDjMhlve1Xqll1Fj1gynmzW
9vVNQI8rEjy9X2wXlYweVyUI5/blPEhFjzhyfw89WFSXjh7XyX5hYlp3pUfo
ES/Bv6YrFQZ56HGDjI/djwsWF6NHIhnfSWyNbzl63JQAVq5Sj32BHknk+jcs
8HxShR63iFee9ffOGvRIIfuXbSGnxn9Aj9sSRO20Xm77GT1Syee3P+QPtKLH
XbJf6Km56HY7eqRJsKQ6Zv+H3+hxT4La+/tfq8mVYv4g+5HG34vnKJRi/pDA
Md3yu1/vUswf5P5GBN69078U8wdZ374OuNg8qBTzhwS/Zg5I0hlWivlDAr7/
g/qVGqWYP4h3uw1EjCnF/CHB/bC+Wc8nlGL+kODU+VHrBxqVYv4g46csa+q8
KaWYPyS49cVIN9i8FPMHmc/PovlSy1LMH2Q+OMwP7M+VYv6QwGnvtrYFs0ox
f0jQy1zcH2ZdivmDfN8gecvXi0oxf0jwOeSNhubSUswfEqzbMFDXeWUp5g8y
H8RXyxPXlGL+kEDOadPdX+tLMX+Q55Gy4gzWrRTzhwTdQt59CvYoxfwhgZrt
xEdV3qWYPySoLp70eMLuUswfEpzbrPnFex96vJFgV+EktiAQPd5K4Lc55tGw
YPSoliBIId51Uyh61JDrNT/IZIWjx3vy/MvfyAw5hx61EozcdcrVNQY96iRQ
NoDHj6+iR70Ezfcv8iNuoMcH8n2H/frmeQs9GiR4xu0ofXIXPRrJeBLWVOhn
oscnCcqnNisdfowen8n3MV3o0piPHk0STPQt/iGWoscXMp9kp5KuPkOPFrI/
e/4xovcr9GiVoChI/uamavT4KsHK4qHfy+vQ4xuZX0rO60w/osd3Mp4eTFA8
9wU92iWo2BX5QuE7evwk8+fNt+duHejxi/j7be726i96dEgQqWHlwPUow/wh
wXbvzM83e5Vh/pCg51KFq6P6l2H+kKDqjP3Jo4PKMH+Q/eL4jpt/1Mswf8yC
kd+H/3XTKLP8H9QhNnY=
         "]]}, {
        Hue[0.1421359549995791, 0.6, 0.6], 
        Directive[
         PointSize[
          NCache[
           Rational[1, 360], 0.002777777777777778]], 
         RGBColor[0.945109, 0.593901, 0.], 
         CapForm["Butt"], 
         AbsoluteThickness[1.6]], 
        LineBox[CompressedData["
1:eJxc2ndczf3/x/H23nvvTqfTOFGi0OdlpCSkCCElkREyyoqs7C2ZSUQyMtIQ
knayR2a0J+29fuf6nmf//Prnup3rnD7n/X493vczui7DJWs9A4UEBAQOKgsI
/PfP//+zTeWeS9nWvUzp3YeKyz02MvzbZ5htzM+q0ay9TJrevoZZaTHMbLFF
5dt7j+L+60zl5MxraR9OMxfO//dzi3G/92Zt1ulzePw9pnpdybjjdJlpnPXf
v3nATNAy7bvdGIvfT2YSzpyLZHOvMVIl19aNl0plMt9VPy1ZHo/rpTPSP6JL
P569yZgvPP6yg/2UmTsQ0GL/9Bau/5wpvtrzQuvrbeY677dLrr1gWBNe/D5X
fxfPl8V8X3TuZlFbEmP7v59sRsbF/XJlz308fw7j8qoiy7vjAZPdweY9Qy7T
+apO27XxIdaTz0SxK+pzSh8xnv97wgLGZdwPr2/FyVhfIfNNLcP/ZMpjpmzr
fxcsYjwmXRHtuZiC9RYzbF1LdZ3wVCbkv+Wte81sePxntphPGtb/hpGaGrQ0
e2Q6w6/wjlGZWv/BV/wJ9vOOGdM1T7Wy5Anj+r8neM8UnX1+wPd6Bvb3nllt
d3D9t9VPmf+ebeHxD8xJ0c8CfiOeYb8fmY3+j90GWp4x/9tOyUdGfc52j6f3
nmP/n5i2jwL9N5dnMvr/LUfvM3M8O+REoNwLzOMzM1dvhZPG8hfMsv/9fGEu
9VcuaHn2AvMpYZK/WIzsVMpi/ruayr0S5kdBw5DFsizM6ytjGTW/Jzo1i+n8
73IdX5n3vTNcGfGXmN835khAkIzZnJfM/8Yz/jvzttZwweyrLzHP78yZB21M
ccNL5n/L2/eDmZIY/PS0XTbm+5MZivYsSNqWzbwu/u/nJ7P3wMNZplnZmPcv
JiBWZHyPSA7zv+2qlDI3XSnQxiUH8y9lrj3ruPh2fw7zv8st/M0sF1h260de
Dnr8YYItL7jPF8nFfv4wXNutY6dTLvr8YTyGyo2ebs3F/v4wOoJPbyQ+ykWv
MsaAJbNEtyEX+y1jnoyXq9EwzEO/Mia8eHLm1Tl52H854+NxdNXTA3noWc7s
7Rq5NPhJHuZRzmgXC2im1+ehbwUT7+3Vck0zH/OpYMLTzd1HuuSjdwUz18U+
ImhDPuZVyUhH//vhFpOP/pVMg9rF+F/5+ZhfJVNuuEzbtDkf56GKuX9u5QZT
9QLMs4q5IfjyR/m4ApyPKsZ+xKmt/v4FmG818zFca0383gKcl2rm6K4XxQ9v
FGDe1UzTKp34o/kFOD81zIVqkUGHmgLMv4YZc/zClwzRQpynGmampBdL3bgQ
PWqZ6EThXzOZQvSoZdbkNJSv8ClEj1pG4+hzjRUbC9GDd//tO3NnHS1Ejzrm
4fLgEFZ8IXrUMWP3utg0ZhSiRx3z4IXm3BvvC9GjnomSCrg6r7oQPeqZt4vc
ssV6C9GjnhGfd2NFskwRejQwe3aJOAbqFaFHAzN3xv0POtwi9GhgLnxPLyp1
KkKPRmbd0v4H96YXoUcjExdponhiQRF6NDKR9ikrIoOK0OMv07VfyT5qYxF6
/GVUHMPrMncWocdfJkLeqFnyUBF6/GN+tGsmhZ4uQo9/jHH32r2Sl4rQ4x9z
TZmVn3utCD2aGMO3Dvn3EovQo4mpTE94nX+/CD2amBEvNuqopBShRzPzxjfh
39knw/tpZvRTfTZ7PS9Cn2bGN/JRtXvW8P6amUChpsWR2UXo1cwcjvEXFs4d
3m8z0/JkW10u7za/XzOTSK+NP+QO77+FkbeSfMbh3eb3bGGOy0mmf8genkcL
M37TO5XXvOfj921hZs4/kaeTOTyfFub5lsRnORlF6N3CGDxOLs9PHZ5XK1Pi
u13d/FER+rcyp09Jjm64Ozy/Vsb0QJyqYkIRzkMrc7LuTcTlq8PzbGVGWy1g
Tl8owvloZf52LFDsODU83zYmb+uI+7mHhs9LGzOh+9Ab8d3D825jDliu1Hi+
efj8tDHT/7BsG9YMz7+NKQ9f/+zk0uHz1MZ0pS6YmTx/uEc7s3GC59Y5M4Z7
tDNvojmFYROHe7QzBmWGL3Tth3u0M56/y35ONR/u0c5s7tl7dlB7uEc7c3zh
hUVOcsM92pkkO84laYHhHh3Mg6H0x0Etw746mCm9HuLzygvRo4MJSNhe8+PD
sLcO5seWOTc6XxaiRwfTfnjP0cSHw/46mHsHJv3puVqIHp3MxuurflSfGPbY
yRQ9Wfd4w85C9OhkTh5aFRMXPOyzkwlU0nuxaUEhenQyB2V7xje5DnvtZApP
Go5StC9Ejy4m6U3o019GhejRxcz7F13pLV+IHl0MV6M+dUdfAXp0MU+iYhzn
8l6v+D26mNua6SvLPxSgRxczw1yNjJ4XoEc3458QckfjVgF68G7vD76Yf7oA
PbqZKWfOtdrsKECPbuZc8KaT3kEF6NHN5EXvmuXoWYAe3Ux08jix0rEF6NHN
RP7khk8yLUCPHuajZkf4arkC9Ohh+kSYIp+ufPToYXx2/9FV+JOPHj3M6dhP
1scK8tGjh1kTPeXul/v56NHDPKs+P6nhXD569DKlZ9affR2Rjx69TOCRZ5N3
BuWjRy+zUSO9RtAjHz16mbE7B5Tmjs5Hj15G9cm+2RF6+ejRy2S4pdntFM1H
jz6m0XKd/ZzG4fe3PqajQrRE+GMeevQxO67NO3YkPQ89+pi6UyVvmq/koUcf
c51zWHRkZB569DGZiXoXZq3OQ49+Riax7p+HZx569DN6z3r8RozJQ49+Zomd
jmu7bh569DOXm2s6LwjnoUc/ozA9/wmrLhc9+pkwPaGf594Mv//3M5Z5+Zdb
ee///B4DzLl5Dk6jzg9/HhhgHL5s6PTfkYseA0xg6IXeLQHDnw8GGCnhsi07
XHPRY4C5MPlszDqrXPQYYGaFWx+bpZSLHoOMYtv0FUZdOegxyAjs/zit8kcO
egwyGj4V7ude5KDHIFMW3rKDiR/+/DPIRNwvbvp+MAc9Bhkv41sJq9bkoMcQ
M22axb1Wzxz0GGJGPVkvEDJ6+PPSEGMtYHqxRjsHPYaYtWc2b5orkIMeQ0xS
DrM7qzIbPYYYr8S2JFZhNnoIUJxJZu3+u9nYjwAxJQeVqk8Of74TIFNLYfmJ
odnYnwD5zbubccknG70E6M2S2pZOp2zsV4DYlgORs4yz0U+AzoWx3e+KZ2P/
vPvb4uWkG1+ipwDNYzKiV717iXkIkFHHyztvk1+irwAV3BotP+b88OdRAUpp
er49PvwlegvQFy+7JI0lLzEvQbrrnbzw1JSX6C9Il/1ujla2eIn5CdL9+8X/
Lsq/xHkQpOnOzlZW7VmYpyA5Po+5kP81C+dDkBaOLv2+6lkW5itIMdqHj2nF
ZeG8CNKqpnTPT5HDn795v6+knnV+VRbOjyCdCm1Zu8ojC/MXJHUP59apo7Jw
ngRJJDWvZJRWFnoI0S1qvMMdeoEeQhR4pKd3dOUL9BCimzmSrjMLX6CHEO1W
1lIPvfcCPXiPl1KpvXN6+PsC7/7+ktHtm1+ghxDtmeYS4e77Aj2ESP/GjDEp
k16ghxBZjmn+OML8BXoI0ftX03Myed9H+D2EqD0lsOlFbSZ6CFEAe/wjdnIm
egiRxomL8ak7M9FDmK7HHjy1Ztrw9xth4j5/SDPUM9FDmBp2bg6ZW/EcPYTJ
Tl6s7FDSc/QQpu8BAVPqtj1HD2EaWnjAa4Prc/QQJs2UtY/NVZ+jhzCdKjFX
kS1/hh7CFL27SUkv6Rl6CFP8XDuPRduHv48J07rR6YGvpj5DD2HKCI+pDVJ/
hh4ilKsausK+6il6iFDP8jkb7R49RQ8ROmBQcyJg11P0EKGrb7ZPzJn5FD1E
SGShgcRcvafoIUK3FsYv1PmbgR4iNN7+SYrK0wz0EKEJ+j0H6HAGeojQ6Y7u
CbE+GeghQnaNi9ztOBnoIUIGCvVyAz1P0EOE1K8fbewtfIIeIsTxCptsfeEJ
eojSoIPJ+uiVT9BDlOLz1r62H/sEPUSpbc21RBmZ4e+7ouQ+PtJH81c6eojS
Z9vVnEX30tGDd719zku/7kxHD1EKTrg74/CsdPQQpdGjey1DjdPRQ5S2PJzK
nO9IQw9RmqV46mV7fhp6iJKjRVLzgQtp6CFK1V3rBLyD09BDjC7E3zJdSGno
IUYGkWNPXlROQw8xCv7AClGpSUUPMZJzjm7Oe5KKHmK0/nDL6EfHUtFDjMYf
+7P625JU9BCjjBNLHjqMTkUPMTpv9oX9SToVPcRIUlz8X8KfFPQQo/AER920
xynoIUaGBePeCh5OQQ8xoiertCL9UtBDjHLP5Sg526eghzhJT20qdJJJQQ9x
Yvu4zdxQ/hg9xOlfRmdSedpj9BCnHzMqOo8cf4wevMdP/2q5ftlj9BCn0Ud3
zzs1/jF6iFPM5R07/qo8Rg9xEskIuLqnMRk9xEkz9k3W7Jxk9BCnUu7qUr9L
yeghTod6hdtvbkxGD3Gacnn3gPn0ZPSQIKkB4fZq02T0kKAvC3+9KR18hB4S
dGXmzT2KXx+hhwQZRrqI7Xww/PccCWrb3OtqdvgRekiQWtPCcVKBj9BDgjz9
N701Yx6hhwTdcHzWtFPzEXpIkH6n+UGl9ofoIUHeWvaRv988RA8Jqleqf1t9
6yF6SNCE2srp7H0P0UOCfn9eWn3Nb/jvTZIUkzlzx/xxD9FDktQjx/a4ajxE
D0k66RjqsL79AXpIUtpIOYPP7x6ghySF9387EnL3AXpIku/ICF+XQw/QQ5I2
2exc7738AXpI0ulEu/iYyQ/QQ5JeGFe91zca/nuYJK10yf7wbeg+ekjSBZOu
iOJf99GD93zT4pO7Mu6jhxSdeN0xecGF++ghRTkG2hJdm++jhxTVVc37WDT3
PnpI0b1TUtu+2N9HDyk6NnTrg6baffSQoppHt+ebNyShhxS96UhKOZqYhB5S
ZO0819dvZRJ6SJHqSPGWWE4SekjRpaBY2ZkN99BDij4fODRr5Z176CFFjUWZ
81qD76GHFGmu+/qsmnsPPaRJUFBNy6X1LnpIk4nPGlHlx3fRQ5qaI8+quW2+
ix7SpLtatqJh7F30kKaqCayhrqE76CFNj0qVBoNz7qCHNDV++Bsy/eAd9JCm
+d45DVEz7qCHNJWKx/ZNUbmDHtIkFHHCxu/7bfSQprqUZI2y2NvoIU1znCZP
KFx+Gz1kyMHjnL0G9zZ6yNCOh3Z7X3cmoocMbV/3Lrn2eSJ6yFDhSl/PFfsT
0UOGyp6pVs/wSEQP3vUEtnaf00xEDxmaPi9A0aXiFnrI0OhVYmnz7t5CDxny
Mulf/zps+O+1MrTbe2rB9Ym30EOGjo9eNr5U9hZ6yJBzivPcLd8S0EOG0m4v
vLApPgE9ZGlibcKhDyEJ6CFLBTppt487JaCHLKXE3ou4I52AHrLkrDrjCPvb
TfSQpX3VfR7CN2+ihyzdSMz3GLfpJnrIkoRfiOzHSTfRQ5YOHVorka90Ez1k
6aRNx0v18hvoIUtuaV3Pch7cQA9ZOh9vt/X1rhvoIUs2DqM3j/C8gR5y5Nqy
aEyz0Q30kKMVjb8dJdvj0UOOcqw/DG3LjUcPOdpdZCnuGh2PHnK0r+Htu9Ur
4tFDjmTyD/ysGxuPHnIUt1Yt8blcPHrIUdFR6/T6suvoIUc/B3YdDH58HT3k
aINX1oUpB6+jhxz9mXh19aZF19FDjsRbSnf0jLiOHnIkx5k864PYdfSQJ7ed
twOGflxDD3kqcBexj3hwDT3kqfSGt+vs/dfQQ56MbPK1ti26hh7yZP31glW7
7TX0kKdjexwFM6WuoYc8OVy2V/tRFoce8tR+0u2vS3ocesjT4Cg/cdGTcegh
T36qp6sUV8Shhzw5JtlKrpkQhx7ytPJSUZuGVhx6KFDNVW0zpbar2I8CGSWx
TecXX0UfBSoqsFv3N/4q9qdALn/yDr3ZeRW9FMjx3J2uvvlXsV8FWtLZ77DJ
7ir6KRBHWPuzg/xV7F+Bxs5Nc59aH4ueCuQbXWJyLTcW81Aggd9vyqZcjUVf
Bbqs6SZhFx6L+SjQumnTdVfOH/7vJwoUU2h/o3ZULObFW8+SLHaSUiz6K1BW
rYz31t9XMD8FWtkytMzkwhWcBwXS6VA5tWDOFcxTgfRF3lTpKV7B+VCgwdIt
IcGvYzBfBTI9Mdp5yqEYnBfe/bU9IQkuMZi3AmlUHJI8LRqD86NA76qO6Ynm
DP/3HwWSbNmfM7D7Ms6TAgXf/Sq/feJl9FCk9CX5qjuFLqOHIh38FNEomn0J
PRSJLaZ9W37vJfRQpE9V0SsuOl9CD0Vq/11DCeKX0EOR7vo0uo0quogeiuSl
tTVuwtGL6KFIescXBBR7XEQPRYqR8Ur8pHIRPRRpWoNO1PxvF9BDkZLPhEz0
ibmAHop0fav4h88BF9BDkR71nFn6yvwCeihSnNkHbcfm8+ihSC1Ht2oZpp5H
D0WSeT9j784d59FDkUInq+2YPeU8eiiS5+pYqyty59FDkRJW56X7lpxDD0Uq
Xrba7VTsOfRQJIfc3RIOK8+hhyI5h4rredqdQw9FElYTT/k5GI0einRPPKa/
pDAaPXjr29GjNykqGj2UaPmWedN0/aPRQ4liE2QeBFpFo4cSSU3fFqHdexY9
lEhQSK9hfP5Z9FCipdv2GBefOYseStTK+/qTu+QseihRkTLzmj3iLHoo0cxe
w1sdQ1HooUQvZ5SbWbyNQg8l+rZx166CmCj0UKIYR82m4jVR6KFEv8f8TBzN
RKGHEgWbqTWLK0ShhxLtNLXsG1d2Bj2UaFXnJckvD8+ghxJJ2Ar6fNh7Bj2U
qGmttOWIuWfQQ4kq5x140WJ+Bj2UKC7Ld77ywGn0UKLpd447RL07jR5KlOls
Hx96/TR6KFFPyf6ylM2n0UOJah9+tJsz/TR6KFGW9J5qD6PT6KFErI8azK2u
U+ihTHN2jziw6PUp9FCm4793ywRfO4UeytSV/kO9ZMsp9FAm9cvGXRc8TqGH
Mk3c7tOdanYKPZRJxvvcSquhk+ihTILvZGJ6v5xED2X6UjRYoZd0Ej2Uyanp
1bHz+0+ihzJdsq1tWeF3Ej2U6ZHPL//jDifRQ5nOrHKzk1Q+iR7K1GBUkfml
8QR6KNP3RWsXduWdQA/e43cULVl59QR68O4vKrfkbj+BHsp0IidN1XnuCfRQ
psjtvltujzyBHsqU+Lsz2V/uBHoo04GBFdPffDqOHsr06mrKgtCjx9FDmYLK
Ns15MuU4evBu3wocOCdwHD2UKUTUV0Mx4xh6KJND+Mxgw9Bj6KFC34Im5BaM
OIYeKjR+nEeD6L+j6KFCg4W375QkHkUPFaoNj/o6LugoeqjQ6uO+ZMc6ih4q
NMlyWerTyiPooUI7Lqorf752BD1UyHl+LWd7wBH0UKHdFt5f7xsfQQ8VesSt
6gypPIweKqRbrrv0efxh9FChq3qHh84sP4weKhSgnZbYbn4YPVQoYpH11J+N
h9BDhcQTNrxwu38IPVRofZV4t9PGQ+ihQnnSAd9SxxxCDxW60Nc6M3ngIHqo
kK2P5lTb7IPooUJVy8yTbQ8eRA8Vqn8VuDt55kH0UKGylYM3ktUOoocKmZjK
qduWHkAPFdKOPVdofeMAeqhQruiB1BtrDqCHKkVlJf44P/oAeqjST4cHI8UF
D6CHKpXus8j4W7QfPVQp22D/Jveo/eihSvvPyyw18tuPHqqkSr8OrbHYjx6q
lPS2uYnbFYkeqvRGTfliYHYkeqjShUtlUXInItFDlQwmFzaYL4pED1Va9Vc4
MYUTiR6qdF3l7O9H3fvQQ5U81rpfNsjfhx6q9Ht/ekdf1D70UKWYubYDkwP3
oYcq2fx+V9hrtw89eOt7tnyDjug+9FCl03kHlW99Hv7/N1Rp+9nduVdu7EUP
VepizbkxFLYXPVRpmX/6p/ype9FDlbQeaIZ0ae9FD1XKPXPi8tF/e9BDlTy5
1eEHs/aghyrN/Hp0dP2ZPeihRg23r7XcC9qDHmqUrlX/6cu4PeihRmO35Ev7
K+5BDzVaeHzSS/fq3eihRtVmoqzzGbvRQ40UY2cucz65Gz3UaFyYQLLH8t3o
oUa1pUcmPBm/Gz3USHra0MRdKrvRQ42KhTr+Xm/YhR5q9OzBxS0m2bvQQ41u
9dzTG7qwCz3USFQ0VN1uwy70UCMdrawrL6ftQg816rOuab9lsgs91Mh5R/ac
uoEI9FCjKp1HQhElEeihRvknTo0PfhCBHmp0Nihj6v3DEeihRpc/Ca52XRaB
Hrz10sN6uwkR6KFGA03HZDfpRKCHGgmMuDhWoXknevDWI8wp/n5zJ3qo0Y6p
HUtd/Xaihzp9PCNwda7mTvRQp1V+xnriH3eghzqtnCMSPufoDvRQJ7+zKv4T
XHeghzpNlz28rlB4B3qo09DTxbMbM8PRQ50aVF3SEraHo4c6HZ9x123AIRw9
1Gl95oOntV3b0UOd933D6OWKlO3ooU6B50IVd27ajh7qxC1+FWA2ajt6qNOc
uN8b/Tu2oYc6mYnJCFumbEMPdToSPvHtvrBt6KFOe2LFLwc7bEMPdfp5Zs3I
8r6t6KFOI46pzCt/vhU91MnWU+fb6t1b0UOd5meZ74mYshU91Elg6SKWjvRW
9FAnsf6ZUU7vtqCHOnVqycVXR21BD3XKfapspbxwC3qok32Ni3i20Rb00KC2
6d3yHXWb0UOD5vZ9Mk14sBk9NEh6sMH8x5bN6KFBq7Tjh45M3IweGlQQ+ezI
U+nN6KFBpy5PSg/6HIYeGhSccGrtiSth6KFBdHXGpZErw9BDgyYMLraeMSoM
PTRIfHeTWrlAGHpo0AOFJVP/FoeihwYZHJqdseZ8KHpokPut6KWBy0LRQ4Ny
ay2Yd7ah6KFB3qvHu9wTDEUPDfrdpL9t8O0m9NCggAy3H5kxm9BDg2Zdmr2y
JXgTemiQbGWT5anxm9BDg16sqja/KrsJPTRo7WXVlbqlG9FDgwJ3r+wWTdqI
HhpU8+VX2fyIjeihQRON143S8NyIHhrE/W4qQiYb0UOTzmwX9n/XuQE9NCn2
paR/QeEG9NAkt6IR2maXN6CHJtlMW5HQsG4DemjSr7fHjFWdN6CHJq1vD74V
p7kBPTQpNTFj3ul/69FDk87tUfKszl6PHpokMfgv9cL59eihSTN/3L6XtHY9
emhSzuYdC02mrEcPTWq13lDXpbMePTSJnbJip3l7CHpoUugJRbe0VyHooUmK
W6pDr10LQQ9NMv9mOap+Wwh6aJLRxH+PD88OQQ9NcvzbYbHfKgQ9ePOh169+
iIWghyY9nJ/26sCfdeihSVMvPww4+mQdemhSpPuq17Vn1qGHJiXqT5x8Ye06
9NAk+epJolfd1qGHJh2yMJvZb7oOPbSIXeG65LbgOvTQoiPWnoILMtaihxaJ
O739IbxxLXpokfzDXaUzrdaihxaNKVGJHl+zBj20iKPid/bV1TXooUVqO/3W
dS9cgx5a9Ch85NOXGmvQQ4s+rpVWMf8cjB5atGWprSrnVDB6aFHot8HFOTOD
0YN3/76C6E7ZYPTQovOWDUsyi1ejhxZN2ZmxUvfIavTQosvCuxfIu69GDy3S
k9xUeVpmNXpo0d0bD1NvvV6FHlpU89Lx0Mzjq9BDi9JYdcp7Z61CD97+LqyV
n6KyCj20aJm0h+OZkpXooUVVmV9mB19ciR5a9OS4itG7xSvRQ4s6Od+WZ5is
RA8t0llx959V/Qr00KZzca93se6vQA9tGqFi0nQtdAV6aNNq90ni8eNXoIc2
fY/zu8wWXYEe2uSUPmO/1esg9NCmI2KbLz+MCkIPbUpa9e1Jim8QemiT3If+
p2PYQeihTbkf2/aMbl2OHrzfD/ZsffB0OXpok8MT87839i9HD97zpwotVPVa
jh7aNE/tG7tfbzl6aNMFeTXyaViGHtqkO/XwCeu0ZeihTe3Pg6U371uGHtrE
SvO4PsprGXpok3+OwaxlhsvQQ5s6XupJSTYHooc2SbR9L9TJDEQPbRKUtTka
eywQPbRJOdDJ67RvIHpoU7Xact1260D00KaZji5NWUNL0UObxA0fvel7txQ9
dMjv8oPs2Lil6KFDZbPCviZtXIoeOpQjuUST7bIUPXTIRav9jITWUvTQoYLi
tws8/gaghw7FvH8YMfgiAD14tzNCNJSiAtBDh6btbXM4tCIAPXTosobVYKBT
AHro0Ox/OhHXlQPQQ4feXM37ObluCXro8F7frW2nZC5BDx168XLO9ZtRS9BD
hxItR3kFrV6CHjp0tyJ96f5JS9BDh/RvvxgS1l6CHjr0763i9F+t/uihQ7cF
FoUpvfJHDx16ZjXqdtw1f/TQobgQGfWj2/3RQ4fGCdo0vJvjjx46pG2SMz+Y
648eOpRq9+Ksv6Q/eujQsYT6kjsVfuihQzoGn2fPeO6HHrp0dcfXKc7n/dBD
l+IkFetObPRDD11infDZbOPhhx66FHXe3dbY0g89dMn+kr1PkIQfeujSrtAx
voOFi9FDl75qBDS83rMYPXR53y/vVY93WoweunRwIbfUvccXPXTp9e5JAT3J
vuihS2OijkpNDPFFD10av7xxlam1L3ro0lPORqO4hkXooUvF/suLU24tQg9d
el/KlV4StAg9dCnzw9w9cWaL0EOXdtft/hlasxA9dClg4/KsXzcXoocuLYzL
//05aCF66NKkvJW1izgL0UOXkhLVjm9sXIAeunSo7cAhjaQF6KFL1kfXnXFd
vwA9dKmPvXyFsP0C9NAlz/z6ApdeH/TQoy8z5m5SyfRBDz2qsfljG7TXBz30
yE77UPEENx/00KM5KSZSsQo+6KFH80MmP9lVMh899IjlM+5uVcx89NCjOCGN
lKJl89FDj/auj0rkcuejhx49N9UPUO6ehx56FKCe92Rj1jz00KO+r2OPex6e
hx6866cUv7g9Zx566NHOyvkjdxrMQw89Ssj0KnzVMBc9eNdTTA4+kToXPfTo
dmC3ZPGeueihRw9X6hwO95iLHnp0f+GZP9d056KHHgWHu/SPb/BGDz0KiT70
wS3dGz30KO+Ilk/hfm/04M2rRe1Imrc3euhRZVJ/gDrLGz30aPbT2N+VHXPQ
Q48OveEM6efNQQ99Ws1RyM0/Owc99MlyvZz9j+Vz0EOfkvew5s93mIMe+tTr
Fz16gvQc9NAnC+NvP0/+mo0e+nSuO9rb7f5s9NCn6VZJySv2zEYPfXJxMpFs
8p6NHvpk1mUY9I0zGz30afGFthqzIS/00KcUZYGr3z56oYc+aY3Kvfs3wQs9
9OnawAdOwA4v9NCnF/V59g6zvdBDn4K9XFrXcLzQQ5+Wvx7cKSzohR689V2K
Fuks8UQPfTrOSb3hnOSJHvrEOtJzrCXSEz14+5f6W9Pt64ke+lT7VLbUZ7Qn
eujTNOOsK2oKnuihTxKfZi2yqJuFHvrUYdHgeu7lLPTQp0tSUWcXXpqFHgY0
Npq7PSx0Fn8/ogbULLd2RK3HLPQxIKlLJU13LWbx9ydvQL726a35YrPQy4DO
H7EIG1Xuwd+vpgGFdko+7XjmgX4G9G5tk6DEBQ/+/o0NaP2lkYdXhXqgpwFd
+VR2Ud/Lgz8PawMa7Zi5xdjGA315j/8ybnWorAd/PmMMyCqiZTP3y0z0NqCJ
Z9avlD01kz+viQZ0ctMH530zZqK/AV1WZd+Mkp7Jn5+7AWn75FiNL5yB82BA
y55ytm/dP4M/z7kGxOqRHOM+ZQbOhwEpvrOTeiA6gz9ffwO6+vFCzM3c6Tgv
vOu7TrhuHTmdP+9VBjRfddzryS7TcX4M6PCLG29qJabz57/JgM7svOyn+cod
58mATGbbO30+6s7vEWFA8g5bTbVnueN8GZCTr29JnYo7v8chAzq34Zk6fZuG
82ZAOUKz7urETOP3OGNAt0oS/XcETMP5M6AjYdaCS82n8XvEGPA+T0otKG5y
w3k0IOf+kRNSUtz4PRIMqHDv/AMGO9xwPg1ozvpacakpbvwejwzI8Eff+RA5
N5xXA/qzb4G2d8lUfo9nvPOTvXFVSuxUnF8DYubPXn1y5VR+j3zeekNihart
puI8G9DG66dUHw258nu8N6Bo4dZjXUWuON8GtMBRdsHDs678Hj8N6HRqclD5
ElecdwPaXmV3K5Lryu9RbUBb13goxPS74Pzzeh1zPGNW5MLv0WxAAutPWhmd
c4EHA9p7ZV7JkWUu/B69BrR8XduxZaNc4MOQxM/oz74n4gIfhiQV28QO+DQF
Pgzp2Z1cxb3Xp8CHIZ0YmK6qsGkKfBjS8cdbxolNmQIfhvQ6esupQPUp8GFI
5z+mmVjVOcOHIa39WSK0MMMZPgxpz/SbTi1HneHDkL58NWps8HOGD0NKmbDa
cJqdM3wYUtSSvE5ZCWf4MCQtpxORtj8nw4chzdemv0/uT4YPQ9K86zv12r7J
8GFIcpN3ZzT4TIYPQ2qWdlt22mYyfBjSAq/5a86LTYYPQ/Ir9ezt/zkJPgzp
1qRPI589mgQfhrzzHTLx26FJ8GFI2keT5ngsmQQfhnTxjOBFQ8dJ8GFIui9e
TnRXmgQfvPXGj9z5tn4ifBgS5/G6vYnZE+HDkNb9CTvw89JE+ODNZ4pW9tLQ
ifBhSCFN/cETPSbChyGpHD6ds5EzET4MyYN0RPpEJsKHIUnuurjq0+8J8GFI
EXUlYwUyJsCHIb1ne6eGn50AH4b0vHW2kfv6CfBhSJm9BS9XzpgAH4Y0tnve
n6+cCfBhSL8ezc+JEp8AH4ZUr1uUHltJ8GFIh4JnyvZkEXwY0j/XEbIxVwg+
DMmpc47k8XCCD0OaFOXk9WoBwYch3fYXdvJ0JPjgXX9gpp6xJsEHr/fRzDNb
mxn4MKShBe22lMTAhyHNnlBaHLWGgQ9DiitnqW61ZuDDkBZe3Jrb8M8JPoxo
Zuiu83VJTvBhRPajv85cH+IEH0bkslEyca+tE3wY0aXMyNX6nePhw4hm/7nq
OyF9PHwY0UTtSLe67ePhw4hUD48YUJ0wHj6MqHD/mil5ouPhw4im6r7u7i4a
Bx9GpHXyUt2dE+Pgw4haOyub/3iPgw8j0vzkV3dadxx8GNHa96H3cyrHwocR
DW2zZa2/MxY+jKhNeZLVxY1j4cOIPq9oSHQaPxY+jKizUHT/ArGx8GFEPzu6
bze/dYQPIzpv8Uhs4LwjfBjRP8frkTuXOsKHEaklpOqGcR3hw4gMfs54Ud7r
AB9GlLZkbGBWngN8GNHYUemiSqcd4MOIRJRXXP642AE+jKi42o0jauUAH0Y0
MCbtTnzvGPgwopp7vmbJBWPgw4junXW8wo0eAx9G9G3nSW31ZWPgw4iC/jTG
rxg1Bj6MyCtPxY0lOgY+eP2ipNTcP4+GDyMqeyes9T1+NHwYEdO6NOht6Gj4
MKITbk9VLVxHw4cRZTQ/HdOoORo+jEgvw6FesdEePoyofrKB88Xn9vBhRNJD
G5btP2kPH0Z02H1q8Oel9vBhRO6JL7buHWMPH0YkWS748LSMPXwY0XbX0WOE
ykbBhxFFiR20e/t4FHwY0a1gjXc9h0bBhxGFe/eN2uU3Cj7+O4+jTy+1HwUf
RjRq7HO1azKj4MOI1mxb3jK2wg4+jOn+m79zrJ/YwYcxjXtSt3nLSTv4MKaq
gNcndFbYwYcx7XX881ltgh18GPO+bzruXq5pBx+8673Lei/bagsfxuQz21hI
8pUtfBgT2+S957zrtvBhTDI+AyJ94bbwYUzGumcXNM+1hQ/e449PuDh6pC18
GNOS7PlS72Rs4cOYBDJrm9NqRsKHMb3Zff1cy8uR8GFMLL0G9y0xI+HDmBRf
PfeZuXUkfBjTduWXChu8R8KHMa0fss2sGDkSPoxpgntjaqz8SPgwps135s64
1TgCPozpjsLGkv7CEfBhTA3dxbcu3BwBH8b07k2Y7u59I+DDmLRcFY48DBgB
H8b0/H2yh8XEEfBhTPOEhQsaDEbAhzH91VLxaBuygQ9jqonY4jrhtw18GJPj
bAelz89t4MOYrg4Wyd+LsYEPY/r1Tjn+1Q4b+DCmihsBo60W28CHMbWcDrH6
wNjAhzEtPTuvKd3ABj6MycvrTHWFoA18GNPFR319MXlc+DCmoB8nJnUf5MIH
r1dy/44P07nwYUydUX2HLZW48GFMcxc1uImWWMOHMbmOy41ZcMkaPozp43n1
YOsl1vDB6ysgELOdbQ0fxiSlYarj3GQFH8b0MPn+p8gUK/gwphP1U1NphxV8
GNNke/mUkClW8GFMgfdP5GrIW8GHMUnPLPpp99USPoyp1E6vI+eqJXyYUITs
TKmCVZbwYUJjwrZqjbe3hA8Tyt6izDIWtIQPEzKR+sXdUmwBHya896PKcU7n
LODDhOoyts8OWWoBHybUkjk6QnGEBXyYUHtY+SvdQQ58mFBH2w7nqFcc+DCh
Jk9mIPQ8Bz5MaG9MhOjL5Rz4MKHch7nrN9lz4MOEukY8XHBClAMfJuSwV/Sb
4mdz+DCh1vIo0Z7r5vBhQrVrpw1O3mQOH7zbc7XL253N4cOE/ggIfxBXN4cP
E5o3Sbhley0bPkzINEl7qdcTNnyYkPMPZ89DR9jwYUIFL9ZVGixmw4cJXTfY
7qw2kg0fJhTUbhu3QpQNHyZ0p26audY3M/jgXb/WR9rsrhl8mJBb3Jetx3eZ
wYcJrbCRv+PpbQYfJqSVwvm81sIMPkyoW9HQulrADD5484tObU7+woIP3uM/
bp/34w4LPv7bf07cvD0s+ODNNzpOztKHBR8m9D2n9ufsESz4MCGhZwYeHyRY
8GFC+YMH7lz7YwofJvT3psKYgjRT+DChdeFejsxJU/gwodL+qH7xlabwYUJ9
oVmFhpNM4cOEztr6/TusYwofJrQ55nyac6cJfJiQX7j15hnvTODDhBqtN+2I
TzSBD979rXP03PaZwAfvPI9xuTPWzwQ+TGhV39QdW8aawIcJTTeubhBSN4EP
ExL4x5pR0moMH6bkHRA91PHGGD5MSeed00Lf28bwYUoPp17Okj9gDB+mVOqQ
cEwy0Bg+TOlVa57xtInG8GFKGtPeln/UN4YPU2qdIMS9NmAEH6akelsiOO2H
EXyYUlJ5k5DyEyP4MCX5g6x5D88ZwYcpiU/Z8jkqzAg+TKn3tHzVU28j+DCl
LaeCWln2RvBhyvs8MXflR1Uj+DClY+FCGVkdhvBhSgce/fBq+WwIH6YkLRYX
759iCB+mtIiz0Egp2hA+TElQzHu80GZD+DClzcm6q0bMN4QP3nrPRBhecTSE
D1O6Mf9AiZuOIXyYkr/FZlG7QQP4MCXrl4UmPn8M4MOUtE5x7j99aQAfpjS/
Z7PxgngD+ODtd1NWn90BA/gwJdvysalTVxnAhymNTnX9fG6GAXzw9ue95ovh
SAP4MKV7873HVaoawIcpXX8XpZzZpg8fpkTmQftYT/Xhw5Teb+N8HdirDx+m
VN2qojF5hj58mNJ3oSNe3er68GFKZV7aFzXL9eDDlJTT1gnevKMHH6a0wmru
xSthevBhSvsaHuwUmqQHH6ZkEx6W/0ZODz5MaU3VnaPCP3Thgzffd35NV27q
wocpxb6+IX1toy58mNK1C6eEZSbqwocptYfY9n6T14UPUxq38riKTKkOfJiS
b2nMlqt3dODDlDL/uHie36YDH6Y0O31+YaubDnywaM6aA9J3tXTgg0X75wa5
5NdrwweLejJW3KUMbfhgkfHWT2s1jmjDB4tcn2S/nL5IGz5YJHXb8Odva234
YJGS67W21wLa8MGiVE7ORPWPWvDBooNLX4pkxGvBB4vuB1wITdusBR8s6v8j
VCLnrgUfLIopCVr2TF8LPlgUGNmwLLtNEz5YtHbrPB2DAk34YNHYa2bFHy5p
wgeLBtaGPfseogkfLGJ1SjiMdtGEDxZJGI47WKOjCR8s2lYv3VvfqgEfLAq9
JPWNCjXgg0V7tX031V7RgA/eeh2e6peFasAHi+qUl3M4MzTgg0VnNpjXvTTV
gA8WnXbyepA4oA4fLJrW8Pjbn8/q8MGiD4OxT5beU4cPFhmcLr07ar86fPDW
U5Uk5+WnDh8sqm8sdHjqoA4fLBLpmXV0nbI6fLBo0bzvQWv/qsEHi0zFF1ul
5avBB4t2B04c7xanBh8sSu+Y2m8SrgYfLBI3uvjWZZ4afLBIRypN96GtGnyw
yGze9hkB8mrwwaKFulqvfBpU4YNFtY/VBqPzVeGDRZTs4qV1XRU+WJT88e3o
sghV+GCRU6u2VuMiVfhg0XrFPyscx6rCB4sO+Kqce6WhCh8sCprQqnalUwU+
WJSwvmV+8icV+GDROo3cz1KPVOCDRdz6eQJxJ1Xgg3deF7zx2LJOBT7MyOrV
FubETBX4MKNpmb+dq61V4MOM3PQflm6VU4EPMxrc+nrf9H/K8GFG++fYpy16
owwfZiQXptaeeE8ZPszo/eQnaXbHleHDjLboH4vsXasMH2aUkK/9u89DGT7M
6G6BuPOYkcrwYUZedXLjkpSV4cOMMuKEp/p1KMGHGdldftXiVqIEH2Y0NHLR
szXpSvBhRu3dT21fXVSCD9763ft+Ld6hBB9mNKd+xBRLfyX4MKPQPbu6uJOV
4MOMnvrL71hppgQfZnRZSnj5Dykl+DCjDfV7aPc/Rfgwo2yR1PO+HxThw4z6
bz0VWpeiCB9mdGXkPZmUC4rwYUZPMi9OtdmpCB+82wKH3EsDFOHDjMIG197K
dFWED978Guw6PlopwocZLe25m6ulrAgfZhRue+nB6W4F+DCjyb6JHk6lCvBh
RvI/V47VylGAD95+zs6RNktUgA8zOvM312fpCQX4MKPyW90570MV4MOMmjsk
q9csUoAPM4rzafMZO1kBPsxIIetglr2FAnzw5r95W5qfkgJ8mNHe/Zeeh7TJ
w4cZ3Sl4cif8pTx8mNGmZUnhlSfl4cOMfq/ZtineXx4+zGjJ/sxvmSPk4cOM
FtqktYwUkocPM3JVdBQb/CAHH2b0YPo9f4PrcvBhRgXlch7nN8nBhxlFylbo
BbnIwYcZuaeP1T2iKQcfbKrqTLoo0igLH2z6s21+47vnsvDBJiPO+yXNJ2Xh
g003r1jMXhIoCx9s8nnTocZykIUPNjVfHCE8VlYWPtj08KDn+tgyGfhgk+VS
x8w5KTLwwaYrvaOm+ByWgQ822Zb2LL3rJwMfbCpiX9k6w14GPti0alpszTgZ
Gfhgk1XlZ9nN5dLwwaaoixs8htKk4YNNHpKiKh+OS8MHmxxjVz5vWiYNH2yK
v/olZa6TNHywKVe9KFBSTRo+eI8vURwl8k8KPtgUuz/7uEueFHywSeORY/mH
GCn4YFPqT9UL8WFS8MGmt5dtWZkeUvDBpr7CpE49jhR8sKny/J/tOcJS8MGm
Oz+9LJJ+ScIHm/5yizeVpkrCB5ucnZzezzolCR9smi3y5pFEsCR8sMlYp/iM
kKskfLCpTu5Ro5OxJHywSfGuyahngxLwwaa9q2tqt3+XgA82qb+u2BOeIgEf
bNLNNtzz/JQEfLBJmJ23lFkrAR+83jYKCUPTJOCDTV4N3q8H2RLwwTsfmWLe
48Qk4IM3z+6YnNQKcfhg02TPpEvrssThg01Jxz4vWXZFHD7YpCKbcelcuDh8
sClypdJ7sYXi8MGmcayo/fcdxeGDTVnTBKdGaYrDB5suGqlfSe4Wgw82Lag4
qyL3VQw+2CS33mnU1VQx+OD10c0/GhwtBh/mlLCs4vb6MDH4MCf1vHF69+eK
wYc5cSJCNpqOEYMPc7IMU2I+aIjBhzmtFL0qn9IjCh/m9P7Hkc3vvovChzkd
rhoha/hUFD7MKdLmi//Ny6LwYU4V329KB+wUhQ9zGieaEevlLwof5vSoUDxt
8yRR+DCnnNFBde9NReHDnF7PPvvaV0IUPszJyZAzqNcgAh/mFBwXrar0RgQ+
zKm72TJp9AMR+DCnlGkKy4+fEYEPczLkOn3X2CwCH+bkELL/xscFIvBhTu/8
j6/MZETgw5xsmgpzfxiLwIc5ab/dMo8tIQIf5qR451729UZh+DCnH96Tbnm8
F4YPc3Lu/3HbIkUYPsxJdnHlmlEXheHDnOpVj50NjhCGD948Xr/J/xgoDB/m
dPK4b8LyacLwYU5jpFNK2SOE4cOcNKpklNTVheHDnPZIzKsfMSAEH+b0ZMBF
YUuFEHzw1jfJxaqxUAg+zCnu3uaGQ/eF4MOcevMfd8yOFoIPc/IcdbRr6g4h
+DCnWwYTLq8IFIIP3v3xuacfuQvBhzktpMwDZnZC8GFOsZN3cXK1heDDnJZ4
yrCPCAvBhznt+yAzYnuDIHyYk8umbx1nPgrChzmFJYeYfckQhA9zMpu/PYy5
Lggf5lQgMuXcuyOC8GFOD55ljju4SRA+zGloR7jGCl9B+OCdp1fJv9e6CMIH
h547j3W5bCMIHxzKn7JPpEVTED44NH7H9dcrhQXhg0NqJ6fMl/orAB8cWvTs
ke/bLwLwwaFXEa+j0l8IwAeHdk+UTS1IFIAPDv0Z2r2t/4wAfHBoaf/HS7N3
CsAHh65sdPj8boUAfHDIdPbO3+tmC8AHh7b+EwqzYwTgg0O9Tx7M1eYIwAeH
EpQlnExVBeCDw3t/lK+ZJSAAHxxSP5dpMLFkyInvg0NZc0Y2m9wbcuL74NCj
aW/Tp+0bcuL74NBc66G+xwuHnPg+OORc5mAfYDfkxPfBoVU6InWeMkNOfB+8
51f7G7W3ctCJ74NDxaOOZHY9HXTi++BQY/aOuttRg058HxwSSAw8F7tm0Inv
g0PZ3IpZn10Gnfg+eOt7ce7SVMNBJ74PDh1OMREY6B1w4vvgkCjbQLTp04AT
3weHXjzTGaWfNODE98Eh78NxWkcPDjjxfXAo46/VhDFLB5z4Pji0aY3VKANm
wInvg0Opt4f2TNYacOL74NA055aM6x39TnwfHJr0xnE1ve934vvg0IrsQRP1
u/1OfB8cWhjpEsY+2O/E98Ehz0WiHRsC+534Pji0LUxmRM+Efie+D948OpQy
U/X6+T3ec0il555tUl8fv0cJb54PZ5v8/trH7/GTQyLbZ5u5pPTxe5RxqL75
68fq0338HtUcipOrynoW0sfv0cChoLmeh17N7OP3aOaQYe+bPHnrPn6PDg5N
H/yheEimj9+jl0Ocja/EHBt6+T0ELEjo1vMJ+kW9/B6iFhS1+Ppih1u9/B5S
FnReZvTg/gO9/B7yFuSq3pchFdTL76FiQY2648dkufTye2ha0DInBeXbZr38
HnoWFLfE/W++eC+/h7EFdZw4EqRe28PvwbYgT7IyO1/Qw+9hbUHz77sVu9/q
4fewtSAL58y+EYd6+D3G8NZbY+jjuqqH32O8Be0JzDly3L2H32OiBWWWPnAQ
t+7h93CxoG/md8WT5Hv4PdwtyMOZGxPZ0g0fFvSrIDD+6Mdu+LCgnz4j8rIf
d8OHBTmZmySyz3XDhwV1B0b0ZWzthg8Lqs6zDwxf1A0fFqQrWXVqNXXDhwVd
Cvtkc9C4Gz4sKGBTd8MHsW74sKCvUn9DptZ3wYcFbQvtWNf4ugs+LKjsRW90
xoMu+ODN2+vQ2ZSoLviwoDFRn3R+bemCDwtK3XP7h7VvF3xYUNi8XXtvT+yC
Dwvax1le6GnWBR+89UdJLzKR6YIPC0oITG/Vb+mED95+ydvJ+UsnfFjQ2AX+
7aczOuHDgkzNWgulr3bChwVly6RuvBPZCR8WFGrUnrhpdSd8WNC72l3Gyz07
4cOCZksWR0WM6YQPC1LSeJeepdcJH7zb83RcOaKd8GFBh3e/6Ulv6IAPC6o8
cerAug8d8GFBaw9evTc9vQM+LKh8xgvWrNgO+LCg7eud7mzd3wEfFlQq0dFb
uKYDPnjnaZfzWyfvDviwpG8RGtVfx3fAhyV1Pf3ZH23aAR+WVPVz3/ttsh3w
YUlrfA4b7e1ohw9LCl9Wc+/+r3b4sKT+t6r2gnnt8GFJFn+VNm+61w4flrR+
v88o2eh2+LCky4XV1gU72+HDkg7acFk3gtrhw5JG7jD7dWNWO3xYkn6Sk1qR
Yzt88K7fuuiMvEk7fFjS1bgarTDZdviwpJuTU4IFutrgw5Ja9mjPuv2nDT4s
Kd3u98Gwojb44O3f2+nX0uQ2+LCk99r1Chti2uDDkpi/Yg1XD7TBhyX9CbMY
2bK+DT4sqTtl8V2/RW3wYUmnhXRMml3a4MOSivRdfa+MbIMP3n68HE3W6LbB
hyW1bUxxWijRBh+WJCfxN3RFWyt8WBLXc+vZqNJW+LCkhNDA5X8KW+HDkgZO
6SdPfdwKH5a089dul/exrfBhSeW57xtDj7TChyUVqKesddzcCh+WNF6fLmkv
bYUPSzJ8W+Wk5dEKH5a0qW6Xif24VviwpBPmXlpr2a3wwVvfur6/OSqt8GFJ
S1p2BI8WbIUPS5q1dNLyvL8t8GFJxXbyiSHfW+DDkh6mSIg65LfAhyVpLnjs
opPcAh+WNKmme4L21Rb4sKTpd1VyRh1rgQ9e/7wbMau2tcAHb74et+KeBrXA
hyX13gy5yvZugQ9Lmno3aXXSpBb44F1fMPiLx4gW+LAiUzeZBzL6LfBhRZlh
rm/LZVrgw4piJe1EPvY2w4cVVXmPMf5V2wwfVnSxREVAsKQZPqzo+drSNU65
zfBhRQUZg5OiHjXDhxW99bWdLRrXDB9WNNLz6MZjJ5rhw4ry7ddttdnZDB9W
dPbmybENwc3wYUUKx7qPPl/YDB9WlB3W75I4rRk+rOjw38l0z7EZPqzIobhg
epF5M3xY0d2Y1y6DGs3wYUWLeqpF3SSa4cOKLt9ryPRpaoIPK97798yFHm+a
4MOKWnb/O7nxbhN8WFGGg6dS/pEm+LAinYyLx11WN8GHFe10jnjaMa0JPqzI
f6ur+3uLJviwoq0Wb1u/STfBhxUd50QslW/8Bx9WVKY91zuk+B98WJHjtNLw
oTv/4MOKDu2xOpl+9B98WJFKXe2UK2v+wQev7xfG+/7Mf/BhRdOfNIQ22vyD
DytS7rf291L6Bx9WZPLr4+vKtr/wYUXNfhahsZ//wocVPRwloxKZ+hc+rKjy
ynv/qPN/4cOK5IJ8tN5s+wsfVtReJN7D9f0LH1akvvpp+hP6Cx+8Xm4/NNYY
/4UP3nrSpnycKvYXPqwo0nPxjel1jfBhRaFDQh5bihvhw4rk6w8fK05qhA8r
stnz1sDldCN8WFHyHt282tBG+LCimmYnpwc+jfDB26/xpqmxTo3wYUWn32xO
eGzUCB/WJCm3RadFrBE+rKlvrdZyz4YG+LCmg6Khbt/eNsCHNV3YoHFwX3ID
fPAeLypY7X2+AT6s6VhOrMn0HQ3wYU3rD32TCApogA9rstQf8L7p2gAf1pQ3
q/ijlHUDfFhThWro5FPKDfBhTdlxZ9eM76mHD2uyOWOvIfO7Hj6syUO2SHww
px4+rGnxL66I8u16+LAmunH/k9vJeviwpgaRQYoPq4cPa3qQMULRyLcePnjX
Ky2WzZpcDx/W9H4oZWiXRT18WJP9kvH3lyrVw4c1VZsp1QX11MGHNZVGTtt4
7E8dfFjTpYElOp/z6+DDmnIP2t0Zl1QHH9YU8WfgX87ZOviwpl0Ji+4H76iD
D2t68djzqf2yOviwpl9Txv7Wn1EHH9bEmvypim1fBx/WNClizOVZenXwYU1b
e39/OC9WBx/WdNboymzBplr4sKaFejea95fUwoc1XVSI2GT1ohY+eOv1V3rY
klALH9akKXVp06eTtfBhTXN+JR//vLUWPnjzLXF/1x5QCx/WlBF8W3zk9Fr4
sKYp39eIHbWvhQ9rWrL+8GVRg1r4sKaALreYi5K18GFNaQ3Tvs9oq4EPa+qu
jTDW/1UDH9bk38V1l8mvgQ/e81W3sNQe1MCHNd1KeBA57mINfFiTz53bTjv3
1cAHr8/YYKPStTXwYU3u3z6KzvepgQ8umV6VedY0uQY+uPQ74bROHLcGPrh0
Z4ltz1qtGvjg0pCACHu+aA18cOnGj5U7FjVXwweXuF80P2z/UQ0fXDqdL9eT
klcNH1yyqjhVKP2wGj641GTkqLXtcjV8cOnrw/IskYPV8MGl24uSoxM2VsMH
l3706m9Y5lcNH1xK/lVq4eReDR9cSnNuPc8dUw0fXLJ4FxflaFINH1z6WL+z
y1ehGj64VOmy+Nyl/ir44JKq18JZbbVV8MGbx82SviWfq+CDS38OhIY0ZFXB
B5f85hkdOXKvCj641KUowZpysQo+uOSZG62pcaAKPrikqLR3gtCmKvjg0vPr
WZtFllTBB29/yZEX9GZWwQeXRPa67fYYVwUfXDIozZG+YF4FH7z5X/ir1KdW
BR9cqtHr37BBpAo+uLSybJm0cGslfHDJ/V/541u/K+GDS9dXB3gsf10JH1z6
Z6KZNjajEj64FCqxvoh1qxI+uJSVrhHIjq6EDy61qrYH0r5K+OCSZSbr9poN
lfDBpfqbcsqP/Cvhg0vTr0zeLutRCR9cWlx6MTfcqRI+uOR61vCNsFUlfHBp
/U6dTVe0K+GDSxdXyFzwkKqEDy59KL6lo95TAR9c8l1Q9bO1pgI+uHT4TM2T
ii8V8MEl/3kK0XW5FfDBJYftnbNEHlfAB5fs/ZYX216vgA8burxvWU3Y6Qr+
foRsSIZltffd7gp4saEjr8z3jl9fwd+fuA1trxsqeO5fAT825Bm63272rAr+
fmVsyCGyOGGAKuDJhrZWy0lk2FTw969oQ5npWXZHDCrgy4aMVA8rhihU8Oeh
bkNyMZN2rRCogDcbqmV3LtvUXM6fj44NHZj3O/7Mn3L4s6FtTsGG+e/K+fMy
tCGJfqdnMlnl8GhDQktNFgU+KOfPj2VD8y7rVr27Wg6fNrQyz8dh5qly/jwt
bMjw/FinP7vL4dWGsuVnft2zoZw/Xxsb2ivl1eiwtBx+baikw3ax0Jxy/rxH
2VBoiIzaL+dyeLYhk26TzkL7cv78HW3I9EBbZYFZOXzbULC7dsE3jXJ+D7Kh
XVNW7+uXLId33jx6yoVG9JXxezjbkJVyAiussQz+bWiujkLJm19l/B5uNiRt
eLF39NsyvB7YkKZfe9jDF2X8HjNtKLa7ZZTTwzK8PthQ0rkz2j+ulfF7zLah
U5biCgejyvB6wdv/sZhel/1l/B7zbWj3mG8v1beU4fXDhhTafD26V5bxe/jy
zstBgcN1C8vwemJD67al+jTMKOP3CLChB0nxNweoDK8vNrSZrepjYFvG7xFk
Q+GpYT5epmV4vbGhvofLTp5VL+P3WGND427H1dRJluH1h7c+A+Up0/v/8Hts
4PUfmxf14t8fvB7Z0PudzZmTyv7we2y2IbXDjXe/fPyD1ycb2pfvOHVL3h9+
j3De+s12bbNI/z+e7Duu5v///ziR7Ox2NCQSnb3PuSekREJ2soXMrCIjIyOy
MzKSnRWhvffee5G9NYi36vf6/Dxe3z/flzjn9Xrens/H9al3Pc0rK3TUHhnz
JaT+Xw8fK0w0mOQQe6We5pcVDNNzYq+crP/Xw9cK74TOG47vr6d5xpyXr7LJ
x7bV/+vhZ4VLLl2kl1bX03yzQt6FaSPCXer/9Thphc/6n9saptXTvGN67ku4
Yzi+/l+PACv0t6sb4Caqp/lnhcijW0fEj6r/1yPQCiPSKgvMDOtpHlrhx7m9
bZf61//rEWSF6K1q54aq19N8tEJgN8u+S3/U/etxywrjtlt5BpfX0by0wvcj
3SZ0iq/71yPECrXO7+08b9fR/LTCwAnTFvX1r/vX47EVNl/7vShuax3NUyvk
DKw39VtY96/HMytkilQHNk+so/lqhVd6p+ZvH1P3r0ekFcYWnNobMKSO5q0V
eD8lBQXttf96xDN9bGJNR7yrpfnLzAOdM7MC8mr/9UixQkjftdbG4bU0j5n9
uVsUn3at9l+PTGb/6Rs+9D1cS/PZCif3+L5dvKn2X488KyRHD54wa34tzWsr
OH+7eXPZ+Np/PYqt0KXU8bWfZS3NbyvULVlekzuk9l+PCivEOG1aO6pTLc1z
Zv7FyjZe/VDzr0ctcx6j41Isi2povlvhyWf+pJLomn89Gpj31+1ZevZWDc17
K1TmvXFYf6LmX4/3VohovnlksVcNzX8rPF3hutZ9Wc2/Hl+tsOucS5H/1Bry
wArzTI0vZYlr/vVoYtbPe1nwUJMa8sEKwV79s472qfnXo5WZp+32PzRbq8kL
K6ifW9kS8qr6X482K+RrNz53zakmPziws7872CK8mvzgIHHH7h99gqvJDw5G
jr04qvvxavKDg32RTkE6ntXkBwdDPlsJxy2rJj84mPqoOWOvYzX5wcGcJ0cV
5dJq8oMD995DNk0wqyY/OMh+/XpSRv9q8oMDD12v4KVtVeQHB5s++y4d9KGK
/ODgv+vfV1cVV5EfHGhJUi+Fx1eRHxz01LAvD7lfRX5wMH/tZ7Vn56vIDw4O
73FoL9pfRX5wsOSZ6EH3jVXkBwdqx+82TnepIj+Y57HNCn1iV0V+cNDk25Qz
QlhFfnBQ2ufWqCfGVeQHB31dT4c4aVaRHxzYe57nd/tbSX5wEO4TezfvfSX5
wcGiHdJvD0oqyQ8OtL+5f7iWWEl+cDDozsuddx5Vkh8caC5xPJ4cWEl+cNB1
V4Bay+FK8oOD/c9TYiXbKskPDi4Va945tayS/OBg8vKS4A6nSvKDg/Prrwbs
UVWSHxwYWwxbNdiykvzgwOkFtz1Gt5L84KBfUaXcq3sl+cFB/7Pje9n/rCA/
OAg2TXa0fF1BfjA9PEq+mxRWkB8crGnRK7GMryA/OBC6Lmmwf1hBfnAwzOWi
2o7ACvKDg8vTqnVij1SQHxw09FrZb5BnBfnBwfrjV3N2rqwgPzjok9hP0upc
QX5wsEy8RnpwfAX5wUHH+/0RZrwK8oOD8m9zrlQYVZAfHCx30Ci40q+C/OBA
N6hYsrWjnPzgYGPTyATXr+XkBwcr3c84zq8pJz842K6TkuOWXU5+MOvz8ITp
oahy8oODXRO+ySPulZMfHDgM/9vx34Vy8oMDsz0ts6YdLic/ODCVyC2eby8n
Pzg4eXvGCku3cvKD6TX/5Y9ns8vJD2b96++/cLQtJz+Y8+F7NeiPsJz84MBm
ePKF52bl5AcHj+omHtk3pJz84GDgt80ui7uVkx8cCFZGtzn+LCM/OOC2hzg7
vi0jPzjgFTc6upaWkR8cnJAtKtudWkZ+cLBgb0Pp4+dl5AcHLs+PShpvlZEf
HKze7vvRJqCM/OCAH21actO3jPxgzl9A/mut7WXkBwe7e2mpX3QrIz84mJR/
3Wj03DLyg4OIoQqzXLsy8oMDr7057bulZeQHBzoBcwOsLcrIDw7OvO9aPUC/
jPzgYEJov4im3mXkBweWD6p0X7eVkh8cXH/78kvD11Lyg5kv+6MNm+pKyQ8O
qgKMLvYvKCU/OBB/bnBQJZaSHxxYlzSa7HxaSn5w0Lljbu/0G6XkBweBCusm
43Ol5AcHB10+p/j5lpIfTM/myI3qnqXkBwdbrMxf+60uJT+Y77+f2dNkQSn5
wfTBzKK0KaXkBwe98k9a7FCVkh8c1Bmv6azglJIfHEQ+eTWuj0kp+cHM/z2D
az8NKiU/ODj0RppQ3q2U/ODi8uoblUWtJeQHF37nY7RrPpaQH1xo5fZa3Vxd
Qn5wIRo0JkYnr4T84KJTU3WnKQkl5AcXFRM/mhx/WkJ+cKE2xHpwzc0S8oOL
dSveJEnOl5AfXDQMbDa8caSE/OBi463rg/W9S8gPLjgjVQFB60vIDy5mdLY6
zV9SQn5wsTWlqbV4Zgn5wcW0wUbhPrYl5AcXlzauiFdIS8gPLqYPOtK5m2UJ
+cGFIGPVmqqhJeQHF+dS/3yJGVBCfnCx4aCd5wP1EvKDi9Srnm13W4vJDy4m
XktZ/fRTMfnBhfTtrtCM2mLyg4sIrz6JnwuKyQ8ujD5/89NPKSY/uCg1j1Kb
G15MfnBhM0930PWQYvKDi+HxuaG/rhSTH1wM9HuUPfdUMfnBxdSYu87pB4rJ
Dy4K/8YpbDyLyQ8u7nn23JrpXkx+cLE35fk3l0XF5AcXO0M1AttmFJMfzOdZ
OLvftS0mP7jw1+09fbGsmPxg1k/5UDl8bDH5wcXvnoUmLcbF5AcXkw8ZN+UP
KSY/uEga63olvGcx+cG8f9Z8rfvtReQHs/4zOk0LaSwiP7j4kDtJ+vxtEfnB
xUHuhPTsyiLyg/nzKp3PX3OLyA8uIpf8DdBPKiI/mP0VIIl1flFEfnDhPn6s
08WQIvKDi3YDR5uPV4vID2a9uxn6TjhTRH5w0esrT/P+oSLyg4vPz2S5Bt5F
5AcXpzSbnl/cWER+cDHedVS08Yoi8oOLa5eT85/NKyI/mD8vefFuhmMR+cGF
158ezX9tisgPLo6/Kn3/WFxEfjD7v799xHrLIvKDi7+3guZIjIvIDy6Utywj
+2gVkR9cPCp3LPjcq4j84OJi6I6TpZ2KyA8unnOEXzNbCskPLloyB1dlfCwk
P7jwHZ84uaiukPzgosfVZt674kLyg4tvrVt91TMLyQ9mHniYSsfEFZIfXJwd
/EG1OKyQ/ODibliC35W7heQH07MkatDbK4XkB/N8Z1uyRGcKyQ/mvPhdvnX6
cCH5wYU4rPH8712F5AcX1Y7jA1ZtLiQ/uJiX9+Nsw6pC8oMLvRerD690LSQ/
uBh1cMyKlpmF5AcXZYHZw47ZF5IfXOwzef1gDArJDy4u/DBRqxQUkh9cPNts
P8DfopD84OJnwPCiKUaF5AcXO0JOSYZoFZIfXGg67JK+711IfnDRZv86M0mt
kPzgos+5vLo7rQXkBxdPhs5bF/C1gPzgwiXt/hr/1wXkBxf/WXdkn6gsID+4
CFQ773spv4D8YOaNSfaJR6kF5AcXX6Z01GRHF5AfXATcDF7W9KSA/ODi1iOJ
rsndAvKDOZ+Kac3zrxaQH1wYO+9/f/lsAfnBRaP+3s/vjxaQH1ycT+pokfsU
kB9cDF6T9ufC9gLyg4fUAQ++d6wrID94iN97Omfd8gLyg4fpnDW+b+cXkB88
PBJxB62cXkB+8BDFbV71fVIB+cFDGzdzl4+qgPzg4cWtykkGwgLygwfjCXNj
40cXkB885P0+WOJuUkB+8DAqP3S/kW4B+cGDaR0/sbZfAfnBw1/+9v03NKiH
IQ+cpO8Jm9rzyQ8eTtoP22jXkk9+8LDW9uwh88/55AcPTTUf2zUb8skPHm6k
pmd2VOSTHzx8lTa8+pWfT37w8PnlH0VrWj75wQNiqgs7xeWTHzwMHrLkfP/n
+eQHD/LVGw6MepBPfvCwfu7vE5Nv5JMfPDw+9Sd086V88oOH7ATvupun8skP
Hv7sPN+v7nA++cFDINddPmxvPvnBwzAts3mrtueTHzx0DOhYFLk+n/zgoeqx
bNLAlfnkBw8xvUZrbF6YT34wzxNjcbbaOZ/84KE1O+iDw5R88oNZz8ud/iaP
zyc/eNhdlZI0Xp5PfvAQvM5LnM3LJz94eLD8idN8i3zyg4ce73prNBpTj8U8
3BvKn3ZCl3os5WEGt8ZUOIB6rGDe1yx9Z0MP6uHGw+TKOMfznanHGh58K3kW
dxvzyA8eSlat9bN6lUd+8DB1ptrT1II88oMH16c1x9ck5JEfzH6606E5NDSP
/OChWOZt9vJaHvnBPC/2JIaeyCM/eHg61rb4xJ488oOH95rDHXZtyCM/eOjr
tFfXa1Ee+cGD1eOysfun5ZEfPBzSDt8ZiDzygwfVgdQfiVZ55AcPCxoid/8a
lkd+8PCxaZGWtH8e+cG8z5jzd490ziM/mPNxfcaIDz9yyQ8eptVc2Ov8Kpf8
YPZb+v67eYW55AcP1/2tT8xOyiU/eNi3v9+IL09zyQ/m73ea4HriRi75wcOZ
SRNGWZ/NJT94KNp0xLPjQC75wcP5SdeUWVtzyQ8e7lsMX3NjZS75wYPPn4zv
R+bkkh885DY7JeyyyyU/eLC/dip3tzSX/GD2wwOPnsctcskPZn7UfF1xVz+X
/ODhyVvN0oI+ueQHs9/mNttpdOSQH0zPQ1lhdt9zyA8eZKtLu194mUN+8DB0
/0pxS2EO+cHD5exXgoXJOeQH8/6nY5qKnuWQH8w8Wrlr2azbOeQHDz//Rnu9
OZ9DfvCwY4jxyL1HcsgPHkauWrlk5M4c8oOHFQdm69SuzSE/mP0Zk4Orrjnk
Bw/5fZ9nuTvlkB88qHfr82CiTQ75wYPNvbqy0YIc8oOHlUsnq4aOyCE/eNj6
yrvUQCeH/OChrsezE+a9csgPHmpLlItVbdnkB7M/J3jKlnzLJj940LMuHHDy
ZTb5wcMV37TKrKJs8oMHg9NvDw5IzSY/eODuz+65PDyb/OChrKfZvKR72eQH
DxWOj9wsL2eTH3y41/JGBftnkx98vD92/JSpTzb5wcftNXfPhm7OJj/46HHT
e4T9ymzyg4/AjQPlX+dmkx98uLXtTbvskE1+8OEy41vMHFU2+cHHG9sTA4dy
s8kPPgKW3on+bppNfvAxMPfwgxytbPKDj1/is5XPemaTH3x0ZErEd9uyyA8+
rHu1RN7+nkV+8OGXPX12aEMW+cHHF+0vnVNLs8gPPqYYuD96k5FFfvAhHnxw
Zr+YLPKDj3hhx5sJj7PIDz72Xrk752BwFvnBR7pseVDBuSzyg4/S6KHPRhzJ
Ij/4mLSj+NAh7yzyg4+Lbn79mzdkkR98ZP5xGb96WRb5wYehztohn2ZnkR98
qPf4tHPr5Czygw+d+UPW9lZlkR98/O+Xgfe5WeQHHzXrQuNmm2WRH3zYDavv
3Uc3i/zgw+qrJCK7Txb5wYcgXRl5rnMW+cHHXc8d6mtaMskPPuYHHD5h9yGT
/ODj4FpNJ25NJvnBx8svcfLhBZnkBx+pl+fZGadkkh98eO4PcR8ZkUl+8HFY
52ig9EEm+cGHI6821zkok/zg41DL2d9eZzPJDz56xT8acO9wJvnBxwUDQb8G
70zyg4+sJ7L3wzdlkh986Fq+ObFpRSb5wUdnrmunjHmZ5AcfkqkNo0c6ZpIf
fAx+87z3aZtM8oOPH0MtznUTZ5IffCTUBMbtG51JfvDx/Prm3T2NMskPZv/5
mmVfHJxJfvBxw4IbyO+ZSX7w4XXN+G1Zewb5wcfYhcev7W/KID/42MTRSpS+
zyA/mD6jV1v/qc4gP/j4elY1OKkgg/xgnr96Hv9sagb5wfz5fUfObojKID/4
MB1yZ6zz4wzyg4/p2ud/j7uZQX4wz99i91FyMYP84KOl6UWrxD+D/GB6m7zT
s9mfQX4wP3d8Z+/smUF+8JHUWLhzw7oM8oOPduO8O2eWZpAffHj49kpNmJNB
fvDRZpuY9WtKBvnBR98OUajQJoP84MMpJGrtLnEG+cHH0qBbrbmWGeQHH8He
C+zMTTLIDz6GDJk8+4h2BvnBxxL3jzotfTLIDz7qrkYfcuuSQX7wEVM35dLr
1nTygw+48O1WfU0nP/jor+x35GdDOvnBx63jR539KtLJDz6i+fOCR+Wlkx98
vHspWVOQnE5+MPOiW+ONPZHp5AcfrYkzJokfp5MffGypkUxpvZlOfjDzLvRQ
SPyldPKDjwVmY+afPJlOfvBRedlo5mrfdPKDmZ+flh6f7J1OfvBhP6Gjs8Aj
nfzgw1ascdtsVTr5wcyLS+e3DHNNJz+Y/bW3Yrmxczr5wcwDq9/rR09OJz+Y
9e1n5ae0Tic/+LgeHPdkjiid/OBjxNbGKi/LdPKDj6BB+p1umqSTH3x8bj+v
VaaTTn4IMD4wV7d/v3TyQwDbsRZqM7qlkx8CaGYOTw38m0Z+CDBnnNL1a2Ma
+SFA9PC2FNsPaeSHAF0eNjXeqUsjPwTY+Syqtn9pGvkhwKaQX3t9stPIDwHu
H5pe8icxjfwQQC15d4FXRBr5IUAnW9l6tcdp5IcAl5fY3T55K438YL4veesm
88tp5IcAK1adz0g9nUZ+CPDl3NGb7kfSyA8BHmQJOnT2ppEfAoQ935+Xuy2N
/BDAePQ6zaPr0sgPAWbpfn8xdXka+SHAqN39EnUWpJEfAihdasw+T08jPwSY
Hepel2KXRn4IkLGy+vUtpJEfAjQ5TbfyF6WRHwLk6P2N3DUmjfwQwMdac9eW
4WnkhwAG6hmbPPTTyA8Bxi1bd2r7QOphK8CfPg6l+3tSD3sB/OY8F53vTD0c
BFgu6vH4SWsq+SHAQM4dcfG3VPJDgEnO7Zl/36aSHwL84O5aNLo2lfwQwCU3
qHFJSSr5IcD6gI9e17JTyQ8BalxfNr5OSiU/BDjoNGSmVVQq+cG83+th532e
pJIfAmiUXQ2vuptKfgjQOkzySBaUSn4IsODLhS3Xz6eSHwLs8t+q3u9EKvkh
QK3nkTn7fVPJDwHe8M+7dexKJT8EuO28auzerankhwChm3Nv9ViXSn4wf970
avr55ankhwBuHyOOj3FJJT8EOMPp2pQ5M5X8YPbjxNXf1jqkkh8CXLKr89Ya
n0p+MPvHwuV8miyV/BAA116Ld/FSyQ/mfbW858osUskPAT4+4Te3G1MPfwFk
1sO6ZOhSj5MC6HHm77kwgHqcYZ73iMaKDT2pR4AAIe+mPJyiRj0uCBDh5jKD
8yeF/BDA/NEaR73GFPJDAO+isMBeH1PIDwGcXXYI1F6lkB8C6Mq6D+qoSCE/
BEiPuMdVK0whP5jzvTP8aK/MFPJDgONbjunoJaaQH8z+qzpaahWZQn4IUDRc
P8bhSQr5IUBH+/20dfdSyA8BDlg//X7uegr5IcC1L3e5KRdTyA8BXhsNOPT7
VAr5wZzngR6feEdTyA/m+9Tnzd68L4X8YObJ+HmpkTtSyA8Bvmv34WlsTiE/
BFCk9D8/1z2F/BCAs6PP99BlKeQHc96dQwT9XFLIDwFcpwYu3eycQn4I8EwW
sLl2Sgr5IUDn5DlLp05MIT8EyJ4TPCpZmUJ+MN8/RpWiElGPagHsRH8sE8ZS
j1rm/GjdcZ1kTj1eCrDH2Ni5ZBj1aBDgk5NtDzcd6vFWAEfl362dBlCP9wLM
17a4cKUn9fgkQFJQ0upxXajHVwF4ZlFvP/2XTH4w82tz7+6XmpPJD2Z9S19k
OH5JJj8EeN4nyazn22TyQ4APEyW6mbXJ5IcAPbQtrvqXJZMfAkzY9vDxvPxk
8kOIh2G1dhYZyeSHEHs8qpd3TkwmP4TYFJzTUR2ZTH4I0d+rZkDs02TyQ4gR
7vKLN+4nkx/Mf48YdvLEzWTyQ4ibR5Ia915JJj+EKAtaEbk9IJn8EGLo5akN
m08kkx9CXMlKcdt6OJn8ECLvjN5Eb59k8kMIq003th7ekUx+CPH5fUTLxc3J
5IcQ5/ZFxoauTSY/hHib1SMnZ0Uy+SHEgfH99L+5JpMfQlQvkd0ePDeZ/BDi
x6G2VdbTk8kPIew7clw3TaYeVszzfzXff2c89eAJ8WGef2GDgnoIhBit5zvR
VEQ9xEI8LrlYtcqKekiFaGqdeyxsJPVQCPH32ZzZXU2oB4TY8mesYK4+9Rgn
RPFqb+Ong6nHBCGOLmjQHaBJPWyFkOd3193anXrYM5+35oJeXWfq4SDE+S0T
9Kb8l0R+CPEmO2FQfHMS+SGE9tu0LuKvSeSHEKbJg1+HvUsiP4QwblobKnyZ
RH4IkeATsDKmMon8ECKi00I1u+Ik8kMIR4+T3hU5SeSHEKUzupWsS0siP4RQ
HT7btUdCEvnBrM8S/e53IpPIDyEMTu2smhyWRH4I8d0s0Kv5QRL5IcTTQ8tf
Bt1OIj+ESNqY1mtmUBL5IUSvj2EtPS8lkR9CpFkPv5R6Jon8EMKh96DWg8eT
yA8hynX3dnc4lER+CLF624b0wT5J5IcQQa4fea93JJEfQlxX/TfxxZYk8kMI
9QdP246vTyI/hEhdbD5zzaok8kOICaJNEx2WJpEfQowzepjPcaEe/kJ8Mm/7
qjebepwU4t3K/Zd7OlGPM0Ks77K2vM2eegQIsWbE60st46nHBSFOd9Z7/UNJ
PQKFCIye+KBRTD2uCLFqx7WmX1zqEcR8/8zlTztbUo9gIQY4lL7XHEE9bgkR
4iQ+YWxEPe4IMUhSfFOiRz1CmJ7Pfw53Hkw9Hgoxb/733ls0qcdjIayPD559
oQf1eMqc38OxnRK7UI9nQjjNsu32rS2R/BDiRIrmsmGtieQHc97W7RgyqzGR
/BDiwe0fOic+J5IfQtTsr1md+zaR/BDCO/+Bev+XieQHs7+6l7ydXZVIfgjh
NSejZ3BJIvnB9Anouq4xL5H8EOLyuK59JmYmkh9Mz212ry8nJ5IfzPn6Puf7
79hE8kMId7Uoy3kRieSHEMvP/Xc+9mki+SHEguH3xox4mEh+MPs7bO6n03cS
yQ8hwgquZXUNTiQ/hNh9TCfb83Ii+SFEyvbFHxoDEskPZj5f1Rm24VQi+SFE
9IG37j/8EskPIR4Zbcje6ptIfgixsWKxrJNPIvkhRI9dq58f25lIfghx0lYu
HbotkfwQQlDglxS2kXq0CsEdPNhxqjv1+CNEvdvJik8rqEebEDHbE1yPLaYe
nUTYPd6tlruAeqiJYKnnML16FvVQF0ESIAw/7EQ9NES4cbG5t8yBevQUwXTy
rCnfJ1KP3iI49h279a419dAUIfeA8/4VcurRX4RTR4M3jxBRj0Ei9Bvz0+Yz
h3poMc9z3/Jb2GjqoSOCsYelx94R1ENfBD+t6mwnY+phKMLPmSa/hxtQDyMR
jnX/3tymRT1MmO+35MZUDKAeZiK8rqyeGtGHepiL0Evx9lZgd+phIULzGdvE
fV2oxxgRBLy2y+vaE8gPESI2dxO5/E4gP5ifxy0/4ticQH6IEOQ97OyEbwnk
hwiR+qqZqo8J5IcIBzRykuVvEsgPEYqDyxsU9QnkhwilUz0ejqtKID9EuDs3
1GhyaQL5IcJn9XvS2QUJ5IcILj7bfq7ITiA/RNj6TjjdKy2B/BChP7/75JOJ
CeQHs972fWtDYhLIDxG6f1rXPTM8gfwQoTFsetqnpwnkhwh1hm+0+j9KID9E
CNsy85fkXgL5waxnecGSFTcTyA8R+KKTs89dSyA/mJ6TMwozLiWQHyLsvfC0
oFNAAvkhwu3Vfk6yUwnkB/N9maccPY8lkB8ibDjQPSPyUAL5wayXETeqYx/1
2CDChfpZJpN2Uw8PERAe337ai3psEWHk9Gj7hi3UY7sIXhoXugo3Ug8vZj1q
74z0c6ce3iJsOoAXb1ZSjz0ipM94cW/cUurhI0LJuJWdgxdSjwPM/vt8P7zb
POrhK8KII+9y1jpTjyMiaHzZriyfRj38RHizO0VjogP18Bchy5o/4oUt9Tgp
wumkMRctbKjHGRHaTI0WBiupR4AIqf29NhhKqccFETJi7+UGCqhHoAgG78y2
GnKoxxUR5BnLlgWPph5BIowyrTlnYU49gpnzzO/V64UJ9bglgsMT99gJQ6nH
HRHqs/c+LNOlHiEirB+ZU+4+hHo8FOFMXZFUfQD1eCzCs60Ghdf6UI+nItg0
8AJVPajHMxG67A8+97Ir9QgXYfrQ/2IPdqIekSJsrs8aMPZvPPnB7K+Zd/0r
f8WTH8x+WTWSd7gpnvxgzpvb6z/Sb/HkhwjfWza//vYxnvwQYXKf7V9uv40n
P0RY1OE3cOmrePJDBOl655lGtfHkB/P5jlsevKqIJz+Y9ak/pX+7JJ78YHrd
n3V1XUE8+SFC0sE1PElOPPkhwvODu0q7ZcSTHyKkaagOliXHkx8inLi5ECHx
8eSHCJclJ9V8ouPJDxG+lftlzg+PJz+Y81LQ45w4LJ78ECHvduIS7cfx5Afz
PoM2j/kvJJ78EMG5c83P+tvx5IcIf3xjIzKC48kPEeZ9rdr87Go8+cHMmxt/
ht+4FE9+iBBn8yrzbEA8+SFCy6EFi4+cph5tIux3Frzb6089OokxOUQ6b+dR
6qEmxpV78nBPX+qhLkazf58Oz33UQ0MM/9C9o713U4+eYozxXq/ct4N69BYj
essjrt826qEpRneOvsZ5D+rRX4wdzqcibq2nHoPEKAr4bhu+hnpoiVEfrvU4
eyX10BFjwr6P3xqWUg99MWQZU9TbXamHoRizl5h/1V1APYzEcBq59I50DvUw
YT7/93uOy0zqYcZ83sNbh3ymUQ9zMS4bHL13z4F6WIgh0PE9WzKJeowR4+rq
Y7ZdJlAPKzHT81Qsz5p68MRY1/l46woF9RCIkXp1W1OghHqIxThvbf+gREA9
pGLsW6Vm2p9LPRTM5x+44uw4hnpAjGVfDHFiFPUYx/z9ugMvi8yoxwTm/feU
iXRNqIetGNtLdayXDqUe9mJcyJz530M96uEgRpvJqWVtWtTDUYx+vjVeUwdR
DycxJnqMl1/vRz1miqFtXXqrtTf1mC1Gl2E3wp16UI+5YhwblLD+gTr1WCCG
7U/rzF5q1GOhGA+rvPwq/saRH8z3vwlIutYSR34wfc5qCtd+jSM/xPjRQ7de
+S6O/BAj7GdjzOD6OPJDjJGXK7J+lMeRH2IkZPTrVlQQR36IoZZf6xaRGUd+
iPHi4LHvN5LiyA9mf45ffeFsdBz5IYZHZYrr0Wdx5IcYZ043qw4+jCM/xHhn
OVV48HYc+SHGrHJL1dFrceSHGKFjGmedvRBHfojRIWjzvHEqjvwQo3pO2I3w
o3HkB7P/lu4pKtgfR36Ikbg3R+27dxz5IQbEvcYO3BZHfoihsez+TNmGOPJD
jOWCERvcVsWRH2I8Gt3ifXFJHPkhRsSQ014F8+PIDzFm9Ni7pI9zHPkhRprr
OO7UqdQjSIxFL1zenralHsFitHxasKMW1OOWGBsH5XyxlFKPO2Ks2q2U+vCo
R4gYjx+Nd6kaTT0eivF9ztYZEjPq8VgM+wVrdQKHUo+nYvxMTg3pokM9nonx
IdlYY8MA6hHOnKdQU/OXvahHpBjcTh69ZqtTjxgxRDYvHhS0x5IfYtiZXenl
1BpLfogxf02ZUcmPWPKD6fVu8BeXT7HkhxhVuzRXf3odS36I0dPE+6x3bSz5
wTxvrq77oPJY8oPZ/3tvf3xUEEt+iFGpfNNnWlYs+cH073mhsDk5lvwQY+br
I4IrsbHkhxhfkg/wHMJjyQ8xfl+andEeGkt+MPvRoaDpWUgs+cH0uJP6aOPN
WPJDjA0b+v7hXI0lP5jzPtUn7+f5WPJDDL/C9tHxp2LJDzEGblqqedwvlvxg
Ps/nlMeig7HkhxivhBtnifbEkh9ivL/8LmyAVyz5IcbNy/VHGz1iyQ8xpD/s
ykvXxpIfYiQPHxQQtzKW/BDDLYCbcn8x9egkwep1l1yvzKceahJYB9ouPeNM
PdQleFbOzTnuSD00JPh9Zf7FY3bUo6cEeaOS0k7YUI/eEtzbsnb6eQX10JSg
nLdYdENEPfpL8LDgtkcYh3oMkiBsw5SuGRbUQ0uCiteL3r4cTj10JLgT2jSk
Yyj10JfAR0P39DBd6mEoQVn8x9kTB1EPIwncXHcv2dCXephIcKhH86Mr3amH
mQRLfVcqCtSoh7kEtvhPo3tbDPkhwRdRUW+bXzHkhwQ5vYbY+fyIIT8kWPf9
c0TKpxjyQ4Loh/sW9HkbQ35IsDio+5i59THkhwTDnty3uFsZQ35IIJodPL2t
OIb8kCDmhPE157wY8kOCnm+X9H+SEUN+MH9/6dXgAckx5IcEA88NnrktNob8
kGCHn/qw+vAY8kOChvzQrlOexpAfEijdXDtiHsSQHxK45jn34d2JIT8k2NRa
a3H/egz5IYHXJNs5Iy/HkB8SFJ6p8b8XEEN+SPBoWFPe2FMx5IcEty9WDY7w
iyE/JJDoflk40TeG/JBgjsGeO2V7Y8gPCdoOfPvmvjOG/GD6B5zndtsWQ35I
wG+pXBu8kXqskaDlsvbV8e7UY50EGZ+eJX1YQT02SOB5Qqfi1GLq4SHBytP3
q1ULqMcWCUY7VmZ9n0U9tjP7e32/GzedqIeXBDe/xC5Z6EA9vCXw7TdHXc+W
euyRoHnltMNV1tTDh/l5luHnq3LqcUACvTlyCzcR9fCVYO9a0/F8LvU4IoHw
/kx+V0vq4SeBUZPD77IR1MNfAgcX/xOPjKnHSWY9Vdd+HTGgHmeY9zXrNnq1
NvUIYM5jsZ3FlIHU44IE15U/G3l9qUegBMlHzu8x7EE9rkig2ze+oHdX6hEk
gdy+vaG9PZr8kMDy09uw5t/R5IcEVima4742R5MfElwu7Hf407do8oPZ75z9
vp8/RpMfElwz7ib78Saa/JCgq7og6Hd9NPnBrP+s0Bfq1dHkhwSZDw12Di6L
Jj8keBlv+Nm8MJr8kOCB83x15ESTHxL4T96ZMi89mvyQ4Nfp0aM8k6LJDwlm
cXQ4l2KjyQ8Jegl+lMVHRJMfEiyIWa7/MSya/GDmQ9PIv0MeR5MfTI8eTZtt
Q6LJDwkmiLbv33ErmvyQYGHUJvOnQdHkhwRxJZcXfg2MJj8kOJj23NTyfDT5
IcHV/J3b15+OJj8kyLYMnf3seDT5IUHIEK349sPR5IcEiVEejyYfoB4NEviN
P24SuId6vGX2W85Y3e87qMd7CSauMDlpu416fJJgn6bw4PVN1OMrM18ihL86
raMe35l5i58vl6yiHk3Mfl9nOz59GfVoYeZhS7seZxH1aGXm77qmFZfnU48/
zPPNazPuM5t6tEmQpP9ryp7p1KOTFKf/RL/5OYV6qEkxTNfy/QY76qEuxYvd
I2Z8HU89NKSw6n3cdD2oR08p9HaMn9ckox69pfiyyKrRS0Q9NKXgj5R8VOdR
j/5SpA6ahDNjqMcgKf6IJjUOH0U9tKSo3m7WHjmceuhIsfJYweIZRtRDX4rE
3xK9b/rUw1AKz77TzY9rUw8jKeLf9vG1GkQ9TKQIXbFUUKpJPcykOCmx5+zu
RT3MpRiQH7XdQoN6WEhxZeHTHlVq1GOMFJeqLF8da48iP6SIbBvZafyfKPJD
CmvpncVtLVHkhxRzk+51jfwRRX5Iseig4J3nlyjyQwrpqKkaig9R5IcUt/v8
XdLlTRT5IcW5CZNas+ujyA8pdl1SpFyojiI/mO8/+j5tVXkU+SFFvc3sdnlx
FPkhhUnQhRUD86PIDykejklo/5wVRX5IoWH6MjkjLYr8kMJjad8Xd5OiyA8p
5mx3LfKLiyI/pLh59rOWR1QU+SGF+Eyez4IXUeSHFJN/mAywexpFfkhRk90t
WfwoivyQwuj9uXMWIVHkhxSfgpt9jW5HkR9SmHZYn9MNjiI/pJCcvR435GoU
+cHsz0CZ2pBLUeSHFD3e8BZoB1CPDVIsKH2aZXCaenhIcX/dm6lm/tRjixQt
aG7gHKUe26U47tHnMHyph5cUN2Jd5dP3UQ9vKaJW6/1dsZt67GH2u+Om1F07
qIePFDH5ARcubKMeB6Roq4v3eOFBPXylaPplMqN8PfU4wjy//m/B3zXUw08K
uwpPXRM36uEvxSHVy3aHZdTjpBTOb9a89FxEPc5IUdowO/7uAuoRIEVDyesL
1XOoxwUpAkpnuA9wph6BzM93vxNMdqIeV5j98KGh+eAU6hEkxbObx2+n2FGP
YClOJY1x0JhIPW5J8Taj98vJ46jHHSnuvdi07LSSeoRIYaN2v7hGSj0eMvPi
jLqVhYh6PJZidlbO5h086vGUed/tM4Nyx1KPZ8zfr/741HQ09Qhnnu9Owz1v
c+oRKcXfP6f2V5hSjxgp4hZNVYmNqEc883757hUXDKhHohR9H0x0atehHilS
JMQJbi4fQj3SpFCXnS3KG0A9MqXQeZFQKdekHtlSGHN0Iu73oh55zPzp8Z/7
0O7Uo0AKh67pzWe6Uo9iKbaOfzW1T2fqUSZFv6kPPA+1RZIfzPnuctyj259I
8kMKQfBHqe/PSPJDCsOMUbk9myLJDynurn5hcfJbJPnBfH/pHyfdz5HkhxQ5
YYtUt95Hkh9SLFGb1ch/E0l+SNF/oN2q1JeR5IcU147fvT6vNpL8YM7b+veB
PyojyQ/mPHfZPutoWST5wZzPd1k5I4ojyQ8ptDXmdk7LjyQ/pNhw5ew3t5xI
8kOKboLf5/pkRpIfMuy48rclLDWS/JCho1Wnl2tSJPkhg/797OJe8ZHkhwxH
Vp50ioqOJD9k+GP0dvfaiEjyQ4ZPWvYLjZ9Hkh8yeGUqPlU8iSQ/ZJC0jxt+
5lEk+SFD58jqnk73I8kPGbIm+F/sd5d66Miwf2R9YeFN6qHPfL7FrCcB16mH
oQwrnTxFrleph5EMDZWFi0YGUg8TGR6M/zL653nqYSbDtAkzL6acpR7mMmzL
PnM74BT1sJAhs7Nihrs/9RgjQ4FN9SUbP+phJUOpWZc9BoepB0+GDA+b9t8H
qIdABtMRVoMrfKiHWIbC9S5Jkbuph1QG7YeLNK7upB4KGTw35dcd8KQekOHG
zvGT12+lHuNkcIl0njTfg3pMkMFt4pUSuw3Uw5Z5/pURP6RrqYc98/n+NpfG
rKYeDjLcnFOZb7qSejjKwDukf9JgGfVwkuFgj3uV2oupx0wZOn0zuT9kIfWY
LcP5DaO7as2nHnNlyPm44qXOHOqxQIbLNdvGDXWmHgtl8P7U1WzEdOqxWIap
5WFHOI7UY6kM8w6NXa90oB4rZJjcYVA4xY56uMkw0nXUE9eJ1GONDLPedfTZ
bEM91slwuMn+9RFQjw1Mnz/hvBsK6uEhw6njrX/ipNRjiwwH5kaIa0XUY7sM
UYb3P7XzqYeXDNfCfQYYc6mHN7P/tb6H2I6lHntk6GZz5/n60dTDRwaHmYs4
F0dSjwMyVHjm6qaZUQ9fGSyb7278aUI9jshgNziEb25EPfxkiFAdXbLAkHr4
y3D1Tdc/p/Sox0kZ4n2LfmdpU48zMpwIe7pIYwj1CJBBpbHUcsJA6nGB2a9m
1xYe6Ec9AmXomTKqKa0P9bgiQ/LlpA+9e1GPIBlitoy2ntmdegQz503HvPWy
OvW4JcNHF68+H9Woxx0ZHPXf7xZ3oh4hMuzhi6YebosgP2RYdWTMtuo/EeSH
DFvUz/3mtEaQH8z+8xcWH26JID9kCBlUqf66MYL8kEF97+Rj+B5BfsgwOGHW
qqtfIsgPGRCffr7TpwjyQ4bebut1l72PID9kkF3V+ZLxJoL8kOHrpABNbkME
+SFDok3EnsD6CPJDhh9uTqoetRHkhwxbj3Ltt1dFkB9Mv21W1z6UR5AfMrR+
GwqX0gjyQ4bXj0vNi4oiyA8ZpqyxmDu5IIL8kKFrakteSm4E+SHD9gV9/cZl
R5AfMtTETPVLyIggP2SY4X4yb1xaBPkhw8Dq0JmpyRHkhwwBm/x0HRIjyA8Z
0g60Dy2OiyA/ZBg+/+3ShTHU4yvzvGYmbz5GUo/vzHnsdfa6Zzj1aJJhkLbB
pZ7PqUeLDBsnXc65/JR6tDL7aV+rmBdKPf4w6x04oDrzIfVok6HHlPxny+5T
j05yPJJppXS6Rz3U5BC35HS/ept6qMux5GvVbtVN6qEhR5DPyJGvrlOPnnLM
bbraxfca9egtx8CVI/uOuUI9NOV4+v6xbdkl6tFfjrAVxo98LlCPQXIserLa
xiqAemjJ0WP3ti71Z6iHjhy2i0VfT56iHvpycHIvqE08QT0M5bio66/6e4x6
GMkxzav7jbCj1MNEjtkdv8asP0w9zOSwvDCtzsKXepjL0WVQt7CP+6mHhRxd
tfvcD/GhHmPkOGk+P3XdHuphJcfB4Led+buoB0+OnfG3XP7bQT0EcvQ6cbo8
2ZN6iOXo/9/NjSe2UQ+pHM0JZSMWbqEeCjk+7DD5Y+lBPSCH9Nz+dx0bqMc4
Ofxn/PpatI56TJCDn7Vd85479bCVY/H7bpN8VlMPezn2r7oWsMCNejjIcaxu
fJt4BfVwlEP4oHmb1jLq4SSHY7fQbq2LqcdMOXp/23Gn0pV6zGbWUzZnQZwL
9Zgrx3/H7IxuzaceC+SQzJn58/hc6rFQjvxy70rP2dRjsRwb9bKzVzhTj6Vy
aLROyHaeQT1WML0HNJVNdKIebnJklVV9lThSjzVyFOzt0W/sFOqxTg6TAQel
ZpOpxwY5rs5YsHaoHfXwkGNqRcBtXVvqsUXO/Htx/HutCdRjuxw2rzaM0bKh
Hl5ybF030lPbmnp4y7Hc0TtNT0U99sjx9+cObSMF9fCRY8ElwRpzGfU4IAdP
GBXLkVAPXzm09hsOUIioxxE56rtsWmYvoB5+cnT+mR42l0c9/OV4O1+ktoZD
PU4yPX4VTN41lnqckeOx3cMTpy2pR4AcR06/yrtnQT0uyJFTdKB78kjqESiH
IO2RpG4E9bgix71325f8HU49gpjzu+bPXj1T6hEsx44JUwPkxtTjlhzvjP2D
XIdRjztyTHAvv7rfkHqEMP3GTzwZos/6wbzvwZbNxbqsH8z8SOti36HN+iHH
mpn+mqO1WD/kcOa+SJ43mPVDjhv6l9yODmT9kGPLgfl/YvqzfsgRfUbHs1GT
9YN5nxG/Gsz7sn7IMSR/iHRxb9YPOV4XXfK61JP1g9l/o+/dKOvO+sHs3wMr
XgzWYP2Qo6fqZ6izOuuHHHUrd58O6ML6IUdVgvn8qs6sH3J8idXpbtSJ9UOO
Tnu9Lri1h5Mfcqyo8Oj75G84+cHMr0ljV7T9CSc/5ND8W3rV/nc4+SFHTf7Z
yAu/wskPORodA559bAknP+QweqRxQtEcTn7IMS5/oN2pxnDyg9n/+FD3/ns4
+SHHKvHzGdbfwskPOcwv3g2+9CWc/JBjbGNj7q9P4eSHHP22JhY7fwwnP+To
29Uu7Nn7cPJDjlPG4e5a78LJD2b/dFi3eb0JJz8UmLZBZ3l9Qzj5oYDs+8Zg
21fh5IcC/13b/eJxfTj5oUCg3bZrenXh5IcCWrOOuxyqCSc/FMgo/fPlZ1U4
+aHAx91N01ZWhpMfCnS/++hARXk4+aHAHoeVR6eUhZMfCrR2m7E4qYR66ChQ
NeR+N1kx9dBXoGD+fa+wQuphqIBq1vHosQXUw0iBWLNjWffzqIeJApePvb5l
kUs9zBSY+zF/yv1s6mGuwDCZf9yYLOphocBkfZf/nmRQjzEK1KZt7yRJpx5W
zPMPNsqNT6UePAWCtp1dap9CPQQKhHQMji9Joh5iBYrmNLxakkg9pAr8yFBm
/YinHgoF/Pirt/vEUQ8oMGfQnQ+DYqnHOAWidskM70ZTjwkKOBm7DVZFUQ9b
BdZN3JRbGkE97JnnybwyaUM49XBgeprx9vV6QT0cFShcucX7zjPq4aRAKv++
0DaMesxUID3d8OG7J9RjtgKLWgY1HA6lHnMV2GxUVmz5mHosUCB30kOfoofU
Y6ECN/5r+OT1gHosVsB4YaKm6X3qsVSB7yPOfMm9Rz1WKBAdfGP/jrvUw02B
5Ieq4pF3qMcaBRaGh1ZV3KIe6xQ4kGB78ehN6rFBgcULHDVVN6iHhwKlIUOk
zdepxxYFei79rBMSRD22K/AreejDpdeoh5cCzcGdfhpcpR7eCtgsrvtecZl6
7GH2z+feVwICqYePAklJlX9nXaIeB5j90Hixt/ZF6uGrwGvNa9mV56nHEWZ/
j1PIrwZQDz8FJspS5y0/Rz38Fdgk8h9heZZ6nFTgesfnoJ+nqccZBVa+42ck
nKIeAQoUZ0cHHj9JPS4oMFC7Ss/lBPUIVKAl8u0ES3/qcUWB/VYi3Y5j1CNI
gfM7Tc8X+lGPYObzLTTibh+lHrcU0HcSH991hHrcUWDV4f7qsw9TjxDm578+
G3MOUY+HCoTZDH/X25d6PGa+/8pgp48HqMdT5v1jdRZl7KcezxRwqzk28N4+
6hHO7L+o3NV+PtQjUoGZVyTLN+ylHjEKqE0drTZrD/WIV+CYlrq1Yjf1SGTm
T5axkdku6pHC9Il6HdTPm3qkKTAp7l7i3x3UI1MBf8sSn49e1CNbAbv65JcV
ntQjjzmP3KrazO3Uo0CBNZ28PGO2UY9iBU7e6hIaupV6lDHzoXPV/ttbWD8U
aF+3tPnKZtYPBXplduoI8GD9UMBkndaNU5tYPxToIejdcHwj64cCcVvHR/lt
YP1QYHgPs9F+61k/FDin0hIcW8f6ocDBj7tK/NeyfjDzbHZy7zPurB8KvJnq
WHlhDeuHAg5ahxRBq1k/FHDdWCa4t4r1QwGXC7cSw9xYPxSYN9G1IX4l64cC
NXfXBOSuYP1QYv96YW3NctYPJYKjR734uoz1Q4n3Y8OMOi9j/VDid73SYPBS
1g8ldBaJ7o5awvqhRNazninWi1k/lPBYYrZh3iLWDyX+uLTe3ezK+qHEJq1v
G08sZP1QImKzZ9oDF9YPJQwLu93LXsD6oUQ3NQ2dL/NZP5Q44fBxoOZ81g8l
ZOuNLnLnsX4ocTjQIGT2XNYPJe7tmDZx1xzWD+bzzUevuTWb9UOJBRwTnfxZ
rB9K7Lx4x/E/Z9YPJSorxvY1d2b9UCK+fPTMWTNZP5To2zTQ6OAM1g8lXv2c
u/nFdNYPJZSmm6d8dGL9UOL56PIQQyfWDyUG8f4enzmN9UOJrlmzfh51ZP1Q
IqZ14cvkqawfSjyw8nPsmML6oWT2zyzIprB+KPElTvB0uwPrhxLGY4Jvv5jM
+qHE/SItg1Z71g8l1J36DJTas34oUR/WdsjbjvVDiZIdS3clTmL9UKLPiYjG
7pNYP5T4OmnHm2m2rB/MflhtOuviRNYPJfzNOOPfTGD9UGKNjuEjzgTWDyUO
OLid2z2e9UOJ2/xjv3NtWD+U+Bjas3yoDeuHEqs1XTmbxrF+KPFDrYd6qjXr
B9P7vu90PWvWDyVyzs3T2QTWDyWmP+s8N1PF+qFE0PK2fqYq1g8lrNflYreS
9UMJv/aWd1UK1g8lXB62qEsVrB9KJHk7XrwgZ/1Q4mnxgRt/ZKwfzP720TN1
kbF+MP1iT2snSFk/lFhqtmmvmZT1Q4mFsdKFxySsH8z6/Nj4sEXM+sH0OBG4
0VXM+qHEkCLV7UwR64cSx2a+nCoSsX4o8WSIhttNIeuHEm92ixoHCVk/mP0z
//fnAwLWDyVCy4pmt/JZP5T4cGgq153P+qFE+fIfO17yWD+U6Egfz5/DY/1Q
QmNDwbx8LuuHEtt3DPtmx2X9UGL9uqjvyRzWDyVmjRntas1h/VDiolqbJM6K
9YNZnzPhe5RWrB9KOHz9wI0by/qhhO5O/WnWY1k/lNjWs7oseQzrB7OfUsMy
7Mawfihho+QNz7dk/WD2z8LXH2Zbsn4oYbDVWevlaNYPJZ5ZDXqwZjTrB3M+
Lj6898uC9YPpO/Sp5gEL1g8lehx+XDXQgvVDiS4dgr43RrF+KPFXo+iWYBTr
hxLmh7Rupo9k/WDWI+F0d5eRrB/Mfp5ent9ozvqhxBzx1rbD5qwfSizJaj9m
bM76ocTMhC4+0SNYP5g+FloVs0ewfigh8sw61WzG+sGcz01PH54yY/1QQkux
ZDTXjPWDWd+5a3oVDWf9UKEiaMnkLcNZP1RwmFL9SXs464cK9Z/cP8eYsn6o
wHG767DMlPVDhbxuI3r3NmX9UKF1+Y5Rz0xYP1SY6y2/7WrC+qFCzuVOPr1M
WD9UMNi4MDLcmPVDhdjfnx1XGrN+qHDmlM04LWPWDxUeff19It2I9UOFvjp3
ZDuMWD9UcNn81nqsEeuHChGRU4JfD2P9UGFd21bXS8NYP1SIuvHflhnDWD9U
OLl+y9vew1g/VJjjsetx2lDWDxUe6IUW7RvK+qHCiFF3HK2Hsn6ooPO83aTT
UNYPFWaOnjYt3pD1Q4WPU8XFew1ZP1T4wZ/xaLwh64cKE+0VL7sbsn6oMN3x
9KpcA9YPFbLnNNqeNWD9UGFX3q8dLgasHyrmvFqrjzBg/VAh2H5tww991g8V
PifqDInVZ/1QIcj/TeBRfdYPFVZFrt82T5/1Q4VLV2ffHKXP+qFCp69ys796
rB8qBN6K+52rx/qhwgb9PUOD9Vg/VLBpNgzYrsf6oYKbqWKRox7rhwo+zTu8
RuixfqgwpW3nm056rB8qLDV/da1Kl/VDBfXHU+6/0GX9YPan4RKNs7qsHyqU
OiaGeuiyfqiQurZ/yAxd1g8VpjU1NvJ1WT+Y9bnX87CWLuuHCqoHf93/02H9
UCFx6dor9TqsHyo8PNDZIE2H9UMFns7C9w91WD9U+LXJvNN5HdYP5vkE3Zb5
6LB+qFAz/fLAdTqsH8x+7n6m73wd1g8VnjacmGmnw/rB7LcY6RuxDuuHCv4x
4viROqwfKtjO5r7R02H9UOHQ5LwZmjqsHyqcvv2iV1cd1g8Vuqac7v1Hm/WD
6WfXe9YPbdYPFfqMyHz3QZv1Q4Xki1sTGrRZP1R4Zhn1qlab9UMF8zDryVXa
rB8q7JsS9qdcm/VDBe1lMd/LtFk/VPh2X8Pyfz//54cKZ0coH1Vos36o8Nag
97ZqbdYPZr1MDPbXa7N+qLBQy6D0jTbrB/M+w8LdP2uzfjCf//CibbM26wdz
nndtXNGmzfqhws5TH9I12B7ZKliJHq8byPbIU+F9Z4/Zw9geBcx5yK/zGcP2
KFahIP3GdwXbo4zZn3M3XJvK9qhQYZ74x8lFbI9qFcKWliZ7sD1qVVAzyhMf
Ynu8VEHcduTLZR3WDxW8syNehemwfqjw+24v7Rwd1g8VbvyyOvZWh/WDmTcL
K607s+fjqwrLssMFBuz5+K5C4TZvNyl7PppUSKiqqJjDno8WFTwidh/ezp6P
VhWqtYy2XWDPxx8VNttsuB7Fno82FbrnDu1Vp8v6Afgdf/W4C3veOwOfrq05
PVKP9QTM/WLdk2ns+e8CBPtc6eOpx/oCdHv56MZ1dh50A/57OGtbjh7rDfP5
C20P/GbnQ3fg1k1hrpk+6w/zfd4VTs76tB69AF/TN5oH9FmPgHYdze7P9Wl9
+gJdjPtI37PzUBOwtzl7U8+A1qsfMD/NxX6aAesVsFxqYH7QgNZvINB/zRFl
jAHrFzBn9YJjLQa0noMB56P2g8Yasp4BOkt7F60ypPXVBvakz824acj6BqgX
f/z5ivVBFzhbt22+0VDWO2DFwYifi4bS+hsAmTfc0oOGsv4BXeco8xuGUo9h
wND2pj4jhrEeAvECm71rhlEPY2Y9at6MDB3G+ggIhpzTaB1GPYYDdYq+ujBi
vWS+v7n74sNG1GME8FfburrIiPUT2Ji58ehQY+oxCuixctY6d2PWU2C63739
kcbUYzTTd8io3B4mrK/AXeOT9vPY+8JYIK9H4O8QE9Zb4OByjap29v7AAZb0
OfF1uinrLzBZq4l3x5R68JnvK/tyr92U9Rg4UqeYMWs49RAB9R3XRj8azvoM
NE4oEfYwox4S4O3f8xuXsfcnKWDz4F51vBn1kDPrr5+xzXAE6zfgMPXpOO8R
1EMJ7N9rrqgZwXoOfOO+X6E0px7WwE29J3HXzFnfAQ5nom3XkdTDBlhzc1mb
20jWe8Dpbc7LXPY+ORGovTyu+X/3zX/+A+9C9/GvjKIek4AfNtOva1iw9wGg
d+h6xSYL6jEZeHDysnqtBXs/AA5FXP5jP5p6TAVWibj6EaPZ+wKg6Wyw2tyS
ekxj9muA0evz7P3aCfCO7nyk5xjqMQMYHbdnvvcY9j4BGBctnvNjDPVwBm6v
cNuzYix7vwAGGs8pqh5LPeYA9981T5tpxd43gN1Far+zrajHPEAhm5g1kcPe
P4DBD/elJbD/3nAB/Jt3f1Fw2fsI8z79OimiuNRjEeAhz3gm4bH3E+bnn6/N
juBRjyXM/st2MJby2fsKkJ94anA0n3osB7Q+izkqAXt/YdbzivqWJAH1WAkU
u8XVTxKy9xngTT/LzXlC6rGaWZ+zg8fOFrH3GyDFAv3rRdTDHfAct1l3tZi9
7wCXdnna/+/fi///ddcznxetFbRXwt5/gJn9tQw12X9/bgS6p6kSLkvZ+xAw
bNG8I5Yy6rEZCDg71jNWxt6PmD6zDx2bJqce24B+WZZpDXL2vgQMn/ph+HYF
9fAEvDz23+2jZO9PwLyuGU43lNRjJ/N9nfYayv/v3+PMegVu1SxRUY9dzLy0
2Wy6Huz9itkP58a79LSmHnuZ93F/EnHLmr1vAdr5hyTjx1GPfcBPtdPVr8ax
9y9mvu4IvO5jQz0OAqENG46ajGfvY0CpfvW5lPHU4xAzz2T3kt0msPcz4NWh
24P6TKQeR4EZ+64dfDKRva8BpjWLdefaUo/jjFfe4XmdJrH3NyDHe+Otu5Oo
xwlm/oyZd2WGHXufYz6vP16021GP08zPa75/v8f+vuYMsHWndPKcydTjLODe
+1NKNwf2vgfY1uYveu5APc4Di7dG6q2cwt7/AJnf1p/aU6nHRcC1Z/H3rKns
fZAZQH2v99zjSD0uAwbvH9kIprH3Q2ae6OZc+jSNelxj5vP8jAHBTux9kel1
evOd+dOpx3VgVNWVBYNnsPdHoGy39tj8GdTjJlDRETrUbyZ7nwSu9JKPsXOm
HreZ+XbAd57GLPZ+CSj3Lr+ROot63GP6jb/dy5f9fV4I83kTDU9MmkM97gOW
VoGcXnPZ+yewtLLxW+5c6vGIed5pzZmn57H3UeBrzqbEufOpRygzH+NQOmwB
ez8F/iRZdfuwgHqEMfP2zuDpT1zY+ypz/tckRuxkf7/5AkhV9FRMcmXvr0CV
d3zVoEXUI4LxJCr87KtF7H2WWf7w1NWhi6lHNMBbEjtv7xL2fgtMqfRYPn0p
9Yhlzt+GqCOmy9j7LuPx9VWZv5ZRjwRm3hjNMM1mf9+byOzfTIfzQSuoRxLT
+76F2faV7H2YmS9qKTmObtQjFTgl/XrcfBV7P2b279edq9RWU490xtsPE11q
VrP3ZSDQxHh1xBrqkQUEJb/2P+fO3p+BWOPluZvZ33/nAhcSPYfPXMfepwHp
7N9n+OupRz7TIyFSf8gG9n4NjB1wNrp1A/UoYr7/gOvm6o3sfZu5X/j+sEnY
RD1KGO9DjS1ue7D3b2Y/ZGaOPL6ZepQz+zE1QbX1//5/AHA6o87ddSv1qGT2
v3HbY7tt7P2c+b4pjb0E26lHDfPznwHeRp7sfZ05r02p6ppe1KOe2c92c260
ebH3d2DlqOFzv+ygHq+A903dTGt3svd5Zv5xyrrme1OPN8x95ML6/xJ3sfd7
YGH/exovdlOPd8z97e6ikff3sPd9JufltYv+X093Hk7VF/UBXCmUQkkoSQmF
lFA0WWe652ig0qBSSVFRKGmUkiHNpAFNJEOo+BENKpmHkuYUoqJBcxKS3v0+
79rvn/fBde/57L3P+T7P3mudC0SPj2R9dUpNi95Nn/8Bste19D0ShB6fADLP
6gfvD6Z5gFyvl+qqoSHo8ZXc721iLwWG0nxAnj/+xbsG7EGP7wD/neow9g+j
eYE8L1/aqbh9L3q0ABzqUGnbto/mB7L++gV3bt+PHr8BUiblDgg4QPME8Ttx
BAIPokc7QHrnm50hh2i+AIjtffDhvsPo0QngvN/DOiKc5g2AEt+FGVER6NEF
sPHN+ClxR2j+YODQiPqXKZE0fzBwJ3XcwStHaf5gYJhWn9l3jtH8wYC6xTSj
yuM0fzAw/lu5as0Jmj8YsFu3tndzFM0fDGj+6KP5J5rmDwYWf9tn1eckzR8M
XJIvctM9RfMHA57fo5PMT9P8wUBM8vsO4QzNHwxUM+HLFp+l+YMB4Z/3k/Wx
NH8w4DpjlfPeOJo/GOh5a15L3DmaPxiY3H/w6RvxNH8wYDP2xPyn52n+YGDi
yBS9Hwk0fzCwwcLyj0oSzR8M/MrUaDJNpvmDgTOWYxqmX6D5g4E/q5d/8kyh
+YOBCaMPKh5MpfmDgW6hkeMup9H8wcDW2HnrHl6k+YMBrYdZOa2XaP4g3z/q
SD+ddJo/GPgYXbWNzaD5g4Fe52f9XPMfzR/k/6e1bDuSSfMHA+kPz/TLzaL5
g4Evi8xzmq7Q/MHApMxDnv1zaP5goMIn2sz2Ks0fDLjNspRbd43mDwbmjGfr
T16n+YNcf7PEyoobNH8Qf0+uojOX5g8GksS/T8xu0fzBwBM+58vy2zR/MOCi
PE/jeB7NHww89bhuV3GH5g8GMhZW7O9WQPMHA/wvz5fWhTR/MHA+cJf1+iKa
Pxg4tubzuZRimj8Y2Dj1xKDGEpo/GBhx1fWsXhnNHwy0ZVmaLymn+YOBszY/
7sdU0PzBQL/1u7ZX36X5g3ilFVpoV9L8wYDeivNtC+l+DY4B53E9y09W0fxB
fr/2blLdA5o/GEiY2RAx/BHNHwy8ihgZtuoxzR8M1NeF7bv4hOYPBpQOv49q
eUrzBwPTh5tlTn5O8wcDQ6ZCdUg1zR8MLLnYU7nqBc0fDHAubtLgGpo/GJix
VhaxqpbmDwYM+4Q3ZtXR/EHG89lRgnw9zR8M7E/tuDyngeYPBnKrPxrEv6b5
g4G3bQ2JLW9o/mAgrLNknNhI8wcDHzqDy2KaaP5goGV8N8+v72j+YGBMHwNN
4QPNH8Sze/W9kx9p/mCgqrDn4Z/NNH8wcHjY0UUzPtP8wUDvPuvGJn6h+YNc
35Nb1bp9o/mDzBfl+A7n7zR/MLAl9+GXaz9o/mDgx9gfnzRbaP4gv6/W3LLp
F80fDDwwSlJ41krzBwOvV6oNt26j+YOB/i/VxJh2mj8Y+Jt3xO9/91v9X/5g
4JHProvLO2n+YEBaXfil+C/NHwwESnY2o//R/MFA96ftB47K0f2EDJxsy/vQ
Sfd/bWTA6cZeB3d5ur+QAa8ZtreqeuB+sM0MGP+9azVZge43ZKCO0c1OVsT9
elvJ58nQtR3Yi+4/ZMBC8XpVcG/cv+fPQIdujUeLMt2PyMCbNp++bn1xP18A
A4tyVl59qkL3JzLgfjbe004N9/cFMnBKa5DR/+6f+7/8QXwuZn00V8f9fkEM
jOrlkp00gO5fZKD8j9I+3YG4/y+UAYVNp9yOa9L9jAyM3q9op6qN+wHDGLji
M8Fy7yC6v5EBowBtox46uD9wP5mvo08O2zWE7nck67VWiv5fXdwveIisx/8s
Rm/Xo/sfGeh723BqxzDcPxhOrudCn/nb9Ol+SOLxvcvvzwj0iCTe5XmndhjS
/ZEM+E07Xy43Ej2OMRDUfuJf8Ci6X5IB+V37JvU2QY8oBgYlewSEm9L9kwxM
WWJUqmmGHjEM6KZd1oodQ/dTkvmY/8N7lDl6nCbz7+ure5nj6P5KBkLi3cfZ
WqJHLLl+3ptOV1jR/ZYMWPf4p7JwAnqcI9fD6lvoO2u6/5L4/rbpuXkieiQw
sGbp3b2Kk+l+TOJ55sSA6CnokcTAOJUDCSa2dH8mA976MZNvA3qkMOR55r9q
R5bu1yTj43qR/wcOPdIY+FpeaLBLoPs3GTh9Jvaxpogel8nrmdP2pkt0PycD
DmqZ3LRp6JFB/GzvyjdOp/s7yf1szp6yXTPRI4s8n7x9cnSIA93vSe73qRfc
bsxCjxwGmna1TFo0h+7/ZGD1kmTNDkf0uEbWX6ectph5dD8oGa+p6q8mL0CP
XAbKUi+Xv3Ki+0PJ+vdgx42gRehxiwGTLJ+Mkc50vygD95W2p1UuQY875Hki
4XCa3zK6f5Rcr51xGUOWo0cBAzop8TeKXel+UvI8sGhvuc9K9ChmoKFBqBvs
TveXMuCbebe1ZBV6lDLQuKzfAL81dL8pWS9OKI7X90SPCgY+jYx3friW7j8l
z1/dn+/Z7YUelQwcNI/JsfCh+1HJ/aahtrlxPXpUMbDO+cSIaF+6P5WBsX1u
LJ/phx6PyP1uy5T47pvpflUGSkX1D1e3oMcTBkbamlv4bKP7VxkwYA8EjvRH
j+cMXJuj/bhhBz0PQe73EfeMT+1Ejxfk/SefCVkQSM9HMDA3Y9db9SD0qCXr
jaeH+CCYnpcg63H32ZcOh6JHPQMXxxprO4TR8xPkdVnzHtV96PGagSN39ndU
0f37bxh4P0pufeRB9GhkQH+cbfP8w/R8BQNHjWzXDI5Aj3dkffRr/Vh/hJ63
YGDe+cU+SUfR4yPxXOzW7nWcnr9goHZJ79AJUejxidyfDjEDu8XQ8xjkeepT
t5SKk+jxlVzvoyxz4jQ9n8FAQF7HyxVn0eM7uX+VDttmHkfPazAQPPzyYLl4
9Gghz2PLYvLun6fnN8h4GPNydWwievwmzzMuawZsSKbnORiwfDG5gE9Bj3YG
zBNm+mml0fMdZH1ujDT+fBE9Osl8e6n4Jv8yPe9Bnh8b485EZ6BHFwPHAxYt
WZ9Jz3+wcGyq8dBpV9CjGwut1b3e6ufQ8yAs9B3+I7XrKnrIs/CmR82mF9fp
+RAWRh3M43Ny0UOBBZPXURrHbtHzIiwUiUs/+OahhxIL83V75znm0/MjLGS+
PhZtWYgeyiwMMfvjN7CYnidhwSLbYl57CXqosPBuhs2E2jJ6voSF9fU9dfIr
0EONBWF7pHzyPXrehIWefM3nQ/fRQ50Fvx0vXmx6QM+fkL8PDStf9gg9NFh4
VV2fa/eEnkdhIUGlLsPyGXposXD62bYLetX0fAoLYfL/xfd9iR6DWOixIyD2
Tw09r8LCzmkvz36sQ48h5PocKoh7UU/Pr7DwK2RcYsVr9NBjYdN+/Ys339Lz
LCx8Uj+Snd6EHsPJ9U7fmn/+PT3fwsLBPk+roj+ihwHx+3au4fAnet6FhatQ
0xL6BT2MWIjo2NF75zd6/oWFk9bBw7f8QA9jFmRjmydvaKHnYVgQx11euK4V
PUxZOJJyd8uaNno+hoXpehDj3oEeY1i4aaVwa2UnPS/Dgn3y4LcrutDDnFz/
WTv6rJSj5y9ZuDxs5AS37nhezpKFDcbaK1f1oOcxWRhxdGakhwKen5vAQr/4
/EIvJXo+k4Wl2X5tvr3xPJ0NC3LSSrNtfeh5TfL+n/a7B6rg+brJLNQ5fozd
q0bPb7JwUdxRe6Q/nrebSsZ3GqtzegA9z0nGw27rJckD8fwdw0L4G+fYLC16
vpOFNfKXGu8MwvN4HAtO5sajq3ToeU8Wrj29v+mVLp7Pk7HgsPl0/lc9ev6T
hQkZEWrd9PG8nkT+3+RUF3UDeh6UhfZP7/8zNMLze9PJ+LhkpzhpFD0fSl6H
3V0yywTPV9qzwJzyyXYfTc+LsjDFwKpfwBg8bzmLhYYt2l7Hzen5UXJ9FIbc
u2yBHo4sGDrZmpVb0fOkLNxQ2xXROAE95rFw73Nda7eJ9HwpGT/Fi5cOnYwe
TixMOtBaMmUqPW9KrpfdZYslgB6LWLDVD43bwdLzpywkLdje7yyPHktYeDr1
cNAdGT2PykLAtPzfbyX0cGHhS08Nr17T6flUFhQHhjWZzUQPVxbG2ugsn/f/
51VZmC0+rPWfjR5uLBSapzonONLzq+Tn8sm1lfPQYxULevVlLu0L6HlWFjJ6
9m8asQg9PFh4VB64brYzPd/KQszZQb8DlqLHWhbm9a3bfdGFnndlITT7nlqt
K3p4s/B8fnNsXzd6/pWFAQXWFrar0GM9C4M/5JSsX0PPw7Lw4r7H0gRP9NhI
fE84/q5eR8/Hkuu9ZeMRVR/02MzC+cL7Y2Qb6HlZcr3frbq/YyN6bGUhfYXt
+uxN9PwsC95PnTS+bUEPfxbutGTfMN5Oz9OS8XHAeaX7DvQIYOFv8AzV+J30
fC0LQ2v35tYHokcgWa8vaq4dGkzP25L1yKB9yLJQ9AhiITfc/OHZMHr+loXV
DoVhDfvQI5QFl5osZsRBeh6Xhb3lCn9XHUaPMBZsim5eT4ug53NZGBdeu+1H
JHrsZyFK0WOKzXF6XpeF90NXdQ+MQo9DLHxrfF5WFkPP77JQElAQqX4aPcJZ
yDcycVl6lp7nZcFr/IAxKXHoEclCiFaQ3O94er6XvL+j/2M+ET2OsXA8tEdq
ZDI978tCnLte8JsU9Igi63f+42WWF+n5Xxbm7DScGnoZPWKI56lBQ6sz6Hlg
cv3MsruPzkKP0yzsdut6H5hNzwezcDuk7cGzq+gRS67n5ws3zW7Q88Is9O6v
lRZ6Ez3OEb9d0ulXt+n5YRYWvYIIm3z0SGCh5YNC2NFCep6YhVl+sYHfitEj
iYVT69QDZpbR88UsJD9125FagR4pLNRWnN7Zu5KeN2bBatedYI8q9Egjr6c+
O1DxED0usfB6VeOJ0U/Q4zJZbzb9SAh/hh7pZP796ZHTUo0eGSzontWvWFiD
Hpnk++vNe327Dj2yWEhZENtp2IAeV1iQxvUZdPgNeuSwMDP77MS2RvS4Ssa3
nOtS1/focY2FWGFRyL2P6HGdheCqw5dtPqNHLrkfy/euTfyKHjdZOLCwqq/G
D/S4xcJ4149McAt65LFwv2jZ1pZW9LhD7pecdZZbO3rksxCfvv3Hsz/oUUB+
v8PccnoXehSxcMtgxdbbclgfpJh8/hma+ZbytL4GC2zsfJXUnlgvpJQFzmPU
0uFKtN4GC1W9ojJiemP9kAoyvn6lKA3oS+tvsHD2mseKQ6pYT6SShZcdr+70
6k/rcbCw31d9ROgArC9SxUJXS9998pq0PgeZf6ue/wzUxnojj1goK92+vJsO
rddB1ucx3R4F6mL9kScsFBetl+SH0fod5Pnr/tM7IfpYj+Q5GZ/nbWx7GWJ9
lWoyPq7E5x2k9UlesKAepitTN8F6KzUstOVk3o8ejfVKallwb1u7ZNhYrL9S
x0J0/7lfL4zD+iX1LJg2bQixsMJ6LA3k/dY8GnprAtYzeU2eh5N23rKbiPVZ
3pDrWxi4/OlkrG/SyMLX32+UVtqiRxMZPxHpWT8Y9HhHvn/r95W7efR4z0L2
uf+01UX0+MiCptHfh+ft0KOZ/L1JTfiEGejxiQVnr0WOFfbo8YWF/gW7B7nM
Ro+vLDxQd2n65Yge38j4cfmbfWA+enwn99vbbgdGLESPn+R51fm8+83F6NHC
Qt7WQmHBUvT4Rear14NRP1zQ4zf5+YWn/Q+tQI82cn0uvZIzcUePdrJeaLT9
LF2NHh1kPhwy+bTKEz06yf35VcgHRS/0+MvCtDf9PyX7oEcXmZ97635O80UP
OQ7WV7fIffFDj24cZH9Zrn5kC3p052DKH3OTCdvRQ54Db9l6qXYHevTkYMFo
U8/gXeihwEH0cO9I0yD0UORg7SXZnSch6KHEwXGv2y07w9CjNwcrBzaNNtmP
HsocnPcqWfvsIHr04eDMPJ+M4HD0UOGg3+3Pf8ZFoocqB6OyZsx4fQw91DjY
7hhz7kgUevTjQO7Bmy7uJHqoc9Bn0/jlrafRYwAH0+LOll2IRQ8N8v2LTa2X
xqOHJgcnvJvT1BPRQ4uDLRM/GJUno4c2B/ovLS4EpqLHIA5ODqoeO/ESeuhw
oPGs6dbPdPQYwsEveU/HS7RelC4HRRd8v6zJRg89DsY2qYQbXkOPYRx0NU+z
fnsDPYaTzy8//t25W+ihz4EUVnfK9Q56GHBw4fOchfqF6GHIgen1OJ3GYvQw
4uDu3uqmpDL0GMlBQN9eVz3voocxB8bKtuFj76OHCQeJS/Z5tz5AD1MOMlra
5918jB5mHHx+fIoLeYYeYzh4rrnb2v4FrRfGQVnzVUutWvQw5+B95CzrN69o
/TAOTFY7cZdfo4clBzOfvJrn30jriXFwz7nVe9p79JjAQdPR1AjtZlpfjIOw
kao3PnxGDxsO5j8b++n6N1pvjIwfPz2Dgz/RYzIH8z59dnNppfXHOOhvc+GS
ZTt6TOVAwcv1X69OWo+Mgz8Zo5zqu9CD4WA6qF7L6Yb14lgOalfrDw/vgfXW
OA6GhG+KXKOI9eMEDjrMtPvyvbH+moyD+oeDDw/ti/XkRA7ShxzW7lTFemwS
B7eLgtKq+2N9uWkc3D/WW7qqgfXZpnOgtM7y0wktrDc3g4ynqf2jtwzGem32
HOxUv2K/SBfrzzmQ661g1nfKMKynN4uMN7tDj/VGYD262Ry0670739MI6+s5
ks/TaBfQPArr083lYHHPUpeHplhvbx4HKd18Z1wfg/XqFnCwx8eZiR+H9fec
yPXsPGZ70Arr1y0k88HVXNxijfX4FnFwdhM4rZyE9eycyffVfbJh9lSsz7eE
gzvzup2wZbC+3VIOQoyfFZrxWK/PhYOeeas7dUWsd7ecA/uZpVPUpqGHK5n/
Q5T2dp+JHis4+O/wxLpfDujhxoGO5oYpH+eghzsHbyfeSXw1Dz1WcTDm+MRB
T53QYzUHg55/O3FvMXp4cJBV0Dq0eCl6eJLrN2bZf7eXo8daDioVpzhcX4ke
Xhz8tYtvvbIKPbw5MOuVkPyfB3r4kP/vOc8tfR16rOdgW1qJ6WUf9PAln1db
9d8lX/TYyEGBum3N5U3o4ceBeX/Pwoyt6LGZg+bTiTlZ/uixhQPruT2zr+5E
j60caDfF3L65Gz22cSDT2v64IAQ9/Ml6WnCtpTwMPXZw8PKhh96j/egRQMa3
eG5BzSH02EXWf4uNMU0R6BHIQfitlvffj6LHbrL+61tzXSfQI4iDkelzLiif
RI8QDo4WOw0edAY9QjlQq1kaPSoOPfZwELp1q/7E8+gRxsHqSTevTU9Cj30c
pD6Y6rw0BT32k/Hzr7/yhovocYCs36fsi0PT0eMQBxFHFA6dykSPwxwEv3Jw
zcxGj3AyXo7achXX0COCg5KnH8e+zUWPSA6e1rqbdN1Gj6MczP5VOk67AD2O
kfnpbyhaFaPHCQ5GvD26ek4ZekSR15mjTvjcRY9o8n6BHQ8P30ePGHI9O3V0
0h+ixykO+r5O3PDgCXqc5iCu56WnP5+jxxlyf5ghSZo16BHLwYyM/SWTXqFH
HAefph6au/w1epzjYKOG+9c9jbR+Kgdpq0ZFXX6PHglkPd3+xf55M62nyoFh
SoV696/okcRB+bJnTaY/aH1Vst4PHlnq9As9Ujh47PM4J6SN1lvlYFGPn1cy
/6BHGge6h2PyX3fR+qscNNY01PbvjvVkL3MQdPeVIt8T6+Omc/DMIRU2KWF9
2Qzi4bk47IIy1svN5GCyteKrWhWsN5vFwdD6Il69P9bPvULuB3GXrtlpYP3Z
HA5u3X0+JVAL6+leJeO9ePGDa4OxHu01Dhb2cNj4Uxfr617n4J9auaHZcKxP
m8vBlbC379cYYL3dm+T+MCj7euJIrFd7iwOLffNPvTXB+rt5ZL1LrT2oPwbr
194h6+mqFYdXjMN6vPkcOF/9F3veCusLF3DgmVae32SN9XmLOBi2sqZl1GSs
N1xM7n/9Z07wssV6vSUcfOyy3JfJYv3hUjK+AtM+twtYv7ecA4eed5czdliP
uIKDN73SmvbOwHq+dzkYqOfm/8gB6xNXkvHYrKqv64ge98n9Qr/oxZr56FHF
gU3E6fjshejxgAMrtf929FiCHo/I/Dw8eI2jC3o85sBI7adb/Ar0eMLBusTZ
G1vc0eMZ+X9bZh2VeaDHcw5O5SkVR69Dj2oOIssie33xQY8XZDz+6L2M24ge
NRzMTd1THL0ZPWo5uLRFH75vQ486Mj+//a6wC0CPejLerut6xAeiRwMHMZEZ
g7qC0eM1uX5See3CMPR4Q54Hr+7OzN6PHo0cdH/ecnLAYfRoIt8/deIJ3yPo
8Y6DH3ZeCY+Oocd7DubUXSi2jEaPjxzUnVf8c/wUejRzcPBTHNtxFj0+cZA/
MPL00nj0+EKe7078Ui5MRI+v5H7X8uagcQp6fOPAvXiL/pGL6PGdg11XK+92
pKPHTw4+7JHbtzILPVrIet9j1OL7Oejxi4Mjqitg0g30+E3uN2fKbJJvoUcb
mY/Zm8WB+ejRTtbH9WFrQorQo4M8z3QMjP1Vih6dHOw7PLXZ/S56/CX5Yueg
6dX30aOLXG/T4tszHqGHHA8y5SV2d56iRzcefsZ1vBv/Aj2687Bw7/WTF2vR
Q54Ht7VXVxo0oEdPHqyV1Lgzb9FDgYcRprXjtd6jhyIPydcmQWQzeijx4HVe
XKb6FT1682D3Q+fogR/oocyD+Y1ndb1b0aMPD+yoo7b72tFDhYecLV7Zvf+i
hyoPH37v5g7IYb17NR5mKH5pUulB68XzsFb7buwRRax/r05+/z+b9ZrKtH48
D1s8HJ1Oq2A9fA0eat9bzR/Rn9aTJ7///q9HmgbWx9fiYeuE0uNW2rS+PA8b
MjOqb+tgvfxBPNye+cxiuh6tN8/DzF7zE57pY/38ITz0/jPNzM2I1p/n4a3d
o8qfxlhPX4+HfLM+e4LMaD16HkJa+i8YMA7r6w/noUdbD9tEK1qfngfl5H9T
bWyw3r4BDwtC9Bbcm0zr1fNwdHjIHlfA+vtGPCwaMb2qjaP163kwZcLNw0Ws
x2/Mgx+zIXXkdOwvYMJD8D+Vqfn2WJ/flIcDq4I/OM/BfgNmPMRu/naxbR7W
6x/DQ4bt+v3HFqLHWPL7DSN2WyxBD3MenoePOvLQBT0seOgXefrGhpXoYcnD
PtuzXeqr0cOKh1X/ZizO9kSPCTycnln0YKE3eljz8Dnb0LVrA3rY8NBYfbjP
+U3oMZGHGvehD6ZtQ4/JPHwb2nL5xw70mMKDfLXphZOB6DGVhxub3+cKIegB
PPj/FJq/haEHw8OaeSstTx9AD5YH16uuUdPC0YPj4Z/kotkeiR4CD+GCf0by
CfSQ8TCo64n7wpPoIfIw7/GBCcpn0UPiIXVSnv6tc+gxjQera4dNNiSix3Qy
/t8McjBKQY8ZPMStCDxUexE97Mn4+vn6w9EM9HDg4b8ly5bPvIIes3j4s2vg
L4Vr6DGbh4/TRybcyUUPRx4Mbmet35GHHnPJ9fr0ctHEQvSYx4NJ+02XthL0
WMCDg/b2oJwK9HDiwfuoRcHm++ixkAfLAkU9m0fosYiHF6paMX+eooczD2Na
g81vv0CPJTxEyns3BdWhx1IeWp62XrV7jR4uPFToTbmg1oQey3kYEu+a8/wD
erjysNk87E3cZ/RYwcOn9MrRa2l/EDceNLQWHJ/wCz3ceejrzQ7p0Y4eq3hY
fz8j/0EneqzmwXllcWisHPZz8eDB3SNujU8P2p+Gh/NjVnoyStjfZS15rT72
gHof2q+GrD97DO82qWK/F2+y3vRdY3JDnfav4eGqjXZKuCb2f1nPw6EMJ2nV
YNrPhodKEzsF26HYD2YjD9d9+rzV1Kf9bXjovqiw4bsh9ofZzMOdh0f+3TWm
/W7I+H0WPeWCGfaL2crD0E1/ToaOo/1veOi6Vz3IbTz2j/Hn4YHqguv8RNoP
h4yfHce2GUzFfjIBPOh65ixWZGl/HDI+Jr9a8lHA/jKBZD6sGRNYaUf75ZD1
aUt5UeZM7DcTxMPLbo9MYmbT/jk86GR4ZgbOw/4zoTz4MDnOHgtpPx3y/Xc+
N5q7BPvRhPGwe9qPAbbLaX8dHowjjEaYuKHHfh6y556cp7WG9tsh96sknwsK
69DjEA+FaeVDW31o/x0eLkXfvdq0ET3CeRCzojc+30L78ZDr4zjPscIfPSLJ
+tQwfN7tXbQ/Dw/vnhpsywpGj2M8ON0OzE8Jo/16yPWYsMjs3AH0iOLh3qeH
N2PCaf8eHs6dUV1/9Ch6xPAwcoildDiK9vMh65ndSm7/KfQ4zUOMZqFrWCzt
78ODsG9zYuh59IjlYXDOOZXQZNrvh6y/hWtOhqahxzkepnz8NiMsnfb/4UFp
vbP+/iz0SODh739Vuoev0n5APCwZvMH2aC56JPFwytAtJCaP9gci88O18ltc
IXqkkPm/7mFgSintF8TDk9/HrLPuokcaD9fyp2jcrqL9g8h8i/2iWfEYPS7z
sGPjPXj+nPYT4iHU4t/hphr0yCD3rzfJPVvraX8hHr7EfI1TaESPLPJ5d7et
1PpA+w3x8Prhe3uTz+iRQ+7vTxuX2X6n/YfI+PowIGruL/S4xsPcLSd/e7TT
fkQ8mMmdDdj9Fz1yyfUNO3f8nhztb8fDuPPVgS9o/6tbPDSlKXZ734P2uyPP
I0G2A1oVsD/ZHXK9+x290aMX7X9Hxpuk9VtdGfuVFfBQoP+qWL8v7YfHQ17i
H2NLVexfVkzWq9pd+kI/2h+Ph24vA9Pnq2M/s1IeAm72e7hag/bLI/fHC1zY
dk3sb1bBg22l8aND2rR/Hvm5y4v/zg3GfmeVPLTGuhnlDKH99HhoePJq7N2h
2P+siqw/Ds73G4bR/no89F/1pXubPvZDe0Tuf/4XKlQMab89cr3+xI4yHIn9
0Z6Q5xnH9zpTjWn/PR5eyUUmzDfFfmnPyfNSaFaBtxntx8fDJm+XzXvHYv+0
F+R5ZFZKXvw42p+PB73ihLO3LNGjlvy+n/uAF+Npvz7i00duaKs1etTzsAtC
b/efRPv38dDnQZ/WMVPQ4zUPciFJ+TNtaT8/HnqaehisZdCjkQf+zGrd/Rzt
70fmd272xRQBPd7xEOi9+lG5SPv9kefXCxGHm+3Q4yN5vlshe92H9ptr5iE6
LqbCzB49PpH1cd256bNn0X6APGjVrHfdOAc9vvKwWGmIWtRc2h+QrBeaV+fm
zkeP7zzstFowtsGJ9gsk99solXiFxejRQtbLnT/STJfQ/oHk/5lp2jsuQ4/f
PFS1hoduW077CZL7ndnG+edWoEc7WZ+tntwsd6P9BXmYuLE09+cq9OjkYc9i
V8chHrTfIHn+WZkTKK5Fjy7y/NqvRtzgRfsPCtCr+W3CaR/06CbApJCmk2Ub
aD9CAVK3/RrVuhE95AWo8zKcpb+Z9icUoKrvIZXZW9FDQYCvyozbzu20X6EA
uoZz517agR5KAlwZVvOy9v/7Fwqw4+7nP313o4cy+Xnn6aypwbSfoQB9Irop
+ISih4oACT6jv8WF0f6GAgzcP9738T70UBPA7bn5YcWDtN8h+fuFlvykw+ih
LkCLhuMR7wja/1CALXrxW89HoocG+fsjNh3Vx2g/RAF+HzQZoBaFHloCvJxy
qEQWQ/sjCmD2ZNOAgFPoMYh8n8MdHVfO0H6JAhSmm23/EoseQwTwChl5zCie
9k8UYL7rX2l5AnroCVB8Pv/4ySTaT1EAv/8OBjy9gB7DBdjb7ivXP432VxTg
xLd9OvaX0MNAgLiB7x/uS6f9FgXQ/BmrX/ofehgJ8FSjQkXhCu2/KMAoTf+j
fA56GAtQcqIsK+ga7ccowBMo8y64gR6mArwpCC+Sv0X7MxLvF1bZfB56jBFg
hVTJhObTfo0CDHjmvbq0ED3MBeAXjTVWLqH9GwWIvWiwx74MPSwFgCtuO49U
0H6OAlxYoqD+7B56TBCg/OQQVqeK9ncU4O/aO31cH6KHjQBKzxR9kx/Tfo8C
DHqv4Pf1KXpMFuBe9uP+E6pp/0cBDF33zNj5Ej2mCnCsn9Xw0lraD1KAHy0/
I/vVowcjwC7+Rdzi17Q/pACfoWt64lv04ARwsNh05HsT7RdJ3n+dk9+UD+gh
E8BZutGyt5n2jxRAMLqi9uwzekgCnNroXDbiG+0nKUBYfImu7w/0mC7A8TF9
++W30P6SAtw+xcX2+40e9gK4bg68u7yd9psUwG5u7bH//qDHLAESq9Z1ynfR
/pMCqB+xk5svh/1mHQWIlO2JS+5O+xkLcOT8lPo/PbD/7Dzi7xGU66BI+xsL
kO/iPf58L+xH6yTA43la9u3KtN+xAAbDj8k7qGB/2kVkvCV2zk9Qo/2PBbhV
7iZ19sf+wUsEMAp898xRg/ZDFqB/QVTPNE3sJ+xCPt+R8Ac9BtH+yOT6djRO
WqqD/YVdBUjvk85f1aX9kgXwb+z5qf8w7DfsJoBtcpe5F+3X607GZ2DGwHID
7D+8SoCd561iDEfSfsoCeDqcyw0yxn7EHgIYl6gENJjS/spk/Vh4pM52DPYn
XivAJme+7ow57bcswGWzyTu6LLBfsbcAGhMibiwdT/svC9CtcVH0bWvsX7xe
AMv09IHDJtF+zAI800qxCJqCHhsF2J609FujLe3PLID258YZdix6bBagX9AC
u4s87dcsgIlyRWM/ET22ChA1xmn4Zjvav5nM33MD/9VMRw9/Acz1dP05e9rP
maxHHqHRKbPQI0CAAPtVC/o70v7OAkScfX5l2zz0CBTg7MQfWW8W0H7PAmT0
uDt35iL0CBLAunnHsRxn2v9ZgL5vh24evgw9QgXY8Lms/eBy2g+afB+Vo0M6
VqBHGJnvc4+/dnen/aHJ+1e/lx6vRo/95Pdz42exnrRftAAeI161p69Dj0MC
+HKZvJ4P7R8twLQ51ubhG9AjXIDNR0Jvy/nRftICNM/M/rp+M3pEEq9nr+68
2Ur7S5PxFTZ4/Hx/9DgmwP6iwBllAbTfNFn/2417TglEjygBRkaPcckIov2n
BRiul7zEMBQ9Ysh8V7/492QY7UdNvOQWQP/96HFagD/+twz2HqT9qQUoMuy8
KBeOHrHkfnF+ZPWWI7RftQA/zzsnfT+KHucEOPoqXcvzBO1fTe6fA6aOboxG
jwQB4nsPaVx2ivazFuBBpDu8PIMeSeT+EmZhuyCO9rcm86X8VMOjePRIIes7
d8NodiLtd03Gc2NSv/vJ6JEmgFzq9rMzU2n/a3J9Tjg8uHsRPS4L0DtnctKM
dNoPW4BSHedh9/5DjwwBljcW29pfof2xyXpmdbx7VQ56ZJH1Z+KbNXOu037Z
ZL00LvF7koseOQL04BYbLrxN+2eT54nyq9tr76DHNXJ/Vmv3cy2k/bTJ+uZp
pfG+GD1yyficvGehVxl63CTr70dF7lcFetwSwOld1QP/SvTII+t96p+ePR+g
xx0BFl6Ne3XwEXrkCzAzqmap5lP0KCCfp7YoKO45ehSR9Up/s73pS/QoFmBN
n963c2rRo0SA13zUE64ePUoFqN416UjVa/QoF+Cbf99fSxrRo0IAmy6jruZ3
6HGXzMeH5y9u+4gelWR9rzwt3/szetwX4NxDU7mYr+hRJcCsQs944x/o8UCA
iZEbP99oQY9HAuhNWF438zd6PBZgfPr0TfXt6PFEAH1F+yu+nejxTAD5mbtP
Kv5Dj+fk+etk91GnuuVj/hBgxoAPS8x75GP+IOvTa4eJJQr5mD8E6G49+9aS
XvmYP8h8mq34sUU5H/MHuV7rD9w8oJKP+YPcLxo7rA365WP+IM+n3dY531LP
x/whwIHhf42cBuZj/iCf93LRyR9a+Zg/yPOkRkPOwcH5mD8EeF++xn+Ubj7m
DzJfHLZ9KNLLx/xBxoPJ6H+u+vmYPwTY8/nUTTnDfMwfAtSbvR1xdmQ+5g8B
XMKHWE01ycf8QdaXGyu+1I7Ox/whwAjXB7MCxuZj/iDjc2qg81CLfMwf5Pl9
wKF+d6zyMX8I8OVif58V1vmYPwTIfjVqi8KkfMwfAnwI+TIqZUo+5g8BFoVs
D7En7/p/+YOM14rmfT9Z9Ggn6+3MRROjBfToECCt9+tIWwk9Osn62+vMiaZp
6PGXfF6nC8KhmejRRZ7nVIeeGT8LPeRk0OAwKO7VHPToJoNDTLb93nno0V0G
3zRUkiyc0ENeBqUKU1LqFqFHTxksmL/Uad8S9FCQwTKHgxnjXdBDUQbDhcYr
b1zRQ0kGbpGBbhFu6NFbBl5nduTZrkYPZRkoPmop/uKBHn1ksC2x+9Yz69BD
RQYnjuc/tfdBD1UZpI+aVf9vA3qoyeDUl+JjGX7o0U8G2f7s7xVb0ENdBnW+
dT00t6PHAPL+/tm3ynegh4YM/MSmETt3oYemDJhDeydYBqGHlgye9s9t/RCC
HtoyyDob7Robhh6DZPBacer2BfvRQ4dcP8MiUD2EHkNk8Kt+WmZJOHroyiBy
ePPDXZHooSeDlvo7ZyceR49hMrin3az9Kwo9hsvA+dFuJv0keujLYK1OwsC1
Z9DDQAaz+3hFj4xDD0MZfM5vL2uMRw8jGVxcvTI5PhE9Rspgv1m5pesF9DCW
gaq96D0sDT1MZODQq21BwyX0MJXBl5S2L3EZ6GEmg6GhbpYrstBjjAzOty4a
aZCDHmNlcN/lV/m7a+hhLoPd5rN1UnPRw0IGY+r26XjfRg9LGdS8vVVhkY8e
VjLQvdvLuL0QPSaQ1/phE26XoIe1DKIC57eElKOHjQxe7olwmXkPPSbKoKxu
nr9GFXpMJj+fkCfWPUSPKTIYMvNzftIT9JgqA/OG9s/rn6MHkO9/u3vZ5Jfo
wchAvDFirlIderAyCMjwP/y4Hj04GfwMNdoe9wY9BBlMHsVqejehh0wGew99
WDHlA3qIMoi7MnF5n0/oIcngfcIc1Zov6DFNBou97b3SvqPHdBkcMZ4esKMF
PWbI4E6bm63Db/Swl8E1+dyMYR3o4SCDdzs8nrR0oscsGcw/dyil9B96zJbB
pSzB/HT3AswfMhjf7eKaDT0LMH/I4ElNg6OkVID5Qwb9Erp901UuwPxBXueN
mtratwDzB5l/pzZPrVQrwPwhg8H/KX1PVC/A/CGDmF0d83YNLMD8IYOScI91
i7QLMH+Q6+e7aYKVTgHmDxmoF07KUhtagPlDBvn6z998GlaA+UMGtlPXFJeN
KMD8IQPvkj7OSUYFmD/IfN9efz7EuADzhwxu6XWPWzm6APOHDD4GHZ7Fjy3A
/CGDt9sTM0dYFGD+kMHzdyvLe44vwPxBvt/l90ffWRdg/pDB5QIH9fJJBZg/
ZDBpyFXh4tQCzB8y0LxlaxrBFGD+kEFheo8SP74A84cMNigZDFwsFmD+kMHf
+lvazDT08CXrx9JvD4xmosdGGYRcfjZVdRZ6+JH5phTp8nsOemwm3skwoX4e
emwh6+WzrvwyJ/TYStbLt83yWYvRY5sMXo007DizFD38yfv3vJuwbzl67JDB
lbd/FDavRI8AGVjbPB6ychV67JLBvgDfj7M90COQXG/rtrWwDj12y0Dn166E
MT7oEUSur2R6dKgveoTI4OBDLRu1TegRKgMjG7ej3baixx6yPpuOTfy5HT3C
ZKDkFuXVFIAe+2Sgcj73c3UgeuyXQXDmDf3KYPQ4QNYL9yy1gj3ocUgGM04U
ZV3dhx6HiZeJitrlg+gRLoNnKheHJ4ajR4QMyifc+XQ6Ej0iyXw/v8br+HH0
OErWD+eipMPR6HFMBhFeP6P2nkKPEzLY09KfDT6LHlHkfqfKxe88hx7RMtjy
4Vzu9gT0iCHz48rsQ1uS0eOUDA5f9tLalIoep8n9Z7D24o2X0OMMub+JPvN9
M9AjlnyfvZG9fbPQI04GNrbnNvvmoMc5Gcx8cOP0xuvoES+D2sv//DfdRI8E
GWjNPaixNQ89EmXQbhu8yr8APZJkIHTJ++4qRo9k8vmGm1qHlKFHigys7HRy
9t1Fj1QZrNRs+Rp+Hz3SyHyY9Oj1iYfocYn8P8/qw2efoMdlGXRfZfg76Tl6
pJP77+9qrYyX6JFB1pvP6r+u16FHJrmfDG/ZX9SAHlky2LwtprbqLXpckUFi
veHHmnfokUPmr921jA8f0eMqWS//W2/5+zN6XCPr33CfDT2/o8d1GQxLeuw5
oAU9cmXguvC23ojf6HGT/P3CWRGWHehxSwa3HyTdFP6iR54MPvxsTFggV4j5
Qwahf4ynecgXYv4g65npiZQdCoWYP8jnfTytJKJXIeYPGWjbuccm9inE/EHm
6/te43NVCzF/yODM4PlhD/sXYv4g97fZnic+aBRi/pBBZw+PFd20CzF/yMAu
Z8MnbZ1CzB/kfv4zYZzF0ELMHzLosB8xfubwQswfMnBxU/m9yqAQ8wcZDzXB
fkEjCzF/kPm2MjnjrEkh5g8ZJGVGp+aaFWL+kMH3fVtXvDAvxPxB1tPM1dVt
loWYP8h6LBfWV8u6EPMH+Twz2v5NmFSI+UMGZ/1fpDtNLcT8QZ6P/B30tjGF
mD9k0MVtsT/FF2L+kMGNKr9Jt8VCzB/k+pmsefd6WiHmD/L8tcJ3jqI9ejSQ
+Xvsir/pbPR4TZ6fGma5z5mLHm9kwG10V926AD0aZRC9W3NL7CL0aCLPV3Yh
saVL0OOdDCrVHoR9d0GP98TXUMd88Er0+Ejmz9s90cIq9GiWQUWKVb6PB3p8
Ivfzt7LUU+vQ4wuZXz1r55b5oMdXGRzfq3271Rc9vsnAonXIxxGb0eO7DPKq
lZ86bkOPn+T5sqJHUNAO9GiRgfxa4++Zu9DjF5mfK8/oNQahx28ZKK/a3U9z
D3q0ycB+TFuB3T70aCf3h8Bh1jsOokeHDPqY6HllhKNHJ5mv3Qe6N0Wix1/y
vNM0Qk/nBHp0kffL8zo1JwY95ESQC9R4ufc0enQTQUt/Us2dWPToTl6ndIvt
iEcPeRH2Dt9vaJmEHj1F6H6u3dsrBT0URNAXvf0vXEQPRRFibFRmNKajhxL5
eUpb3bAs9OgtQujDWVbLctBDWYTTv6wdTl9Hjz4izF72yLTmJnqokJ+vZCsH
30EPVREOrUi2cC5EDzURhAKjJadL0KOfCL9/vp72qhw91EX44tXZOawSPQaI
sC/7uK/bA/TQEIGb//jShcfooSlCyutnl748Qw8tEVa1F/havkQPbRFsmRt/
t9WhxyAR1DzqZ+Q3oIeOCE9N5y/v3YgeQ8j7Tbed5PgePXRFyI+49eJUM3ro
ieD3qNX23Rf0GCaCzZfenuN+oMdwERJLhzgH/EIPfRE2zZmjXtGGHgYi7Amu
CNfqRA9DEWpc0h67/0MPIxFO/tB8daV7EeYPEdTtzdN7KhRh/hDhWvhgaX6v
IswfIpg2tCcm9SnC/CGChffXu+2qRZg/RMjzHXp9hnoR5g8Rvo+96BU7sAjz
B7keP258bNEuwvwhwnFlb7NpQ4owf4hg/PKDTaxeEeYPEeJLHPr+1i/C/CGC
ElOYbG9UhPlDhMg8jz5JxkWYP0TIKHW3ljMrwvwhgnzjS9NF5kWYP0RYmvL5
Q5ZlEeYPEe5n3/ZWsy7C/CFCdIbfrbWTijB/iGA93eJp2dQizB8iuEzRyTFi
izB/kPE+fe7yUKEI84cIEvx73CgVYf4g4/0H9JfNKML8QcYrTNFOcijC/CGC
VX+tj0qORZg/iJfTr2DP+eghidDWt/1D5UL0mCaC2XhR22IJekwXYUCdvHqU
C3rMEKF6sOOzvyvQw16EbyoL3VeuQg8H8vv1NnkVHugxSwTZHe1GCy/0mC3C
w886T06tRw9HEaanrApX8EOPuSKE87qa67egxzwR7qm7ranZjh4LRNi2xWWP
tBM9nMj1rrFcf2U3eiwU4fB/Ckb6oeixSIQNmzuSI/aihzMZP+mWv+UOoscS
EYI/V/dbH44eS0XQKVZpb4hEDxcRJtf8TnM8gR7LRfj84tro4hj0cBUhYtPW
7TZn0GOFCPVrFx+/GIcebmT+BwcHDE9AD3cRRh7WtoxKRo9VIji52eaopKHH
ahHOfxykFHoZPTzI+ys/MOz6Dz08yXi4Faq+ORs91pLP12155bdr6OElQmNt
8ALPm+jhLYKCu+blpjz08BFB+cqUJ66F6LFehOKvOuWvStDDVwRv/sXBJRXo
sZHM/48xejWV6OEngq9+8O7FD9FjswiizY3Ml0/QYwtZ33e5ZTlXo8dWEZrm
JgfX1aDHNhHSdS+MWF6PHv4iBM08ePTtG/TYIULLom2PV79DjwAyH8uPvf38
ET12iTDBqGeR7xf0CBTBU+mLX8d39NgtQo++m34H/kKPIBGe1ebb9W5HjxAR
xo7uWBvZiR6hIjzKZpYPkSvG/CFCl+1tw2T5YswfIqw+EXXTQrEY8wdZ74/9
NMjrXYz5g7we3Lpspkox5g8RogYUe77sV4z5Q4Rmv712HhrFmD9EWDfFvb1d
qxjzhwiVG3Zv36dTjPlDBNaoR9VgvWLMHyLs8uv3+6J+MeYP4hVY9Q2MijF/
iPB866qbj42LMX+Q8XGs03mNWTHmDxG0B2Tf7zIvxvwhgj9zXeOYVTHmDxE0
148ZY2pTjPlDBFe5yTqFk4sxf4iwYr5CrTMUY/4g69+brPWtXDHmDxHWD/d6
ES4WY/4QYclxJ03T6cWYP0S4fTdmZKl9MeYPEbY4L1Zxm1OM+YNc78a80u7z
izF/kL9X/7EgbiF6JIkwKUojF5agR7IIT8zn/Kp3QY8UEXomVcrvXokeqSIw
pRnv9FejRxq5/3gPjyv2RI9LIhTuEsd6eKPHZRH6fhCPqfiiR7oIa85Oq8rc
hB4ZIqw9v6lh4Tb0yBTBofvPUrkA9MgS4evdptDkQPS4IkLVsK2DZ4egR44I
Q0Y+CO0IQ4+rIqSqDSw7fwA9rpH1V8P7tUM4elwn66+//KM/keiRK8KIiI6Y
5BPocZOsd2nbJ84/iR63ROg35lJGj7PokSfC8OBrclnn0OMOWW/0ioxWJqJH
vghegW2GGinoUSDCjzHbu4ovokcR+f43N17amoEexSJAUZ8Jo6+gR4kIpz55
RDVcRY9SEZxfZz88nose5SIMWqbVNCMPPSpEGG2Q81C+ED3uinBB7kbUjRL0
qCTjq2S69cYK9LhPrqdTRMbo++hRRdbDM5k93j9Ejwfk/+9/YR7/FD0eiZCt
Y2az7AV6PCb3e6eng3Tq0OOJCMkOf55WN6DHMxGG6RSti2pEj+dkvXq9+NWC
D+hRLYLK/XcmWp/R44UIbwZFOFZ/Q48a8lph1/yTLehRS57f6mosl7ahRx1Z
r1rvfxnWiR71IvS+GBjc9A89Gsj65jmoNVW+BPMHuT8m5HMbFEswf4gw/8m5
dTbKJZg/RHDc/ca3m2oJ5g8R+MkX55f3L8H8Qd7/9MiBRweWYP4g11MK+G/p
oBLMHyJ8bH5qYqxbgvmDrAe2i3e3DivB/EGeJ+QtswsMSjB/iJApv68kYlQJ
5g8RNmuEZruMLsH8Qa6v5uygseYlmD/I+P2hbtbNqgTzB1mPY35nP7QuwfxB
7h+9DXQTJpdg/hDBblrRii1QgvlDhIY13cJm8CWYP8j9Iqj7/mFSCeYPsn7k
fl/7e3oJ5g/y/Mq2ja50KMH8IcJ4e9vKBMcSzB8izB32bWbAghLMH+T/KVle
XLC4BPOHBBMWWn4yX1aC+YO83jhIue8K9OguwaIC1d4f3NFDXoKU61M+FHmg
R08JTJ/fS473Qg8FCRriP0i7N6CHogSll6+XLd+EHkoS1J/wMGG3oUdvCYy6
63vpB6CHsgRnz/Q90nM3evSRYIbR3BPvQ9BDhXw+F72Au3vRQ1WC9ZqnZBkH
0UNNgn4G378dj0CPfhJYe9rt2HEMPdQl6P+0snllNHoMkOD54tTJM0+jh4YE
9zuVfMbHoYcm+f8F/UL1EtBDS4IrBV8DlC+gh7YEu3XuLfqdhh6DJJja+kj7
bTp66EiwL8gs90EWegyRYEg3RTbvKnroSlB8ZU/q5Vz00JNg3Y8XbWfz0GOY
BAP7mxhHFKLHcHJ9t56zDSpFD30J+kZ72my6ix4GErS+T9f0qEIPQwkGfz71
Yulj9DAi/99i0e65z9FjpAR5c9RVp9egh7EEXz//2MXWo4eJBDfS9Z9PfIse
phIsnV01wPI9ephJMClcf4LZJ/QYI8HrCZLtqG/oMVYClSFrRhu0oIc5GT+6
Gd2Gt6GHhQRVBtNzh3aih6UEdw1cl+jKlWL+kEBXZ1jjkB6lmD8k2KKW6air
VIr5Q4KiAdyFoX1KMX9IYCh0Ng5TK8X8Qa5HSa/eBgNKMX9IUHbvuMYorVLM
H2T8RFQqmemUYv6Q4O+CmjcWeqWYP8j392lOnDiiFPMH+b5WRnPYkaWYPySw
73WjcZppKeYPCXotfrh87thSzB9k/J+LKl5qWYr5g8yXFTYDPKxLMX9IoDeq
ftqmyaWYP8h43H/VIwhKMX9I8MT0i28EX4r5Q4K3OWnusVIp5g8Jhr0ZyqXP
KMX8IUG7l2+vO7NKMX9IYGz46NrDuaWYPyQoqfWY2+hUivlDgvF+7tVtzqWY
PySwevpd6ru8FPOHBC9arOOHu6HHPAmO3l/13noNeiyQYIx3itasdejhJMHD
JlPL1evRY6EEPeYOnhTohx6LJEitixt9cit6OEugdu2TcvYO9FgiQd3QkU8f
BKLHUgkMFu068CUEPVwkcL42bEyffeixXALXaOtbxofQw1WCXS7fbaYdQY8V
EqzZueWcx3H0cCPzc33H7/0x6OEuwaEb8RMvnUGPVRI4fYn1eHAOPVaT+XVe
N+xXInp4SHAk0C5yUCp6eEpgO97+AFxGj7XEZ/tC31WZ6OFFxtvAKOlwDnp4
S5D+ZHyfqzfQw4f4RrjeariNHusl+GEmLetTiB6+EsDJAV8nlKLHRjL+77es
W3kXPfzI31dq1ERUocdmCTSSztvkPUaPLRJs96kM/focPbYSn5l5BUNr0WMb
WW/WJn2b1YAe/hKM6pHRN6gRPXZI4LWg9+DsD+gRIMG4zHqtj5/RY5cEf7yW
Kw79gR6BxO/Ttaa5reixW4LgaM2c/R3oEUTe/1PSloIu9Agh6717lEln9zLM
HxI4HBtYZaVYhvmDzDfVWe4+ymWYPySQ27ThS6pqGeYPMl/8Ule/Vy/D/CFB
dNHIJwZaZZg/yPw11LJcqVOG+UOC+W5JIfF6ZZg/yPhy6lH+ZkQZ5g8Jwuqd
uxmMKsP8IUHoxzqTVaPLMH9IcG/tVbsU8zLMHxJkr9Zc/MWqDPOHBPzHUS4W
E8swf0gwUkl34dapZZg/JMh/M0yWx5Zh/pBg+IUVRkpiGeYPCZQP9/s7a3oZ
5g8Jfj5dWBLjUIb5QwKFex6hjY5lmD/I+5dumGjuVIb5Q4Jfo2Lf7HAuw/wh
QeHSYbsrXMowf0hwoXbEwEFuZZg/JPAbWX12zZoyzB/kelWsHXp9HXokSlC5
VOWY8gb0SCLvF/RJbukm9EiWYOs7qxUZ29AjRYJwRju35070SJVg49wi5cVB
6JFGnic+r56TsQc9LknAvR0XrnQAPS5L0DV4TpFLOHqkk/Vr96/v146iRwZZ
r1RnDBwQjR6ZEqwsDh7nfRo9ssj940qlrCIOPa5IsLjVyXFkInrkSPAsdY5T
aAp6XJXgVY/meY2X0OOaBF8mzp4hZKLHdQmWHMmalJiDHrnk/y3iRyjlosdN
CXQ+j1HwzEOPW2T9uZzYUFmIHnkSePd7nm1Rhh53yPw/+DMk+h565Evw7cJI
B7mH6FFA7hetif1XP0WPIgmuq56pqnqBHsXk+efklL0TX6FHCZk/065MTniD
HqUSMC8sm9Xeo0e5BMv7fTq64xN6VJC/z+89sfkbetwl/78s78XCX+hRKUGG
2tTNZe3ocV+CmL3/qU7sQo8q8rwyzv58avdyzB/k/qfBWOkqlmP+kEASbuRH
KJdj/iDzpeHTDAW1cswfErQNUHi8fUA55g8JPqhPcPqhVY75g7y/bnr1miHl
mD8kuLkrzun1sHLMH2T8h096stiwHPOHBI0XLzk8NS7H/CFBmsykdPaYcswf
EuQ+aJhaaVGO+YPM5wfds6Zbl2P+kCDi0S2j8snlmD8k2OQji7FjyjF/SNA0
vVy5XCjH/EHuXwO2+0+fVo75Q4Lk4L2f7tmXY/6QoNbF0Hm2YznmDwlWb91d
8WRBOeYPCfZcqJy42Lkc8we5vs8mpTS4lGP+kGDErw7tNW7lmD/I9euavO/7
mnLMHxK4dY77s82rHPMH+f5yKut6+qLHdwl8jP+9Ct+MHj8lWHBuwtwh/ujR
IsGg0+/LUnahxy/y+RZxjE0Ievwm65HB1uule9GjTQIXxxtWCw+hRzu5X8gm
ZX48gh4dZH3wMLbYcQI9Osn4s75+Re0Uevwlz5fmOpMSYtGjizwvNwYWTExA
Dzk76Pqk4/DgQvnU/wE405LA
         "]]}, {
        Hue[0.37820393249936934`, 0.6, 0.6], 
        Directive[
         PointSize[
          NCache[
           Rational[1, 360], 0.002777777777777778]], 
         RGBColor[0.645957, 0.253192, 0.685109], 
         CapForm["Butt"], 
         AbsoluteThickness[1.6]], 
        LineBox[CompressedData["
1:eJxc3XlcTO//+P/2Vfu+N01TM9Ustsh2niESIkmEiBBZilIKCSHZCSkSokSW
qCyRkpRo3/d9X1Uo1Xdeb8/r87vdfv3zuvWqZs513c9jMudc50Tbsm/VNiEB
AYFgJQGB//77///wV45fXO93kvKM6NjwfedJ6t/n16iXD2LjU9deo5J1gzrt
ku9Qc060iYa538GvP6Deth7wTTF/QN0K++8jlgr9Y9A/kxuL3x9P3ew4nbpQ
L57qsvvv/7ygXkYV7jxw4gX+/CtKR9/4puLPBEqq9L7HXKkkasMV3shx50R8
vDeUd9j1x5kZyRRrw8W0IeZ7qktjU24j8x0+/gdKPDU8rOJ0CvWA/9Ol91Mp
n9nqVs8aPuLzfaL6lEXPvdT+RE3930c6NWzv8mLCKg2f/zO1KvX5R9iTTqUP
MfnPkEGd/vPZzefKZ9yeTOrv8Ulbo19nUKv+94RfKZ0Xe3fmlHzB7cui8hyY
s3uGMql6v/8eMJs6xIwNn6SUhdubQ+U1e65icbIpz/82z+M7VUf/abJo8Tfc
/h9USMnuQVfnHOqfQh6lGPgj8PSB7ziePEpL4Wbss1M/KOv/PUE+lbHpnVXt
jVwcXz711uSjxjn7POq/Z9twsYAKKIlncSrycLyFlC/L93PJpnzqf8MpLaSa
47dVn2rKx/EXUSPLp+6k3Aoovf82R7eYmlEh4CzYWYDzUUxd6FyY8H13IbX9
fx8lVO3fjy7R3YU4P6WUfe6+rcF7iqj/Hk05vpSiK5xI8Osqwvkqo7YuWm7r
t6uYGv7v4YbKqH0DsyYHtxbj/JVTYQJfnGK2llD/m565FVT2rl3ZZTUlOJ8V
VKp2+DGtdaXU/zYvqJKKVEw66llQivNbRYW+GP9SaVNGfc/576OKclwXvGF9
WhnOdzU1nT17Qf/Mcup/w1Wuoe4rvQu4E1+O819D/e1wU3OlV1D/e7gNtZTb
gL38ghsV6FFHvds22XOOVCWOp46atdTe0u5wJfrUUdz9kWeOd1fi+OqoOVGn
VuRvrEKvemrbz9E7875X4Xjrqfwtu499m12NfvXUnGOJY76x1Tj+Boq1xoBm
rVqDng1U6cF1QxbHa3A+GiilaZuCVnTXoG8j9XviTFWwYy3OTyOVOHRQrCO1
Fr0bqc8LT51OVq7D+WqiDj+bJnjJug79m6ilBp7Do/51OH9NFMfkSPff+Drc
H5qpn1rxu6/W1+F8NlMNmTtHPirV4/7RTAXNo+ucsKrH+W2h5j10XF99sB73
lxYKaCGzcx/V43y3UGHpVgvXldXj/tNK9dyU/+sv0YDz30pdfbO/fcbMBtyf
WqnHe3uunN/RgB5t1G/X8aNHrjegRxul1qM4TSKjAT3aqNQVF2dyfjagRxtV
rp+p2KffiB7t1O+EUWtb20b0aKe0Lq5zWeLfiB7t1KK+ofr6R43o0UF9cM5Z
qV7UiB4dVIz1+6ndE43o0UG9fXJK3sW0CT06qZzcb7u91jShRyc1Oibxwziw
CT06KVPH62/845rQo4t69PDBK4/iJvTooh5azV4oPtGEHl2Ur4R5N8VsRo9u
imG+YJqWXTN6dFO2Z+tvhx1qRo9uSt7SOf5dVDN69FDvzQrbA7Oa0aOHmlps
WNTV14wePdSLuwL9f9Va0KOXKhOtTH85rwU9eqnCL925stta0KOXcppuflMh
pAU9+qj9AQci3z1vwfH0UR9EGG4yJS3o00eZvzrjJT7aguProzT3hy16rNeK
Xn3URJDM5uEFrTjePipb3mF+145W9OujfM/e3HsupBXH309dWpy0rZS/X/zz
7KeUxRbFfM9vxfnopyoCzyfuG2xF336KIR8s/0G1Deenn3Ke3zz9zcw29O6n
Ci6OR7s4teF8DVB2YnW1Sf5t6D9AhQrO3/I+og3nb4Ba3X4mbl9KG+4PA1TV
ULpFQXUbzucAxRiNO9s01ob7xwBlMeue1iOddpzfn1TNzGc7Nee24/7yk9oa
Gdg/b0M7zvdPyk97D1fFvx33n5+U1Iqdkbf5++m/+f9JNb6WTylLasf96Sc1
NTpSOLO4HT0GqWTLn91uP9vRY5A6E3hm+IN8B3oMUjun+N/IYnegxyAVIRpk
E2zTgR6DlFTU3zPj2zvQY5D6/LroG+tEB3oMUila4SHSkR3oMUS9HPCBB287
0GOIYn412zJY3IEeQ5R/mpLb374O9BiiqvJ0s95Ld6LHEDWvrmR0ulEnegxR
GirrD7pBJ3oMU78lN8evdupEj2HqgyJXY/RAJ3oMUxEno003nO9Ej2EqUmia
k+/DTvQYpnJ/VKuv/NiJHsNUgd7MykZ+h/88flFC/juVp/V1oscvqk2RNcNS
ogs9flEqJh9eS+t3occvytpvQvDajC70+EUVRK46X2HbhR6/qBnBcV9rt3Wh
x2+qvyPE8MHhLvT4TTkkCSkwr3ahx2/q/K24MffYLvT4TV3xi1/n8bELPX5T
ZqMfrk4v7kKP31S1qLbm+44u9PhNvXa46CQi0I0efygh8T1psird6PGHKjK5
+qGS1Y0efyhr553v3Od1o8cf6sK2OsOPq7rR4w8Vk+25vWR7N3r8ofIC9Dpf
+HWjxwgVEHRAZ9WFbvQYoaSvBexIiupGjxEq/2vVlIZX3egxQrWsiWsryOxG
jxEKZl/pD67oRo8RatXgh9fi3d3oMUrJzW2OWDbRjR6j1LJv82TXKfSgxyh1
RCHEg03vQY9R6o2wnEn2tB70GKVE6q7d5S7qQY9RquKPu4WzYw96/KVazrit
W+PWgx5/qTa/Rlf1Qz3o8Zd6b/3244PgHvT4Sx36Yft9NKwHPf5SUUan+3Qe
96DHX8rpzPcQ6bc96PGXesiUF8zI6kGPMeqq7qcXNuU96DFGrbcpGY9o60GP
MWoblWX9/lcPeoxRnMk3emPEetFjjBpvSF21VaUXPcYoz1s2+Z30XvQYpzKU
32fNn9KLHuNUw1H9W27Qix7jlJaH2N2Ntr3oMU7dbA2YacB/Xf/nMU7tWmaQ
mrizFz3GKXMPsataPr3oMUH5XPs6ye5kL3pMUCv3nznjeLkXPSao6oXtm7l3
etFjghIsUegre9yLHhPUk/NPLq5O6kWPCer8idab99J70UMADK56uabnkvEI
AGd/sE1SZS/6CIBfVu29o61kfALQueL1Z42fveglAKWt38SCx8l4BWBp7atN
LSJ96CcAzCSze/ul+nD8AjAk7+3dLteHngJwrfqX8FKVPpwPAfA4Uu9zQ7MP
fQXgfrH+6A+9PpwfATDaviOp37APvQVAwIVVMsHqw/kSBK+028f+cPrQXxDY
uz7U1kztw/kTBJfp1trPZ/bh/iAIzRrvnPfM7cP5FIRp851yVef34f4hCJtN
zK4/WdSH8ysInSkjFZylfbi/CMLpg/YZt1f04XwLwkv/04f/2Pfh/iMI09Pj
jOev7cP5FwTvKWHdPhv6cH8ShHupXYO3NvehhxDEh4m7xrn2oYcQaM2Xc4l1
60MPIbjwrlshdHcfegiB6WO7iL0efeghBC/94hnmXn3oIQSbgucUdvoQDyE4
seRP1kV/4iEEJXsecQwCiIcQBCjkMu4fJx5C8K0+pVDxFPEQglDr0xs8g4mH
EKy+IdL04Rzx4D/elOLzoxeJhzDc+Oh8xPgq8RCGFNvvxfOvEw9hiA9Rers8
jHgIw4KOjmXWEcRDGEKKC59PiSQewmBYqyIhc494CAO996NX6QPiIQxnvGLU
rzwiHsJgcX2PytzHxEMYTrh6nyt7QjyEQU+6547rM+IhDAnCP/bUvyAeIpBn
XaSx4hXxEIFdwWfSnyYSDxFI3zA7ZCyZeIhAzkGxy/PeEQ8R6K/KGfRIIR4i
4KA1u+TaR+IhAl5+masffyIeIsCb/vLii3TiIQJzn4k+fJxBPPiPF3c9MTST
eIjAviCRuv1ZxEME2K5vYP434iECRQc7hoW/Ew9R8DK5qZ/8g3iIgvTWC5XO
ecRDFNa+crX6nU88REEw/Kj/yULiIQoCidLhwsXEQxQcBCQ+eZcQD1EQkua/
WyslHqKweMbcq1PLiYco6PTv8Q2oIB6i0NM+VvyhkniIQoh9R2Z/FfEQhTVa
4zvVa4iHGDxkFJROqSUeYrAu+LuZZR3xEIOIb4yTC+qJhxjUadX+tmggHmIw
ejEn2rCReIjB/s2XooWbiIcYdBlGKJY2EQ8xyJafLB7ZTDzEoJG7+fb6FuIh
Bi73pXontRIPMXhXU6+S0Eo8xOB70w5T2zbiIQYyQb3WNW3EQxyKb0ac3tpO
PMQhA1wFatqJhzhYGMjkLO8gHvzvf8AVTuggHuKgxTP/INNJPMRBfedGFedO
4iEOah6v9B90Eg9xcNHV+V3bSTzEQWLhsgSFLuIhDknNWTstuoiHOIT49U9x
7CIe4tDOGmC4dxEPCdgkmbvOu4t4SMBRp03N/33+z0MCEr/a1u7uIh4SMPmR
jrNTF/GQgPscmu+8LuIhAdrvTizQ6CIeEpAjaVXS0Uk8JCDt4KxFCZ3EQwLu
zJKL3d9JPCRgesxCZVYn8ZAAzq4pt0s6iIcEBKeKrfPvIB4SoP7hywa1DuIh
Ce1BtimP/89DEm6csbs4/f88JCHkk1NrUhvxkATWYE755DbiIQnVbQ1+91uJ
hyRoP35W89/+8c9DEiw/6WrsbSEekrD6wODczGbiIQmJY983qzcTD0l4WkAL
dWkiHpJQVEz13GskHpKw66ZdQFUD8ZCCk6FO62UbiIcUqO+dGTqznnhIQYfh
fWp9HfGQgtVO7D0Ha4mHFHSdXsg7W0M8pGB89uTw69XEQwraVqulhlcRDylY
PGf4eVgl8ZACIYPYgEsVxEMKWDNa5x4rJx5S8KhtwZhbGfGQgnwNbq5NKfGQ
gk/OQ58ZJcRDGkLMU3v/FBEPabC0ur45s5B4SEPW+fXMCwXEQxpOx+U72uYT
D2kolr45IZ5HPKRhmbEZ790P4iENlW/b/+z4Tjyk4ZmA9B7ZHOIhDc1tMWHx
2cRDGmRWvbtonUU8pMHHUmNTVSbxkIblWofUdn0hHpPAp8Lja/9n4jEJbK0P
Bh5IJx6TQHlarV3vJ+IxCWY8rrfelko8JoGL6TXv4g/EYxIsa+xuoVKIB//r
tV/iHrwjHpNAz6qsQPgt8ZgEVmfe79qYTDwmQfbd3sAXicRjElyHXCOB18Rj
EghJhu9YkkA8+I+X6rXq/AviIQPpQZuHvj0jHjKwVsLKWTSeeMjA/jedtyye
EA8ZYAoJvnF7TDxkYLKP8pcrMcRDBr5MCstNekg8ZGCRTXPD//f7XAYijkyV
+XmPeMiAe0/Uesko4iEDI/JTKzUjiYcMNCR/v2l8m3jIQMDSuVHccOIhC4YD
kwWnhhEPWZDNgYzJN4iHLGjoN/0xDSUesmBxwT+OdpV4yMIzWNaieJl4yIKI
TmDixAXiIQufBk2YbeeIhyx0vobFOWeJhyzMDo/Ue3KGePCfb4N0yun/+/eV
LKzdwDHddJJ4yMKLyjDvKceJhyyMGX55JHiMeMgBL0Xxe84R4iEHyle+9F31
Jx5ykM6U13U8RDzkoPGb6GZVH+IhBxFvoj/lexEPOVhtV7I8eD/xkAOW5Xa5
uR7EQw6YCZMUuvcQDzlY6LdzY5g78ZADOUp0wnIn8ZCDKU/sBFq3Ew85uHcr
1v2MK/GQh5tz7ZYabSHjkYeFtgdjUzcRH3mwmsG75LiRjE8eqqljkp1OxEse
2hLt9PzXkvHKwzkdv0rxNcRPHl7avVl82Z6MXx5mJL/Zo2ZHPOWhfru84y1b
Mh/yoGI7V0ZzGfGVhyVb4sKuLyHzIw8WGc9F5RcTb3mo6rngdGohmS950CjZ
H/XHkvjLw1wN78adFJk/eeAa3WKVziH7gzy4byk4bDmLzKc8JK4aaY6ZQfYP
/vykVeyRmU7mVx6udzJ19k0h+4s8mEWc+vudS+abP37n48ombLL/yIN65I09
J0zI/MtDdAFHvsKY7E/y4B9xW4TDIB4KoD5oZB9gQDwU4LXNqPB/77/+eSjA
pecz9TR1iIcCDP7peLJVk3gogEST9OvHasRDATZanKB6lYmHAswfNlo9WZF4
KED57ncjHnLEQwEG3H7Oip9EPBTgkb2Hdrsk8VCAd2vSHtLEiYcCpAe41Tv+
3/tNBZjUmFcYIkg8+Nt7+IWU/xh5/60AIuZhI+W/etGD//j1eUHTBnrRQwFS
Lzx7e7aLvH9WAO5z90dVLeT9ugL4btJyMqknxwcUwCnyVd0B/vvlfx4KMHxb
ZsmbYvJ+WwEChqvujuSS9/cKcHDgzdCMbHI8QQG8s7UdPD/3oocCnG5xznn4
gbw/VwQ53XduZcnkeIAizPm1fIZYAnm/rgiTWlSseE970UMR6s/+vLPmEXn/
rgjRfbF2h6LI8QNF8M+u2XkznLyfVwSJF5qDCaG96KEIizZl/f12kby/V4Te
HotLdcHkeIMi+CpHvu0/Qd7vK8JtJ7kzE0d60UMRgjYGiUj59qKHIviI1s1W
2E+OTyiC4acGC5XdxIP//R+nS6luJx6KYM/anqy0mXjwx+/UskLWiXgowkN1
2SrR1cRDEWJyNd1GlhMPRdDI4E50LiYeilBut+ZJhSXx+O/nj/p9mU08FCFp
zhGvZ9OJhyL03JCPDuUSD0V43FepeohFPJSAzd1VtI5OPJTg/hV22wwd4qEE
n5oDNiipEQ8lEEm4N7tLnngowRnfjxfTpIiHEpysbN1yXYR4KIFTpcrHHePk
eJUSrBQxizf/TY6PKUFt1JCF8AA5HqfE3z6j3d87e9BDCWRXbrQNbSbHt5Rg
zQG9DqdacjxNCS5fqbbWLSfH75RAPLz/QG1BD3oogcOmSK87OeR4mBIYZSqv
Xv+FHH9TgmvjO7VUU8nxPiUwiY4q/PGmBz2U4PzfmKCghB70UIJM1bWzZj0l
x+uUYI7I/pGuh+T4oBJQgtE/bt/tQQ8lWH3/7Mdlt3rQQwmUxWKK/1wlx/eU
4N2vPRrR58nxRGXYzLC4anu6Bz2UIX/RqqXDx3rQQxl0bXqWRPiR44HK8PUo
5wZ4keOPyhCZqj+7cU8PeiiD9b2Pc0/u6EEPZfC8MfCQ7kI8lOGZ7oWjn5yI
hzKId9rnbFxNPJSBKfPzxu/lxEMZVmpLtF9eTDyUodZZJ5NlSTyU4dbAY4vU
WcRDGcIGVa0dphEPZeiMef2njU08lKElKsvB35h4KINx64mtk2jEQxkWaYuY
RGgSD2WweLT2uYky8VAG95KjY0kyxEMZgsS2qi8UJx7K0JFZJ54rQDyUoVU4
vWDtCDkerQzXaZ8D6n92o4cyHDK5oLKzuxs9VCCz5+2t3hZyPFkF9rKKVLzr
yPFrFci9b3/+Tzk5Xq4C3HX3xY8UdqOHClSG6YRM5JDjzyogw5HRDfxCjner
QIDv0y+CqeT4ugqk3DQJCXzTjR4qwDsf5SmQ0I0eKlC7Wv/Y0Sfk+LgKdMs/
fD8aTY7Hq0Aeg872jexGDxVYtOFQ6c+b3eihAsJChz/tvUKOp6uAhlRfX1sI
OX6vAnT2OfctQd3ooQIMyT/mlUe70UMFpljmr7X3JcffVeBrRFRJtic53q8C
fUbtry3du9GD//jLNf4muXajhwq8HguNZzuT4/UqEPrldcE9R+KhAqI/P/H/
PUM8VOBx7PDJEBvioQo6Uid0JhYQD1VYbhM8Z/9c4qEKdwt1W5vMiYcqlG1a
ZuDIIx6qkKQi+/Mri3iowt5oe+dZdOKhCpmuAjvjtImHKmi6d6ppqxIPVRB9
WrvvnBzxUIUWtQjvvxLEQxV0nxaydwsRD1XQuM2+XTlKzseogvYWq682Q+T8
jypUVTxOeNPThR6qUO7asJXZ1oUeqhA47Fp9vZ6cv1EFPYu7hqKV5HyRKly4
Nzz3QFEXevDHd+Eju/57F3rwH2/t4t+2meR8jyrc8sqNep9Kzi+pQt2pCxyT
t13ooQq+R5/fu5HQhR6qcObJGiHRp+T8kCp8rbpht/8hOR+lBuf3HLtWG9mF
HmoQvkMxd1lYF3qoQUaolejbK13ooQYbIsRnG58j56/UYKf8HK9rQV3ooQav
L7x/JRjQhR5qEFWwVmCfbxd6qEF2TolTlSc536UGR94MZC5xJ+fX1GDUfNPS
JNcu9FCDc+sz2gydu9BDDTZ/+3z/iiPxUIOFP34GCNgRDzUw3lZ7bK8N8VCD
3ZukH1ctIB5qoOQxMG4zl3iowfP5YifemBMPNZhx6ZkFk0c81ODmVFujGyzi
oQaceRbLxOjEQw3EJn2M99YmHmow4Miwa1YhHmrgvSLW3EGOeKjByYcBWzIk
iIcaqMUVlU4XIh7qcGVtTtjDUXI+Uh3E3Y/HqQ2R85/qsHC/lHxwTyd6qMOn
pn3ZI62d6KEOzlMSq3fXk/OX6jBSUrastoKcL1WHht3fNFcVdaKHOih/PGST
8b0TPfg/X5lZMzOzEz3UYaXhlYonqeT8qjpIb30KtLed6KEOLWUtStcTOtFD
HTpXijhKP+1ED3WYPPnzpMCH5Hws/+fPVc/4FdmJHvznnyxQuSesEz34n38o
+t10pRM9+ON79vfqhnPk/K06OO5XfFYURM4Xq4Pc/thlywM60UMd9pna7vvi
24ke6uAz+5QG7Cfne9Xh8b685W/dyflldegvfiA7fVsneqjDphwv5+fOneih
Ad/k4yiztcRDA2zz4l7F2BEPDbidWPSRsZR4aMCsscNb7y8kHhpwwW8oijaP
eGhA6fMzR+7OIB4aMFrl91tvMvHQgJmiUip3TYiHBiSI7y3WNyQeGtAUUzb7
ng7x0IDmKG8bQzXioQF343cJP5InHhpQHV7qZiJFPDSA61ByOF6YeGhA+oCf
5dQxcj5eAxQyC5OTh8n5fw3Ytbu9aV5fB3powN6CD5kZ7R3ooQEbl9ptXd7Y
gR4asCLs5pviKrJeQANsRk/lOJd0oIcGULMk77TldqAHf/tfi/EOZHWghwb4
ebqcHE8j6ws0YIf+cMTZ9x3ooQkZUyL81RI70EMTsusZBtHPOtBDE5TnbL4y
NZasR9CEmslKP9LudaCHJqhGCZauiuhAD01Y69Ie3xjagR6a8H3FCUfvi2T9
gib8dDpRIB5M1ktowsILN2nhxzvQg//8OnsWcQ93oIcmXPZ8OP+zN1nvoAnC
k5vVnPaR9RWawLbNyOxz60APTWiUr7E/s6UDPTQhn5aWor+BeGiCZ+iE2FsH
4qEJzcN6k1evIB6a8GFVzNxea+KhCdGWGpyQ+cRDE3oHeoSZc4iHJqjNiErN
mE48NMHg7P1trlzioQmtOtsGhVnEQxOsm1bufWBAPDRhSdj3Iitt4qEF6t/n
stpUiIcWjHRP7A6RIx5aQF+1N4orSTy0wMeyNrNIiHhowbSJB/V+f8n6Fy04
XSjTRxtuRw8tkFJxHczqbUcPLeBM6end396OHloQ8ranUbuRrJfRAprbg/zM
qnb00IIAps3bAyXt6KEFJQy1SP28dvTQgt+58wJ/ZJH1NVowv7nP5Uh6O3po
gaf/uvnslHb00AJXiSh6TWI7emjB111dYpeek/U4WvBiYEP3/Mft6KEF+rvk
y4bvt6OHFhzQoX2Nu92OHlrwuTH6g8sNsn6HPx/GL9+rX25HD/54uh3S8862
o4cW2NbcLgw+2Y4eWtBve7VnwVGy3kcbXi2aozLhQ9YXacODM+HW7zzb0UMb
xMKfB/u6t6OHNjByfcrNt5H1QdoguqRj5rAz8dAGSfHxmMS1xEMbgtqjTXxX
EQ9tmPc2/8OsZcRDG2qm7t0+bkU8tMFWcptBOkU8+M/fHfHzjAXx0Aabm38q
VkwlHtqwpmB9uRqbeGiDj09Ub50R8dAG9WPRunH6xEMbUsRhx0FN4qENnfaL
sucrEw/+eCrPWsvLEg9tUFxa3VAjTjy04eglqVvxgsRDGz5UVe0NGG1DD23o
e6K1xW6IrN/Shh15IV6GvWS9GH/+9vU+/N3Whh7asFRebOR7Qxt66MDBu+f2
PqhqQw8dUPKdK3q4hKwv04FbLnkfVue1oYcOZEaOhHOy29BDB97+3Htb8nMb
euiA7P3q9OYUsh5NBxqODMqlJ7Whhw4UNDkfj3rRhh78r//I0AqMa0MPHdiY
m1vlEk3Wr+lAtBbty4LINvTQgeFL68uMwtrQQwe03uoqS19tQw8dUCkW9+s7
R9a76UBy2Qup0lNt6KED5n6vv3w41oYeOnBvSmz8I7829NCBLQtp6Ze9yPo4
HbiZ+kzkyF6yHk8H/M81Hdjp1oYeOvBg+3IFxy3EQwfsu7yrrTYQDx24e6e1
bPoa4qEDj1pZIsYriYcO3NdL26RhQzx0QfDK1K5JC4mHLrgen4gVnEc8dOH2
5OiwXzOIhy6EN0S965lMPHRhea2HfKsp8dCFg0dCbtYxiIcu+NN3rq7UIx66
QF8esLBUg3jowpJLljuLlIiHLpyNoqUXyBAPXWhYe3FVgTjx0AUq8bdaoSDx
0AWZliyl4tFW9NCFF1Z7FpUNtaIHf3xuS59X9ZL1jrrwROObXUM7WV+pCze3
2Zm2N7aihy7MCrOc21/dih66UGM9dnqktBU9dKHdvklatICsx9QFufbVWfI5
reihC8fPxqXqfGlFD11QUlwwYJraih66sPS1l/Pst2T9Jn9+JG+KLnvVih56
8FlcuG1jfCt66IGCgpSYZ0wreuiB9MDEpqB7ZL2nHgi3Th++FdGKHnpQGDn6
9cX1VvTQg9cLIsuyLrWihx4oeu9hNJ4l60P1YJHDi2djJ1vRQw82n3nloxHQ
ih56kD/z4xHzQ63ooQfaWuppqw+Q9aR6cMBTxMprTyt66IGj3Fex0B3EQw8M
N0aLJ7kQDz2IWF+9uGI98dADt0fPMscdiIceXDrsdNpwJfHQg843mqeX2hAP
PTjVZJp5YCHx0ANR06+Lb88jHnow4saU/DqTeOjBTJOT0oNTiIceqMYrrKCx
iYcevOoQLVphTDz0YPKla7cCaMRDH2qk++4918LxiOrD9pAl3Q0qxEcfBiby
DqnK4/jk9MGS9tp6qRTx0ocUD7pToAiOV0MfTs+xjk8eb0E/fTh8z9aq/3fL
v/HT9WHy1c16pj/JemF96C56OGd7N64v5uhDqNiS2/daW9BXH67f22NZV9/y
b35m6sNXwVksvaoW9NaHRc4FqzeVtPybr/n6sLBk3ee7eS3ozx/f3gGfxuyW
f/O3TB8qVVP2GWeQ9cn64BFbHrf7Y8u/+XTUh999280S3pD1z/oQG3u8fySh
5d/8uugDnFwyuiC+BfcXfXjILF1yIabl33y768OVmYuqy++14P6jDwarnr82
ut3yb/699WGfIqfQ6wZZD60PWuql0z9fxvXUx/ShTDStWvlcC+5f+tBxUuTb
9lO4PvusPkQtThh7c6wF9zd9KJBu8Jb1b/nncU0fFty+P9XVuwX3P31QL5Oc
8W4fetzRh+lxjGNKu9Djvj5EaorL7XFFjxh9KLJMacx0Juu99UFnzZpx+jr0
SNCH2pha50B79Ejmfx67TbRuOXqk6ENw+89+yho90vTBTCvUMGo+emTqw1Q1
+9vCc9EjRx8cqs037JiBHvn6kHnd2iVnMnqU6sOWmxefTDFDjyr+110V590y
Qo96fTgSX6IiTEOPFn2QdqqfukcLPTr5nx8zv1mmgh59+jB7X/l8K3n0GOLv
r/E5UxOk0GNEHyZNKLgbiJL17TTQcX7cdmWiGfugwRzx609ERpqxDxooHixK
9Blsxj5o4OLmKt7VQ9bf0+Bn7YI7Lu3N2AcNjht6+Jc1kvX8NIjMaL6zsqYZ
+6DBxYi7EtllzdgHDUx+hCcvLGzGPmjwLCc/PvV7M/ZBg1vr5nTO/Yrr+WfS
wON00Z73ac3YBw1C3l0xn5OC1wfMp0Hds71WKUnN2AcNPnptukW9bMY+aHB1
//rp6U+asQ8ahLmvVbV+1Ix90ODGkaVzf0Q1Yx80OEdnPXaIaMY+aLBxRvOG
muvkegMaBP7c7+B2uRn7oMG9wc9Xf4aQ6xdoYDn7u9qxU83YBw3s2UfqZQKb
sQ8alN/I6Ivwb8Y+aODz/LoV+yB6BNFATK2u9oMHepylgUHppY927uhxkQYJ
O280NW9Dj2s0OJhYb+u/GT3CaHBUZeO4wnr0uEOD1yuHB2Id0OM+DRyjw8wW
rESPGBrsypgSV22DHvE0mFr+ZO8hK/RIoEHMsYGDqkCur6BBbVF3+qtZ6JFC
A6+dZxxWTyfXa9BgaHmc6RAXPTJpMF+OWnTDBD1yaNCfbBo9i4Ee+TR4VLLW
ulYPPUr5j+f9lBukiR5VNDBlyK83U0GPehq8/LM9u0gOPVposPrcjSNHpdCj
kwayY6e8WKLo0cef758az4onmrAP/vNHTWOfGMHrU0ZooJ7+tmfyUBP2YQAl
dy7+rO/F611EDeCN5PXZVzuasA8DuLD9+Rer5ibswwDCHqVe+1PbhH0YwLcV
MdHxFU3YhwEMHLD+41rchH0YQMe7wIvaeU3YhwFkbZ3mVpxNrp8xALG5cOJi
RhP2YQD3n52ss0kl1+MYwMp3dQHi75qwDwM4+3uKS8brJuzDAFLC1p08+bwJ
+zCADbuntC+Ma8I+DGCs/NZFsYd4Pc4yA9jbvs8n624T9sHfHurC3fPheH2P
owGcohVI2V9vwj4MIPiAWqLG5SbswwC47y3u1Yc0YR8G4GConPv4VBP2YQBb
fQPneAc2YR8GYMva0AGH0cPbAMKXHy2T8SHXCxmA871PYlWe6HHMAGadm/CK
202uPzKAteoK9MM70OOsAbiO/ZC33YIeFw0gIEJhHm0jelwzAHOhF4+HHNEj
zAAOtJ5c820VetwxgN0vXS3vLUeP+wZw2cfY3c8aPWIMwHvkfqH9AvSI5+8P
8c/9OPPQI8GAvz/TN0tZoEcy36O34ETrVPRIMYC4yqvNGRz0SDMAlbezg6JZ
6JFpAIKHI7ecMiTXR/F9Mq8ecdNDj3wDyBjpKl6qSa63MgBNZoA7TwU9qvj7
n5buPFV59Kjn75/rbi8fk0KPFgPI1MsLaxZFj06+x/Zgg1wB9OgzgMi68NY3
o43YhwHcGytvix5uxD4MwLpdxehqfyP2QYf2c7TIwK5G7IMOtEs/7D1bG7EP
OlxZ17NgSwNeXyZHhxi5VftWVzdiH3RYG5ZdvLgMr1fToEPdHabPnMJG7IMO
QWfn2E/50Yh90GFpcMlOVlYj9kGHlyFf3tI+N2IfdNi9qMpK62Mj9kEHpamt
UqpvG7EPOlRfSpRUfE2uf6PDim0a8+WeN2IfdOg+XJMgE0eup6NDl3uRs8zD
RuyDDpUXsubLRjViH3RYJX1uk3xEI/ZBh9t57a+UbjRiH3Rwufl8vvoVvJ7O
hQ6LW59K6J5vxD7ocFfmmRjjDF6f504HcWbgHPaJRuyDDmL6/bHmR9HDmw6J
T77ZWh5CDz86bLKvNlnuhR7H+ON1G5jrtA89guhgK1t62m0Xepylw0ULRwnf
beR6Pzr0P5338cxm9LhGh88C657cWk+uH6SDQZhn7tM16HGHDqee2zPT7NDj
Ph2c7bMTS5ehRwwd7rjc9etZjB7xdLC7ePeA2AL0SKADc1tolN489Eimg6Tl
EpFZFuiRQodba06FO0xDjzQ6/HimumM/Fz0y6bCP/Xn7JRP0yKHDw9Nrbz1j
oEc+HU7a3hbM00ePUv72dqyP6NdCjyo6aN/euEtZjVzfSAezQHf3mYro0UKH
qyG2kRtlyPWSdHgckit6UgI9+uiQZpp0J06Y9EGHB/3fdxaNN2AfdJCnqraP
/yHXcxrCjFWPQ1lDDdiHIcxcJDDs0NeAfRjCLaWHp090NmAfhvD50lably0N
2IcheO0XmNdQ34B98H9+2cItStUN2Ich1F8aTrQqw+tD6Ybw50rN7EOFDdiH
IUwPSu97+gOvN+UYQpvf7uLGrAbsg//4bnfbNTMasA9DeEM3YtunNmAfhhDk
+jny3LsG7MMQhDIsLTMTG7APQ6CluSoIv2zAPgxB/P1POXhKrl81hEPDr+Yc
jWnAPgxhQdjeGyn3yfWwhnD/eYve+J0G7MMQnrEbi6lbDdiHIaS0sN4cD23A
Pgzh641jWV8uNWAfhlDc8ERs0jm8HtbbENau9PJYdRo9/Azh6ooIsVvH0eOY
IYyZd3xtOIIeQYZwdyE9yewQepzlb++dSfk+Xuhx0RDKVrmrft6HHtf427NW
5LSCO3qE8T0uRRhs3o4edwwhLe132zMXcr2uIYTfry4X2IgeMYZAz5MbWrWW
XP9rCOZ59rMe2qNHgiGcUN0bO2KLHsmG0CRAn7/SBj1SDCGpzFzkkRV6pBnC
lMI9veOAHpmG8E7hnPDaOeiRYwiz7jnAyxnokW8IngEXomWmokepISy9PDJl
Fwc9qgyB93RjWyYLPeoNwfG6f4YRAz1aDEFtXC37lD56dPL3r5PDQ61a6NHH
H09ShbWNGrk+2RDilM+kPVUkfRhCgGTaFkVZ0gcDFg8sZflKkj4YcFarXaVW
hPTBALm0DczFAqQPBhgr7dr8fJRcj82AX2ZFKZq/6rEPBqTpOsOpgXrsgwGT
27NbB7rrsQ8GhB+tTtjcXo99MGBZ+toHuU312AcDvp+fSKbq6rEP/vM9utb/
vBKv757JANNvFcvppfXYBwNex1z7fr0Arxefz4C++pMe0j/qsQ8G3Jq01zww
qx77YIDVS0W935/rsQ/+9qycbuKRWo99MODOupuO7e/qsQ8GtE8df7g1qR77
YEDvLJZ67Uty/TkD5nysfLw+vh77YECCWJlzeWw99sGAb8vqpq6Nrsc+GJCb
lsgqu1uPfTBA85IOrIuoxz4YsKqg5GDljXrsgwHRtx98d76K17OfZYDomPXC
xgv12AcDtgwEVbidRY9rDGg4qHOpNwg9whig65/v6hOIHncYsK5161qBI+hx
nwHJ4dd3nfVFjxgG+HuYhqt4oUc8A6abN7VH7UOPBAZMvD6+hutOrrfnj/fF
17qU7eiRwgC9Jp8zy7eQ6/cZMEtw1fKajeiRyQCnRHWuxzr0yGGA2+PzbGEH
9MhngOLR/dY3VqJHKQMEcs4EmC1DjyoGiLGuFKQtRo96BqwxXGnptAA9Whjw
cvHJbwPz0KOT76vW53FuFnr0MeCUksNkY3P0GGKAZKLXpPTJ6DHCAClveaHN
bPQQMIKBT+0K40z0EDWCMsm02bcNyf0FjODla6eAufroIWcEx0y8q2q0SB9G
cCSrYFWgGunDCGz6pjUYKpE+jEDjz4azWbKkDyOonjVp6T4p0ocR7JcUMVQV
I30YwbfXoiofBEkfRqB5oUBnx1gd9mEEY9Wm8xT+1GEfRvCop8D7/WAd9mEE
EuLBn9366rAPIxhxlzNR7cL7Mywzgu2bjR9+bq3DPoxgL+PKTK/GOuzDCK6N
yNcb1tZhH0bQqLMtsqSiDvswAuWcFQeCS+qwDyNIhisb5hbUYR9GsCGx22ng
O7nfgxE8207fG5NVh30YQczZwdBNGeT+EUYQ52RQoPapDvvgf7/sXoP893XY
hxFsqbl5KiS5DvswgqWCruOLXtVhH3y/+EvBws/rsA8jENCrM/4UV4d9GMHW
YKXygEd4P4o7RuBp1BVB3a/DPoxAmmt6QCAS728RYwQpVZfXp92qwz6MoH5n
vUPQ9TrswwjSFCpdllxBj2QjeCsPAbIX0CPFCFY/yH9aFIweaUawW9quOzwI
PTKNwO5UwFzXQHK/DCNoWKN7h30EPfL540/tkf3tix6lRqAm+fJiuhd6VBnB
Dh+W/iUP9Kg3gtHVqqkbd6NHixGs7bbYZ+aGHp1GsOyCA/vvVvTo44/3jMlI
zib0GDKCFWy/4jvr0WPECPYVin70dEQPAWM4XnAh0coePUSNwSeo5J3mCvSQ
MoZpNnd+9Nmgh5wxPAt81JO5CD2UjUH6UoLW3fnooWEMr6pOOByaR+4PYgy+
BeXh9rPQg24MD2oP9nDMyf1GjEH7oPZy6SnoweE/v/S5pDY2ekw1BnWN0+xM
FunDGBZr58Y/ZJA+jGHZdcbs0zTShzGcnrSswE2H9GEMZyREvJZqkD6MwURd
Tp+rQvowhtjvnBIlBdKHMbz7aHj9zyTShzE8Cn65qU6C9GEMzt/CpnwVIX0Y
wxVWhOwLAdKHMdwMH26Z/qcW+zAG8e/9n6T7a7EPY9hl+/RpY1st9mEM/Zee
xKbU1WIfxsCTP/A6rIzcr8UYbFadzPPJq8U+jEGrbeuI49da7MMYtu0JnTIr
tRb7MIbRMxG+usm12IcxtHX9/SbyvBb7MOa/P5hl1v2oFvswBpmLZTdLI2ux
D2MY2LVe4fONWuzDGEqzF4W+vFiLfRiDbbiu4f3TtdgH36d4e0poQC32YQzW
R+5vPutTi30Yw57otTKB+2qxD2N47S6VfmhHLfZhDMqjcwK9NtViH8awO8Rr
sacjuT+NMcS7TFfxWFGLfRiDQJ5wh8fiWuzDGBqnu2YcoGqxD2NYLVD50HdG
LfbBH09s1/kALnr0GYPeOx2/M8boMWQMhtkDu67qoceIMazy79t0Vw09BJhg
HBi+9pkceogywT3Cd3WqOHpIMcEhYpJ94QTej0eOCXHOVfZtv2qwDybU5e5e
M9Fbg30wwaJzvpN6Ww32wYS2t43OU+tqsA8mcNYWbV1ZVoN9MOFQZ5jbvrwa
7IMJQU/e7L70ldzfhwm+Dcn7ElJrsA8mCDRpe5Yl12AfTDig5u4x8bwG+2BC
1wBzDzO2Bvtgwra/ldvto2qwDyaUZUluPBZWg30wYZ3gzBXPLtdgH0yYuq5r
Tl1wDfbBBOGbTxhK5P5DLkwouTYuYe1Xg30wYf4Mt5aj+2uwDyYc89mXkrSr
BvtgwlnnW+cHttRgH/zHF9u3hru+Bvvg/3zYAbW99jXYBxNC7Dl58UtrsA8m
SBxnHOtfUIN9MGHoeK2R+RxyfyQmNGc0pB+ehh7XmFDz7fWaDDP0CGOCh3Ft
jRwDPe4w4fvh5vUbdNDjPt8vcMX3xyroEcOE7eP3p4zKoEc8E0RzdoYsF0OP
BCZsKTEujRqvxj743lrbVH4P4/2bUpiw/3GM1creauyDCbMeHtrxuLUa+2CC
yoJNfmJ11dgHE35l1h1xLavGPpiw9kKQ5+e8auyDCTZCxauNsqqxDyacu7fG
+OynauyDCVECV9p631RjH0xoSpW96fiS3F+KCeG3Vk//9Lga+2DCpLWdH83u
V2MfTLhc4jTjVng19sHfv8VMwyWvVWMfLFDtauzwO1eNfbCg4raMUc/JauyD
BS6LeMu2HqnGPlhwil60ocK7GvtgQdypQEf7vdXYBwuyilJn/9hejX2w4MQp
Tcmlm6qxDxaYM9U+ZjlWYx8smOREbbRZWY19sEA2T6sxx7oa+2DB1FXTV9pZ
osdMFux/r/yg1ILcT4sFRePzazZNQY/5LAjUWTLeboIei1lQzHsufJCOHstY
sHubYI+wNnrY8R//b8b7q8ro4ciCQzan9zFk0GMDC8bf/BB9I4oeLiwQyGIE
2I5XYR8sWC6lWtk8XIV9sGAVg6UR0FuFfbDAqKRtpmZbFfbBgtvdNRZJdVXY
BwtW24VqrSmvwj5Y8HE0tHo4vwr7YMHMv7sCwrKrsA/+fPncEZiXXoV9sOBs
9NvNTe+qsA8WyJUsiTz3ityPjAVKu0vemT+twj5YMKOu43VDdBX2wd/eVIXz
l+5UYR8sOPKsGOBGFfbBAtr2T3n9F6uwDxYIvdw0J/pMFfbBgqUHZ59wCqzC
PlgQEVf7QMGvCvtggfLm0rvZ+/F+aZkscE56ejDIvQr7YMH7jm7GfNcq7IO/
vUvo8QIbq7APFgyal8t+cqjCPvj7Gyd88QnbKuyDBYtTBx0XL0aPFhY8uuxJ
yQB6dLLguPPtsaKZ6NHHggO/ha/cmYweQywQXTz5704T9BhhwdvFL2bPoKOH
gAmoy8qvFNNGD1ETeJlePrNUGT2kTIAXc2soVgY95ExgvUJt0FEx9FA2AYb7
1PbVE5XYhwm8mmGox/5diX2YwC65ecbi/Xi/OboJ9N6VEWxsr8Q+TMDihd6T
1IZK7MMEQrUEmXcrK7EPE3ieP88rsKgS+zCBu5XbLrl+r8Q+TKDTUfjwki+V
2IcJXPF/YM77WIl9mIDqlZKP6smV2IcJnBgzUhN+Qe6HZwIHzelzemMrsQ/+
eHLWcqrvVWIfJrDD1aE7J7wS+zCB9+8e+n64Vol9mIBDdEXui/OV2IcJaEgH
DDw8VYl9mEB8N63udgDeX8/bBAJd7W5e963EPkwg+3a45mXPSuzDBK7XXNh+
flcl9mECOcff+IdsrcQ+TGDqWOy6kA2V2IcJ+Jf2TJxzqMQ+TGD+S9W9l2zR
I4y/PVbP74cuRo87JnDe2eZuBJD7/5mASdOBrdEW6BFjAkEF77qeTUGPeBOY
O/fF7Pem6JFgAiIrGldkG6JHsglEL6lnVuigR4oJiJ+a9aVTFT3STGC611Hj
CTn0yDSBreFzlilLokeOCfSFiUwzFUKPfBPwZGyvWTBagX3w/aX6bZwH8f6G
VSaQyJ5+yK+7Avswge/BaW43WyqwDxM4NZmlkVxbgX3wvWz/BJeXVWAfJnDL
IP3t3/wK7IO/P4mqxdG+VWAfJvBoR5CT9Wdy/0RTaMq989UjpQL7MIWeqp+D
txIrsA9TSFuoUvvlWQX2YQoZRVdPDcZUYB+mkO0p0Em/V4F9mIKKepe0Q3gF
9mEKmytb205fq8A+TKGm5WTg+/MV2IcpzD2yunjgVAX2YQpPfrc2mhyrwD74
35+d98T1UAX2YQrSR+5y7+6vwD5M4dezNvdq9wrswxQGtGa7aG+rwD5MofoS
S26jcwX2YQpmw1bekY4V2IcpdNoYXG1ciR6OpvAheqUby4bcb9IUmqdtHfRY
gB4upgDzuszfzkGP7aZgp3eUK2qOHu788SyPq7bjooeHKeStFrO8y0QPb1MI
qKCt66Ohh58p7L51iTFfCz2OmcI2t+boUGX0CDKFDm5CeYcMepw1BdPBc6mW
4uhx0RTk8kSdbgmgxzVTmDL8PHrwTzn2YQptz2n3V/4sxz5MwXJLp118Vzn2
YQriJ6NeyLSUYx+mkP6o9NPe2nLswxRSDtKO55eVYx+mMPFCcWB6Abk/pyk4
TKEUIr6VYx+msKJtVq1wRjn2YQoLqsLW7/lQjn3wv87pCypLKsc+TGGtasFG
qxfl2IcpTGoqbEh4XI59mELLeLCy4YNy7IM//pYzA6G3y7EPU+jmbTsseaMc
+zAFmQsJL45eKsc+TGH2Z4krQ8Hl2IcpDL34o733RDn2YQrnlmutajtcjn2Y
gn600GTXg+XYhxlE1yx8U7+vHPswg7oZPh2bd5ZjH2bgLsb9XL+lHPswg1dJ
gotcN5D7mZrBaN7JfW0O6KFhBmt7l8PeFeihawaJmQNJQ9boQTeDEiPJkqPz
0YNpBiv7jW5JzkEPjhlcpjcIX5+OHlPNoCo/T9GQix4zzWApM/hLAhM95prB
j11RulYG6DHfDNhDzzTLtNBjsRmIzF76drcKeiwzg8xMyTEhOfSwM4PUeccb
bkmgh6MZyK1fumuaEHpsMIO43tGruaNl2IcZOLeabNo9VIZ9mEH2wn3fpHrL
sA8zcDXYXPa4jdz/1Qx8Xl4LWtZQhn2YAY16UNBbWYZ9mIGDidHHa8Vl2IcZ
lHa/sJmdW4Z9mAFo1Xo1fi3DPszgz3qruefTyrAPM5jrefj+zPdl2IcZqE3T
ftT8ugz7MIMtoe8XX3tWhn2YwdfbQycXxpZhH2aQtmeT8/C9MuzDDELnXimM
jSjDPsxg1UajJufrZdgHf/umvbqocqkM+zCDbwuKir8Hl2EfZhBJ00s8faIM
+zCDc0fYvAVHyrAPM7iie3OBgA+5Xy5/fhp/9X7wKMM+zOBLWvO0gF1l2IcZ
fM8eUbB0LcM+zOAOLe+UiDN61JuBlOjElSxH9Ggxg3vZ+uaX7NCj0wySan/s
W7sUPfrMYHXWPcrACj2GzGC+oXl09zz0GDEDoWiDu29noocAG3LVhHjBU9BD
lA23Nu9dvc4MPaTYIOkvKGNqhB5ybDjo57BuXA89lNnQHSxiUaiBHhpsMOmK
iYtVQg9dNtwcrXoeKIMedDasMJltvV4cPZhsUBBy9jQXRA8OG2wM60yVRkux
DzbI2mzw6R8sxT7YoLJwj31+Tyn2wYb3I08/vmwrxT7YILD3zbvQhlLsgw0B
r00W+1WVYh9s8BK47bK5pBT7YENSaJyUdV4p9sH/vLDfcnJ2KfbBhiM8aXHt
z6XYBxseWlxdJ/GhFPtgw5ZrDIvhpFLsgw37xzZGN78oxT7YYLyk7HZJXCn2
wQbnrTyDrOhS7IO/fSuEpqRElmIfbPBlduS8DCP3Y2bDB/2TA7FXS7EP/vwc
333v3vlS7IMNofFUVcTpUuyDP9+6tyJvBpZiH2z4skW9K9S/FPvgzyfd8dM1
71Lsgw3Fuj91Q/fh/Z5j2DBkFixyY2cp9sGGd7MTPW9tRY8ENjSsVNseuRE9
ktlwLXhJfbQjeqSwYZtmR8NTO/RIY4Pdiuu7kpaiRyYb3oR0+qRZoUcOG1xs
TkvlUuiRz4Y9OuIG1RboUcqfr3iJD11T0aOKDfIfWDVjbPSoZ0OiocRxeSZ6
tLChPN8y1tAAPTrZsDrHy36WNnr0sWHlFOqYnSp6DLHByoLi7pJHjxE2DLCV
Np+UQg8BDmzyWqd4VwQ9RDlQevq5Vcp4CfbBgZaRxD+Vv0uwDw6s8ZHm/B0o
wT44wP6wrEGnuwT74EDMIw1Vy9YS7IMDFnSFrG31JdgHB07OKBgJqSzBPjiw
Uejv44TiEuyDA5+T2eVVuSXYBwfqH4oFiWeXYB8cEOIZxU/9TO73zYGbP0xX
u3wowT44MFU56eCl5BLsgwPHYneofHpZgn1wwMq2mvvzSQn2wQHn8qQMo0cl
2AcH3sy8UbI+qgT74ICDp9aWK+F4P3EXDsyNbNqRHVqCffDHM3SlVfhSCfbB
gYUfvtTNO1uCffC3z0nf3v9kCfbBgdvzYd6boyXYBwd2imZG/fYtwT44MGmJ
wxGLAyXYBwdCskPy/Pegx1kOVG2UDv+4Az0ucqC526tKZAt6XOOA9+Gd15Zu
QI8w/ngNzqZdXYMedzjQJ+u7vXoletznwM8zRQHMpegRw/frBllvK/SI58CC
F84K6RR6JHDgu3PuGcVZ6JHMAfrNaV5bp6FHCgcGVHiFrznokcaBF4+2Rkuy
0COTA5FTPTuc6eiRw4G0xJGo1zrokc+BmoX3vsmoo0cpB3wkpHbsUESPKg5k
zy86kDaJ3N+dA1lL7/friqNHCwe0rmjUHRZEj04OKIeXz6saLcY+OPBK6JTM
3GFyP3kO3PP/tDSyrxj74IBpLuePUGcx9sGFWdUeKm7NxdgHFxwjTO7+qC3G
PrjwQGPipnlFMfbBhVLfyxORRcXYBxcsBk8WSuXi/eo1uHCn6rCyT1Yx9sGF
7WHaaU3pxdgHF3xixKvsPxRjH/yfv1Pv8jm5GPvgwhWGrb15QjH2wYXGib5n
sU+LsQ8uiIru9dGNKcY+uDCfvjP22r1i7IMLDptOWU26XYx9cGFb0c6lQTeK
sQ8ujCckvZ24XIx9cEFpkfJV/3PF2AcXBtvoRb9PFWMfXLBVCDniE1iMfXDB
yKbnwi//YuyDCyXTBsQPHSzGPrggHjy7bdQDPTy48Ex5H/eYO3p4c2HS+8nV
otvRw48LUYeY/ec2o8cxLkx2/r1LZT16BHHh3aVFNpEO6HGWC762yRdMVqLH
RS4UdwzMSLJBj2tc2JcbbmVlRf5+ABfkD69NKqLQ4w4X4k79OLdtFnrc58La
8PsZv6ahRwx/vIePuIRw0SOeC/WCQpv1TdAjgQtHNUtTEw3RI5kLj7LvnbDV
Q48ULvSYSce0aqBHGhf6PRPZx5XRI5MLa+pslHXl0COHC1+L9q5/J4ke+VwY
+PRVyEkEPUq54M+bkBwZL8I+uCD0Mdkj/E8R9sEFTYMI83mDRdgHFxYZrlzf
0FOEffA9o/1rTrcXYR9cOHQ74yOnqQj74IKcWvF4SU0R9sGFH9Pswo+VF2Ef
PHjMqb9mWlT0bzxCPNi7yqyz9EcR9sKDJOGK20FZRf/GJ86D/neXn0z7XIT9
8MBealS1+UPRv/FO4kHF1ZSq62+KsCceWCkFji15hX8PQoEHCuu6fcfji7Av
HngvfWz7Krbo33yo8WBjy6aj7g+KsDce7JidKG4YifOjzYNaT4eO6rAi7I8H
yV+aGWHXcL5oPAg5J/fW4WIR9siDK6b+D5XO4vwZ8eAeLb+j4GQR9skDltDb
U1cDcD5N+Z8frDnk4Id/z4LDg6lzWtPVvXF+eTzYyjziWr2vCPvlb6/hkvX3
d+F8T+fBYu7go13birBnHmRuNLaZuhnnfxYP/paHWI45FWHfPPBvzD7/1QE9
gAfLcs9zQleix3weNIofpW9dih5WPNCVsdo9ZRF6LOaBpdc5CWFL9LDhQU/r
2K+i2eixjAdGzAWzYszRYwUPQEos9/Bk8vc5eNDm2/d6lRl6rOaBhteTHpYx
ejjyP1do8hUyQI91fC8/y9VV2uixgT+e3r3HktTQw5kH77+ojl1VRA8XHoy5
NWZ5yqDHVh7MXhPQslICPbbzgEEPXTVZGD3ceHD9UK6M0nghvt7w4LJ6udrw
78J/Hnt5MLdog0fFz0J8/eHPT6ioWmpP4T+PAzxoXn9U+lF7Ib4e8SDFYv/y
i02F/zx8efDL8VyVb20hvj7xgDvok7y1ovCfxxEeSLvU1a0oLsTXKx5MF/N0
mJtX+M/jOA/WbS5WMftWiK9fPKAJvqFpfyn853GaB5yLmb4yn/Dvo5zlgeqX
J5oC7wv/eZzjwaaDyuKDiYX4+sYDv6DHc9tfFP7zuMyDj92aH2qfFOLrHQ92
fVA4U/qo8J/HDR5c1ZodnnevEF//+M83b8Gv7NuF/zwieCDsVRL+5WYhvh7y
4Ile1Jn0q4X/PKJ4cCl5RcqnC4X4+siD6uwLFp+C8e+7POTBqV9SY59OFuLr
JQ/mDXqIfw5AjzgeeIbsWZvphx7xPFgY8bT3mzd6POfBBc2anHwP9EjgQaHs
k94yd/R4zd//rn92rN+OHsk8iG0oEul0QY+3PAicdXZ4aAN6pPCg/PdlM6G1
6JHKg7Xnwx7K2aNHGg8sDtu66tqiRwa/P2fnbZwl6JHJg5K6g7HUQvTI5sGn
DCveKgo9cniwrdH3z7ZZ6JHLgwjDDyL+09EjnwdvzqTbXeahRxEPTtJn1MWY
okcpD6bpZD77ZIQe5TzY/ZKWWklDjyoezJg2JP9LGz1qeCAo0RelpI4e9fz9
/VHq/slK6NHIA60olRMrZdGjhb8/3rhd4CGJHm08mALiLldE0KOTP387BDmv
Jwr+efTwILdrlkX5SAH+PuDBkvQtx8eHCv55/OTB6ICxJKO/AH8/8PeXmxbf
l3UV/PP4zYPEhkU/vFsL8PcFD8LVJqTvNhT88xjjwfaLCqe+VRfg74/JMJTI
nvO7DP9ekNBksJET5hgVFeDvj8lwmm253iG3AH9/TIaOtzfSg7IL8PfHZMjy
StyelFGAvz8mwzmz5Qs7/h9NdxkW1fOwcdxODBS7u4Xt3r3FQFHEQFHEQAws
7MZuxQZFxAST7u5usEBFQbEVOzF+z3ku7v9Lrl32nDPfmfnMvtqkW/RDhJuZ
Te27xt2iHyL4GC77T468RT9EqHU5SXkw5Bb9EGFUy3Z/k/1v0Q8RqhOnVFdf
v0U/RDhTPdhM5vO/3zsS4WQXq/MrLtyiHyJYeC4Y4e95i34In/99QM+37rfo
hwgfsy0UA4/foh8iDEhdsWux6y36IYLX5SkN/Paxx1ARWuuuJb7fyR5mIgzZ
3DZQvJU9JCJMm25zZ/1G9pCJUPjS2DRhDXsoRXCzrJVYfwV7qEVYFl20a/wS
9tCJ8GibdIvHAvaACD3+lt2sdGAPc+F6PpuNzGayx0gRrvxOvrRlGntYiPDw
nMPivMnsYSlCltJoQWdr9hgnQuMjq92WWbKHtQhlq8Z8SxzJHhNFaF9k2N96
GHvYiDD4ciMrJy172IrQ4deU4QkK9pguwtKf9xe3kbCHvQj6klGpy4ayxywR
BlaMH5c5gD0cRBi/0qd+zz7s4SjC8D+/3m/pzh4LhM9vUKfRw07s4STC5H7L
J6jasccSESqbfs30aMUeziL0XT3c+Vcz9lghQrlpy+EzGrPHahFE/ZuNSqjH
HmuFnlOq1vWsxR4bhPmU5nh33+///X6WCBtO9XJ4/72Yfgjz6W95h6mfi+mH
CCbDxv2XUFVMP0RoEtvJeMDrYvohQkZpbWu3Z8X0Q4TSjiFRtSqK6Yfw/jYV
Vs4Pi+mHCHbOhuaP7hXTDxF+VOz6Ne5WMf0QQad2aJGQX0w/RAiyO2Rtls3f
/zotvF8WEe2dVkw/hOvdcrdqn1RMP0SQjn3c5EhsMf0QoW7e8E/1IovphwhW
7ptqbQkpph9Cr2q58rt/Mf0QIWbOEI8VN4rphzAfzVt1f+dTTD9E2D3Qs9Dp
YjH9EKFe9MarL84W0w8Roi/M95l/uph+iBDo3Sr7+Yli+iFChZfMZOGRYvoh
gtm6XXteH2CPGBEWDwnuvGwPe8SLoL69+v6n7eyRJKzXQ9tj17uwR4qwHxxy
Tfm3nj3SRUjqYvV+72r2yBTWy7n1+pbL2SNHhI6bkkM8F7NHngiR0grLvgvY
o1CE+w4HGoQ6sEexCJ7XVz3HTPa4I6zvlIkvC6f97/fYRKizpazpHBv2uC+C
c0TWpE/W7FEmwt85ebG7xrLHYxGw49yodhbs8URYT0M/f/Y1Z49KEWxPbE8a
pmePFyKsev0voFTFHq9ESN/ZK2GFjD3eivA20aeqsYg93ovQrI1K5zOYPT4K
66PRaT9Df/b4IjyPdK2mrBd7fBPh5/CDrzd2Y4+fIoi/uUa078Qe1cLr7aWX
o9qyx1/h+U7I/aa3Yo9aYgywHXvndzP2qCPGwOUDOl5ozB71xSj9um/L8Prs
0VCMfyZd/72qxR5NxEhv7n326J8i+iFGsKRgiuInfw+vhRheL6cOrvhSRD+E
1y9+7XrwQxH9EMPp5awhsrdF9EOMXVOtbJ+8KKIfYjQ6u97ryNMi+iGGfo37
H+3jIvohxrXQWevf3S+iH8L9aQ8JX8+L6IcYoga3Y8cXF9EPMezbvd9dO7+I
foiRedBtYXhWEf0Qo8J1q+PitCL6IYbCft6G7klF9EOMzWP+XSmJ/d/v+4mx
OrLeu6ORRfRDjD8dzSzHhBbRDzHq/VYm1Q0soh9i7PlYYpV4s4h+CM97Nf3z
5qtF9EN4/4OYANXlIvohRgu7FTt+niuiH8LzNrywOOpMEf0Qxv/uf4s2uhfR
DzGmZI/dpjnOHuPEkPzS3Pznyh7WYvQ+cuBNyn72mCjG7ZQqw/7d7GEjRmFl
j5vjt7OHrRg7rcv7t3Vhj+nCeK4rj328nj3sxfh2/+Hc66vZY5YYUc2PdFm9
nD0chPfHBL7VL2EPRzHKT1bnNV3IHgvEqD+/f/L9uezhJMaVRl8yr89ijyVi
bF1i8mSDHXs4i9HAdZSR5VT2WCHG/E3Dx3SexB6rxVg1Lf30Byv2WCtG4PS9
P1LHsMcGMUakwunMSPbYJMbvtwGvlw9jjy1i6LSHNlvo2GO7GE2HHuvSXcUe
O4W+4zYU/pKyxx4xlPJ/x+6Yscc+MdZ4lDkEDWaPg2K8lxQMO9yfPVzFWPTg
sNmS3v/7vUgx+i2/N8SyO3scF+PFi7mqgZ3Zw02MRxbvJzVtzx6nxYi4IdlU
1Zo9zohxSPY+oKgFe3iJ8aTP/Y9hTdnjvBjeGYEGz4bscUmM7muHnN1elz28
hedDpwZF/wrphxiRR9q9v/i9kH6IUetXRtXq9/y9S18xRqVdrDfmRSH9EGPv
tM7i7o8L6YcY1ghe++tuIf0QI75/ScGd/EL6IcayJ/V1IemF9EOM9fbhicfj
C+mH0DNg5tTV4YX0Q4xBzdfXsvUvpB9idLu7MV57pZB+iPFh62PX3ucK6YcY
nje6ODd3L6Qfwv7SJmhOtWsh/RDGx6f5vFe7C+mHGGn2IetLXQrphxi155mc
zVlTSD+E+VM3ID9haSH9ENbntZ/Nw+cV0g8xxj5cNsvfvpB+CPuH9b7YazaF
9ENYb/cS+viMK6QfYqxzOOJ1eUQh/RCer+GKbt7aQvoh7A//HvlfkbLHCzF8
L06yuDmYPV6Jcdlp9Nug3v/7/VExhn9RnYnuzB7vhfX+36UJaSbs8VGMsqW/
WxYbsccXMebpk++X12OPb2JcPe188+OfAvohRt+ErTvrfiugH2I077DMoX1V
Af0Qo4cofJTp8wL6IUFk0C3R6EcF9EOCUMdhPR3vFtAPCTYqtrTbns/fT20o
wWt1HeML6QX0Q4Ip58c1T4ovoB/C+0NLm1eGF9APCVZX9WzVKKCAfkgQW3Gt
nenVAvohQefhz7pOO19APyS48dam365TBfRDgqhb68yCjhTQDwlKjDNV5XsL
6IcEmZUp5i23FdAPCVb4vLQcvr6AfkjwqChk4oblBfRDAnHDy1MDFxbQDwku
N5BMfzW7gH5IsCSwclqvaQX0Q4LcOuIpcyYU0A8Jfvb0srowuoB+SNBx8sVh
FSigHxLgR5xZLxV7KCWY4baio5OIPdQSSIpU/wIGsIdOAoeVpx/+6MEekMBi
dqMQ847sYS5Bg8tNdxxtxR4jhfGd23304yb/+z1bCQa8SW9gWpc9LCWw9N4c
t+N3Pv2QIKB9stO9L/n0Q4Kkb22aDnmXTz8kcGlQfXnPs3z6IcECRZVpRVk+
/ZBgh/vyYO3dfPohfP742v3O5ufTDwn8A3se+52eTz8kqNXf5t3MhHz6IYzX
yLaalAj+Hq+jMN5Rrzf3D8ynHxLMtLYOOHYtn35IUPQrs7j6Qj79kKAy887z
BR759EOCiNffX985lk8/JPAMDHw04kA+/ZCg8cHtSRE78umHBOcbvz0+cFM+
/ZCgWfmKiRdX5dMPCTo9PPmv3ZJ8+iHB6fd3PY475tMPCSYMjO7WzD6ffkjQ
MjHxxEGbfPohwYm/Sz41tsqnHxJsmgrNoZH59EMCa7vE5c317OEqwcroJUdO
ytnjqAQmI7JOdTRlj+MSSN/Y7vfuxx5uEhyPPTd3aHf2OC3B1Zed+8S2Z48z
ElyMn1Y4xpg9vCSw9bsz50Fj9jgvwShzk/tL67DHJQl2DzmrqP07j35IEKep
2nz6Sx79kKCP3ZErpu/y6IcEG9zrhGU/y6MfElR1KLg6/1Ee/ZBgqGTtlrr3
8uiHBJPHuSi8C/LohwQPPiy8MyIzj35I4JUZN/lVYh79kCDL67+ww1F59EOC
MtvwH9LgPPohwdlajp0e3+DvOycJ6yHhcLcDl/Poh7D/3IupKz+bRz8k+BCw
PPPZyTz6IcHcPNFid9c8+iGB3a29by325NEPCc7t+mr5Z0se/ZDgv+Ra+0PW
5dEPCWYdEV1evDyPfgjzo1GzM72d8uiHBNuXd1haMSePfkjwtPujjuen59EP
CZzPPPaZOSmPfgj77Rqfxt3G5tEPCQYvCx/9dDh7VEpgZO/hcE3LHi8kcFTd
mewsY49Xwvrq/LGrYih7vBU+X7U6pXY/9ngvwdvnz3QF3djjo/D8bnnHvNqz
xxcJ5t0LjllqzB7fJOhq3zlW34Q9fkpg8/Xk8VZ12aNagqmuF3WvfufSDwn+
muYkJH7NpR9SXGx8xuRMVS79kKLZXHf9mhe59EOKnRcttBPLc+mHFFctlc3M
SnPphxTb630MalmcSz+kWHnsR98v2bn0Q4pBhSXOJSm59EOKm4kd9sfH5tIP
KYZuG7XqSlgu/ZDCbMzLwUf9c+mHFLPW74ncdDWXfkhxYsdNY6cLufRDipy/
5Wpbj1z6IUXPi4Hi0cdz6YcUuWrvn+qDufRDinoJI1xNd+XSDylaKbtW9XHJ
pR9SaO5Gd+y6Npd+SBFXfsmkvXMu/ZAiJXHOg9YLc+mHFI6/ty8xnpNLP6Q4
JT+c2XI6f99cKcVgScv3xpNy6YcU2UVuj03GsodOijKjqx4dRrAHpPCoU9ip
u449zKV4+8ZzYX85e4yUYmNn981iU/awkOJk0zG2+v7sYSmFyNK8emwP9hgn
xat9RvNmdGQPayleHJe4LW3NHhOF1ycNP7jNiD1spJDezhzpVp89bKU4rrTK
uPkvh35IgYzZTVN/5NAPKb6WHTJ59DGHfkiRVz3zyc/XOfRDCsvYuSvbVubQ
DymsSvqmycpy6IcUjfso7k+9m0M/pKjt0T1oY0EO/ZDiL1aMPp+ZQz+kqD8+
9FJa0v9+T16KaU3Wx76LzqEfUix8PNq9bWgO/ZAi3zpiqLlfDv2QYmRtq33L
r+TQD2E+h3ieP38+h35I8QBD1hSezqEfUpReOdGwzvEc+iHFuZ/TpskP5tAP
KXosa75g6a4c+iHFVJthZj4uOfRDio6dt0c8WptDP6SQW0//2X55Dv2QYpL7
jG9TnHLohxQfQ9r4uznk0A8pFhxo2+2uXQ79kOJ22yrLdjbscUaKzuv6m82w
Yg8vKZ4+ti24OIo9zkux+UqTPq8M7HFJiip1kUSkYg9vKZ4PVlZvFrPHVSkC
+9xanzWIPa5LIX43xK9tH/bwFd7v+PDUgq7sESD0dl2siGrHHkFSLN215HBT
Y/YIlSJru7PHnCbsES70elB3WmRd9oiSok6duNwWf7PphxQme/t9WfQ9m34I
69G4JD/9Qzb9kGLL4hkzer3Oph9SSNaOPLvzaTb9kOI/s76HKx9m0w/h+tFH
zEbdzaYfUgRbtNxzsyCbfkjR2lR7sGVWNv2QYk2Ft2FDcjb9kGLXq1KfJzHZ
9EOKFh+XRo8Ly6YfwvViP7lE+2fTDynGD/n1vt+1bPohzOdhbVp4XMymH8L+
1LK0rLFnNv2QIqrwtu2Wk9n0Q4qkIs9tn12z6YcUfbYnTl60N5t+CPvRgju3
n2zLph/C+AxY+t+Mjdn0Q1j/+zvcK1mVTT+E689ZbjtlaTb9kOL+9Vq77szP
ph9SBKybM23K7Gz6IfT+1aOkZBp7VEtRuLn034xJ7PFX8GJ+u8InY9mjlgwL
VassFo1kjzoyHHJ3WfhZzx71ZWgmzRm6RckeDWXY/ea9V2MxezSRofXNrcGn
B7GHkQwLtjVb2q8Pe7SQ4eoJ07yoruxhLMOGfhuLx7ZnDxMZPnlt3VxhzB7t
ZDix7E72uqbs0UEGmLaIa16fPTrLoDuZOvH6vyz6IUOvBXsPDv+ZRT9keHj0
3fyKT1n0Q4ZTrQ9Vbn2bRT9kyG7xo06351n0Q4aeCempSY+z6IfwfKtd+8wr
zaIfMtS6WNGv8a0s+iFDQYFtTmBuFv2QYcTVfUbT0rPohwy3X9Z/Xzsxi37I
8He5k7N/VBb9kGGifORhu5As+iHDHCuxZWO/LPohQ+zTdJ/oK1n0Q4bX+lNe
Sy5k0Q8Z5qarRN3OZNEPGfZ9HTX3zoks+iGD13wb00OuWfRDhuS8n6eH782i
HzK8+Zlz9u+2LPohQ9ltB3X0xiz6IUOPuTar163Ooh8yNEhVjZIty6IfMhw3
uxHybUEW/ZDB5T9VVOQc9pglw9ALu6ZutmMPBxnCz3Q5DBv2cJQh7uSFGQ3H
s8cCGQ6Mu5RcaMEeTjJ8OReTcGYYeyyRYabLrknzNezhLEPA95MuYhl7rJBh
rHy3trYpe6yWwXjbu+PF/dljrQxWpvNdvHuyxwYZIhP3/l7XmT02ybAo9XXz
cW3ZY4sMD172jejZkj22y1D69d7H6sbssVOG7XknEu7UZY89MiiXfOka9DeT
fshw/eVx48M/MumHDKGrGp5a8imTfsiwyrbKd+zbTPohw+DfZZOGPM+kHzJM
eLT8YMvyTPohg/Npw6RvpZn0QwbRo+c3Ht7KpB8yTHP5cyw1L5N+yBBo36Wh
f0Ym/ZCh8fanTT2SMumHDOo6L87vjsmkHzK06JCSuCosk37IMMbE2HluQCb9
ENbPzGU3Jl/PpB9Crw0rV466nEk/hNfrRKWrvTLph3C90IdXzE5l0g8Z6sxY
b9z/WCb9kGHp8z6NehzMpB8y/Jy680Cn3Zn0Q4a2Bf3c223NpB8yfNgZPLDN
hkz6IcOszJgxJqsy6YcwnxuUfzJZmkk/ZEjIiO7ZbgF7ZAr7z5UXDzvOYY8c
GerZ1+7S3Y498mTIj73yvK8NexTKsDNoucx0PHsUy9DP8LupajR73BH2o73P
nEaYs0eJDDnxmWMnatnjvtBHMSxstpw9ymQYP7Pq0nIz9ngsw+wwJ5MdA9nj
ibC/PLBu6tabPSpl6L3HsPd6V/Z4IUOrvXd2J7Rnj1cy2GX4NrjXij3eylA8
em7TD0bs8V4G1wHuJxo3ZI+Pwvw99+Rsn9rs8UUG8ddnfYf/zqAfwv7lppXM
/ZZBP4T94N+epJ0fMuiHDC/zZxX4vM6gHzIsCZtnn1WZQT/k2LZVtrjqUQb9
kMPCePmP1qUZ9EOOt4sD62pvZdAPOU5edjsyPy+Dfsgx+1Xc6WMZGfRDjrl7
MrrGJ2XQDzk8H1r3ehuTQT/kqJr/w6djeAb9kKNr1AzvsYEZ9EOOvK2dum69
kUE/5Fi47a5JiHcG/ZBjsEf/fS/PZdAP4f+TQtd09cigH3LUadj20dQTGfRD
jinu7xOPuWbQDzks/co65+3NoB9yJF7Z9qXRjgz6IYf667rhFpsz6IccT3vO
Ndq3NoN+yLHpboVV1vIM+iHHtKwTDZsuZg+ZHA5F7VTW89hDKdzPwxZP3Wax
h1qOge871imbxh46OYb3v+/RezJ7QI6hSW+uOFuxh7kcmvof+8dYsMdIOXrO
PtCjoTl7WMhRa7zt0Sla9rCUw2px9corcvYYJ0fpvNbZ383Yw1qO5AbD3cYM
Yo+JcqwWDbx9rg972Mhx7vGiPV+6sYetHIO6e9+07Mge0+Uw777e3NuEPezl
UPXYN+5vc/aYJceJLWuypjVmDwc5vl2rCA+vyx6OwvMPWmZi8i+dfsjR6mZs
5eqf6fRDjkvly3rd/ZxOP4T7P9/ntqIqnX4I939r9+ezL9Pphxzztw7ZUftp
Ov2QIycueatTWTr9kON1UuWbonvp9EMO37uydHVxOv2Q48lMu2ZXc9Pphxy4
8yWlVUY6/ZBjeq7P8+1J6fRDDreqFms/xqTTDzkG/C1Z4RCeTj/k6HTnQunt
wHT6IYd4XhM/i5vp9EMYj4iYN3E+6fRDjstVk90kF9LphzDewzZe9z2TTj+E
+VCnoG8ft3T6IcdHj2/NLx5Jpx9y2O45OafzgXT6IczXWWM7ee5Kpx9yXL2T
pO+wNZ1+yDHK/3TOmQ3p9EOODxmrEzqtZo+rckxo96vDhWXscV14Xt/csl5O
7OErx6zrRxvcnMseAXKkjHl9SjSTPYLk0Fe6HI6xZY9QOSLK378eMYk9wuVY
mlzpWzSOPaLk+Nuj1u2ZFuwRI6ynkFez3g1jj3g5YtTm1i5a9kiS45pnsHcz
BXukyPE86+GMiyL2SJdj7e3566WD2SNTjqPlX79l92WPHGE/GjC0ZE4P9siT
o3/9yI6/OrFHoTAeZdKkE23Zo1iOVLFV5hBj9rgjx7ELV0xzmrJHibC/3K78
ubABe9yXo5u7f8+GtdmjTI7aqdf9rv1Oox9yNJ+0+dSY72n0Q46p43PL331M
ox9ylD/Q7z/+No1+yOElcjmqeJFGP4Tx8x7w7XFFGv0Q1o9HVdS+h2n0Q5gv
R5wfiO6l0Q9hP+s0efqjojT6IceOt8NkB3PT6IccnVOeLFNmpNEPYb/fcL/O
q6Q0+iGMX62iLx6xafRDjnlzlmJsRBr9UGBLxJRX/4LS6IcC5xSSt6G+afRD
ATNTv9GLr6bRDwVG/7ewVs9LafRDAbfuzVs9PJtGPxSY1XPUFvdTafRDgV03
I4dNPJ5GPxRYtrbJ7OauafRDgWZTX9zJ25tGPxQolX257LojjX4okGhyP8vK
JY1+KDCgMUa1XM8eXRX4YCjqeGcle/RQwOaPaNSZpezRS4G6Hs2yZi9kj74K
1NvV9GK/uezRX4G44XfyP9qzxyAFnq1rOTHWlj2GCvdf6DRg3yT2MFPgbdu9
U22s2EOiQNBg49Keo9lDpsCVBqH+n83ZQ6nA3SCTklQde6gV2GpVPvmUkj10
Chi1ieu1WMIeUMB4qs0ow1D2MFdg2NqJsW0GsMdIBZyr7HdW9WIPCwW2WXc/
m9GVPSyF8TUfWf9SB/YYp4B219okFxP2sFbg+zO7vOkt2GOicL8TLvRXNmEP
GwXGp7+7064+e9gq8M62qujnf6n0QwEnydjOD6tT6YcCpzyCIhK+pdIPBYY+
zrzg/TGVfiiQuUJTcuBtKv1Q4NatcPuVL1LphwInvJ6Y2j1JpR8KdHJZNGFE
WSr9UMBC9jPetCSVfigQfkm5ofOtVPqhQFLQ3a1N8lPphzCfF24q/pWZSj8U
CK0oXv4mJZV+CD3G7ZteFp9KPxT479PII4VRqfRDmE+DopulhabSD+H1Ja4l
0QGp9EOBHqolb4NupNIPBUpMa4+54ZNKPxQQ1an+cPlCKv1QIH197Ypznqn0
QwHfZantPd1T6YcCa++9PXP6WCr9UGBITF/HU4dS6YcCVvLua07tTaUfCsRu
2Z13egd7nFEgtfS/JZ4u7OElzJ8r+knn17PHeQX8p1Rt9V7FHpcU+Loq6tON
ZezhrcBJz3E3g53Y46ow37dNvR7jyB7XFajzZufbtFns4avAkcitq4ums0eA
AhUPvhse2bBHkAIvZnhMeGvNHqEKJNi2vFJtyR7hwnqpZaRrOoo9ohQYeF7Z
vssw9ohRINp1uNxMyx7xCjTQPzg1QsEeSQrkK2+q7MTskaLAw/YOXVcOYY90
4f1H/UYc6M8emQoMclD7Xe7FHjkK9F0cZRPflT3yFMg7c0d3vwN7FCrw+qt2
4XcT9ihWQOF+ocikJXvcUcD+xs2N0qbsUaLAkzVGc6c0YI/7wn45YfWB9bXZ
o0wYr+uHP3j+SaEfCpjUauKW+COFfijgV3Vq3fPPKfRDgcZdKk8ZvU+hHwr4
jD/3Vfo6hX4oEGm75uisZyn0QwFZz3YLD5Sn0A8Fsvykm8MfpNAPBXKauOQ+
vZtCPxTQz/OyNS5OoR8KFH4b0W1YXgr9EP6/ZZ+eqzJT6IcCzTu9m+2TkkI/
FOhydExpSXwK/VCizp93B42iU+iHElPq711vHpZCP5SQOqad2xiYQj+U0D+1
/Rt8M4V+KHHU8aP72ysp9EOJqDLdwr6XUuiHEvG2H1fM9UqhH0o0+xIZcuF0
Cv1QYtuTEYMfn0ihH0qMXWzxqMuRFPqhRMPXy9NnHUihH0pcyHd+dnE3e3RV
YpLXV9WzbezRQwn/quD0/pvZo5cSu51t9zmvY4++Srwvd98avpI9+ithaNfV
9+9S9hikRP1/F40snNhjqBK1TxRePu7IHmZK9Hxut+zRLPaQKLGjy9clA+3Y
Q6bE9LXjzm+Ywh5KJRpo2tTLmsAeaiX+FP3n1X4ce+iUyPCPd1pswR4QXp9R
a2G8OXuYKzF808bTxnr2GCn8Hfvg1wIVe1gocfX53cPxUvawVKLlnc6T25ix
xzglOq91GOM8iD2slZiaO2VFVl/2mKiEvMo3s1dP9rBRomP9ttbbu7CHrXC9
iaMaPG7PHtOVKOj14Z3WhD3slQh6mlLnXAv2mCX83XCNxb8m7OGgxLzu4TFz
GrCHoxIDC5T2abXZY4ESvTOCBw34m0w/lBAV3+p/9Gcy/VDiXe74yd+/JNMP
JS5fLb0560My/VBi4vxepllvkumHEpe6PS0Xv0imH0pU1MqKO/8kmX4I42ux
P73po2T6ocRWi3u/NpYm0w8l9s2fP/317WT6oURWp9eV0wuT6YcS23+YnMnN
SaYfSqw547VBn5FMP5SoCpfsDElOph9KBJscCe8Xn0w/lPh3bHar81HJ9EO4
Xgd7jzZhyfRDiWVBCosjgcn0QwntkqtdG/km0w8lKlfZd911NZl+KBFSt/mo
/y4l0w8lbJYtd3c5l0w/lMhtJTP67ZFMP5RwWtz65ia3ZPohvP43wfn30WT6
ocT9Re+mbznEHteViJ01YUmtfezhq8S9Cxcu797JHgFKZNc9+l/jrewRpMTC
Nbd3HNvIHqHC87/vMaD9WvYIV+LWTtNvF1ewR5Qw32yCnw9cyh4xSlR72FeH
L2SPeCX+83whNndkjyQlciLqHS2cxR4pwny3X9p8lh17pCtxotntoKop7JEp
fL7D+7VbJ7JHjhKr/1s9s6UVe+QJ9+vTYaH3aPYoFJ63q/sJxQj2KFai3wSv
8jwDe9xRYvKQ51aOGvYoEZ4nvs+jajl73Feia2eTwyfF7FGmxPG1C2YOGcoe
j5VwbHLbKmsAezxRwntIy1nz+rBHpRKSkXcO1+7BHi+USM2+W3ahM3u8UiJv
VK6loT17vFXC1W5JSXlr9ngv7FcRS3fuaMEeH5V41nnv2N5N2eOLElfmO4uz
GrDHN+F+NpbJl9Vhj5/C/J28b1rrf0n0Q4nIun1Px/xKoh9KPLix/PPcb0n0
Q4XmmzotNvqURD9U8I6p+BvxLol+qLA1bZ3/3FdJ9EOFtnXdN7R4lkQ/VFj2
9fOs+PIk+qFC0wGj5yx9mEQ/VPg9fJxL55Ik+qFCenVESP6tJPqhwqI2qLu9
IIl+qDDT+cIySU4S/VBh92fXTy/Tk+iHCkMuJR05l5xEP1Qwcv08wiY+iX6o
oCh50NooOol+qNA9WvQ7LSyJfqhwYlNg9dagJPqhwo11Rq3Ufkn0Q4VbHWsP
+34tiX6okPJi5L5Q7yT6ocLapSefrbyQRD9U6DPh8jTR2ST6ocLY0YMqP51K
oh8quHV5uSv0BHuoVai8eUS97gh76FQY9ehBA/VB9oAK30N3v/q3hz3MVZiA
keVpO9hjpHB/V+6+ObSFPSxUaNPxQxObjexhqUL2M0tDl7XsMU6FoNmX971c
wR7WKnh+D6gMWcoeE1WY3W/g5G1O7GGjwqMd+XfHzWMPWxU+X5u0pNMc9piu
wjqr1a3fzmAPexWUytf5sbbsMUuFXwZnz8OT2cNB6Ds+bsMca/ZwFHrMPuwk
HcseC4T72XZ2UWML9nBSQVp4cXO5OXssEcZ3m+35CD17OKvgcmtj8RE1e6xQ
oWPXFBMnOXusVsE/681CczF7rBX+tgzI6TKUPTaoMHVoprZ6AHtsUsGnxcf4
kj7ssUUYb69Kq4ge7LFdhayT9u/cu7DHThWGZrY5s64De+xRYVKHnMnT2rDH
PuF6W6WdNcbscVCYz39bfO7ajD1cVejp3+5u3cbscVSFKZEN0l/XY4/jKryZ
6pFcVIs93FTIC2rhvvJXIv1QIUbSI3H4p0T6ocLDNmW12r9OpB9Cn+mR099X
JNIPFe71GpidUZpIP1QwxPuOv1SUSD9UeH4s9PWWrET6ocKzwdFn7JMS6Yew
nsyls3RRifRDhUAfL3n3oET6ocJry8U9619PpB8qWIxv0+PdhUT6ocKLN23E
d08n0g8VTm17ZpN0NJF+qFB8+Nd+/32J9EOYr9H5+V7bEumHcH/Z93seWZ9I
P1QIvnZq347lifRDeP5ZW36vW5hIP1S43qXhVufZifRDWC9S/+ZOton0Q9jP
2r32c7ROpB8qyGZIpzlYJNIPFR5ENmrpYEikHypcblhxe64ikX6o0MRC6r3A
lD1KVChy27ZlaT/2uC+Mh0g7d0039ihTYdOOZxO2tmOPx0LPRl9GH2zBHk+E
8Vr+dIxHQ/aoVGHB1iGTr/+XQD+E5+1hPS/mRwL9UCF0QYpLwYcE+iGsT5c6
Xs9eJtAPYbzCDyb/KU+gHypU7b73rm1pAv0Q9qdtDl0kRQn0Q4UO9tcmTcxK
oB/C/Pjay3VlUgL9EPZ388nZJ6MS6IcKLR2DG0cFJdAPNca5xYx7fD2Bfqjx
Ufb2eINLCfRDjZXZiaVmZxLohxrln8K6zzyeQD/UeLTaYtGhAwn0Q40zsq/B
sTsS6IcaqXplddXGBPqhxu6oY8N6rkqgH2qsr9q0b9riBPqhxsUxa3KPzU2g
H2o42FUb5dol0A811hYcHNtwcgL9UOP5Wu+9I8cm0A81apunxO8ZnkA/1LAd
Of9jpoY9+qrhG9qkq5GUPfqrUfXEbNSkwewxSA3xqKlOnr3ZY6jw/vW/dj3r
zB5mapwbesbDrA17SNSYNiLsytZm7CFTwyw0+2ZBffZQCuN3atq17v/i6Yca
MwZWeK75Hk8/1GiXV7475308/VAj6Ne9eT1fxtMPNRpNGql2KY+nH2rcdrtZ
T/gCST/UOHx5b6qsKJ5+CNdzmb7OPSuefgh/j/Du/CMpnn4I96d7Fm4XHU8/
1Pie7TUsKTiefqhx09kqsd/NePqhRlbhuqHHL8fTDzXsQ84c+eMZTz/U+PZb
Xr7oZDz9UONSSGG3+4fi6YcaT/88s7bcHU8/1LjW46dzvEs8/VBj+P6DLuK1
8fRDjflRXTbcWBZPP9RoaSdx6Lkgnn6ocVJmpTg3K55+qLFNUvWrg208/VDj
sr37dQ/rePqhxu/7meYdRsfTDzXCvzbIOgv22KRGl7Z3Fd1V7LFFDc/MsONX
ReyxXY2rIf3vDh3IHjvVSLsYWju6J3vsUWPj5tK2Izuxxz41RozraHK7NXsc
VMNd++fnXCP2cFUj3b12+td67HFUjebJ/uv3/42jH8L6sNjdsuv3OPqhhtGt
RkfD38fRDzUmDUj8PP5lHP0QPk82SPOmPI5+qHHov6KF+0rj6IcamwKkG/oW
x9EPNVodfLAkMzuOfqix6tco88UpcfRD+Pxd/6qbx8bRDzWq8/e4h4fG0Q81
NBccjGf5xdEPNeaVtXVudCWOfqihPzjQN+xcHP0Q1mN+j6y5p+LohxpWr3ak
tToaRz/U6GUoupC2L45+qPFw8onpG7bH0Q+hT5bVpyEb4+iHGg/s9y94vjKO
fqhh/jkz6vziOPqhRvy+Ey+nO8bRD2F/0Dh/bmsfRz+EXuOelN61iaMfwnps
u8rzlFUc/RDGv801+fRR7FGsxt9nDfy7GNjjjhr39e3/VirYo0SNAX8c+vqZ
scd9NX6ZLOm/bgB7lAnz4WJMHfOe7PFYjQ+3S8JadGKPJ2ok1rPUl7dmj0ph
/K96nA8yYo8XarQfO/burvrs8UoNS5/XT6b9i6Ufwvra8TvV9Ecs/RDWx61G
mxt9jKUfwnz1PtOg8lUs/VBjVw/5gsQnsfRD+PvUgjPnHsTSDzVaLA29sOV2
LP1Qo/7AKxtm58XSDzUK16X1Gp4eSz80mNbO82L/hFj6oUHDDwHvW0TG0g8N
Iv871OxXYCz90CBgUcyfyuux9EMD9yWpsUWXYumHBivnmlkmesbSDw3OZR+8
Fngyln5okKi2v33JNZZ+aJC6bGi++55Y+qFBsfKQ26GtsfRDA4tjf/rvWh9L
PzQI2mt00GVFLP3QIGHcyMj1i2LphwYQiYLWzI2lHxp0uWS3ZvWMWPqhgWW/
cXXX2MTSD+H6S4/Zr7Nij0Ea7FGGbNs0ij2GarB7uXbpdgN7mGngbRLTY7+S
PSTC/YyOuHBcxB4yDaZbxj33GsgeSg36rLP9cqMXe6g1WDaqdVZUZ/bQaTBl
8mbH7DbsAQ1SJnVKf9icPcw1mNp+27sPDdljpAbz3MX369dmDwsN3pUmH+xS
HUM/NDjZIrqW4ksM/dDgzC4f9aR3MfRDg7teLZXLn8fQDw1uVhz4efhxDP3Q
oPZnr80BJTH0Q4Phx+8lFRXF0A8NrL1SM79mx9APDVY3/3S0Y2oM/dBgfq13
7c3jYuiHBrrrw+YuCY+hHxosnr5tyamAGPqhgf9usTT1Wgz90MA46lXsp4sx
9EODZ+dN6/T0jKEfwvyr7d7A5mQM/dBgcMbVrH2uMfRDg1EfPlvE74mhHxo0
Ptdw99etMfRDg/NGq12GbIihH8L7PVLNnFbG0A/h+SL3XfRZHEM/NGj+zyr3
qWMM/dCgtMuVoJ4zY+iHBtXPOk2YNzWGfmgQoh9245o1exzUoK/EJ/bdaPZw
1WDOy9t7JebscVQY33Ozm7ho2OO4BntD743MkLKHmwa+V7KUrYayx2nhek3T
n87uxx5nNFh/dsbwwO7s4aXBoz6d7Wp1ZI/zGridOdV3cmv2uKSBX+0Z168Z
sYe3Bvf2/Hr8tz57XBXm7+I6OVP+i6YfGrRs2WBR4M9o+qHBrK9usU0+R9MP
DQYGG5IXvo2mH8Ln/Tm1MeNZNP3QQHlz0LO+j6PphzA/rx+pdaAkmn5ocLTu
xIJ3RdH0QwNpZV2rSTnR9EOD8kNKl+jUaPqhgWHW9hk946PphwZjS5a+cY2I
ph8aaI4d7f8rMJp+aLBTv6nNwhvR9EOD9NCEoHuXo+mHcL+P3v+y8IqmH8J4
Z3h9jHGPph8a2LrZuZkejaYfGtQ/EPPsyv5o+qHB+zrWT7rsjKYfGkxyuXng
9OZo+qHBmkOzH7VaG00/hOd9WqvsqHM0/RD2O+see5o7RdMPDWziJ5cecYim
Hxq0FQ2623IGe7zS4FOeerObDXu81eBUQZucDuPZ470wf45aJ1+0YI+PGjTa
s3nOgGHs8UWD3hhyLVTNHt808Fr2080gZY+fGry4u2JA/hD2qNagx8yB8+z7
scdfDVrVjR5R1Z09amnRqTIoZ1tH9qijhVR69VtrE/aor8Xz0UPSbzRjj4Za
6I8+UA5ryB5NtCg8Zj7hQS32MNLC5/OvJmuro+iHFtq17k7GX6PohxY7vt5w
CqyKoh9apC3Ma2L9Mop+aBHy5Pj4jxVR9EOLCceOSk4+iKIfWnyNs4tW3Imi
H1ro8vaXP8qPoh9aNNUHXtmTGUU/tNjs79jUNDmKfmjxuEjT8kFMFP3QInhj
fujesCj6oYWnW8A3aUAU/dDCfsDau8+uRdEPLe7YRU46dSmKfmjxaUHTZWPO
RtEPLXyvNuz9zy2KfmhR64j5+rAjUfRDize+kxYs3R9FP7Swu1nwsc/OKPqh
xdDxVm2fbI6iH1qYrp9/79zaKPqhRYPuAWb2y6PohxaKWQm9Oy+Koh9adJg7
JOTR3Cj6oUXxuhOlF+3Zw1qLMXX2nJ4/lT0majFoj9f7QRPYw0aLB54rHn0Z
wx62Wiz65eEYP5w9pmtxeqX/9v069rDXIuP9SOkUBXvM0uL7uuotvUTs4aBF
/EDHmV8GsoejFhjZ/lZab/ZYIDxv55CHp7uyh5MWkd2yNy5tzx5LtNj74Juv
eSv2cNYi7lPRyo5G7LFCixe9v+R8qc8eq7X4ZfUtouC/SPqhhaXDCpnvr0j6
ocW+ZX9HHvgSST+E+XZW9sqpKpJ+aNHONKST5ctI+iH8/x6jisFPIumHsF7a
PpYaP4ykH1qcXJ3U4cedSPqhRdUYqyOPCyLphxaHZ3c9kZkVST+0+OuW3zsk
JZJ+aPH02deR5+Mi6YcWPx2HfjsUEUk/hPk8zES8OSiSfgjzLQ1/ltyMpB9a
7Jw0fvIsn0j6ocWJBSXySecj6YcWr0+vu2rhEUk/hPE/nXFJfyKSfmghN53b
X+EaST+0GDfimUq0N5J+COvlzsu7g7dH0g8tOv9q+GfApkj6oUW9ynLf/msi
6YcWMx43ed7fOZJ+aHFlQu9rA53YI1yLntGZn4bMZY8oYf0HHUsT27NHjBYD
3nTspprKHvHCfBPVqT1sAnskafF56dNFlpbskaJF1Fnb6VNGsEe6FtX3/hY4
6NkjU4vJE1fmLFeyR46wn00dP3abmD3ytJhoJZp4bDB7FGoRFBrx8HJf9igW
+vXc/CaiO3vcEcZjbKcteR3Zo0SLf9WSk5Um7HFfi2smcwf/ac4eZVq8PWU+
um1j9ngszPczq16I6rLHEy26jDvawPpvBP3Qwu+X7PqyHxH0Q+hfv17u4U8R
9EML7zennAPfRtAPLZrD9cSt5xH0QwvjsB3yH+UR9EML9+Zt7Lo8iKAfWlwy
e/ZnxJ0I+iGMj8nhrs4FEfRDi4d5/gkeWRH0Q4vVe5+VpaVE0A+h797CDZ/j
IuiHDgUDm53oERlBP3So81bTf1JwBP3QoZNttXq3bwT90GFg+5fZkVci6IcO
vT5evPPuQgT90OF+dIZdL88I+qHDD6cfM2a4RdAPHX42vlXidiSCfujQO+Vb
fuH+CPqhw97C2nqjXRH0Q4dX+937WW6JoB865M2ccPDA+gj6ocOCe8Xzc1ZG
0A8d3E9GRxstZY9eOjwef23PhAXs0VeHeQ/U2e5z2KO/DpXdTXaX2bHHIB1u
9Lkd3nsKewzV4Xi99rOcrdnDTIfqTztdosewh0SHNHVYywYj2EOmg8WIcR1t
9Oyh1MHa9a2Ht5I91DqY3BC7fhWzh04H2ZiUL6OGsAd0CJZoCj37sYe5Dk8s
9F0/9mCPkTqs2rK0YlRn9rDQYdazBW0utGUPSx1e+hTE/WzJHuN0OPbfiHuT
m7KHtQ7trJY4BNVnj4k6LP/3dGbzWuxho0O0l1Xusupw+qGDIXvcjYKv4fRD
h2W6nT/MPoTTDx1yc46Gu70Opx9Cb7t2lb8qw+mHDhc/xGyb8zicfujgcrnz
oazScPohjNeVx/XEt8Pph3D9Yd7vvPLD6YcOO+8bmTfOCqcfOgx/EV9vfUo4
/dBh369p0hdx4fRDh8S47UVTI8Pphw6aTyWlWcHh9EOHnitqW2n9wumH8PwD
Lw4OvhpOP3R40992fb9L4fRDh+6u2YMvnA2nHzrMdvUc1/5UOP3QIXDjsnsn
joXTDx3yY59nNz8UTj+E+X3ral/XPeH0Q4eMyTbvmmwPpx86LPpwvOOhTeH0
Q4eZS+oGG60Npx86HLwyLvDocvY4Lcz3k8ZtTBazxxkdPg/7/uTMPPbw0iH0
7vk2PWazx3kd/A4GBt6Yzh6XdJgWlhcosWEPbx284z3bJI5nj6s6vOifUDF2
DHtc16Hi6MOWD4azh6/wvN6nryzSs0eAsB4Hnz5frWSPIB3qNd3221XCHqHC
fJV9je0+lD3CddgQc7Y8vD97ROkQl9hxwbhe7BEjjPfOttbPurBHvA6xU6Se
W9qzR5IOd690sGjfmj1ShPXxdcmUsGbska7DurKitImN2CNTB8tm790+1mGP
HB0GWy9KP/Y3jH7o8Hf7qynin2H0QwdfD+NRdz+H0Q/h/d4H3TdWhdEP4fPT
fg3v9iqMfuiwWVF/YsbTMPohzK/xk+OcH4XRD2G+rjy4p31pGP3Q4Vz3iX6p
t8Loh/A8n63MVuSH0Q9hfbn3M+6aFUY/dEjK2z0+PyWMfujwe7XRqy3xYfRD
h7Zb5j8yjQqjHzrc+igfWhkSRj+EXu/7PTjtH0Y/dHjtV15hdT2Mfgh9NtQ3
r+8dRj+E18PwN/5cGP3Q4UyZstUGjzD6IayX7e7bJSfD6IcePyz+WXw8HEY/
9Jj6qaNTwP4w+qGH+cSTFct2hdEPPf5NahE8dGsY/dBjyk/5/Y8b2MNIjxPT
Q6aFrWaPFnq4XBlgutGZPYz1mNBjpL1hEXuY6BHT37+8wTz2aKfHrSFNogtn
sUcHPVpH13t1Zjp7dNbDdtHIpfNt2KOrHsVf1owUW7NHDz0a9daurmXJHr2E
1x8O/1Y4gj366mHRWpZ70cAe/fXIKY36ukrNHoP0+Dphw8pRMvYYqodHROdh
nczYw0yPKDtrx08D2UOix26f6JKsPuwhE57PuP75S93ZQymMh/Rh+OZO7KHW
ozTyeVfbtuyh0yPLrqBUYswe0KPNF32lsRF7mAvjt/SJ7lMD9hipR2LW7FfF
tdnDQo/z3eY9Df0TSj+E5z3vMej0j1D6oUe9g9dSN38OpR/C62rNTYeqUPqh
R3T3f49HvwqlH3p0S/Z0EFWG0g89RkTGijo9DqUfehjCmlo3uB9KP/So3iqL
/nw7lH7oMfBr5fKKglD6oYdlg5RVhdmh9EOP0/GbkhPTQumHHo2V0TOCE0Pp
hx5WN/oP84kJpR96pNitWekRHko/9Fjua/HucFAo/dCjbsvxwbt9Q+mHHrmt
JEkuV0Pphx4Bky+3X3cplH7o0X+/RcwKr1D6ocfIzQU+S0+H0g89zjSrLFl0
IpR+6KGViSY7HQ6lH3pk/J3X1ml/KP0Q5tP+gT0W7QqlH3oMbzp09ZKt7HFQ
D79bnYyWb2QPVz3KDBffrl7DHkf1OJ690HjTcvY4rsfL31237FjMHm7CfNqw
aujB+exxWg+3b837uM1hjzPC/Rguzbkwgz289BimvFfhO5U9zuvhfdfuSvRE
9rgkzLdeZf5Z49jDW4/k4Q2rSy3Y46oed5YcOPDGnD2u67HqZQv7vzr28NVD
0m70SmMVewTocXtFeVZfKXsECeO7bddcnSl7hOrR4+kT3ZSB7BGuR8L463bO
fdgjSo+mR3dH7e/OHjF6dNrZ29anE3vEC/O3s1ye3JY9kvS4N3/hlHJj9kjR
w3PLgrB/RuyRrseYU08mdWvEHpl6ZP/YazasLnvk6PHiXz2ref9C6Ice1l2a
XN//K4R+6HH4/ohhAV9D6IcedQod29/9EEI/9KjwbzPk75sQ+qFHH03jbX1f
hNAPYX5PqGo28UkI/dAjvmzFfZeyEPqhx4On5k9ulITQDz1ebWrVp/RWCP0Q
9oviIz4NC0Lohx6i/gtnK7ND6IceaXcspyxOC6Eferwb9nrPucQQ+iHMn/ef
PhbHhNAPPQ4sNznVMCKEfuihWlprrT44hH7o8ebS/MPr/ELohx7tnn55HHgt
hH4IvVrNWPTmcgj90GPa0LGD+54PoR8GlAxf08/xTAj9MODiur12l9xC6IcB
e/6J0iuOhtAPAxL79VvY41AI/TDg7aS2cNzLHkYG1P0WaH11B3u0MMDutI/7
Gxf2MDbAvcTH2GwDe5gYcGOhQ+q61ezRzoDbzQ7dTHBmjw4GuPncymi4mD06
G3Cz4+t2k+azR1cDmq/edu7cHPboYcC7tFG2b2awRy/heTQfRyht2aOvAUFt
hyzYN4k9+huQfiMgpsSKPQYJn2/f13zAGPYYaoC578g/m0ewh5kBe/skvCo0
sIfEgO3LhzXso2EPmQEjh+2w3SxnD6UB7xeY3r8lYg+1AaeT/h4aNIQ9dAZM
NT+/fE9/9oABqq8puyp6sYe5AfrPXbK03dhjpAETljpoPTuyh4Vwf1cNFT/b
sIelAVk/FodOM2aPcQasznMPjzZiD2sD/L1XvejUiD0mGhDSMmzktrrsYWPA
4Rij25X/gumHAS3tTY+MqQ6mH0Kf1IJ1Qd+C6YcBg+6cc23/KZh+GNBvl3Xh
jnfB9MOAQw9O6d+9DKYfBuT86PvAtjKYfgjzxSj0UtrjYPphwM8Z793ED4Lp
h+H/v5+HXrobTD8MGNEbf42Lg+mHAWb741fuygumHwb8+hfZ8ntmMP0wYJJp
5f1FqcH0w4ANtz/nPU4Iph/C/UZ7vraJCaYfBpxNPmKaFx5MPwzY/2Tn+RHB
wfTDgDY9BskT/ILph7B+zmq+K68H0w8DCrY7PQ7zDqYfBsxqteC96EIw/TBg
7NVXfYI8g+mHAaFXfHabngqmHwY0OTy+SdDxYPohXO+dZ4ToMHucNuD5fP2B
sP3sccaAW0FVO5S72cPLgLWnZl6M38Ye5w24+sX82fDN7HHJgDVRk6xy17GH
twE9Xg17OHkVe1w1oOuZ9MOPlrHHdQPqfzsxz2kRe/gK61c5e/bXeewRIMyn
0PItO+awR5ABo7KzE1vYs0eoAcs/3Op9wZY9wg0YExjkZzqZPaIMqHWlvW3y
ePaIEebvtqReNpbsES+Mb+1ZrV6NZI8kAxxqXeu5ZRh7pBhwwnGiTWsde6Qb
cLBv62s3leyRacB028sdh0vZI0eYH23DA8pM2SPPgNFnajuuH8QehcLz9tEr
Wvdjj2ID8lr3GBTUkz3uGNDi1hz9+K7sUWJAq/LQFVUd2OO+AS/yipIPt2GP
MgPmwVlkaswej4X18sk8sdiIPZ4YcOpG/SVrG7FHpQGxo5ZJO9ZjjxcGLIgy
65T0XxD9MKB17YbdFv4Ooh8GvJFdM7T4EUQ/DIjZmuUS9TmIfhjwpU3Pe3Pf
B9EPA7xHLxnb/E0Q/TBg1boZZTHPg+iHAZ7GN/c7PQmiH8J8O998QrtHQfTD
gGvhEGeWBtEPIPa/H0M33AmqeZ7awGbVu5EDi4LoCZAgurvuUW5QzfPVBW5n
L04+nhlEXwCXb/P6WKQG1TxvA+BlzObLfxOC6A0QIF6oDI/h8zcC8veVv1gW
EUR/gMs/vPz7hXA8mgIvim1dn/oH0SPg2oasnedvcHyaA6PmXDs240oQfQJW
tfAP73CJ49US6N7txKdSryB6BRxStxhxxoPj1xoY0u2Rn51bEP0Cor3CBnU5
xvFsA3R0H59UcSiIngGL/zguvrKP49se+FjqP2DJriD6BnQe/vyvaBvHuyOw
fX7qi1+bgugdUOBS+1nKOo5/F6CoZNo311VB9A9YWLKz4zRn9ugO7H6vnNx7
MXv0AHpfll74NJ89egLjDpj+S3Rgj15APavK5UdnskcfYOL1xl9nT2ePvoDE
yf6gaAp79APOL3EX15vIHv2B9d7O70rGscdA4Giry5F+o9ljEHAh//XJnSPY
YzAw7Pd/26eDPYYCH26f3yrSsocp8PvSdtcmSvYwAw4nz775TMIeIuH6F7+X
JJqyhwT4nPCfidcg9pACJgEyh4392EMGTDKeHGfbiz0UQMy5Vn0V3dhDCRh3
ND3frhN7qIA7sxx7/2rLHmrAdOriqIet2EMLVP/+Nz2xOXvogPCZZY18mrCH
Xhh/z/i0Aw3YA8CAypmHV9Rhj2FA7a8f04L+BNJ34Mf84/t2fg2s6TEcUL9s
PXfqu0B6D7yZ/2Hy4GeBNT1GAfIvnvb1ygLpP2CTenjz49uBNT1GA5uGGIJi
cgN5HgBu+fat9kgNrOkxFljzMHbaxthAng8AO5d1uTNCA2t6jBf+XlkwEb6B
PC8AnZI0b/t6B9b0mAA0Oy4/3eJsIM8PwBxTxZTqE4E1PSYL/RpF9H55MJDn
CeF6AYPq39sZWNNjClD/dsvvGZsCeb4A9ox7/D16VWBNj2nC57Vu1jBwcSDP
G8L6M2/b9+rcwJoedsCWdqsnX7AL5PkD6P/Z64jnpMCaHjOBKptmJactA3ke
Adye6QafNg+s6TEHGOl0/bCHOpDnE+HzsjOqz4rZYy7Q0KT16ksD2cMR+LS2
4ffrPdljPrDP0HVXSEf2WCDsJ5XFHRJascdC4O43r+jcJuzhBPwbUu3wsA57
LAa8581rVVUdwPMNEOE2NafWl4CaHksBs4djD7R9G8DzDtBofeL4oZUBNT2W
A4OzB3cc/TCA5x9h/dm0eOt4O6Cmx0rgevzTpB25ATwPATNye569lBpQ02MN
8Hf+2I2psQE8HwFZp0vtXoYG1PRYD0S6jjI08wvgeQnYesK4r8wnoKbHRmBn
+4jms70CeH4S9qPAoJ8H3QJqergAbZpurYxyDeB5Shj/f54Fr3YH1PTYCnTd
vju645YAnq+AptcivcevDajpsUNYb37BrruXBfC8JXjx+sPquPkBNT12AX4P
P0z7PjOA5y/h9a6mGvHUgJoeewWPVg7quGJ8AM9jwMCwud8CRwXU9NgvjO/L
SXmf9AE8nwn3M2TTeZmCPQ4Jz5s9dclmU/ZwFe6vx0Jxaj/2OCJ4Ej3gi1F3
9jgKTFZ38Z/Wnj2OCfNxSdLsqy3Z4zgwXnaiyfdG7HFS2K8uG/tb1GYPN8BQ
Hj/q7C//mh7uwnqWty35+Mmf5z3h9TaeM0e/8a/p4SHMx8bZ9y899ef5D1Ck
9hz794F/TQ9PILhlv2C72/48DwJ5T6c0jcn1r+lxTtivLE2nd0rz5/kQmLpJ
4rk1zr+mx0VgTNrT/Mowf54Xhf3wbPwXS3//mh6XgYduI5qGXfHn+RF47Piz
dbfz/jU9rgDvHk1v5nrKn+dJ4NzP19+rj/jX9LgmzOecAUVL9vnzfAnE7/f0
eLzNv6bHTaHfoXjryRv8ed4UfLM0+Za9wr+mhx+w1777fvNF/jx/Cj5tcmwU
7+Bf0yMQKN08e63Kzp/nUcE/u1MFkZP8a3oEC94NPdhaOdaf51PgrFn88Jjh
/jU9wgBlbPAsvZY9wgUPLd44pknZI1JYb86vJ40bwh5RwutvRIPu9WGPaOC4
26h3Dl3ZI0bwbcFN9w9t2SNOmG+bK/pua8Ee8UBak6UXWjZijwRhv1xe9M+7
FnskAT49j49Q/fKr6ZEMXI0XrSj65Mfzr+DrL9mORW/8anqkCvM3sMf6epV+
PA8D30s2TLz00K+mRwaw9lBiC9zx4/lY2N/rbAquyPOr6ZEFhJ4cLN+V7sfz
MuAbOeNcvwS/mh65wnqo7/oiP8KP52dgmdjceF2gX02PAuBbm7pdul/343ka
GHtlcuO8i341PYqAY9+i7m4848fzNWCridox4IRfTY/bwnzJuWf08KAfz9tA
clvPdUd2+dX0uCvs1yH7Eoa7+PH8DTyy7vOseo1fTY9SQJb080XoMj+ex4Xx
/rovw3mBX02PB4DT72k7B8324/kcaF//c4c3tn41PR4J/s2+73pzgh/P68C2
9e4Plo7xq+lRIZzf7vvVEZmzxxPBd/HVej/U7PFUWH+WjSoSJOxRCbRsZue2
fzB7PAeyd/TsYdOHPV4I86fo1Z4eXdnjpbA+DNKUj23Z4xUgkrjeTW7BHm+A
12YbEt0ascdboMfDbdsW1WaPd8DJLwPboNqX3weE87dd7e3tv/jW9PggrN8W
hxI/v/Xl9wOgxGzC7YJnvjU9PgGW1aUxfo98+X0BWJnpv9b1nm9Nj69Ar1a2
dZ0Lffn9QTiPr5rpODHLt6bHD2G9XhzjLk/25fcJYX6s8PHoEuNb0+MXcP/e
96UNQn35/UIY/xfZxp98fWt6/AEaFF7d+8jHl983gMqKtrm553xrevwDrA54
P4495cvvH8OgsLmX5H/Ul98/hqHyrXLlpf2+/P4xDKXtp3w4tcOX3z+G4VFy
mPrI/7V033E9fn0cx82Qll3IimzKLMTn2peKSIhUkugne69o77333hHZe2Vk
i6ysrOydkXmf+/F4/9nj51vf63qd8znn+c99byyFPzh6/+axbeCqUviD/b5D
C0b7LC6FPzjSWnr5xRa3UviDo0cLslw9nUrhD47G9lpU4jmzFP7g6NDYvYe3
TimFPzhqtEQr0XcieuhwVB7+c2wwjx66HC2K1SyJGoseeuzz0edqk0egRxuO
Oh868ihvMHq04+iZw5qCcmP0aM/R5GebR5zojh4dOJr70Cn4mj56dGLP97kg
70kb9NDnKOJlrf83TfQw4CguN2mQVjP06MxRS+PZSUZ/SuAPjjIjyyvHfSuB
PzjaZTjw6MwPJfAHR+YDp61Z/bIE/uDopMm+jzGPS+APjhaerh2yu6YE/uDo
SrLz0Js3SuAPjvR9jn/6cakE/uDosUf4mm5nS+APjoa7zjgkHS+BPzjyiS48
vvRACfzBUa6Fjn9yeQn8wdHZi500z5aUwB8ceRydOrk+twT+4Mi5fOLU3ukl
8Afr4RredkZCCfzB0fbtJdHBkSXwB0fX/YdeORZUAn9wdPlf8bmv3iXwB0fL
rYs8h2wqgT84Kjl44IP76hL4gyPfXf8Z5i8pgT840js+UePpghL4g6Nlfi+K
e80tgT84Onq6qsX8WSXwB0dtnBO7F9qixziOVtqc+/jGCj0sOLpR9nHjMAk9
xrN+u3OObhyPHsR6lC0+cHo0enDs/bV5uEjPFD14jlIXBlQ7DkAPgaNes7/W
bzNCD4mj12WHLv7pih4yR5vVBfZTOqIHA01b46CUPF30UDkKc90Z/bMleliy
92++zMK2CXpYcXT+t1166a9i+IOjqd0/79T4Wgx/sP009PY61/fF8AcD0+24
TydfFMMfHCU8PGzY63Ex/MFRXb8Hv3xriuEPjibuCw59caMY/uBoXK7tJevL
xfAHR2n9zh/dfbYY/mA/p25x7nqiGP5g72tJs/KAg8XwB0d3B70t/7yrGP7g
6IvPOZe524rhD45mjep34mp+MfzBUVD/rEuUWQx/cDTQ4WTA7qRi+IMj3TrD
931jiuEP9r4bq00yQovhD44W/Ks61cG/GP5g+9dm8tDILcXwB0fVnjaK5vpi
+IOjkSbumoEriuEPjowHDFzf3KMY/uBop+XAKP/5xfAHR+fCfk1t4VQMf3Ak
thh6NGQmeixm8/GtfZXuVPRYylH3MK2IBEv0WMaRm82Dz91E9FjO9scRp39F
FuixgiOrtb13jxiNHqs4Wmp+SvuUCXqsZuvj0UWdqQPQYw1HOY439z42Qo91
bD2cXtlktSF6rOfo9gSz+had0GMDR5r6h0LS9dBjI5t/O8POjNBEj80cRQWK
eZeboocnR+PN1hq7/ymCPzji1u+zava9CP7gqF4/pV3OxyL4gz1vi32e3Osi
+IOjj5aZwU+eFsEfHH1q8WaU/4Mi+IOj5p5D/PvfLoI/2Hxp9m/V1WtF8AdH
m9p9brLuQhH8wVGnsemmPU4XwR8cDe6b8O/C0SL4g6M3GSsXr9tfBH9wtM2v
cl2f8iL4g/39m4N73iwpgj84mlNq5h6QVwR/cFRgttXaPKMI/mD7+1Li5XeJ
RfAHmydV+m9yo4vgDzZvLyTlOYQWwR8cPZlV1tDevwj+YP/d7OOrq1uK4A+O
Uiy+rg5bXwR/sPVlb5diubII/uCoOD5vlubiIviDnVedPXdddCuCPziK778m
L8IZPTI4OmLYe+i0WeiRxVG3pT1tDaahRzbrta2Z9mNr9MjhyMXPzblERo9c
jpYcvaeuIfTI5+iv2b9Kbgx6FHA05cvCR7oj0KOQI4umZaGPBqNHEds/Kf9d
3tkXPUo4GtVseJ5vT/Qo5aiyMEfXvgt6bGPrpflU3SEd0KOMowmHbuU010WP
HRxlbbx0/mFL9NjJkWeni74Hm6BHOVvvmzyuxf8uhD/YfNom71j1rRD+4Ohq
5dfu0z4Wwh8cjWjdtteI14XwBzu/z43Y2/FZIfzBkbT4+52fDwrhD3bf8PkS
Vnu7EP7gKL301LVzVYXwB0eDCv7m7rxYCH9w9FzlNFLPFMIfHPXx7/094Hgh
/MH2+wJ+7eqDhfAHe19tR/q67i6EP9j3q0wwtNteCH9w1OpJY0kuLIQ/OHK6
oddgnl0If7D7WH8n86GphfAHW4/hfs2N4wvhD46ij3Vz7BZZCH+w9598boJ+
cCH8wZFG+87b2/kWwh8crRtXnqfnWQh/sPvEuH7GuusK4Q+O9k3vbKq7ohD+
YOv7ea8zeh6F8AdHH+Y9eNzODT1ucPRizvMAfWf0qOYo2PPW7m6z0OMm6x1k
7W48DT1uc2Qw+2nu0EnocYfdP16NWjBGQY+7HIUrT8tkDj1qOFLS/TztxqLH
fXZ+DNlf5ToSPR6w/T6zU+nqoejxkKOiSK5VYH/0qGXzYsH1NylG6PGYzVO/
BbY7DdHjCUfe21PGneuEHk9Z76OtSx61QY/nHLUunpHS0Bo96th5tlVfu4MG
erxg83XR+8bDGqHHS3YeFq1ZP+VnAfzB7j8JVsuX1xfAH2xeFmm/in5fAH9w
VPvfrCd7XhbAH+x+63PJ4e6TAviDneflzab/u18Af7D1cjXzsvHtAviDo5DL
Y8/YVBXAHxxl7F87duPFAviDI9Py90MLzhTAH+z++Z3LuXG8AP7gaMcjnZgm
hwrgD9bv7pe/w/YUwB8c7V0c+XJ+WQH8wdbfGK/JSUUF8AdH83/NN7mcUwB/
cDTb93540/QC+IPdf476LxibWAB/8DSg7N/B1dEF8AdPcStfBe4ILYA/eNpL
T66+8S+AP3iyXhgc3d+rAP7gqXrSlkvuGwvgD568V8/1Kl5dAH/wZLb66rY3
SwvgD56C/i6aOvQ/9NDkKe/B9SWrXdGjNU+O9QWNDzuihxZPhuMDtZrao4cO
Tw+vtIuwtkUPXZ6Mb7z1T7RGDz2eGkXt+vJURo82PH2d1/y2KYce7XjSOOU/
1HsserTnqWhs9e+qkejRgaeDa6PH9zZBj048bR3mVL9uAHro85Qp3zO83Bs9
DHjqmFt8yKg7enTmaeSURRc2GaBHV56Slx6zvtkOPQzZ9x2tcCY66NGNfd9f
+YVhLdGjB0/+Rpu3vm6CHj15kod5VE78kw9/8NTsZHufku/58AdP+d6dt2l9
zoc/eBo2vpu8/G0+/MHT1TsnbW7W5cMfPO2xKqwc+zgf/uCpf/Hynbn38uEP
njy7nNDQvpUPf7C/93z0xXXX8uEPnrTmbvzz9EI+/MHTvb/906eeyYc/eCqw
elV84ng+/MFT2MvZRqaH8uEPnqIje7bK3ZMPf/CU0LZ2dscd+fAHT3YO5vqh
xfnwB0/TPa5R47x8+IOnDw5q9fqMfPiDJwsn8fqnpHz4g6fOhxeOWRybD3+w
n29M13oZng9/8OTXbZfiFpQPf7D1PLjH26c++fAHTzqFQoOrZz78wdaL1Yml
z9flwx88tf5obu2+Ej14nkL87KLfLkYPgactOnssVi5ED4knj9LfUxpc0EPm
aVbU9Qvec9BD4eliq5qS1jPRQ+XpyKb9HxOmooclT4kuumlG1uhhxdOIyQHb
ymX0sObp8psTPTkOPSbz9OeX66+qsehhw9P+me3N549Cjyk88R/W1nw3QY+p
PJleMHkUNhA9pvHk1OKFbGSMHnY8Pbs/vs3hHugxnb3PpAcWdl3QYyZPoenu
l953QA97nr64+x8J0UOPWTyNCr+r3a81eszmyWGP5omzzdFjDpsHmceuL2iE
Ho48NRinSi1/5cEf7HnMZf3Sr3nwB+v/0M3S5mMe/MHTkOFZ9+pf58EfPHXx
SL2Y+jwP/uBJ9/ofA7E2D/7gafaFJWff1eTBH2w+XY6+lnQzD/5g+2WRnpl0
LQ/+4KmvZdTvzxfy4A+eevc/YJhzJg/+4Mn3/pBU2xN58AdP12xSVzc7nAd/
8DTfP694/948+IPNt4RP5ot35sEfrO+u/n16lebBHzyV9KhfdDc/D/7g6bHF
D82YrDz4g73PLQ+aWafmwR88WS62sm+RkAd/8DSv+FWz01F58Afr+c5Z0yc0
D/5g60FjhjsXkAd/8LSuZlW3Jt558AebH/NdBp3elAd/8NR039nowLXosYXN
px9Wk61XoIcXW3+Lkl3aLkYPb/a882ZevLsAPXzYerMaEprjgh6+PLuPns1a
PAc9/Hk6pHe+tdlM9AjgaczIhxeb2aJHIE+naspqr1ujRxBP3R48nZijoEcI
TwuGGLdYxaNHKE8/bnXTlyzQI4ynNV/XbtY3Q48I9vzHbg9/Nww9Ilkvz9cW
FYPRI4rN4zj7lJR+6BHN0671F9VVRugRy37fwbfqpG7oEcf+XoNbSj8D9Ihn
76u+dlzz9uiRyNOKdS1MnuqgRxJPgxb5rjrVCj2SeepT+Vcjtxl6pPA0Ndfo
td+/XPiDp2yjtK7uP3PhD57+BrTNsP6aC3/wJPQ0XTrsYy78wdbznJwwgze5
8AebT/v1GhrX5cIfPJ2rNN79pjYX/mD7YWzkoVv3cuEPtp6v1etU3MqFP3iy
dW6yc2dVLvzBU071vPTMS7nwB0/thp+8FXkuF/5g50VspYP3qVz4g6fIXr0H
rT6aC3+w399nq+J+IBf+4GnOV7/tjrtz4Q+eqPFjR7uyXPiDzYPL4+2ti3Ph
D7b/v05Mk/Jy4Y//78ey/pSZC3+w9zu4U6NxKbnwB0/9Hph0N4/PhT94quhf
GDA6Khf+YOefgfGo0aG58Af7/udmDTYLyIU/eFo7/73HGG/0OMKe1yzqk8Vm
9DjKzr/0N0f5dehxjO3PFtuvqSvR4wRP73569Z+yBD1OsvO/Q/tKe3f0OPX/
edtu2zxX9KjgyTVpwM0lTuhxhqfJeS2EjbPQ4yxPXl1nfg20Q49zPKW0OPsm
wQY9Knna4N3YuNASPS6w+X54X+4BCT0u8tT8V8z8i4Qel9h+TRPcH41Fjyts
3uuuLasfhR5X2X68d3tU62HocY2n0ckdGxsNRo8qtj8bHmmN64ceN3iqOvl4
1gwj9Kjmye3i+RcruqHHTZ4Cmsv7IgzQ4zZP41Y3O7OtPXrc4SnYZHe7S7ro
cZd9P/dGOW810aOG3UedUpbpaKDHffZ+PIZuNm2MHg94evFzybnpv3PgD54M
IptN3fQ9B/5g94lj2fo5n3PgD/a8w+sNL7zLgT94erCjZO6XlznwB09GLVbX
Gj7LgT9YL6N/aRMf5cAfPH1v8it+bU0O/MGT3sGOF/Nu5sAf7D68pPG46ms5
8AdPN+YsetnsUg78wd7vnUbXRp3LgT/YfpFWf/7vVA78wZNV99U2GUdz4A+e
fOp31N04kAN/8PTI/fZ+zT058AdPaSNSTvE7cuAPtl56F2lsLsmBP3i6ZVDu
uy8/B/5g9xNNN/PPWTnwBzuPG63uOzQtB/7g6U3niElLEnPgD55Oh7mWbovJ
gT94KkvPo3fhOfAHT6XFjbWHBufAHzx17zlQb6Ufevzl6XxQ1cR9W9GjkUAn
NuQf/LURPRoLtCR7pjO/Fj2aCOR3MmlMyAr0aCpQ450GVjcWo0dzgYxmhkYZ
uqOHhkBuezM0/3NFjxYCbXrQ7OBeJ/RoKZDVt6WpTWejh6ZAL8dElNtOR4/W
AkX8bPcrZwp6aAmUllS+rt4KPXQEigzT76so6KEr0B+Xny1TefTQEyjqQEvD
jxbo0UagRuLXebI5erQTSPfSipr0EejRXiDfQSa+34aiRweBek1/MmfKQPTo
JFDpxDELS43RQ1+gGz1fZ7fohR4GAk1olaflZogenQXynNC5sEIfPboK1FT/
33Kj9uhhKFDfn80W+emiRzeBOrs8jK7TRI8eAj27Z/FyogZ69BTISfvW4rLG
6NFLoCHbZnVv/ycb/mD9fDb92/gjG/4QSFz2Xuvpl2z4Q6B8VzfF+kM2/CFQ
sFts2b7X2fCHQHLEQL5XXTb8IdBTzceNIx9nwx8CaXdd+O73/Wz4QyD9jiua
Lb6TDX8I9HXuLvn+jWz4Q6Ch6x/unnQ1G/4QqO51kdWJC9nwh0AXHc5ojzib
DX8IZOD9oqHoZDb8IVBM7wrd7kez4Q+B1hlp2SQcyIY/BApcuna/zp5s+EOg
b632qUE7suEPgTy0tzZpWpoNfwj0K9f/2ZaCbPiD9dXa8v5Xdjb8IdCxxK49
NqZnwx/sebd12NCQlA1/CFRw0rBhQ1w2/CHQqvmvMn9FZsMfApUNH7xkSyh6
CALdf5w+t0kgekgCnR3xcUOgD3rI7Hma3z2gvQU9FIFGkrZh/Ab0UAXa/Iwr
MFyDHpYC/Ww2yK5wOXpYCRRyzst42GL0sGbv2+1r12ML0WMyW98DJoy2ckUP
G4GWrWm35q4Tekxh6/lg31vus9FjqkCjNpvObpiOHtPY/ple1yh0KnrYsfXx
6dd5w0noMV2gV9r99par6DFTIC3PHqdkET3sBbIwSv14fwJ6zGLz4sckWj0W
PWYLVNX8w06t0egxR6C2i0bwBcPQw5H9PL36Cw1BDye2fzT9z9zvjx5zWe+H
v/dt6IMeLgLdHPf5XKee6DFPIJfMLj/2dUUPV4EGxg9VZuqjhxubH8ef7fnR
Dj0WCFR+/ROl6qLHQoHWxGu/Gd8aPdwF2vr4/a6nGuixSKABudZJwU3Qw4PN
x7sPUkz+ZsEfAlknzDp0pyEL/hDo9Z+137y/ZsEfAi1S3k0e9CkL/mDz8ciq
ittvs+APgRYePDnN72UW/CGQzvaIf6bPsuAPNh/0Y87WPsqCP9jvj/ItirqX
BX8IVHy4cz53Owv+YOvDVvfIl+tZ8IdArXoYvCu4kgV/sPnV9ONohwtZ8IdA
k99apemdzYI/BDJ++Mzg3Mks+EOgnu9X7txyNAv+YH3EMufRB7PgD4E+G9j0
/bQnC/5g++WIdottO7PgD4FcQ3L+LtyWBX+wnvVntPsUZcEfAu3YajLiaW4W
/CGQ44mUFTmZWfCHQB2dj56Zl5oFfwg0vONUk96JWfCHQBN36ZTXxaBHGPv+
bXcoJRHoESHQFeM3X5aGoEck+35fNu0dEYAeUQKtDO8c9ssbPaIFmtLVa12F
J3rEsvVy121d2Ab0iBPIvo1/6Iw16BEvUI+eibt7rkCPRIF+rJ/+4d1i9EgS
6EHKhvGH3dEjWaA7nY9mBc9HjxT2PjLudpg1Fz3SBFIeBaX3n4Me6ezf5/uN
/jUTPTIE2nYl4OnlaeiRJdARZWJ2tg16ZAv0Xi9g+Vor9MgRqN2471OsFfTI
FejJ2xm8kYAe+QJ9sXcWf41HjwKBDp27MKN6DHoUsvUeM21D2Sj0KBJoRe89
pcHD0KNEoOU/C965DUGPUoHG5NaNFwagxza2vo4PzuxpjB5lAr1rNFqncS/0
2CFQ+0FHQx8bosdOgdZ33NSpwgA9ygXyKRxYnt8BPXaz+8SdYPvgNuixR6D4
3VO0l2qjx16BKqePvTqtFXrsF+jj22YZY5qjxwGBdh9w39CrMXocFCivvXiq
489M+EMgLvhO8etPmfCHQM0PNC8+8SoT/hDo8jb+eNLjTPiDvZ8Ejbcr72bC
H+x8O1c5xKYqE/4QaO3uRoGDz2fCH+w8+NKnXvtkJvzBzl9u55qPBzLhD4Hm
bu7U+ubOTPiDnW+5N3YfLsqEPwSyrZmzLC8rE/5g94uFAy0ikzLhD4EO7Nrf
dXNUJvzBzg91o7ZHUCb8IdCFW2905nhlwh9s/wzx72GzPhP+YD3545y4PBP+
YD37t1s51j0T/hCof5efO0fMzYQ/2DxZ9e7PUPtM+IPNg7IF9oOnZMIfbD8u
fXR8kJoJfwjUe1XV8CGUCX+w8ydn325Ts0z4g83zpq0mjDZBjxqB7h7jb47v
hx73BdrQ4+EatQd6PGD3wfjpPez00eMh2787jKpd9NCjlvXpVhG1oiV6PBbo
/P6y6b6N0OOJQPNXuPRK/JEBfwhU5Drj27aPGfCHQG8rW1adfpkBf7D7458v
5Q9rM+APNh+2xib9vJMBf7D7w4d5fvpVGfAHmy+6D1ebnc+APwT6d8rrv9kn
M+APgTT0zrlsOZgBfwjUsttgx7zyDPhDIGnUUIdLxRnwB1u/FRMdvmVnwB9s
ftg2zOmVkgF/CDQj5pDzlJgM+IOth6marl4hGfAH2y8+bgt2+WTAHwJ9Gj3x
v7qNGfAHW18Fwzy6rsqAP9jnjTI97Dwy4A+BEvpqLYpwzYA/BDpn+d3tgkMG
/CFQgPLQqaVdBvwh0IKG8XaqdQb8IZKlY6IUImbAHyI5RLsNuzIuA/4QqfHN
vp3bj0SPpiLVBM357TAYPZqLtHOIz538PuihIdLK/zqVfTJEjxYiDf6TsnlC
R/RoKVKjq6FCpA56aIrU6bl7k8ca6NFapKwF5QdG/EuHP0Q6nfrMLeR7Ovwh
Uvo771ZPPqTDHyKZ1LXMHfsyHf4QydWkwTSxNh3+EOlr4vW99XfS4Q+R1rTq
MMSuKh3+EGlMDKXsPZ8Of7Dnn3uzQf9UOvwhUsGpadZbDqXDHyIl9RsX/XxX
Ovwh0vReupWTS9PhD/b95076eDA3Hf4Q6eqeda36pqXDHyKd19NtlxCXDn+I
9CMgTqtFeDr8IZJoGfx1g386/CFSq7Kll997psMfIukZn411W5sOf4jkL7dR
Hy5Nhz9E+lRR9cp+YTr8IdLQVcHrbzqnwx8iLZx46Ms0+3T4Q6Qmc+pmV09J
hz/Y89ZGbp8xMR3+EKn/YPM3NRx6DBIpfP/8di5j0GOISN86xPd5NQw9hrLn
/2vdc9VA9DAR6Z6iq/HPCD1MRfr3wulGWFf0GC6S29djQV07oMcIkZwLdvUp
00aPkSKZTj1azGmgx2iRWiye1/723zT4Q6R3YX3cln5Pgz9EqvwvJLXFxzT4
QyTrO+3357xMgz9E+n5Z3T/hcRr8IZLG3JLUh3fT4A+RllYcdd16PQ3+EKna
uoVur4tp8IdIvstbp5+tSIM/RHI/NVl7yZE0+EOk5t+mO3fYmwZ/iLTkYX7M
8e1p8Adbb0srCjwK0uAP1m//8FSDzDT4Q6RHbzYtO5+YBn+IJM/pabQpKg3+
EKnnhuK9Q4LT4A+RRl1PNn7mnQZ/iJTTcf2a1I1p8IdI19pfyLZblQZ/iLTq
UIdS3cVp8IdIm9s/jro0Pw3+EKm9zS7bUMc0+EOk2L26H61mpMEfIq3ftdVd
xyYN/hDJ5WrQ4esKetiL1Gxv+cskQo9ZIvUe6P1hrjl6zBYpQn/L1QHD0GOO
SFq+Q4O+DUAPR/b7IrsanDZCDyeRJnhf8o7tih5z2c+Hz56c3wE9XNg8OhZz
Z7QOeswTad6gA2e0WqCHK+t96ljQ03+p8AfrN3dIzyM/UuEPkcoaR0YkfEqF
P9jvO+l+beXrVPhDJIN7Qt2Up6nwh0h9CoqumtxPhT9EmpXSPaztzVT4Q6Ti
SaZdvl1OhT9ESl29YPO9s6nwh0gWT5Qdp46nwh8idQ9y2l16IBX+YPN47fCg
hPJU+IOtl3s2g31LUuEPkW42tchZkZsKf7B55+BX55KWCn+IFOCxo2FafCr8
IdLw+8o9JSIV/hCpZNXtEIvAVPhDpOUdX7YY6ZUKf4gknGtqO2RDKvwhUsfC
Pe79V6bCH2weffWzMvZIhT/YftX519B7fir8wdbH0u2r+jimwh9s3pV1PtB3
Rir8wfZTQNXZgTbo4S9Sr0tzMk1V9AgQyWylwplz6BHI1l9I1238GPQIEilD
XPho0nD0CGHP825XzexB6BEq0suPIen/9UGPMLaebm/su7EbekSI9F7RWR/W
CT0i2fnRoioiSw89okQK/j7ZY18r9IgWqYNBe+0rTdAjls234G2rXvxKgT/Y
z355GU2+psAfbN66BoV3f58Cf7DzM+3ZhPEvUuAPkRwrpL1OtSnwB3u/oWbv
vO6mwB9sfZ6a+CLvegr8wd7nDI3cCxdT4A+Rxk/91f3z6RT4Q6TQmr2OXY6l
wB8ibRpd4SDvT4E/2PNc2GmwamcK/CFSYDutxOziFPhDpIQd825U5aTAHyL1
mMVfaZqWAn+IdOWFWeDo+BT4g32/KdV/FkekwB8iTcvPMc0LTIE/RPLsMKzX
A68U+IO9/3d6VzttTIE/2LxJuDzablUK/CGSU+I3h5jFKfCHSLmxncded0uB
P0R6a1VZ3c45Bf4Q6U56RL+Z9inwh0i/fH+PTJuKHntEutsh+/cTS/TYK9L9
wNabB4rosV8km4EXd6+xQI8DItktXZZ7chR6HGTz916gpa4Jehxi86FLXpFT
f/Q4IhL3edrRHb3Q46hIN6hvUJOu6HFMJNvmZS1ndkCPEyLNnr1+/HYd9Dgp
0oB1Hfs3b4kep0TK3qFf6dQYPSpEGrZat8uhn8nwh0i1U0N7dqpPhj/YvP/c
9d6ad8nwh0jUZbpyqy4Z/hDJe8dpN7PaZPhDpI/b2fu5mwx/sPVvGrG/8Y1k
+IN9fpXma/dLyfAHO7/ONrlcdSYZ/hBpd0rLueOOJ8MfbF5v2Z5TdCAZ/hCp
s4FvXMddyfAHm4+mXUYGlCbDHyJtL2zh9z0vGf5g82pjjdeijGT4g51nFX0G
PkpMhj9EerZ/k8/06GT4g93/SpYGXA5Jhj/YemgVPUrxS4Y/RIpzXhNzyjMZ
/mDrYWpZ8oR1yfCHSHNyr1gdW54Mf7DPm/5XNH5RMvwh0uXvejtOuCbDH+z5
Ws9yFh2T4Q9230uvPnB+Bno8F8n8T8fDU6agR51IYbG73e5ORI8XIv18bnHA
VUCPlyLtip+468M49HjN5oXzommeo9DjDbuPdR2RqmWCHm/Z/fPEmOD0/ujx
XqQNDm0NTYzQ44NIcw1sZpzuih4fRVI5/xGzO6LHJ3a/Gjlx/ydd9PjC1vOa
oQ9DWqFHPbsfpVwq6tMUPb6KpD97b8dTv5PgD5Hy/Lb0nfstCf4QaY/G0Zp/
H5LgD3aevmhukv0qCf4QaavVe2PxaRL8IdLhZa2Pv7yfBH+w+1TZ5+8Rt5Lg
D5GKNptXjbqWBH9IdGLRGsva80nwh0TWvce5hlYkwR8SdV1u1MXsaBL8IZGJ
yckVdfuS4A+J9riULkjYmQR/SPSj6/oGpSQJ/pDIPf5o/1+5SfCHRAEGbb/v
SE+CPyR61lbLZUFiEvwhURcNfmG36CT4Q6KzMZat7oQkwR8SbVh1RI71S4I/
JDrqOaT7lC1J8IdEGjmjY3TWJ8EfEu14szTzyook+EOij14ecpRHEvwh0b2c
0wHT3JLgD4mmbm8zV98ZPTpJ9K/j66qH9uihL9G0Fc/vFdiih4FEG91TPZdb
o0dniaZX5O4bK6NHV4lWuyYEtCT0MJRIV2r97pY5enSTqNHWlFcFw9Gjh0SH
+Pub1g9Gj54SSffdc636okcviUbsuuPcoyd6GEmULZ3e+a0zevSRqM+w0/FX
2qOHsUTXB6/QKdJBj74SDWg1v7NvS/Tox/ruGHnQuQl6DJCooffW1xa/E+EP
iVaE3N1u+C0R/pAoxOBhk38fEuEPiVKMjV89fpUIf0jE9bCae/ZpIvwhkXNk
3cJtDxLhD4nador5F3s7Ef6QaPvqF8aeVYnwh0Q7t3o9WHgxEf6QqKL/9152
ZxLhD9Zzy/Nv3PFE+EMi+7zn9qYHE+EPifbVRKu9difCHxJd2uR3pv32RPhD
orxfM6+2LEyEPySa+LLA7W9WIvzB1tOr1kFfUxLhD4m+nuw56n1cIvwh0Q1r
32UvIxLhD/b+vC4OfxaUCH9ItMYj3uexTyL8IdEss80OtZsT4Q+JOg3ocqx2
bSL8wdZ3unbJk+WJ8IdEguaHbnWLEuEPifo2cuj6Zj56WP3/fbzL/uSEHtbs
91lxOxrs0WOyRFe4L0LTaehhI9HI5pnOOpPQY4pEowtqG3dR0GOqRHY2dgP6
c+gxTaI0MeGO2Vj0sJOo8CmvZTkSPaZLFJ377fScoegxU6JP7Sc3WdEfPezZ
+3n8vCLACD1mSbT78uxWGYboMZu9n70Tr+/rhB5zJHKKtOlW1QY9HCXS82j1
7m1r9HCSyHtF+/GaGugxV6Jvz7Tb9G+EHi4S/eoR6zbxZwL8wX5fCjfWoz4B
/pCo/6N90RHvE+APtl4Totx3v0yAP1g/78XH7z5JgD/Y+1//Mr7xgwT4Q6Iz
S3PeDLidAH+w/bDc7MT0qgT4Q6JBOWo7n4sJ8IdEL7kVz3acSYA/JMoqmDL8
0fEE+EOiyeT/T/dQAvwh0avE7Sq/JwH+kGiOjbvO2rIE+EMir552U0qLEuAP
iTo80dV5kpMAf/x//o1ROqcnwB9svTas/DUtMQH+YPNmjf2AyOgE+IPtf+OQ
GxdDE+APiYY4Fn5rFZAAf7Dn9bGJneiVAH+weaffqzhkYwL8IdHn/cdGX16d
AH9ItKj9mfFtliXAHxINbKg+OuM/9PBh+8syYk+6K3r4svfXLLpXnSN6+LP3
Nc6zhYk9egT8/3m/zNtkix6BEiX8iBlRaY0eQRK16PlnU0cFPUIkGtr2utkC
Dj1CJXrksGvR/rHoESbRzILxbTRHoUcEm0+7Og1yMkGPSIm22T88tHsAekRJ
1CR0+FHNPugRLVGzaQeGuXZHj1j2fq5rdzlqgB5xEuWIN9fot0ePeInG/trB
r9FBj0SJlrtM8L7REj2S2Pf52dt0eFP0SJbI3KWJbdyfePiDzdeJG55++x4P
f0j0ZMvA57M/x8MfbL0/OzTjxNt4+EOi/HXnR/d9EQ9/SHTasiEw8nE8/MHe
f8hbueFePPzB+myUVs+/FQ9/SDRvbYFu1bV4+IO9v8/l+hMuxsMfEgVt0ows
OxMPf7Dzf4/tyu4n4uEPiWLtB5+KPhQPf7D1Pc5iS/O98fCHRHct+xRs3BEP
f0jkGxhk/qk4Hv5g60db0+y/vHj4g52XupOyn2TEwx/sPnKnfrVjcjz8IdHs
C3m77sbGwx8SHXFuNHtmRDz8wfoOKF10Kyge/pBo/g312QzfePhDIrGr59k7
nvHwB9ufD97ozVkfD39IdK2FeUXtSvQ4xPZXTssHC5agxxGJHl7+6/h+IXoc
lcj0xHFp3Tz0OMbO58oPsY0d0eOERLVWw9XwmehxUqLcyiHzOtuixyn2PDcC
HhdZo0eFRJb6tWfMFPQ4w+aTwyOdCxx6nJWoem3/I3PGocc5Nu8dXS9/HIUe
lRLtNxjGB5iixwWJAi+O6Ww4CD0usvtKaa/pe43R45JEWq0iP0/uiR5X2Dy3
7PP5VRf0uCpRmw8h0wI6osc1No9D3Dr2boMeVRJ5np89pqI1etxg62mZ3nFX
DfSolqhkxqC85o3R46ZET5fbvSr6FQd/SFR6dkjEpG9x8Af79+tcYr58jIM/
JAo9FPM15U0c/MHul/fd9wt1cfAHW39CyO13tXHwB7vf/Zc+PfleHPwhUeQT
1VS+FQd/SHR7xvBF9dfi4A923gQ2bZR3MQ7+kMjBcu5nu7Nx8Ae7b0R8pBYn
4+APdr7ZO7w5dDgO/pBoxmnl07J9cfCHRGFNHW2Ny+PgD4n8nHmdh6Vx8Aeb
X2aZvRML4uAPiaKadomfmh0Hf7D7no2js3ZaHPwh0Zdj2r4XEuLgD4laalf/
C4qOgz/Y39O0v6mGxcEfbL1kck01A+PgD4nqKs2CL3nHwR8SZaY9XxC1OQ7+
kMhH+pg6fR16fJdIad64X9eV6PFDom4jTmg+W4weDawP3RK2L0SPn2we7Xhz
fd089PjN1pth8X7BET3+sPvL2P2f9OzR469EOlXHvB7Zokcjmc4cdZ+/YxJ6
NJbJ+JtjmpeKHk1kmu6v9JsmoEdTmQ6HXWnRdzx6NJfpn5A25rcZemjI1LRh
1onrw9GjhUz3dcuTSoagR0uZLjexqvDtjx6aMvHzqiY49UaP1jJVVr/THtMd
PbRkat3JcnCnzuihwz7/KzL9a3v00JXpqcd/Tjd10UNPpkELvJbt00SPNjJF
/dtyLak5erST6ds8Xe/NjdCjvUxc1T0vl1+x8IdMltkRV5VvsfCHTHcnXF88
9FMs/CFT9tCp9vpvY+EPmcxb7Ytu8iIW/pBJf1Op/vvHsfCHTBET77+tuR8L
f8h0YvIX7fO3Y+EPmbI2pm46cD0W/pDp9fWtI4svx8IfMhmushqbWhkLf8i0
Jqw4LKIiFv6Q6YWb1N/3WCz8IVOXORf0NhyMhT9kmv/4Kb98Tyz8IdNxT4vj
7jti4Q+Zzl/x8Z9XEgt/yHQ00DneMT8W/pBp8Yqt72dlxcIfMpktioiamRoL
f8jUZoHZphkJsfCHTB5L+5fNiI6FP2Qam6Pd3z4sFv6Q6cvI6DezA2PhD5k2
rpr71cknFv6Qqd+hvvJ8T/QYyb7vltgHi9ajx2iZFlpNObxyFXqYyVR4XPPR
pqXoYS7TvKhlasB/6DFGpmuBA79Hz0ePcTKt93/zOsMZPSxkGrBljtH22egx
XqY/mwZmHZmOHiSTnNHc5fIU9OBkijdIcntkhR68TNtGR23/LKOHINPWmalm
LXj0kGTq/26BhqEFesgyvfHO6jjCDD0UmXrv+epuPRw9VJmsR7f/4zYEPSxl
+nij+LpXf/SwYn9v4fxXab3Rw1omo+ef6FB39Jgs099pje7e6YweNmx/XLMo
/9EBPabItDLc/rxBG/SYKtOEa397jNNCj2kyXax/uN+5BXrYyeTjURju1wQ9
psu066BGTsmfGPhDpqANpfVVP2LgD5k0Z4v+P7/EwB8yte3uNa33hxj4QyY1
W9vZ5nUM/MHW95XUwk3PY+APmc4V3h1UXBsDf7D1Jq19f/teDPzB/v31Hm9b
3I6BP2S6FRHUx/x6DPzBnu/anBSPyzHwh0wljSZZZlbGwB9sP6e3HFldEQN/
yPRzzITZmsdj4A+ZcrZmHeQOxcAfMjX0vW+7cW8M/CHTvmY5ffbsjIE/ZOr8
K9v0Q2kM/MH2b7OwtQMLY+APth9M9Ordc2LgD5nmZD0sLkyPgT9Y39DCxBdJ
MfAH24/juxztFxcDf8hUr//awCMyBv5gPSNOby8LiYE/2H7o77D+iz96rJNp
u7/TBnNv9Fgv0+jpW3d6bUaPDex9OS41PL8OPTay/bPh/vG2q9Bjs0zaiRsT
HZeih6dMpQcacov/Q48tMs39qvn823z08GLzc73zbGkuenjLFOdV1DTeAT18
ZLrkklj7fAZ6+Mrk7fvg42hb9PCXaanLoBGhk9AjQKZFoSNLHqnoEcjmV36J
7UgRPYJkclxoMThsAnqEsP2enmn+bAx6hMoU3Nd3ncUo9Ahj+60huS7RFD0i
ZMrsmhDwZRB6RMq0u7T/zCn90COKzYPbGvZlRugRLdPXJ4+CtLujR6xMH4wX
vlrSGT3iZLqtY7Phagf0iGfnR2dLs2Ft0CORzfv7msYJWuiRJFPAH4H/1QI9
kmU6OLoozKUpeqSw9zn7dbPzf6PhD7YflaMlpj+j4Q+Zzn674Zn6NRr+YOtp
xWNPjU/R8Ad7nzeTSla+jYY/2Pljt71p7Yto+EOm38OvB01+Gg1/yJR+6ZD5
sYfR8Af77yGdOw6tiYY/2Hz4kGeYfTMa/pCpT7j2lPZV0fCHTI21Wm4PuhQN
f8i0x1gd8fdcNPwhU3Gp9/PVFdHwh0xXN7ufeHssGv6QKSFy52m3Q9HwBzvP
3mp/frQ3Gv6QqUf5CNWhPBr+YPNE6+7Z29ui4Q+ZvtOOJdOLouEPtv8LPMZV
50bDH+x9F5waZpcZDX+w9XnMfcrNlGj4Qya7rW3jZyZEwx8yVYWtbnQvOhr+
kMk1Q4hxDkePI/L////JLZ8HocdRdh60/t13sR96HPv//8ChzcD6rehxQiad
pk+neW5Cj5MyxQYvzm6xDj1Osc/XZ7WLXYkeFTI18xlZ0n0pepxhz+fzaP72
/9DjrExFDnbCODf0OMfOZ9+J0qW56FEpU7nf6kWOc9DjAvv875BdH2aix0V2
f0rjDX2noccltj/7Ti3pZIMeV9h9afXiWdst0eMqm3eLLQeIMnpck6laK7vr
fQ49qth5Ot/YZI0FetyQqXtC1Hxdc/Solmn47fiDJSPQ46ZMGsvfDlFM0OM2
+/uHLU8/G4ged9h66Ldwg29f9Lgrk83oH5OMjNCjRqa9m/Zwp7uhx32ZZqTZ
2i3ojB4PZAq1DfZv1RE9Hsq0YpHuze1t0KOWra9Tqfw0bfR4zM6vSc8vN7RE
jycyFejkrs1uhh5PZZIMw8ZZNkKP5+x+lzuze/2vKPiD3V/uH+mW+T0K/mDz
S3/VGKsvUfCHTIEHTFf+eB8Ff7Dz0XTnmYLXUfCHTKdaFoyYURcFf8ikd/fC
MY0nUfCHTI8n3XI98CAK/mD7qY+XkcfdKPhDJmdTrz/dbkbBH6yHXcSnG9ei
4A+ZnvnN+xd8KQr+YO//4h5jrjIK/mDnOWexsKEiCv6QqW/HPSd2HY+CP9j3
DaoatuRwFPzB9sOrSUf77Y+CP2RKzHjs/HxXFPzB5nE3qXNuWRT8wc6bTyZv
XUqi4A+Zpu1xvNmzIAr+UMivnd/NJ9lR8IdCs67OeZuXHgV/KNT0UJaBe3IU
/KHQx/0tHQfFR8EfCp09Pmnfpyj00FDIqaZfnwNh6NFCoeO9phVvDUKPlgp1
OevPq37ooalQZdONH9t4oUdrhcYNfrXr/ib00FKodUFYcNE69NBR6NFTw9Vr
VqGHrkKrl85YKSxDDz2F4h998G3rgR5tFOr0NLfoyQL0aKfQjVGDanfPQ4/2
CuWU8AMCnNCjg0Kze2QHzJqNHp3Y84U2/jp4BnroK5T/2XBNU1v0MFAod/FO
jZpJ6NFZoelGq4rLJ6JHV4VG2fZwDJHQw1ChbHllz/kcenRT6KKz0bfxFujR
Q6FTOu9rOpujR0+F3G6FXf0+Aj16KeRidejGTRP0MFJocHvTF3sGoUcfhZq9
Km0V3w89jBV6Gvt8zNre6NFXIa+PSRvte6BHP4Us33pVju2KHgMUmhdg37uH
PnoMVCjpak148/boMUih+a9PNXurix5DFHqueSnoRmv0GKpQzdpygyMt0MNE
oXT/Ifvzm6KHqUJEf072+BcJfyh03fvQ4B/fIuEPhfRfti6veh8JfyhkU+Zu
tb0uEv5Q6Ogw9XfIw0j4Q6Ht33pWLLoVCX+w75+xJNP6SiT8oZDep5wok7OR
8Af7e3fMEzoei4Q/WP95JTv+7o2EP9jfO7b4/svtkfCHQmvHN3S5mR8Jfyi0
zr5ySUV6JPyh0JI826rd8ZHwh0J9HujJBeGR8IdCHWo3XUzxj4Q/2PrYruUS
7RkJfygUu3CcRsiaSPhDIW07v0N+SyLhD4X8axw9vd0i4Q+2P/z5yV6OkfCH
QnWNtg3ynh4Jf7Dn6dpe329SJPyhUP35et1gKRL+UOhA18p2URaR8Afbj1Yt
jZJHosc09n22D7XIG4wedgrdOnbApbwPekxX6GqXblEnDNFjpkIpvjXnqjqg
h71Ca267t3yujR6zWK/O4tSfzdFjtkJPVr7IbvM3Av5QyLnvlYYB3yLgD4V2
Z6+yl99HwB8K2S2ZdtS1LgL+UJj3XvX1fRgBfyikdW1nYt6tCPiD7c++xlqV
VyLgD4W2Tj3j9+5sBPyh0HIfzcYdjkfAH6xPm5Ve4/dHwB9sHq1Z32TRjgj4
Q6FEy5SAxMII+IO9fys7rXOZEfAH+/x0o9gfiRHwB3ufC/06D4qKgD8UupNd
n+0SFAF/KDRX+dQv2SsC/lBo4uHvZdfXR8AfCmX5+A/XWREBfyj0TNDfZ/Vf
BPyhUMPZwaNCXSLgD4V6fxV2X5oVAX8o9O/OnUF6thHwh0IrMxblTLeMgD8U
Ko1Z1y6dj4A/FGrfe8vWujHosVkh6ye/n5sORw9PhbptWSlvHYgeW9j6P++Y
dcUIPbzY8+y3+NK9K3p4K/TVIXr8qvbo4cPm6dvb3pVa6OGr0P5jUUe6N0cP
f4UGWo59v/5POPyh0DnjmR2rv4bDH+x80p4/wvR9OPyh0Ng7j5WounD4Q6E0
7ylTPj0Mhz8UMu5jMsnudjj8oVCPf43GH7waDn8oFL5Y6NWjMhz+UKjfm3UN
QSfC4Q92/hl0r/hyIBz+YPN138Etc8vD4Q+FJmdXDrxaHA5/KPSr5tL5CTnh
8Ad7/76K/a6UcPhDoaIHB28Zx4bDH2y+T8wX00PD4Q+FQixDszv4hcMf7N/7
vHsbuTkc/lCo/95JxlprwuEPhVadGTwpZEk4/KHQ+P26LpoLwuEPhcLK1riE
OYXDH2wefHg8SW9mOPyh0J+Ht/ok2ITDH6x349svDdVw+EOhhb/mJxQSehQo
JMc0HTLcHD0KFfpZMnLHCVP0KFKowHKLwZQB6FHCvl/C3MWPe6FHqUKhN5wL
V3dBj20K6S78d75Ve/QoU6jNrVM3srTQYwd7H2cGnzZvjh47FZr2syKl+k8Y
/MH216xWM1d8C4M/2Pqr8/6h+yEM/lDI/Wz5lp0vwuAPhcwsDF/Z1obBH+z7
lKmjv98Jgz8UupB+wD29Kgz+UEij7NNm6UIY/KHQ++z1qz6cCoM/2Pp0uG6V
ejgM/mDn8wPf5hP3hMEfCvVU22b92BYGfyhUfb9Jl5L8MPiDnfe/atY4ZoTB
HwpV9O6xs21iGPzB7jffZp4/HxkGfyiUadLypE9QGPyh0N0d+xIsvMPgD4V2
rXg18eeGMPhDobgY45oDK8PgD7Z+JtfLGzzC4A92vv27Ezl2fhj8oVDbHg57
/s0Jgz9Yz4mN95yZHgZ/KDRnhG1E+OQw+IPtt/3V/EwFPaoUundet6oXoccN
hRK8Qsw+mqFHtUKK3qX1x03R4yab95ccoqMGoMdttn77nvR2NUKPOwoN2OU7
0awretxl89Fw4EudDuhRw37/6AmOL7TR475CD94rRSc10OOBQuU2lyvT/4XC
Hwq5+s88tulHKPyh0O+7S4McPoXCHwqN3JdqbPE6FP5QaFn2gqQeT0PhD4VK
OPsHze+Hwh/sPHFoqH9bHQp/sPvl9esPb14OhT/YPC5cknLibCj8web/T9u+
24+Hwh8KPWyt5Z96IBT+UMh2dK/doeWh8IdCh350K/csCYU/2H59FbplRW4o
/MF6VHzuvDAtFP5QyMPhgb9TfCj8wdZv4c1jMyNC4Q82rw66nbENDIU/FMqo
6JRs4xUKf7D52mGt+eQNofAH+/tdWxdMXhkKfyhk6ObycIpHKPzB1kdS0yd2
80PhD3bf2rp552zHUPhDocX/ZkycNyMU/mDnV9du2zxs0OMvuy82zLmzVkWP
Rir53Mq47MuhR2OVDustC40Zgx5NVFrXe1ab3OHo0VSlTaUvnfYOQo/mKrk6
Fq863wc9NFRK1e1r86gberRQaebedx+/dUKPliqFOgfb67VBD02Vno4L8B+o
iR6tVTqavHyd2hQ9tFTqUVs9eOHvEPhDpb2JE4oCv4bAHyodd7OoK34fAn+o
1F7b4cXlFyHwh0odlvYp/VIbAn+oVBTQ37RLTQj8odLglfXrxRsh8IdKG/9r
57PsUgj8odL1U+2s086EwB8qPfjkc+vCsRD4Q6XswPc9fu0PgT/Y+xn2bMDg
8hD4Q6VOxz59mVsSAn+o9F+7/E0JuSHwh0p5ZmEnL6eFwB8qjZg68oxGQgj8
odL+9CEBXGQI/KFS/SaNZluCQuAPlaoXWI0/4h0Cf6jk8C10xO+NIfCHSlmP
ZtRZrA6BP1Q6Vz9mmveSEPhDpR+9z208uyAE/lDJfnPIHO25IfCHSk16t/8x
fVYI/KHSP5cv1lm26DFEpQnJ+2e/tUKPoSrFTPzYY4yEHiYqZeoOzgwejx6m
Kj3K+1NdMxo9hqvMi59ODjZFjxEqnd6V7OYzAD1GqjRwiP/xO0boMVqlcVvE
qyaG6GGmUse3C+NCOqKHuUqbH2zVqdNFjzEqXa3uaiG0Qo9xKjVfcbV7ThP0
sGDvf0m/fU1+B8MfKh3MOfBv/tdg+EOlqmZtfle+D4Y/VPqSd6pkyMtg+EOl
xJ1OrRMeB8Mf7HlXrDX8VxMMf6hkOzm19r/qYPhDpSnnnexuXQ6GP1SK9rZd
L54Lhj/Y+x/W0nrPiWD4Q6Whu9tc7XMoGP5g7+97o8bJu4PhD7ae9Nwfa28P
hj9U+tvv7jK/gmD4Q6WG4LrS35nB8IdKdxJ7xa9NDoY/VBp2o/vAzzHB8IdK
u+8sX7IsLBj+YPvJpcjhvX8w/KFSO27W16Vbg+EPlRb/13HMp/XB8IdKN+pW
9l+zMhj+UOnt48YVPz2C4Q+VhMwZGj5uwfCHSsrWZl80nYPhD5W4vxlB8fbo
4aTSpD0Hz/a0RY+5Kk2f/nLbDiv0cFGpRfmxMRMk9Jin0rVd15ZdG48ermx/
uOyycjVDDzeVXtR+v/zdFD0WqOS/dOS38IHosVClK/P/VfTpgx7ubD2Zvx51
vBt6LGL73zNk8mx99PBQ6eLD1Zrf26DHYpUKe49fFN8aPZay3sM3LRnZHD2W
qWSoebLd7b9B8IdKtyry5mz8EQR/qLQt4bDS/XMQ/KHS8OqU6jNvguAPtr9f
3W6y9HkQ/KGSu1PL650eBcEfKr27dZKruBMEf6hU0SZl6vLrQfCHSk1fGTfu
fikI/mD7eepfm6tnguAPlcY47rPwPh4Ef7D5Pur5+REHg+AP1qN3z/pXu4Lg
D5VeBjU6krUtCP5gn39s0HNWQRD8web/maZG7bKC4A+VnF7anbySHAR/qLRU
P+9XaGwQ/MHm1figKsvwIPhDpcbOSXzrwCD4Q6WwJI/Jl72C4A+VevZJro/a
GAR/qLRl1oERM1YHwR8qjc2fq2O4NAj+UOlETH/v5wuD4A+23s6VhO1wQY8o
lfY02WyyyQE9olW61H3kYnU6esSy/d9u6YRONugRpxL/4VjxCxU94lXacP94
yUEePRJV+tWjFR8+Dj2SVDrTdfiyeaPQI5n1s7xlam6CHils3k4IDW4zAD3S
VDIreb3mjRF6pLN5MCP821lD9MhQybevVuu8TuiRpZJo2Gi3Txv0yGb7b0qT
9/Nao0fO/8+H0sNic/TIVemyQ0KXfv8C4Q+2Hl/N1tZuCIQ/2L83io368jkQ
/lApJP9O3r23gfAH2199z0w8UxcIf6hUt+nzlp21gfAHm6/hP4X0mkD4Q6Xu
ruuSQqsD4Q+Voro23bzpSiD8oZJd/ej3iysD4Q+VasfvfO98KhD+YOf9Ig1P
uyOB8IdKwY1uJlnuC4Q/2P7M2cfxOwPhD5Vm68jrxpYEwh8qJRl0Mx+VFwh/
qNRr792AYRmB8IdKK960m2uSFAh/qPSkduHpoTGB8IdK5TeW7zYJC4Q/2Hnc
5cKg4QGB8Aeb5wN1TUZ7BcIfbP1F3DsybmMg/MHm9asL14XVgfAHmw+/16+w
XhoIf6h0P9M7aYY7epxRqfSslzJvHnqcZeeXZ9sty+agxzmVbr68PnbLDPSo
VCl/opNXxBT0uMDO1x9TrLIs0eOiSjPclbTdInpc+v/+ebiycjx6XGHzv7r8
ykMz9LjK5vMo5x3fhqHHNbb/evm21xuMHlUq5YQe+jOgL3rcUKmtZ84ipSd6
VKtU2eXObLcu6HFTJa2CH5f9OqDHbTZfV2VX5Ouixx2Vmn1dNrayFXrcValm
T+ORb5uiRw27j86o39HmbwD8oVJEwvNSsx8B8IdKraxW9XP5HAB/sPnhOrZP
6NsA+IPdp+ruZe+rC4A/2Oe/f05/WhsAf6ikca2bQdt7AfAHex8Vf9ryNwPg
D5XMJwwJXXU1AP5g+61ysnfB+QD4g92n//ypr6kIgD9USk+oea53LAD+UGnk
fN9p6oEA+IOdxzaJFt67AuAPdn477M09vC0A/lCpUd5m/+8FAfAHO3/nhD0Z
kR0Af7DztMr30KrUAPhDJY//mmjviQ+AP9j9Nrfw7tfIAPhDpY8d2vUwDwmA
P9h+X/HskadfAPyh0oGth/VPbwmAP9h51dPsQusNAfCHSqOn/PxityoA/mB9
uufEZy5Bj98qrT98tezNQvT4o5LBQqMJ5vPQ4y/b31st5KA56NFoIllvOFZx
Z0bAhP8Bbbhsjw==
         "]]}}, {{
        Directive[
         PointSize[
          NCache[
           Rational[1, 360], 0.002777777777777778]], 
         RGBColor[0.9, 0.36, 0.054], 
         CapForm["Butt"], 
         AbsoluteThickness[1.6]]}, {
        Directive[
         PointSize[
          NCache[
           Rational[1, 360], 0.002777777777777778]], 
         RGBColor[0.365248, 0.427802, 0.758297], 
         CapForm["Butt"], 
         AbsoluteThickness[1.6]]}, {
        Directive[
         PointSize[
          NCache[
           Rational[1, 360], 0.002777777777777778]], 
         RGBColor[0.945109, 0.593901, 0.], 
         CapForm["Butt"], 
         AbsoluteThickness[1.6]]}, {
        Directive[
         PointSize[
[truncated: 257,383 more chars]
