# Supplementary material for: Emergence of Hopf bifurcation in an extended SIR dynamic
Source: PLoS One. 2022 Oct 31;17(10):e0276969. doi: 10.1371/journal.pone.0276969 (PMC9621462; doi:10.1371/journal.pone.0276969)
Supplement: S1 File — (ZIP) [file pone.0276969.s001.zip › Codes/Fig7-panels A'B'C'.nb]

(* Content-type: application/vnd.wolfram.mathematica *)

(*** Wolfram Notebook File ***)
(* http://www.wolfram.com/nb *)

(* CreatedBy='Mathematica 12.0' *)

(*CacheID: 234*)
(* Internal cache information:
NotebookFileLineBreakTest
NotebookFileLineBreakTest
NotebookDataPosition[       158,          7]
NotebookDataLength[   1883818,      31365]
NotebookOptionsPosition[   1882303,      31333]
NotebookOutlinePosition[   1882643,      31348]
CellTagsIndexPosition[   1882600,      31345]
WindowFrame->Normal*)

(* Beginning of Notebook Content *)
Notebook[{
Cell[BoxData[{
 RowBox[{
  RowBox[{"t", "=", "150"}], ";"}], "\[IndentingNewLine]", 
 RowBox[{
  RowBox[{"n", "=", "15000"}], ";"}], "\[IndentingNewLine]", 
 RowBox[{
  RowBox[{"x0", "=", "100"}], ";"}], "\[IndentingNewLine]", 
 RowBox[{
  RowBox[{"y0", "=", ".1"}], ";"}], "\[IndentingNewLine]", 
 RowBox[{
  RowBox[{"z0", "=", "0"}], ";"}], "\[IndentingNewLine]", 
 RowBox[{
  RowBox[{"w0", "=", "0"}], ";"}], "\[IndentingNewLine]", 
 RowBox[{
  RowBox[{"dt", "=", 
   RowBox[{"t", "/", "n"}]}], ";"}], "\[IndentingNewLine]", 
 RowBox[{
  RowBox[{"T", "=", 
   RowBox[{"Table", "[", 
    RowBox[{
     RowBox[{"i", " ", "dt"}], ",", 
     RowBox[{"{", 
      RowBox[{"i", ",", "0", ",", "n"}], "}"}]}], "]"}]}], 
  ";"}], "\[IndentingNewLine]", 
 RowBox[{
  RowBox[{"R", "=", 
   RowBox[{"Table", "[", 
    RowBox[{"0", ",", 
     RowBox[{"{", 
      RowBox[{"i", ",", "0", ",", "n"}], "}"}]}], "]"}]}], 
  ";"}], "\[IndentingNewLine]", 
 RowBox[{
  RowBox[{
   RowBox[{"R", "[", 
    RowBox[{"[", "1", "]"}], "]"}], "=", 
   RowBox[{"{", 
    RowBox[{"x0", ",", "y0", ",", "z0", ",", "w0"}], "}"}]}], ";"}]}], "Input",\

 CellChangeTimes->{{3.802129942186645*^9, 3.802129943689025*^9}, {
   3.8021299786006393`*^9, 3.8021300066515703`*^9}, {3.802130320036154*^9, 
   3.802130322101014*^9}, {3.8021307757470303`*^9, 3.802130807087332*^9}, 
   3.802130945396946*^9, {3.802132794697317*^9, 3.80213279575812*^9}, 
   3.8021333581923723`*^9, {3.802138898779193*^9, 3.802138911229309*^9}, 
   3.802139829024665*^9, 3.8021400913809023`*^9, {3.8021405274315968`*^9, 
   3.80214053933057*^9}, {3.80214057003976*^9, 3.802140590761318*^9}, {
   3.802140912411476*^9, 3.8021409128169403`*^9}, 3.802141361995668*^9, 
   3.802141742152752*^9, 3.802143137405604*^9, {3.802143172279099*^9, 
   3.802143175777582*^9}, {3.802143219071991*^9, 3.802143219292246*^9}, {
   3.802143745896597*^9, 3.8021437489348*^9}, {3.802143803279613*^9, 
   3.802143820931188*^9}, {3.802144077265728*^9, 3.802144078361916*^9}, 
   3.803967166621644*^9, 3.8078572420659103`*^9, {3.807857394986183*^9, 
   3.807857397802951*^9}, {3.807860619336204*^9, 3.8078606209508038`*^9}, {
   3.807860659303691*^9, 3.807860664054968*^9}, 3.807860799817988*^9, 
   3.807860969951404*^9, 3.807861163307308*^9, 3.8078613803193483`*^9, {
   3.807861918361961*^9, 3.807861938208406*^9}, {3.807862121003167*^9, 
   3.8078621275173197`*^9}, {3.807862204629113*^9, 3.807862205582406*^9}, {
   3.8078623746851587`*^9, 3.807862382997807*^9}, {3.807862491343932*^9, 
   3.807862524547649*^9}, {3.807862806165236*^9, 3.807862806372089*^9}, {
   3.807862877716168*^9, 3.807862883116003*^9}, {3.810028463959324*^9, 
   3.810028521532385*^9}, {3.81198484664216*^9, 3.811984856891162*^9}, {
   3.8119849551525183`*^9, 3.811984955948094*^9}, {3.8119850366870813`*^9, 
   3.811985038308454*^9}, {3.8120188395426197`*^9, 3.812018840654202*^9}, {
   3.812018979991116*^9, 3.812018983347128*^9}, {3.812019132892758*^9, 
   3.812019137687138*^9}, {3.8120191847525387`*^9, 3.812019185551536*^9}, {
   3.8120192831791067`*^9, 3.812019285983308*^9}},
 CellLabel->
  "In[120]:=",ExpressionUUID->"b363fa1a-57e0-46c9-b01b-f40af385f386"],

Cell[CellGroupData[{

Cell[BoxData[{
 RowBox[{
  RowBox[{"A", "=", "10"}], ";"}], "\[IndentingNewLine]", 
 RowBox[{
  RowBox[{"d", "=", ".1"}], ";"}], "\[IndentingNewLine]", 
 RowBox[{
  RowBox[{"alpha", "=", "1.9"}], ";"}], "\[IndentingNewLine]", 
 RowBox[{
  RowBox[{"n1", "=", "1"}], ";"}], "\[IndentingNewLine]", 
 RowBox[{
  RowBox[{"n2", "=", "1"}], ";"}], "\[IndentingNewLine]", 
 RowBox[{
  RowBox[{"beta", "=", ".055"}], ";"}], "\[IndentingNewLine]", 
 RowBox[{
  RowBox[{"b", "=", "1"}], ";"}], "\[IndentingNewLine]", 
 RowBox[{"R0", "=", 
  RowBox[{
   RowBox[{"(", 
    RowBox[{"beta", " ", "A"}], ")"}], "/", 
   RowBox[{"(", 
    RowBox[{"d", 
     RowBox[{"(", 
      RowBox[{"alpha", " ", "+", "d", "+", "n1", "+", "1"}], ")"}]}], 
    ")"}]}]}]}], "Input",
 CellChangeTimes->{
  3.802130045451108*^9, {3.802130153537451*^9, 3.802130162283412*^9}, {
   3.802130498622294*^9, 3.8021305014906273`*^9}, 3.802130597333951*^9, {
   3.8021308288966217`*^9, 3.8021308536624193`*^9}, {3.8021398184203367`*^9, 
   3.802139818581965*^9}, {3.802140477321117*^9, 3.8021404781970882`*^9}, {
   3.8021405344269876`*^9, 3.802140537135449*^9}, {3.802140920067149*^9, 
   3.8021409325554323`*^9}, {3.8021412590197773`*^9, 3.802141259274788*^9}, {
   3.802141431568088*^9, 3.802141431744028*^9}, {3.80214147011377*^9, 
   3.80214148714041*^9}, {3.802141994570917*^9, 3.80214199532342*^9}, {
   3.802142634955463*^9, 3.802142647706764*^9}, {3.802143023001567*^9, 
   3.802143025176766*^9}, 3.802143143377899*^9, {3.80214363110464*^9, 
   3.802143631250407*^9}, {3.8039671240841703`*^9, 3.8039671242424507`*^9}, {
   3.803967200040463*^9, 3.8039672004308157`*^9}, {3.803972370686378*^9, 
   3.8039723721459837`*^9}, {3.803972402254423*^9, 3.803972402485033*^9}, {
   3.803972459042248*^9, 3.8039724596547737`*^9}, {3.803972566301237*^9, 
   3.803972628944819*^9}, {3.803972716416541*^9, 3.8039727168634233`*^9}, {
   3.8039727553359833`*^9, 3.803972756515777*^9}, {3.8039727966074142`*^9, 
   3.803972797891329*^9}, {3.8039739688823357`*^9, 3.803973972687348*^9}, {
   3.8039740310474663`*^9, 3.8039740673267736`*^9}, {3.80785721966164*^9, 
   3.8078572294615717`*^9}, {3.8078607973267937`*^9, 
   3.8078607974623947`*^9}, {3.807861167380947*^9, 3.807861167987142*^9}, {
   3.807861365845933*^9, 3.807861385209529*^9}, {3.807861548428727*^9, 
   3.807861548730096*^9}, {3.8078616523846607`*^9, 3.807861652492097*^9}, {
   3.8078618768466578`*^9, 3.807861905315495*^9}, {3.807862115563662*^9, 
   3.8078621174286013`*^9}, {3.807862190512765*^9, 3.807862191515764*^9}, {
   3.807862390184326*^9, 3.807862390863662*^9}, {3.807862496784017*^9, 
   3.807862496933008*^9}, {3.8100284319956512`*^9, 3.810028436083489*^9}, {
   3.8119839667410507`*^9, 3.8119839673987083`*^9}, {3.811984945169448*^9, 
   3.811984946451399*^9}, {3.812018819016191*^9, 3.812018851423931*^9}, {
   3.812019214033041*^9, 3.812019215749291*^9}},
 CellLabel->
  "In[130]:=",ExpressionUUID->"cde6c10b-02f5-40a3-877b-4e9a41613fac"],

Cell[BoxData["1.375`"], "Output",
 CellChangeTimes->{
  3.802130854135228*^9, 3.802130949706099*^9, 3.802133364228271*^9, {
   3.802138901023695*^9, 3.8021389125343037`*^9}, {3.802139819679434*^9, 
   3.8021398310144873`*^9}, 3.802140092616231*^9, 3.802140478803999*^9, {
   3.8021405407650023`*^9, 3.80214059227816*^9}, {3.802140922205152*^9, 
   3.802140932999839*^9}, {3.802141259617742*^9, 3.802141263563093*^9}, 
   3.8021413635034018`*^9, 3.8021414323712387`*^9, {3.802141477506446*^9, 
   3.802141487449685*^9}, 3.802141743452347*^9, 3.80214199586279*^9, {
   3.802143139951709*^9, 3.802143143939638*^9}, 3.802143178120232*^9, 
   3.8021432225985603`*^9, 3.8021436320277023`*^9, 3.802143753208078*^9, {
   3.802143804397925*^9, 3.802143823587349*^9}, 3.802144083867935*^9, 
   3.803967124645541*^9, 3.8039671684170923`*^9, {3.803967201592128*^9, 
   3.803967204749651*^9}, {3.803972376260695*^9, 3.803972402957431*^9}, 
   3.803972460005518*^9, {3.8039725676196012`*^9, 3.803972629930904*^9}, 
   3.803972717624833*^9, 3.803972756964899*^9, 3.8039727981815653`*^9, {
   3.803973974874353*^9, 3.8039739780123663`*^9}, {3.803974034666103*^9, 
   3.8039740676139183`*^9}, 3.807857369866167*^9, 3.807857401250637*^9, 
   3.807860622104197*^9, 3.807860665129717*^9, 3.807860801038726*^9, 
   3.807860971109033*^9, {3.8078611692153*^9, 3.807861172775893*^9}, 
   3.807861387679369*^9, 3.8078615490105867`*^9, 3.807861655206182*^9, 
   3.807861940567317*^9, 3.80786213035605*^9, 3.8078622072247477`*^9, {
   3.807862384545051*^9, 3.807862391697926*^9}, {3.807862497283407*^9, 
   3.8078625258704233`*^9}, 3.807862605886815*^9, 3.807862817848453*^9, 
   3.807862884311775*^9, 3.810028470564522*^9, 3.810028538778735*^9, 
   3.811983968252275*^9, {3.811984849494005*^9, 3.811984858212337*^9}, 
   3.811984959200458*^9, 3.811985041235931*^9, {3.812018842722031*^9, 
   3.812018851947444*^9}, 3.812018984529222*^9, 3.812019022002419*^9, 
   3.812019138812337*^9, 3.812019216229385*^9, 3.812019254617244*^9, 
   3.812019287088338*^9, 3.83922164121492*^9},
 CellLabel->
  "Out[137]=",ExpressionUUID->"2766fe6c-ae6f-47a5-b264-1e8faa516ce4"]
}, Open  ]],

Cell[BoxData[
 RowBox[{
  RowBox[{
   RowBox[{"f", "[", 
    RowBox[{"x_", ",", "y_", ",", "z_", ",", "w_"}], "]"}], "=", 
   RowBox[{"{", 
    RowBox[{
     RowBox[{"A", "-", 
      RowBox[{"d", " ", "x"}], " ", "-", 
      RowBox[{"beta", " ", "x", " ", "y"}]}], " ", ",", 
     RowBox[{
      RowBox[{"beta", " ", "x", " ", "y"}], "-", " ", 
      RowBox[{"d", " ", "y"}], " ", "-", 
      RowBox[{"alpha", " ", "y"}], " ", "-", 
      RowBox[{"n1", " ", "y"}], "-", " ", 
      RowBox[{"b", " ", 
       RowBox[{"y", "/", 
        RowBox[{"(", 
         RowBox[{"b", "+", "y"}], ")"}]}]}]}], ",", " ", 
     RowBox[{
      RowBox[{"b", " ", 
       RowBox[{"y", "/", 
        RowBox[{"(", 
         RowBox[{"b", "+", "y"}], ")"}]}]}], "-", 
      RowBox[{"d", " ", "z"}], "-", 
      RowBox[{"n2", " ", "z"}]}], ",", 
     RowBox[{
      RowBox[{"n1", " ", "y"}], "+", 
      RowBox[{"n2", " ", "z"}], "-", 
      RowBox[{"d", " ", "w"}]}]}], "}"}]}], ";"}]], "Input",
 CellChangeTimes->{{3.802130087376915*^9, 3.8021301282197313`*^9}, {
   3.8021301685804234`*^9, 3.8021302201577168`*^9}, 3.802130253000448*^9, {
   3.80213050548911*^9, 3.8021305228648367`*^9}, {3.802143144723233*^9, 
   3.8021431453976583`*^9}},
 CellLabel->
  "In[138]:=",ExpressionUUID->"eea6ebb1-4256-443f-8344-90311e1e2e2a"],

Cell[BoxData[
 RowBox[{"For", "[", 
  RowBox[{
   RowBox[{"i", "=", "1"}], ",", 
   RowBox[{"i", "\[LessEqual]", "n"}], ",", 
   RowBox[{"i", "++"}], ",", "\[IndentingNewLine]", 
   RowBox[{
    RowBox[{"X", "=", 
     RowBox[{"R", "[", 
      RowBox[{"[", "i", "]"}], "]"}]}], ";", "\[IndentingNewLine]", 
    RowBox[{"k1", "=", 
     RowBox[{
      RowBox[{"f", "[", 
       RowBox[{
        RowBox[{"X", "[", 
         RowBox[{"[", "1", "]"}], "]"}], ",", 
        RowBox[{"X", "[", 
         RowBox[{"[", "2", "]"}], "]"}], ",", 
        RowBox[{"X", "[", 
         RowBox[{"[", "3", "]"}], "]"}], ",", 
        RowBox[{"X", "[", 
         RowBox[{"[", "4", "]"}], "]"}]}], "]"}], "dt"}]}], ";", 
    "\[IndentingNewLine]", 
    RowBox[{"k2", "=", 
     RowBox[{
      RowBox[{"f", "[", 
       RowBox[{
        RowBox[{
         RowBox[{"(", 
          RowBox[{"X", "+", 
           RowBox[{".5", "k1"}]}], ")"}], "[", 
         RowBox[{"[", "1", "]"}], "]"}], ",", 
        RowBox[{
         RowBox[{"(", 
          RowBox[{"X", "+", 
           RowBox[{".5", "k1"}]}], ")"}], "[", 
         RowBox[{"[", "2", "]"}], "]"}], ",", 
        RowBox[{
         RowBox[{"(", 
          RowBox[{"X", "+", 
           RowBox[{".5", "k1"}]}], ")"}], "[", 
         RowBox[{"[", "3", "]"}], "]"}], ",", 
        RowBox[{
         RowBox[{"(", 
          RowBox[{"X", "+", 
           RowBox[{".5", "k1"}]}], ")"}], "[", 
         RowBox[{"[", "4", "]"}], "]"}]}], "]"}], "dt"}]}], ";", 
    "\[IndentingNewLine]", 
    RowBox[{"k3", "=", 
     RowBox[{
      RowBox[{"f", "[", 
       RowBox[{
        RowBox[{
         RowBox[{"(", 
          RowBox[{"X", "+", 
           RowBox[{".5", "k2"}]}], ")"}], "[", 
         RowBox[{"[", "1", "]"}], "]"}], ",", 
        RowBox[{
         RowBox[{"(", 
          RowBox[{"X", "+", 
           RowBox[{".5", "k2"}]}], ")"}], "[", 
         RowBox[{"[", "2", "]"}], "]"}], ",", 
        RowBox[{
         RowBox[{"(", 
          RowBox[{"X", "+", 
           RowBox[{".5", "k2"}]}], ")"}], "[", 
         RowBox[{"[", "3", "]"}], "]"}], ",", 
        RowBox[{
         RowBox[{"(", 
          RowBox[{"X", "+", 
           RowBox[{".5", "k2"}]}], ")"}], "[", 
         RowBox[{"[", "4", "]"}], "]"}]}], "]"}], "dt"}]}], ";", 
    "\[IndentingNewLine]", 
    RowBox[{"k4", "=", 
     RowBox[{
      RowBox[{"f", "[", 
       RowBox[{
        RowBox[{
         RowBox[{"(", 
          RowBox[{"X", "+", "k3"}], ")"}], "[", 
         RowBox[{"[", "1", "]"}], "]"}], ",", 
        RowBox[{
         RowBox[{"(", 
          RowBox[{"X", "+", "k3"}], ")"}], "[", 
         RowBox[{"[", "2", "]"}], "]"}], ",", 
        RowBox[{
         RowBox[{"(", 
          RowBox[{"X", "+", "k3"}], ")"}], "[", 
         RowBox[{"[", "3", "]"}], "]"}], ",", 
        RowBox[{
         RowBox[{"(", 
          RowBox[{"X", "+", "k3"}], ")"}], "[", 
         RowBox[{"[", "4", "]"}], "]"}]}], "]"}], "dt"}]}], ";", 
    "\[IndentingNewLine]", 
    RowBox[{
     RowBox[{"R", "[", 
      RowBox[{"[", 
       RowBox[{"i", "+", "1"}], "]"}], "]"}], "=", 
     RowBox[{"X", "+", 
      RowBox[{
       RowBox[{"(", 
        RowBox[{"k1", "+", 
         RowBox[{"2", " ", "k2"}], "+", 
         RowBox[{"2", " ", "k3"}], "+", "k4"}], ")"}], "/", "6"}]}]}]}]}], 
  "]"}]], "Input",
 CellChangeTimes->{{3.80213027042078*^9, 3.802130309103656*^9}},
 CellLabel->
  "In[139]:=",ExpressionUUID->"aea13a58-159d-4c10-a7a3-e93333f9bb24"],

Cell[BoxData[{
 RowBox[{
  RowBox[{"X", "=", 
   RowBox[{"Table", "[", 
    RowBox[{
     RowBox[{"{", 
      RowBox[{
       RowBox[{"T", "[", 
        RowBox[{"[", 
         RowBox[{"i", "+", "1"}], "]"}], "]"}], ",", 
       RowBox[{
        RowBox[{"R", "[", 
         RowBox[{"[", 
          RowBox[{"i", "+", "1"}], "]"}], "]"}], "[", 
        RowBox[{"[", "1", "]"}], "]"}]}], "}"}], ",", 
     RowBox[{"{", 
      RowBox[{"i", ",", "0", ",", "n"}], "}"}]}], "]"}]}], 
  ";"}], "\[IndentingNewLine]", 
 RowBox[{
  RowBox[{"Y", "=", 
   RowBox[{"Table", "[", 
    RowBox[{
     RowBox[{"{", 
      RowBox[{
       RowBox[{"T", "[", 
        RowBox[{"[", 
         RowBox[{"i", "+", "1"}], "]"}], "]"}], ",", 
       RowBox[{
        RowBox[{"R", "[", 
         RowBox[{"[", 
          RowBox[{"i", "+", "1"}], "]"}], "]"}], "[", 
        RowBox[{"[", "2", "]"}], "]"}]}], "}"}], ",", 
     RowBox[{"{", 
      RowBox[{"i", ",", "0", ",", "n"}], "}"}]}], "]"}]}], 
  ";"}], "\[IndentingNewLine]", 
 RowBox[{
  RowBox[{"Z", "=", 
   RowBox[{"Table", "[", 
    RowBox[{
     RowBox[{"{", 
      RowBox[{
       RowBox[{"T", "[", 
        RowBox[{"[", 
         RowBox[{"i", "+", "1"}], "]"}], "]"}], ",", 
       RowBox[{
        RowBox[{"R", "[", 
         RowBox[{"[", 
          RowBox[{"i", "+", "1"}], "]"}], "]"}], "[", 
        RowBox[{"[", "3", "]"}], "]"}]}], "}"}], ",", 
     RowBox[{"{", 
      RowBox[{"i", ",", "0", ",", "n"}], "}"}]}], "]"}]}], 
  ";"}], "\[IndentingNewLine]", 
 RowBox[{
  RowBox[{"W", "=", 
   RowBox[{"Table", "[", 
    RowBox[{
     RowBox[{"{", 
      RowBox[{
       RowBox[{"T", "[", 
        RowBox[{"[", 
         RowBox[{"i", "+", "1"}], "]"}], "]"}], ",", 
       RowBox[{
        RowBox[{"R", "[", 
         RowBox[{"[", 
          RowBox[{"i", "+", "1"}], "]"}], "]"}], "[", 
        RowBox[{"[", "4", "]"}], "]"}]}], "}"}], ",", 
     RowBox[{"{", 
      RowBox[{"i", ",", "0", ",", "n"}], "}"}]}], "]"}]}], 
  ";"}], "\[IndentingNewLine]", 
 RowBox[{
  RowBox[{"XY", "=", 
   RowBox[{"Table", "[", 
    RowBox[{
     RowBox[{"{", 
      RowBox[{
       RowBox[{
        RowBox[{"R", "[", 
         RowBox[{"[", 
          RowBox[{"i", "+", "1"}], "]"}], "]"}], "[", 
        RowBox[{"[", "1", "]"}], "]"}], ",", 
       RowBox[{
        RowBox[{"R", "[", 
         RowBox[{"[", 
          RowBox[{"i", "+", "1"}], "]"}], "]"}], "[", 
        RowBox[{"[", "2", "]"}], "]"}]}], "}"}], ",", 
     RowBox[{"{", 
      RowBox[{"i", ",", "0", ",", "n"}], "}"}]}], "]"}]}], 
  ";"}], "\[IndentingNewLine]", 
 RowBox[{
  RowBox[{"Phiin", "=", 
   RowBox[{"Table", "[", 
    RowBox[{
     RowBox[{"{", 
      RowBox[{
       RowBox[{"T", "[", 
        RowBox[{"[", 
         RowBox[{"i", "+", "1"}], "]"}], "]"}], ",", 
       RowBox[{"beta", "*", 
        RowBox[{
         RowBox[{"R", "[", 
          RowBox[{"[", 
           RowBox[{"i", "+", "1"}], "]"}], "]"}], "[", 
         RowBox[{"[", "1", "]"}], "]"}], "*", 
        RowBox[{
         RowBox[{"R", "[", 
          RowBox[{"[", 
           RowBox[{"i", "+", "1"}], "]"}], "]"}], "[", 
         RowBox[{"[", "2", "]"}], "]"}]}]}], "}"}], ",", 
     RowBox[{"{", 
      RowBox[{"i", ",", "0", ",", "n"}], "}"}]}], "]"}]}], 
  ";"}], "\[IndentingNewLine]", 
 RowBox[{
  RowBox[{"Phiout1", "=", 
   RowBox[{"Table", "[", 
    RowBox[{
     RowBox[{"{", 
      RowBox[{
       RowBox[{"T", "[", 
        RowBox[{"[", 
         RowBox[{"i", "+", "1"}], "]"}], "]"}], ",", 
       RowBox[{
        RowBox[{"(", 
         RowBox[{"d", "+", "alpha", "+", "n1"}], ")"}], "*", 
        RowBox[{
         RowBox[{"R", "[", 
          RowBox[{"[", 
           RowBox[{"i", "+", "1"}], "]"}], "]"}], "[", 
         RowBox[{"[", "2", "]"}], "]"}]}]}], "}"}], ",", 
     RowBox[{"{", 
      RowBox[{"i", ",", "0", ",", "n"}], "}"}]}], "]"}]}], 
  ";"}], "\[IndentingNewLine]", 
 RowBox[{
  RowBox[{"Phiout2", "=", 
   RowBox[{"Table", "[", 
    RowBox[{
     RowBox[{"{", 
      RowBox[{
       RowBox[{"T", "[", 
        RowBox[{"[", 
         RowBox[{"i", "+", "1"}], "]"}], "]"}], ",", " ", 
       RowBox[{"b", " ", 
        RowBox[{
         RowBox[{
          RowBox[{"R", "[", 
           RowBox[{"[", 
            RowBox[{"i", "+", "1"}], "]"}], "]"}], "[", 
          RowBox[{"[", "2", "]"}], "]"}], "/", 
         RowBox[{"(", 
          RowBox[{"b", "+", 
           RowBox[{
            RowBox[{"R", "[", 
             RowBox[{"[", 
              RowBox[{"i", "+", "1"}], "]"}], "]"}], "[", 
            RowBox[{"[", "2", "]"}], "]"}]}], ")"}]}]}]}], "}"}], ",", 
     RowBox[{"{", 
      RowBox[{"i", ",", "0", ",", "n"}], "}"}]}], "]"}]}], ";"}]}], "Input",
 CellChangeTimes->{{3.8021303420716267`*^9, 3.802130353041288*^9}, {
  3.802130687657037*^9, 3.8021307128582687`*^9}, {3.807857652911059*^9, 
  3.807857654540626*^9}},
 CellLabel->
  "In[140]:=",ExpressionUUID->"709ed2b5-9a1c-4d31-8917-615d6667d0eb"],

Cell[CellGroupData[{

Cell[BoxData[
 RowBox[{"p1", "=", 
  RowBox[{"ListLinePlot", "[", 
   RowBox[{"XY", ",", 
    RowBox[{"AxesOrigin", "\[Rule]", 
     RowBox[{"{", 
      RowBox[{"0", ",", "0"}], "}"}]}], ",", 
    RowBox[{"PlotRange", "\[Rule]", 
     RowBox[{"{", 
      RowBox[{
       RowBox[{"{", 
        RowBox[{"30", ",", "100"}], "}"}], ",", "Full"}], "}"}]}], ",", 
    RowBox[{"Frame", "\[Rule]", "True"}], ",", 
    RowBox[{"FrameLabel", "\[Rule]", 
     RowBox[{"{", 
      RowBox[{"\"\<S\>\"", ",", "\"\<I\>\""}], "}"}]}], ",", 
    RowBox[{"LabelStyle", "->", "\"\<Input\>\""}], ",", 
    RowBox[{"PlotTheme", "\[Rule]", "\"\<Scientific\>\""}], ",", 
    RowBox[{"PlotLegends", "\[Rule]", 
     RowBox[{"Placed", "[", 
      RowBox[{
       RowBox[{"{", "}"}], ",", "Above"}], "]"}]}]}], "]"}]}]], "Input",
 CellChangeTimes->{{3.802130371655164*^9, 3.802130426022407*^9}, {
   3.802130475954856*^9, 3.802130478176414*^9}, {3.802130553384924*^9, 
   3.802130561680909*^9}, {3.802130626513476*^9, 3.802130666484954*^9}, {
   3.802130719718645*^9, 3.802130721389106*^9}, {3.8021308803346987`*^9, 
   3.802130890921741*^9}, {3.80213097092028*^9, 3.802130972027906*^9}, {
   3.80213102399629*^9, 3.802131101582855*^9}, {3.802132455962646*^9, 
   3.8021325265511827`*^9}, {3.802132637702265*^9, 3.8021326433793497`*^9}, {
   3.802132845427431*^9, 3.8021328855586777`*^9}, {3.8021414958703537`*^9, 
   3.802141519092332*^9}, {3.802141550936008*^9, 3.802141562473901*^9}, {
   3.802142004223641*^9, 3.802142004683668*^9}, {3.802143245759035*^9, 
   3.802143252478984*^9}, 3.80214377592264*^9, 3.802143850866927*^9, {
   3.802144118539629*^9, 3.802144119255741*^9}, 3.807857440097473*^9, {
   3.807857512344377*^9, 3.807857513560604*^9}, {3.8078576622966967`*^9, 
   3.807857662468508*^9}, {3.80785810724139*^9, 3.807858148854973*^9}, {
   3.8078582495318336`*^9, 3.807858266289967*^9}, {3.8078587830000896`*^9, 
   3.807858813324039*^9}, {3.807858897827815*^9, 3.807858994793439*^9}, {
   3.807859025338269*^9, 3.807859035090658*^9}, {3.8078591290437098`*^9, 
   3.807859215052417*^9}, {3.8078592522236834`*^9, 3.80785926372038*^9}, {
   3.807859407512137*^9, 3.807859408398232*^9}, {3.807860098319191*^9, 
   3.8078601010748997`*^9}, 3.807860302084076*^9, {3.8078622441913223`*^9, 
   3.807862268609859*^9}, {3.807862402380563*^9, 3.807862426087186*^9}, {
   3.807862829738675*^9, 3.807862832426536*^9}, {3.807862894415167*^9, 
   3.8078629005084877`*^9}, {3.807862964633136*^9, 3.807862987592649*^9}, {
   3.811984875967969*^9, 3.81198489267737*^9}, {3.811984990035956*^9, 
   3.811985004677301*^9}, {3.8119850556395607`*^9, 3.811985065882757*^9}, {
   3.812018947872233*^9, 3.8120189507151012`*^9}, {3.812019082866877*^9, 
   3.812019089769693*^9}, {3.812019151031932*^9, 3.812019168006274*^9}, {
   3.812019439712789*^9, 3.812019444791205*^9}, {3.812019550063835*^9, 
   3.812019569589793*^9}, 3.8120197313561287`*^9, {3.812019780905766*^9, 
   3.8120197829807663`*^9}, {3.8120199100306587`*^9, 3.81201992496801*^9}, {
   3.812019959925626*^9, 3.812019986249321*^9}, {3.812020032012081*^9, 
   3.81202003543325*^9}},
 CellLabel->
  "In[148]:=",ExpressionUUID->"027248e1-5432-40ce-88e5-9dfb642e52ea"],

Cell[BoxData[
 GraphicsBox[{{}, {{{}, {}, 
     {RGBColor[0.9, 0.36, 0.054], PointSize[
       NCache[
        Rational[1, 360], 0.002777777777777778]], AbsoluteThickness[1.6], 
      CapForm["Butt"], LineBox[CompressedData["
1:eJwkl3c8le//x80UlRGRUXY0RJGMXG9ncDjHXieVSkTykb0qFJFIVoSsECEk
ZWVvmQmZmdkrkpH87u/jd/45j+fjuu77ul6v97juS8j8rr4lHQ0NTYwiDc3/
/v//dwliY/73K0bD6yzyabtUuOf38XMJXQmSu/qBXQNjjiaCWfx/Jej3D5Gn
c/+oID/Y6qvRX4Ja6uxjgzEeZmW53EAqRWG24cqnMM6sa1I8VlyK5mssbZp3
qPB7uC3l0snP6HhdloAVxjeeVqp6J35GfNN7dekwznvONf+SqwxJvGDYjvtL
BTMl5vTcZ2VINHIvjyzGEvvjUluYypG8+/Wk5m0q3CI+Jm76lqMnexWeXcO4
NVCLF9FVoNy0xN5fW1TYek2ZSH9UgQazHrr7YWyldeNLAl0letmZZc2JsZL4
xklGYiXi8G1Ker1JhY4mPtXgJ5VoUsHiyBmMkwWT9RVaK5Fq51hz8Qa2/3/R
NeyHqtC1nifvcBij5EkOPtMqJNPtUtz0hwoejWMDpq+r0IXk1J/aGGcE7fT0
zFUh89jZU1/XqcC2ZtYfeb4a/VxY9zXAmNUzsj/2UTXa+ao3/vU3FUbdL84t
tlejWzWXcboY/839jKKP1qC4XMrLL2tU4J5ZOBlrV4OSpM4NEjBW7f8h+q+i
Bpm8XWX4vEqFlsvhVU0ctUj2ofo+GYyVmItL6a1qkebZzz9SflEh1fbRcv7n
WuRrn+/FibFV0c0bw4fq0Aa6OvhoBYsHeUb2mW0d0thbtbi4TAWB9aDC+vo6
9O11fhYV48EzQVfChetRyc2evZVLVAjUbin/412PggUSt0UxZh8qT/43XI8C
j2l5BCxSoe2E2q8c1IAoUguuUwtU+CeV0cD2ugF9dTWZIWDsPvDQ4tSeRvT+
nlRd4jwVeLYq5ZltG5Ht36F/f+ao4J2XMpTf1YjKemKeamFMV18meOZiEyoc
vXIlaZYKNQ302wEZTSi1espqeQZb//hgVD1XM/IorUi6iLGW3XndNb9m1Oh4
eitgmgoJGRkfedebEe1HJav2KSxfeCIC8be/oBWpT/2HMH51WbPGffgL0heS
UDf6SYVZdlJorVEL0jwwkBAxSYURKXMjmfYWVHWpu6ttggoX9+zLa9JsRZdX
vvfuwbjsfLDby8ZWxNh345XSOBWIwbfKM0htaKQ8leO/MSqY/A7tYvzShlwf
PjsZN0qFsTeD+FKddsScW9ZbN0IF6UDDgW897Wj671OmhR9U4GMwMDgj3YEC
Pu1ksmHsn0fyPOvagW6Ktr+XHqZCd3XeSc+yDmQ5a8WiNUSFyl65rv17OlHh
1eE3loNYflz5srus04mGOtccPQeoMCDhYnE6rhP9HuQ2C+qnQtDhQ32NU51o
LfyK8cs+KsxFS19ulvuKygq9NJK/Y/lx/ftBhcdf0e+pYdE3vVT4KmyL+Hu+
ottFPt1veqiwc9fn+j2JLjTzZS8ppZsKZ8o+HzS734Xu/iixjvuG1U9MBVtL
Zxe61+Im8ryLCrJHmKitEt8w/aU3vb5ifnkM0do8/Ib2Lcdy3u6kwjkmTWrm
wDekvFIlqNNBhQO4PV1R8t1I/ZiDo3Q7FaY03HguvOhG66n3Vve3UUHvWda/
qLVu5E1HfDbRQgXr8ivBn416UH5DuUThFypcYl7ffF/Ug27jb+X4NVMhODQh
30egF4lI4PZoNWH6OUlGZ/16UbrYCDdbIxW4Jqo+dsz3okw3/ebWeipsTrcP
WZp8R6a3TzP412H9cJB48G/Nd1Ta6pd1oZYKq8/FK+PP9qFu25m0yWoqkJQb
0oxS+lCk5a3vwVVUiGtYz5I63I8u+3kdl6qkwpFFie1zQf1ILUTSramcCi4X
0jbs6QYQ08POTLMyrL7Si9VX7g2guw06aQul2Pjf5ebKPwMo2nyW5FpChTB3
StqcyyAqYtJz2yiiQvquj5LX+iD6cDaW3bmQCmu28nKPPYbQtdOwMf0R609b
Ol4HdodQJstRFpMCKpQGSZBEA4ZRwitbyfJ8KqjlTzL3sv9AjroVMkffU8FS
ptz/XOIPVHaIls4tF4vn7dSxFO4RtHzMwa3xHRWqRG8dYL8xgshViXYc2Vg8
3RojprNGkDPHnRrDTCpE0MbOy2yMoPl327rPM6iwIPjv4xpxFKUZVa1UvaGC
43vuTxdejKLl0Lve86lU+E+0YIDx5ygSUd36ejCFCgxl6yoWF8aQwunwWolk
rL5r6YWvBI+hDr/kk4qJWD/yz1r5PTqGlk0bh3HxVNj/nVNNUWEcbfL0fcDF
YfujsxqXCR9HMPvNWyGGCuerHUsm58dRu+D04ePRVKCVMJ0x05hAvRG3KCwv
qHCVV/7zm/QJZLvR8GsynArVJyrf1TNNIkm51IFPoVR47zln1Xh7Et16n9v7
IATTd+N57cfWSVScVPhJMZgKjx/RtL089xM9IyeoLwRiev9mV9yL+4kijEyo
LwKo8NSsYM9txim0RTfx8exjKhhs3sPdcZhCeg90TtU9ooKIEiI++zGFDh3J
8qf4YPmSFMfZrzONpl4xP298QAXG79yzV6qnUXaQz0GFe9h5m5p2Tkh+Bt13
5G2Nd8f6GfPRyLM5M2hKaShs3QXLb/3C8VfHZ1F6YJUw3okK342dpW1TZpHM
4TyCrz0VYtKCy7OF5lD0Ma/ST/9R4dFEy947r+fQhaEZjSEbKszMLlZ+EJtH
3bTR79etsPV3ptsjsuZRMZnlA50lFYxDzhnzyC6gD6JZB2jNsXyZY8jWrsDY
4JP3ihkVdMUe3SBoLaKNKkJ912UqZEVMqDANL6ImI3x8OhXTrxRBSHNYQv0T
9hW2Rli9vo82OsywjHzg8k9hfSrc/tK00q27jGjNrjQ3aVMh6rT5F57EZWQW
Hy18g4z1zx/T+j8XlxGjzJ/UaXUs332+carBCtr3VnLPdQIVLMpsilHECrqf
mrhZD1S4Ox/NMDC1gvKzAmUELlJhwqms+5jKL6R3vsfMXAHz28n1+OGoX+jI
yBmZKDkqLBL0WeuXfqGH7dvGRTJUUDfwK5MnryI9PeqDxtNUuNPx5L5Txiry
y+bTrZfE4lFblveQaQ11ynR5vBejwpu1pV4b6zV042l1SqAQFSQFB57If1lD
JI1xF20BrB/Sxjsun/mNnGsmonZ5sPoN572SEPUbzcmcyn7FSQWjf8Yimru/
kZJw9yUxNuz8Kij9/Pf2OpJUyMfFsGD1v0/vbEXPOhYP7b0be6gQ+fXn61ji
H/T164KmKh0VmK+fUn356Q9qLAt967xjAkitUL9KcgOpZqxVhW1gbLQhdSxx
A/1yi5Z+uWoCdeJHVUoPb6KuWyWhAYsmMJs28SchdBO5e1nevzZjAo2rumNd
+7eQaeCd4GMTJtDBcin0ZtAWGvayozYMm4DtU9ckk/3biPXuhKtxnwm0boiU
Fj/fRnSr/A9aukyAQksIi+D6i+bE1Xcl2kygfdmhfzH+L9o+6x56p9EEDs0p
GnRL7KDT1vnVEdUm8EoBlep+2kEC6/PiyZ9NwOmYUpeN2j8kifi1Ij6ZQG3C
uunpvn9op12x9naeCSwl8bG+tttFTbv6vKKZ2Ppb7ga36WlAQyVwsCrFBFj1
aG5P6NJAE+fxaFy8CWzsNvE2JNKA6o833WlRJnCJm1Pu8DINvMFVCs89N4Hi
/Mv3e1Rp4Yaly16OQBP41/87a/8LWhhdFGTjfWQCA4sxzmUztMDV5VdNd88E
ZC2GPBcQHTxa7Ev/4oStX5xklBxNBz5uI+rOtiaw6fJf8NAyHTBrrEj+tTAB
Wq66F2/I9KDFwtZtftUErnVc76bJoAcmlX/t6UYmMCRlHrvMyABuEjrJzVom
wG3kLOBpyQA2+ffbm4kmMMI17JVczwA5kjsj6RdN4GGzX62NJCP0rV+6ckMO
84N+pLfvGSOwE9Qb10+ZQMGZYd9fq4zA+/JzlpWoCTgYlTgWXd4DEVYHQz7w
mUADf83JM3V7YCx+758+DhP4bHyI3VSaCYaOMt/t34flh57yVeV4JmhWFfIu
oDEBHsqYYB/LXmgkSr63+mMMYpZkOHd/L1yomH6+umAM1fdH7bUW94LQjnS6
yYQxbNxPP3/CfB/QWP7zjejH5se+Hv3Suw9qqmMK3nQYQ6nohSBZHWYQe1rS
GFpvDFnRPoduNTJDE2Omnt5nYzidGHrUHM8Cc3etxqbeG4PVRBH7iUoWeLHU
wmqYbgwL98rYKlT2Q6zzR/sXr4xh8CfjtlDFfmi5I5KQFWYM3hn11gaqB+Af
3vpclL8xrPmJZRjUHYD4Ukqb4T1jOBh6qUSYfBBKFxRYp+4aQ65ao27l14MQ
wnkzhmJhDHtphJpPXmEFp/UljsdUY7Djdj9jMcUK0SvHxUIpxnA5+T2PrCIb
eMbE3/8PjEFSO5gj7iHG302b+GWNoXinkeZnExsU+R+oiD9uDO9ELuccOsQO
z27Jci3zGsNXHLFA+Co7jLtQAg4dNIZUxfPu7BnsUPro3zcmWmNYopw6ObzK
DkrLlOqWVSPo7D7a6A8ckPSyitv8pxHcLcrl2BfCAc6Fca8bvhuB69PJF+aD
HBBevyO702wE6c+XXoeePAT28nxv6MqMwDp+TSf0HsYrll97c4xAl2HR1azl
EKzdL427n2QEvCnPC/4IcAKqDptZDjOCf5oqVlR7TtDHibyV9TUC42SunPs1
nKCRG9uq7mwEdu/+WV3n5gKGpou6JyyN4Dr++9ndO1xAMY+WHjQyAhqvfBvD
Ki4QdUxyvqpmBD0eRyUvcx8GK85piZzzRrD3UQThoN1h8L9Scr1N3AjGh2Z1
rOsOQ8sg8Xz5YSMQs1mNuSnADba1Fc0P9hjBQ9Gjp7dcuMHG1V/twLohFDUR
2sXaueHWPVyf7aQhEBODaEckeMA6j7Hk1TdD+OJ+jUbYlwcWI62Px9cYgspu
aM3EEA/Ux6ZZ2eUbgoRsyD9BhSOQZprfyJZsCIpHSwXbI4/Az1DjJL/nhjDx
YNZoavkIBNUDpfmBIURR//jf0OIFQhDP2bE7hjDK7WMql8kL58VDKlouGUL+
zxo5UyY+OJ5qZfNU3RAyxl5fbLDgg8kTQXl8coZQkFxl4lTNBzOee3geChuC
mkvHSSNBfngbeOhMKSu2Xum66E0vfvAQ5A1u/msAIe7mThGD/HD/v5zW3BkD
eEv5e2BQUQB+ugTH3ukxgP+6UcHZGAGIMg1N/ldtAJJ6F5aD/wgAq3lWzO1c
AzhtkMwzYnQUej53q76LM4AxqZMGQgVHwXz77/XmAAPITBmLInIcA6YzS3VV
Tgbw9Vxpjqr9MQh4j1OPvGYAHA5Kysxtx8A8TLEGRzaAGFmxoSYuQbiSkn6s
7bwBZCcchNsEQbigXK8hL2wAV6eEzIccBeH0S57z3gcMoC1tRkcwWRD4Ni6O
vNnQB6XUnr2n2gVB0rteM3dcH05uLvts/RWE3SF675g2fRifePH68QkhsB7o
Cb5VrA/olapug4kQ5LR4POVO1Yfj/Ba3iv2E4CUHKfJdiD48OQRlRu+F4Er+
oxZJD33gmfx6ImpICExEOS4/u6kPdp9q/Zz3CUOWM/G/Pi3s/a7XXs/KCoP8
txA51gv60FYeZPbrmjD4l1ycOyOMvc/sa8zjp8LgVHq+WXm/PpTZ3lBOKBCG
U3JvOeTX9SD/1aEL54eFQXyneq/giB64JLo/VWcSAYKs+dpGkx7c1R5SaTkj
Asy2dYI1H/SwvNK3LzcRgaMkxUHveD1YVMgj83iLQHxjs5t0gB40Mkezf0sT
gQWbGbUeez04IXGbZ/6LCDzV4U90NNWDWAnUZroiAjKR6b17CHogz/SthPew
KJzjkNeIPK0HfxSsH4orioLG+wAtfm49MPCKHXO/Kgra3mwoiUYPak/Jle/3
EQXrsix3oVld2Jhb5BxKFoVFDjBK7tIF+TcCzJPVosB42OaMUJku6OSYTh4b
F4Wbl8RvvH6jCwoHuDkD6cSARuo+XjxUF17/O3qSX0gMgtQkpXI8dMEyj2X6
m4oYuN/WdlO6qQsjVq/P5l4WA4OrAk7tFF1IRIJH093EIFLhidOd87qgUekw
WxQuBvWEXw1sgrpQlGHEOJotBqcDxj5X7tOFBk0bFv56MYiys5ff/KkDtmui
TbeGxaBAvdowqEQHJJfylcp/i0G4h6ixYogOvM6vCTu2XxyefGQo2muuA1xb
SqeeCIkDvk57cUNOB+y9OxN+y4lDRcXczQPMOtAr8zzPUkMcJMzUPEnD2kDt
UL3Sc1kcauO/PcnO1wadiZYO4n/ioN37ZlApQBueSFo75D8QB+e7fws3LmuD
pl9dN+8zcbBAw3qT0tqgXHis+UGcOHi3l3fT79EGAv9Znf4McYj1ELxpPKAF
sgVHYs98FAcXX9UDP/K0gHPlGOeDSnGwu9jWn+ivBcI5d02rm8Vh9FRMXewV
LVDqLbi42yUOCsRLJZ1nteCwTnrVuUFxoEjZvVTbpwVJeQ/5r4+Lg2t4psz2
Dwo0RVh88psRh1YbUc2VTxQ4sS9d4vWiOPxQYnl5IoQC7MxcF4t/iUOWjF9N
hiUF3qXwLzT/FgfWPcG3/rtIAUL27PXvf8TBLGZ4vycXBVK+uy2ObYhDn9DE
uY4FMggcDOCZxzilK0XToZ4MrV9fPPuNzT89UvreLJEMm1UV4rTr4uD+1qw0
xp0MPxZe/GRbFQegN8oS0SdDEO/cH/Elcdhnyli4c5IM7eUvsomz2PNR3oyS
e8jAWixx/+6EOGg8f5b7ZkQTCGkpdOlD4rB/vKHCrVQTnlby7S52iwMPbe7Z
+ChNeEkw09dsFYc05cZ1bkdN+CX8bKe0RhyKP5TPT2tpwnmGQkH1YnE4MRAw
xXZCE9bu3NlcfCcO/F5B2aF7NOHbIHn0UzLm327bqvW4BiR1xVJeR2L6skSs
Yys1gMmmqbHAXxwYZkzSxRI04OMdhu0VN3Eo4LqDY7mvAfXJVQlXrcUhYbSm
jGyqAffYtf22TcTBZM06bOqCBrSMX33eriYOYzlKkj+4NaAyJeHjkKw4XOyX
nTz7hwSPPCg7ksLi8B9nypHxHhIcpflyr+igOHxus2Fd/kQCJzLO8NmWGCzm
qTOYRpMgNAs+ZU+KAeU860khdxJI5t8Y5O0QgwTTtSziJRLorG8xDxaLgZdU
S2qDIglYmNtD1l6LwbuTBpLp/CSY399Qah0kBi9EnPAT/9RBQeXDnLKTGNxJ
CVz1GlWH39McD1xMxeBvZo60W606VG2Pdx5WFYPnkdvTLenqYB/lqS12XAwG
Dnyl9QlSB5n269S0/WLgQy9CDb2rDg4zKkZxK6LYefOxcsdAHZalW96y9IgC
Z5jt3sYL6qCa2li0VSwK50NC1hYF1CEvfHfUNl4UJp7vwzvSq0O5psHDW1h/
SuYpztSbUYOcpc6FOXNRuGaZORDcrgam/l3utERR6BO+7i3ySQ0u44X+yxIX
hYsmXApc8WrQelT84CKTKMza7abd8FMDx2yJ6NZpEVC78vzqXls1qJAJUdRu
EgGRz+9X9hqqwY1FcSHntyKgu3JgyVxZDc4F+N7GB4oA6SRhiEtMDWS8DY5X
WosAn9YJJHRQDabSWswX1UWgJ5Mpwu8PEbiv8fF8FReBjsh2fTRKhJKUgfN3
GUWA+NZ0TfcLEUxjYpObxoWhaTJhpugjEd7HXD89WSUM/xx/JrkmEWH4IT65
LlEYVsUYHwcGEWFBgPaT3QNhcP0QvLPsSgSqbzLXhKkweITv2mWbE4HzpNBl
yQvYeBCdUqk2EQ7HCnPguITBazW4kl+JCMmW6Z9kfgnB9XDuKx3HiXD3WkfB
dpsQLJ5rturmJEJOQap1SpYQcE+mK52kI0Jn0w8BrEEC33Dx6c4lAgS9qmON
sRCCfD6F8PohAnx23rFeACFwePuplLmFADnZjvhTAkKgkYTbflVCgFaqUgZ1
UxB0B8OS7r8lwHKU33OXbkEI/E94K+MlAS5p+Y08fi8I8Q1mRkJPCFAuZO8Q
/EwQZgsq/k24EYDRwYMp+DY2n31BddWKAJVsbcYBREE4azB0m0wlwJ7UeLqH
QoIgN75aOU8iwIc4NcU/W8fgh87RsB4FAhzlsdJZzT8Gk6bLIntPEqB9/yux
bZtjED5bXu3DT4Bp5Vv3D4kcg1fjxZ/QQQJ4822twMBRSFth0CDQYFzlTv8k
4ig8IrRXP/uFB37lMwcWyEfBi2TzH98kHo50D2g6MxyFgWvXwud78aC/sdEr
VCYAwyl+92i+4EHnyoG8TRcBKP/A5mRcjgfWw7S5u1IC8DX6Xc3CezxE49zC
5Kf54VLF06K6NDwYrp78nZrMD7LH7OKHYvDQsd/4EvkyP/xwqy2XDcHDl6b9
x6S4+IG2Ke928yM8kKLzAnXb+aB8g3c+3g0PCTQmFR8D+eDAx7LIHFs8KFoq
NF0n8IH4i3Mftm/gQUpWPNJwlxcEHtK/9DPBA3ZgLkeU8EKiZXYkSQsP8UKb
kUKuvFChkLethsfWb/HipTnLCy+uJAh6K+CBQ1KF9uziEbDTFaAun8GDg833
nOLMIyDWt/onRhwPGVH6d2OsjsBJX3aTewJ4+NEa5tIlegTiX0a1RnDioU3/
+8DtMR4oDxwoGGPBw35RfKpZEg+stbpZWdHjwWNLvfiDGQ/Y4kiqQts4+Pno
3KKNAA8QWFwSWVdxcD4rfffxIDcI/nUdkZnDgcrQkcg9r7jhezC/RcA4Dgro
9ZQXL3PDoFlIEOsgDqzkx51U+Lmh2cSguOkbDqbW8pM3Bg/DUyNDvY+tOIj8
fIfnaMJhUPD5UdRZj4NBmn+H864dhr8Xs4yPVuLgOIm3KVfoMJS2fA+PLcZB
zO0s9aMTXJD7eL2H+AEHnq06MX/fcIFvG23IsXc4iI7rzCfbcMGHUmvR4+k4
uFcT77ZfigtKrFj2XknGQe8XhRL0ixPc6S5mlMXhoNKkSPnnJ044/qrWhRyF
g3G9U+9p7nOCQO7QGEMYDv7m8JY8V+UEuzsXbs4E4eBEyexsBBMn3GvYvLPh
j4Nfw4aNB9oOgR611EnmEQ5aJ9sbdyIPwZu1p78iHuBAO+avocWVQyArNnvj
mAc2v5m1UVX0EDBYtip3OeMgLlfRPmqeA+Rk43Zz7HFQH8z+3PwjB+TunpDI
t8WBUd7ypTdeHHB4pEZu0BoHZe+ubd0gcYDqWb63pyxxIDPoGPKCgwOusxgw
pNzAAT/HSUnVIXaYebrRrGKGA+64rq8W2P1Udz/do11THPDeMgukcWYHe8XW
3AkTHNjblAMnsEPIHoHBBUMc3McsSNzPDgV+3KG8+jhg+juil9LHhvmBN7bR
wYH+0RSLo+lsYMgRUDJIwUHxz9FZNhc2SL4poumgiQPRstdZnng2UKEviDhO
wgHj2ITlZQ42aLhz8vguEQcCecPJljWsoBva8eIPHgfWPIoKtDdZwfaEsiMb
DgeND7THn9BjvGmkqwE4SLg5OL6dehA41vTqklVwkKPk43BJ/SD0//fO6shF
HCjNKn9Kmj0Am9Kn2nOVcFAxS9fREXIAhEO6Iy0UcYA/Kts5fe4AHL65oi+v
gIN8imjVVN9+WOBhTDt+AfPnZtSrFp/9wBrXcVxOHgeb7ueNoyT2Q5E62ePa
eRw8TGfrxXeywEh/0oU3cjgwLmPY7fJkAW1DqT37MHbsP59GFGOBhD4v3wBZ
zM/d+y+jO5hhJZJkIIQx96umxMb7zPAr9PaRnnM4YJaM8OyVZIaR8AnPNIwb
v18Yre7dB+dWhwSeY4xsLR4H+u8DF5eXb8MxNpG/zXHi/D4YPeZYn4sxrXnS
6ZSfe0H90KjAz/+NO1a7rkbvhaqb9qZy2HqPTqk8OaK5F1J+fT4ejzFnd/Cf
QztMcFzT8awAtt+wMV+j0TwmOH9PXeIjxjMnUqV8LJmgdGe70ALTGx9zi2WJ
lwkGIgzDTmJ+aNzztz/VuQecpHks92F+Kd7R+HH+yR6QGN0/uYNx+VJt937Y
Axaf12r2Yn5/7BRqz95gBL+upx8lsXjMKQ3hufIZwVPSx+66Mg5ScpgyCbaM
IJfjnpqNxS+z66GLwnFG+KOy9+BBhANJJM/za4wBJrNyzf2w+FMlTej+S2SA
f9V9pqxYfnCcDnqdcYUBsq9/z83B8keS+9StFF4G4PMf5TPH8kv5q3Px5T56
eOay31RSHQfvPT8wdbykh/Jv2uIMGjhQfeNe+o9KDxHdHhd/YfnqNlur8vMI
PYhZyl9dxfJZ7Z3stt8AHejdYCIwYflerXnCtC+eDka/Kb8/rYeDvtj12tHr
dFj9bFvcMsD6x+hu6itROuCvPyf43ggHr+Wmbu6doYUjn16nHqDiYPFm9h2R
HFpQzGwpuIfVn+/1DvF5J1rwo/t7aPsKlq8kV5obirTQQVDxD7qG1ReDr4UP
LS28CLzRccoci9ez0gpSEw30La0UDlvgoGF21LsojAYu88jTJ1vhYGG041Cb
KQ1spst4ONng4PfdqLkAURow7Xw5avQf1j+O8K40Du2i4cleBhLWX3ifTJnW
Ou2i/gWWbA0nHDy/zLzzj3kXCZJok01dcZAUxVvjkvIPdevK5Hhi/Yop82+c
2MV/KJy1MuEt1hz6/+71ZPm+g77Oe6hMeePAzknGQNR5B6XZdV4654vVG4OY
0H/sOyjj72DZM6w/mtg4jI7l/kWQZXhhPRAHI/QpLx7p/EV7D4ZG2z7Dwcl5
c7zG8jbyZPfLXA7F+q1ZxNq58G30eaASHkXiIMTJphDJbaPogrsnhF5i+aoc
lHC7bws9WdO90Ir174NXBapyvLbQ6Faxkn8iDnh4xhX3i22hXyci9lBScCC3
pnXKu2UTySwb3TmKnQdbv8JKGFw2kWET88WdTByY2xeyxh7dRDqm6jrTOTiw
+ZBlqty0gaQen3L9kY+DHSXd9mnnDVQWaOE/9gkHyX1P3rwS2kBLJ4WMVkpw
sPuCdNSo/Q/aGjlSxFKBAymveA9Wrz+Ih/7pY5kaHBgaldI0nf6DBljORJo3
4IBGiZHWe3gdcXSrlSZ8wQFJ53CrVOg6Ojby7OtkOw78zZo+d+PWUVnKxXx5
7LwkJ6DTDuu/kfAI87nI7zgY9fvp8y/zN7LeFJHaxs5X+9r7x+5d/40uUM88
sB3FwVvHw64Th3+j+A6NralJrH9aCv6Rb1tDvw8y+vw3iwOxNnNeJ/81NMd8
a+bvItZPeOivRqA1ZO8zzh6Fne813I9VozZX0Ss7i+4LGzgQD/mi41Gwiqxe
qbBN/sXW28vDpWi/iqRE5BJjabHvGTFm0Z5Tq2jhn+u1S3vwcJeQwEme/YWE
UuOlhLDvC/vMk35RGb+QSlzW7AorHu7wmXN9svqFMoVYHL9g3yPif9Ts04//
Qic6glPeHcFDcL8Mznp6Bb1Xu2X28igeQlsbL66/XUEPhqQfBYngQZ3+L6+O
7QpyvTy96C+BB86ztNH2Z1bQh/czfk9P4+FpoLYzdXUZiXxeEY06iwdP8gtP
hqJlJM/En/dWHuMDn10dHyyjoNhRpjplPBzM+K6YhF9G9o3cB6dV8WD5XTIh
iHkZ6dAtpXKo44HlnNCWReoSanm/kkOg4OGwE4ejmNwSSjxMz+qlh4cNM5KD
YcMi2idpllFujAcx2522BdNF9N0n0mzPFTzcvOZqu7C0gBbhGZcR9v0nkftL
Vsd/AZ1i8nufeQsPRk9eCbAeXUBlI0zcTNj3Ytd9dzHJwnmUgds6YeOA+Tdu
aBSjN4/i9oR87XLFw+ZSUcXlhTk0dEdtFX8fDxZPu3xsn84hQ/51x5KHePCb
u13eIDGHQuXK5eUD8PCKsT79duMsajE6IFESjIfq8lQX7duzqCM74QQ+HA/L
dKI2jiyzKIXNQ/xrNB6UPuR1dObMILrDi3RW8XgIdFvbsTaYQX6nYtJpU/Aw
6FajI7s5jczLzf4mZ+BhDx3zaemkadRscGdGPQcPdoIljJdI0+hj8VmT1Q+Y
PvFi/ayVKXTi1F2p1GI8NMq1vhB5NYVGfAWpphV40Kx5eqlcfQqdtQoq46rD
Ax0fTsZ97SfS8rpA6mnGeG6+SOv1TxSeuToa14EH3h6+F0p6PxGX6hfnWz1Y
PnFMOKrQ/kTSJNY5uUE8NB1uZTLIn0RsRbpnmMfwUHepnN3VYhKplF8/NT6F
BzaxBeNU7klEx6DbWrmAh3Lv5rT+LxMo8c9/O69X8dj9c+Ub18MJZMhDygjc
xHjsUI2+/ARiJ74tdt7Fg7PxnHHI4jjqPRAjYMFIAKVGUe+6N+OogOlypQkL
AcqsdM/+vjaOSCJ2ITrsBDi70W7HyzuOGhiDncncBHgXUad4tnsMOVpkXCML
EKA+gi5VIWwM2ZkvK+uIEKApab3itPYYWl1u2jSWJIDrdEIWy/4xVCPT5Wt+
hgAXH7gEdTSPoqGB0UYHOQLUDF8P8ng6iq6/piv0UyLA5eyUYXryKAqLd1eO
UyUA+6OWCtv9o+j3x8/qH9UJkEvzxv592whyZ3/Q8FWLAGK0xxXbw0ZQ6KNX
masGBIhcNbetMRpBBpsyI9ym2LiNp1kQ7whyXQ8wQdcJEJrIPUSq/IHEafhp
bG4R4O0LEj2P1g+Ux5PQFG1LgIWoG0zeA8No7fxySqMjAR4GDbe53xlGQZVi
3n/dCaApVUmh2RlC6Yy+5HPeBDgsdfchW+gQCiu/v2n7mADnUhM9U0WH0Jen
hR5vgwiQ+UPWoLBkEJU5MJVNh2F6/MTOEfQH0bLF3YIT2P11auuajtrcAGqq
EdS7m0AArfO5M0WPB1DhiKffp1QCdNUk6kYLDaCuAGagySLAn9OWPwbL+9GI
f6AL5T0BFjMrdvyu9qOs88OH4woJIMM9dixopw9VMvIdni8jgKIitX42oQ9Z
MXhZoloCdBosPEhU7UMzDvZ/Ipux+C+H/0id/I44yP7l8x0EiKAlha4//Y4m
+x68U+vF9CvTqIbKfEcP1VDha+y+HvEpKOe/vl50WnKwjWaCACa1XslPH/Wi
RwLPp67PEsCKi3dx7FQvKjAuXateJsDT/eecHb/3oGnZ+RnxPwRg0ec/Jve4
ByUMfCsJ3iGATULIpPi5HiTQpHN5jZ4IAaVhTfixbjRpZ1ZxlZkId0osvweE
dyP+LxIDjWxE6Lxse2IJ342W6HZey3ETIfYtx7jL+jc0vaPNkipAhMsVJdI8
md/QWbqivZyiRLhQmUb5avYNVeutP398gggXN4Y8kzi/IfPG+Rcb0kTwPS7E
7P2lCyV5vmb9T54I1343G9j4dqFII9yvsYtEWAusKDVT7kI+FbznTAlEeEAx
zqOuf0XKCvENXzWJUFJLyDR8/xV50pilUfSIsBQfeErnv6+oPf9QdYMJEZab
TGoJJ74iv5WoQwQzIlRX0+47O92Jzu4Ze15lQYTbMxNxh9I7EfcTttNwB3s/
jZHEz1udSJru2miFAxGUqwJuvjneifbHnkgBdyJ0BPrs15vpQNTCZetqLyJE
ifydG8vqQMLZ2pLEx5jepCvfqHc7UPtV2oHGIMxPyovk3HMdqGFxwlkrnAgM
9qcdG1faUaP12sLXl0QQSnI5NPWgHS1ZaVy8lEiEHT5z7o8s7ciqns90JI0I
hf91+5yKa0N1pCol62witFIPWqqfakNM5Hd9y/lECHrlM7db3opU7OxPehYT
Ibn7nZauQSvqVyuSYKgkQtiDfz1nZ1pQDItOU0g9pn9P3ESyTws6QuRj5G0l
Ah8ncTL6SAva63XsW1oXEaS/SF9iLfiCfq96SJ3tJ2J3u+FOOt0vqJxksb9i
hAjsW79WbBeaUazsuVuUKSKEhh76jxTcjKovGMv2LxAh/loZU+ipZpSnb3LX
eo0IwQaC0SptTehvbj/rny0iGHzZoNFxaEId5gkH/WnVQDfsttJnria0dtjT
gmuvGuBmuykPSxuRc4MZc9pBNdAsKSXHmDeiAWfjTVkuNViveGa2y9yI6AZ9
T9TxqYH65LPSnIIG5HlaONpIWA1G3qRnvL7WgALq/C78lFCDe2Ga93pYGtD7
icN73c6owUI34SWxuB5NW1/eZTqvBhur8U5zVvVIJWCeO0ZZDczuO4TWcNcj
af975BN4NQibbfJpaqxDT9w7Iko11MAv6t7khmcd+rLRNEvRVQOxit3/tKTq
0MXJK5rDxmrAn6PzvXqsFjnzR2bfvaoGlr8rlg1f1iIvxVAWWgs1uN8wELar
XYtijQNuhNuoQZcNpJbvwcarajNEHNSA0uR+NKSiBp2uzRgocFODJ/x9DDYe
NejGtYw1opcafC80va0tW4N8WbQWe/zUIHvZ7Y78cjWS9pCtsQpSg2viey8I
vatGhvpsdhthaqA6y7dv751q1LSdNvPkpRp0kPrEpiWrUbhJm/SRRDXYK0cd
K5upQi8DXFTepqlBzWHvxMeZVehfXuwBhWw14Hzwo1nJFuMKnZjGfDWI/x0+
PChVhYxPFQ+aFKtB/z6eG5a/KhGUH+j6WaEGOjfPTHZ+qkTbBlFuLvVqkM5d
vO/Y/UrUl/6ujr5VDTIFwj00cJVo/HBlUViXGnDPO8xp7atENNZkyrF+NXjl
H4rXf12BciKG72WPYP4Tz3fnnqtA+OAjeIUpNcjqaVLJqS9HJXvexdctqMFh
s0kN9cvlaC/BNEBvTQ3Krz3ucV4pQ7v9v7YHtzB/+Or7pQPLUPEj6h8rWnUw
IyebuwiXocCh+y6/mNRhQTX7uXLZZ3SPcMPx/kF1KLPveelz6TOiRhyeZeRS
B3d9iWalP6VI+vfn7yF86kBT/sjPOqoUObz3VeQWVoc9KWYXaeVL0cPNDJZE
CXXolXnmRdNXgn588iCJn1GHv3c3Jq/fL0FfLuktZMupwwklCzEBoRJ0NyNm
/ayyOtB9PkMn3VCMIkKarxfh1IFek9so0q4YdS7clriooQ6C1ev7iNzFSMuO
RbNKRx2U9YKPXawqQss6utUEY3UY/qCU7mZbhMSVp541XFEH/fnO2iWeIiTA
E/xW46Y63LLXyEmqL0R+vUwcX26rQ197SNZjl0LUqiNdS7ZXh5ffiIdjxQrR
PMv05y+u6lAt8PxSX88n9ELw6KbmA3W4c75tRSXwE9qiaXNp8sX0Strb1it/
QoyGu2fUn6qDVmi+1Z2Vj4i1uU60NlQd7orfCZdM/4g4V0EPotVBvas96+/V
j+ga16v80nh1wCsi3xGuj+gjw0G186nq8Lpx30ZHWwFa3/y+Ny9THeIISptN
TwqQwh3NDYn3WHyGLB434AuQ2UQJe3KhOhhWWmXW7X5AfCPP9HnKMZaAx5Wf
PyCPZJmikFp1yNjqUC3w/IBaDxwDhi/qkDecyxuv8AEJB/RNuXeqg/DgCtVt
Mx/xNCxmz/eqg9T9DQNUko/Ol6wHXxtWB7BDDiv38tG7yxGPOyfUwTfvhOhT
lXz0PMw+EjenDjLK3QuMdPnIcR+hMH9FHYrlRq7cqH+P/Lla54Q21OF9Eu5A
TNB7xPP025nQf+rwOPpIxlu998gv7tTDHQYSNO3xGH/O8x6Ffc4bus1CApp5
5UekkTyk9ICI72YnQQ73gEFHRh6auv09F/GQ4K6jnKyoYx6imbsm9PYoCbpr
bVlUlfMQndjAC3YxEhTRFrSKMOWh8e96LB4nSaAsRloPT8tFS4Rv3j9kSPCB
LIjMVHIR7Z57K4QLJBjdLkhN+Z6DRDdvmb1VIcF73wjbq8456JVAVe1+IgkO
xpX9esyeg8huJcJ3ySTIYDB+y533DnmvBLl26JFA9bQ2zwHdd0gQ51ouTSWB
TiPn0PWVbHShtWrjuRkJ6qyJmQcis9HPJ+UiixYkKOC8pH7wQjZKG625SL5D
AvuvJqFXh7LQeoI0Md2BBP2ng1zWfbPQrUabC3TuJLhcILPddTILLTz9wXXF
iwRct84prHzLRO+O0g8W+JGglbfXVMM7EzG80w3cH0SC+e/uCb0nMtG/85r8
N8NIwCygahTd+xZx33ePKIomgSHb0Jjv47fo6qjNwv4EEghly5e9lH2LhqmF
EtdTSbDVeM62cyIDOWls4fMzSWDMbRUoGZWBBl17LtK/JwGOpqfiFSkDSc2u
cRoUYs/b5n0R/5uOovsZGpPLSJD5H6tnTV46uhtVarRUQwLN9g8ZdrfSUZzt
t89KzSSgf1hHFBVIRxDF9te/gwS9ExE6I9/eoHpBeY7OHkz/H+NvCc/eINHv
nP+ODJFgwmhl5bL6G/RA5n75jXES7HB96D5E9wbtPU/Uz5jB8uGBwOfqsjSE
s9MqWlgiQXBA+rKFZxq63eq2JLNOgiPg27oun4aI8dnrzn8xPYs3S53XU5GM
TV/LJzoNiDxIlBn4mIqcl5bt/+zVAF2eswXirqlokH5u9DyrBpQdZO01kE9F
Cf61R124NCCj74bitc0U5E3xFs/n04C3FvzBxM8pSPGA8MaCkAZ4PbIKoPdJ
QTJ6ReESEhoQFG639oKQgq5c0/99Q0oD9H6ezNjcl4I8TjIei5XVgP4JOb+T
Ha+RF2H2YKeiBizOBLtKRL9G5JpjtXtUNWDvj9seC2avUaxC40UldQ2YCjoQ
4Xb8NZJKZr5np6UBOa9Cu2uWkxEic9xLMtAAu8sFZu0lyUi44+DFzksawMVX
YBL9OBlJ7Z6rpLmuAcl63L959JLRUFsx/ZlbGuB/zc9VTyAZiWoN7rliqwEK
dJHiKrNJaE/oQGOAowZ8uZtmOliYhG682Sblu2N6jnxwlPRPQr+e+PkPeGnA
q0MSfcJGSSiUpdqH/jGm/9gnunrRJJTYRi9/IkgDfudQBwVnE9En6fgMnTAN
mF15RdoNSkT3YfKbU7QGyEdfuit8JhGV5pwvjYrXgDm1zSePuxJQcuWSaVGK
Bnz4MzYi4pGAlHCOH76/1YB4/dPdG8cS0FEPkdo/uRpQCQY9uw3xCMdtG8z1
SQOWEmZuyTrEI1apIpaznzUg+JAxXzhfPIoVclPVqtaA93QBMZwNrxDbK77T
Vo0a0Pkq+2Wh0ytk8JCvzbsN84thdcRV6BWqHlsSif6GxdvvIlm7Iw5Jr3JK
vevXAJXBsUoFnzi0b3vffNWIBhx/ZqMkJxOHUih6V7t/agAokGuVx2NR8QX7
h1PzGsBPm+lMiYpFHPRLJhu/NKBnnNflumYsMuyljjBtasAvPvMd590YRFuu
xHt4VwOaXM4b+n+MQTFhEowijJqwGcfQHmobg+ZW85OkWDTB1vhDZ6hoDArE
O8xfYNeE+0XWbY+GXiLrsL9Tqtya0KWoS7wZ/RKlRC2HawhoQkbZjVop/Zfo
VubcvI6IJuyxl5waPfAS0ReF/DaU1ITWl6HGHs3RSETuQTb1jCacUklvXAmI
RhI8V9kvy2nC5Qw7GpJaNEpv6xG5oqQJlp9TW90ZoxG77Ivxy6qa0HEydP/D
uijk8oSoa6quCeyurWlX/aOQvVX0bRMtTcgp4g9hIUWhcxXKZwwMNIGOLF0f
wByFPjbMJGld0oQE4fum7a0vEN2WYbnaNU3Q3mG8+SPsBcpikg9QscT2p3We
/qPxC2T4VXNb9o4mwPTb21r8L5D1TS3eEw6aEHOHoSNtLBJNj++MC7hpwl7L
Gs/St5HoUqQAle2BJmSe4CgOcohEnbV3XWl9NaHQJmHikGIkEm0tVll5ogn/
2f53Q48+Ep1krMn7EaIJu7vv41VbI5BUmWFLS6QmzPOmsI9FRyDz84phRbGa
wHLUAEnfjEDBcbD7OkkTSqsD8iXPRKDSzfOHg99oQlp2OE3Ldjg6prDY7ZSt
Cf7xJxo5m8LRNpeCimm+JniRiO9po8NR/pF5bVSkCa7VK7ahluFoMWKISaRc
E4SenftYLhuOhiMmrRlrNbH78jDlKUM4ihodcvjZpAmJqQ67y9/C0IM/ycL1
7Zqw8nk9aTktDA1uH7yX2q0Jd6YGDwS4haHHJfT3Hg5g+qd7T+RrhKGnCdeF
r45qwolr5RN3+cMQTzaTg/yUJqg2WEuXL4Wia56Dt9gWNMGKKYw5riYUvThd
Sz/9SxOyHuW7MbwMRewOaerlG5ognTvru2Ebiu45WJ+N+KcJyVL9OBccNt67
XnOLgQyPb/m3u/OEIvpKpb8XmMmwfMrtJd3wczReIjKwj40MLt+Ga48EP0en
ql5d7+MigyEL6fE5pedoSCYqOJ2PDEbs0STKXAg63kJzzVmIDPIc1KDrr0KQ
dGZbLzpOhjHaJ7222iFoTml1fd9pMshcNav9jzYE0eFufv56lgzpX7jXr318
hr42ckrEXiCDQ0KVANg8Q14iuwrXVcggJblnk1nwGeKY4v0lSiDD2vKmXllP
MPo4eUN3WoMM4jkz/wxCgtG6ZLthpg4ZcgUkx76oBSPBX2a7NkZk0E0YmxGi
CUZvsw7qnrhMhryoKVaDkiD0bnFQbfo6GX4lPbx0xSUIeXg0jafeIkOcO6FX
USYInTrVLX7dlgxZ6SOpcwtPkQUDHRuvIxmqltan72Q9RTs8Bolf3chAsZ3/
VnT7KRp50fIt8AEZymwqUtslnqLRQqc85EuGlt+DCe+mA9G7Ru2za0/IMMz2
55Du20DUwGtpmh5ChsKkAbMCm0AUxVghcSmSDAn/yBO9pwKRz6hl/L5YzK9z
3RxFS08QO4NFUVEiGY73ZJjrf3iCzn+u9biVhvkf6mqU6vYE+WlHjnJkYfu5
qOaapfwEBa38WCrLI8PKW/1LlnRPkHzzx1SrT1i8Fybi2hsDEG5alIbtMxlC
TaUnpp4HoDzcRbrCKjLIMZ4ZzTIJQKYFrFlXGsjwYNBL84hgAPLbeLdF00qG
k4Zo5PSMP3qYfmIl5SsZal8t2Uzl+6Nb52JCiN/JcMdKqxT/wB9VTxzomhwi
g8452Uwg+SPb3vhyv3EyXBd+wDN4yB8Z/zHTE54hwxGDH4uHRh4j2x2roPJF
Mpwq6xD4mf0Y+dp22F5aI8N0iFW8rudjpBuS9/vXJhlgn/J/eqTH6D97IfGg
XTJQv2tG/jz8GN0cVf4nxEiB4J+9ggd/+qHG/wS8Cpkp8CddT6L+ox+6cXU4
jcxGAZtB2Yb9/n5ILy/OZZiLAut1y4Ijxn5In99x4S4fBdi+frmmIuGHNvZ5
H6ARwuZ/aCwQ2/JFtOEj3SHiFPgwG2QS2eKLMj0/qvGfosDlz6r+TxJ9Ebuc
wPUMGQpEh/k9pnHyRSn98sLn5CkwUo1P2lLzRcEnxJ99VqaAVHPmcRc+X6QY
sC+ZgKOA4sBeJ7vlR2h0ld7sizoFuEaKfkzUPUKsHBdqdbUo4PZ9X2dP3COk
eqyp65s+BQ7FHs/DOT5Cgb/6g02oFLizTD8vrvEIKW6FLX2/SgFvXth8KPgI
vVQ49Jd6kwK9qYf19Tceomg1v/xeawqYJhBdozoeokR1lkNGdhTwEN+cpbx9
iC6ttAl0OlFA2uCTovOjh8jPb/0r2QPT/5/ab+YrD1Hnl7dn67wocOPR61zW
8w9R0xH2ixf9KBBE+kH/kO0hKlYz+vUhkAKfjY+EXZ3zQWk5ifqSzylwJPvG
dkq9D1I7w2sWH4nFJyBzTv+1D2IRX+Jki6WA3bMC1ttePkjUTsPtYSIFDir+
PTJp6oMizAwfr6RSYDIxvapOHnu+UQldz6SAqL1z9T4uHyS3djKtNZcCUy8p
xdcmvdGTZL1ChY8UQFWzb/9L9kZ19P0uqSUUEPbfmlY080aMVb9GDlRSsPsO
lb2OzxudWm7acKmjQDinRf2+fi90kjukbLCZAibFox/2xHghdUm7M7gOCmzP
9z4rpnohy8cx2m+6KSB+wIFN8IgXurGG+PYNUKB+cWBXvv8BskwPe2EzQoE0
ldMSu3EPEOl8RVnzJAUWr6pedTJ7gNbjNyMk5yiQVJTgGS70APWrOPIELFPg
ZwT1punkfaQzYEoe/02B6/q/aJve3kfcUZOnVLYpYHsKTxq0u496lwll0TRa
8MTU9Ey47H0U05z1d4lRC+ZybxZOb91DRmZac2osWuCbEjw1VHUPeaheDXzF
pgX+dTOtdwPvIR9z1t5lLi1oSrzi/UrvHnrM9PIbnk8LxHY9uM1576GxlpOP
XghqgXSqfVH5uCdqTdn9MSmmBRGXlp/mvfNEdJ2kRdmTWmBix14u5+6JbOeU
3z2S1oKn4coBFLwn6u5nF2iX04JYzkPCqwc9UUzPzkVeJS3ofGDScXzAA123
kGezAC2wDe7pm073QEPGvyOyiVpQGqgbLOvigZ612DWtamLzt8yV9uE9kI/U
QJ6CrhaoZTqCJbsHEj7jqOllpAXR+6K21Ebc0YGmO1FVplpQOO3dlp3rjvou
0rygv64Fdx7ZiL/wdkd/OK3VCJZasG+QzvGfjjsK5B3M9LXRAnU3Q/EpQXek
ZvaiuuquFlQYfizT+uWGTM+2PvvnrAW9xPxC6Vo3pH+ibL+ipxbUBm+/DIly
Q/S8icjZWwssmvTmLG+7IS/Od+Lv/LQgT8bp4kdlN0RzR6h6IlALHnPuE7nH
5obms85z8D3H/Eh7IftpwhVVJx/n1o3Ugtvs5qyWxa5ISP9Mp2+MFsz02hr5
h7iixr9P4FMCxrbUdzwWriiW195yKkULNvlNq3kVXVHGFUHgfqsFBXKShCA2
V6SS1d1BzNECK/vFn9ZTLmhFtIXb6YMWLMWfu5lf7oI+CABXYhHmZ3iXy60o
FzQrYNfUVKYFbvqzP3ztXFDgaLjsajUWX/e6W/vUXdBJkzljvkYtSP3xrev3
MRckl1ggjWvVgte+cWvqm85ok/lUtdVXLRhMTIr999UZ9fM9Zwnu1YIDTDfi
eN45I9dHfAdyBzE/C6AjMsAZdQmwNnSMYuPR9w87mjujoK10hZWfWtD/nF8n
96IzotUXtWSb14JX2ZNm5CPOKDywWkNqRQuGIihSxN9OqEOmakpzXQtCjlu/
jet0QsWM19CtbS2gXp6o0MpxQr9n+nV9aLSBR+W3hWmQE+Kad+KPYdSGXDnN
55XWTqhb9fbrPGZtuGxLq+Ct5oTMSVtj9aza0GIXd+2FqBNK8L01PMCpDdJb
i/R09E7ILn4hcumINjhu8p+oHXVEtJbte+iOacN0nl9ff6UjEm0jyx4S1YaP
3EX8xCRHFLr8WkBEUhtEzexp6XwckTITV42MlDaoJT16yXbdEX26OyaKzmH7
q/32+y44Io+3ZDz5gjYEPdKXPibkiDSMwo4aX9SGwtixGwJ0juiZ7Nqnazht
eCZ1Jf32uAPKk/i431pdG26R7gvS1zmgh2e5BO9StKH2ycDS9BsHFOVgtOKs
pw1J2+OKvIEOKF+k0MfDGNPP2SAZdccBnU6913b/sjYsdzpNXdZ2QKZ3Jvq9
rmvDH/pnyTYyDmj9wLk33pbaYFh67UkVpwOKUH4r7W2jDd79fW3XNuwRc80T
zwd3taHii08mYdAezQYc8vN01oa7ptYGdyvt0XxQkJarhzYczpVk+JFqj/6P
guuOy/H9wohKSCpJacgIDUJ9k3SOlBLqHc872nvvPbV3Ig1N2qgoFRUSKiEt
oqkiKaVkRip+z+/P6/O8932f+1zXuc65/3ntJ/f3ugXrYrvzwHxynBt0dJ/c
6hChi8ZzHF7xLm4gki4saxGri+mPs241092Anj74i52oi+xfP//hITfgovRG
6iaT531syfkr7gZP6brd6um6uPYP36vFlW5w/WTEe8UcXaSOqI9697hC51zd
bel8ks/3vBFuha7Qs3u/jvAVXexjCO/56OYK3h0K+Vxluvh0JTNwUM0Vfo7+
ufuzQhdfTAtInFjnCvX+Xemjt3QxTmrs0d43LtBX9/O/jju6KP7rvOC5MheI
7b+RXdegi1bE6jaLQBdok1Ztym/SxX49o/zrJ13g2/Kx8rinuvjsex7VYYsL
SPd9NHFr18WqIzOXsmacgVP2XDfjpS5uoWqdVH3gDPJJm9ap9OrihuF0Kd0L
zvD66tM1Ym900f5uzpcOS2cw2fmh8+9bXRS9MRh1X8kZvnbc1B/5QJ7nkFYj
zOMM/F6uJQ1Turi1qc5gZMgJ1H5ZPciZ1cXNS69P81U5QYT262z/H7poYcnv
WhrtBBI2K4Exr4tqf0Xzrxs6gZiRUsnev7qIgWKtGxWc4OexigFuDj0cPlrV
PcbpBLIa1d1vufRQ7tZAqfCQI/w6H51au1YPJbK/wM1qRxiycRZL3KCHSfez
o0vjHcFI8LqLuZAeRuS3eHNaOELibHTsQVE9HPFJ4Wo65AjtBuqOnJJ6yCdD
PTSywRGsm6Q29W7Xw09FbmsMphxgX77T2Su79XD/roCw/U0OoO1j9dxLXg+3
v11RYJvjAJUduq+OHtBD36QCn9/eDsCJblfXKZO/d5pcM6bnANvt12n2qeph
ywam++49DjD41eFG/lE9fFN28s6TlQ5wKb79rf1xPTyhxD1/f8Qe9k37j+w7
qYcZ41naa+7Zg3HvrZI5PT3Mqx1oLL9oD1cEm+AeoYeXNxlHXfWwh9+ek/nB
+nqoW+d084euPZi1OXWhiR6GhC6zTZOxh4cLF54vt9TDnMtVHbHc9hA3finl
ka0eXr9Xu77jgx24+b7eFeqkhzTdHsKqyQ6kc88kHHHXw+PrTJ7r5NuBMDF4
b95bD7tDJQpDQ+xALPnA3VsBevihypJ3lYkdqBk8j3YJ0UPppfdHe1XtwLlq
Yqt0pB62/XjkNSdqB+rF7QnDsXoY6hny1nzBFu4ebWxOTdRD8ftzD4UHbWEu
i6f9RLIe1jyiESL3bGHhyaeipYt66BnINWidbQvu70tP3czWQw671vQ/gbZg
uyax2TyPxGIJnb1GtiBo3ruWv1gPxX45Pls8YgvZ3J07HpXoofn7ux12ErbQ
tuvOetdy8nz1qT2iy21hemqgVbRaD4M+xMkIvLeBgAB/1pNaPfTehpKUxzbw
feXAbfd6PZTlbjJ4cdUGcu4cHRd5pIdjWS/kL8bbgNaznx8bH+uh6hG5b5ec
bUDc5nCDfaseVm5NWZyg2IB9E8tmfaceWvffvup50AYMNya9q+7Ww97fSnoo
bAMDSbv3sfr08GB3HuX0ojWcdrSnzb8h9XbSbE3WW2uwHkjVznqnh3sbGt7u
eGwNMwJf+VXGyaV/Bg98KbGGlNNNlX1TesjDumb/+5w13K2n7PCZJb8PDn88
4mUNWheHnfl/kHr2/bf5ob41uPJWJdz4TfLFPGFLTocQx+YL0Voi+Tp+W9Vv
B/mdLrH9yzIKqu36wnVjjTWobnz0/TAHBbdFMpS3fLOCwNVJ8jGrKHh825Ta
4z4r2Puk/NULLgoaNjHPXX1gBX5jMC7KQ8H2gdGsxitWcGbO2tJ6LQVjXV0H
Np6zAuLCsVPlvBQc/ufenOdtBbNaC3lzfBQ8fGb2hYWxFXBerzBXE6CgM9v3
jKGmFSzTjTgXtZGCKrnix+LlrOBtfYZ02yYKLpMJzPu80QoUovnl+EUoKPf2
smDsX0uYVRTIZW2hIPzll2ROWIIP8/6ZHHEKCod2a7C7LMHJ7cCzt5IUcp7T
4Tx3xxIqeDLCtm+jIMfcycm5AkuA0nVXbXdQsOA5n1fyWUvY+7LmUKk0Bam/
9sub+VhCEkfNoendFHw1fS3P1MwSjO/LXZWTpaCg7SNGko4lOAZhuIs8BbUP
SvR/PWgJrHt8z8v3UbCI73ZthIQleH57GPZ5PwWZ5x+FaPJYwq10zytyihQs
3PD8odJPCygQP3nI6T8KTj/PXsN6awHHf9urlB6ioG3fkW/Fzy1AJOVbycRh
CuqzfnFtq7WAOQOu2O1qFCzOOf6uvcACVtxpfWWGFAxwGBa4cs4CigVMk3LU
KTirXKBUFmABXh3jd3s1KGgZX/DujY0FbNeJJPi1KOh6anO5Ct2C5E/f+NQJ
Mt+aNkrNYAEHfse9jjpJQc7ENUL+shbAPaR0v+E0BZ8JlE6yN1vA2YlwwV96
FMzf/1fXktMCpO2TBuVpFPyn/WYs/bs5cNwM47chKGhgLXdy7q05rODyv5PD
JPmZ/yQV3GEOpbczul6yKZiTIcm7t94ctizjYHMbkvlsHq7gLiXXSw/oHTGm
4KGGo9d5Mswh1hbr3E0pGO1of+1gtDkcW2BdKDYn86XqqxPtZQ7ywscG+ywp
2LM94dA/C3PI/LLt4hobCnpefCiWSzUH0eotjUfsKLj7vEyeNZpDdLyeqasD
eb/S1w60veYweGnYOc+JPP/IvV3W4uZwhG96psuFgtahT6MurTOHsWVZI8vc
KVjd0CO/sGgGGxJ4ju3zpGDQ+ZIXZ6bNYEWLqbCpNwUdRKa37HhjBuPN90wT
fSn4zVL+4ZfnZvDyIm6+50/qt3DU8e09M7h9nE/zYyAFM3MNXnwvM4OTg6fe
CwZTUEvkccGeHDPYyBL+gaFkfajKpESeNQOdulRfp3AKLudzYS4/Ywadv987
p0dS8OoKjfw8ZzPYw7ur91E0yZ+z0m4LEzPwnwyv/hRLwcCduUWaemZg6yvE
sTGBjH/LlVYdNAPJvJUtRxIpGPxLje6uYAYntFwXrc9TMPzRzl91Umbw/aTf
lcQLFBzLfOe6VdAM0mKPNt9KIevTuc63dJUZ/H05zRhMI9e7OKdc/WwKpxez
DZdnUHDhAuWYyktTmOhye70zi9T3QXm/tTWm4Cqc2HQyh4IWkHxdLMsU7qXx
73S7TMEsSpCRc7ApPOPctpSSR0GRaMNVCxbk9+1vtWsLKMjD4NnZomUKTwsd
Vw8UUTDOtVWtQ9YUlA5MqC1eoeBQLb7g5zcF+hmvSbESUn/obpbyywTspRVX
QxkFaUb33PSGTKD2hc5l0xsUNLn1OuZ4kwnYbuq9FlJB6tOrVdavxATizi3s
yq2koFnQ94n3502A62m/eEM1BUUL5tTjfEwgTy8l/s1tCj5aevTU1tgE3pSd
cPpTS0GlY7GrQjRMYLWJePOmuxSUlr4f3SFjAvtG9ycfrKfg784NgwwBE1hX
ca2H0kDWL809WXDBGFYr5V9wekhB40NLR3jeG8P+90eaYhopOLWZx03pOYnF
8hwLmsn4FLbUZ1Qbw0nNyfj6FgruWj9Wsy/HGHRrVbb2PKVg6InDc0uRxnDh
2W352VYKXlTdumGZizF8bgus5mqnYNKr2lwlljHUrC2vkOik4BdzPJyPxlDe
4bztvxcUPOEnHAx7jIGL/oZXt5uCMr01HBsEjYH9SsTD6jXJh/E1u41/jeBi
jM7pgF4KeqxM1Dn10Qh4c87mne+nIN+UoPbtl0ZgdniFU9EgBW8YLy2j3DcC
37i2irohCtYurBPacs0IIovWOrWNUDC9a+PuzSlGMFf0Pm/kHQWPRn18czyY
/P0lD91v7yn4IdXwdZG9EYxmDXitHKfgrYRjtfsZRoBFqoJCHykYo+u+6wsa
QePdO7LSUxRkOVZ0vpE1grv9Hg3/TVPQ3uMB8VvYCNLnYp9pfabgKjbLTH2V
EbxZJqbL+kLBkmHxnLtfDUFiVO+UzTcKXlh9o8ps2BCWB6s3e/2gYGR6lN7B
54awu2pjTfgcBe9GCUko1hmCGnNqa9JvCnZl3e6wKDaE0cPvuC79oeC1+Utr
7ycbQoW8qF3JIgWF6mdijoUawt4fdeq3/1JQN63wy09nQ+g7OZj+cBkVJwJz
fnUbGgL3bIHt8xVUdDK8oDt0whD+Je2rer2SivR2wWsblA1hYLjId4STinr9
SbVuOw3hfIhk3UduKr6u11D4I2gIkwLNnl95qNh1R731BochhCndLJ1fS0X2
tLNywjcDuBe4ynj5eipaS/vtT35nAI3uY/HcG6ho0jfi2thlABF5zgfXC1DR
8+vMNdGHBv//Pxv9jRupWDRQffFShQEkX1u2ILKJio72q79r5RqAscdJYcnN
VJwcjvcTOW8AXYzGyu2iVIyavjgqGGIAZveinuwSI+/XcGpGydUAZFfV6MtK
UBHWxzNCTQ1g7pyn3d6tVLynMtn3Rc8AJMuHvytso+JWsweKsWgAZZWbFg/s
oKJ7hIjMcQUDkB9VC1OUpmJ47QO/PVIG0BPmFaG0m4qRp3ePHBQwAPO2vhX/
yVCRwRMlYb3SAER/JfxTkqNiqnnVwt2f+tC/r9xfaS8VLWpQSWlCH+byTd0V
Faj4MN85uadPHyhOD8cPHCDvr7btVXarPmiUfelXUKSiVcDcg6h6fSj15Du5
9z9yvfMO0dRyfXjVDSqyh6iocjutrCVPH6K7L1/ddZiKwr0v/xNL0Sfn79Mp
249QUejK2pj0KH3oqnBckgAqfi7faK7opw9igZvHRY5S8fE183NzDvrAbvI5
vfEYFb9PcfQNGOuDiWvhgfWaVHw0cYNrlKIPLqYPMri1qLj2+o2JNRr6sMN5
Kmj5CSrWWk6rs//Th0BHjbfzOlT8NDo91rJHHxp3zjR+PUXFVQdbM1ni+pBv
tXLHpC4V9+9Rkufh1weBsRLOtxQqFvz2dR1epQ/mxku2PTQqanY4yLyaZ4NU
uPiJNoKKXD5B+z7NsOHQkmzpIyYVAxfKTm8bZUOHh3ZCDZvknx5LC+phAzU0
abrUgIqla/aun2tlg0f99o7LRlR89UuHSHpA7le7fV+yCZmfaf7vOrfYkDRf
wR9lRsUXXtr3d5SwYTvnuLevBRUV0pSiJC+zIYQ9rm9vRfIbd1PscAob/K27
GgxsqOifyGfgHcuGLdlNRSftqGh5RYm38wwbCs1G1qg6UNHFPYZX25MNfkLH
fsg4UbH659Tet3Zs2C/EayLqQkXpgOda6SZsSK4yPcHjRtaXqaCsM8GG0P9Y
Nb/dqdi+uK/aXIcNPFMCxeOeVLQJX3PLC9lgzn174ytvKnIOreG8osSGvmf6
3I98qSiZKxT2U5YN70y2nrnhT8XG6YQli21sWPN1j1dmIBV3Ox4nPm9mw/LC
tJnIM1QcOJBlks7Hhqik0EnXECrKPqfPGXOR+ergsTMIo6KaSO3Po39ZUONA
t9eIIOvdKfi/Yz9ZQDj5z8hFUdHZtf+i+TQLzLqzfwjFUNFN2Wk25z0LFjP6
g//FUvGIjq7YzwEWsCuoZyfiSZy3esn+JQtuLt8m1nmWiqvrMx0XnrHgpJeT
Qs058rwah+Mlj1jgPXbqWU4SFV1pbEfPOyyI2PV+LDyZinJCN+r0K1nQsV43
0i6ViiKWW9cZlbCgyuL61dMXSX2lDmgF5LMgYXSL3v4MKi5tcdC+lUnGf6Ih
QCiL9J/yts+rk1mQeLJiz59sUh8G9qKB8SywTeU1HbpExYsP+Cq4Ilhw8dmf
TQ9zqRihsBhfEcgCq7hkRkE+FcWm2pI8vFgg6PhjU2QhqddDCQUUZxaM/FUz
tS6m4tzd4oITNiz43p4kc/wq6Z/xXzyNTVngZsB9ZmcJFU+EFM0nsFngINFM
5yyj4hdbk02vqSx4nzRa8eE6qQ9t8UrlkyxoFw2/0FxORY1Lx8tqNFiweuej
3wU3SX/KyZ7SVWOBBW/Dh9AqKsqEqhPLlVmQJJvONrlFxabnD9vbFVhw8IUD
9XANyU/WguotGRb0aLK6NtVRcfqTUuytHSz42Bbw+vsdMr6fghc7JFjwIP+7
Wec90s+80k6vECHv/3vEo/Q+FZNXbryoJ0jm86/xmqgHZH58TrFqeFlwuT9h
j+kjKqrLUPyVVrOg8lpMl3ITFYNdz491crAgMsJ1acNjMr7B7rDwv0yoCzCv
nGoh670KVXTnmdCaHjjd+JSKfVq0X/t/MEFwaLA8q5WKulZDBftmmfBcM++3
exsVfa/zSmtNMeHf4/Fn2h1UHFvj4OLzgQkZOu1SEl1U/CnZatnwlgmsO+4c
P19QcVeZ6TfxN0zo/vLVsbWbitELN1dl9DIh8KmjUe5rMh7bzLjd3UxI5lt6
5dlL9oN72g7dHUzYm9z0Wquf5KNGPTWtlQmq64dMRAepmHvG5IdrCxN81G3d
Pr+hopJwi69FIxMcRkJ4Hg1TseTzzzXODUzwTdaQS3lL+rFW/eXzd5nwbFl3
n9UoFVc8VRZvrWGC0VPtdUpjVOT/Pei3pZoJf0KaWjnHqXjlsc2l6AomKNea
beidIP1yzVQA93Um+M0deXdlkorpoi3LCq4xYbzBT8XnE6kHzVJxejET/OPl
xTRnqJhnndosWsCEr8+D4gRmqRjg2TW6cJkJPZ9DQ959IfW5/rf992xyPxb7
X/k3Kl4W+qazIpMJny0kVwf9IPN18JvProtk/m3ncrTnqOjt5zdincKEs1W/
7gr+JvmdpfjcTWJC/dmjlm/nyfOUU+R2nmNCp+LXtLIFKoZuK/h1LYEJlePb
6D5LpP5PyDxRj2PChhdzWfiPinsrdp7/Hs0EM4kYZ57lNBQ37VG/F0mu//G1
tXsFDbvXt7zODGcCxZmozllJw6Dm1sPnQ0l+Lj3fac1JQ36PFfbZwUxYleK1
Q46bhkXF3dSGICb00p0qfqymoYbszNSvAPL+w53N99bQ8EK95m5tfzK/MvXW
4etoOJgvuqLClwkMGd1k7fU0fGP3w0HWhwmSLQU6vBtoyHkuR/+hFxMODPec
6+anoYmcdLODJxO26nKZZgjS8EP1TJ6MBxMUJyn3jIRomJh8fnyFOxO8ArsK
JYVpWPnta8IXVyZkPSsQHttMw41OEPvDhQmiF8Y2XxWloVX9xEteEm+Nrbpq
L0ZDudBcS3BmQqLx7kYZCRoazJjuj3Ziws86a/sZSRruOG/z33tHJhSrRF4q
l6LhGQ5FRyaJLwXmm7hup+G7O0ktIw5MOL9u4PrenTS8Xh2uHkLi9wE6sbPS
NGzXZPUdJHHV8fVfy3fT8MvgpbBlJH4yrTHhLENDnvu7lEftmZD7jstRVo6G
1Bdr5/pJbJfsFTQlT8M0+/zbEyReZn1V9No+Gi5xhbqvIdf/rK3Xtt5Pxrcn
crsmiaNGuzikDtLwouDzZ6kkzj647PSwIg1zc6uN/pD4xZzN9qz/aBixarjP
m4zfzWFrPOMQDZdVyahwkfd1enYymO8wDWUFHgSVk9jm+Irlz1VJfh0XchzJ
/Fxfa84fpUbDtVci09XI/ClhZJUakvffTT6dyHxfW4p59+soeX6l3vqdbkyg
GsTm3jxGxrtVNEaF5GeXVf60nSYN5y2Od1iR/HVunX0qqUXq61DNaBHJb1Jy
4sE+bRo+kTrf+Ifk37g8Y+95HRrO7lN0siH18cJa9q7mKRqWfDw5PEHqR67A
6tXCaRrSJGs2hZD60tc0Dq7Uo+Ght2mbZAOZMLZ7f50NlYZ7NE4NfSb1uWLb
vzBROg33mvjbPSH1e3ZxZLCToGGqyGLdbVLfywK/PI5g0lByx7eOO6T+Qw1P
4X9sGkZ31pZ2k/Xxkr7+5JQ+DfnmJ05xxDDBlJ8xnmNII9/DhjXaZH0pqB3i
1zOmoXCYzMdCsv7mfHo7lpnS8Ff69feCZH0uESe3VJnRMNDHszSbrF8l+5t/
LCxo+DOIpqZM1rfCESkHASsahksa5E+lMUGcXu/QZE2eN9j3uiqDCW07shY9
bGmYvMVwOIn0j9JdvRJS9jS0PFJ2P5L0l8dPzr3qcqBhl/sLn3P5THhq+0Yk
xImGnQ0C68qLyPqzHvwm60LDkdmfEe+vMgGFrxoNuJL7nzs0Il/GBJF2A3aM
Ow339w1JJZWTen++YfyAJ6mHegk6VxXp7/SJVW+9aOjzwt8r9TYTjl+aq03w
oWE9UZTw3x2y3voNFpX8aFiwPe3Sl3ombN6/t/udPw1vPAipePCQCaNPz6me
DaSh7rHXLUXNTCirS1VWOkPD9U4ak7lPmdAoaPRkJJiGYxfvbKlsY8K6yX8f
Y0NpmNFkYtvXxQQulexLCuE0NM3I7tz4mvz9yhMf+iNIfmw2Gtn3k36stv1h
WBQNcV+FQPcQE8p7tOR3x5D1UxG3RBtlwqeqjr1dsTR0NeHYOjlO8l3d3ewT
T8OmkLqotE9M+FDuPrPlLA1f7444wP7CBCnfppLGRPI+1MD9Cj/J/vXq/bzt
eRoa9c7FS/5hQmHczNDaCzRcnRqnufMfqWe9BUZlMg3V7FY5qq9kwbYBaQtG
KlnvJwNWepP9eKE7ccV8Gg3tTZVEG8h+rf5O67+cdFK/S4/rxMh+7nrZbRlk
kv7Y/n08ZTMLYvOkTN5l0XBx4GmFJDkPiHv7USJyaPiq+KxY83YWUArO9m6/
TEOpI49VgvewoOWK//fHuWT8xH/8evtYcHtev8gmn4YNJuPlSkos6OfRnuIs
pCGjSHCLoioL/NVNHl8pouEl82PWOurkPLW8VvH4FRrufLf/oo82C77mOR3+
cJXcP3P07h1dFvz1yOyJKKFh9okLIwIMFnx+xOKSKqNho+h9vihDFpR2PWp/
cJ2Gho3bDNdZsCB/4Otu43KyH2Q3Pr9ux4LHAiu2/KmgocDLHldLVxbEX1tb
dLGShgMRQ4SCDzn/3Jdp3F9N+sX7lFihMyzQd/f36bhFQxmLX8ICkeS81Lf+
kX0NDT1eaApKJ7BgYMXqgpV1JJ9JS7E0cn40ngvenHuHhperhqLSyPmytypB
+tA9GrbsGd/8JY8FR/adaHtZT8OYORZhcY0Fy0xfcDk1kP538rbGdAULeHep
Dax8SMOcxkd/EmtZ0OlUcuzSIzL/CeHRWg9YsINLTkOxiYZ/M9V+Cz9hkX45
OtjWTMPpV8FmKzpZ4Bs8xmPVQsOnp3i7OHpZcGHy5Is/T2h4x+kPS2yEBUEt
+/deeEbD/L0pq/UmWODyrGq79HOyPhmOcxmzLODP/VBZ30bD4Wz2voVfLIiZ
HuuhdtDw5jfPZ97L2GCq15oy3knquW7zK+7VbMgxrvgY8IKG6d8nLW5tYENl
8Y3XvN00/Hz2aayfCBvCy4cNCl7RMDNxiM0g3xumvwz9FHtIfo3SxnXI9wj3
bzX5p71kvhbyNPUV2XBVMj/IoJ+M7+RcXKgaG7r7sy2nB2hYeqLryUMtNiRG
ar8/84b0J3qFgAiVDRDwcIF3mIbvHfTDzxqw4d5asRu5IzQ8FjCwS9iKfA9G
+/7a+46GvVmRW+47s4G9e3LgwSgNmw2/eAT6skFUIYGlN0bDUJ6lo/QwNkx2
+TgPf6Ch3WJXrkYCGxIOPt7iPEH29/7+Ar00NsiEnrde+EjD6o9t5l65bKB3
fdaKm6JhnNHV71Xk+/DTocUmoWkaihSUu64h34+HWrv6C2do6H3TbeZMAxuG
o6Pi9s2S84h+cyTPM/J95nygu/4LDV1ynp2u7GbDGe/vNdrfaOj5e9LMY5gN
gWeHD776TsM1jX09pyfJ32euO236k+yffilPj/1gw+egzH+TczSUFrPQI/6x
wXld9imv3zS8ktAbGcKjDyxRmYN/50n+u1+EP96oD/9cLGpiFmi4ITXAcudW
feB+pt/Nt0Tej6l1tEBWH6xGdydk/qVh7cy80iFlfaA5fRrauoyOF7rzTD8d
0wdjvtrnJcvpeD0uvadOTx/03YoJBQ46JvyJrs031AfLnZ1+dSvpaPjGWvyK
rT68bT6lDJx0XBL0l27x1IeAHqWUx1x0NJYgZpeH6oPEcHHcydV03OXRn6x/
Vh+WsapEX/DQsXtCZW97hj6cu+V1grmWjgvSf94ZFeuDv8UqgcF1dJTmn3zK
XaUP5c1Bfqbr6Ti8e8+KFw36wP7vu/97PjpuW6lw/fZzfRjkDdtky09H3ZrG
DzV9+vAyXY06JUDH08fn2l990IcNmzSknTfS8dgWxcj13/Uh/1lJ5qwQHVO9
D++yXWYA9WMx19yF6ajfLzwwuM4AOtPm6N830xHO7bvrLGoAPit4c7xEyXg3
qExu2W0AQdrjoT+30FHtwtHYSSUD6DmTvsJHnI6+ltfqujUMoPjmoa1zEnQc
i9yRM0gzgH0TY2+8t9LRW7CFWG5uAB8kKhV/StFR6eXMSk1XA2BRa2S8ttPR
NJfVeeWMARx2WPvg2w46vvu3sXfnWQOwpj6fdZOmo8elFHicZQDPPvA0fN5F
R/G2FNnwEgPw/ju622kPyQffgUbjOgNIcXA8MClDx2tXJraznxiA1dd7A9Zy
dKxeG+7v3mMAQJuWGJWnI+9ZuQ8lHwzgnIYgh8k+Onq1uCUu/2kAHb4nI/sV
6Jh/TD7Db6UhJKSUFBIH6Fi/rFhmvaAhGP133LzzIB2Nlru7PN5mCON/lO+f
UKLj7tGEmOwDhvDKObO26T86bnQ+ffnCMUPo2xRCOXKIjof3Og1cpRvCVb/l
sTUqdDTh+2s5bGkIf7iUTfaq0pF/2s9S0csQohVVuq8eoWOcbPXyG5GG8M9O
YkIC6MhnO2armWYI/Cv+ZaYjHVX/FD/4W2wIVuwvn3jV6dhy4/v+/hpDSLrH
MxR1jI4ShOz0qyeGIOVp7byoQcf7zvxC3/oMIb1h0yWP43SU6mgb3DdlCAav
lZ0+atGxWH3C7sKCITwcHxkwPkHHPyr0SYF1RsAlsn3ypQ4dIz3t4urEjYB2
bku61ik6OuV/8A7ZZwRXDd6O3TtNx1jJr4N26kYwnRj9cq8eHTcUbp70Ioxg
TH6nWSGFjnveM58X2hiBnGpPohCNjupMnsqffkagev2GYRydjnqj/546JBiB
oXPTswWCjpOpLuocl42g2Fq+z5lJx6NG86ce3DSCVZ6rYkZYdORsrBDObTIC
BUfTHoo+HeWu8fYU9BjBNVF6yyMDOpZyLa9pnTSCmyd+Mfcb0XFz5dtJoSUj
0KuyiC0wJvW+3rcwhs8YTvNcN+A3peOO6SVBse3GIP93sj3MjI5XlSTde/8j
8f4Do1/M6cjT9meq5qQxgPrldFNLOgqpi9XcMzUGrsajn9ut6NhVHc857mkM
g6oHxw/bkHpIusunFGsM9YpnQ0ps6fjQIXP19RxjoEub3RWyp2NtR9xO7Upj
mI1ouRjhQMciAetLPC3GEHb7teAXRzrmHgwq+j5gDOliRQeNnOnoXpLhwfHF
GIw2as89caHjl6NLaiqrTCBpplf/gBsdQzlsj2aImEDsZ3vTy+50fMrNWyW2
zwR2sQW5VnvSMcvyyrNWTRN4Zz5D8fQi419u/ijX0ASuq6w5MuRNR+6k6Zc5
7ibAvTry+XFfOiba+yg3xpjA9ynnxQo/Ov4NLJPlu2wCUz+HO4UDyHwp35mK
vmUCo0ozmmGBdHwSqlu+87kJaFaVm0wG0TEiJ6d69p0JfLE8JEINpuPaPez/
Rn+bgAwU+tWF0LFJ6K7P3/WmUCK/IkAijI530kMrNKRNIVzQSTw6nORrxxeJ
22qmIN86Zz0dQUcOv1ecFCb5XbKOQosi/TA+rHCjiymUjTwero2m49acV4qc
0aYg80SRTyyWrN8Din+3XjaFV4liH8LiSH/Zc/GIfY0pNL1LNh6Pp+OHWz6K
bzpMwciuzF/nLB0V3d5LB06YgmZD0KHyRJKPunsy25aZgaXvlksbztMxs6yc
I3etGbwSzyvySqLj573XjihsNoMpJTFK7wUy/gcdC/07zGDXoZLcQylkfR5J
NsvcbwZHLuqnZKfSUSfs+jlXMIOl28dkltLIfH/aWmJ0yoycF4JsTdJJP/p6
tNtM3wx8b4poP8ig40z11X1BNmbgJr+/XSKLjpuSVT6Ue5pB7O2+uZBs0j/v
y2+cDzWDtWHbHo/k0PFj16oPBufMgNokrQyX6fjV4bz/q2wzuFn8R+9yLh2H
mid/WZeYQah25dqlPJJ/vfCo9bVmINBk5mJYQEe/00LaL5rN4MY2ce87hXQ0
8662LntpBmGufyU3FdNRObFu5eW3ZlBWIOThdYWO8et6TpZ8NgPZm4F2L67S
MbuJ16J90QxGw9RXypeQ+vGuc+FZYw6Rv0M040tJ/4oNyjTbbA45n7Rlx8vI
+ipm83RJm0PY7qq6ozfoGGKbO8lWMgeab9dUTjkdR//9Nl3QMIfPSXWNvyrI
/jVuebGWbg7fdoUgrZLMf6RiTaKFOVR8VLa6XkXW80eRyTPu5rDT7Y8c5y3S
/9w268eGmgMHs++S6W3S38LO77tx3hxSpSeq62ro6KqqmDV92Rxa7A67baij
o+w+sUfHy81BNHXypf0dst4Eb3fdu28O10Q43zy6S8dD4S0/TrabA49VccLm
enL/Cl/9X2/Mwapj8J3bfbL/7Dkl0zBtDszy+8NPGsj7Z+9Iz1s0hzld03Dx
h3Q8GaHRenmtBTz/+qrN6xEdo5e0v9VtsYDHHfsbWhvp+CjqwJFZWQv4TzCR
KdlM6vm+df/RIxbQOf4rzfsxeb/9hT9vnraAJPOYoNYWki8Z/keqJuR+aXo8
Ek9Jv3BXdfzgYgHCCVbg+YyOeeJ828tCLEAPBkSftJL9xOmt6LkkCwi90pwr
0kb6U4xNxLl8C/hU+t9z53YyHtPGhOtVFrAgq3X5YQcdWWGBNh+bLOAIB9dm
gS7yvKkwTfXXFsD+E3/Y+gXp/2PyhnfHLYD79fiq2pd0HB/RHKD8tgD+U/J+
3K/oaEH7+XMVjyUc5fVO1n9Nx1dpve/6RS3B4GEHUdpDR8/W7y/a5Cxh05Lu
gz+9dLx8t+HPMFiCOGP1S51+Ok4/FL3AR7OEed0NiVkDpB5vGreaW1nCOtuA
L5ODdOxo0Hrz0scSUtezF5WHyP3ceZcs4yzhws37N2OG6fg4gW25MccS2q42
rOsZoWPMMjw+UW4JT7RdBLa/o6PIB9pQ/yNLuP1m5JH7KIltU81mXlmCR8HO
zQ/ek/NT8xluqY+WENjB2Lz2AzmPaPxb57dgCWPxoY3scbIfKIeVzvJaAfXX
HcHiCXL++za2KU7KCqZ2beT7+pGcx15GJWkoWQFjT/Et1SnS/4+o6EnpWEHp
QtCK2E+kP5YT56VMrMAxuWL+5TQdJ2qLzmp6WMGZfr0ssc/kPMrvF5EQbQUi
lW5jtrN0PFCaffNHlhW0ft7eV/mFjs9uGFHDKqzAwDjEe+ErHZ0L4goVmq2g
qz65XuM7He/6eX5Y1W8FVo3uNxJ/kPNb0WfG3xlSG8J7tXt+0pHrEHFQlMMa
/EyGzor/oqMkR8RDI2Fr+LfrfKDNbzraXH+r0iRnDTnLWYLl83SkvzEY0z1m
DaM2Wqyff0j/MrH7+49tDcw2Dw3VRXI+0OZ53uNiDbZZnwbDl8j5a3f72e5I
azCXbxZ79peOaw62Rs9lWYPVAC/P+mUElrpeW4RKa2B/GMojlhPoOXNp/80n
1vA+/tho5goC7y+5OWsNW4PRArVjmIPAq/b+31b9tIZmQ1HrbasI9KrI55pe
YwO3H1deseUk8O1Ru+/zUjZgqCWdUsZFoH/r28W9KjZg8z5xzyw3gatcbzue
o9rA8gu/nPbzELi4eVfsRnsbaDrsY+C9hsAtLQLZj0Nt4EqT6PfatQRubZ+Z
uZxhA/OL80p/1hFYfOhJa/5NGyBuSu1UXU+g0hbdoI6nNpCYdfXhGT4Cr73v
OL3jnQ2UOWVxPthAYGGdYsKVeRsYeL729z9+AsPfrA+j8duCCZUvDQUJjFyT
GLRbxhai4muGQjcSyB4NfS6jYQuXfvO9fChE4Botq3p9Y1v4wKfgsUyYQNvX
zMvVPrYQqrqrATYT2KQr+ehQki3Y93HVBIsQSKzb7z1dYguWiu/074sSuDLw
2pq2Jlv4kv64ZGELga8STvX0DdmCmnJL8SFxMl+H06QFftuCuPqP074SZD74
SmiB/Hbw45VZwS1JAv/lmpZtkLODaxxihV+3Evh447HoHi07yHp1iCK/jcCp
pgvKrRZ2kHz0aYnDdgL1KkF45owdVP3XX3FlB4Gu8r8DIdMO7NLPWIzuJDDR
WeLeo1t2YHqw5ZHYLgKfib+S8+qyA/fXTe3s3QRK8n2VZU3bwcWDMdEpewi0
e8HL78htD6//Sk63yxCobRT1383t9qD8Kv8vlxyBmg+df+88ag93tEQajsoT
OPyy8GansT0cGMnaE7iXwPb3T+pLA+yBLnBQ49Y+Ul/eGFCXbg9xenM8MwoE
Bs4f1pq/ZQ9zX78G7zhA4IMLVeHOL+3B+OR/ecYHCfR5bXt24xd7EMjtcUlT
JLAha7r56zoHmJZ6O9WmRGBEc17iClkHkPtnKbhSmcB+wdva2joOEKjr8Unl
EIGtHHL6TXYO8FRM1M1dhcAbWW+lvGIcQMPJpeDqYQJ5iGAewysOcEImKHxI
ldTfskRvv8cOcFqN4BNQI/DPDefWtjEH6AjgPKUNZPyZxm7slY4A1woUzyCB
ZWJ+naLbHeFPiHJ75VECo67XUTZpOMLuG7384+oEjrUuGp+0coTatvOcIhoE
vtzAaVEX6QhHnN2undYkMOtg0FOTYkeY4Y37HXqc1MOa2SW1FkcI3zY5V61F
6qu4z1V/whFkePMKx7XJ+Axzz5ZzO4Hftvt/hXXIfE+mN6ntcQKtEj3ukycJ
LE/liuI55QQVPTYPg04ReEdrpzq/ixPMdm+QLj9N4JtGSWdmkhOw7pqqjugS
uP2ZiH9vlRMoppou46MQWM9QGEh77QQPjSQ9kUrquSdoVfJvJ1i5rDLVjUbg
OkcB9zZRZ2g3kLTOoxO4ILMmVROc4YLKmbFOgsBTXkHjSxbOYGTcw/+PQaDU
gch3P6Od4a67yhc5FoFy6sf/yZU5Q4FQXZARm8DNjbN3r3Q6g8mgcV28Pslf
0J0ksx/O4AsqhXUGBL4/PbVkuNkFLlUZHhk3JNA5qT80U80FUlK7ogWMCaxJ
+Zqx2coFhBSvhqAJgW4bq1rexLnAk+4ZaWdTsp4bqxLeV7gAf15VSKYZgRvu
FzvI97iAyB2OmMfmBGrJGEzcXyT3l5s98tWCQNVnDdHJ21zh3UJ40RYrAh9F
jHVc13GFjA3td7WsCawWXq61zsMVnp4cDPWwIXBtg7vvrUxXuO1zby7HlsD0
zvuTBY9coeV04JYndgSaRmTu6p90BafAXd++2BPoQfsxIrPaDVZndvmKOBKY
VmZ2+byYG/TKh9045kTy41IrJLzfDTqqtVKcnAk8oXQ36fFxN4hLVNid5kLg
lX9PiAxDN5DlO+V635XAnOzhsiQ3N9AJLrL+4Eago2TOSHmUG7Rya69d50Hg
MTNU+Z7lBm0dxywPehJIsSznNLnpBmeHihwMvQgM/uCcNPuYXL/PTyrcm/Sb
3uvbrg26wZ6brfHXfAjMHcd1sV/dYPPBksIOXwK/LCvJOs/lDrdCJZ1/+BHI
muAVeSDmDju1j0xsDiD9vV57QOigO/DuWcsPgQROpA/sSddxB/PqzBnLIAIz
tv02RHN3OG3yzT/2DIEmB6Mb+P3cQSRZqvZ6MIFHnLcU8Z53h3WFSsVdIQTu
HeM0PXjFHU68VNH4EUpg9HMt9cj77nDz9OHUTeEExklk5v995Q7NezXSVCJI
vbJdXhROu0NciLmWcSTpv5JzO71WeoDlvtzSkCjSr9Zt+e26xQN+bV39ID+a
wKMW8dnpBz1gjWRZZFMMgcu7yuw+nfIA29GkhbFYcj+1G7WO1h5wc23LNs54
Ag9lhLwTDvYAHXnm0s4Esr5z+uH7RQ9QbDwVq3WW7A+3D8ktVHjAjPztZttE
0l86J1YqPPOA4y1ZVTHnCDRX+SWVNuoB2o+5aVfPk/VwXntMetED+AiewpYk
AgXSEq5MbvSEkqjS4g8XyP6mcPTpwF5PmGb90F+ZQvo/+/61hROewK7+9kAq
lbw/9+5rp6w84avDzV5MI/DM0UjpjmBP2KyqnG9ykex3PNdiQzM9waUjdUtQ
OplfX215q1uekFfddSIzg8A9t+YC/Ts9gWo7t6smk8C5Tdt6Hk55wqQu392X
WeR3FYkCFU4v8Lqza+lzNlkf6yWPT2z1Av+RE994LhG4ngd3PzniBd2jZzJ3
Xibwm3pY9YC+F8R3dHw7mkvgvqLO01I+XlB68fhfozwy31s4LC4ne4Go8Ow9
33wCC16/M9Cr8AI/4ZcyyQXkPOElVaTY5gUTmvOnrxeSfqjvUkqd9ILPSi5S
LUUEms1YDhZyeoOOg0rJSDF53qeMYtnt3tB43Hb09xWyXu7n+E0f9YZ/In/b
N1wj89n5p/m9qTeYiXE77SkhkDGnusgf7A3tjufq1UtJvntnkgJyvCFxTdYD
gzIC26jZcyL3vEF48oC3x3UC6b/78n/0e8Nkr9VQ3A2yf8Soc3PPewMtWfF3
XjmBTvbBeQxhH9C7U/64toJA+cM4OvSfDzBe9Wl23CSwxejk8XyWD2yn1vuN
VRK4Mcr7eJ6vD2RFmJv8qSLry7jEeDDdB0KLu+bW3yL9dPskF73OBwx7Nqjv
uE36J5vayNXvA6qicqhSQ+BDC9E1f+Z94JzJnq+6tQTGM/PM94j6wgfXDQzL
OnJeKzE8nqnqC60cU46+dwjsWJxR0TLxhfjqe4oJdwm0n5BoPBjqCxxLiVWX
75HxtY2ZWhT4gqu63WhlPTmv1RpndjX7wr5W6uPm+2T/VH3zI2TCFy41UA17
Gwgssv0w78bjB61yrkWTDwhUKzuoUCTnB4zVlXkLD8l4hhq2i1D9QG6nOGVd
IzlfHbpt2u3lB8aq96vEmwj0to916crwg+7x1Kd7mwnUyPw0vOG+H+wpLLuA
jwmcTOqFjHd+4P6Ci5faQqBwb+JWK05/mK2uOGL+hNTPm+yNPjL+8NmlRNL9
KYG/5YbLOyj+EMy9UBP6jMChqogwFx9/ULErXZbUSqDELN82Zo4/rGPdX7r8
nMAKquWe6EZ/mAs+VH6jjUCIv7X330d/aHfYzl/fTuDuj5faHq0PAI7oiN2t
HWQ/axTN6VAKAOstRj96Ownk+pikstMkAN7qV3t86CLQQrRV81lUAIDOuaJv
L8j7pi43rrsRANN9X+P+vSTwwrlRyR+vA+Bm16jU2lcEcg+fPXDmbwC4D1q7
Cr8m552kDGVCOhB+hIW4bu8h/TF982t/SiCkyRzctq+X7C8BhRWf/QOBWzw2
/nAfmX+B027VhYEgdCak+Hg/6YeGtx4+bQ8EQkfcizpAxq+04tRecuR7b2U3
ZzhI6p36uWFCKgh2xZnL2rwh5xOepiffTgdBNGWdkNsQOY+amgtR/YNASMG1
2n+YwLOfNIw4ioPA7Ez8yogRct6ZijnF8yIIBKwsVp99S+CK0xPZNktBcHd2
/lHqOwIvdrcs27znDHhxEvKXRgl8qqh4QIp1Bq7Ze+oWvyfzxfgyHR55Bu7c
NpC6MUZgSoD95OGqM3DXfG3prQ8E/s179uH02zOw7UH8h3vjBDKf/cy7wxsM
ofO9rxonCBQ0ShkMORIM24TmfJ99JPlOW8vOdwqG3u/jHZ2TBP5YljYgnhMM
iTrX+19PEagzL7d7/nkwrC3Tyhj8ROCSWtkahcVguBx8l+fdNFk/KbUnn8iG
wCNOToXxGQJDrftv1RuHQLuRzJpPnwmsjfIV5D8fAlfdZTJnZ8l+OzN06OnD
ELBexzX4/Qv5njivPjfyLQQWOxq6fn0l51sRa94b/KHwUYYesPCNrJ+a449E
ZUOh27W59+93Mt4HuiH1mqFwpJ5/cvlP0i8aVt4+bxoK27nVylfOkfN18dfO
NP9QuCJxXJrrFznf2BSodaaEwtXCPcTq32T+40rdVMtDwXv1p4Nr5snz2670
DD0NBces6Gdr/xCo+xxGq9+HQpLn4gbeBQKVr8tyPvgbCipRJ3nXL5L9q1ex
5t/mMLiR7NGwfomcZ6v+s/VRDIO7Cm5SfH9Jv7DbcX4bNQwMW9VV+P4R+Lly
TTGXcxjQLn5cxbeMge/KBLZuiwuDpjzTqPXLGbjpVlSQT3EYdD4uruNdwUDW
qTaFFY1hIFdVl7uOg4GDnL71LcNh0DyaprJ2JQMvBxzJbF4IA/UilTieVQyc
ghXHF4XD4SZ/UQI3JwOP/nx91EUpHHg2dx7l5GJg5ak/a0WJcHjpVlfGwc3A
O1s/7OLwCIeifKNny1YzsCP9mLB0Uji0LKvLWiJxwdElk5jycLh7s0XiDw8D
j1H/C9/eHg4deZHsuTUMVHjB4v73KRxKz85ofFvLwJBxbv9NayLgzcLi2Mw6
Bu7aomrssicCbI+WK0/yMrCwVg5W6kSATuAijK1n4KiQXWm/fQSsSx79M8zH
wM5NT2Rm4yLghLKhff8GBjrGBVI1SyNAdsosoZufjOcKb9mb1gjgmJkxaxdg
IEe29bPbnyLgvu7iZIsgA202PFZ7sTYSnD9E7Xy4kYFVba8u75WPhA7dSKE7
Qgzs0SkMfqEXCU2zX+5UbmLgRo8Sr1r3SOj53sxXKkzeX7tDeDQlEupOzYsU
bGZgb63DSlpNJNytjO7LFGHgBdbpl1z9kXAq1/rEBVEGvtZqEF+5GAnezHPO
sVsY2M8fEaMlEQWn3vzWCBFj4MHs0bKX6lHgOp/T6S3OwB0bS2Sv2ERBwCGP
dU4SDFRaI3u9MT4K/KZc/5pLkvd10e3YVREF+lsSC1hbST1URSr3d0eBed7D
+VNSDIz63nfh1e8oyOJevlJ9GwOT5WbDRcWj4ehVjUdK2xlo4be6pvxYNCic
C1OQ2cFAgrG295x9NNDO3SAkdjLQjCsipf58NPxVatgjIM3ApV+FWco10eDy
+lo15y4GNu5iXOIYioYtXhaz8yR+V7lPV3xlDOweGBma3s3A66fjzONkYqAx
fmPIyB4Gan51SdSkx0Bo86+XL2QYWOFRHUcPjIGW0ID+JlkGGqjOrr9VGAPb
PC8k35ZjoC1v9KBtWwyUce/7e0WegQ/by0pcf8YAzfbEloy9DDxibn+oTTwW
tJy7pmP3MfBPTv7JYO1Y0L5Z6+qvwMB1qkKF0R6x8Cfoa5H9flIvH51WjufE
wuEe17P6Bxj4nn5Q6dKTWPD02r7zxEFSfwaTy258i4UPzcs8lBUZ2H5oUV5I
PA4WP/50lVYi4+15fbb/RBxk3P4hIfQfAw/zDn385R0HzKqZsJXKDFwmGiTg
URAHg8Iv0r6RWJp754h2ZxwIvTpn+PYQA5crGkmeWYyDmBCh7nYVBk58rL6x
fk88hNqwFu8eZmDKr0HT5ex4sI3A3quqDFTxKdhAj46Hr8EPLVOPMDAx7E/u
qtvxYFLxOD9Ujcy34IqpzWPxULNJ7YITMPDWN64XSQIJsGizaT8bGfjs8gVl
x2MJYPtLLfLYUQbyOZhzlnomQGp7foy8OgNzkoKkdIsSoDZdVnXzMQYO2Cv4
sl8nwNPrz/M5NBh4ukzs6zPOs1C9xrFuhsScDQdDCpXPQqjBXEivJgOFpFv4
xx3OQsAH9u+HxxmoxhGZm3zpLDAvn9laqsVA4YtxoqVdZ4ElqreQrE3yM20e
IrcyEZwv1kYFnmDgqzTeFjHlRKBP5z201GEg1YF3JtApEa5n/yg7eZKBnq5W
P7TzE2FLc7bWgVMMXHh2eTiqJxFMdoSkiJwm430ydPPA2nNgKB5zfrkuA7/9
HfCgq5+D/65nH/5IYo+wL/LjfufA2r4ovUOPgYK7JL9NV5yDyrOxhbcoDIz4
JtJmN3EOtD/Km2ZRGfhfsHangcR5aPp4pjWExkCB1A6+ZtZ52JVq+MGKzsD1
7RnXipPOw0zsjYoTBMm/rlnlstbzMLfI3i3PYKByh/72T8uTIKVencbPZODi
sZAnAhJJ4LNbb88ciY8KP+sOUE2C0kMWlf0sMv4k5htJgySI9TGdqGeT9df8
yJvTLwmKFna35eoz0PTRNiXZi0nQ4F1kGm5A3r9R+HbyrSQo2VqZb2XIwGvu
zQkq3Ulw4LlC8nEjBt5W6CG2f0sC7jYuhV3GDPwYnHidsuECXOQRDF5twsB8
RsO+h/suwPhvJf8pEleUvA71pFyAgBSK1HNTBq78NHTE0e0CSJmhf5kZA30y
IniuJV2AF04fziSYM7D+7eaEPZUXwFFXfJ+jBQOHqbnW319cgDSJZ+d1LBmo
kd54lOP7BQgKacrZbcXArOMTTw0EkyEnaYrJbc3Au/f2XPmjmAyRv0Qaxkn8
isM++j0rGZL7971stmHgqr6jwkIByVA5yJVSYEvWw1WxtSk5ycC7NXBZqB0D
ear2Cxo+SIaOE9YixvYMtFeIH3MZTYb77nlvDzmQ/S111YHOVSmwKM9JF3Jk
YEyrZW3Q7hS4luTq/o3Ety8dl/E7nQIhYrcPdzgxcPtWZZ1G9xQIe1leWeLM
wH3yN18YXkyBxK0HuyNdGDj/fXOY5r0UmJ8VzTN1ZaBvRv/m0LcpIJ2mKqzi
xsDwT1TTtZypsLHf8bCgOwNXyE4JfZJJhalvwas/kzh1RIBbjJYKITE64U88
GDhUT1ks8EuFt1cLivM8Gdh1TfnBmdxU6Og08PT3YuCeJyHi5S2poDym+Ynq
zUCXy4uTBz+nwi0FpXV7fMh61Sv/zi+UBrMOS33LfRn45V3j+hNqaSBy1Um3
n8S/Ci4J9tmkAdOMcL7p9/9+MjTw8HwaCHpEKsb4k368yerIyjtp4L+p7Ypx
AAPztA03F46mQfXk/MMDgQy8/1NV9/Lai8AYHoxYHUTWr3b//Tmli1CoCbPD
JIZS41M3zC/CyNMvK26dYeDNBsO3jWcvQrJdfUNsMOkPzl0WynUX4XmAs5Rx
CAMPcMo84B27CEYlHXIKoQwUCSXeH+dLB4EvJW9XhpH98GnNg3eq6TCZ9VSl
j8Tr92tovbVPBwWN74fLwkm+fgS7HktPh4aXX9+fiSDz0R66b+3jdFjll7Cf
EslA8aoVUYe/p4NyebS0VBTp53lWDi+3ZoCJUknjdxKPxN5++4KSAeZCdRyP
o8n54/S9KZXQDNiS7juVFsPAwNE/ibw3M8BIvczHJpbshzEPX55+mwHv3268
phTHQEPhXc3zfJlg7OcfzBlP+kPIDjcB9UxgnEiff03iF2qJE9memSDVvndz
cQIDdUTF1FKLM+F59Yohz7MM3D8SGb/Umwkf33VoqCcycIua63gfTxYEudAo
fOdIP3wV7yKtlgVP83T+DZG4XjtFfco9CzZ+9qSWnSf1HGEQJXUlC878ijvu
l8TA7A0vjV4MZMGVGK1hjQtkfeYIfvu1PhuCk2yENyST+YxxdU/XzIaPu/J+
vCHx2A0nnsrAbLCPv+5xLYXs36pvZjWrsuEp77Fkz1Qy/pphFmsyG67LidDV
0hh4fsNs4LhkDuwNmLjFfZHEC9MZP9g5YJ9nWvuSxP+OSs+GX8iB3xZKBjnp
DBQ1tGlMbs2BoAzxS9YZZDyCv/R3rLwE63a3hshnMvCt9e1lqmqX4NqaqeW/
SOxmv2lVn98luHhMftuDLAZq+yvf+VN9CVqHNN9HZzMw13PMo/h/FNplWFRN
GwBgOqS7DbBAEQQxQJkHYYPOBfRFREFREVDCQAxUEJRQQrFoASmR7u6S7u4u
CaX85vt5X2f37Dkz89QFC1/Ryfl+FZ0vOF8diHzTdSQECfpEK/N9pUBZX6lF
8I0QpNJK7urBljh403DkWwjS7b3DFRFCgYcxgVW5IyFoOLtq3DqUApYK8pIS
4qGoyuWvqXQYBR7QSQ4LXwlFuyXirZexZ3aZW0WFhaJbcS+5M8MpYOhds794
MBTF/zly4VEE/v1JFZ1szjB0ZYSghCIpEO9utf/S8TDkJXUviyYK12d5zzYt
gzAU4Hy5sRx7XuL1fi/HMKShF/nc8xsFxi7daecOCkPZh4YbNKIpcMzrTsp0
RhjaIeamscbg77evuXF1hSGh1jr5BuzvWwmcnpth6EddqqZfLO4nDdyO6u4O
RyU0rFu63ynguZP4zVolHF0WuqPGGYfrGSrSabYKR6puD/c3Yrs2hW75eYYj
B+eiz37xuD+1e+8RnhCOKtZ7vusk4Pi9ZlLB2BSOHOuv6LAlUuCGFmNw6Wo4
evJo3LMWm61NtbtNOAJJqm6beiXhfjvtiB2CCGS8+3QB8Qc+n0nXT1Ffj0Dd
uYeyaJMp8DVTWlTUOwJVP/qPWITNfcaQ/l1KBEqxuXLD9Sfu5+5q9lt0RaCW
87jMp1CgfOlEkDdVJDprznf9N3aL0pAw3+FINJnXCUmpFHj5uO/qpm4kqt0M
TryRRoELto8s4UEkatTvixdPp8AbYjffWFgkqntzRKkXe2VswXm6OhJZMjH9
F5RBAQUm/+f6vyPRYOrqLp1MnC+/Pz0nIhaFqOjuaTBkUYDieSueTIpCCb+Z
hAqw71RTtXbfjULxO0fvOWdTQK94rbj5SxRSEbt85WgOBZgHOV8cr4pChYXC
3cPYOiXSh//8jkIsNV0Dwbn4PFnrlR/a+w1x+/E66OTh8+wTd7dY6xuSrlN5
S5uP68fxGFLFw2/IJar9TBa22rlVq1Mx35D4F6Ld7QIKrOr5T/O1fUPvAmil
9xbi+aO4besqbTT6WvLYuQU7LOtR6R65aBSSKkHyKKLA6yfJN7WvRKN7ylfD
Txfj/mNJZPfc22jk+SLqxTR2qsQcN1Ux/v644dznErw+kuOPXy1Foxzmzj6t
Ugpwcd0Ifikeg0Yq3xttY6vRPQ39YxiD6mVW9BLLcH0OnW8ZdY9BT58YNJuV
4/x5V9lFIysGDQtxd7JU4HkxvqJbaiYGnXnz7koO9g2afJVXu2OR70NpuxuV
+DwUqPyzMIhFjFGwzVdFgSfUttbZHrHoSK8Eeym24Bmz5ne5sYiL6liYfTUF
zlSjLzOLsch1JTVFpAbv3+SNA1UHv6PRECZCJXZ4sknz4Uvf0a0BV2OHWgqM
36hm4Qj8jrJfXx4XraPAW+pKZdfa76jBcvt3BTbUpvbepY1DyXzhT+7U43p+
zey/JaU4xCEd4C7UgNdrjF5hyykO1XMJM5VgGys+ngxIikNOVC70t37hebTm
4N/syTgUQLvqytWI65U2+4K9RDyeH2tss7Dzh9eMM83jkbDumQ7zJtwP2NiU
vPsUj4qcH2XRNeP8LPqrkqojHt25XMMZh73bxI6GgTcB7cswG9BpoUBUoR93
pH4C4q26LvEb2+ij+9cuvwT05plw7/tWCnhbFWrHNySg6xYxTIptFIgp6WkW
Yk9EMfcUY3uxl0Nzhg7qJKIe053sJ+04Xr/5nWj1TUQ3RETO7e3A8bq48lqi
MREVq2fIFmM7iO585+dOQm79ywFXOimQ5aVp9sMoCV1TWrpG3YX3c0fMYeFD
EpLe9+tbGLaF363izp4kdCUmxgB14/PdMn/Adu8P9Fc+wKYPu+4OwS3p2g80
7hCz4NKD93NlIyck/gd6pL3eJ9BLgbM7EUVo+QcqHPJXSMPuG14rqRZNRh8f
vlrV7cPzwro5TQMko0G3AdEZ7KD/QkOkryUjdbeIOPd+HG/ntz9NeSWj0xxt
X/cM4Plp4M82zY9kZFfzYDULu575QpNLazL6oOudrD9IgTmmU+IGG8koRYal
YQqb690u6td7fyLz8TkttyE8vyynu0mQfqJ/vySPCg7jeL/vn7vH7icq3PPz
VhK29rpr9dOgn8i+zYFRbQTXt+DharX8nwhSL1J3YVPX1ffbj/1EF+X1TWxH
KcDq/Fuahj0FqT9WYqIew/2dXtHg1kns/za5A7FH31zff8UiBVnL2N87OI7z
ZdCMpOzrFOQ6efd4FrbDoZMHbdJSEPV693n1CTzPvRI14BlIQdkqT753YXcy
OE5L7kpFx4WPWt2cpMBalrBsskIqEjr+8+4fbJebnDdirqQi+9ftjR5T+Lw1
POrh9E1FT+9eecY7jfvdjYKOuZxUlHeb52k49mNWjyQ0mYosj8fVSs9QoFi8
I52RPw1tvh+wysb29RUnk9TSUOjrm+pqsxSQ1jQs++eQhkRoNu43YF/OHvCR
i0hD/fPKCyZzuL8J62YdakpDGbLDiYPY+53pklhp0pGZp1fKjXlcb6Z7hzPk
0lGjV/vmAnZ6Tdq+Ict09Nz3uue9BdzfChaNeQelI1JMs/EWdtDTwz9yK9OR
gO+Pa26LFKjh3ktrv5GOvnzwSaVfokCX4YpNrHQGehn1R9kLu9pv38ObVzJQ
BPcDBtZlHP+vrxemBmWglkRfJl/s8sednZ41GSgpLEeV4zfu72zWrab/ZaB1
K+cMP+zsihKmboVM1Jkqf5ljBcenY4PdhduZaMT52llf7ENipqRbkZmoOcVZ
i3UVx8usGZm9JxOxutX4eGHbBfyQJvFkodmVsh36NdxfZLFn82tloWqO4q9u
2NSlSilP3LNQXhLfzS3sQAbuiWeFWejAQ97L99YpQNILObJnIwstNTA/WcDW
7zp58T+FbPQ+42yZ9R8KsIcGGJ66m40aa+ZlBrDrxCd20hKzkcBhs0LKXwoc
DFhXb5/ORrUXcu/UYhdZnJb8ejgH7SadOw8bFNCE0Q8s1jkoaQ+bXBp2xmeB
YInoHNRF0lM+tInrh9OM3MRYDqpUO3jtI/aV7LcPTA/mon2xsVG7tijgxnn7
2UPrXOS2Ob3hgh0nJHdT63su8onfuDaNLStJd6FlJheVLfePmG5T4O4Tn8ec
MnloqzTYoQJ7dH0vK4NjHvJME+eU38H9D7FDJSMzD+0av5MTgv3oW6KlxHYe
+r1wx575H843nN8KdFXzUWwVs7QjdiDjcMy51/lIN0lkqQe7p6POdaEpH6lx
PMtWpTIGV3u5SGvhAiTrwPwyDjuz6JpXrGUBKr30QoeT2his0q5EpyUWIC5I
4XfGPvlj5qHvnwLkSzHs7sQ+nZDhfVqtEMX4iX5QojEG5gWPO+lvC9GGS57G
V2xPPeMixv5CJHmge3kbmxB4llOIvwip0vD5XKI1hriZK6GfzxWh2iY6gTzs
5gemU97XipD2izO+QnTGsM1UpjPvU4TeCSstOmMzfz+vUJxRhC4EeCk2YSdn
PmNkHCxCP8u+3DpCbwx5OtoKxczFqEV19PFL7FS6H/JL8sUogFh5txfbmemv
a7B5MbrgHqUqz2AMpsGDb7O8itE30eZFT2zddv8Vg/RiJGj39V4fdtxGjdzN
oWLEQK3ZLMtoDCwTkz1bbCXI6yo/9QtsWREmDw6lEiRAL0fVii3HJlAfcaME
fdpTWSfBZAyj4/MGWe9LEJX3qqUDNkOcTaF+eQnS/tZSUohNlf+y6M5KCZI4
YDfOwmwM3UPXdgnsL0VFVFW1xthqHz1NiEalyJnQbR+GbfG7/gaVeynyWwn4
NYl9vDGYnpRRihL6uyZkdhmDw7vJTZHJUuTxxCPdGTsXOe11Ey5DB1puKuRg
1+2v0HmgXYZcz6hbbWNP95rcpHUrQ3aEAWXEYgzyQ0kX9qeXoVOfeoqfYg96
P+TsmypDiiXDUwXY1qEJ7jJ7ytERBt/ULeyX58KzxCjl6JOqjcgZVmMQdZRP
/v6mHHWXbIk5YfOcHnJpKylHSqzZmYnYAhtTxyI3ylFE3q6xMez7iXbTvPIV
6PYFvQhRNmMQt/ZvOXq7AsVI9M7oY0+6fRac+1aBgqd/57tjS+jzLZoMViDv
vkbeLOyZq8vB9iKVaMEsdHYSm8Xox8WTJpUooeaJiiC7MQycuueeFFCJfl1w
4yBim70/79DdWImu98UbOGDfoWF4kcdehcLerzJ8xWbSrBc30a5CEjTkwxXY
v8nj5QneVSgk6knKHPaiJsN0YV0V8mm/Hs7DYQzSknf5A9iqkbRf4eIpbK+5
vb2HdatRyLEzXy5iTynMt714V43kSc6hj7B/y2THRrdWo/FrDGufsF8SAmgD
BWvQ7y77z1nYys5ToTqXalDAowNvWv9//eIPla6IGtR5903RPPb5ideZJ6dq
UNj66klGTmPoa6LquSlbiyL3fJ8Sw47LDn/r/KAWBX3obJHD1qI7XWVWXItM
b8UsErD17q25irPUIaXiQ0om2Le8YtKrKXWIHHUx6Tr2z+d9Lynhdcg/W4bg
hC2lKcFcPVeHfGndN55iM7Mdsz2kVI+sQw5We2HPf+CYdPSqR3quDfHvsJ/6
3sz/2VmPWvbu//oBO+Ry+LnRww2I47+8D5+x37LxVbC7NKC5HcH3X7H1y/WK
T9Q1ILWvsf7/twmZEHNhzy80pljx6v+fX5F6uv3M8RcKZMi2///9/KbMTZKq
fqEBtjS1///ezZnD8Q4cjahrsY3q/8/jtEzfxqvUiFICD4c8wV46cMUTWTci
qbYwfgfsyFep8SsBjajtxG4rS+yrKctHTxY3otPet54ZYP998oOaYaERJWee
uYawn4goHLou1oQOqEmySmHTvI+NMNVqQp7CRXbc2I97DrsNPGpC3FJ2Hn/w
/lQeWejYim9CBC5vrV5sa9o7ZSm9TSix/GJOPvbOI9fbtOzNyEiRtvoL9oaE
1c4iakbrdO/vPsRGOgI/Hzs0oxFqlkRDbItu9bL4b83Iew2cjmAvO79/9rir
GVXLbRdSYbuaRJxaZWtBhbIzni34fDo6qqjxqbYgO/kvlZHYoUc+7xp80IJG
Rzyc7mIrPNT9Y/KjBbHNMXiexR599+Xl0/EWdOi92QYd9haju+yF3a2o/L+E
0hocTyXX1jwmjFvRvVc7PT7Ys6qLotJvW9FaubKSDrZMT/y7ozXYuUpdLNgJ
nGW+k3RtyPljdGIFju/lrUtVltCGIuK5k59gS8/pb4e5tiGtuZUOeWzGfqP1
iOw21B4UKTqO80mwvfib2+ttKCua4hyE/V0/JpjqZDt6dl+8SwXb7tBRlqvO
7cgYqNEMzl85Q8+6AtLbEU1k1dd32F6+hxk+rrUjR7ljsyew339xD3U63YGK
/5TvbcP5MuQdQ5Hkow6UvEkt54Adc9zQN7egAyUVHudnxf7K53JOmrYTaVa7
lUbg/Kz/Yzfbc3InkhXblDmJXZIVo57v24l8C57rV+B8b8tqpzXc1olYjnaJ
GWIfHJ15tCLWhQ72fHzdi+tH3aNZzfXrXUg0RdHnKvY6b965+eQupP6MRWQM
16MXpqaDvZtdiMZZQdIK+xt3eGMFqRutBuYkDOD69ofglf0jsBsxHHP+ZIL9
/R3Z6PNwN0pRF5ioxfWyeNz7hs/xHrQmJvXqLLaEZ0Kdl1sPKnBls/+O622q
Xue1wOYeNKqy7s+NnaWoc/jn/l6UVbg8fh/Xb7KEt8Do/V4kITVo3oXrP7ns
OfF4XS8yo3KaP4ktPlDV8WVfH0LOJ73e4v5BzL9hW+pBHzrf/lx8HPcfjU2c
mwO/+pDgkkfiKezRf1riRYf70c7982LuuH+Z/5DW/ut5Pyqx8rBqwP1O6/Re
b57+fuRxccWZB7t8kFjppziAyAw7qka4f3LInhZTDx5A556MFr39f79VzHNK
bX0AUYVl9lfh/qxiI3Ss5Mgg+mZL8dvC/ZxBiaaBl9kgyr15s+wIdqXA21/r
PoOIsGxjb4z7QcczD1o5iwZR5qdwN1fcPxYqHh9qXx5EzO7Cs19x/0ltIvFU
6+AQGsv+GZqD+1UWYRYVp4tDaNczVp9m3N/uN+Uu1fPD11M+Ro3hfnh5fjJu
tGwIuQm+a/+N++d75L4Yuc0h1JixzL2N+23GjysO5+SG0a3DHurU2OONNL8Y
bw2jpsWum1S4P888U+IZGDGMNBvPW27gfn8mc/reeM8wshfo2b+A54OiGLIL
Ff8Ictpw+9qP54lz2i2Px/RGkMVod24Vnj9ONZTcC/YeQQdqtOwS8bzCnfjN
SrR6BLU+po70xvPMxxxnfSeGUbRGPUa6juefFacE/Ui1USTVF6WhiOelG9XG
LxNejKJDdj+CmfB8JX7sME9A6ShCIL+nCc9ntMw+chfpxtAri921AXiemzLJ
20dPHEN5qWJeenj+i/OtkvrgOYb4tL8QGPF86BLyI4KnbgwJVpTMZuJ5k1v4
1tRjznEU++Herav/n0dv/r3ZRRlHV5wuxDHg+TWRyvmT5Jdx9Ciq6kMUnn+Z
vPi37o6MI2PLXrGzeF5uX1YTyTgygXqVrQ/V43nb2yzE76/TBJp8sBpigufz
3BKqLVQ4gcZu1dn14Ple78Y7dp9dk6h2ZuqZKZ7/90+UPBs1nkT5WbSFDU0U
MO28IKARNYnsBz24lRspYEN7J6J4eRIFHP9gFd1AgQ8097Z1zk+hlwnsIYz1
FHihIc+x5j+FrP64xlypxc/zvKw6Z3QKrfQcvJlWjecH0WCp8FPTyCyHvvZf
JV5P3puKiW+m0WHeyjTVCgpcrzrFNjI4jbJY69ielVHgayuUEE/NIPuVw/lp
JRT43bX0otd3Bo10RH0fKsLXd/e+ip2YQaa82dkMhRToX4xi/6Eyi34tvW2R
yKcAVcZvy5Uvs2jnPHPf6Vw8r/le6nf9O4sesiTnErIpcMRFZ0DLZA6ZHy0z
0sjE80j/QvONjDk0IqDgQ0ynwMUrrLJt/POIxTtCXTEVX19ZvP/+wTxaMDKz
O/CTAv5Umid/9syjEf6rA4w/KDi/0FJLwQIa3Wv5bCgBz3N2Ag/ooxdQNKng
REocnr+308WjGBZRdLXbwMNYPP/a6PluKi6ihLM2lqejKUBDb3+J5c4i4nWf
iJiLxPF4Qfd327dFZNbB/exjOD4/7HmZl3oXkW5ZVq9SKAX6POb5v/EsIW09
o0+tX/D6Rdi5JWkuIU5+zk+Wn/D87rZo4/pyCdk7V+RNfsDrD7K6XAVL6HUD
9YhlEN7f4NoY+z9LqLd6a7bVnwIeF4XWPsovo4TEiByltxTIz9zJ97dfRobF
fkeCfXA8KJd4mCUso4ECrj3Trylg7dXb/XdqGXkZHnY67kmBJ88rSLaHf6PX
P9yZ7dwp8Oxs+aVs69+o/IBffuhzCkSeT/0xGPMb9fVcsqt4SgHmC5XNY5O/
kdybwr9Drjg+P5ua10qtIAPDU+eWH+L5ayp0JsB2Bd0K2eFbv0eB9+/v8Z3/
uYJIggxXFh0pcFaN+0Hn6gqyzVrb6LtDgeTh/OQLSquoa0CuqNAWz2tFfpeq
3FbRv9cd3kG3cLyEiYodql5FAcH5Zy9b///vf4d8H3CtobQDj+JFrfD5z9TV
Lby4huiorqXVW1Bg+ErWznbUGtI69lbO4RJeT8LPM6cW19DZty1Uuy7ieFg0
/WJ7dh21BlX/DTTG8TB1tjjSax2JcjSvcxtSoEpzDXo71tEPXt62F7p4PxdK
fgod+oOymZ/ZTGji/LdXJMb8/h+0ntkUeI6Mv1+j+jOx6g/S9vCX8lDD6yvW
Z8Ys8he9qhFhKAZ8Ht/ZyjnZ/UXNJz9SzZ/F8aAxlb5Y8he5WbL8Zj1DAeNG
hetughso2lkjQ0wBPz9TXN5h+w3EP8Iksfc4BRafvD46VbGBjIzauXilKfC5
1028fM8m+h0l/t///1/iwlc+usKHm2iJRqXj1348/y/wy3S1biIvaRvzD3sp
QCjg+Mt3fAttt5RV6YpSAKbjk+77bqFfvJfn/whQ4FPI7gCquS3ULXY2xp8H
16OmFwMpWtuofM6gVpSDAifGz5W8TdxG0qcC5D7sosDVe7rmXzh20N9rU2nU
DBTgUv1Z0+Gwg6Qrz0uZUVPgpGEUF6FjB31ueXcressICGpUsuNn/6GCr83a
g+tGcKr1MW9+5D/EY8mRwPzbCGrbn/wao6cCKZVrl8TnjWCycOyXlyIVpLAz
K0pNGcFCpp1NrT0VfDfVEt43agR31l89jP9GBWMvItoZBozgBO2PKqleKmDl
iSb1dOHP87Hs1uChBn6u3cSQViM400GvsEuTGq6G0cbr/jKC97eGC2xeUINF
0ivdhWojIA8bXLXPo4byWkG2x2VG0CvOmsu3Rg0ykjfz/xQYgQXB9MJlWRrg
y3JSvJptBNdexRRr2dBAh/0r8+xUIxDo2nO7P5oGEjJU6XYSjWBc+EgZ7wgN
7J6PZZCNNYJ7YnSHF/fQQqm4sIpuhBFU3T8/eecSLeT3W/n99wX/Hvka6cNn
WvDdXVVv9N4I9DfNHlp200Ku9Wan4tv/Pw9vZJsQHQRRnfRle20Edd7rXXMX
6OAd+WRt3QsjEA55LJHwiQ4uy6rbPXhsBNQiiU6cvXRA1aRvzHnfCCydI38K
76aH1b1NVwPvGEFKkXBijQU9+FfMOdLdMoKHNguH9kbRwwMG11sWlkbAMfit
UXiSHtjq6Q/HmhmBtczi+ZyjDNDZ1OzbQzECg2l5xp27DGDfsui2oWMEtLqc
/mOZDJA8rTRGRzaCnaVR1Ts7DND4+/rXDTACBpYLN74SGKGGhe5tzxnstyMK
t30YIWivT2SMnBEgdaP6njZGeOZ/u9D8iBHYs5ifmdnNBPOj9HVU+41gmiBu
9/EGE0S7FqT4iGLzFJDHUpig6SaDOT2fEYRQd/nWbzNBhNKVbGs2/H4ZCvN6
6swQ1mP3M43eCOSz1bZsg5jhmt2K/Oy2IfS5ZitIDDPDx1NjMuxrhtD7e9+O
ncwu6HtiEyQ8bwiCHc9CdR/vgrOOSxSucUPg6ZtWL63dBWm7pKyW+wxBQeAQ
T5UwC6j2CKXlt2EnGaz9d4sFRqf3KDnWGwL1Kc8W1xwWKHPcWeAuN4R93a/t
D7Owwp+PIzVf8gxB3NPZ0cyMFTo4HMo50wxhy9nuNn8SK+yOru62izeEYtHL
tYZUbDBd5seYGWEIvH+SR7kM2cCrZl196qMhsCKORe1oNuDUrg2nf2cIoi3S
TPQbbPBNyYGT1dMQHoQFSZ3QYQeN3o3grSeGIBd/71RnBDuwRO6DDmdD6KR9
tjS3zg6qA6asX24bwnBf/vZdbQ6oUGqk17Q0hGfUT0YsIjngG7vrydELhvCh
SZE18y8HKDmLxlnr4fXyrbhy+jAnnD6jZtdGNIRLj/xFyg05wezRZX/pc4aQ
2meV+/QpJ3juzTl0R94QvKtkFa/Hc0LvtrvKV0lDuHqO6vm9Dk7wKxpcSdtj
CHah/2yTaLlA2bfLNJPPEG4d8KlhkeWCWxfveUSxGMJlCy2KtxkXLM5lBbtS
G0Lc7Ll8aS8uUP8amYDWDUDySk/EXDoXOMSdG5qbNYBDfqeCq4e5wFL3g8mr
YQMw3S+xr5CDG3jt6uVYOw0grICSWnuWG4RGWINd6w1g5ennjNmb3PDvflBS
Z4kBLB1jdN/zgRsCHfJC92YZgNDCYZsrZdzwsGD+vVGiAYx+VI/9scQN5kkp
xU4RBvC3MM6OcQ8P2Bp813X7YAAbJrUj17R4IPCKn4OLtwHo7v65t+ohD1ik
njO3cDOAyzEn5Y7E8IAl+TtZ/p4BPJQwF/Ju5QGxgeGbv28ZwKem2NoJal6I
5OHfCrtsAFSijvJKMrxgwuSpdNbIAORNKLIvzHhB7n3Q9XKyAawJeX3I8+IF
Eu3P/LPnDOCguOGJ0QxeMFO+/CLiuAGoZd2tWhvhxXn+xNbaAXw/Nz/WJU4+
eHWwyU5R2ACSv+ck/zrHB6nqvRK27AageHHQzO8WH8SeoLruR2MA3kZaP49+
4IO596Nu4Wv6YBhzlBRVygdcC4crIqf14ZSJ0M/lBT5YNjV/8b5fHzwGQh/x
ivJDUj8Vq0uzPtTfaJZmIPNDjdadNJ0KfQh4hwd8R35wfD3ZzJujD0KRftqa
ofzQce9hYV2iPmQzc6Z+qOGHbq2dlnvh+mA6fmnp2yo/hPvy3uYJ0ofD3juu
DnsF4IsL91iEpz6s5H6p+qshAOss218PuOrD3tuJhNPOAuDj+Xj9s70+RE/z
X5MKFYC4kHZDBkt9uLu/+0NdlQAc4eviv2asD609+boiywIQy9n5LUtdH4Tf
b/7jFhGEL4tfrKnP6UMKw7xYsqog/Ky8WIZk9YEzv2jfgo0g2DuEH3CS0Aea
rr2v6gIEoVNXby2EXx8EPefr1XIF4WuoZ0QRsz7EsC24GA0LQqFX6IeuLT1g
4X8q+IdJCEJaONSmF/Rgm5dw6qiMEMQSbQR+D+vBWbsRuzkjIZiv03y+0qYH
SofizE+7CIEIWW1tvkoPYJCUxBwqBJcONY0N5+qBUMtDdvNSIVgvIpc1JulB
SFDOGbkJIdByqqXPDteDE+YLK893CYPeR/k9XwL1YNqTh1NbWhgsztN7uLzS
g32iw9d9dIUhqO1SspGLHhBYHw/BXWEoeD7Ce8RWDyZ3uJyt/IXh9Oc0qZ3L
emCp47p/NUUYz3nGNxsM9ECec5RqsVkYgq9Ek78Q9ODu0AUpg2VhkDlRDjdO
64GEsn2jIJcItM8y18gd0QN/yVo5FRkRiN+eN9sS0wPHhZzwKi0RkMimxglR
D+5UFjxJuCkCrjZNbr60euB6kPvctLsIUFPnMyfP6oLZG5mrT8NFINmZZ0Kt
WRcmg3Q9buaJgCgdo3dvpi40KY4YRbeLQFvwvcn7X3VhaYLJR35RBDQNQ2YE
XuhCpv0WNQezKFSMr73Iv6ELiYFun0/uE4VoPb7Qmzq6kM+pbhx7WhQs5l5L
ip3QBfc1XbWruqLwcLWcvUtIF0q0z/hcvSYKLjbLp0P+6UB6Q7hdjIsoRLzo
eWs7pgNykbZnZfxEIc+nfptUqwNL/JxX/kSIgubNB9eO/dSBFIn6S9QZojDw
pjl+3wcdSKhaqSFXiYJo+FaK+GMdKNojaFrfJQqfaw/8J2epA/0HTtf5TIuC
l8+d5/rqOsAuM0/vtSEKTpc76dxkdHC+9t3MZxYD202BvGI+HfgbpJJ7RFAM
zl19+5R3Sxumn+y2aTogBuxhsvtdhrXBfOOEepKcGLhRzF1/V2lDaXpwfLGy
GDQzD5i4/dCG29qWVCwaYnBGo+TF/vfacDkwud7LSAyuftKq6XPVhpzUwJ/n
zMXA4szIcqKlNnyVZ7160FoMjhT8KQ7S0AZ6mvEEVXsx0PDd+BN0XBt8fWPu
B90TgwlZZPxDUBsseW0KRR6LgdSz1cDhf1rwRzoruP25GFzM4bWVndCC/xqN
ZSpeiUG3o3bAxwYt2KkXrZh+IwbZtzazdmdoQSNNRoaanxicPivoXfRVCx5p
W99tfScGKlvHMp+6a8GZR3WunwLE4EGS3pCZrRY8137n/CFQDE6GMSeZUrSA
UHKAvQ7bKsIk3/GcFnRV2bKfwe7bFx6fdEALdvvdNhzwF4NM0USuXexa4Bww
01D4Vgzslz+/9FjTBO3vYq96fMSgkHUoaP+AJiztVn4v/1oMPpmfaxmt1ASh
E0elqt3FwDUjp6IyWRMec9G+/PpMDGiGYtbqP2qCrEPS+k8XMXgeHDS2/lwT
RGVdZxidxGC/shE38bYmoLG4jrDbYpBquryeRdGEwJZVwhMrMSC25bLpI01I
I+xuCv9PDD7QK1ayS2qC2ieH/WwGYlBlciJwmVsTTh813CwmiQFf6c/BrS0N
nNfT95acFYOR0Q3eYxMasN8myo7juBjcrP4S5NGkAeU9xfXx+8VA+L/bpQx5
GqBIV3rio4AYdDq+3kyK1gDPV/MxXfh8Db2+8eHpOw0YuRJ82n5TFLQ26mcf
uGrAqdNf6cxmRWGyvU/7s7UG3GfoU4joFQUpihjzhIEGDF5Ip1arE4WxdJeb
Zsoa8Fz1UaxqrihcTzfK2JTUAM1jq06R30Uh+P5z+XI+DRgqac299kEUqmb+
25dNrQHXaI73eL8UhciIkryOOXWQLKJSFLkrCmxcR9C+bnUQDw8i8VwShduK
0f1BFeqQVCHw6D4ZX8+fqVdIVYdNMo2hhrwomCpZnaUOUweBqDAjXzFReCl6
wviPtzoYnfFhITLieAslqom4qIMJ/XFmJ5wv3itdOHrLWh3qv6uNCneJwCsS
4/ExI3W4MGlw+lyxCOSNtd31Pq8Os3Fnv/XFisDcUWCxkFUHrbSChh0/EXj3
upTfYrc6yHH//S/yngiEXJiN82ZVh7kbf9bqzURgKfZqz9gGGfbKqGi5nReB
jqPrWTZTZCidN9tVdEgETpgk6+/uJINE6M0hb1YRGHjXkbxdQQZ9qfjn04vC
sPWeYYA5gwyrx/aE9bQKg/DIieHz38hwlp1n9mqWMPCdK8+PDSSDtFGe4IvP
wlCpG+Cg9JIM9q9aOpSfCEOWPvW/DUcyKN0+3h1sIQzimfSXJyzJsFxm9yvg
vDDETZ/2pjIiQ+BHj2ty+4XhFvPIY6IaGfawPyLfpxeG2RBmyewTZEhq2Np3
bVwIJi89fmZ6gAzsAnwfdyqEIKl5wmk/PxksLjbrE2OEQJ21a0WUkYzzwvqs
8ishcDvTNqvyhwRyokmMM9eFgPHUVVLAFAnmHioqaROF4BQr3xxnDwlu3EoV
vXFACBYMQ8ty6kjQNJZ7VplOCCT9elPeFpBgMAYdasb1lfvywCf/ZBKwXpWz
PFgsCK+idi4VRZAgxFff4VyoICw8H+4RCiJBxeBko9BjQQhUe7cc8ooEQtof
V/MvCkL0btcnui4kOPFNXP/oaUHQaHlz8YgtCZyKZHSs+fD9ZaUt5CxIIH/k
gP5d3C/ctb5kbWVIAhXKcqbWLwGoVM0gFhPx850a69qMF4BSOZcWsiIJ3G49
Y3TzFICpQ2FDG9IkiA0xfN1vJQDSlAHVjn0k+Hi/PYpfRQBCs3Jq+/hIIJFB
8D8iJgDkJ97q7LtIcCjxuceev/xwWeGd940dItSvrCSutPKDaOfy1dllIrjo
20knJvOD57eWjx8niGBbyimu6c0PMXWm2/a9RHiXejK80ZofvCfTTO2biDB5
/FIWUuWHLi25ex8qiBB3htP2025+MBE/t2cylwjMC515w3/5wMTQVvTKTyJc
rZH+KtzGB2Gktwo0MUTwiLLaVE3mg3z7lOO1X4jw4UN0nsUbPvANPdyR60+E
pZixfIfrfMB2+uNMiycRnh1ubXmkwgdqe+lP8DzFz1/fV/NYlA9e+DQ6PXQm
goiluLXLOi9Mfqq9y3CbCN28DlaOzbxwOVlxPvsqEXJUNe/dSuQF3ez+hIAL
RChu6SJd8eSF3Ue27QP0sKfXH12w5IWBHuu/WSQihHDJJhop84LN95e76BAR
/sQX2RoJ8cL5JSMrp5NEqMsOI11c4QGfLtdK5mNEaG13z7P+xQPRNhorpQeI
4GwzQ3gSxwNBz/LiIsSIoEorQgl154G1p15x3/iIcCxfwbDOggeKlw6k1rER
IbFaOZzhLA/YjdS8EGAggtbMwWBdAR6g3+fa475DgPPznZ6xy9zw9Tz7Q4F1
ArSwkPK4G7ihw/eoSN0CAZ4ce+jo950b5lLMn0VOEkCU9cvEHndumNVjt/46
RAA9Fi6NcgtuiLPy9snuJkDv1JOyZ3h+EX/Gn7LeQoCvQiMPDAW5oX6gx9+k
ngDyNZFuyitcEGJCM99ZQQD3oIil841coCoU7/aoiABvynVbryRwAcVonQXl
EIBdqkD6iycXiPxk1ZRII8AJ58yNZSsu8IkW2j6URIBVviZZaxUuUEy4MKgV
S4Bfr9wK/opxQTVZKPVdBAGUOU6+id/ghOTtbPm1LwSo775x/zGe77o4M/a6
fCBA2rNMsztpnNBzIuq0mD8BNJv+srm/44T7nEqKA94EKFszNcmz44R/34xG
C18RoL/7+g6/FicYfl5aLXhOANdahZIgSU44aHn2WO9jvJ4md/47w8gJh8je
WgIPCXAsc/gPXQ0HlF28wXnHCV9/lBUx4s4B+8+/PjNuTwCmt7eoOM9zAMPS
4KuHNgTo1FnRf7PDDvtRQK6kNV4vKuda41x2KLOmCVq7SoAK6StBjg/YgcOu
rnXAnAAfONPqhhXYode6QWnsIgEEuPa9+PabDZ79OPiGwYQA0rqEwryfbKCx
ffKlqiEBsg53uUreYQOVm9GTn3UJuM4NJcweY4N8iqULhxYBDsoMKzDOs8I9
1W+bX8kEaFRmW3mYyArBfvPHSAT8vAfuZRNsWcFJlL1j13kCJGWq6NhIs8J/
Y3szJ5Xx8xztuDMzxwKnngT4DyoRICCOs70iiQWsn0pIL58mgPgnG8kdexaw
7R/UEDtJAN8fp9n8j7PAirxM8hV5AtjH1gq/+L0L0hcq9hXKEmA+I264KX0X
5LpkWCkcI8C1oPzZJw92gS/ZUrnsCAF0z7lmvVbaBVkdr51sJAlQdFYsf3WH
GSQjVOulDhGg71vpzaISZljZ3manOUAA4cCEAzMezNA+/5JqSZwAWqpmevc0
mYF2aufG+l4C1KTVqFzlZIZY93kOvj0EkBnw0/jRxgRvJeXz1cUI8PgaR9ql
z0xwNYT5TJAIAcKbI4tsrzBBbwir1roQfn/j6viBQ0zgYqxQaC9IgCAaclzq
PCNMt/b8t8NPgAW3S9NT6YyQ45w5E8FHAA/t8YDnjxkh5OzA6Uu8BGgz8ah6
TGCEuIM1bNI82DJNkT1sjDBzR1eBm5sAhz/eVfrSzgBJrdEurFx4PYP1QgtD
GaAj+8Z3EU4C2C3mdhFuMsCXy74+iAOfZz7vhWPyDLCzeff3fXYCWL1WH3TZ
pget5oaYMjYC+KXpR0tW0QObSvH9A9i1QpsnlQLoIaiyQvYTKwH+cWQ//2FO
D59oC8LEsQ93Kzt7SNEDb8x4UAELAdLlI1YL1+gg8fpQvy32H/XH4/+V0gH3
0A8NWewfEpwHL76lg8tP02LpsSvvXfHNuUQHf3VSquZ2EcBz1nzV9QgdMLbV
uUxi+7RuHQ3/Sws9Pa/8VrGniBTaQ1W08FyxsoMXf38nveI8+wdayHjfsJ+I
HbnIlWJ8nRac96mQvbBVg+7zUp2khbs6+3j7sQvWWiV3MdCCv0fjRTX8/G2O
RUlO7TRQ0ca+kIstcP6bGYqhAe3AjUg1/P5Kif1TNx/QQA4Lp3Y/9u/aZuYV
dRroEpAs8MTrpx3PatsnQgMJpa61qnh9a5YoxQfmqSFhOESdA6//hc1fP+uK
qOFF9FO2GWxHe9aJpgBquHzcZrYd71eUwQFGBWtqED7AnNeM97M9sDV9VZEa
9GTMDPrxfqeLvQnk4aCGT/7F7n/xefhq+uq87wgVcCQuHt2Pz89DlRmza1lU
IO26sdtcAOfHlaYnwT5UYLZbXT4GnzeFQiuVQ5ZUIGEQqvIPn8dH+QtKXGeo
4NRvAfHr+LxWrKzSGnNQgYfzgcQeUbxfW14Xp2v/IQvzd7mXdxMgwpEzsPfh
P9SZ++jgMj7//jyZbW6H/6Hnny5W+u8jwCGV3HNdHTso4eHf+yoSBMhOfTEx
9GoHHS54wL2znwDOmqUzn07voGoJ7btVBwmQwvLZgnZ6GyVJI/uwwwQQOZd7
QfjLNrIPujXhLkWAtZwXk/0620gv+1z6g6MEmLCTENWj2UbPmR+mPcDxfn8n
g9o2YwuFOh0rdsf5oDzxetQJmy1k0VKUGSpHgASXF2zRe7dQtuGIU8UJAuQ4
RqoVtW8ii5Hgtr84v+jp5Os+99lEnR/lM8+cIcAZpCo/o7aJxMSN1t1xfmIS
Orf8d2sDLUtMOfafw/GaesU3MX0DrSQcY1EFAgyEyjDR228gl4+Jn1Nxvgs8
Qn/53+ENZLqtSCeL86Ff5ql3n0f+Ij/vdYksEgFeWEl96Qz5i2jpdLs1NQjA
KWTlmn7xL1L0X2eYwfn17miU9HGBv0gVlryCcP7dKdqI02j9gwovuqtqGhDg
c3bbPJX/H3S0h8DLSiEAwVnkt4HeH3SnibWvA+fzxiOKPxHHH5Rfv/kkCef7
eQYl8YqGddSg8ajH7xIBvJdblMd811GAoGLrIwvsgQf/PuuuI93Ko5oOlvh9
Ht02m+JcRwo8PuKO1wkwe7VRu655Db3V6zr75CY+/9VptapBa+hpZ4trwG0C
6EQfatAxXUPEe8/LU3C9enhZVXtWZA1ptUlv9Djg87J2VkVkcBWVLFjssN/D
8Vh4N6I7ahVtPZ5M18T1b3+o003JW6vI63oznb8rAULahP0YZFcRu4ztr6Gn
BDh7wZP17toKmrElbSi+wPmqWKnHOn8FJZ6VufXVgwBN5UKrUy9X0H/xx+mY
XxNgnPLAaE1rBX068SnxsQ8BLEmSK2/4VlCW3LLm5lsCXI14+et7/28UTKEq
dwvE8f3GYVgn9jd6LVS1wxlMgJt1TpIuDr+REPIaiP1MgEL65HCpc79RqWqh
tnoojt8nK+TLTL/Rj569ssu4f/ALqxATaF1Gl2+H2kZGE4C0x3qPftgyuuR5
fc4sjgA9ld3arLbLaNam5/1u3I9k0Cx/Jykuo3yXL/qTP/F+0ekp0DAto6SC
Z/Q56biep91dVmxfQm+tP3wKyMbnVyVtdDFqCf3VPPTXKR/Hy8P/OCWcltAh
myRm82Ic/w0fXBpVl9C8/VCaTjkB9u32lvzDs4QKTsSPEKsJwHbCcP/H0UWU
Tj76lIj7q/Os9I4p6YuoxjnnjnYTAfLacnervlpEzOTB8P/aCPApK/i4xoVF
NBFktnWniwDTFlUZFUcWURKz+C2fPtzfhbE7228voL/xxm3JuL9bn9UMPB21
gPTtDQ/3jOH1lBGaHNdcQJ15kdqs0wTgX37s92BlHnHS0MuqzeP6XVQYP/N1
HmWj6znPl3F+z71hoUyeR2UfJzoq1/D9WrVb7H7PoUuTXY48m7h+JQQefRQ6
h1g1Ch5e+4f7NZ7s91e05tBUBqEtnxb3/8r+yns3ZtFooJ6DKBMR/MJNDNNj
Z5GE9vxZN1YiBLl8Y9hjOovsh832zXIS4SGPm/d/TLMozZOJ9RLuh89lmInc
zJ5Bb8+9mWoRIoLvRZFZgs0MWriSEK23mwg7bLyKi2IzKNPIQrZFHN9PiE/1
etM0esJe5fjfISIcnbhOinafRsQCWfOpI0TYjm3wSlKcRgRrnj5XWdz/l7/V
fbw4hdKe8vbzKRDBkcVxkDNmCn15S6ubdgbPI/EFHtbmUyixvVvMVJkIBdTn
/Z7yTyH20YLT1KrYhw3UTX5NIhnVHZ8feD4ovFTHMOc5iYKEuVgttYgQpSAg
ilQnUXhTcLiIPu7fv0kMau5MIM2My+e6KERgGrBN4MqZQG2Rpg2fLxKBjnGn
1/feBLKPC1G1vEyEG0U3GovlJ1BdppO3jBURxgN/TcQujaNwIART3STC9dND
HueTxxH3TLhxuy0RLOK6eHzsxxG9ompmsgMR3E4+X/eQGUfmZ5ji/O4TgcP4
+Ndji2NI8MjabkdXIrx1rHF4/nMMERROM/znRgRO//zJZ45jaJRzjx7Jgwh2
XQwOh0+OoeDsvXOn3hBhjenYy/t/R5HC7s76o2+J8LGJ8OF2/ija3Uw3ciAI
z2eCMwcYno+iR4WvxSQ+EYF4UC3xPGkUne2+a7c/lAipOf8S9rKNoomWsQrJ
KCK85DOKCWkZQfKNCoLy34nQMba9N/fTCLISbjWEJCJ4SqFwp6sjyKmHYqOf
SgQT6v6f1VIjaKXRQe96FhHOXpcYyPo9jH7S0a8+ySdC9UhXJuQPIy53Js3P
JXg/FbTqL78aRlK7P6vlVhLhfa9qKq/BMHrLs9XSX4efN5aRylxsGDV2v5mh
b8brqXBRS3FqCEW11z6W7SBC5IUH8rHpQ6iW2/yxOZ53b7wTMIx+PoT8qOj7
/IaIwHrRSlNebwitykf6lY0Toc+DqlB79xDy2afkuTWD52FvasOV2UE03juf
fWoJn7eK+aQDeYMovOOfwL01InxKLnQdfDOI9oQ3BGVu4uti3TckzAZRTXT3
wS0qEjRe5xSfOzqI1laKC1QZSMB9AKU+2BpAhn9A35eFBPaLFz32hA2gZSTX
3MNJAnKOj2Sd2gDqQb4KR/lJECeUy+Y63Y+O8trYPxUhAaHLO/bou35Urrbl
2LaXBNV89k49p/vRAy//U8cOkoDFyHvRfagPFft+TvI6QgI7v+owyTd96F9O
eP2ELAkEVUrYyhT6kPSKphf5JAlMLcrKDIZ6keD1S+3xSiSIN6szafHpRTzq
6d+5VEiQy+V2SVWpF+39rvPnIZEEiekyd8OmelCANGSOapJgV0ml3GRwD5Ic
yu3R1yfBq452oqB6D/LZYP+v2JgE019eGh/b6EaUb+FS8mYkUP7oy3E4oRtZ
166hmCskeMGstp/2cjeq649/K2ZNAuYUN8187m40H/mA+/1tEvjEJ4JRZRdS
2jqWy+lAgtNHU0vLXbuQ3M+cZz73SfBRayeYQ74LNaJ9F1gfkyCi6r6XzHQn
uh7lpujznAQ5ec+uSkR0ooqDvCKcniSYNZ9fnbzYiboOSi0F+pDgaBq98BPe
TvR6SjpVJIAExSr3vw82dCDO6xEmUcEkKMq5+IL9dQcK5JFoOxZCguDvUm/o
iR1IKtNSPDeSBOF8RbGlNB3ogJzsSfXvJIjZr1NFLGpHhXq3GbuSSEDJutTt
/aQd8Xzk8bmVRoJHjNUtAefaka3wmYLtbBKwy2cmXthuQxNnGf39C0nQ1f7h
Wm9+G7rwrvDf4XIS5Aft3hZ62obeh+fsFNWQ4E64sgunShtaKbL2uNhIgk/n
Dk7k07ahg31avqtteH2VFQ32VraiC7oM7P49JNBz42pQeNOKIhOJ2zJDJLhg
eefulm4rSv3SbvhrnAQiMmomDnytqD48kPnOLN5Pz5CQoJ4WxLrqxM+9TALv
X8m3rCJa0Iyhm0P6OgkGXlYO995sQeytnXwXt/H+hBLkto+3IKOMH3/+0ZDB
eDTUs3SjGR1R1OWJYSLDvROmQsfKmpHEXT5zXXYyyHT8EVHybUZV3M5Nf3jI
4JHPUTdp2ozS9VavRQqRgbdI8qbC/ma0HHecV3cPGUbb60/uWWxC7mVdrZv7
yQCaD1yj8pqQ5umfYd+lyHB1JMi91KsJsdn53TGVJcMG49NwF5Mm1Gh/+RzT
STK4jDhIVB1oQpaFe6iylcgg+Mj/atxKI5I+Ovzzlgr+/eKe7D1ljej491pN
MRIZtCL3ex4MbEQGEryVjVpkqGDll823akStJgxi7gZkyJk6KDis0Ii44v8R
FU3J4Lv7Q1wAYyOy/2evvHiJDPvWWuPCUn+hN95dW9GWZMjSruSVvvALRWQ0
PjK/SYZM9p3H1f8a0PHxzTR+ezJ0Kvd0OsQ0oMbLPBG/nMhwoWnPnoN6DUhF
dOislwt+H60h/cG/9agoDJ6qPiPDk2tPH4ZE1aOXHbstd9zJUOj58dslvXr0
aPLhcPYbMu4P6eaEt+uQMveVded3ZFhSKbRtiatD6MXKZ7kPZAgMm9J6eaEO
Sclfq1n4gt/PIitDirkOvchbcU2MIAPTMZv+0uxa5HxyNdEmlgzhhSo7Wja1
aIi92kQqiQxsPHdNSsVq0ZfRYaepVDJYfRaU299Ug6avlP+LzSbD/LVTfbfd
a9ARAdrfNwrJcOJEeNInxRpUQVFWlywnQ/mb3zTxi9VIlUVye6oGv1/u63Of
Y6pR1JeXzPGNZKDpvld143I1mi/ed/N2Oxmep97h5RLEvjLIf6wX719WQ/C7
piokb/eDbXGIDELdD1sm3lQhVOhNTpkgQ/P1YTIXqQrNL74scZojQ2r7ygsW
2iokgFLvnfpNhpQgdv7WwkpkcVXFYuMPGTTKlt/feFyJdGytXfJ3yGCzVBBV
oVSJXn23KXpGpw4V9QMjMxsVSNs5Qlptlzo0d9L/a8upQPL77PIZOdVhhlE4
5vmjCkTfoGxTy6cOf6zlAhbOVqBJDX85PxF1+Jvt8Uz4XzlK/f2b3XCfOkzv
uiZHXVKOnvltbfIfUofLpIMO4e7lyF7GYLX7qDro1opz/FUvRzFssWshcupg
Ox/dT89Rjt7cLti8elodPHwmcstby9DBe1epDimrg/a7tVcnP5ehXyJ2VDOq
6sDsmClpfLUMMa5Vriepq8PrwhYfcaky5LXfcthBVx0Ggn9Ef1wuRR+PobyT
FHVQOmV+Ozu3FL0YsXbbuKgODjff9z51L0UmSqvSBRbq4MkXszGtW4q6T7EU
uF1Xh5xsm19/hEtRSnmXNOG2Ojyah5sx4yWo9OuXh0wO6lA99adnJaUE1R38
/LX2vjoY0TXCwNMSdNLk8Hvfx+owBFcyrLRLkOiHiMv6L9Thv/ZPFi9ESpB3
hOMaj5c6bOSl3DgzXYx2bDhN2n3x+imLbL/MLkb0//48Dg7Ez+tzX9/Kqxid
ssyyvvhJHUxM34a0XShG5KejnKJh6nDLjizeIVWMrm+J3ev7pg4HzN/tsd4q
QqWSnIEh8erwcI9F/4uGInR58I715Z/qoF4SHn8kvAhRW1PN7clUB18J2S4z
pyJ019hr32CeOmh+r8jnIxehwceD1GEl6pBHv55mJFqE3laOvr5chZ+H7qyy
7HAhShB7mr27QR2mIpJL8rwL0SXdiNd9Lepg1jFfo3m6EPGsaWx+7sLvMzwr
3z1agOj/e8p0cUAd3sv1j1j5F6BpM90fAmPqQNQUq5mEAjRFaZ1tnVaHghq+
gauL+aiA+njBu0V1oHI9tr8xLB/xWr3bq7OmDlvPUiOlDfKR2A8prl1b6lD1
rujOA7p8ZCql5FNOrQF7DY7EJGbmoQChXf7PGDWgMN/WpsYmD+2JmhBVYtMA
tYS307V78xDkHT2yyq0BErb8F3+056J6BqWcJEEN0HMdW7/rk4uYS10rrXdr
wCE9+V1chFz0M8VKb+9+DTigYj/gtZ2DEI2dQaekBmy+kW7oyshB146L1vrJ
aMALO26FnTs5KHNzI5OooAHCFvkuK0dykL9KCP+2ogZ0XUtjy5nIRseXwkdT
QAOOvdC10orKRtsL3/fcIGqAJilqK/ZKNtpFd7VcVAt//v5ds/o92agx/3FL
o74GXO3axZXZn4U4r2aRXppowCAf4YdlSBZaa2ndc+qSBjQWX2lpNM9C155+
vTB1VQNOPNvcu7UnCz1VHV3+dAN/nrB8fmQoE1289HxK004D7uSZzLyIykSz
BqZKW44aoFj+X0uPdSY60K89Hv9QA96LnsmdPJKJznfqT158qgEVYuK3Yhcz
kNaBi4jZXQOaY6STBDMy0K9Qy6mM1xrwUULN7JRrBsqlcxi1fKsBlvGsejSq
GejpgN8xzvcaIG3UbXN/VwbSvddQnvtZA/4GfwwObE5HXzMIsdfDNUB3Mr/c
5HM6Kt/H28oZowHHjWSmCqzS0Vi2OSknQQMSrE7/qzyWjqbm9agsUzRAmc1p
192/aajsjej2riwNOF2ey5NVloZ6Iv8qpeRrALmUT+rz2zQU+uxgrmkpvr9Z
5FXBS2nI0G/iwU6VBsS4+3VKS6UhBt1XjpENeD9dthO61lNRprLxd1KrBpS9
WmcQrkhF32vjBGe6NCBw5RLPXGAqGkNDhT4DGnBSsJ1O3yoVTSX/91VmTAPy
vbN51E6kIvd5tx+N03j9POmflNGlopG7xSt3FjUg+j+NV41tKahQy8eGc00D
nnB+fnD9fxRcd1xO/xfXQIoUUloopVAqlSTOaSD1VM+4LdL4UmmgXZ6nvffe
ew/SFClFFCIpImmIhIxKMlLxu78/z+vzueee8X6/z7n/3IoG6Bay3FC7qIc1
in6FoRcbQPlD/QcKmz7qNL6ky1IawEVh7aepVfrovOLjR/rWBuDr/CEYvlYf
QU6m499cPbxqXrqwfYM+NlKOg/z9euA8dXW2VVAf6z+J94zk1EOOdFOmsZg+
Hr+U+HyNaz1sKM21m5bQx+nVMb2NR+th2XmdebiMPt6DWfkh0Xr4saH2vJi8
Pk6aRrn7fK+Dsg3y5Y379NHf8JdY4sM6WNF18K/uAX0cdyq9Kl5cBwXUeM/R
w/p4qLnpjgSzDvRzxrlddfRRNG1pMJteB5UH525y6OmjDfNjZNjuOljnFBGd
ZqSPvS98zr/hrIPgX2fdpI318dlOS8qJtlp4r3LG/doJfdRmspX2utaC2rxe
7BFrfVRKTVEQ21kL3M7fW5/Z6uMHQf9j2qM1sEVFjc3GSR95WB1HD6fWAI/a
7xNfXfQxzPlVKg+lBmhFmx/4eOljcEBFYSVnDcgNMI9x+OqjvYjRmw3tV2Di
FN/L2CB9NK6TenHM5wqsnrrnIxChj1/3pq46su8KfFdIlsmL1UfOh3/ZuGaq
wfKHw3vJZH389OWyVfzlahCZPl5flUHWM/Jy+/Oz1fC7XTFSPk8f29Pbu4al
q6H98w7HhmJ9NBg/LJk/eRnMenaZqFTq4wDP6jjhssuwJchQ//oVfUz/eOK2
oe1lkPyQr6vWqI8LS0+C1KQvw49YeYPmZn3MNFbNe/7hEmys2Gi2v10fx1KD
JiUvXYIBzrNnm+7qY5dWg/L2c5fAcOVxP6Vust8Wt5weKVyCM7GDaTW9+ign
Eei27UcVzP3aXy87QL5POn2/eEsViAok95YM6eOWLNO6OwFVcF2A/6voa33s
7LvxkudoFbwMm+BJe6ePTRs1Gn+trQKm5sFdaz/p4/2cp7qhA5Vw3NHgWPAM
2Y/B/sra3EqIOkX/79e8PmZNDX30tq0EwUthTKc/+qhmeWfHsHwlxK+SThj7
p48syXD/wd8VEH7Ms4C6koKd1/aKO92tgGnj5ksd3BR8GN+lmBpfARFS++sU
+Si45ZbqV+qJCvC5rFFbKEDBxYFj0QXSFfB3YHMFrwgFdb8G6Pp/LwcN/80Z
rG0ULGfffO7z7XLY7pDg/0GKgu3uY1qT8eXgpPzSgr6bgp9uqwk7niqHbrqe
4k0FCk4ELuv67CkHPnatxR2qFJyNcd7Fu1QGyVriLbEHKbjtlMjWXT1lENWL
574jBddUTcQ+zC2DIn7eTeZHKZgv+3Ts67kyyNj29UqbPgUT8gXCkqEM5uuO
qW+nkfmwTc9f4y+Dcb7o5hATCsbN5FSavysF3q2SMpMnyec1qVsvXi+FO1qh
kUdsKLh1VGR0Y0wpfDq9fajUjrzf8NpRxqoUTCdctnA4U9BpRsOkaV8prEz5
rGvtSkFBmzDFG1ylEFSz1v6mFwVNuapTlMZKwPYZzV3Ql4IioypC266WwPsF
9XOuQRTkuLPLKjC6BALO6REPwym4o2LVOrpNCdR1ccpIxFIwY/jSwxS1Eng6
NvvBJ4mCZnFGR3T4SoDtWUZKbzoF/3l5yv/3sRjEvofuksylYF/L4MEvt4vh
7a0j1V5FFLzx6dTON1nFsH7CQai7nIJXNXhrwb0YLsmEnBeupqDM53+pqwyK
ge4jVeNYT8G7tw0KlHcWQ1Xv+xc3rlHQ6glX5gO2YuhXtfq4+iYF/Wm7DTpG
imBFp8xbooOCY00xiWLNRbA95vXdwnsUbBl4sn8kpQgSc7fHfX5EQS1Da9Gl
C0Xwbjn+kEo/BZ/zW4j4Uoqgr6R7wO8FBWPWxQqclC2CTc6e9K5hCuasNJ3J
WFUEIYJq13jeUFAlpSlR8V0hCOrc+Ed9T0G6nvSk9J1C2GpfLJ/2mYICq4qH
vQoLwft+vtbLWQoeP5loty2gEF54nzwo/JOCSQo3WRKWhaBAixA6uUjBlyzd
Tb6HCkHi69Oh7BUGmLWjbM8esULwKpz1H1ppgDsEuKJO/ymAJs/U1YI8Bjhp
ndsm2FoAj3Z6uDP4DPDYJiUOd98CaBE9didewADPj+x3dj9cAFbW974/EDZA
dUKfX5CtAHQLqlezbzNAW9cd/Bad+ZC+/dryASkDjFQJSsTIfJjvKnzusssA
NYr5W+5Q8iFraXdC+V4DjJ853T7Onw+Wd4R2DSsb4AJH/7PMwTx4nSNbzqtu
gNvlHFSn8vKgNlGCQxMMMFrozc6+M3mQId2NbjoGGM4TMKO/Jw8+WLyzLD5u
gNnmXK9OzOfCswqNU/2GBpguVHtg8WYuTHzOOfiPYYCl/CvsdofnguPFxwu7
zQ0wZbqvdcooF/i58jNMLQ0wp1g+T1k4F843DG8KPm2A0+sortyTOVD1zdj1
8lkDNBp2KXWoy4E9WaPVz84ZIGfGxwqqbw7YPtW5/8fNAB3/fvvWppsDSUJW
t7f5GKBfRM1yrUAOZCmzZR7xI/1v3aAvNZEN82pshg7BBji27ZmlaH025Pup
vo2JMEDC78SdlIBs2JJ7kbgSa4AeW69yRBtmg6dTaenjJLIeAQFNy2LZcGEp
6emXdANMchw///VrFiSliY9x5xqgN7vLI9P2LLCt3Xl/Z5EBdn+UczqYkAWN
szFx2uUG6F/kOpdunQUPdu1WtLxsgCU7RtY4KGVBj/H7eu86A5QpOm5Zx5kF
W+MK1ic2GWDPhbuFToOZcI9HXa+ixQADVNzCsy5lwhuZbJu2WwZYr5z4QM0/
E3YTZcZPOw3wfc/JHbr0TIjcoCX9vtsAV8hwn7wnnQlZf0yf/e41wIpNLYoN
ixlgXf/EgnvAAA+ts3fl7s+AT++T7wgPGeBDx5H3j8szYDUjlnPXmAHS7lb+
t+hL2g0VEmoTBrjkxn8jiZEBUR39okc+GmCa0ao7CbsywODQ7znqVwO8HSZg
Ps+WARtH1pSdnCP7UWB1qn0oHYIoP5Vsf5HxNcTUf6lPhy1KNbnnlgxQoaX1
oH90OihJSL71YDPEfv6gSdfT6fCn8BgHa5Uhjov359zTSIco8fUrAnkMMV/k
jyFrczrMfz/3MoTPEOW5M+fiZ9PAxdo8NlzAECd6ovxWPEoD7/D7IpHChlhz
+v1Ub1ka/DtbGx651RB3G84pLwSmQd1HrscROwxxkF/Ayt8iDXZ39EyHyRri
l4lep1NqaUALn/8cLG+IXl41Nmmb0iC3iNnpv88QJT8e1ZP6lgreRid8LqoZ
otULKaW1valQnpuw2v2QIUJSt8zxy6lQd1rQzUnLEJ+7ZOBwZCoY681c/++Y
IbroP43vsEsF7lsCQ2YUQzyzNmn3ok4q+P6Mem5AI/N1bFKMkEwF8Sn9K5om
hnjh9tv2M+yp0Eq1sFY+aYhNfz2+J79JAf7ym9NS1ob45673HF9HCniKXzDb
bEvGF5/3ZrQwBVhVXnkrHQ2xkmf/1O/AFCifftH2/bwh7ozepWxjkwI79FNv
jLsbolzw5xkBrRSIetKY2ONjiH3gRtksmQLphw5qX/czxJsV+3xtOFNg9SrF
/sJgQzQQ2nL152Qy2B/NVY+KMERTO5/dz+8nw8d7oQEusYZ4+AeP6FJVMhz7
PVdgkmSIKz996nCMTYb6bzM5B9MNcdon6OS2C8nQeD7MfWuOIRobRMmK0pNB
7nGbNHuhIbrysF84pZIMFJ7SpolSQ8z8LOs6IZQMcV3a2zqrDPHaeS/vK0tJ
cFe5yq6kxhDzdsc9ahlPgh173kQGNRriq6saN7i7kuCk4EK4ZbMhtqR7xudW
JUHp77/W6m2GKHtOO+dCfBJ8sGMTFLhjiFv57ymGuCfB65j1VdP3DPHI6K7y
F2ZJoC1xQPD+I0MMXlNu6HA4CX67x9vk9xmilJhziPoO8txsW6THczJ/78v5
x7mTYLXSipjjrwwx6WvYUtpsInBOg6PYa0O8FcC9KD6YCGJsc1KzE4Y4sH3v
n4m2RCi2k23v+GiIbtkPT74rTYSi/AWl5K+GeN4rPmRrbCJoVHuF2swZ4ls+
tsFU90Rg39TUsPeXIfrVerdpn0wEw1fdbUuLhjjSwFe4WzsRaoMelj1YYYQZ
r65M6e9OBMqax44pK43wQe70qtKNiWD6+cPaU9xGGL7duMfudwL4iijFSq03
Qr+hwem57gQ4sfLuxy8bjdB0z4DZ55wEYI9pkGgUMsK5SK5vhucTwJ1ji7qP
mBFudPYpEtVMAMkD6/dqSBjhjmkbU8amBIg4W8P2T9oILT32ccx9iIfiw3wN
t3cb4dPQoMxfrfGQNWiIQQpG+O7m0rrTifFwrC20GlWM8MaU/al9tvEwMtnz
8+8BI5TRig+xV4+Hiw1aW28eNsLGjgOBf9fHw4uvbNI+2kYoVipr8msyDqYe
SvPs0yXvs63hod2Mg+SJx71fKEbIFWlbwZ0SB3r7N7mW0Yxw+4lyVUnHOHgp
KzhnYWKE5Zwc97M042BN8Dxt40kjrMhkOpzbEgeOZx8mPrAi/b15qJj3LRa4
7K7X+J4xwqFr9qoyD2NB+fSry3sdjHCNq1viupJYOF5Oj3xzzggd3etPUnxj
wecp6CS7GeHRlxHXJoxjIfV9x2tNbyO8o/q14+neWJg8uHBilmWEPaG2RULc
sbAcuupaXqARMjYtMK++i4HkHu5vx8OM0PXyHu+yWzFg5rFz7Y8oIxS/vnD7
U3YMTOzzX10Qb4QimffCQrxiIEpQceJYihE2rLH6cZ4eA8cC/iuYyTDCn0Vf
NKvlY6BGTEUjPdcIdzvNFKjzxMDjn49uHCwywoU01aNbPkbDdis9ofEyIxTW
GTp3rCsaYv48Mw259P/7e+mdxdGg0xrrI1VrhNQnDxUSAqPh5Xgm816jEdIE
XI5XWEbDtl+ilnbNRvj+8/oxnkPRcOT5IcmVbUY4pn9b6aZINNzO3fawuIPs
f29T3PU/UWDd/IkO94xwi+ih/ctDUUAMd7S9emiEl5yuXoy9EQX7VvRwez4h
+yMeVnQmKwp4z+5V5x0wQvVzYsuhF6PAL2sDpfylEabIfhr5Yh4FTVa5eGjU
CLMzqCk56lFQ0P1d8NkbI9xrXumRKBIF0zL41P69EeaeVxl8uBQJh/irLix+
MsJlPYmNemORIGdqMhs3Q9Z/6WLwutuRELHehdg6b4Ts9hJBm4ojwSJePLf2
txF6p75wtgyNhL120fcPL5P13rS97JNdJMTtO+/0fgUV3dxMYpqPR8K/XvHJ
PRxU7LqREHx/TyQ8r/rc57aSii18ZTOb+SKBK3xKvnk1FZdtZA6Uf4+AFi25
f0trqLhpi/V9j8EI6B9+pKm5lopcs5qcwa0RkOrw6mcoLxU1e8+dfFwQATrb
zos/4KOiYbOMukloBNw0ym3m3khFpz7T9aIOEcB/mtlFEaBiqD1LX9wwAhTG
xY7EC1IxQPyStcW+CPC3z93/ZAsV0wVj7zwXioCARp689aLk/f0m76P+hoN7
ZpCnkTgVzby6tHzehcNfjk0d8duoWAvC1MKH4dC79DLgsQQVpd9ujGSrD4fD
xe/reaSo2Lfui21ORjis2MMwPb6Tip42dLtz/uHQOaXsEi5LRfdVZ1d724bD
hFbx0p3dVGQ/2frgOiUcVl+rX/orR8Xrl7R371UOh5cvL7qoK1CR54dF/YhI
OFSY8pt5KpHnHXfHbnGEg/iP+MZaZSq2syepvfwcBlNRa0KmVKn4mUP1iNRA
GDhyZt6TOEDFQnuf2PKbYWB3luZ/8iAVWxXOZ5wsC4PrvZRLKYeo6DF0cVY7
Pgz+ninSewRUXPI6KmnlHQbEOTsrdi0qXpu6e7PaOgxWHG78qKZDxbEtkvp7
9MJAVrPg/fmjVPTGp6dG94VB7LymeakuFQ00LobdEgsDpakGHNKj4uzcD8bT
1WGw8+6avHUGJD7azCwE5kJB6YDleU0jKt4bH1eKHAmFuE0PrnrQqJjDv+C8
634o5ClYuVQwqBjGoVy0WB8KtcyDRUPGVDTmOG6/mEva3zyO8ZiR8efymclG
hsLHMsnTGieouPV40Low91C42Ww172xBRSu5agleq1CwtdBczLWkYtbIjX2d
euTzz8a9e6ypGC/7YbRcNRRuuJo4Lv5HxZoVwbeaJEKhKavlqawtFTMo771n
eUOhtF2q3tSeirnvmBUmiyEgerpuZZgDFQ+G1cx8+BACq7a499U7kfE9nZ8r
GQgBm6Bw/rFzVFx7+i4R3RECnBSO7jUuVNwzGH8juyYE/tvP/kvZjYrff9y/
N5ATAkZ8uTlWHiSeXryUUIsKgc76qWtRXlTUXS/h2ekVAiWcnMcbfaj46vsv
24tnQiDgHwd9hEnFyIGCfBN6CJwuZ3/K6UdFUYpB90kMgQzuLd17Aqi4M3Vr
UqR8CDjoWe8ngqio+la8eEQ0BH4nfhNlhVDR9/GBKlMe0hZ4f7EojIovb2oR
CwvBEChmang/goobT32ldXwMhoFfp7K/RJH829pDqx0Mhj1smyz5Y6m465YB
5917wRBWlJylEk/2r79FeKkpGBwo3ynmiVSMOLHv2ImyYGgLNPLxTabihGO1
xmhqMMQ/uC1SkEpF4Xtfa0JDg+F1s/X+jnQqrk5IoFM9gsHrm+6jt5lUtFj6
NQJnguGKaMogRw4VTTaZczKIYMAZM4sdeSQfL9QEROkEg6jMVXOdAipe4Whd
NaEcDIqJ7U9OF1FR6/squpVUMGj+SWoPLiHfZz8q/FcgGK5q6UoXlZF8d9YT
ubUqGOyNFlfdqqCi1LAQb/GvIAhY32U9UkX2U7OvpvxjEBxm3dq3cJmKWwYb
bvQMBcFACmegQA0Vs71bP298FETOw5ojinVU5C/KYfe9GQTvF1+EUhpI/WLd
uMlZEwTjPpmH7K9Scfit3NCVgiAwWV7rEnSNihf87wh6JwVB2lVD0ZxmKv4b
mFGzDiH993trXW2h4rdzw8tnPYOAN7H4bc9NKub/MJZJsg+CQcWppXftVFyw
H2K+NA8CFTa7pKXbVGTTjGg+TAkCL6N9hRvvUnGuQbrs7uEg4PZ0kt3VRcXN
byVW2isGwcl+GTm8T+JROipPZkcQlD0Mu2zcTUUGbbUyl2AQ9D3OLXV8RMUz
S1PxK7mDgGIYKRTwmIqXXgp7blsOhA9d/61OeULFqVVba8xmA6H66lHX8n6y
/+4C7DUTgXCz0NDkxjMq2qg1Hdg2GAgym9OuPXpOxXB2injtw0DoK1dOHh2k
YoL/zYsn2gPh0KdjU9NDVOx84LtZoiEQ/PymWv8NU7H4beqtleWBwM6hzM03
RuJZLg9XZgeCv4TWwNZxKn78cNN2W3wgdETKC+99S+rT1cpFk+BASP+wceTQ
OxJv24qeVHoFQsmPtcKU91R8oOBaK+AUCEfPKw+Yf6TinzlnhzyrQPDiL+O2
/0TFEgGXHiACoaDkYpv7Fypi0EjFkm4ghH/t+RIwTcW0X5mPnh0KBOmbNzJj
Zqn469p6ri6lQEgcP9GRPkf2d7ucfN/OQOjd+8iuaJ6M39Fy/Q/RQLgbLBV1
+ScVo7QT/fZtCASea6EyTb+peCtZTj9mdSCMVnEcaf9D4sVYI/33QgDMaLaN
3VuiYhV3TNHayQAwse350fuXimvWcljT+wLA4a9+9IsVNMzwpjO7WwOg5I9J
7ig7DQlCMNu1IgCi9Lj2vOOk4XHZUQe9lACIfsM88GkVDSNzhdMYAQEw0dTd
OcNFw4Itex/EOgVA+O31vfPcNHQMsK77YRoAi0v2xgtrabj7+cvFOJ0AOOLw
9cQyLw2frio1N1YMgAcrW8dW8NPwROWVi/riASD//PM4x0Yayt1uX+vCEwB6
I9k2qwRo6JrJ6rzz2x9WSExYcwnScG+GDUP7vT/sqn09tmYLDQ+IdTl/e+YP
fvGXh7lFaNju9KSzp8MfXHtsTHnEaOiR6Mv3vNYfdnqL0Xm20lDfLGsld74/
UPMXHnFvp2G4bscJp1h/2MDg71ojSUO1fIv7v5n+8L0i4BCXFA05iXyOBgd/
uFlnpbJqJw03ygc/SDfzB7vgnmoOWTK/nodPyo/5w7LSm5IVu8n8Ov49e6Pq
DzFDzcLLe8j4rzolHpP2B7b48/wL8jS0ChDuGBTwBzEHsch5BRrePjUokbzS
H4jQcf8ZJTJ/4d3uXj/8oG3h6Y8pZRry6ZxwCZ30g4WJ9V8nVGlY6Hh6qPW5
HwhbNpwZVaOh26nlc6L3/CAp5LnFC3UahrmlTZdd84PNLqnPezVo2NlvIGpW
4QfJwP3k3mEavu1abFbK9AMuXvrxdqRh9AbpCJUoPwj5Fa7TpEXDB0YcetZM
P/gr2Hn7sg4NK/R8uhqc/IAas6O96CgNvzpubt9zyg8Ez93VyNCl4aSY8MJj
Qz8oedmqEatHQ/mjDhrp6AdvP8q0B1Jo6F2XZBim5Af6zVIdHoY0lIq7/zN7
hx88sn585CyVht3TE0svNvtB3aI65SSdhpYGp2UPrPGD9KKoAQOChsB75kjH
oi8wHAfGwIS8z1cmfGHaFyacVZ0UzWiYCaHuWm98wfTWw4sSJ2hIl14WPjjg
C7e8qrk3WtDwd0zFiNl9XxCu+CnGYUnDcv5roTktvqB5urNxzorEy/P51+w1
vvD8pkLPGxsaOok8aI0v8gW5ThP7vtM09Pq56/3hNF/QiaSFtduS/Fi8Ircx
yhcqNmtIV9uT+PruacPj5wv/sRT1shxoeDlNnbbT1RdmblO+hTmR9dc68tjO
1hekZitF3M7RUOzehfJuc9Lms+k+dYGGesKSNUaGvqAnnfhH15WGjYom135r
+YKgKq12nzsNt96NTerc7wvSmrc+iHmStvCLDY17fGHLsR8lq71paPr50brO
7b4QcYT33awPDRP2JJn82uwLX/ZLVQ4xaRgx29dBWesLmYLGsx2+JD6Otu3o
ZPOFouHmm1X+NIwT4zU+9YsFT3yc1iUF0lBj9wpZoa8sSHoT8dY7mIaHXzC8
59+y4ONKWQ3LUBpSd1AE516y4MQzB2GdcBrev3xlnO8JC94o2/rJRtIwKbLt
MrWLBWMbVG15o8l6EEirb2XBasav/rkYGv6UvHhJqYEFZi/v3n0RR0PPEJmk
gUoWrAy5pt6SQMNBVszr9AIWOCh8Us1LoiEt44TLxXQW/Gm52ByQQsPmTw/E
feNYsP9PwC2bNBq+2h5yLz+UBbl3BCnaGTRkS6jRfsNiQfLkScsdWTQsOfTR
TdudBdaK9j85c2i4j0tHscuRBeKuxKbJXBpy1Otb2P3HgnLnw82d+WT+f5f7
pU+wIOwjvC0pJP2/fOyyis6CmTL35OBiGlaeLxJcqceCuv/mH1iX0lDRtL9M
QosFYkMjYYfLaVjUunPRUp0FXLePdYtUkv0Iev3rhhIL6h8apfyuomGZT4nv
vt0saKlc/27gMg23xcQ5PpJkwZZVxa11V2i445tUSZAoC9bEbBeOraXhc7v/
uEwEWPBvuPKfXT0NVWzLfHV5WZCTRXfWbKRh26m2t2arWZBnfcBapImGVb8n
xCJWsOBFt/fw/DUa/jBu43+2wAQxR5mxx800XKSaFmt8ZwI8tT1b3kLi7Z7M
1btfmPAzXo/pf5Ps3xjfnrPvmfBK5ttGk3YafjE2mZEdZ4LJDg8Vudvk84/L
J7heMSGHbXqM4w7JN9HNM5wDTEjSuMj36i4Nx/LEfov1MqGPovCwtouGNrE5
k4wHTIgvk1sbdp+G5iZP88vvMCGzKeaFeTcNTy7Y82xuY4LWhzOy8o9I/bS0
3Vh8nQmnCp9xsj+m4fZWlQK9Bibs1po7+7yXrNdMWcb6K0ygyw4bV/bR8Pvn
icnZCib0X6l89P//Q+za4u8+XcyEHxKeDykDNFRt+28XVz4TKIMn6OIvaCh6
9vX8oSwmZG3yOD0zSMPz1oVtCalM6Nk6vHxriIasDXUXlhOYMKd2aXviMIm3
IK+f4TFMkMtZ7LUaJefVzeZDeyKYUO47tXLva9IfLVPxazATQnnj7y2Pk++/
n9ze7c+E174c/D1vSXwIBfV3MJlwffr0ZNY7Um/3ZJg+92LCh7Bubfv3NAwx
P32Y050JwlaGe5Q/kv1489jd8AIT7iStLVjxiYYO3kLvG52YsFZBPLfnMw2F
O0ZDlM8y4dnRPMnMrzR885pPo+8Mmc9oicrpGRou/FpaDrdhwsWf+k/lvpHz
rFXnhpklE7bG1y78miP5/+PNqSMnmXAz5+PljnkaaopIjVDMmLDIxz8V/ZOG
pUNXd1wwJvEwpFXP+E3DlVVxMtV0JsiPZnCK/qEhrw3bEAeVCQGLshMTizR8
1nttp5cBEwT4NhpcXqbhY0rVKg59Jvw366zl9o+GdRYyZy/pkufOtLtqbHTc
pj142PkoE3gNXj35y07H/WXVfro6TCBMt5/t5KTjxM45QdAi8z2OsVGr6MjL
r8NGRSacf0XVMOSiY8anRDnWYTL+NmefDdx03LhzS9JtDSaoFFzBFzx0NHhw
ftu2g6R/Kbm0rHV0TF7t2Zd1gAlnZzi9LNbTsf6fVbqcGhO0Mw0nxPnp2G52
1X5YlQnejZKj4xvoGP3jqHqJChMu9eadLt5Ex/5iDc4wZSbouL7wOr2ZjsIP
1twM3Ef6E/2weYcQHY8Iu5mlK5H91JvSfreFjveNIvu6FJlwwPXncokIHRNe
XBFZT9puyzuPnBYj7ZhkRTcF8tw0Y4vEVjp+dVfmntnLhPbXp1jj2+j41Pt1
Xhhp135LdcyXoONLcblJFdJWfGP84eQOOm4w5Bz6J8+EgcUb34Sk6di4Ostt
grRjIl9FPd9JxrPH+fI4aRfd76tNkqWj1yF9v1+k3TDXdNpgNx2ZEtS3O0l/
BRolZVxydFz4Oj7gStph/fWed+XJ/MtqjZ6T9tUXf575KdCxhbvFgE7GW+6Y
cXu/Eh3zbI8//Eja86WFB7/to+Mb6tztTDI/avreI5dU6OgYkSr3H1kPL91T
o//tp+O5xhNrj5D1kmnX4hQ5QMd10GKuSdZT8vvvG0/V6egm7b7BlKz3xpHM
v1EadDz9KGFfONmPOLuDT/EwHYmHZ1p69zNh5cUF5V9Ax+m+xFIFsp+dc5+l
r2jSkd9raeayOhPGLu+u/E+bzH/jq2wk8bDLs79Z8AgdiwvKSqYPkfUW+mnW
c5SO0rE71lwDJuibNkQG6tIxsMj2YbomE3S/iusq69FR8/Xt94naTGiKIzI+
6NMx2GLwVOkRJlx+5+SVbUDHGdmUvf3HmNCb7jdJMaKjuspOC0E9JhzRLH73
l0rHv3Lr33lRmFBzcc69jk7HFc7rH8wYMkGwNzzFhiD7+UJ5TTCN1KdOb+0N
JnRkezJQKUcwYcvoaMgdUzJ+objKORMmVMT1E27mJH67tLn7zUk8H3W6tv0k
Gb/0zr4HFkxYcf5uZZ8FHSWvXlkasmLCGdu53QGWdPThTE/mPE3qYygfylnT
cW/z+1RdOyasElGdfGVDx/UXpleVOzBhyJUlEnma7Ger9hfRc0xQ6/79VtmW
xItQl+4VF1Kfze8dfGNHx39jmdtMPZhwgbEkFXeWjhdAzkfYhwl7XjcUqTnS
UUFdjfjFIustxl474UTH1OzrN74GMKFKit0w/hwdX8/NXlkOYUIX1yN/tQt0
rMxyVd0ZyQTnXg/Nty50jKnkNXeMZYKxl2B6jBsZ79I7kfuJTPj166GvsgcZ
n4p52KE0JvhrVfwY8aTj55uCuY9J/b6r0bkizJuOql2b7L1JfdfuOpC/5yJ5
Tov9ql7ChM0NW3ufMeloe4h9v1AlEyb64hKZvnR8jlr6/58fQ+9zJrf505G1
bKW0jZwvZXU2j+8FkO9ffX1ej5w/Dm9/HnMOIvVp9lN2wk0m1O90N+YPoaOD
yQe56Q4mOElO/2gKpWP+t9fX7O4zYfRCgOyJcDq6llBhoYecj/mHZ5cj6Hgs
crmv7Cmpl2raekVRdLy05run80sm5LeV7teJIfH0LUzNYIycx2XM5vexdNwR
xJDUfUfOs1MjPZHxdKSGaGqe+sSEt5Q3HrsS6bhk758XO8uETU8K6x4l0ZH7
ZJD2i5+kraYU6JxC5mfJDerLTEh5Wj2xNo3Ev71EbjMHuS+N7xyuTqejuY+I
PY2bBelZLXaUTFKPbidWc/KzQFbeN/xzFh0HW+0uPhVkgU5niHp0DslH+qNX
LeIs4Ln4MVgmj47f/6iMtUmxwNG6w+pePh3XjtknDe8h950wqf7ThXQM+ePE
vkmZBfhx9+CKYjrS9DPA/iALNgd/ds0roeO16UjT5+S+tEeTVXSgjI6XDXeZ
W5L7VDP3nO3zcjJevVoGO7lv+bXY3XKppGPaf+kmHeYsaJOYvcJziY52E5Wu
OTYsUFhbplh+mY5xmxavJjqwYFElVw+v0FHQ/otCkSsLyoy//B6qIfWtbOfP
nossWCtYrUESEut2lghsCmbBSdE5gbUNJH7Yigq9olmw4u9AaGkjHfXVayvn
k1lQoucUpdFE8oWjEuJzWCAU8Uhy4Bod5z7Ve2uXkvur/FrCqZn0L4SnN11h
gUe9tjB7Cx1NwzYIsF1jQax3pFdmK1k/ZdXCNbdY0Dk6e1a+jY7DbiuF5B+w
QG1/yre77XSM2iiTeL6fBd97wvjMb9PxUE2K6KNXLHg3Otb1tYOOEuMx/drv
WPA0/yp/8F06no8rvvuS3M/p6mLzAl0kH3c0r44m9/fWPvlzVffo+PPNYoMp
ud+L+/zz1XhARxHBL680eXxBTaNM8kk3HZ1cTNJ0BXzBXlzVxuYRqc+HzX47
bfWFQoEHKt976Bh7y1K4WtYXzvC6FoX2kvV22rlhjbIvNH46WirQRye/7G7/
DD7sCxzBVofL+0l8rot8veW4L+wr6rug+ozET7f8u8cMXwjgrlO7N0DOg7Em
0QJLX/D23Jhl/IKOm1guRXEOvvAtni/p3SBZ708cMVkevvDv981t7kN03PLe
fu5OgC+81ZPXZRumY8P0+9k1MeQ5H3N1wgg5v4rFC8+n+8LTniZL0THSFlwh
/I38Xpuc/2lQ9ZqOx1X7fJKu+ELHPP25yhs6Om+WGTS64Qvv9rye73hL6qfF
D6M9XWQ+c3XVBu/oeC+D+Ve63xcuJI4uvZwk+V1u9BdGfWHXEebk6Q901Nj0
n5P3lC806+TaTX+ko0rgD5vHP3yh9LpZoM8nOtLZSv9qsvuBVGunEvsXOjLi
LC2f8/oBr80Pv5ivJD6sz+VHiPhBV+0/m00zdOx2cBkxk/ED5eLfY7mzdDSp
t1I9ruIH7Tt/zO+YI/eZhzEPzbT8QGEHd2n1dzrWHsq/HmHkB00XKF/2/SDn
yXKW6AsLP3j4ou9xy086XuwfFtJx9ANF4Wpdzd8knvuEe/q9ye/v6TmL+wsk
f3rPmgSEkd/zyze4DRbJerxUeklJ8YPOdwL0p0t0fFKh6aZe5AfByiL7TP/S
0VO85YhurR9EuI1dGf5Hzv/bYh5ebX6wWcjjjhUbA9WV9Ld2PfIDs+RZlwl2
Bm666u+g/MoPqFpnb9hxMrC3lO7Z+ZGMz3cmZ2olA0fZbtt6/vIDo+hsIefV
DBz6JG55bJU/CFX47Z3mYqCF9M5gdQF/+Mt+ZfwCNwPjK2d/GO7wB+cOjT3f
eBj4n8j8aOg+f6At4Aa3dQwMP8tjNaLlDxuaHifP8TKQ54hbvjHdH3znfl5x
42Pg3fZ7HbM2/tBY3Hd6jp+Blo/WzFxx9QepS+evum5koM5QASUuyB9Y4+8K
ZjcxUOk/GltCkj/E8h2TvrCZgZkB+sqNRf5w/Hflsa+CDOwK3LbuTz3pT1ec
02kLAweDHzSevuMPD8paTn4UZqAvdzF19qk/eJcnGdqKMjCywG1t4YQ/xA9c
G3kjxkBjR3s+93l/qK4+tMpyKwM5nwmEO6wMgL35Bx4NbWNgmoRvRsjmAJDh
ad9tLEHWS4r9QsfOADimO7azT5Ksz9OL+yUPBMDj3Cu39KQY+OfLVtEqvQDw
04LvndIMrG7I1WVYBEC0bfmdwzIMXBnCObX9fABE7Pgp1yzLwMbYl7ICgQFg
mqiporibgT9Yq9XkkgNAtDrnZdUeBrLtnkbH0gCQOicoJCHPQAfCzK3nWgCM
t9z/nrWXzO9Y0B9GdwDcP3/LiV+RgVX5m7jYRgLAiOAPjFRi4Kdf8g+fTQfA
oEyfwr99DMw23av2fkUgZOTw+nuqkM8b0NM8uQMhweC1/WdVBp6wbdkktCkQ
PPqJaWs1Ei8lw72PxQIh/3IQ/4sDDLzidGYkfWcg/Kb59OsdZKDX+CETd8VA
+LpbX/6WBgMHjscanz4YCMbJa2X2HWagvE/td7sjgXDmSW97OZD13qWt528U
COnipXNbNBmIHlvdq8wDoaA6/26sFgOnpM0jP54mn8/oU/ynzUDNA1qlB8+T
51/1D7keYeBRJcc3xT6BcLpW4v3bowzcn5p/QjwkEFwe2+0hdBn4Rffzrpq4
QDgnu4uv6zgDGetzztEzA6ErzT9JRZ/kw6f9h3lKAiH5uWddGYWBNgkxzS+v
BEJM7vZzAoYMnB0q+N3SHAgz8Sn3Q40YKHnwlnDD3UBw0xy99Z3KQDt5z4Pt
vYEgc4DP5D86A9uvxHu/HgqEC58PRfcxGBhXIfxFYDIQRtu8LQ4bMzDF0/Ga
zWwg7F71pOeyCQOljTfM31kMBHFu42EhM7Ke41N3DqwOAs9/wpFh5gw0j16r
eW9DEPTxKD37doKBO4RexZ4VD4I8ncs3T1kwcOP2X53bdgUBR22GTvcpBt6L
MeCaUQmCR8DlpGzFQCrvOq9nmkGgN7xOocCa5GftZbleA9I2vpGy5j8G3tF9
b/jaPAh+uYiku59moDhPx8IquyDoGtfZP3qG5BtHpOERtyCwOHrU+6gdA48X
PjmX7R8E/koKJrX2DBTT8PRZFRME33dsHBB0YKBQaUFCVEYQuMb+mw1wZOBC
ya0BydIgCL238soHJ5IvSYkOz+vI/LaqchmdY2DzsJBLflsQqD4tZL92noHK
6Ze4Ax4GwTEuk1xRFwZyr3t30nswCAqGbJ8HuzKwk6gLj3gXBMmU8Ssf3Ri4
YuxYTe23IGg1fi5l6MHAndyKP2f+BsHbQeJQoycDKzowWHdtMLwpOT8v6M3A
Szw5Xje2BEO8j5K+rw+Jv4rGX1o7g6GIvU5z/CLZr3LDXZPKwZAx8nNQm8VA
Pe6gfYVawZAfv5m3wpeBLOt6NQ9qMHjGi79b489An9OZVjaWwWAM4iecAxjI
l6PZa+8cDIPfdrj0BjJw7z+eyxFM0p7QlFYIJvGTe0m0IzIYTmCob1IIA8PU
pPQ2ZQSDx9ZFt7lQUg+XXp4IKguG3eFNaxjhJP9EL3pxXQ2GU3Z3sDGCgTcD
13dV3SHjzVcQ2hjFwEnP5fO2/cGw9w9vols0mZ/ZUu7B8WC4reBc2R/DwLaj
4j57Zkj/701sFOIY6N3XK6v2NxiuXh5tiY9n4MnqZ8OW60JAYJm36UsCA886
GzQXiobAQe0FI70kMn6V5qnl3SHQ+vRSTEUy+X6vL9leB0Ng+bPiWc5UBhIV
W39x64fA1tbcSes0Ui9XTMq2ngiBF6YLHG3pJL8OyltFOIaAYZfxXaFMEs8E
5e4FZgjwzt2S9MhioL3+bLBHdAgMXj8i9SSbgU0fdj9Kyw6B0OH5+7K5pF76
u3U/uxQCX9YO84TmMbCyNeuyfGsI3Hm/8ttoPgN/OrwqKH8UAu7Twd77Cxn4
APsHDo6EwKpUq4LEIhJP9QEXp7+Q8SpWnZ0qJvF8jdLWvhwCSuvOPdMsJf2X
r+yr5g2F60Tz66wyUg/XvH7TvDUUGrdnxn0rZ6Cas6fkhEIoaHlvGdWtZKCp
em/Xbq1QMNI63ltQxcCeTLM/yYxQ8DZXtvl5iYFcWtNzQrah8Mb3Qxqlmpyf
ZwbetHmFgpjJBefiKwy0Dru5EBQZCuw+L9/9qmGginXXOdvsUIi03PuPUsfA
J09YrmerQ6HsfGBrUT0D91wdVotpDwWZn4NbfjYwsGWE+vtxXyik7tYS1rvK
wNT56+8UJkJhSe7RzbwmBq53tdp39UcojHEGsH27xsCCYC5hM64wWCpw+Kjd
zMAtXB97RUXCQHUw3TX9BgOtQisi2eXDwNZxQ97HFga6brbzX6MZBvvYPjqq
32TgjPuND4pEGMzvkhyOaWOg4PuaJZZ9GARYPvk60s7Ag8d7fnxghsHqP7+K
5W6TeOPlX+sVHwZzWpV//DrI+DR/+UgXh0Gd7ef5x3cYeDrOw2uhKQxSPXuS
xDoZKKW7eHimOwyqnE36nbtIfvmz1nGNhUHU7tTG1nsMzGI/I6YzFwbKFxPV
uB8w8K1fyaWSVeEwyW5ibdbNQNWwqm/SIuHw/uTMrvKHpN7U2u/t3RsODst2
md8fMfBlPb0oSyccTI/er8THJN69T4dFmYeDLEvYIq6XnCdHhITzz4fDjS7H
hqEnDKx/5Zk/GBIOm1XuXJbqJ/UznYuumhUOZm27dF2fkvjJn/RoqQkHt/01
ETefkXrPXX3sTGc4cNiYOK5+Tu47m8J5lF+Fw66RPbO0F2S9juxi3zUbDsZ7
D27JHWRg36WRc0dXRcDGrujJyZfkvrLeJSlKNALef95hvPcVAxv2Hav7rhQB
/C82nPUZZuC6NSa8YccjwD7rlHjHCAMP/ZCYPWQdAWJ7eX3WjJH5bnyQLe4d
ARnucp601wwc95tn7IyPAFXpToGscQbqJ3+1MSuLAOmpV+bjb0i+6STyNNyM
ADlNpubOCQbmOdEzlQciwCvtUs+5d2S+gjrU8c8RYLnXY7FxkoHLk3y+TRyR
oKn++vHCe1J/rdhsr4pEwpG737XhIzkviSVidF8kSN64cSp0ioGlGpHpCpRI
+PlZTaT7EwOdCno8as5Ewop1F33XfWGgHDPloKlfJHjXBAXRvpJ4vKK3f3d6
JBhqn9iVNs3AEceVTbtqI2FJnNv75QyZf7Ufu8mDSNDxzLQX+cZAernA+Stv
IuGf+dqlU3MM1Do2dFRxMRLGbzsrF35nIH9jwMibTVFwyO8239t5kg/3nQNu
yUfBM03eJMmfJD8LGwIf6kZBXKFF05lf5P63Y6MSx+koOM7d4Ff2m4GbU9je
O/hFQXbvpk+TC+R+tal05m9GFCSIxPyRWmTgZdrz4jsNUeCxLFxru8TAbl5p
oulxFKRbPlxdtkzuKw/GzAY/RgHH6gLOd38ZyGHOtlqWMxqoufllEisIvJ6t
13RpazQYF/V+smYj8JSgcqvFwWiY9VQeyGcn0L7phwuYRkOXyXObEQ4CBZ0j
9jLco2HJ4lrKlpUEFi4WUzMTooHNf8TBZBWB9VVd8uurowFjKO+SVxMYyK4k
1fwgGt4p8nA84SL9539LSJmMhpQ/ove4uQkc+/ziURF7DOw5Hi53lIfAS3/9
VSe2xkCAhf6BoLUEzv/HkDc7FAM8hi5TresIbPwRs4HtZAxc41849JOXwLIO
Be0xnxiI8pxSVeAjUOqNyPbZ9Biw335kwIGfwE9nFtftb4qBe+nrN5dsILAJ
GM6Nz2LAVoGyNLyRwH+qAQW2czGwUuJv+CYB8vzlVR5D/ljy+1fmGmUzgXxe
KzefU4iFdMHeqFBBArMlrXfcNYoF97ZvbDeFyPq0p+RRL8RC8t808e9bCMz4
SZ0SSIgF82Ntr2VFCFS02uOysTYWHIYdjliLEmgdUphz/EksUJ/nGaWLESjN
xveieSYWDkmf/PtInMCUqvvRNnxxUJ1WQmPbRmBC+QppHcU42NLhc1x1O4G6
5W832dDjoEZkZNJRgkDG2vCuZvc4+Pa1V7pAkrwv87NcPy0OXIzpa5/tIHDc
fZ+s8HXS1rFPXyVN4IOnKm07huIgM4i368BOAv+OTg84LcZBToVuprMMgWyK
lIkZsXiY2LGZr0CWwJ72Axb1GA/qB7339O8isHpP6dW60/Hg/s/pK/seAun7
WP9Nh8cDv/k8XVmOwP2rro44XoqHGTa+U7byBBId+jnSvfHwLqydJ30vaY8e
F5SYiwcnrX+W9xQIPHLpzsNTmxNAx67f5KciGW/fkMIr9QQQ/rbvu9Q+An1e
dXZlWCXAjkYpZWNlAqtuPV6VEZoADyhlW0JVCHzmZ+z2sioBDsjXlzSoEshq
fBFh8SQBRDKOPR3fT2CJ9sf7kj8SQCzdroz3AIECK7adyFiXCDlca8U01Em8
XXn1oX1bIqhlqxxwOEjgYT6JJ1zKieDbOb6QpkHguuwIuuexRDjfy2115xCB
yVcUmzhPJoJ8T93Z6cMEznCOql8/nwgJ+U82CyOBW8XGdsYFJ0LN3GmHI5oE
/iqV6AhPT4RoTUdrFy2y3jNKlNJLiZD9ZGwxW5tApXP71r9vTwTr6raDXToE
3tz+nkp5lggrGti3zRwh+bWz2mzwQyL0h1ZVCh0j81OIOB+xlAgzyVeea+r+
v/8iwxb8SdCzkbvC8TiBUcq1H0ylk6BjdYtoih6Bf04ojPkcTIKc/c2qrfoE
nlhWXHObmgQyyv/m31IIHFiaaZSzS4J7xlGm3IZkfAeou+6wkuBzK9VS0YhA
BZV3zX5JSVBPMVpjRiVQs/FTtXVFElhd9Tfzp5F4sqMRTm1J8O3MS/1SOoGj
edeW854lQV6a8UQ3g0C3ecffv6eS4ITWjPgMQSCVxz3Vd0UynN6d/3ejCYF3
taMkZAWToXXgRLCaKYFcgVvn/8olQ22Y2CULMwKDP1qf/KuTDITumGegOYFP
m/Zd3mmRDNxTqZMlJ8j4/6nvZ7knw88fagv3TpL8S3rJWIhOhpD2jropCwIt
78ibFBcnwyu69Nq1liS/GRKpXi3JYBFyikfeitQrwuKM19NkEB8/VWNkTaAN
N0W8+FMynGoW++FiQ2DMqIzwH/YU+Lkl5XXSfwS2GMzX+YukwFBf47mG0wRe
m2JpKCingL+dZ8HTMwReMDgpuN4gBUy2P/aYsyXzl/qbK2KXAhqcdV/57Qn8
vb9Y1iQgBSYeb+BWPEtgpru58K3MFND5PdVt5EBgK8faxyYNKcDTLCt33pHA
IUdmoVhPCrAtde2LdSIwqRjmN75PAQ/nhtEqZ/L9ms9k1FekQqHj2133z5H5
VsYUJAqnwma+4yLvzhPIrlTYIqiSCuLyQzUrXAjsPrd79IlRKogahE2KuhLI
c0rO6YZjKny7DLfU3Ej9bI7rHghLBXP4c5BwJ/DKAXFLiaJUoNSXn7zgQeCW
2dyE4pvkubWqeLQngd/TrnUZv0wFNqvskFIvkp+zXA4a86nA5343pt2b5I+q
1IQJXxr83FSs+tKHxLNPcn7ZnjQQviAd+u0iGb9w3yrZ42mgdAo9uFkExuma
Rb6xTYNkp9erJH0JdLpYnPgkOA38X8wdPOhH4KtfUvHfC9LgYpTDRoY/OY9c
LWYN2tIgSVwpzjGA1KuYzp2vX6XB5VH1qqBAAneHvyur+J0Gj1td7TODCAwY
poxWbE6HMyc679cEk3r0LVtzXDkdoldte9gZQvK/h3WMxkgH/WbX869CCXTo
qTmz6JoOk/zlV2fCCFxw5eJ7nZgOXFZVuZwRBNrKenYs1abD5lR76S2RJB63
Ln0jnqSDhUEPTS6KwPKtd0Q+TqeDQe8dcc1oAlU817Zc482AlhWqcUQMOd+G
tY93yGcAlwdfnn0sOY/cfx3lMsqAMxYahsw4Uk9vv1aMvZAB35JKCmPjCeS9
8ibKIDEDlhP2puYnEMhfyN9Hqc+AXR7dMnWJBJ5MvBYe/TQDcpbNLTuSSD2X
MVBcPZ8BIrHdyk+TCcyZjibuCmTC0a0rqt+mELjKz8br1v5MuGI8eXculUDf
FjbxJfNM+Olk7cueTqCE5OtnF30zYfmg2XP+DBIfQo3bDxRkwveDjb3bMgmM
PxCYrH4nE7z9TM/uzSLwfXdag/9kJtRU7yo+lE3gQ5GU9avWZMGp9Rt89XMI
TF3jpNa/Jwt+h8z9MMsl9c/bvm2cmgXNgXXr7fIINBvbo6DimQVlGxS63fIJ
3D7ZJvkkKwsqRwiJgAICDf7576ltz4KEzewiMYUEqgmrjz+fyAKhWOHG9CIC
axgSL7TXZMOPnMBPRcUE3mkdLF+Qz4Ye1c0d1SUkPrY7fflFZMOBsZuq10vJ
+19stICVDQ9KjPU7ysj5+ffGkb6ibJjd2fH3YTk5n0u/pl5+kA3cWa+pAxUE
diX8etI/kw1HGhI1RysJ1B43ydQWzIGMlsa+ySpS7/dtTGKDHLgSsvPv10sE
vr5/23KtfQ4MnH3Y/eMyWb+S0IozCTnwzoC5b7mawF1PhDbyNOfAjvxNBzlr
CDyY26e34k0OyOt7jXPXEij5PXdBhzsXHj9iSfLXEdjWyNcztC8XRoTZOAXr
ST3bZuty61QuiF17EyTaQM4zM//0nxG5wJf3O3d7I4F9IzMzAQ25cM9om7H0
VQINpdgULEZzoeGx0qVdTWS/tRt4YrnywCN1Ta78NQIPJN8+wKecByX5fruU
rhPo73HZbcoqD1L+szdWaSbxLnHDRSg2Dzb354uq3SD1KXRxJq85Dw4TiwHq
LQRu2mZcw5wkz3sZARqtBMqu83eq3ZAPFhn+wodvkvOCfc2UBuaDsj+NBm0E
up87+0nyfD4MdxZJYjs5zzK+K9vm5gNtm04S3iJw6vXnBLZH+bDq+tpsvE1g
L0dw58JCPgRsfXIIO8j91WM4z1C2AH5ZWvrCHQKXOwSnVpgXwL8PscaH7xL4
nN/Ekz+qAASz9nRrdJL5XG7ZGHSjAI628g6qd5HzItkjg/qpAKpXcAao3SNw
OuuN4+11hcAfMnJb5T7Zb/6/9CjpQrhwxz5X6QGJH68HLiFQCD4lHvx7uwlc
68utVGtWCMLn+7fufkjqe2vRynVuhbD0SP++9CNSL28Gn8yLKYTf9+pWS/QQ
uONPa6l1WSEk3e8ZF31MYCX7RYbprUKwTXGiC/YS+F/SyuGgoULI1Dez4H9C
4PnWvtrx74VwyOnUX+4+ct+UdDnmwVsErV06apz9BBbtLxE6JFsEu8IG1yyT
dh7TJOegThHUy4y5/XhK7lPPy3VdrIrgVfA296/PCNT79S57mFkEb6/bck8O
kPHdyFznn14EqzU81EaeE3gjNVTMrKEI+vr5l5++IDB2W5WuY28RUCM5zLoH
yf5l6vI2fSoCmxvrjt96Seq5+6dptdXF8Hr1/JOrQ+R8XmHl/FOyGF6duvil
6hVZr01310xjMTz4ZJWfP0zq+60Q/W2WxVC53WEyeYScl+v/ux7HKobd1407
wkdJ/XvtNaCaVQz9BZOKzDFyX2tS3S16vRjYeF+qnntN6nWx55HDz4tBzOXz
E6txUq/BqSbvezEknh9dor0hkLvy2pz6hhJ4OeXYpv2W9B/zX+FmxRII+23E
rzJBYNiRqaOK1BJQnzz2W+odiZfVB7xjLpRA4Z51bpsnyX1yffNdqYQSOMEy
91/1nsC6j7q3V9SWwMzlSdGfpL273ZBd7EkJ1HY6GEx+IPWxtX4ba6YEkn7k
rh/4SO7D3hONInylsDZd5fSdKQJd3CeM/ymUwmeJqWN1n0h8lWgXS9NLQVDD
uS3vM4Gl3HKqye6lcLLY7W70F1Ifrc7UaaWVgrTK/yi673Aq3zcA4PYmezUQ
RbJSMlLPHc45jj3OESVKKfpmhESlklRGg7Rp29lbiOyZvWXvyN7j9/z+/Fzv
e973nOe5n3t0XVWS1Y0pnL8rjVLUsr4hrZmmuxemKcD3danTo+Mb8h8PUTH+
h/PfKe6G5fVv6JbR25saMxR4rL2t9mtPJGK3e2u0b5YCtqmdOc0nIxHfTUjZ
MUeBqwNuG4r2kWh749iXVWwnMYv45seRiGKrJjE4T4H+yRa34u+RSFOiX75m
AfdzxzhoN+sjEX1NX3n6Is7PRX2M9xcj0dN/fdPhSxTYpcd12Fw0CtWLBX55
sIzrv6KM5jUUhRTn/Ab+W6GAQcfH1u6LUWhszSPRbBVfN6nKeRUYhRyr6JjU
1yhAMz784WNyFPo00TC2Zx2v16rYyZXWKETq9rdg2KDAw7h3Zz9vRiEp/iKj
cezTbW5p76WikfaKVEPtJgX86Mrox/SjkXSPaU/KFu5XbbN5HrlHozm6UbeX
2xRInb75xft9NHoQej/Ei4YKBammPoXF0Sj0XZHaGVoqFC68/c/6bzTK5ACH
43RUuP+lXs1IIAa5574RE6Ongm/hm9RXJ2KQopm9DQ0DFY7PFcUcdYhBB61P
SPVj9wgbTymExiAH1R+uRYxUuMbiQ7mXF4MCBd20PzNRQZVSmX5wNAYlbCy/
v8dMBXnl1ZFDvLHoSG6fty0LFUw8xcteHI9FgeMF3cdZqTAQGaNo5hiLeiYl
S3ayUYFL0pLe+WUsqhn+qLiKbXrNSnKsKBZx5RXtaWWnwmqolkfRdCxi4xYK
SeWggsy9XT1rO+PQFU25h085qZCVdYX0khyHIkyDNx25qHBqQvljyI04ZMFb
tKSzgwrnChmaZiLj0No/s2ti3FRIyqVtTmuOQ/TMlVdXsVcUhl920cejsztj
xxp5qEBzjmOH4+F4lBp2YyielwpiqXfUzl6IR4k3s2wf8FHBf2ORM+dFPDp6
bcLKmp8KX5ZHnviUxKPQ9OeNhwWooFwZkBO/GI+eCRyoZBOkAjVxIExH+jt6
tqh0vB9bvqRqP9nqO3qhJaWQJUQFr38rXrlB35Gyu8/7YGEqfBxke/O24DsK
vJ/x4LwIFTLIT1+Mzn5HYn+1x1VEqTDEzHYncl8CSo7+UMG6kwolscxOzVYJ
aENKY28PtsTELu/rTxPQHVLAYtIuKiTbLOYHFCcgQbvNk/d34/0lWp/mXU1A
ccpMzJQ9VGj2JrpyKyai9B4enX1iVHD17Zbyt09EpePBK4vYpTUPPl0LT0Sr
GgOSZeJUiOSe5mprSkTWXLdKX0pQ4X2lyMdM9iQEiwXdF/dSwXDokh+PThLy
r+dzPCxJBc3g8Nmx20mosbrHkVaKCp4Si3tPZCahAsu7f+qw26kHKLwzSWjy
gFXZ+31UQDn5docFkhGnQpW4w368HxfOn/2gnIxGAhWnDkvjePnwI1/PJBkp
vRmS3cbOe2ZzQN05GV3v1OqolKECt1826UpwMurY/Lz84gAVMhdEfv2JS0YN
9af8z8pSYSP9h/brymRUfSLbd/9BKqiIl3qHjSWjQj2Bv9PYrU5mfG3MKSiP
9WdxphwV4gRvFdlKpyCDCHqWO/L4/JhZqiqSUlC/vGK2jgKOpwR2WeLlFLRr
OKiJTRHHY2apSeSjFMQ8dt6qHvt9Sc1Fw5gUhEyXdV8qUUGk1U8CVaYgtoPP
P1sdogIp8JrOrYkUZO7obLdbmQrzyqQndByp6MNgQ2AftjLtWH6LfCrqMVoR
+XqYCvcMXN8tGqeio6q7d9gfocLYgua4nVsqylz1dtyvQoWwvjm3PS9T0WQ+
QWYUW+vlQ7oD2anoikuGXvRRKjBPa9v7daWik1nrvy+p4t871XJFYTsVURZ1
s/ap4f1KMhqWlUxDn9WrtwexG64pxnqT0pDz8cSYz+pUqC91fbLzahq6YL0z
xUaDCsatgf/xhKShwCfqwjuP4fht9BGzzkxDGtbyPa3YxBudjza60tB4n/B2
iCYVdmdV+c/TpqPhnJ0+BsepIOAvunlSJh0t05tbMJ2gwv6f0DxmlI4mzToC
fmL/03BYGLuejrZjywS9EBVeLXiRtSPSkaaH0oYiUMHtnMSvlZJ0lHL7gPoo
NldfrzHbVPr//z5sTcRJKvCd4Rj1EshA+vuYM821qJC90X+HcCIDWS3QL7Bo
4/MgGMBz7XIGUjQu9M/HFpGWCN94noH6HU5euaaDn89evWc8NwMVfA34JEWg
wnXTtHDV4QzU8PiNdBv2scxdu8Z3ZKJjP69sPSZSoa3qStSWRia6Sb8mqUHC
+/dLTtf7UiYK3HP89QS2nYMMz+nQTDTVLX3qnS4V9unY838pyEShjPF2ZDLO
D4OqDmaTmSjcJD17GXvR1HD/VeEsxG6jYBmpR4Wyn5n/zRCykPZ3GjDTx/Ft
vGjZ556Fbjzd4bKFTRRi4j3+JQv93as5FGtABWd95wLmhiy0h3zxA8UQ7184
KeAkTTYqe20XvoXdUGzweVIxG2WZcfVEG1HB8fiIGvO5bBR+7pitiTEVnNRV
H758no1eQK7ECvbeH7LFr4uy0aftU5IfTagw8fee/I75bLQt/8eOYIrze3Q3
06ZUDjJt5u2dwD6p1BBmdyoHfXDIfvXMjAo20jPiJwNzkGrxk8eHzfH6pLet
vM3PQS58Rmmt2CcGwdl5NgfJNicLeFOo8OMEV9vPfbmIVOiYKEqlwtrH00+e
nc5FfWUyt39gj2o8/vfnWS46v/3W54wFPm9DxueSSnORZ4R9yhr28st6It1G
LqoZUhR8ewqfh4MfuTqUf6DYXW/jjlrienm+VVrlyg9k6XfcqQlbm1+aWfjL
D+R4MsPaxYoK3Vlj+/w6f6BC67Ab////bK+LyNJ58eUhn/gred+wP5/9tWfF
IA8llxUfOHGGCq+17egZH+Wh3o39Ba3Y/32P1PxUlIdsdYS8nK2pkHJ5n3X1
Rh7ykuezYDxLhXfEgJVHavnIujnM4j12lue7hDaPfDTayOOlZEOFwH0Wu/JS
8tFh5fXsEmw+Z5rJo//y0dyZfCFLWyo8CFEtJcsXoJfshaET2GduM1sv/VeA
tNElmdvnqCD6dtP+RHwBCpXhauM4T4X+Wc2PkpMFiHs3T0Q4ttSX0Mrogz9R
6MNir4N2OB+/Dfxec/Un0mvycMjBtkx7IBCW+BN9tXe5QrxABdvdVW3bMz/R
mN/K7Ubso09MR1hEC1E0yeTD2YtU8A7KHB8+VogGg1NqRrE7gtrHhGwKEU2/
KdM1eyp0QkTHx3uF6Ma18+RV7M97hDLufC1E5DW2sHuXqJAgGnIjo6wQqaS7
DzFdpsLTd+/ECROFKEbrh1owtkkoX5oCVxFy/7z+lNuBClea1FTclYuQOi95
+AX2cHByMt+pIhTBmqou6EiFkM1Xyjy3i5DMLhT4GpvLKqj66uci9G9irlno
Cj7ffXnPpMuL0NSOKqHX2JcVV15pTRUhEbYfJgL/USGgIH2jgO8XUj6Q6ROK
PfB+b1+Exi+k5R0ZznWVCtan1S72nf+F2hKuxgdg06sXJT0K+IWmOMaj6Z1w
/N3/byos5Rd6bjX77Db2gkybPmvnL3SwgHp+Advk5bfNYbpiFJTZK/KfMxWs
fvipy8kVo9BV06w+bLoL2ho91GIUZuegSnWhQnlK34m1u8XoUmfb6wrswtlX
gQ/iipEQGLVquOJ6/vrfRZ+WYmRm6jYTj00b2CgyQlOCXEIHB3dew+cp6tXq
T7kStO+oRmIgtuVTXisOqxI0ysBsuIL9NCkhpMYfW7sp/6IbFdjeXKOlSytB
P96Lb/3G3h24kz2xrwTFbDmwa7hT4ZmlgmAjVykKfLpn8Av29wCGZy7HS9H5
+/H32Txw/P4aGHl0tRTdYncbdcVOuMUWtiu8FKlp1HC1Yu+gqeVRrClF1wbY
l9SvUyE960Nf4UYpcrt78104dnuB7MMm+TIUJmS1uon9p+rSEwfbMuQg1rfD
xpMK4jbRD31DytAda9SVh12sn84sXlKGfpRHWIrewPk+uCeesFyGSC4i/p7Y
XJe5+RdkyxGbZfnZBuy6sb8jcrblKMcmrVfWC9fXrK762RflyFW4j9kP+52K
1AOdynLUnUps6sCm2abL2b9djqabWk8oelOhJb9Q/p1KBRLy9iT5YTdaVkZ9
ulqBOFtpJ1qwbW4XTx/7VoEED+tLSt+kQtTdmFan7grUWiU644k9G9WtoiZQ
iT5FKxiWYt8oIU2EG1Ui/Xsaqry3cP+r5twe8bgS3Q8bjTuLbUsNnNQsrkRh
j5u/RWPH7okSuL1ViX7CS4kZbLfrGcZnNarQwo/U3aq3cf/5JfntgGcVEpiO
e3kb+5Zu0hpnehWKeTvjX4j96Se9b/9sFdqSmZyg88Hns9VCy1apGtU9XCrU
xnahLTkT4FKN0JIdgx8227/F2fNJ1chuwiOlEPv1c+1Dk/+qkVDPxZIN7N1B
tYbSh2qQ3T5bddU7VOgSCfcTdq9BErV+HK7Y6+fyBYsyatChSyPq0dgyyhfN
JVdr0PyfJ/nd2KY6zE9PHq9FRy08XnDfxeet957knvu1yG/6YZYWdjGNoveP
8lpU/ilynzu27T++zZ1cdciK62vHZ+xN0+V9WtQ6ZGOm87sO+3vWI3eliDrk
3wh0a9h0H247jw/XoZ07tJwl7+H+Yi47xkXxN7rmNsilj93L55xf6v0bvRFL
7XXFttFHptMlv5FroVx3GLb6qDKrJ0s9ojEv3s7Edoq40t2nUI/2LrUS2rAT
9ZXoc6j1yC0jJ3YR+9Oky+D27Xr0jJK4n9cX96ezsmOZ3+pRuMhYlhx20PMg
396aesT8OtCSgH2IvCJ1a7EevfGIpbfGJqVKGwbtaUDZqrrprthMT47c5NFt
QFtsp+39sA/sTD20w60BLT0o4gnDjsot3PIPb0B7nU3Sv2DvKN/rdqO8Aak8
LCclYdMXme4dnmtA/rqtZTnYAnkv4uv3NKLkJFG5X9iBfDzJx/QbkeeKuFsF
tvGliTZpr0ZUdOHCixps506jhleRjahvmRxYh30uJtQksKkRTYKs6f99dZrA
zUDXhCy4SQPV2PY1+g2Mh5pQ/LF61XLsyfLZ0yHnmtDV0wP6hdgXvJlvxTxv
QqJ+D4WzsMt9lxgNi5rQBebU1/HYdpWdrffmmpCrIrE44v/rxfz+N0GqGVEX
drx8gn36BW1HhEUz+phTznTr//ZpGQgMaEa0TDy8l7D55uYHufKb0e5jN5ON
sC2GHTsPzjYje4PbXUewhZmeVg/ua0G7rt8MFsZ+vyZaonamBTlMFeWt4v37
PERulwtpQT4fAuzbsbXlpyR/lbegvpbZu+nYLG+Cqta2WlDeMj3jU+yf4beW
24+2IgOl1KmL2AHM2z02Lq3olFSbsjr27T82OU9jWlH+J5VaNuw9wcy1VwZa
kSDZK6MDxye9UeTFxV1tyI5waCgS++MINCtZtqHy6Q5TF2zHEGsvsbA2dO5W
45IK9nE1nszi+jYkGnu+ehWfn/Gxg+tiXO3o8+X08lzsiAD9gqMG7cjat2fQ
C3utausOW1A78tRuETqCbW4xUBpR1Y6WpbzP/MXn98nRn1LzbB3o39WgqM/Y
nDdjj3IadKDEttQZc+x+drFP0086EMexm4fosU1+7d/xrr4DlR8wOZeE80nt
J5djvPydaOblQw9LbHl91xEry070n5uZ/RbOTz3RD7vcIzpRgHn1gc/YyYlC
M3aDnSiNazIbsAvPJ9HLynahw1ZPWHtwPoyeEqepudaFeC+58P4/XxKmozr0
c7twvChWsWMztNA/+07fjWbTDaQ/4Hx70+nLgVnDbnTabL+4PDaXT2b+rrfd
6M2H9bhsnL9Fb569ojzcjbbtJvMBu9fip5WKcg/6/mjeqBTXg4vWikUy93qQ
U/yMORFbnsewf8fvHtSfG/GrGNeXh9L7mKb3/EG1D188P4496Wz2qMzlD0qy
0k1Lw/WprnhPRXjRH/QqeIf4fuzhla+qHvy96PhOkZowXO/q0v+amDj0ohuq
175v43qZeULg/ZH8XvSvazvjEraiaCYllLUPIZvHPZW43raFVHLyqvQhJ5pY
oQPY3fd+G+0834fqfDstH+B6fVFz10LSkz50OsnlZReu9zfobfoacvuQ13xY
kQI2y/z3jftjfchg2LjBB/cLMl3v1EoF+1Fo253sCtxfpM1qBb4j9CPWy+1X
dmDft7GaZrjej+6yTHaZ4v7kYISGA1NkP/J/tWv7Ge5veJLXaD+39KOOP7Hl
lbgfchb3qGllGkDPFKNktnH/1FZm0RurNoAYhtb4lbAfnDpqteu/AZQ0e+mu
Ne6/Hia8sVX6MICaPe6cfoD7tcHf9GJjDQNI6Xjcm2jc312IZ68mMA2ib6el
5cpwP/jtlu0H/WODaDmWibkP94vjPa2d666DKOe83M5F3F92P7pTaRk9iKw+
Gp9mxCaFf8u9+GcQ3V9YzeDG/emn10OMewWHUP3CQzEh3M+y1CmzvTAaQpPF
ko+Fcf97wGNUPvfRENr3ra6PH/fLcnKVf94WDaFofwtRDtxPl+4QCj2yMYTI
r07v28L9uZhSaEmw6jCSaiTPTeB+XvPBw7Vv7sNoPczuWiPu9/lONP28mzyM
QuRSQ9PxfPDyzly02PQwYrjKTwzB84T7ORqjR3IjSAcO33LA8wbJtIiS898I
qiQ8lNDA88mT5OhL2fEj6K2tmQwTnl+C49tVHv0dQUXGsXdq8Dy011DptozC
KDpr6sj3BM9LItk66x9cR5FhumYLCc9Xbvcdbk+ljaKMm29TN/B8Vi39vV5w
ZRQ5rxS+jcfzW/PjP/W7j4+hex4/vSh43rvqFHyW0W8MNdb8d3wZz4ttW1s2
9ZVj6OCuyy0v8Dwpo6he6sszjpLsdinI4vmziG7h0a7T42hLqfBILp5ffZPf
Rn39Oo54LUxatfF8ux2MZESnxxH/8xfbZXg+7kv/sNNPfQKRQCRCG8/TwlfY
X/f7TyCVvervc/A8Hi/0X7Za0wTSZ+IbkcHzuuw/mcggiUnE9/ypYwie9zd4
DwT2uE4itZXTPPPHcX2E3PeHiiZxPZ+uMNTE886Ev0AQ71/E3v7o1mcNnE9+
3NGYuvgXfc+Q5Z9Wo4LDf7WUM9l/kVLvF5/DqlQQ7P6R0c4xhSQv3/9yTQWf
F/cPGQ52UyipS8Ip5jCeJ8N/pHHlTKFomU/lbYdw/F4+JFjHPY1o7g6831bE
/alSBznOcRrNngxrElOgwlv9A7+iiqfR/Op+SzU5fJ5e8q+W7fmH/hg28pJl
8fqPjTpz3fqH7OnC/prKUGHJal/cvfZ/SIFGqc5sP54H3yW+f75zBhWfU/qk
L4XPm/n9Zm/9GRR9f1hPcy8VTm1+q968NYMqpC5lSonj76s2b7wnYQa9D3hW
xbCHCkM/l5R7/swgqS+MLt07qbDyq0ZXk2cWKZ88HBQvguvvGJvDcZ1ZJHhK
j8lNCM/jC18cB27MIsmjOuWKAvj7MJfKyH+fRcf7+tOHeKlwxL3wvlj/LKo4
+z3jOTcVODgHLX4IzqETexaTDnPheOc49ZDOcA4V2bUG1LJTIY+6Pb/kN4eW
Ug8fsGGlwgs1swfvfsyhG9a57sNMOB6eKO/+Nz+HlDf7jS4w4PnnSHnkktw8
YhKZ+thGSwXGPhOmtEvz6F/uuL7WNgVq5Lak93+eR8J7U1W/blBgaj1/wbR7
Hh28NUVaW6XAOA33KTXhBSQfxX2etEyB7XtN6l2UBaTDans5cIEC19T4H2uG
LqAfrpMnimcp8OZsi5xN/QL6sPGmenaaAtY5nbxaOxaR1q5dswJ/KZBe4yI1
YbSIBN6shyqOU4BxXU7f8tki4okLCTsxQoEzKbkuT+sXkcw+zg6tQQrE3w/1
fsq7hGi+u2lr9lHA/VCB0WnqEjq7HJEp24Pv/xjWNP9mCb2Q0xbg6qTAx/ce
E9Y9S4iiM3NypJUCFwJ83F/vXUZH73OJpTVRgNxGMIh0WEbEzcGnHvUU2Dr5
zPhx0jJi03jpLltLgdSuFYrW8jJSa92f1FxJgbHGRKUWtIIeEe9Kupfhz88L
pWkFrKCJKIdUxmIKxHbdiwluWkEPIkKPB/+kQMFQSXv6nlWUZhIWxZRHgfD0
Bab8K6vouut0nUc2BRxurc1EZa0if3PON63pFCC0HjP2YFxDHjL6gwdTKMBg
od68n7KGOI/NhXgkUCAh+qBc4dc1ZGiE/JNjKRB29sPGyYU1pM5+8UNvJAV0
LVmGEgjrqPFBQAHtFwpQfp/3ZnyzjlwaGssEP1DAey1LX29yHWXk2L7Z844C
edYF/T5oA7n4GPOLvKKAY9rZnM9hG8gnsXgnUygFJoOAlDWxgVj3Dj4bfkKB
ww/OLv08uYk0V7pNswIocETjrnT+2030IXdS65Y/BYb/VSolz22ikyGWOod8
KbB34sTZdwZbaPjpHdWO2xRIDDn+93b0FlLir9t088LrYUPHY0W/jYT16r22
3PF6vJacUzy3jR6nyQbecqEA/TR7LF3BNrrQ+oVv4goFpPxyxB25aKBrXWKZ
fIkCkquO3cYnaOAgS47g+/MUYO+Y2cpwpoEEx2+UHmu8nwMby+8/0oCOmMkL
bksKeFzTU6RroAGW1jMZR8wpoDV1mmGcjhZ27/kYQTaiQMbFg3UmKrTwJlNe
0ZhMgQ/GE53qDrSgM3PGkKBDgenA7y7f3tPCPuniroOIApyvJSqe/6YFDzNi
AZ0GBf5JkQS36emgP06wo/IIBby2dt7/p0YH1ZeyuX0VKRByyuyAnTMd7Apm
1pORpcDKS1qxU9/o4Fab5pWfUhR49+HUf3WddHA2e86CKEYBmmwyewUPPbw/
L7uUJ0IBYV7CjDaZHpinTRQk+Slgz9C7fdKXHh6/0Rnx4sLm9+f7lUMPssyn
GQtY8P62yq0Uz9FDaMx59zk6CtwtoHcmyTHAIckEYcFNc8ia3iNjcIkBHrfw
/5FZNgd6yYM1DZ8YoO7S5nfZWXNYKdk119bFAHKXz7rsnDSHTJ0+SRshRijb
+rVjfcgcWqrZei6YM0J2nJV35R9z+GIXFDj2jBHEmWdeP2w3B8tP1oGTNYyg
E7l5SrnRHMq3jx68ysYE3X9jomqqzSFgTvu7oy4TuDDXXqOWmkNcbYPm4EMm
yG3ejq4pMAeDeJaNtlImWB55raacbQ6BZz+tEBmZods/le9hijn4PHutpEhg
hl1Z6rIVceYwcujv82f+zCCpP+G08tUcEk2pi5fKmKHor1WDYIQ5DHpuSacz
s4C98iZJ8pU5PI7X6b9OZoHHSfJlu5+ZwwL5enlcEAvUMSidZHpsDvxpT51N
61jg6pR6Uvc9c1DnpLd04GEF0PVi/uxtDh/kfOamKKzAtVNAy9zNHHaWR7/t
e8MK+k+PW85fMYdm/uWXJ3pYobxXWsf3gjksbnvsYtrLBsF6IrSbZ8yhgvG5
kcplNlAf+C/oEsUcQib/qld9ZwO+c2F9+QbmUOx4rP3XHBuw9Ulv0xHMQX6G
c8dudXboCOofUTluDkmR6Umtd9nBQTnmjYWKOTCU7bwxVcYO7ytfCNrLm8PG
3QROWy4OeNM+d+H8PnOw8lRlPmDBAdEVxv76u81BjrF5QPcDB6SKet6TFDAH
Lac2trwRDvC8e8N6nMMc8pmKmu8qcoJTfbJEBIM5eL9X8g3x4oRro3UdJzbM
QIu179h0ESdImTc9q5s3A9D/vPMFOxeIjgibGEyaAWI9v9eHygXleyxlsgfM
4EOV/PHYj1ygdilemrfTDNrHtXX4J7jgleQLm9MNZvDi4p713CM74N6X1T/P
K8yA/Wsw97u7OwCqjuZl/DSDNya1exKrdsC/r3zslZlm8EehrWWVjRveJNT2
VyWYwTUJq7A0JW7wXBGx/PHNDIoNIrzvW3CDC7fMo3fvzWBzh3XcxdvcsBz3
LcAh1Ay0d7uetPzCDQE7827tCzADW9oF4zMV3LARtOtWw10zULtp1/PfNL5/
aTnqqqcZFH3JGX3EzwM9A4ziy1fNQG7t04UEDR4I7XrAcu2CGUjoh2p2nsOO
Pfag08oMCj0ZqRyPeKBB52b2YRMzEN//8eHJBB6guy9ac5toBmMX7L7caOKB
Ia97oxmaZuC5Z9j1+yoP6H55d6RX2QxWQh6l9ojxQuz3/j8rMmbw9E2iGCuR
F6SYLPnoxczAtYfGUe4qL7SIBtBs8ZtB7XSUKiGUF94TH7eOs+H1lXkqb5rN
C07e/8rKaMzgqHvisOEfXvB+0sPwcskU0ivMFtQY+MDOaKGE8tcUhu9eHN0h
ywfshyyOMw2YwhQ5h1hvzAd3f3yNjG0zBe+uC2E3rvNBaPjKUVRrCmHKzIb0
7/mA1n3sYPmv///7T3JjroV8MKN9q/BktikEcb1vzx/mg9xPB5STEvDz29KC
R9n44cjt9p87vpqCYUWt86QiPzxLao698MYUtAJeDpdR+OGQYt2h+CemoLnp
TLnhzQ/r/xrfjdw3hdeT7TvXIvghyId8QNDLFBKTGt8a/OKHvVqTezWcTEGn
UVv26gg/sPgW1JnZmeJ+yl7agk0ArBi4r587hZ/nID/BrCAAx+9etb1gYArP
F3Kr7pgKQHnk2/YzJ01hdL1EPNtDANLWn8rpHTWFF6GsOimvBcDrjHOMwkFT
OFVdEHw5VwBkVW+/YxXH7//CQGnvFoDmMCGzLn5TODtyaoFmWwDoKlLEvrGa
wrllxqo/4oJgM1FKubhlAte1Px920RIEU4F67V3zJtBn5hmadEEQ8m10oGbU
BGyJtPoRDwRh/p3/B49uE8j6dKFUJVIQVEa60gQaTKDwaKeTZ6kg8K9caU0q
NQFX8cMZ1sOCIK0tc1Y71wQ4/LV5RhiEIGKw/mN9ogmc3XV2c4eUEJBte5dO
fTWBlyeK19q0hKBX3fdHx2v8fazFQo6dF4Ld54JJFsEmoJqzYKR2Vwjyr3os
1t4zgVrEV1UdLgQcVUj85HUT2G3I+mk+Rwhk0m5LJjv+/9+jDPNMaBWCJqGj
Z3bamMD22I6NpTkhWLQfk/QzM4HyhcHRWi5h6Dzm2TlKNIEH/82sKcoKgznT
7m7yMRM407+8LUoQhvYnjg9jFU3g7TxzTbCtMHRfl1NlljKBW0m9J/y8heFO
irPBBWET2F9prr0RKgy1M/ZSBRwmsMM3+fdivDDUsTruFqY1ATYhkRGnEmGY
L6w4ODhhDCLxQ2F23cLw63N4+8smY5B0WllqmBcGveOqW7p5xtC6uedILpsI
VHdcttr8ZgzcQ9a+IhIi8MmvJirtiTE4rp+UmD4qAnmHfny56mkMRUWqF48a
iEAS50HWA7bGsHylJmbmnAhoDEe8HCcZg+XXtTM7r4uAVTUrfZKSMaRNOK2m
PxaBr9O/2G+KGMN992L2vPci8D3O3lGfzhg23crlFBNFgK6zsFly0giC6xMZ
OQtFQM25kJGh2Qj8pQyNKQ0iQDa3TPubZwQly8RG+gERuPfV5cWfSCM4pgqX
RedEoEOp5nTnUyM4Xs+0/IpWFBIctvL6bhjB0H85N724RcHyleHVuXNG8OLk
xHr+HlFAAd9EuPWMQGstP+ySnCj4fbnjoXHYCLo/MrleUxeF60Ytsm67jODb
y9OVPQRRiJ7iHM9iNILDb6Sn4kxFgXRozIrjnyFolRaptVuLgvr01f2u7YbA
nuAsan9ZFI5c6VkcLDKEJNerPKbXRGFy31cnh3hD8J9bSHh/UxRYpeHQVpgh
DO05HqLjJwrfS9BA5B1DsKa6OukHiUL6irT4OQdD6FmPZkwOFYUdav89ljcz
hBxir7zbW1FYbzqdyaVpCK0nB6tCPorCv2ERbYb9hpApgxq5IkUhqfx5KRe3
IY7/fXrjsaLwW/h8o8KaAZiRzMkSiaKQZ9a5fnHIADR8F5cyU0RB7O90Q0qd
AaQ88AuMS8frwyE7IJBjAHur3+tvZIpCc11kVshXA3CV7Ar5ni0K94TpuvY9
NQCCSErJjxxRWFg/09joZQA/tQ+dkc0VhbdJBIm3FwxA4UV/1wq+bsP3U9fb
yAAMMv27pbEFyxTK3dUNQCV5lDY7SxQyKs8IB0gZAG1OxHZshih4ZlzOyNlh
AOF+ta+3UkWh36OSn2ldH+bpp95lJonCxVDdOOcRfZBvuDfaGC8KuzlWR+Yb
9GETtTtSokVBJ0VV/VW+PoSalu/U/CIKt5iiOSxi9WH1hQ1DULgoKCXJVR1+
qQ90PJ9VtV6JAvfpf22Kvvqw7aDWavdMFFwUqG/1nPSh+Kg05/QjUfgvm87l
gZU+uHV6CwzfxfFh2pnZQ9CHrIrFw+QbolBMt1FtoawPg7fKs3c6i8LB3lKm
mT364COluH32oijkNDTnxbLrQ/BROSee06Jg8Ifx5IMVPeiYkXZXNRYFh4Yb
g3eH9YBj/UNQg7YoXLB+MhveqAcWqlUa/aqisPzuX0bXTz1gHiJyORwUhWPb
z700E/SA7kBB+GUcz9ufku/8fKcHaXLB/v043i9M9bDZP9aDj9WXXNvoROF9
2oa1vKce6HAycOoviEB8EDlV+KIeOLoW8p4YFoHpFzYEaTM98JIhQGqLCBy+
r2ZkBXowc1HhTGypCGgyatIlKeiByY8UxX0ZImDnfixMZrcemFbrPJf+JgJi
xbePlLHrgf8RHWpqqAjoV/3kfrxGhvb5d9bl90SgoVCH4jxOhuQTVwIcnHE+
oG+S9m4nQ+ZMSvHrMyJQyl+YElNOhnefVpctdPH7WpYENjPJYOOyJhhzRAQK
Freue0aRYfUbWeCJuAiwvWeY5X9FBls5hklmDhGoV+772u5PhoM0t16ILguD
uOee2KLrZHB908dR3i8M1q9YROrtyXDWcfnUjhphKAz5zspgQYbvvkU3FjOE
Ifj78NOzRDJMWBy6duujMGyw2+d2HyUDc22X3tfHwnDCNfe9rzQZEv3jOVyu
CcMHtrNgIEwGFb+XP/ushEHDKT1Nk5UMB2SNndZOCsPnEIltszVdSIlnFC84
IAw588yyzyZ1wXBAcECeRxg8C1rVZ7t1ISq2Ol9/RQiGmHmVvet0wT2HL1+k
F9cXUWt+6UJdKGLTHn9bKgQS5Xf61lJ0QbyuXq8uXgjsSjzCFr7qwucVofHs
ECG4wOkux/9KF8qvilSduSEEOeS5L1aPdWGxGM1lWwuBkUr2TMlNXZDPk7rY
eFIIolj6OSycdOG0oaV43H4hONI79pfjnC7kOxzYp8UuBAsiGQ/GzXTh5kVX
5/B/guCTF1E2SdCFOP4zi7lNgtD6y/Mrn7ou1IZqJH/MEoQrzm/ZzsvpQm+a
WajBe0F49HhqvElMF7rl4oOK7wjC4Js5+at8ujB+ceAxkx2u91yVRQeYdWFy
ntZdiIDr+5ljzzjWSdBUTVFckRaEgPWyO/z/SHCTDX2MYxOErWuRN04OkuDq
NaFPSlMCoCXXYvuijQTR9+jYg38LwEGLvbvYakgwpfQ7vSBFAPJfKz6PLCRB
M7nFqeqFANzLv/PBPoMEj41baFOuC4C8nreMXhwJcug7VT1OCUDbjBeX+UcS
rHjsbBRQF4CMpd+K98JI4PZ68MlrUQGou9VwpSGABDHnPSTX1/mhMrYjnHiX
BKGX/xG0evjhWAX1S68HCYynT3x1LuCHJpUai/ArJDBwoxny/cgPLYShsNvn
SPDprWu8zz1+OEfrfPSeBQkkgi1fXzjPD7Q1jvzRBiR4GreBVLT4QWlyB/Os
Fgk2IzjUFvbyg/FM2/BZdRJ8yA7j+EKPn89w79GUIgkKP83owBAfGAvz//q4
nwSDJ37a1Zfwwd6ZhSseu0nwcrSt3zySDx4I91r8x0+CjBxQq/Hng+bMWasH
7CRIOLC/VeMSH8xpZpB+0uHvk9q07zORD15uSszvXCNC0JeEIBppPrj9OUrh
3SwR9jHIXTrNjO2jUKM+ToTQJ62cyaO8YF0pHbHWR4TwiJMtdBW88CArwK27
nQjOKhyslBheCHbq3NVbT4SkiT//vj3mhZyeI1fpKonQXflf1ZIDL9z1NVIi
FhHhtIRLkx6ZF/Yv3laLyyFCsnwK+nIA3+/xw1whlQguH1lObLHi92kkmzTG
EYEyf3bZdoIHdApSNl9+JQLxZdLTiioeuNleLeMdToTOMkEJ9XgeiCop+Xjr
JRH2a9WWpgbxgCjLXqWIp0RICTn89OhVHjinIR/d84gIVwXb/UsNeCAgeaVB
05cIWel3Us/J88AT9os+uTeJ8FTiAD8rFw+sx4p7WngQga1SLPInno/MNjMe
czsTwZ+0buX/mxsMi/19xy4TocY5UeJMMjfckKyX+3OeCL31z4dPhnDDmZQs
i9kzRBiodAzQcOOGOHNCtYQFEdbobk8SzLkhnfuqhYsJEVYuhwxdPMINDws5
Sjr0iFAVwKz7RoAbRCJXe88R8Pr/zi4vmtoBA2Or1xmACKeO3KC9m7wDDjHU
mpZoEOF3klCJo/sOyGBVQJ9UiMAfuRrkd3QHvOhsZX2jRIRjpbLVtatccEXL
zyf+IBEytvzGyflckLI+b9+5nwjMq2U6q/e4oCp89qnUXiI08uYp9ehwgYaz
cUnAbiK4t5ssL7Fwgb3sdAOrCP78eGY7qZYTVKML/L7xE+ECwY+9IYQTxK6U
RFpxE6F4tjbvhQUnFO8XZjjAQQSNVVPukJ2c0CozcYWXhQipqU/Eq/o4wCn2
QZQAAxH8DAe3UBQHELiN/JRpiDD/Jidt/j8OsJSornXYIMDr7fATI4c4QFLo
s1n2CgH2J517JbzCDjviXv8RXyTAvWEUG1TADiaM7098mSUArfW2NfizQ0xs
PtKcJoBFFdczVQN2cDmhkTQ9QYDLN+P43fjYAUyvn84ZJQDr6EbuTCcbJDBs
c4UPEeCWLZDSv7CBVWLYu1f9BGiL7fPMv8IGnRf3Vsf8IcDMh/BtjsNsUOBT
4tzYRQD13OhnX9dZgWejwpyvgwChb6prfUtYofhfsu5/rQRgPx9gFfOEFYhl
h3Z1NhHgL++xaqFTrFAQfDTCtoEA19KPpNeLs4KYVP+79ToCjJ8d/tA0wQJP
LgcNJdQQYO/uFS6JDBY4Ragge1YRQCLBwzfnLgv0V118R6nAn9/qvRqhxwJN
ko5RumUEcAu2PlkrwALdwSInzEoIcPJ2lQO5nxnH//Kha78IwHR/lMibwAxn
DheZRRbi7xvgrC7jzQwN4tevTRcQwENM9U0QgRk4eE1sDfIJ8PM1JUOTlxlo
j/6eKvhBgIV/R3qO9TKBRGDyNCGXADGOPy0CvjNB7535w/3ZBHjZ5XZh300m
0AjtePY8iwB0WX6IW5cJHvaNNJtnEsD956qEniATVMUPtMhmEKDTrVazaYgR
xjva7AXSCXBbnDE/Po0Rhh0FLPnSCLDxvaGq6T4jePQp3JNKJQAXXXyAvhkj
KH3fSNFNIYC3zFVhvr2M8NE3vOhuMgGk2F1CZOcYwCjpml9lEgH4B6LZQn8x
AFzZV7MP21Sn8CX5BQNM8ka7hiUSoLj3EJheZAAadzmiAPaJ1nN8sSoMoLxw
aG9MAgE2CzL4TZkZ4Fj9zU4D7An9LAK5gx6MNXgI9NjKoZLfQuLpQeM+Ua36
OwG+LrLIyt6hB4tDaYHfsH0z/9TymtLDCwlVvmfY/hIR9/Wl6CH/6WpMIHbF
+RbV5mU6UN/rKPn6//cvVHR8r6aDc6vHTqdj3y24Z9rykQ4So1z2DWCfLh58
YOhBBzPy5LPi+P1ed2otBMh0EL5O6XTGXu6RjJbbQwd+bZeu12Jn9v41ezFP
C3RNb5k18e/Lqb9whFxJCwPKJldysRUUuSSNPtICO/XwDV28Pp6K9fOfr9PC
4dDDLCPYT4ZovHUMaCFx5+PlULy+JI4791UkaSGgJVHMGK//0N2fPR5rNMAr
f/WMKN4fL/IEla6RBv5OVvkvYBfbDKb1xNLAH+ZdN3vwfnLS2RUw3acBN5cl
vha830mVtBo+p2kguOmoYheOhwUjyjgcpoGdztvR/3C8cPrPBZty0MBGadZp
XhxfYdd2lp+t3kYqrhxS2jkEaHSnoaTc2UZf6qb7fHE83jn742iE8jY6XBPm
XIfjVWg/04D46BZqfuUVJ4PjObbUoPRY+BbadcrS7TmOdxiqNpgy3UKDwyrf
GPF5GB1K7D/CsoXq7lrseVxEgCVD+Qmen5tozlPrp1AxPi/Poyv9PDdR9ECJ
fTo+XwcPFfcFKGyiT4aTM2fx+Zsxe/hEcnQD2dgxAj8+n7ti3A6afNpAgq++
KbdVEoCj8iPfjtMbSKrxfUxUNb6+0Bxuy7+BRHZt+96vJQBB7cvOk7/X0S1N
yY9XfhPAh8N7IDVwHRlfjOizwfmii1pyMp2IrzdoSdvifPL0z/YjHfp1JOgm
Q/mvBf8+9Jv2QuEayn34RdevjQAdiH+N684a6tXWGYnC+YkzliGXpLmG7Nx6
uVpx/pJ5jQI41leR+o4H37hxfis5OZBgnbuKrkzcDbDow/lHO/yq6s1VdIpg
8yl6AOdTm2KWcA183XW0mn4Yx1PZpZKA9RWk7CD+7wrOpz8nzvdt562gjWt6
U93jBNAscQ7fvLOCNrMGYq3+4uclq6reP7mCuIc/s/Tj/Pz7t8N0MMMK2lN4
a8oN5++ZxcKtXRXL6Gj5B80dCwRgk9j77VDwMrKvcu/MWCJAnP9nkSqTZXTq
YUT8pVUcj7Kv3w4LLKPfJ1bCJHC9aBRMOOvXtYTWLN/eGtnC51dk+sOXz0so
fbFOJ4OWCAf3N7/UclhCeUFirU9w/eHQtbhpp7iEhn3JAq7MRGhSW/KjXV5E
5pVaY2fYiLD6pHZ8z89FVHZDTcWUkwj3H78byHm0iNbOPx0wxvXus3/NtwaT
RaSU+af1FB8RvvM+v2Qvuog6Xq2uOAji+hvVedZjaAFdzxhS9MP105zGs3Az
cQElTHXaRe3C/dNh9hKamwvoW5++d6MYvt9S/sNtwgJ69bzrNLMk7h+mLjxw
5VlARRvn/+ngeh02duR7V888+pg/sSfoABEOuCro58fNo5uf0xs65Ijw2mTm
Fb/XPLIlH5pRwvV/ardKaR9hHl0vY7jw/DDuJzi72CX451GuKiPfylFc3x/+
/dQ8MIcOO2iMX8b9RI1jTO5ayhwKcOqp6z1OBGXBwGehvnNoL8kywfYkEbz2
m1q8N51D6T4E51EdIvBMsxD5984hi2KXdU9dItxO3/FqY24WCYY1nOAyIIJR
yu475iWzSKAtbG+CMRHOV+kfFX41ixTu8YaYmxMhTkB0mewwi+SUGz1oTxFB
TdxzdVRjFj3pD8jOPE2EuvVCz1nOWfTnxm6Suw0RnvO3xNj3z6DoGx/YVe2I
oFjPXqWdMYMWPunP0l4iwtKylkBQwAy6+er5YJMjEcT/9Zdq2MwgCz/Guu9O
RKjO/CNkdngGORU5hwdfI8JI4S9SPcsMunovT8P9Ou6/9tvuc8z/h5yc2F6e
8yYC082yqxuO/9DJMx9fU3yIkKvuPWAp9A+dnvyrYIz7x5Mbdxh8SqfRJdVn
JBN/IrDzHjK77DGNHt8yqDsVQIS3/FoGglLT6GQRf7L9ExxfUqUej5unEG0Q
bad3CI6/riPGef5TyP4eVT0M96/rE97nklWn0K6dt3+kv8X9s8+swoWJv+g2
hdWoK4IIczruWk0Rf1GJec4f5i+4HyWekto2/YtYdrue0YgiguflW7bDTH9R
FainuuH++Xaa7r0HeZOIGExqSE7E/d6lbP4ut0lkl7sQtYD77eIMy++jByaR
2b4iiRNZRIi6aNoe0z+BRr3MlZ78IMI1QYeDu99NoEB7r6L+n0S47sKgoW0+
gfrN95YcKyGC6+bhdyKcE0haxFH6fQURNP8mDH4oH0f7vgd0btfg+HjcmtRw
fxz1dg7XODbg9Xz2623yiXE0TMMw3d6CP2+ucUJjfQyZFjyVN+wkws/kvGNO
2WPIIYlyq+wPES43+yrreo6hCSndcp1BIlh0+5RUHhlDdD13aCtGieBjcOHl
zPwo6ss7JGrylwjN1pF6P9JG0UJgHm3PDBH0JG4GyXiMot+xETHOi/g8B3fT
qKqMoq9N17cZ8PyzZvqUOrw0gq60Mi9/3MLx8lHkqHLOCIo0UbuH6EkwnNdo
suv2CCp05gweZCZBVmAH9QsaQZyxiezBHPh6j+jyL/oRdO7+xRk1HhIQi03H
blcMIx3Sm4MTAiQo+8bSW/dkGJXUNiV+FCXBiPm70CzzYdSoUvSflRi+f005
T0V0GJ2Ik6UISZFAdbZeULd/CJH2rll1yJDA0pdgOxUzhLIl1V0+ypPgaJAK
ReraEHrrz/3QURnP0yKimZPqQ+ja4YrnqqokYOgDkhb9EOKbLfNl1STB/c81
1ftrB9HynlD9XiCBz+MM1jevB9Huu7V92QQ8LztUVoTZDSKfNY0jr/RIEPUv
vnGnwiBaupSrdsOYBEplrXMH1wZQhSG5/wyFBKc+vF0qLhtAT1PpJHSsSPDv
sGjCwIsBlN+5Z1LRhgQHj1NGH54fQB8E5pXFLuD51kDEK0lxAFU9mJ3kcSDB
t2juI2e2+pH4cAwrixMJeNmyZh/X9qOjliV3ad1IkHTRJkA1oh9pK7BrbXmS
gCtQvsXeqR/dTT6ns3WLBNyNYim8J/rR6mTxTVpfEmynMKxr7uhHfbeNO5gf
4ufp3Q0d7OtDx0+rU3iCSNAwxmjFmNaHdn9p7N39nAS/H/Qf+uzfh2QvPXKV
f0kCAXl5ukzLPpTk9WcNvSNBumtLspZcH2LW8HanfiRBXf7r/USaPnT9Et9v
p28kWHSlD78T24vsh+7TBcSSII2vf/9p817E+SKLLjqRBIbG4lW7tv4gL5Ef
JeVpJFA8kGFfEvsHzWYkH5/MJkHkYYUeI4s/qIqzxY6ngAQ351OFcun/oOBN
nwMaxSSoUaOjYUjtQTccRR/ZV5Ag9D/XB7Lne9B/XMrXXtSSANUMvzrI04Mk
zO17ihtJMBfTLcf4qxv9EnEqWmojwetHtijDvRs1hojyyfWQgEJgrlbf343c
2U5VXBjA1w+u/n7e0YXWSyTbIkZJILo+ZJr9pAt1l79V6fxLAqkpOstErS70
J2W8Q3iOBCbxPFOuK50o+smZXKtlEvCfoIhtJXail5FGteEbJCDNPaOhXOpE
/afUWQdodaFThS3KdU8n4p6Mufj/P/9Z/u+hjFlbB0qyO9nqxqELidna35ae
dyAKJZ9SwKMLZ0vW1Kz1O9B03lQruxC+37OL1ZepA5m15pif2aULhPjA4xd+
tSPhqT2/vkvogm6n2BbN3XaUcVRJhEZaF+oK9npbaraj9mhBE6qcLlBmH/de
XmtDO6q5bb4f0gW922n28jltKPq1mwajqi6UOVzVjvZqQ3W6kd22mrrwQ3so
rUmtDS0dkdbMO6kLue+TFpNXW5FrZJCJKEkXTG+U6B3/0YoMEm/y3DTQBbqS
GyuePq3oKlOKZ5epLozn3yRZQyvq7t2+ceKULnCatPtN0rei04UGnF+t8e9z
mtvYW9GCxE6HKLDa6cJlu7uMtE9aUPfFribXy7pQIPZo3s+sBfeXBosdV3Vh
p8858TjhFtTzRyRIx00XFK4njl3rbUYdt4OfJN/QBenTZ793RDWj3HCaxd0+
ujBD96mu17kZrf8ezgm+jz8/+zfjvmoz2igvaN54pAu3XdarC2ma0S0liRPO
T3TBLbbQ501VE1IPzJjuC9WFntyrx1heNqFWRtVeyhtdyM6+7MV1rgl12biz
VEXg759qFB97sAmtZupdgK+64BQ/Y9i+3Ig8riWNZcXg60/1e96UNKJirqgQ
pURd+CoU0DEe0oisWQin4tJ04VHOemmlbSNK+p6uvC9HF1557TygqtCIKOsK
uz8X4PcV3g9W2mxAF3y3d+wp0YVR5cnb6TUNaEPFjyG8UhfHv2xgUTi2hcyC
6G9diClSIFk4NaA+gnP7u2ZdMNxaJ1870YBaLg7H7ezUBSJnzEEe7gY0N69g
H9GL1yPq1OMjA/Xo2/QGjfiwLqxMaWx3pNcjGOfx+jqhC5a8gco0j+tR6TSU
SM/g9er2LY88U4/KbZx6vy/i/Tl+7lKlYj0KrA4sVl7XhYrmc7mODPVIqz38
Sg4NGe63uQ2ypf1G94Wy6oCJDAN/5G4dtfmNWsc3xivYybBYoPDNnO038rf+
nGnKQwZLl1c1tll16D7LqEKXIBkYI60cLO3rkP+smKH9LjK0BZyY1eCvQ/r2
CewzEmTIuNQ8wlBSi1i6ti/ekiZDMFytS/OoRZuNr8yZ5clAcuA5TNhfi45l
0jS+UCbDzKZvZGZ7DXqW2dkprkaG/Zel8xiDa9DbxHqHxONkEM/h4lOCGsRB
F+GpqU0GF8F+/cOL1Uj4Dst2lS4Z0mi6OTnjqxGNxsSGlREZ7n6oZPxxvhq1
3ZD+b9ycDNGLK8MaItXI0T9Nx9uKDAqiRy8FNlQho4hnD1htySBi9ks7OrAK
7auo2vfuIhkuKxicfKZThdbyfSUPXiGD09vR/bBdiTrK/3jluZChu5PxV1Zu
JcJtvYTRdTJkhzgNz3tWItszN4T6bpLB/5uy49zhSuSuqXfK7R4Z5qQTZVNm
K1Dqt9kuhodkMNP05FBIrkDm/zo+vQ4ig/wAdemSSwWyo97+LBtCxvVLp8VK
sQJ51tt05L8iQxOD7XuGmXIUusmnYxpOBvqRbmSfUo5UaI71DH0mw+4Qtp/e
7uUo2P7uJ69oMoTmIFE4Wo5amd8GcCSQwVen7VTmahmantUP+5RKhm+j+/06
88sQnbZD3pFsMrQXeX6Pu1+GrvNWbVbkkyFyamVMSrcMTZhbUc4Wk4Gbq8iM
xFWGbv5gzZutIANP6w8W7pZSJPSlU+lhHRk4g6IUfMJLkeBEa6JoMxk+3Wea
Cr5YiiYG+ZWTOsggHC5+7bh8KaI/nJmp3UuG+YyZv8FLJag3dVStfYgMxWIS
r70LS5CWdX/61QkylLLQxdMGlaA3siP7aWfI8GzynoOkRQl6RKsT9HKRDNLL
Yvw9EiUoNtT8z4F1MvRfn1qSmy5Gbtpeuwpo9MBa+ZYNz49ipMUnrmXGpAfz
nS3hjx8Xoy++xfoj7HrAcPE2S4hFMUrwGFa5yaMHZx1PbcjsK0aRYnybnEJ6
cOBZcpvRwi+UMj4Y8XmXHuQOHNiiKfmFKimr/Cp79eDOsYy242G/UN3Qlk2F
tB48CA+qp7f/hWqZ4rzOyOtB8yspK9Ojv9DVlRybaWU9oE+QH5Fi+YX8k5Y5
fdX0gJztO3O7swhNF6n48Z3QA29j8cVTCUXokqHJj0htPZBQ2nc9/V4RyuqV
S1Ml64FK3M/F55QitGGTe7nSSA8ec8nS/JUpQkJzMy2nKXpwRfyzRMlmITIb
b1ibtNKD/MAzk0JNhUg2+nLTbVs9qLH0nRuOKUTEgFJrTns9OOIuWS93txB9
aGAOi7iCf6/EYYlJaiEqf2buKe+qB5efej8Uky9EToGtNPnX9YDP4tm3CoZC
tCFTrmRwCz9/XwypKucncjl7kb7rnh6cGa8+N3rlJzJ+unjd8aEe8GQrLwzv
+ok67lX5LwfpgfZyn0Px7wJE0T6m5B+iB7Y0++V9/ArQM6EYN97XelDpE5TJ
rVaAgs56630M14ObLSW+t6bykckdsYyDX/Sg6/MH3h9f89F0K29yVrQeUNWn
52tO56Por01q2gn4fQTfrETefEScHDeoS9UDx8ucS2er8/5H0XXHY/19cRWl
KCSEEiqVvWnoHJLsZxolDRK+lKyiFD2Pvffee5U9MlJkNShRpDJSpJIoCuX3
+f15Xvf53Hvu+7zf73PuXw9k/ffxs3m9PrrP7SIN+jYB+lhu/tCsj3Jlm+2F
oQkObv9R7dimjxk147N7lhpBOlHn/a8ufXQ1pSbP1TTC5SccAbd69PE2f8Eu
hksjWPX+Kl3fr49+TZWaL+QaYX71gVH4kD5GO9/vfPetAWBC3pZvRB8jf173
zittgEvC3IspE/q4b2z2iIRjA+TpyS+LTRP13uT8xlK6AdTZ/nMu+K6PLNO+
6vrf7sGPtlQz6V/6OCU+ovH57j0I7bpbUr6kj0eFDF+rO9+DU9xhDsosBqiR
m72oqnwPODSl4urYDJCvszphbLEesuKZEoc4DNA+BmtVm+oh/EX8ziZuAxza
OmamfLselvY4emjwE7Hhqv+gTj3I7uVRuS9sgMJWbTSxzfUgVZtEOSpmgM/u
s/Vz9teB3dKup80SBjhljbuTUuqgXvNR9hFpA+w54WP1yLoOTH6XvmxQMMDL
Pab1odJ1wBe/3lJdzQAlTz4hz/6qhe6wdRo1RwywYMbQ8ltLLTQeeeusoGWA
T5ZytjGCa8HiTc+f0hMGuG7fRGWpSS1w2+16uc/IALkMzng6iNWCTJbAShbV
AK9ejb7b9K0GtnxZ7ypsboBdW8XT0xtqwPK4lmqspQG+FmlN5AqsgRuH9mhz
WhvgJqbMz82mxO+fc6Yw7Yj8bwlwJO6pgdpr5w8uXTLAJTkRjdL5avi0Grrz
iqsBiik2z+i2VcMH39XjHz0M8MZJDHKMqYap87IVJ28Z4KRf7XW+C9VwSTzW
8hnTAPUjJ1S0VKohxrVcD4MMMJWirvhjfTXU87G7VYYT+LY1fhEdqgKJnj3D
u2MN8M0R9g+9JVUwax53MzbJAKXbDqat3KqCL6e+nWTNMMBZr/GcPGoVPKO1
X3bNNcAO9X++3RJVcCWyoWGsyABfcH/qu7hcCWo7nY6QygxweJ/2Hq/nlRBd
HzTXWG2A0T4btrHnV0Jpe83wvgYDnJ8x09zoVQnKkLMQ3ULUc3cw6Ra1EvSL
12v9fWSAl/p4P9kcqISIjUlNFx8b4MVZ7/L7LJVg+lzApreXwJvL+kzAYAX8
HNA+pDZggDdfkHLul1eAst6nQ+lvDND76hNV66AKmMrpsGEdNcAyX61+V6sK
SE+vvmf/0QCdgv8e+n64Atz2MFV6pgm+LvHJ9vNVwMYTGwcVZg2QKergJjZb
DjGK4pmxvwxQSSlhcOBxOXCL3wldWCL4c2Ni/2xeOSTSwlLNWAwRE7TUnG6X
w7OVop46NkOcHzw8RLEsh0swIybAYYhZDdOT8QfL4d9OvTh3bkNUcfoOGvzE
91fu7HvJZ4jW/E8YAZ/KoH+IZ1BO2BA3h1dlULPKoLeRmJhFDVGyxjt36HQZ
UGW6wj/tNcSkD89thATLYNt3wRiUMsQgt5n7W1/dBcHzDhVJ8oboxFsZ9SDm
Lsh6tE/9UDHE8ENuHWLUu8CoUlbXO2yIz8d/Gyjz3IXTW7vTM9AQGy6cFlh4
fge+bIwX/nXcENWCWfbYRN0BxRuVd/QMDJH9haerN/UO8Bap09PIhhj2zmvz
sW13wElWZ8usiSHe3fl09c6rUrD9ufxG08IQU1P2nrmfVAq1+2/diz5niAdY
FLRcLEtht/LPwnEbQ3R7dOlJp1gpbK0ILFRwIO4TLbar+VMJSFnZ13lfMUSZ
AR07cmkJ7DjQ2f/U3RDl3G+89nYpgat/B1a33yD26/ierXewBHI+PFW74GOI
RzJN1peylMDch4837voZ4sOCXq28rmJoXXPmyWKwIR5tHU1XiiqGh4ruezHS
EE3qLS6anCqGY6aXgwLiDPE/Vto0+55iqJGOWHiWbIhFz9hvG84UgQRJ1JE3
0xD3cI34idwrgkmJS5/N8gyxbPrEyZu+RaD9se1SSrEhKu6rPWdLLgLaDfff
78oMUehN2PrhHUXwNmogcFcNcb/DfA2vPheCye1DIucaiHrn2Xw3ryuE33p/
6zJaDDG68fSuc36F8C3E0+T9I0M81xLWOU0rhBDvzQvCjw3xIofSf4vihVD+
TTDJvNcQ197bFe47VwAy+9ceje03xOTLFfcjWwtAb630RM+QIdqYtoYIxRSA
WfdqMPuIIZ7RSAkSvVAAFzWmFDQnDJHvzUdylkoBrAmmDnp8NkSWwxm3UjYU
wHq4e7NshohPb6re/CYfovQuiX2cN8TG8ez4hdJ8WPm6rk3wjyF6reF+TvfJ
h7nGqfNG/wwRfAS27KPnQ0JU7F/vdUYY+yVyreP+fGgLZsRVsBsh22dza/G/
eUBalTswvtkIi8q1p3X78uD6jR31PLxGGFzCZ/K+IA8s73Vr4nYjDFO9ZDN2
Mw9ckhvbL+00Qv+gB6Nkeh7IinkcSxY3QpFWw0gpqTyo/C+goX2fER7dyqF5
ZW0e+Be6Ss5KG2EGT17bzje5cEmoO1pQ0QiVFO2/Klbmgi47/7ymmhFuNoOY
u8G5wNk0rW9/xAivhaXFRFjnQueNoaQITSMcnfR62n8kFxqZV0eqdYxQ/7qx
6E3+XPBlMRceMjDCmWuzbgGzOWC2kd9ohWyENc45VXOPc0A3Wd9NxNQItWpW
u5rzcqAoPCoSLIxQ5ul07qRPDlxNCcw6e84IdwuHHXI6nQN9er35t2yMMCHz
hA9NPQeifqzPTP2P2K+vyClmWw4MVfWF3nMi9ku1ZZP9kQ1P3F87DrgZIb8H
SVO8JxtwuBFmPY3wczFKOJVkQ7zmfrZN3sR6ilgDb1A2BDR0NIn7GiGXzis2
Ltts4N9w7OKhICOUeqnKd+54NgRG66+hhBP4Hlu/yLYnG+wvhYZdjDHClKOf
m1bXZkOO7r1NNxKN0GT59A3D8SzIvcL0CE8zQu3jd/W+PMyCiK70V5nZRpiT
Nqs5nJUFN9sf7KksMML5a798hBlZ8Mw+06q11AifRB2TKLHKAm9ciHhRYYSZ
NlvoQceyIMvcq3Sk1giV62XkavZkQRvO1H1tNEIb5BuRWZ8FPms3Vv5+YIQc
9k/D5iYzYbNISPK6DuI86U+2ax9nwrCfsvPmJ0botckz9XRpJhxL7lDhf26E
QnwCliwRmaCxl3Vq54ARRgh2vPvqnAn7TSsC9rwxwqsji3Qxk0xIaY7ZJjli
hBa3Gcup6pmgrecSLjthhGrvEjnP7siEl8D3S+GzEXbtaGu/yJIJs0d0dJVn
jPB38d1nF7sz4KjM8wCVeSM08J6wDozOAHt97yqV30Z4Y+PoK/nTGaApIPZE
+a8RvtJ9XHVGIgNGLXx7FNcao8iobCj3j3R4I+bZLLfBGHcdnPml3ZQO18uf
J0hxGqN+v1zIUkA6sAdZWkrwGOPTNvq0HD0dRKznN4vyG2MmZbrmg2g6rDtg
W7Rd2BjFn6fGbptJg20/w+W4RY0xOVZS4WFjGqht1Mpcv9cYjYXNDk0FpYHZ
gPny8gFjjKW/two0T4OZz6U4K2uMl4XszmfuS4PYP9uvfFAyRtWeG7Oyi6mQ
3u8RNKBujKM73XoUO1PhgU1RaIeGMZ6cdWkuTkiFh3cDPWu1jDHcw4QZZ5cK
Su2/SHknjLHgcuHnHwdTQbX3OVeMoTGuXE5tvs+RCjosy/XeFGM0u7XUu/Qu
BXjiTQ0cTI2Rp2r7r9zyFDAf6OgwsTDGyLW9rE3MFBhYLy8F54zxkaLjm6Nm
KSDvds1jn40xSnwvpktLpcDyBebdLf8Z4yBLgQlzNRkqhQ8/+3nZGF2K+lq1
+pOhp8+/f8jVGLlFv/raFyXDwD3So2YPYzwqPx+wcCsZbsx5p2beNEbqkkjj
FD0ZHoettWQwjPFJ/0tukEoGclAbm3WAMZoaJ936vSYZTJ+WxWuFGiMnmfsv
71ASiO6t4RKLMkb/s58DIsuTQFWn9cq/OGO8yDK881JgElS3ddx7k2yMX5QT
HxSeS4Is7qrpmgxjPLiz003rYBKQvTzWReYS69WLmge3JkG73EZW+yJjjL+b
rBj6JRH2SZl/xbvG+MbxN+1QeyKoHjvZJFBljLnb99dqZSRCl8gat291xmjQ
v94x1zMRKMrHeVubCD5wyIWcoSfC5U7h5LiHxij97rvUFblE8Px0g92uwxiT
8rXtBzclgoSd5ZmDT4yxLPvpufhPCbD3c33KxufG+LioVbGoNQEedwc8GOwn
+Lrp1xrujAS4L/Xoaf6QMU5cb57vvpEAtd/tHri+N8aUA3/kXpkngEKVcwp8
IOo5xjKmpJoAGj1vLDdNGeOQXpbSOG8CaFKyNvR/Jfh0jNds9Ec89K5tS0z9
YYwvzX96yTyPhxuWR3kuLBjjmhMw1HU3Hu6FbXWWXDZG51zt7IqweGh3gvrv
q8Tvk3K4Jx3jISis/VMVKwk312idtTOMh8gd+StXNxLxS90nytLx8Hd5/I/6
FhImifLHGnDGQ2Dlrfd/tpJwQEFjueRrHPg4ehXfEyChrLyXtsmzOHj5Z8TS
YwcJL4vU1ujcjQORp3d+q4iRMFPxa7x3RBw8+Dl9fW4vCSOPqymuXomDefG0
iTuSJIwye/jyETUOvmU9VrGTIyFFsqW7VzkO1ppdvyymTEK77/YXdgnEQV9L
VfiQOgmdOP78qvwTC26zt+IjNUhI+pbSF/Q2FsqiJvx0tEgY8ceVnNMSC/Ij
304v65DQJCi88192LDzLyxUuMyDhl5X3USn+sdChydt6nkxCtzF1Ds//YoEn
TZvMa0LC3AP6UfHGsVAgo93RdpKECp5xzHnFWBic37nH9QwJ2xmOxyIEYiHb
4729mDUJVT2mlexXYoDraXRCjy0JH4bO3PMZi4F4pu6d644kFAjiPzLQEQPM
+s0le51JuHzlnvjF0hg4t/5HZK87CVUOjb9WjI4B26A1Zz2uk7A0Vr/zkEcM
/HxrzCfqTUKrNpMzN8/EAIvQ56oOJgn3+HNwLmnHQMrA6CHHQBJW8vJqlkvF
gPOuE8XcYSSU3nPXKWNrDBj7yKytjiJhCEc1R+efaCj6nadlGk/ChQ+hwRJj
0SC/2uqwmEzChk5p6+auaDjrnXAzIYOEdUJcW0LKo2HroKqHai4JN3xQYItI
jAbxN9UW/YXEujzPoy6faGDr3Lvf+Q4JLWKzO9Xso+EyKf0dZyUJdXPJ4cOU
aFiIUvIqqCWhYeRCQtWhaOgQXF6n2Ujk2zZs07I7GrTfbXIfaiHh6biy6/84
ifUjnr1XHpHwOZvfqSsLUaC3xpJ3QzcJ14T0BG8bjQIpi2eY+oyEhZ9PRk93
R8HH0TEz+T4ivx2Gf35URcHzsErztlckHD2+U08yPQomH5gdMxkm4a2aWM6Y
wCiIOjwt8GmEhKk/HvVKuUaBvSjzlfsE8X3/BtGfllHAM3fYm/UzCR+XL4V8
0Y2CddGyW6O/kfBR0PUcHuUouAjuESJzJHQ3zly02RUFU3GSi0ULJBzZ1yw0
tSkKkkPt9ZSXCb49N81MWIiE525G/s2rJNy0uHun23gk3F75/Up8LRk1y9j3
3eyJhOGwg+cuspJxbnqrSWVDJCilLJwpWk/G+yzXgLcgElS9jr78wk5GPo1Q
74yYSFiq3NUsw0FGi1vdZaY+keD+pXCH02Yy/hp+6KB+KRKWl6Z+lHERvzcX
I2ufioS6kZkjszxkFE4tWvI8EQlSD7r/ym0jo1uL7KYh5UgonQ5UduIn4/Pt
sSLnxSPhY//hsTvbycgQ7B7k4Y6EU8Jz674KkfGvTWjNwHIETPo0ph7YScbb
obwRr19HgN5MQcnFXWTccEjSf391BGQ5d8rniJHRfKhvojMyAv5qSEqP7Caj
d/vGxepLETBWPJomJEHGZPeWTd/1I+C50rKfyX4y6jf2Obnvj4DX14InIiTJ
GMbL4XFifQQIHcy41y1NxoaNvNcuTISD1Wl9tnVyZLxc6tL6pDUc7kyldh5W
IOOBbcEVXlnh0Ly+kMVNiYxnl0PSrvqEQzHLzfISFTI+tfUYqz8bDm6aMq/H
1cjYcUHgjRaEQyL9sZvgITJa98x/5N0VDvkfbYJIR8goJ2NqI7UaBgMtPHx+
R8monQ0NgSNhkPJsRKAByRj44YKu1IMw0N0+HjWjRcaJEwfct2aFQWqnJFP8
OBlVPyQVaDDCwEbs6ReTEwS+FXa6pdZhIBg0+CRQj4zUl5MPLY+Hgau31e5G
AzIW9rP6UPaFwbZsr7mvRmRcZdee9d8YBjtLDh4UIZPR80fj7b9fQqH/Sumi
MZWMXlXcedU9oXDs46SMN52MZ9KcnpZUhMIbvtXhu6ZkPH4v2GE8NhS2SrGt
fW9Oxm2XYxfNPEJhm93mTE4LMu6TPTzJcToULCSlag9ZkrFFKa/yL4TC6c/O
2nZnyfhV3/Gl9J5QkFb9pR93noyPCpMeJbKHgmRjV/dDayLuzVqr+S0E8g+z
PPxmQ0bZ2+c49vaFQGhMmbygHRmVGred0a4LAa666e3a/xF4t52+kZ4aAiaV
7Z6XHYn9QfGjIiME9hTRaYmXyXjB7JPIGrsQCHtVkvfwChmvTey8w24cAumh
I1emXcj4ouwZn55yCHArs9ZsdSf2r1cdfSgUAr8NZF0OXSPjuN94rMuaEHC3
dyk870nG3KCM5lNTwXBR7aNZ4A0y7g24+dGzNxiEr6b43L1JxpJNjxN7a4Nh
w3KReL83GT985rSxSA8Gj/K9R//cJmNZL+vQDv9g0I3b/XKnLxl7+3J8eS8H
Q3xT/ZimPxmPCnD+OWoaDDeMluxtAon9r4d2pR8NhkeMvw6BwcS6bpq/4r5g
KCh+PVkcSsagf287/3AFwy2J9HdPw8koybdZ/OfvIPD576LRTCQZT/dvkRYb
DwKvv8fVuGLIaKg0etPnSRDEeVBT5OKI+jxILOepCYIV/yxPUgIZHeIunulP
D4K7H3X7LieRcZgUIt4VGAQK1mfywlLI+FDwZNJXlyCgjizOlaSRMbFW7pym
ZRBM6Es1dmeQ8WaKJ1/HiSDwLtjy71MW4Q/cRebXFYNAa0N947pcMgabqzy2
3BkEkaEaP3flk5F3KoHjCnsQ9NvXFBwuJGNRql5L+XwgaI+pvDItJuPGdQ8C
d40EQpb2gLdzKRmtcv7jbHocCH9/FuWG3CXqa1r+3a82ELysHmvnlZMxL/vr
oFd2IAhzGp27X0noRfySU2Z4ILh56y6+qiYT8/Fli9nrgeBn/nLj91oyquza
oeNoGwjumqyJ6+8R/qUSNMRLDwSLuR9ZOxvJeKeq8sEnDIQNClX7lJsJvLOu
F0zIBEL38zMH9FsIvxLPP7RZOBAOVXIUnH1Ixt1bh/edYw8E1rbnmW5tZGwr
SNv57lcA3P37iD+onYxMMeMnzA8BcNF+lT2tk8DvqsQY7UUAPBZMuFbeTcZ7
3OrcRi0BUCObY9X2hFgPtd/kdCcAOPoPPR54RvjPbTfGvZQA8NN0vzvZS0Z2
0gcp6eAAuNVgz/XnBZHf/JbGDo8AaA2T+7axn4y1n3Z8DLQNAHO+9yeEXpGx
c2XlrItpAJjWhu6SHCT8jmQ7zjgeAKWjVLeDb8hoK/Nmd4NyACxs0dXRfUvw
gTvxrcCeANDrYMaZvifj1aS89hTeAFgfv9PqwijBp5jOxOPriO8FZEqdx8ko
sezDzTfvD3kz3a63Jgg8uXimNn7whx1dHPeCPxH1veA8vPulP/Se2uQVP0XG
H6u0Aqs2f3h/8V1T1jQZu66Jbeyo8oecmtQbpV+JfiS0eN8o1x+Ygufqa2cI
PxPMC/gT6w+tl8D1wSwZoblUvNvPH07GU0u758iYmnSU3HTVH554V1j3/ST6
xzP1F322/rAo4pb0ZoGMnzX32nKe9If5K5VG478Jvi6o9dvpE+df9/X5vETG
t3pGw5OH/eGe3lrF2RXCn42nIEjGH47MHbNa+EfGGFGFDsNd/lAeeZ5nhYWC
49rzioo8/vBI1xXWrKOgEnuqwcF1/mB3POorGxsFRSfVX53/5QfZ9S+3b9pA
wZt/3JNKJv3AYZj6aPNGCg5bpZ7mf+MH/t8kvnNzUHC0M3Iy66kfnFSxS+Ld
TEH7rhdrjVv8oHtVto2Pi4Inb129JlTpB7yZMY4CPBQUWiPDtSHPDwqc7sZt
56Vg5Tf1WN5EP2DtSTgqyEfBi/POLyDED6JF7WwFBSj45oJWdMgtP/DpU+MW
FKRg3rO87AVnP0ij7zq4XZiCmqH7en1s/EBtp9o4/04Kml8Zmzhw0g9+FyRw
8O2iIN3yesUPQz946H6yZqsYBeV+7Fk3iH4QyBk3wrWbgo5y6YVvlf1AfdEq
mHMvBdXkpZ1X9/tBaPtwDfs+Cia+TJXGnX7wg2O7FesBCpZ7aJek8/jBOWv5
iFVJCv6qX2kWWu8HWvYaGkvSxH337VatXvIFgxYzx5+yFLTkTfz433dfsORI
3DEjT8EVUnP60QlfuLjIbzypSMHz/9yU5YZ8QVPhG8uoMgWtToteP9LjC/H/
KakMqlKwKj792MU2X2g0X/ulV52C7ekGNqX1vhBX7SLeeYiCJ1hXq7bc9QXP
Q2nDzUcoeKRvE1tYji9wFSfzVx+lYIbTIdl9Sb6g2MF8WYQUDGC+YHsX7gv9
dOetGVoU7HgbbHXX1xfei3i9jNGm4I/TCcIp132Bb7aJP1CHgk8+pbLnXPGF
lXjDtzd0KchFrlnTcdEX6ieO7XHSp6C36aWRdZa+8KO0cea8IQWPJ7ZdP00j
1tufHqYbU9A/Yt+dXj1fcNgQyaFDpqB0lAfZEn0hwVDkjBqVgkM9rMCm5guj
zpFK++kU/GMRSOuU8YUxk9WQ7aYUnFGRts/Z4wv8Q0xbdnMK6pD8LJKEfaHp
nWrH4kkKLqXFrC/aSuBzQqHwkwUFi6Qf6vRt9IXAlZDNA5YUbJMd+71tjS9s
/nB2ofUsBfMF5Jau/GZC+Id2q/LzFEypNtr/6TsTIiZfUdOsKXhHT+e82yQT
GodKOoJsCP5UBDCFR5jwJM/yvrstBb/e+nhp+BUTLqmzHTpvT+S3O2G1qocJ
B7wbDxo6UHBCQG17XgcT9O2SmlUvUXDLutaEu/eZ0DFe1y7qRMF7X+LOPK9l
wt73ctRNzhRUuehstKmMCXb6QtbzLoR+Ol2Ony5gwrxA5O9hNwr+PSmwvyOD
Ca5qxVsfXaXgtvhDr08kMqEz6XZFiQcFQyz4VMYimfBFTm4g+joF62U19kQH
MeHd9JObnl7Efa/lBJxiMCGo8UrJ2VsUvN8Wq3XoBhMqo1XPHPch9LuxXl3B
jQlD51TjJRkUHJvdbAyXiPvwB9G4fClos3324oWLTDibfSJ+3o84/wK3XeZZ
JtT8DD7zOoCCO/U8VOfNmfB02aG0IYiCG0UC605TmRCXt84nLYSCfY4Lz98a
MOHoyH9D3mEUVD7Ra+d6nAnb4xrqz0dQENNcbUSBCQGVHCLHoigoHJ9454M6
Ez6LXdu4J4bAe1pnf7MiExhP+W6wxlHw57E3TaXSTLBPZnGdiCf0kMBCq5Rg
whUX8o+2RArGhd7reybKBN5DIgvZyRQsHjbZsyrEhHMDjNu3Uyk4UHtVXoeP
CZ8kEmLOphN8k9s8ms3FhAwuN2mNTELv2Sd38G1iwtvLioZC2YQ+d33pSWVl
gpL4l7mFHAo2D6WPHVxlgD1bnejLPAoaJWQc/fqHAWfn7g7cLSD0LmbzvOon
A1gefuEJLiL4Wl91O/I7A2RO+A9cKKFgRWCKBmOaAUXmCaJwh4KPxD2+B35k
wPpOtfntZRSUnP/OyB1lQMx5H6O5cgrON89/6B9mgP6vILknlcR5wvf/Cb5m
QKPhpaScagpuWOhrce1jwLLcsZAbtRSc5FjlHX/GgKgLe9ho9RR86GQ2daGb
ATZ3DmyQbKCg6eaDkiuPGFD62CGKpYnAV1a3s+ABA155rst91UzBAtYrd2yb
GHDLfSOUtlAwSmb88eF6Bpi5x1vdfkj4mxb/lj3VDBCUbdti2kbgcb7bRrSc
Ac6UwmOS7RTMuf/3gXwpA76HnVnzr4OCz+SWtpgUMuBX+L8TL7ooqPFQD8Jy
GZC3kimQ+5i474lGzaFMBry4cebK1acUTJo7t/5gGgMm75Couj2EX01G3CxN
YsAH+bBmweeEvvtHEpTiGaCRIVc5/YKCdaGSOj3RDBiMIMk3vqSgXlaIp1cE
A37EsamHDBD6Wj27+2goA7g0/+s+9ZqCHqHHVXiDGDC/I37iwBAFUzuFspb9
GOBfkRX0+w0R2/0zX2QwoJuRV9/xlqjfOhJpvQ8D2rkbnGPfU5CnpPjq/psM
8Hq9WH1+lOhXiTMPLf//f7PG1xiy4xQ826u6J/8aA+KnyW+WPlDwW+e7yDXu
DNAUSmvq+EjBSwJey04uDNiu53YgepLoZ8JTZj+cGLDu/Yyo5WcKihWoJPtd
YgDj8N6cfV8o+PtuTa20AwPSWuTKf3yl4PSfX1mf7Bgw0Cah2zhDwXfPH5Cr
LjKAP03cwXeW4Ff5jvroCwzITTksaDRHQae/Bs98rRiwhSOYyveT4FvtU7+g
cwwQUZQQePeLgi9lzF9nnmHAE+p+29xFCpo0jdc9Ps2A/cWFWg5/KLjqlbJz
gwUDTK60FCksU/Ag29d/JicZ4DLom7q4QkF+UQ9qnRkDwrh5hJv/UTA6eCeX
lClxf02vvQwWKvJUzEtV0BlgFPG+UWctFUUuG2Tq0Rigup38fhMrFf97fNf6
J4UBQb+mQnvYqPi3efRSBZkB4ocfdkZtoGLx3NtaHxIDri7OhtM3UrEy4LWq
lTEDfJQix/k5qJj26sgnEyMG1MzVtg5yUlHnYEWzhSHBN8WbcslbqMj7grvW
1YCo19el/RbcVLQiOXWl6TOgn0e3THgrFQVbBGaG9BjQFeHVOsxLxQukUNH9
REw1KrdK4aNi6i7/k4G6DIiUWo44JUBFMuev6KUTDKhmc9cXFKSi283VjltE
/LtcJfq1EJGfytrZbUQcukK3jdtBxSHxSPZmHSKumO6milDxspwLxzUi/h69
pYFLlIqmfAXzWkR83XJQ7akYFVMUrJtEibiy8+yxwN1UND7JfZ6biJ/dbnp7
bC8Vr5cZveMh4jyV9ayrElRU8fouvZeIS/zp9+7tp2IT66qBPhG/5mlZcZUk
8LvQoHqbiFMvWfbISFPxoF3s5+7/rx84ITspQ8VkW+Xze4h8O3pjdmTKUZG2
+2pyJBEvjJ1KMlegYkWWffQW4v6qb6tyuZWoqLWZppNOxKFKtUe7lKloFltc
BQReu009bb1VqRitt2Nwjoi1SrbtUlWn4g22wIo6Au+DMRk2Xw9ScbvemqPh
RD3MbRUOZx+mYphY742rRL1GPMcyzDSoeJ/T0f4KUc9Zvs4YTqDir/d+bF5E
vRnef/gfIhV9i/4aJxF8MJmPOOCuReCZPandRfBlLD/ryX5tKnJsDvnETmWA
Qdfxv8PHqViy20rJguCb2a2Y++EnqKi4VkiqheDjqaksLk09KtZHRT9TJvgq
JRI4O6dPRWH390JNBJ+3y1uezzWkYuSCFu//+f5aQt3KxJiKUgtqdaunGOC5
Tn6ejUzFc0O2G5oIvVi0WGyrpRD1uVHGGkzoaYdhX7sNjYrsu0TK7Qm9BccU
b+AzoeKxc782WRB6TL62PNRmSsXz+4v4zxB6Ne0bPuJiTsWJrJF+F0LPfe5W
8qKnqPhKxvlEEqH3XdL51c8sqLhy0u7Ki/8YcKiuufu6JRUXX6+hChN+sfZF
i9O+s1Q0dy+duUr4yQGptvyX56iYvW2j3oQzAySc3l/2tqLi0YJpa2s3Buw7
ur9L8gKR/35TrZ9XGcR7sa5ywIaK/YmMyXhPYv/BLFkfWyq2LA+aGngR/Gj8
d1jSnor69J8xPN4MULCYePPyPypq5GZlf77NAHcZe46bjkR9voz4v/RlwFxm
zrO9l6mYtX9UuzeAAeeEi8V6nKi44RTb2NtgBrT+id5w1ZmKtj4TZ1fCCD5E
unnvdKXiaJZ2h0wU0b8kbYIeuRF+0SMi6BzLgL+bbux1uEpF693plh0JDECH
pzQeDwLv/l1JMikMYPNy2lbnScUIOaUX+ekM+Hbhuu3pG1T8nZfEoZjNAF/t
dUZrblJxvF/HuDePAUryou15t6g4GX4u41YRA+SVJ3v1fIh6fzrKhncY4Eq7
fOnbbUJPBx39eSsIvQU8SYtkUvGnRt6BP0T/43u47bySHxUzNw/9miX6Y8Gn
s3UD/lSUUT0wt0T0z+6B1sxrgVTk6/y8V+AhA6ysaDsFg6nYdz4r8Xg7gafp
PpmGECre099I9Sf6c4Er/fmpMOK865tPDRH9e8OV2fXL4VTcVvm0/ijR3w/8
4X6RHEnF1yGJV2tfEfepfCJ7KJqKLtG/UpCYD6pVVEWHYqi4xSRF4d0IAxy2
Xsy7FkfFdzfdMHSC6P89V+7zJRB+8jn9hdFnQg8fHRyqEqkoe99hRmyGAeNd
jqXkZCqW+5/NZJ9nAHM08Pa3FCpa6Cv+WPOb6I9BA9NBaVScKuyd3vyX8Dt+
u6m9GVRcv2CaIL2WCbEvTK4/zKTiRlPhNWc2EPPzYlXm6WyCD8M5itmcxPzY
nGCxmEPFJ3klqn94mPDHgL8kKo+KF1nEt1sLMOFqq3aEVAHRD5iS4yM7mCCl
os7eXkjFB8o7M53EmdB+h43/TDGRT7G/5db9TDgs1Vq/UEJFE5n9El0yTGjO
YsyG36HimveLbFFKTMhfsmiWKKPih0HRjZcOEvP6Nutd98sJPz+97shpYt6M
ay3lN6mk4qNZ5ZIzxDya8cwo50sV4XdhPtZuxLz6Z+5U++0aKsq3f3JOozDh
+8SUl0AdFeW+pn0YMmNCqj7n49J6Qm/Ht3YcOMOENy1DpZoNVEyX/iQRdoGY
Fwds9r5qpGLjsTleVgcmPOdqV/qvmYp5GcdTwp2Z4PCZY/DvfcLfFvY+kfYg
5uPnxlujHhD+8IKr8v0tJsxJZI/vbqXi1braM7l+TIjWFtKrbSPqa8M2ejOU
CR5uT47rthP4Le087hDDBFjoHhzqIPgsdyrNMZkJ5X8PrHXoIvQZbPD7dhYx
r1euPlzupqJPRKNNSSETdBTObg99QuD5t+TXFPH+OBV0mm3HMypKs5jVH6pj
wuv7HEElPVSUcJC7n0m8X7y7fXIOPSfq82NUQJh434zF9tK7X1Bxzznyq6Jn
TNBj4Uwze0nF/KGUTUYDTCh9r+f1sZ+KTB7hDtZ3TEhZSJ1zeUXFsqCzQi8m
mCC7VpCFZZDQz3NlwcqvTFi8+yI3dIiKrg8y+wt+MuFr2pvR7cNEv2j5cKZy
hcjP+kR17luCT6sej1+w+sILf6ld8u+pON3GL7l+sy9sYyaLNY4Q9c+6G0ni
8wW2joLG42NUNGq9xHN3J/GeLr/4rXecijflmlvEJHyhNn669uQEFXu3apUV
y/rC0Rad7R8+UtGf5f28LvEeHbMO53GcpKIjlGWtgC8IVvRn/5yi4qWtPM/a
dYnzOqSfek1T8fC61OBcii/kVBeFsX6lIqesxPfEU74gcfvMZMg3oj+Ft3Hl
WPvCdfEzQ1u/E3oz6ljT5ugLU7cbrZNmqWjJ1fLmtzvxXr8R5L9rjop2OjfL
tb2J9/nwG828eSrSb3Ml5Qf6gtGF1jjJX8Q81dJWLBLtC+UdVEbZAhVnH+5b
KU3xBY2C9A3Kv6mofmFjLiXPF6RT6/fW/6Hi229X73GW+UKKTNXbw8sEXx1a
aO/rfcFjIFO6ZYWK1WyuwR2tvnB5NYZP6x/RLy2s3dufEviyZyQ8WqUiy9sc
6eFXvhCC/ZU6a2i4LBrctWHMFzZMHrftWktDPqO75w2++MJO2fU1eqw0fGn3
hTv/ly/8Vd+X+piNhn0Pz34XYPED4R2NOww20JDN4BJ/1iY/EHr3UvUJOw0P
/LuXocnnB/dcmNP6m2h45ah83p9dftD0aFjtMQcNbY6sYrekH7wqmRHR20xD
TouUsHIVP0j48SyjcwsNj8bfzytDPzAhhzQc56ah9rRdboeBH/C5qju18dCw
pmk095epH3j8+tSMvDRM0qlqPWLlB7nWhfnN22jYs1otmHrJD2QOhR84xE/D
exxrO3g9/WDNpyKdWgEaahb8+5Dj6wfkR5z/FARpyJ9oFmkY6QfXxLtId4Ro
eCJt7dTmVD+Y0vh2eP8OGkqNHWWfKvCDbdphrdk7aZjuGLdluIrIj3rvw45d
NIxNGdo+2ULcx52RES9K4BFz4DjnUz+4UfLnF5c4DdXrZyr0B/3gyYjcZOBu
4v4H3t/MnvCDoRkV1zV7afhQ7U8n7w8/OJC7I9lTgoYfx8PK0v/6QWrDT4sf
+2iYZaJGP7bJH8ze9tTbHaCh6oX3A2sE/KEwu7F8RJKGKxwN9De7/WEu7skx
U2kauv8k/Xgq7w+RMlwuT2WI+v1wezqk4Q8Pe+MPa8nR8Eeg0YY1Bv4Q/MIl
s06ehu1uxm1a5v6QdbUqU1qRhroyGuIZNv5A+WF3JEuJhqNO8jr8rv5Ev8tx
5VOh4fHuSEqhjz+sDrroBKnScEZU0NYk3B9SqZPVK2o0XD3+umhnqj+8beBu
cTpIw0c3pTXWFPvD1S//LowfomEtb482S70/7Ch9mE8/QkPeL+0TQh3+cLbS
zrdDg4brtrpqUvr9IS5r3T81oKG5abB3zrg/NG/K5i1CGk4N8z/i+eEPNo60
dkEtGvpUX1dOXfWHcMV9vMHHaOjh6bSgtSUAImql//7RJvL7tF5+/c4AWDnq
yrTXoWGeR8mGT1IB4L+6MX/wBA2j2MVyxw8FwPh2FpsTejTc4uQnvaIXACWJ
Fx7U6NPw6R5Kl+LJANDx1KnfbUhD509mGf52AdCWVW0YZUTDuZPdQ4vXiPhj
881/xjQsqVHI9A8IADM2ZwMHMlEv++vCSgkBMFH6tuY1hYabuqbd/uYHwAZ3
ruZjNBq+r9n/6mNtALiOC5wvo9NwhH7Q/mtHALyyYc0WMqVhZc1tc57XAVBn
8cHbz4yG+kGdPfTJALDgbFv6bk7D1H6FxdrFAMgpqdh66hQNJfP1/qqxB8I3
8+bONguCD8+WOAe3B8KCyE9BGUsakmNjqQkHAqF+3npj/Bkailx/vOR+KBAM
6oXi/50l6jdbrehmEAjt6hIPLp6n4eyOvn3RpwNhu3RsQI8VwYfY9ezPLwXC
vJLLV5ULBH/3pq+R9Q6E9LfPZlJtaJiSYHisNDIQ3qZWh6+zpWG2m+yKfnYg
dAwoPbW3o6FpX7fFpupAKO0zL+i1p2HFDq7o6fZAmO2SF1VxoKHdh5O9X14H
wsfXXarJjjTUKnLW3jIdCCXssl/+XaJhZE2wOHUlELYYX9KwdqJh26ROSt2W
IDjvGyPTeYWG+8NqR4+KBcEp5zuNki40HFA/uXdKKQi+t3VOhrkS+aaJpFbp
BIHCtu8Vs26E3znYemSdDIL9H+SEaFdpWCe5fqbCMQjuJMeL1lyjoaA4Knz0
DgKdMLl2fk8aGqj0XD0cEwQsC+vZPa7T0Ozpu/nq/CDQ+73/8+ANGs438Lyn
NATBk4wsu4M3aegvyXTY2hMEx0a9/JNu0TDMv7VvYSwITsd1aP3xpuEph0H9
1V9BEMQITjO/TfhPgg6H9KZgGKb2x9cxiHq/Zze8KULEiWWy/L403CAaf3xe
MRjO9+yzcfMj8MQx+fATweBI1z3U50/8XvzUCePTwfDbZcdduUAaNuXNtCo5
B8OgedmD0CAa2hZwvD/qHwzBwpwun4MJ/q9Lf+mUEgycdRqtx0NpSErhHeko
D4aazaSKrDAa/nf69BHtjmBgn9KHv+GEPxl82Tc1THz/87CjeSQNlWLq3lf+
CIbETmn1qiiCT5Ea6bkbQkB9eF/O5hga2k965zbvDIHZcLU7trE0VExml/+n
FAJJ+y6aPowj8BWZ9r6oHwKKvc3pQgmEX3o8eLlwLgQqYnX9XRMJfZ2qdCi7
FgJDDtybnybRMFnHJTAyPATYZXYp7Umh4b9ScEjOC4HNcbd+30il4QeBKZNn
TSGwoK1u+TKNhpepXcEH+kNg/KHJeckMGvrFPTMs+xICL9xGWW9n0vBQ3dWR
M+tCwa147MTrLOJ8ywF/deFQ+BdtJSmTQ/QLxYiAI0qhMKfpWMrIpWG3yIiE
g0Eo/Lizoed1Hg3LfeOLH1mHQnC5RoR0AQ133xI5qecVCuvXC8z6FBLruzw9
/8SGgrpR6mx/EQ2jm7VoA3dCQXfDq8j9JTQE5SrZdx2hcDvh6fMbpTRE5Qw6
z2goCB0LLO+5Q8PTUZ5bXP4Q+ynwyIuV0VAojp6/ujUMmuydSK7lNLxL/3Cx
QToMWF8Xb2mvoKHhphsp2Tph0HLsySX+Khr+dN4WWX8uDCotBh1tqwk+HDCK
WrkeBuSSIY76GqK/8Nl/vRwXBoyMV/rsdYS/dtC+c5WHwWW/VwfM64l6TmZN
jTwOA63g0cKCezSszo/eN/IxDP40LHcuNNCQIsezsnlNOIizygUcb6Jhv2Bt
reOOcChQuP0pppmGO6a6CpfVwiF65vfHsftEv2Zo7mmkhUP/o1Q/uQdE/ve6
b5Q4hQP7Ttd2r4c0XHp8f+2zkHBQP8rI624l6jWtuFm0MBwyjZ7v5X9Ew7He
me+5j8LB1dhax6qd4PsJV5bTY+GQIqa54W4HDV90LMUe/xcON/2c7P50Eudt
uMFqJRwBjXw/7bW7aaiQk59foR4Bc/r9HBGPaShcM/NS2TQCbl3nMx56QsMA
H9+PX1wjQO1Vk/zuZzQ0FrJQeR0VAYqOvVWOPQQ/BA6ILJYRv5egvq7pJfzu
6H/LBj0RMPFYL+Xfc6JemucPvPoaAblLDas6fTQsawhd+4QtEuQVi1kjXtKw
Xl954ThfJHzuEi5+1U/4vdZvkbd7IuH9LO/szlc0dAyPLA1TjoTbtfGvLrym
YfHvHb2ntCPBlqXQsmSQ6Jf8EnXH6JHwL9zA78cQ4W9y6XG6FyJBd8XXSG2Y
hg0K4yn2bpEQ02hW6/WWhjeTG5bzfYnzBTtbHr6jYcjl05MscZEgdeiV/foR
Yt6S+S/qWl4krNkRWK0/SswzXT+lOWojwSx2JCN8jIaXMry+NXZEwh3yiFTf
OA1p1+fWB7+OhG2vgsz5Joj5Irj+jvtUJIz7jO01/0hDl0s5/N5/IuGC71RM
8idifpNdvpq/KQoipzOz304S/kz2Yv0qHAV1MZxUkc/EPPDK/BdJJgrUVWWy
z04T9aUe9Ok7GgXSZ1hjMr/Q8OycxltXchQIXorZM/aV6MdRq6hsFQUZScOm
YjM0LHgR+YnXLQr2fX934Px3op6y3my8/lEQbpSSljlLw1LB/lcKiVHw0m5b
5cgPQr9C/LFXiqOgrUvPVmSe8Nuvetd6m6Igu+tw8+mfNHybOd9g3BsFr+On
q5J/EX7dLZA8MxYFccqmBoMLNJTJOEIu+xkFt91vMfl+E34o6yAYtSEaLFet
TlP/0HAoSF4xVigaSvXWvQpfouH0YvrreploOJl2ZvbxMg1zZEgnVjEaTm9z
K1n/l+CL3/kWW3o0nE3S2qD1j8D/sPetOdtoODfZte7mKg3j7g63ZdyIBpMg
tqw6Fjqez1LpdYqIhidDC+9/rKHj39uDo1Y50RC8NqVZah0dBavSDnrWRYPi
yvcjNqx0lBj6JlT1JBrehs2fTmej4zvJ1g7u0WioM8zZ+Xo9HfXb87yjf0ZD
XsrKLS52OlquqwtU3xgDr4tXfE5spOOWocK960Ri4L9rmbu9N9FRVPFR8pxi
DPx9PHGxloOOgfTP0ht0Y4B8uEP/Gycdw3SixDQtie8PaPbu3kLHdPXe+5ku
MWDSRvl5kouOv+YoBhKBMeC0On8vgpuOm07YbOlLiwGdzN2i7Tx0/OQ7T8qt
ioH1im8llrbS8cxPf/O07hjw2iTYI7uNjppUA+fmkRgo0h3gs+ajYxCFa4J1
IQYo/Rz/4vnpmCSqs+zKGQuhlnX+jwXoGDrHvpZjdyyYnu4r+7udjhWh27Uf
H4yFHdxmnvJCdJQZfL+5khwLut7wwUqYjmPXrpS22sZCz1W/b7E76BhrFX5p
5VYs1AWJJ3bspKP77YKMs/GxUMjN/WFRhI7L1DdRX+/EwuUDJ3r2i9JRLXoh
Jqc9Fhi1D06eFKNj1vitBd93sRB1xt0vSJyOV3yKN0X9igWWUEvKvd109P11
Ubxrcxw4OTo3T+2h42LfyUhJiTjQmC3sFpCgo7XTeEH90Thgf7zsrrOPyK9I
uNnFLA5kLp9vddtPx7cV7/acvBIHultf3M0+QMeWly3KjkFxUFGqefi5JHF/
faFjpdlxsDBfZPtXio5O/OwFgk1xcOoMi7KkDB3NB+3qqwfiwEDscKapLB3v
VI733vweB+/kyaUMOTrulpvQcd8YD0dBxfyuPB17D+RfS9kdD3JNIzlDCnT0
fCjTPKsRD1f7tSNYlQg+GRm7upvHA9X5pJCcMsE3s5KFA67x8FVt6/GTKnTs
yGjI3RIeD52B1lxMVTrm7OwY3l0UD/Lemp6lanR8wDWzZP8oHopnMxgD6nS0
45CyGhuJh1OOLlL/DtJxlpfsErwcD66HSl0lDtMxoI4zzEYgAVIt0ML4CB2/
KHzf5qqUAKcCxcbdNejIHnfxUhUpAdzktdjTjtIxcfHRkoQjsX499lkb0PFN
kaZ4T2AC+GltUpxG4rwry3pFeQnwRihOhVuLjqT2pcH61gTYpC8xqHKMWN+l
rPZ3JAFmHt8VtNCm4w4Mfnb1bwJ8NNi15H2cjpEBz9kkhBNBXtbOM1eH4C/p
mT7HwUTQ9/NM6DpBxymDI+z7zBLhKP8x+lddAv+fz4s93ROBxay6jEufjrY/
1DPXxSbCg0tNRYoGdFyKFjFrr0yEI/L6WiaGdCwzlIKWF4nAvdvQ85oRHS8f
3NT9YzYRNniWGycZ03Fr/n8XLbmTwHarTWsDidBLztrgtfJJcMTLrH+YTMfw
9KiCMVIS5Hx3812h0PHn2g9Ky05JwE0p7ttBo2P76PNcUmQSxMtN3D9Cp+P+
NB3nkfIkOPBoi95pEzqqFB3jKXmRBGOzfM43TAk+4Pu/lXNJcBg/qiabEXgp
6FQs8iaDyYRtcr05HXcWduZ7qiSDbG1gyquTdDTa2HPqoFkyvFVWPPTzFB1P
9XzSV/NMhg5f46s8p+kocOnRL9eUZHh3uZMka0nHBR3N4e/NyfD0rH+H/hk6
1mVaeZWMJoOMrdubi2fpmJltYVGwLgXqVa+HMM4ReJ6PXP4gkQJXxHyG0s7T
8db3xLHz+inwXOjyo3orOm730I4Ru5wCCzVShi+tCf88n5qwOzoFOvZkXvl2
gY4GXpNX7WpTgE+tUmHDRTryKN9pmH2TAp0ndSNEbel47GX9t6bVFOK9rRt0
0I64X/eO1Gd7UmElInEX1Z6OG1ZUaLv1U6Hefyf1v//oKLW3LOu+UyrcpDaJ
Mhzo2K3iK5AZlwqaF06GJDkSftLBptPVmAoljwajyi8RfIl826I2ngr7eEWU
Oy/TsXaWU/A7exr88uV0eedE8O/q0qcZuTRQm/A3mL9CR4XrDg/UzNKI2dzp
AbsLHfUehmo8vpUGRlcLn+90Jb6X/LWYn58G+3byeim60dHNtii4pycNQhMi
W3XcCf0074rWXEwDr6A1uaeu0lHu1bFSFtF0mN+rI3r5Gh3JCdc9OPXS4bPM
UbXbHnTUYM9PsHFJh+Pfu6ZiPOnIoXWglDM1HQaPtSvnXyf6gcPXk2s70sEg
kke4/gYduR6e0zkxmw7b2kJSur2I/Ap9t78VyoBzNJ7aNzeJejyf9Hh4PANW
wfu/L7cI/p0u4/l9JQMMt1TWL3vTMVs0OdwnNQO4u/0yOW4T+I+xpll0ZcDF
1QExYQYdvYtmvgT9zIDEtptHJJlE/rH/+Py5M2GpyGxW3ZeOUeEPAn5IZMKj
Tg2NE350PGGnkRegkQmTFRt3m/jTccCI1K1Lz4T3N2KzrALoyH2/lKTikAk+
tbX1ToF0lB+ejjViZELnZV07ryA6fmz1XohKyoQ0abHywGA63vj2qG9tRSak
/xCIjA2ho2zsn8DMrkx4p7aOPTOUjg9Fjns6jBLrs/UCJWGE/yfeY73wOxP4
mVtaasLpeFbaNCyYOwtEngz+bYkg9Fm08erI/iz4LPD1ZXckHX221Ihba2ZB
jeQOzZdRdEzZIfub71QWXFM5cvxtNKH/ec3Tv12ywHdIZHQihuifVXU1m0Kz
QE0inudbLB3TpGiORnlZEJ3gOvQzjo60wNdTD+5nwdttgWor8XSs5t0UZzOY
BRrfc6TWJdKRsVg9fHguCyij8TUbkwi8NxXv1+bMhiZ2+QGuZALP3PapWxLZ
0DCjEcyXQsd93j+CvmI2FHiF9wul0rErad+NMIts8F+dqdqVRswfUu7SVlez
wXev9P496US/Svq7xSEqG9xWeBT2Z9Ax/9bf2MLSbDCcdeiRyqTj97JnCsJd
2ZDQzcoil0XHIdNPJ9s+ZMPnkvx2hWw6jm4eZ2StZoPBNuFdyjl0VN14e3et
cA7kvJbkVM2l4z/d0qo16jkgKJYeqpZHR78Bj1Jfeg64XzmSqZ5PzCNsUoHg
nAM3E5/qHCwg7td7sFUxPAd0mrf5HCwk+CZOfX2mJAdCqW8MDhYR+JBOHX/U
lQN/BMeL1IsJfl91D7H+lAPOYrNJaiWEHtdukNRgzQXaw05h1VI6rsjVZlPE
c+FespSc8h06Rqc7e2RhLpTHvXupcJeO5V9d5GTO5oLjSPpGuTI6ipzTMvp1
Mxc8puSeS5UT/TqpwXwpNRdGrMj79lcQ/k/jfHOkKReo2LJlTyXhj/Ktp5qH
c+FE+SH/XVXEPBPyyMZrORd4RHzChKrp6GxjGXBdOA8WZQ338NXQcZ3REaP6
w3mg9eCUPlctHd+fva6jejoPdD9eXGWvo2M/NX3dL688uPRR8tjaeqI/Bmby
/0rLgz2HzvEtE7GTyvetai158DG0xX3+HqGvSJewxtE8EK9hufClgY6d3FE7
mGvzQbH2zch4Ix1vNimZh+/JB7XmdZ+Hmgg9+TweeqeTDyy7FLyfN9NxLoF8
xMU+H8ZNBLI77tOxbz1lh2FoPoSv2lOaWgg/F/oi4FiWD+/eDIdWPKDjcZbX
PX19+ZDYLkLPf0j4x8X/xn0W8uFgw4f85Fai38qm/boqVAD5z974hrfR0VVu
y52aowXwQbrq2+1HxLzMyl6mYV0ArULCY27tdDSc8cvhCiwAv28tZ2w7CH96
pK4sfacAGJzGF092Ev1zPoQztq8A6r9dWdTvIr6PLB468bsArHhf8hzppuO1
6776uiKF4L1RpEb6MR3nQ15yxWsXgrn10uiOJ4QfjYi+VXAohD/1XHGcT4n6
7n1svSO6EApyWV8sE/G+jRssTe8Vgv6DW7HTzwg878x4j44WwkC2+MhgDzFf
K930b2Qvgsx3MeUdvXRsPZUkPSVfBA/+uLFXPyfmTQUheduTRUBzt/2U+YKY
nwefkg8yiqDjAYd+WB8d2ejXyWdLimDrkTVKni+Jet/6NjfUXwQ/lD5lXuin
49E1f/4W/SuCTSNmMaQBOnrY3Dz4fH8xCFjMbTz0ivAPDScnI1ox/Csis+55
TczrZ985iN8qhk93ORmbB4n+r7y4QioqBk2pFsYCEdcJ886/6i+GZ42rbCND
dFz/P4rOO57q74/j9sreVxoi0iAV0Tpv4i6be4V8FZUVRULLyGhpqpRRFKKM
zGyZ2WWXvVf2nvE7vz+fj/M5n88Z7/F68ccdS9+ZxRCPHjVf3FLeRgOR26/M
5/fHo8Riv6Ckdho4GkR7PDaLR34R06GvO7BeMxU3vHsvHumeOSVzpxOfb6Fj
cWNaPBL9sHHAuguPdzh+9u+NRzfXizJJ3TSIUDo29IovAV1IEiva34PrwSPj
s6ynElBZ/hOKQC8NcpXCJ1ocE5DmdLLBAmZb1Qv+XOEJ6M8P7pY/fVgfdztw
fqjG82/ta83tx35JdNoubC0BnVx+bfZ+AOszvtQXq/sSUU5Xo4nPINbnqyvX
v1skovCbl+ushmhwp/Ij29iTRORX0FumMYz17Xapk17fE5EuJUdFeoQGVXqB
ArdmEtFVU49dzKO43nl98O6WTkInK0Me9GGO6W0O+GqShPYJf7Ar+kuDOl76
7rGHSYiJsqU4YgzrtRu81i/zkxDbFvorz3EaxK3naXyeSULCT1a6zCewXnkz
VXdA9itKfXLtw9FJ3J8PCRJ2nf2KhI1V24WmcD164r73/vOvSCi2KHAK8yfD
/8Qsf3xFYo1+qVXTNIg+tjkfu/4VLYXN6sXM4Ps6VD2RSkhG1Sd9znvP4nxq
P+yqo5yMEm3fDZnO0aDgxBBByjAZuR3N7lGap0HJxrtrSk7JyFJZXY9rgQaB
OV/4vB4mo0/6HxT6MDvNzfuzf0pGEi2n72Yv4nyQZrb7WZyM3ri90Hq+RIP6
1g39xu5kdOvwzC2bZcx/s5tF/yUjDvuKnSdWcH6kpb0MkUhBhQW3VARWaUB0
2i5roZqCPsg55A5i5gwd2HvOJAVZdywmZa9hv3cnST3qegoKN/Hmf7KO+8fn
4S3yL1NQt/b57nP/8HkmlO6fSUlB3+PmJQ5t4PqSQ6as16WgqsDXxcybNJAK
0ObQnk5BrhDa3IT5t4i3YBdfKvqrZmocw0CHlR9ugt8UU9EQj/RxN0Y6+OvF
pTfqp6KzV3UeazLRIb77duxR51S0S16GKMRMhyvW5LC+56noifiybS/m9CJL
jeaUVDQhJzyTxEIHVQM+Q/7GVMRMKe65zYrnayZ7vppPRVZXqSpkNjpY6Ub7
WIumoaxHs9NC7HSYOm4lfFs1DYnc3eDrxsxd6b7QZZ6GOOWTgz5z0EHW5XXf
U880VHiadMOVkw6b9q/DAyPTELMHY+EJLjrkp3gONZekob0kCXvWLXSoPxoY
cGU4Dc3zV1/7/+89SuxUVTfZko6MmbU7XnHTIXXn6f4niuloG+FX9FkeOlSv
fjsqSktHXwQfVUvx0oGDb5Z7+kY6On81QX8YczFP0mHJ9+lIzvbiwQQ+Onwu
YfcOK0lH5f2djs78dFBmvl96ZTQdKd/SYDkiQAf9eNmOYL4MVHwhe2ERc061
RaSwSgY64WEL2YJ0iBreNTlikYGmpK723xKiw2+TjWhh/wwUdn6687gwHaR+
cMS+jc9AWlkciuuY4ffyH7fGDLSu0NicK0IHht69uxLXMpCXpl39LVE6zPz6
7IhkvqHKv5071cTooLFHNeaA7jcU5EUqWcSsKW+We8P9G/rwPSMzTRy/X8j8
g1TkNyReqfLvKoEO2s/O6shXfUNhnC1B+yTooHTibPrz+W/o/PFwjyHMdRYn
m0x3ZCI5i2dfIrfSITqh5bMvNRMJxaTuNZekwxvTRWU+90xk78u2JLiNDj7b
nO9sfshEKoEPeKsxVz6W9af9zESNNw47+26nQ7OHyBm+tUxktH1TQm0HPn9f
CyalPVnY//TwTGE+200JzqFnoRfylaTonXTYc/CSbKJfFjpuG1duKkUHj9e3
KjlTs1DUqv1j7l14fn9MSH1PFspIXXz1HbMEq2U6K382ktc40uMiTQdigM+x
WJSNJFRYnaRl6PCI+p9B5tVsdGecfKwJc9Ct4m1HI7PR9UftRP/ddBh5zPFT
rj4bPZ59/eKwLB08A7c/f8SUgypzdAl9mDfvBgefP5KD3u1q7ngmh+NPMlUs
3iYHZXKstZ3YQ4d2j6u6l0NyUHLPI8FRzG93BLt9rMlBr+N0fF/J0+GaRmm9
IUMu0ulikUd78f2J3Im9dSQXtVy/zjqKufuKEmy3z0WOlaaiQfvo8PPJmdGT
73OR69vL5sf20yF559X5tsZcZDhrXdeL2eqWcOYiZx4SOjjj/uAAHZgYeQOD
IA/NDpfqKCjQYbXR/OdXjzyU1PvAoBGz7xf1fv2veaiQa8DHQxHH89i5g9eH
89Alh5sdEgfpkMSQvXP7znzkJTJilY/5U1+ZtL5ZPtLaVc13TokOJgP+iRwv
81FbWPbAJuaT2Q9VdGrz0Uc3YnfEIZwvOTwntnIUoFteDBunDtPBy5EBPE4X
oCLja6gTcyKIV1p5FyAl2q6Pt47QIftdv3VHbgF6GBQkI6ZMh6Xdbe9GlgsQ
TwWUpWIO1rjC90DlO2okfvLVVaFDw+x2o7zr31HP2NGzw5jv9jxkvZ/2HYkJ
2Oj6HKUDX67nz9HZ72jBK/yMuCodWJ3u7XMlFCJxS40bXzHvETaQ+65WiN7u
yUnUUqPD4/2sGWbmhUg+zGqxDfNiWm3K6duFaMunFwZXj9HB9lDoP8/wQlT8
3/scpuM4fn8cuM1ZUIhCx1oOvcasdHYP/3B3IZr3DMiUPUEHKoNAjBhTETqr
OkXMxKx87fzucJkiZCVN6yaepENHWaC3G6kIaUhOeTVjNgS+mGiHIqRXuiB9
4RQdnpvefLT3aRESd35bM4X57ICbHEdqEXIQZfK4jejQ4tzqfqqlCK2cMpVi
Azq8KE9w/7lahHqmcyqfYU6PVN2TvaMYtUZqXhFXx/XdV+D5pmYxUtvBxROJ
+WCD9LePDsUoMUAiWlYDxwd3YUzU82KULOOtlIAZZ4sTc2YxKnM+nnbwNB3+
PBDbWdJZjByndOTSMXdKtjb0s5SgBun4QBVNOqgIa0fY7C9BJ2+TujIx03Oc
P+rQStAhNZ5tqlp02D+zsR58pwQZXejVysTs+NO+kRhTgmYTPpooE+mw5cqs
7n8/S5C9tbxuKuax1fS37UslSIBGklMg0cFu8lt/sVQpYioq74vDHHt/wVpY
pxTdVr/quYtMh1u3r+vVu5ci5pS1+VDMXzp1+lY/lCIVcRmSIAXnu2aeZVBt
KSIFv3V5gPmL3BGOkJVSdJDKdO3f/8dv2cvxy5ahJ8eZiS5UfF/+FzlXjMrQ
3tMqY/2Yw+afb9J8ytCROYVzdG06RKr+PLc7qQzt8L4ZUYY5j8fH/3JHGToQ
Ffr5iA4dpE0iavZs+YEiAvluf8R8VqE6zPLYD/Q8V1eATxfHi5a5Oa/DD3Rt
rtj+FmZ2D0c3tdAf6JBY890BzA6J65a9VT/QmlCfia4eHYaY556wr/9AH8rQ
UDrmrYePeiUeKEcx7ccPbNXH+X66JLnpXDnqyt8q74PZOeBbvFdQOSpwlvzd
j7ms1W41oawcKd28doRoQIeeY14HrFbK0dZCyqlYzMS3q23hByqQg1vZDJsh
rodr9PdW1hWofHZT+xJm5bXn4ilvKtCfd1zUYsz3blOmH9dWIMmqiZFtRjj/
v/+qX2SuRPTQuN03MFtWHL86fawSPe49+K8OczSXn8/ta5UogtnVcY8xji/n
pyUhXyqRdbOhsxfmwjSDdZ3+SqR75xNrI+YJrs75YMkqlKEL8rI0Otzc7+V5
06QKBScO/PbA3BRX67j4vAp1jOvxVmD2Cq+O4KupQiflDlaK0umgkLu48oO9
Gr3aqch6EbNcxsVL2zWrUYnUSMFXzH+W2hrE7lYjsebx2RXMHVXDahkF1Uhh
V+k7DRM63Klae7u8Xo3MOf/mPsRcXOi30H+8Bt33+kX5hZnUxWRx83YNCjnd
dlroDB0qjA/05OTWIHLxxU90zNG6zO++rNega4P5TsGYLY3G06mnatHwzJ7g
ZsxHWBsN3/nUoi+WnVuFTHG/0VWPiS6pRZ8S2Nb0MDcO3RmxZv+Jmk+WKj7E
bGgUbdGm/RP93if/rQhzhGoNlefFT7S27cSjZczKittYNlp+opTtS7EHzOiQ
9nemN2nbL+TgTNpihdmmY0Fr16VfqN+KJzkIs8sJzVDzxF+oQUoyqBhz5N37
huaLvxBjkFriNOb5qMdzAjvrUCVh+z9Jc7xf4xdTFlp1aMrjuifJ/P/5ZnmB
73IdGnzZKu+M2fseZ+jeF3XIXq/jXzBmRhf1/q+Zdeiu4b/53P//nnzruZeR
XXWovjuJqxuzOPUW8wZrPdKPoh1jOIv7T67ri8oD9Ujn9mnvHZjj6LyRLCb1
qJlS1HQCs5zdv+Bkr3rkUMiiYop5/8elvp+x9Yh5v/J7F8zy/pUL5+vrkRM4
cDzEzMBnR7Rbq0czffFX32Oe+spsOLS7AenOz/xMwZxqv/VNh0EDWibISJX8
f/7x5xE6dxpQ0j2CVQPmHyVZi0fjGhC1+O3DbsxbZN0UIpsaUL/zmdd/MZP3
nO66x9iIDhFWveYwN700ippQaETH/gqpr2IebwjZ2WLRiA77yLZsYLao/buh
HtiIsuI+qDJa0IGHhWPiUA4el+23/j+/GsuO+DLaiO5fU9HfxM9XBAzUfyE0
oRWfpqX/v+/CsXeaytQmZOjdbzKPOX4SvmvfbkLHgt1txjDzWDzim05oQs1x
T3b2YH4TE8cp092EHgiJeP9/P9L7TR6MCjQjFofB28WYmT9MOWpoNaM7R0r4
kzGvmARGHLzZjIQSLI+GYd5Vz8/3LbEZebsbj/phfvjMIKWprxn9Ob9np8P/
nxeX9Hsq3oI+EPSbdTG/VLd8MKjXglZHpZkUMWckHq5pD2hBbFcmIngwP33O
bOWa34K8dTpiR/H9V8a8PZ+00IJuTHAJlWAOvnRs/KnCb6Rz0LMtBLP2tR/7
xex+o8KdO5ecMFecqjKifPyNtOMrrRDmr+PhwXKdv9EzA1UhXsw3rG6qpov/
QQx/BFnacPyiF299Zmh/UAbjyP4ozEc2tL/3vviD7I8q3LPHbHVZXPf+rz8o
7sRpjv/ny/WiukcDPK1oT9fl+AmcT+IyKb1rOq3IJLLRNh6zpcqtkl+PWxGn
02NlG8yPHz/+Yl3biq7AU+7tmF9TWCQyedvQ9uZvAw04v22Hmt79MmhDDvqV
Gf6Y+aUGq5JetqGWYSePw5iTBPahM7/b0M9XSlLduJ7MWld8qN7ajh6lBXy5
j7kvXjaK16odHUz+znUAs9OI0L9dse1IIVFc7ReuV4q83de2TLajWvnE/Vcw
Z+Zcr69S7kAccXc6ODHbLN+euuDVgSIM7dFHXB//iromtpZ3INfwozpHMcu9
qllQEOxE0pNPVipwvT0iyJ1v818nWj01f/IM5g2Tfkb/z51INq+Rrw/X7xZD
/dqHi51Iw979kj1mOemMQ7c1u5BqEZvyBO4HGrs29c++7EK3TZ5dd8K8vTNb
90B/F4q6tkr4i/tLJI/SufnD3cguQ2DrBcxd3o+L0wK6EU+ap9Mf3J/eDIwX
XvnTjZSDytio/+9fWppnhEV70IHPeh2ZuN9N/Lvgdg16UKaERb8U5gA1JWfj
yz1I/xqvwAPcL/+I5jNlB/egTXTB/C/ut5FaHRPRxT2oJO1IOhnzlfUjy+JT
PeiuqppQFO7XVXU6k6KSvegTL7PjCu7v5leCP0ZSepHj0GaqNuYUee+JTI9e
VHfzRkcI1gdHLt9JtPzUizRln3f0Y31hPyleHtzci+TvacbKY26vZ9xtzdqH
xLmcDl7G+iTSVSirWLkPsQXlXI7DeuaSqI1Hjk0fMmTL1OnF+qeEan5e+20f
yp0u/SGC2V08xt2jqg/Zi+yo1cL6aajvbCn860PjW/4YuWC9pc/CYP75YD+6
9KeV+hbrswSJR3ppF/vRL//B2Bys5ywY3b6fD+lHvjlBFn+w/qNeq6hL+9mP
/p3VPzuD9eJpinRiEssAYtpxLpgV898LZQHGxwfQDrn2TWGsL4PFQ4Kirw2g
z5EpD3dgPXro1AnB6C8DiGgRs3s31q+C3zmotP4BJHRZt2w31rvXkyXvZUoO
opu5wuZSWB+jEStCnckgKv+m1iyG9bMZ1+v/Il8MoujuWjlOrLeL2HTS9tYO
ousuGRoLWK9bM67fdeEcQvkMsaIdWN/bh28c9SAOoXjJfa/ysR9IeBdMPeU/
hCpnwuJDsF/wHJ5TriweQuyTMrrO2F+I5at4SjANo902xXbq2H+8oF77ckRj
GEWeUJ/kxn5FxC5JT8JvGJ18dKq2Afud/mcjjD9LhxGVLLcQhP2R3YbQBSP2
EZSzfpSui/3T/Tlx8S/UEaRgd6eDEfutv1saa38/HUEElV83k7FfY/vMq9rV
OIL4v7ZuNcN+Tt0yQKCQMIpcnYRS1rAfvGjWutXn/Ci6L1ws9xb7R+u8Zzuk
4kaRIteKkwL2l3u6OMdjpkfRf4dDXAqwP2W38zwjcOwvupRmsJOM/Syb1tgp
G/+/6GxSqG019r/7TEXuxf76i8J4vx8hY7/8bvKa2J+tYyhBt+F6Afbbmn3S
A6t2Y+g9ZAgrYD+uY9XXL5g5hggjwoxvsJ8v0JsTlmYbR8c0HWRXsP9XPChy
R8FkHN3cv+pME8Xzw51kVGPHUea+5po4YZx/29x2nF4ZRynnf+9eFKSDqWev
v5HOBNqwjrM9IYDzxe7pNfvICVSzP9fzNh8dAi9e5A5cmECBnHrGaTy4PzGc
upOjPYlKHzo09m/B/eZU9czqx0mE7gyOcHPRYW6b60f9tUn0fdzSS4ED6xWN
w5W5tCl0Z4+G1///HrQZ7vlJ4+sUel9R1mDOgv0cN1ehK+s0Gi8eu3SJiQ6l
Yi51LYen0bDPXSk7Bjr4Kzjsr7GeRq/+7Ziy3qBBR6qJFz1oGsn/3ZdFX6dB
XOL4tevF06irtfkSrNIgeO+O7L1z00jaTaJ31zIN2i+xMt2SmUHX04sF/y3Q
YEtpIcNFkxnEL32x/+ccDdweWzn8fTCDmuStjr+docFFy6oF3rwZ5Gk9ymQ2
RYNws6CzjVMz6OXcipTABA2sZgfpajKzCC3851P4lwbm9jaRGmazyKw7idV2
hAavu9mXp5/OonEGegjLEA1WNyYkiGWzyIvxwa6Qfhp4KpIqTq/PIktH/Qcy
vTT4z1C2cOzwHDpN9Ev51EWDn/PmJchxDj1MrPHf0YHXx05+qR4zh/QDPo08
baWBzHTWzGzXHKrYZ1ky34K/L5ARSSfMI9YTwmsGTTSQije0vkybR/fO5rtF
1dNgUth3Wfn5POoSkiaM/6SBEXlIJrNmHn3LGqjaW4PnZ7yJm+ZcQN7mN5zP
VdIg0mz+9ABpAUn+2Df18AcN1IXsvr28t4AaXuze/6WEBit7jhQw/FhAdUdt
uAsLaTDPoCx+gG0RBZ+qvF6dj3kzxluCtIieXWWj1uTQIP9Rf2LVg0UkLZnm
XJxJgz/S+8xR9SJ643K6NjGdBmKRZmq3eJcQQ8cWzacpNLB1jP13x2gJvbuh
kX0hiQYj3dYmlDdL6PcbBgGFeBq4v46b6ulYQkhfU3EilgayFYRrWtLL6NfW
2aXIaBq8SXrue8NhGX191aJH+UAD0/qGotupy6hZIU5s6B0NZk3VawzWllG2
AKeKRygNogzuq61oriD7fw+e/P//h6fatcLdn62gUxqxjO4vaSBgWnC3qm0F
eVQ1ufU/o8Ex91sui7KraFHZvVbzMQ00lGfH11xXkRXH0FjIAxq4Nihe7Sha
RV2j7ul9/jRo+ejiGMK/huJX3bh23KWBTVul4ZHza+i72oF6PU8avFfP809K
XkMZG4NjLjfx/ba3WnMyrSO5+2MnH7jRgOGOuTqRto6+vnny5YULDbzN0h1t
YtdRxkFpkadONHjxXGnP5bV1dOQMj5WnPQ1U4v0S6Qb/UOhMtsu5SzQ4LU/f
L/fpHxrK+rT3iBUNkgRbK3vW/yHxUxevrlnQgBhqGulH20CiLCHSGab4PP4U
FPAnbiDBJJZ9VjQarMXu2vOQbRP5afjZb+rT4PIXvcaJ85so15e/5Jk2DY4E
kL6gvE2080z1VkESDQ4qjJQibgZgMlg5c08Dv6/WfefvYwwgfJzLYvwkDWK3
HCYP2TOAY20Yt6YaDUp0pV47hTAAt7Wn3pMjNNBcjDF1qmSA8po0tgpFGnz5
crpjcIUBPNQ9Jeb34u8Pm1r93ssIhvr0qwKyNPD927FTw4IRlKeX/+6QosGP
ja3ask8ZoSjewXWHJA2iD7my+xcywkTt4iSfGA1cArZcPzvHCAvJRzVnBGgg
8eZVTIIsE4CEhHkJN64nQxufPMyZYO5zr9g9dhq8TFC+mfeUCbosDlxSY6JB
mOUfwdslTGC2c12+c90Yro7NnUtbZoIvHil6LkvGIJSfq35JgRn8DknkLcwY
w7sXGk+fX2QGkSMuZx3GjeH+scP8ymHMgKgXRX8NGcN144f3jBqY4bgw4bd0
rzGsMFKjRzhZQH1Z6YFduzG8rDvBv6TOAm5yjcLvmo0hLjP6ouctFrj5Ndau
6JcxcNqtKNxOY4Gxt0NXmyuNgTAWOTU1zgLigqZirSXGcC7xM6FdlhXEYsx1
avKNoY8jQPCEFSu43RhZT8o0BotLxUqC4azwISRc7G6KMXSwVBda/GaFvQZZ
gRrxxiD+6v2qhBAbdN7YQ5mLNgaV4OdbdPTZoG74Ebx8bwzupWwCU4FsYFB3
+MKut8YQe0uVwFzJBlFKh6MiX+D3UaZ23WdjhwCS+RxPIF5PNXnbLU120PoH
JAd/YzD+eXO4zZcdyNbaLzM8jWFhNcggrogdyrd/rZlyN4YWNpJYLwMH+A/f
GBV3NobG16mjfsAB+6Ze9By0N4bp/t2XnvlwAB+t7PNRa2N4RJsWYSrigOEH
ZScPnDWGFGYFjzZGTtiTqRQsQDOGZPc3s6KnOeEBISxxQMcYBB4a92T4cwLo
PvL+pIXnp1Xfy/jBCY/e+nOcOYX3V+UrIczJBU0yAsRFFTxuOJn/S5sLpPYV
qPgrGsNdX6O7Q0+5gEVAto1hjzF4yXywNmnggvfX5w867jSGJsOzuttEt8Da
7rETP8SNoYLiLqFmvgUOcQ8z8AkYQ/zl089j32+BN/MDPkROHB83zlrb9G8B
MypbsSOjMRxXfaLkuocbWtJfV91dMYJX738FVjtxw2zolo8BM0bYnxwdd0zj
hsKHgoY3Ro3AiDKTQ1vhhuw7gb1mvUZA+nlS1wfxQCNrkOXeViOwZ7g+OB7A
A9+MfZpG64xAZIY17U0ND5gLzxm8rTCCQ+hRg6cQLxgdqu1TLjSCrSmVuuHm
vLDl8vHQ4kwjSNhev3X6Ay8Y5GU+OPXVCGaK2KXcR3nhv1juos+fjGCSmaq4
T4kP6kmmZ1jeG0FdKwcb900+6DzBZ6X32giqy5yMRIr4YMuFzfn7j42g/EfR
7w8s/LBmYbQvxc8IfNuVGiv38MOD0Wfbqm7h/Tgd+c2gyw8VrJFDDS5GEDKe
Kqrlwg9WrTUfq+2M4DPDTO6r1/yQe7n0avo5I2gQSxyZyOaHDztDHZ+Y4Pk3
T3/T6+KH6dXybBNdI+jqaFTOYBKAjSjFm/yaRhD2yN55h5wAOKls/ZlzzAj8
WGVtA7UF4Hj1yU66khHsU78itHRVADrK02p65YzwuiVsz78SAI1xplLL7UZA
4Y3TKcsSgLYdEuM1wkYgq3o1VrpTAJzXDa7u32IEfL6txjcZBeGAqO1NT0Yj
MBcJlyvdLQjVm75HC5cMIWhtboaRKgj6XEp/5icM4eTEwO2DVwQh7LtV4NYB
Q2h8duuBbpAgEMXsfI+0GUKYBHezyTdBOHVpaQrVGcKSqS+B2iYIdYxSHKd+
GMKrzQiO3RuCUPLFkEExzxCayDoGg1JCQH+nxyeUagifqrtDHmgJwbLdIae/
sYYw4OX6iNteCCpv2RtnvDME1TalkiuPhaDZKmnd9aUh2LJ86U34KgQWNawx
sg8NofafjE9pgxAYn8p5WOtlCGXp68ppC0Lw4O6ZUbvrhhA1Pf/GXVwY+n7F
MK/YG0LLxmtV7uPCYJIVTfA6ZwjN3A/jXP4ThqPfA5yWaYZgI77oHu0tDGk5
nzTsqIbQa9mv9PGDMJiPB3bWIkOQORxsY1eCx/+0+skrG8LGzoUP8wPCMNmp
d+f2Xsynx5w12URg+lEeb+kOQ8j+VnOeLicCc5kM/swihtC1kbspQxaBQ9Yb
u49xGUKEGX9nsp0IcOgEI7tNAzCsznu4+EAE5C9ESD6dN4DbTZlv5+JE4MVk
F2fCqAHMJ16IiKkQgaUABnpxlwFITywqc42IQFjTE536RgNYcR5c2s4uCsby
Q6i1wgDqPSj+vbtFYbJZ2bst3wCYCnS89DVFYeac09nmVAMI9n/xxMZaFAb8
VWWrYg3gyrkwSxkfUbATXlDKDjeA5s9Ho+69EwWbj5/rP74wABefQcHAHFFI
Flo3vX/PAK7vOHlZ8bcoPGTfI2l72wCG/UycXeYw71y4quFsAByKihN6fGJg
p4gL/yUDqPvLm162Vww0NQR3TJgZwMiVsfeNWmLAEEaTzdczgPiyqmfu58Xg
4jMO0UenDUDAUMYl4ZYYJNMltWiqBtCrDyqur8TAtLCWS/IAnl/yur0iUQyi
xyIKeqUM4GmorG38DzFY7jbIihE1gPSV1hHxbjEI2PdL326LAdi+bLrFtyQG
Cu6KnfIMBlDY/1P9Ca84FMloujSP6sPiCXun57vFwWJr/XWTRn0IuuepKnZC
HL7fD3b7nacPL19fGd1hJI590TYZs0/6oMTi1hBnKw5OfU0HO57pA5fLqGHy
HXG4arasbXVTHxx5HzcceSEOLtt9do9a60Ps5crqIzF4vhWX03UdfTC6sF6U
lCUOj66U1zOr6MNXiUTih2pxSH98ientDn3w26xZ5uoSh4t8/xKUOPWBIW3K
/++UODCFrnvVz+rBw3qfmFOMBHj/TmT3jQ49ePRgcRebIAGcheW1ZX/oQeU4
QxPaRYAB7yPhHV/1gJX127u/SgRIPICKw0L0gN8rx5VVnQAKFSSbi356OD5t
TJ/pE+CqyqGDR530wFf4r8X9/wgQ+yvjh/AZPTD7avNh3IEAR4a0f/0DPZDY
z0cv8CBAUeL2ydm9etA7cOLbmh8B9vksl80L60EsyV8w+hkB7vgfXmbe1AU+
l7If30IJgHI/y0iN6sI3bTV0OIYA+11jRnUadSFa+faS+FcCCMg39N/P14UG
hWe3bLMI8Lb5QFJDrC5svBqw3l5EAPf41d4DQbpgd41ufrKSAJrkFNHQO7qg
Z7NLorSOAHLmc71itrqgpTjmkPqbAEfzvH7HGupCfk+UDEcXAUy3SD2kntAF
1Z/3FMr6CbArI/4eg5wu9B9l9h4dIcAe35H/qgR0wbwsbqvbBAFawp+Gxq3r
gHsHH8FuhgA9Iqo/woZ1QLC/ILR4ngDCw2fsoht0IOU2d6P/Et6P20G2knwd
6K7dYPq6QgDJF1W7luN0QGxc7pb6GgG2royf0nylA3X23sEn1glwz0y4NdZb
B7Ypq5VGYr5fe9lJ+rIO7KwI8byCWae7zC3TRAcOlZdTP+H5luzB9hc1dMBC
KqyIvEqA0C9/8/cq6IBOpX2AyTIBWIJtB7kkdCBoWwOxboEAX5bAgJVNB8zF
/Eq+zRLgaaOKo8SsNticYfrBNUUA17nn0dQubbgg77y79i8B9Ay2WgdXaQNv
MKVsY5AA03O7tmx804aF8D2vI3sIcM7Qldk3Shuak3yfp7URQEOQlrDruTY0
3b1UoNpEgJAz9y/23NGGGdNDSkq1BBi9TH6Qa68N0n/OsL0vI+A4obqkm2hD
uheXjU8+jtdDOe7Vp7XBvHfNtzWdANIhahMMStrwOp8/9Es8AefdgCx9uzak
bIrMzn8gwKtP+q4VW7ShsOl6e/YbAlTcfrjj7AoVonoHv64+JoDUPUl3nmEq
8GdJN2TdJcCfYf7v3U1UOPkxPHHBDa+3aBI1FFPhRaf0t1R7Aiz/Ljw+mEwF
B4uPtjMWBAh7LTYnHkGFVNlyrTScDy/Pckc7PaHCE+fM9hWcL7zyWo/6b1NB
wKsg98dhAng/X+665UCFmw7/vLbuJkD3ysyfw2ZUqB+RKFsRIUCfQnACL5kK
oUJzhy+wEcBCYSRwy1EqXDhP8jBbFAc2zaef9spSIb/6CnQNisMfq9/yjiJU
uGbIRpxrEgf5rEKoY6ECsfTD6dAScah7uCZ0Zp4Cc2KeK00p4uCqNlfJMECB
W4oK+2MixEHnSeO92kYKqKqfieZ+Ig5vZZ855pdQIKLXTIHnFq4fe4dC69Io
8K2UKzTORhyIok6K7NH4fVo2OT24vl398VLL6hUFKGValzJPicO/8ITFLn8K
fBwWcVXYKw7WzXNmPm4UMK54UkASEQeVlWB/LRsK2O+xlWFlEIdP7nkPFc5Q
gC1OzM/urxi8ogfeOk6mwH8igTmuTWKwwXHYxlGNArs6uuL3FIjBMfM5s6K9
FMiK2K72MFYMMi/LWB2TpEAYJ5PWm+diMFx3KuA3DwUWmuJTaTfFYFt2f+3b
TTJE73C4VGIlBjv2DYLXDBkMOG7AIEUMdPT1+u73k+FeZKFsnpIYqP24nJ7R
TAZttahVCkEM8jmbMtkryPCHL/vdcwYxuNJydcwzhwzZ58KnXwyLQkSYr454
Ihk6upIb9H+KAst0aktLBBnCYiekatJFQZZTyD87iAx7X8XlcISJwsRhed3C
ADKY8l7wYL8rCn46y3vGbpCBweTtwSobUVg9zMFzzJEM7PAkz0hHFPg0rkwk
nCOD2lWpqY9KohCc0px32pgMU+wfQ/JERYGb7YHjBpEMLV3vHn1YE4G/dm7j
HcfIULMr94lxjwhc+ndiX7cCGUzuPr3cVCoCmvLKoqzSZHyfrqO7P4vAu3rX
ED0xMpz9a1tJeSICxEctEblbyND/daBS3UUEGr9xCekwkOHdq/wYProISIa/
bt+cJ4GQ7oZQhqoIHLPq6GkZJUFDTFX5YUkR4Nvcx1nfRQK9BuT8ZFMYbLcV
qU02ksBV5kxWSZ8wtHf8MlGoJIGcfBXxT5kwRD0OPP2igASlu5fza+KEIVhb
oU80nQTHZ2tyPwYKQ8RLBuHvn0lgv+9z69krwrCZdD77YQQJfmdpJ6wYCEO2
aFWK+2sSLEXmlXgeFoY32R3tAYEknI9q8aMiwgD7Lopk3iXB8l6p0VPLQtCe
Y3mc6wYJimoGN7zasF50ZtnrfYUEveordvF5QmA6V5sncokE7X3f35e9FwIJ
w9s/a8+SIPeCr+AvHyE4kCqhFmtEgtnDVkqV1kLgNcnb8oFCAqZN8oUMTaxH
OUW98gE/Txrhei0rBEWv9DlXj5IgWexTgD2HEJya09A/o0gCz7yQfUf+CgK6
PyjbLEsCm8d++ovVgvC5MNLGdTsJyuN/nEpJFIQIAdMBJVES/Kq5oG7zTBBs
yq+48fOSYKRvPkTURRCKymsnedlIcKLkc0CJkSBUHhqVObBBhJR4rRNXjgiC
8mjZmMMiEco/b5sWExWE3UsbohWTRMhtE/tZtCQAbv1VNzWHiWDuFf/PsVUA
PvczDHd3E2G+uTdSIlcAns1vUwr9Q4ShijNN1eECEP+bste1ngjHyfD1rpcA
hCycjXaoIsKig+3pk+cFwHt3j7NPCRFen1B5t6kuAN/Ntlql5xHB82hmSaW0
AIgd4ieyfSMC26WwrHBWAbB09Zt2+0qEYUm4cXOYH0QvMSgxf8bf+y9j5Xwl
P3CKdP5O/EiE9OxSBVo8PyjePZXhFk6E1dplZtoTfpCIkwwxDyZCkmbMeaur
/LDfh2hs8ZwIHfQpWU9DfmhrvpR26xER5MtaDscd5gcQYH6Y4U8EZzo61y/C
D7T+B1Hc3kSoN1tYspzmg402UoP3TSK0kGO+SmTwgU3fzQHe60QYW5bzWMN+
sDha63P2FSJ4DB5qYUJ8sNJRNOVtT4Q9NknUQyx8YPtk+Z7VRSI8P1lLDqzk
ha1Sf09aniNCRJXMcb5nvNDh/rzfzZwIZxvLfL/TeEG/pZcYRyeCSzfd450E
LwT9alRZMCDCZYK87ZceHvjAaulroUOEl4kWb4Y/8UBf/53lThIRyt7NnDZx
4gFpdMTu5mkixDGORCwd5gHXvheRCogIm1/Mm2tWuWEbR7Lzv2NEYJQNY/1d
xA2K3zNjB1WI8JtHjyL2kBsaTvYLDx8iQlji/eSnBtzQs9PnPqMiEVyHRjRO
iXPD5tuZn0f2EeGhcd6mbM8WiAtIzfGRw+cRLdRFidsCF7zOSAxK4/G9gzWx
zlvgQ9XzfKudeH0P5NPU1bbAHfL+64uSRDj6fOWqONMWKNQQ440iEMH3UELb
/moueKRy/qytKBG0n84Xe7/igvYHqvtPCxHhLTfDjIAlF7jsXzRQ4ScCz6NX
uwfkuEBNVSQUeIiQfE9BYmmGE1KvqP2x4iKCwJkdd7XzOOH1N8WOEHYijBrG
s/bd4wTegCn3ERYi2C3I6eQackKXWvhNXSYivNskzP6W5IRsp3sZFZta8M7N
+KnqCAfIHj6wbvZPCxRfC6R0pnEAoqIdjGtaMJYgMVDuzQEvSOHT+ctasNnS
/mVJmwOck+gazxe1oCvonq+TOAfwb34d8pjXAoNjCn3yg+wQkyWdfH1WCwL1
Bo8dSGWHNn1Ll3vTWiAZ2rbk4c0Ow4TT/xImteCpjLsXly47PNs/LjsyrgXT
824KgxLsoHs4vujomBa4RHJZc4yywaIa14ewUS1w/TjndD2TDQSdat4KjWhB
9O2wD/L32ECtbvJOxJAW5L8+TNpDZ4P4v3FSaFALMkd/RTnLsMFVB6ezs/1a
cMHGd4lpnhWUCv5uZPVpwRURd8/uElaQ+7SlN6hXCxj/cTqyvWIF1bylFu8e
LdDIG5v3uMgK7+eEvnl3a8GOXiWtI8qsQORnpgV1acHUglvAcTZWkBX9dC+z
UwtuaU22PvnNAiXJkjJTHVpwkHbfet9nFpB5Wcakhtmc598x4dssYFl3auVV
uxacipq7RdZlAZYDNl1MmA9K8atU7GCBMHuzh75tWpCWxH/n5SwznLnnXi+E
ech3wPRLGTPoMFg8/daKv3e/pIk7hBlIHKNvHDCHfdGaz3FkhvtpJ38oYj7Z
fTMrHZjhpmzuDCtmevX69lVhZsjMZp4b/6MFodJ8uwJHmcCesPZxAPON9Pgs
2wIm0Dz3o+3/4+ti71qevWQCLbka1//P9xZ/6chszwTnI9JJCphXvh+1Kz7F
BMQg+4O2mPuENNNrhJnA2UmUIxlzkucr1V1jjPBCY89nDrz+nu4TbcVFjBBV
qjvpjLnrTPjtpLeMEAceqSOYoxOc1weuMoJeUEvdVXwezxxG1WxIjBAs3C3D
hs/vbkIO76EdjPDlqdajeMwxQYrG5CUGWJVk6DyHz/+g7YnOuF8MUC1KXNmF
7+euy3Mf4zgGMJ1+ljuPedMjlpd8lwGiCG8YmvF9npppM7lnzgCENnpMCb7v
poFrsrxHGHCfZr9fiOPh2p1v5G4eBujxk/WrxvHyLHCZZ+7XJqr9ftVjAMdT
iPZ1w2z/TbSlvUt9C443vnX5Yf5jm+hn5ddChONxkqPHZGVqA9moWzbcHdaC
V++WZK592kB9PjH0ehy/u6UfNdz6bwPZivnIK/zVApM99zoFRTaQRZzcgbc4
/gXSqwvVav+h24nCwDeB18NCnp8M+IeGVDbUX+L8eZ/LP6GE/iHjz62CMji/
hO54bWNaWUc2t9qCimbw/SwQFyzT1tGZMZePl+e0YJttcC/pyjoaLdLbtWtB
C04826ObJ7+OOjYt5gZwPmtIWEXmDq6hjrdli2k439V8L6hrfVxDXHKTPM9W
8X4d9r4yPbeGlN/fkHBf14Jk9/er85JrqOqfxobdhhb8DU9oIrSvolBG2zBb
Bty/ls/6/AhZRX71ak0uuP78kOw3WzVdRezJ2oH3cX16MZyXmy6+isZibaPi
2IjwuT1vY/7PCvqr+nKziYMIk/923coJWUFPmHn9uLcQQev4Vz+Wsyvo4HVD
AX1cDxPPpF9tkFxBRk78T8P5iBBgt/eFdPcy2j+j0jkvQITq9kK1pQ/LKLFq
tO+MMBH28U5n61xaRl3K9/zKcP2Nc+GykpZfRoX3P0SdxPU5lajreWtiCcU3
c+wp3EqEm6PTZw1Tl5BWeOGCznYiQIYqJdZjCfHbsMz243r/0Nv3+e2TSyjK
hcgUgPtBdwL9Ti3zEnp7RpH7oCzuRz0uJuFVi+hw8ruFgT24H+h02g6/WES/
s2Kio3B/SXozu5xotoi0V55vXlYgwsVrVwynpBZR+0jn+EklIkQW3sn68ncB
nXuJjAlH8HldLbvenbaAFE+9I2zgftY4eaPmsecC4uMRlBtXw/rD0II1lbSA
tsWOW/efIAI/ofminuACKmxPSu//f3/8PK9o1TmPEkg8LBMa+D6u+MWPxs2j
1ZVJ1U0tIkzFbpEcvj6PLAlOxyUoRPgw3l9mqj6P/B42zJ3E/TjNQm3iJO88
evY8jOqgT4S1AELL6/Y51H3HbU+EEe43G7dLz32eQzPUU+4duL8/StdeD/WY
Q2+1WbbtMiPCluWrRUTiHLKtYmVztsD7P958xlpkDl1JT5b4gfWCcZAb88TA
LAL0UVPmAtYTI+c5htJnkd7zT06PbIigs176RSdgFoVczPJexvpjRGhBYafJ
LCrIYrh0xYkIFu4urefkZpGNSwv7uDMRSmImJ7lWZpA4S4GRC9Yzuf9ZpO+s
nkHXdtof3PAgAvuZ8SuR72ZQo9m3wKDbRKisF7/40HkGOdcn6ytgfVQ0/KW1
7fQMau95ZlvvS4S22EKRV2IziK3sW8Hte0SwWW+wTB+bRtmUdDiA9Rb1v9y1
Y4XTKMBNo3XwCdY3+tmH5V5PI1UV4vWYF0QoSPXQu+Ewjep5fv27/BrrhW6B
VwdgGs19F7VWC8H6IFhclyg6jQY3fZ7wvCPCY68DAX6tU0hgR5jjSCQRODb2
3Tl1fwoJ520dr4zG3weiUJ7yFKJd61tOicN692N09+rAJJJ5tOQdmYD1rds9
j5VXk8j9c+CV18lEkG6hXPumNYm2BSylPE/Heuikq93BpQkUEZR7NCiLCHOF
6XOXPk+g0BzviRCsXxXYF5LoFhMoe4tQUWwhEYzW6CobfBMIXbkcmVtKBH/l
43KWpeNot2nMzeYKIixLGey8fnMc1d1lPr5QQwSuoSdFpxTHET1sskEC6+f3
rOoJeYNj6D+mBUViMxG+VPH6jYePoTc3qsCjFZ+H8+poDW0MlbWR5hM7ieAj
6nDPgmcMWf5xUPvbSwRD932bIT/+oh/x9M19Qzi/7W6s+/n8Rdsb9ZRd/xLh
l9KaHOH4X5RQWVj1Het969CG/aaLo6ilSO2rwBwR8v+8zkSpoyj93OUGuyUi
HCObuv+8MoqOXd8rU7aG9ddsgjjz/lG0mHXllSwDCfaMf9bvGB1B5x8bCT1h
IYG+/1itadwIKksSfLHMQYJm7TckD9sRVLDJs2HHQwK7WctrKnIjSP1EGbVL
gARf131ZXw8Po1P5bbam2M8gWnP2i7hh1KgiSPwtQYLq1FzKPodhxHPDoMV8
B/Y/o0ou5/cPo2P7wjj7pUlQzF4zoTg1hCqDxeuv7iHBJ4ssr7epQyjXkm87
4wES8FkWDbx1H0JhxKHeYCXsDx31+xSPDyGOeWleJRXsD+84HLdgGEKlKVde
/TpGgqrI3AzJH4PI6PBjm2sIf+/GU3Hnx4NIxMzKnaBJgsQHDfvpxoNoY34m
o5RMgh2ukvlVEoMo+9l5seu6JEiQjH39q28AXVSYfCyH/eCuTJq/dfwAKhZf
5eg2wfztq6nv9QG0EsHoFYr944/Esf4DpwZQ+WBEl9l5EqhIDi1f4BhAJ6Kf
bNuG/ebGdjlH6cZ+NL0QeWDAngSTwn1Cl9/3o4zttYxfsT/VOLBYrubQj0po
u554upKgbmDS6qlKP/rvUW2xPvazKy4s+bbM/WjyqHjwbk/sR3dKfiut60MR
snarG9j/eoVW7It+34csjqP+9nskuCFP3WBx6kOGGsc187BfHu16yjd0vA/9
zhERiHxOAolvh04Tt/ShX1FRJ+9jf+0X4+0l096LnMnN+S6h+HyinOK843uR
J8+3gHPYj3+M+PjZ5E4vGj/l+NAgmgQXna45xun2oplO1XxN7N8nP3V1uO7o
Re5XPUROJJFAwTd4JHOmBy1XvbunkkYCh/BFL9fSHlQ+epz1SBb2x7kcL2Le
9KCUb2sBR/JJYBDgJ6B7uQexdUX+O1pMgrkDVfN2qAcxv+ewOlVOghTJ8YPL
Qj0o/I18DKmGBAv8lNtz9d0oMkLou3E99uti6Xta73SjE8+noqxbSKB84cT5
iD3dqFVik3y9nQSVU2ZbNZu7kFFoeNSDHhJ8Cf9jUubbhXwHj32OGCSBvOhv
QSmlLrRv1yX97L8kuJ5WZkTv6UQH3hYENk+RoIx4adv5551INICJNj9PgvCe
sjtIvRMxTDO/F1klwZ17Wl4zsx2oyDPxnNomCR51Pj10PaYDOWkxPjvHQgb3
yjeJZaYdSDpGfNcDTjJsbEawDXB3oD1iMnxpvGS48ELRtLaoHemxX9bpESKD
tI1IobdHO4qK067jI5DhaOqlcysH2pFj9bEX6tvJIGd5w1x1sA3ZpJUEuEmT
YZfN8J9j79qQweT96Pg9ZLik+IR1k96GMvaigf4DZNjW5Mvrx9eGGPgyj28/
TIbVS9t3l1W2ol/8jR/MVckQITfjWeLfih7pPOYJOUkGQn6ZwR1oRSf+m3Fr
1SDDA+P3fybW/6BPR2QbtpLJIFGYaiya8weFzF0gnNclw7XgK8zzHn/Qg+Jl
jU9GZPikcnV/gMofZPKFRJw8Q4a+hruiFQu/0SWnCgnV/8hQ6/iBOzfjN2o7
z57lZ02Gkqp5Cwv332gHMUak3hav72KN6Zejv1G4zJl9O53w+qiRtKiVFhQr
PTTtfI0M6xs8cVp5LSjpoqJliQcZ0vRaEp95t6DXndKXxTzJsH1be4n36Rak
fbiCz8mXDI3y27SFOVrQy1dHNEvvk8HqZ3asdm0zYnj9imHbEzKQ0kewd2lG
8hxyJz2CyLDPb8Un3KwZsXeenG14Q4Yz9w2bU3c2o2crJ8UPviPDPQP7pEsj
TchNNCL26UcyrJGrvNOSm9DusLG3k7FkmNLkLgy92YRGbhYO6CeSwZircYRw
ugmd5K71S00lw2hdtbsiTxOymGq4IppFhoKcL6OtvxvR356Y97fz8f4195SK
RTWizrB93H3FZBBN2QgcvtKI7mecTaZUkOGqzXAl6Xgjar6F/FNryaCh85bz
KEcjSq+d8ZFsJAOvZFFrWnMD+swUEXH/DxksEzhq8qIa0OMC/9a5TjKwHOFy
M7jWgDyaZuSs+slQGmDk6KTegP5IE/1/jZDhpuZ/OoICDSjDfXb41CQZEvmC
Uk/21iPh8zd0vs6RITtOHU2m1KOnEg7xO1fI4MAf9XqXXz3is3XYCNogw+F3
dWdbafUo7/J+xMZCgTnOsmMCcvWI6aWr7S1OCvznadpVsVKHfjkIuUzxUoDp
0cmFjZo6tOA3Rb8kTAFhuY2DqZF1KNlwja+DQIHOD8tavdfr0FnOYyHGOyjA
+sBi7BGlDpF8C8aqZSjw5ZFce+L2OvRdJJ5Ray8FvqdrRr8Y+YUUvJWaCxQp
oLKcsyPj1S90LS/ovJoyBXQULBJL1H8ho8nt79OPUYB4g/47Z+on2qGm/OAg
UMCRanDg7fuf6EbMaUKiFgWqui5rmun9RMcYy7X3alPgYahK5tpGLXpZSJWI
M6AAu03sbs/kWnSy285b1oQCHUuiyu3WtaivqNIt5iwFVgTVnguJ1qKPYjLL
MlYU4MkSGZauqkHluScYY2woYEdlmuL0rkEhb4YCdztSIDAu1LrkSA2y8Gd6
+cmFAm9Vcxj1xqqR2wFvgT0eFOgZuf4i9mM1Sps1ZfpyhwKFMvwdtebVqLQq
5Px+XwrwFawlFwhVo+rdZnJf71PAoLpqwKO2CknV5RoeekKB6Vv7DZfuVyG1
5rm2jCC8v/aBpmOnq1CKNRSovaWAQliZMWxWorvxE4v57yiQnfXpG2teJTpb
TfPRiKLA0YPnxh7crER7vrTTy+Mo0BqSP1B+tBKld89f00nC51HkE1q4WIE8
3+xorE+jgOAhA06XbxUo/vqwy5lszN/TD/12r0D73QeonQUUOLHOv23maAX6
15ZjdqGUAgtpIY15K+UoiG1r6GglBZaN9GxU88rR1UtF7M6/KFCnMzNq5V2O
egzd3y82UYDhJsONo6fLUfcyj7lnGwWk7RMVMtnLkSSyU2HpoYBRVvPB7pof
6NAnZ8XAQQpI0dZiEoN+oH9K29UFxyjw6PuJnJ1mP5CUnqttyDRen4Hue5Wd
P1BSmuf7nYsUcLvkdH9iuAwt6Zn0xa5R4GS49dfTyWXo/m4pRUVGKviuXaUd
vVmGNE/w3P3GRoXD2/Wyf2iUoRxPWtNJbiqcMJXePc1dhh5FHt9dJkCFht+3
+1N+lyJ2XkFnHTEqkErUNbmiStFChVJKoyQVEo0zwpaulCJ32uaA+S4q9icX
NW4cL0Vbw0bZ++SoEKy0+/UjjlK0q8Ve1P4AFcbFORf2t5SgluvMPNOHqLDn
n1n5f9ElaAeL5oi7KhWiEp65bXUtQUdES6L/naQC0w2y00WNEnRn7y7kf5oK
FUh951HBEvT8NXc6F4UKhnd1WYL6ipGj/VGGF3pUeHZB/6VrWjGq+M9qpxiN
Co0litpt/sXodZaRwDszKixqtCSWmhSjzyqdv3ado8IhYyl1Jfli9Gy+3TTu
Ih4ndj3dvl6E7p45/PmAAxXYrYpkAn8VoaeLdfmpV6mAhv575RZVhAb84l8e
daPCfqXtrh0eRYj4rVgu7xYV/pYfNy/QKUKfD+3wAB8qXLueOUTYVYTW3Bq8
SgOokHfOMHtiqRAJfV88Tg6kwojiXXfVn4WoYjkpvvo5FWrkr/xYji5Eh6Nl
q/WCqSBpMkw7cKcQiZe8eFMfRgXvL2frm4wL0Y3i/by0D1T4qdIwObGvEOle
OrG/5RMVqk36LniwFCLHrzxTZxKowFd/prk75zt6Vbdg3JpChUC+iLsJTt9R
JJ+RqXkmFWTf1eoZSX1HQxn3V9ryqJCuslL2s7kA5a4yK58tpoJJNpfHjsAC
JD11nKO9nArLZUnL6uoF6JN9grN5Ld6/C3Hk8HI+0p9tvdzaQIXhzd+js1/z
UVOSwdKZPzjeUjZj79jlo369aP6WTircetPT+FMqH4UuX80w7qfChdsiu4fb
89BuZZP+uhEq2DV+MCsJzkP3Ohne6k5Soa2sT9nKKA/5sUvVV85RYfsJH/8C
3jyUN3vlsdYKFa6yWoq2VueikYXP5YUbVKjlfFKc9DAXHXN863OcRRu8n5yw
OUnORdMf2TMyOLXBMyB+wJc9FzGVV1sr8mnD7n8EOc/yHMTU+P1+nLA2PHqS
I7n3QQ4ieJZJSUloQ+5QVM59Sg46tLtMIWSHNuhdLl57uSUHUUoSE/h3a8Pd
rsoenZ/ZqLf5esj9vdqAdss5J7/IRpEGonP/FLWBLjGbkUfPRgKBrzJdlbVh
u3t3yVWJbPREcXlg5Jg2jFQeSinvzkLaew1u/gfacP5ZcmhxTBZ6+TblWr2W
NhzTef7R0jELEbKO/tLU1gaLqv9xdN3xWL7fP0ohQiGKlFJJKZGZziFF8Tye
JZRCEg1EMkupx3jsvffeK6siJVmhjyhSIWU0jEQy+93f35/ndd/XdZ3rvMc5
z8vr5badipWvhjvvVgdWUXSx/hKWOixWwRSq50mf0cWzV45vHn1RBf/kBaTi
z+ni+pBp49mAKrj/qmxxvbkuSvjMVcSfqYKS6bP7b1/WRfVIcZve7VVgzNCp
+HFNF/dTtRpzf1TCCd26iLP2uvjAjsa7oaoSyt5wtTQ76aJr1t7w1Q8q4Z+T
M0Xxti4uZEcU+upXgsPJ89Lpnrq477BWVbxYJcjUC9H4fHTRXbGaT+17BRx6
varFLUAXnTYrb7WsroCs7AcBw6FEvssNmiI+FSDdxhmvH62LxRq8M7QzFXBy
9t90dYIu/vhlmrppdwVs4egP25Gmi3gl5bnRn3IQnBdzZWXrYh6b6n/bm8qh
54NaxlSBLp77uIl0NaYcoOrpRsMyXYx4zqyRv1oO/t6yL2qqdHF+s3a2+9Fy
yNwrWr6jlsjv9/U45CuHQJrAV696XRxQY+zxHHoIo55F1G9NujjzPe6LWuVD
yJkMWNRt18XbFzddsfN7CF/vkwYL3+ji+/fVBltMH0Ldi8iVDb266PUlXVdN
4SHc6eAzsPukS8xT/6b+43oIZSevDnUM6aK/9+Lk+4EyCD9tlHlgTBe7uRv/
MCrLwOpyaIL/uC6u5LhXYWAZbPbtbByb1sXEjm1j8ZfKoH+6V/LEX4LPxgGa
lkfLQFT+enHKsi5OvLjBjBcsA/mNjGuL7HrYaq1upz5eCuV+5w0MOPXQfEC8
+VRjKdjUGF8v4tXDDXbjhnXJpfBsULx47SY9DI3b/yPBtRTWwwOxCyJ6KPDi
D/UzvRRkdlg9LBfXw5dDc6b+sqWwsznPgXunHiqYXvwZy1UKH83kjU336uHS
9NfO9cMlwD7/zfLhAT0UKU6ZGHhWAqsdn0SvldfDgE0Su4QSS2DXvZhxI2U9
tAcdwzzXEnjif+tynroeaisb30g6UwJuj0+zLWrqoatO39kp+RL40rep9rSO
HnLdiuRIFiiBjnP/xcSS9JAluOUlbaAYNmg+CB+l6eGIx9d2sYRikN8mX6Bg
pIcvhpSE44yLwYr9++d75/XQcXQhonlzMVi4VMi3XdTDjdOq2lnvisDTOStF
2FoPqyW3HJKLKoLvZzv3mNnoYY1HrZHVmSL40ENqznHQwxxttf9Obi6CdTOK
nlPOetjowcpv7y2EjUt5VKU7esgWeZ1jIa4Qdrq9Ur5zXw+HT15eaTlfCFH7
a4/U++ihe0ZGjdqOQqhbytZeG6iHb7R+XSMNF0DHbKXNqTA9/JGRor6cWwAN
aiLZ/tF62F3qaX3KrgBY7MvTbQl6mH+nfe+hIwWwySuWwpumh7oSm58VL+ZD
9tKuOr1sPbSoUbvVWJ8PyjHv1f0L9LCilhbh4JcPXTdnXjWX6uGRA0m2ZbR8
kAmpsOao0sMWdfezzK35oNZqukmjhli/RHs48jUPFt4ov3J/roeH9vm/7ynK
gwN7WMEVjXoYCc6Hz7jmwal1CaYTr/SwJPrUXjOtPLC3q1Pd3amHYg1r9s3w
5YE3n9b28+/0sIDTJp//Yy5Qjt/hC/+gh50r87vKc3LhCffzdc2DenjZrHnT
p1u5IMNuzbk0rIex8/7zrOO5MHS2nf/gDz1Mee5p8kggF+53kbebT+nhnOjF
piuDORBfoqcYNquHffL0ltjiHDCskKbVLxD4xH+Y1b6bA/Jiujd//dPDyW/d
Xx30c6AzWCRWgoOE7bEXDotuz4FPO5fq9bhJeG5Np4fKr2xYQ7445cJHwr57
JbZv6rOBbeDR9gxBEurlpuQNRWRD3eJNeocoCRVfGA5YW2WDv/Aa37ltJFTW
C6u1UM2Gs2MDtRK7SCibt3ahkzcbdl69O3NSmoQRK0akss9ZQO4wkbGRJeEb
MT7H1ZVZcNBtxjxMnng/nSnb4JcFCf8aoiuVSSiiOIC/TbMgUFi/7b06CR0/
sd8MPpIF3VFC/xY1SZjzwDsken0WfLVPPCiuQ8KNUTnW3EOZUFhgc16dRMKU
xuMdI9WZwDTm8zWhkVBt4kW0TEgmbA/jLXYzJGEl39bkHqtMyLWf7Yw2IeGS
W+Xzb5AJ7zacmXpoTkIpfsdBM5FMEHN6xvX6MgkPpEUPqP3KgMn0JvFv10j4
z+VZlmtrBmy8u2o/uz0J/af7t4tmZMCfN2wKW5xIGK6576ioRwYcPH3piJw7
Cb9ThL+7GGXAL+v6g9r3SPih4pSEknwGpPtUS5p4kdCyO7yLtiED7rZ/5b3h
R8L1G7+wvfqWDhoyo1P3g0k4LKOWk/QyHcYMzF9FRJCwMCe/qS01HTyf/0nI
jCWhu9XJSwyPdFiboGdZkUTC8dPCXgrn0kGvmWtXQzoJL60SVriunA4Lve96
O3NIKP5lt8eCUDpErL/woL+QhG8X1t3s/50GYcd1d34vI2GxEElq85s08OHQ
q56pIqHoskFeekkaMBz4NFdqiP1entjyIDgNrDRPPltbT8JWpYXgcts04Hue
dnhDEwlTz6yWViKnwdum3hjBNhJaL8ZxcMumwdijxGnRThI6BSXo7N+QBhEE
R7e9I+FCz+3NiROp0OJZenfHBxIKfteIO/c6FXIyHcp2DpKwYqf74uWSVNit
k92za5ioj56K9dPQVKhS4Znc9Z2ECo1r+c1vpgL7Y9O/OydJOPtxYBfZIBVy
b5r/3jFD4Ldb5gNTKRW2uLwZ2DZPwlfLpVfWbEkFa7VbtVtWCDw3x3K1LaWA
cghvgNBqMl7ZZ/ynbyAFHqab6fJxknFVQZXNoRcp4DOvsLiOl4zO+XXFr7JS
YNaKFv9PgIx9Tx6v5PulwPCm+zJ/hMkoOyed/J9tCvDYBOX/2ErGl8J1Pcr0
FBDdd3zr4HYyiqca/PqilAKTWjZuXVJknNv/U7FTLAXG/vQ1v9xH7P8ocfYf
WwpIVZxbW3WQjBKKivP9Hcnwff+zw9kKZPw6r6N6LC4ZVqCPFKVCxoJxDgOx
y8mwje2OIfMYGTNs1sw4H04Gp5Lb+vbHySjp0f1S/18SSFYXHTmvQ0Z92+nb
aW1J8CznG5cOiYypqY9f28YlwRpFjjY5GhnL7p53eWidBCbyfe5bDMm4zOpS
sFNKgsQQTVF2EzKKRXc2pqxNgsozohljZmTkl6/9ffJdIthlqIp1WJJx565U
pllWIsjnP/Asu0pGNkHJkz+dEmEo/01XpB0Zw0xucn7TToT832s3uTiS8eBf
3WQD0UT41bsKjF2JekV8+HzoRwIoV6caqniQkdlSl+damwBbf70yEXlAxkzb
+R7ZkATQ+3KR/MeHjNPCQ6f1LRIg/sfp/V0BZIzK2zH2XjEBuMyv/CkKJeMX
yYzodu4EGAjNKGBFkTHhcrCW9EA8dDz7QraIJ6PVSZVPPx7GwzZJvk9qKWRc
HStOF2TFw4dePsNNmWQccuqOS70QDxtnXtd8yyVjcwRnQZhCPAhdV91QV0RG
nlobzxHueKiXUNMNf0jGHVZVIgmf46Cn8+nNy9VkXGcT7FBWHQek3Q99lGvJ
qNsfELY3JA6qk9f6cNWTUW1q391lqzh4mJBj/76RjBPczzQOYRzoG7C0c16R
sWPacaROJA4CemM5nf4jo/aGo7fzf8VCL1dbueZbMp5sahacbo2FmKSNehv6
yCjP6dMQlhELFVvNO3r7ycjVHZYW4BELh7vy1dK+kFFrvri53ygWmj+Phl8d
I+OJAQ26r3ws+O1f3yM3TsZBm+PmvhtiIfACD8ffX2Ss3wCC/d9iIGFkSLz2
DxnPNp8M8X0ZAxMz3js8F8m4aP9z0Ts1BkZcfvFprdLHL6tU7/XeiYG328S+
cXDoY994rs7tszHQTGIrbOTSR/GHEg/slWLASCrhnPcGfdS+OGhaJRgDTPex
Ga1N+vid6i9Amo6GoL4hF3YRfYwa2tgu9180DHj4jj4V08e/ZytaLhVFwzSj
B9126ON/fbM4HBAN2nPtTIXd+uh4KdK27Fo0nCm49nB8nz5GL/mHvDodDYGX
StoyD+oj/yDb6MF90cCoTvjPREEfGa91yvu5omHjiFzdRhV9tLF7e7TnWxSo
/2cf06Suj4LPlJtEWqPg+uIFE3dNfXyRJZqQlhcFDgFL3LLa+mgZJLvW0T8K
3E6SMwZ09fHWViVawPUo2M8y2htC0Uf1mdmO76Qo6CVvjwYDffyXsK896GAU
pO7Lnxo31sfnVv7JzgJR8PDkP4X4C/ro6VwXl/E7Etwv7rykbaGPYe+MhITe
RcLYf9s8pq2I+iZ3WDVXR0Ku0/z9hOv6OKfq/LM2PhLcmp84nLDXR3Le/X8z
HpFg22JLGr+lj2t/zqxcvxgJmlximyLc9NH1esppqZORUJ7W/kLlrj4m+m3X
Et8XCQMqQab9D/Tx14FuMmNDJMQtWI94+urjY5ve1y3TEdAfdcVoV6A+Gp1a
LXunJwIOnkioeBmqj3ft+zttaiKAu453xTJKH7dJpknFp0aAEbyS44jXxyc8
hyLX+ETAyL0hSnqyPvLSNwTlXo+ATzXm5zBDH/NDL95l0SLgZK4h9WOOPvot
/HyfrhwB/s5dh50L9XHf3dX8f7dFAFvX13/8Zfp4iDsw0osjAhwH4qtzK/Xx
ePPSgO7PcKhS4jqv8UQfF++SLp/uCgfVn+rjPXXE/n+XUu49Doc0T90rNg36
2G+3jnsiNRwsJ493srXoI038i1gYKxxsklSkItv1UeOl+5nr9uHwyAos97zR
xzdGskduG4cDd7h1aPU7fXTOaFB+rhEO/m+bc3U+6ONmHvsh1X3h8IDiWNQz
oI+djNbysY3E+yF3ky2/6qPs7Sb51sUwqGP9uz09po/hCU++9n8NgwfxXNoe
4/rY0U8l7+4IAyW/h8uc0/oY5ML6m1wVBp73NqWG/dHHpKrS67qpYRDMi3Jb
F4l6il4+stc/DIZ2UorS/hH6uuHXf+RWGPAEHAgQZKdgxSbt2ZumYTCoX6Nk
uIaCt7dwcA6dCgNh60Hj2LVEnH01665CGKRtyJru46RgrJqhuZ5EGMgXiLKL
rafgTeHBVm3uMEju0fY14aXgxjQ9J/vZUDAwUPdK4KPg728b/zYPhkKH8Lr5
DwIUJIl3D5PaQmGVatmXLYIUtBczfvevKhS6OfVOGAtTcItAsHl/eigk/P0s
Hi1CwUAB5vZvwaHgl+tp072FgpYdFoUSt0NBZkRZQUCcgt9OO6Z7WofCQJqQ
A0mCgs3JG5M3GISC8bLUHtYOCm5tLlZv1AiFrUdd6A07Kejv0i6eIxsKs+1b
5lakKOi2arH/4dZQ8D4ltlFlLwV5jrzZ8Y0zFGqv+2c47KPgnOWMj/afELgg
5lyUv5+4z7l15R1fQsDbYuLgV1kK5puVnfLoDAG5m6ukxeQoKESJHzeoC4Hn
qTWxdHmiHg8tThgUhoDP1cP3/Y5Q8OCXzDn3+BDQs7EfeqZEQRel6fwWVggM
2rAe/1GhoJxqG/cxlxBIpftx7z9KwYuj2bW9l0OAV5r5xuwYBYVnRmxjDUKA
vNVnYyQS+21713JXKwQ6XNNbmzUpWMnMc/OXD4GXFd8WFrWI+3Lela2RDIF2
86vpstoUPFtBDRfYGAK35BQbzE4R+B9mM/JnC4F3f8+fD9OloLdbhBFtKBj2
F0zbviBRsFbfz/Pt82C4Ysox/1ufglItjYHJqcHw+kT24k4aBUv29X0u9gwG
/9JvTnQGBf/qLH/huBgMpE39V++foeC+Fp6lFM1gGJ2P7CkxouCgHTP83s5g
GBbYWdt/loJVHm5CGWuC4aBU9Fae8xR03h4/wT0SBNlb1vxWNqVg9JedgeVN
QdA4637c0pyCM5oDZim5QaDxjp831IKCvke3f/jf901y57r1aywpuDhba3vU
Ngh4S/vWj1pR8L0tX8gPShAkOSpoCFyl4EkcLe+TDwLD1zOTqtcpyHE1mMG1
OQiSrWVFLtlSMG3/y1GnhUD4xTbzKOAGBeOnysck+wPBy8nobbkDBY1V/7zh
qQ+Ev49tr350pGB3ns9OhaxA+P3xlOtqZwqW87wyivELhA/sy2z7XCnYZuM5
rWwXCE7X4tdQ3ClYr9VkL8QIhEQbZc9bdyjYmMZvfEAlEIadR53j7lJQ0l5q
/71tgUDhrxl76knBoMfiN3jXBMJ8V0vX0AOCX6su5Hd/C4Amp10qa70paBcb
bvn2dQBseTEgIu1L5L+9dA9fZQDci+W7qetHwddj3909EwLAcqpJ2yaAgmvu
PRyXeRAAjV1i0UFBFPyhVs214WoADF+SNC8OoaBy56fze6gBsKrvZ+brMIJP
s0ddnZUDgN0jxHIygoKtPBI/lyUC4FjJjpQN0RSk9C9oP14XAJJfyw0OxFKw
yNBeomDSH6ZSLnjrxlNw5czptV09/uDiKX/4SiLB13v2obLP/OE/eR1j72QK
Lm/9feZpjj/wuJYupqVSMGHV/LhnqD8s72KK1qVTkI3ZNOHi5g9j4m/L+jIp
mOL8eDrNwh+0TB41zWZTkHVAM+KfHrH/9xNG/HkUfOo9aBuk6A9RX4Mv7Ssg
+Mm9W0J/uz9sdSn4ebyIgtXrijU1uP2h4EvJlEkJBe/UbHe5NOMHPU5lN26V
UXC7327T6n4/6AptvB5YTkHRg3YxR1v8QCOTfTijkoKZ3Hkvpx76wQ+52++f
VFOw1JrJ6k7yA1azzuk3jwn/epflM8ryg/tcHkpjNRRUvFN2SfqWH5RmyKUu
PyX05XesMdbMD3Ybu/psfE7BG7Fvacp6fsR8dPX77heEfvb+Ll2j7AdvGWKt
qi8JvxRhC1jZ6Qeyl9J3k5souE3GwE+K3w+ixYRXmbdQMC5S1tB1iQUvvPzO
3HxFwVUhDxPnx1hwrEJ4n1c7kd+vCa6styxQ7vjPLeo1weeudh2Pehbosb3W
ye4k6q8iznm/mAWnAvZEVHVR8MxLnz8lCSxYfDRl0vSWgu5Xw19w+7Hg72dM
f9dDwWK5ZIlgZxZYWctaDb8n+L40+ETdkgWva1/n/P5A6JlucVqYzoLPF9Ss
2foJ/FRWe4hosECz2ydzwyAFL6y25dY6yAKTsldmW4eIeoNERow4C6RjxeP2
fKVgYeSFVcI8LGBTiKDKj1DQ84n62ycLvmCtctLn2BgFAy5FvWd984X+q6fV
Tn2n4Ngxzpd3e32hMKLKhv6Tgk9+/9FPbPKFx4EZ285PUFBX1ld+qNIX6Ep7
yZenKCiemypNzvIF9jvGS7bTBF4aoz8HI33hPENf2nmG4N+GR8pxXr7QW7P9
rccfCpow5Vpcb/lCdN3Xf15/Kbg3Yue5u5a+gHZluQELBD7vRQryDHyhYzTl
TdgSkX+zvtviCV+4RG5yi1mh4OWRR0x7RV+Q7DyalriKikurFvx49vjCfJbI
qTR2Ki7YXyS1bfYFDz4Hu6w1VJyy+B1QwukLz2lmQnlrqdgobrz+0bwP7Hi+
oFrISUUy/bvf8HcfkHxoNFjMTcX17lkdRz76gBYrlKOMh4qC0gpxue0+8D6/
Ju/hBiry2Q2UYp0PfPL79bqcn4oyGjF9CyU+8CpR+1bFRmL94NT7njQfcLF4
F1chSMV4bTGnnggfGDOvwAphKlan/bw17+0D0ruXLpeLEM9fdKaou/rAPq16
3odbqLgmtedp+jUfiD4jcaRUjIqcvRkxMhd8oGhl36eibVS8e9h1rpviA9u+
LnEUbKci2+H9mcnHiXzKC4pzJKlolixz3V/RB9ZJ0foydlExepvb5hhpH6iY
WOOdspuKO5sKHV6K+UBf58ey+L1UzHs2cWoTvw9IRPwyi9pH1O/L7BXP1T5Q
t+pcSMh+Kh4zW5/CN+cNFmOHNPxkqXjlEsfj2u/esLzd/+aDQ0Q92056+/d7
Q66X557bh6mY0l3b5fLGG7z/yJx3VCDweTVk79XoDVFGaYLXFamo11l5qPSx
N8RHLpEslKm4Pbh+cLHIG+biaVxnValYsyxIt0z3Bp8LNScpR6kYuFfTeDza
G7y6qWtPHqPijTnzl+EB3mA5v09HDanYsLjhqpGnN1S2mfIc0qSivIblFjUn
b2CjcdJ3aVFRQZItT+0akV/IUTGRk1Q8sH3lp7GZN7SGC1qv1yGe181WRRp4
g9jVHMWVU1Q0t1wZmDjtDZ1S/L5TulTMV89TtURvcPloYTJEouLRbWuT/h7x
hv6sJw+79Kmo5hAzmCPjDZMpB4MaqFRk32P2/tYOb4j+1vOjnE7FgoQuU9PN
3pCd1taWYUDgFTega8nrDRVTUnIRhlTMPj5yy2e1N6wsLIo8MKZijPDTypfz
XqD74zLT/hwVu4dLRiWmvKBr3OOm6XkCjw9uQ5EjXiAuZzKiZ0rFdPdTnns+
ecHIsPAnFXMq9hc+Turu8oLV0GS424KKAi8/CCW2eoG2vdeZjZZU/Bm4t/7e
cy+49PDK++XLVPxzwe/u3WoveKMeMDhmTcVOGcN9scVeUH6a43rXVSo6xFOS
27O84InQuHvtdSpq7Uh/IpbkBbwfz/Fn21Jxv+iwiXekF+z9eEU65AbBjxEh
c+5AL3hlcLDJxYGK2kKJWTlML+hlNXwzcyT4ePcUj/ltLzj6WCNUx4mKszcp
9vKOXvBOuq72oAuB/4BehcR1LzARM7ATdqPiE/dj1VKXvEDz3dasJXcq+i/6
nj1h4gWpCTIXh+5QMRR+3/ZgeIFYRUJ6010qJrCyVnXqEedb+lwt8KSiSPmB
pqMnvGD77OqqkAdUfHvNsey5uhe05+5jOXpRkXK9McNU0QtKWjd9NvShovfT
jnvCB72gKqnnqSqLiqoLUdIje7yg5XqQpLg/FStY3vc7thPvu1N4/gVQcXrS
3O61qBes2qh4ezCI4J/A6e6xjUTsZOjwPISKv+48idzC4wVh420TqWFUlHsW
GHOJg8DvadEvzwgqSuVPP29cYYLTfiF38ygqbi28NYd/mdByW8QfY6j4dOfi
tq5fTLg//d8OiTji/mV12+78YILSf2dgOZ64f7zhp2PDTAg3rP/Sl0jFs1uK
NEQGmHCsRYavOpnA//kaea73TGi6lP88IpWKrT3TMQJdTAi1Nl68kU7FmdpL
5+TamfBYgFyjl0nF76T4i9ZNTOBMSF2zN5uKqZoy0ZXPmdCpcb2bPZeKVslL
n7fWMOGbWqPMpzwqloue3h9TyQT/503cVQVU5PJKMZUpZcIJTpZ9SBH1f9/f
sXybz4Sh45JmV0oI/eQclo7KYoJBVv47jTIqHmKKR9ikMiHHVP2taDkVue/a
hp5LYMKXxMlzvyoIvcdp8ZhFM2ExoO9qcxUVV2fzTrmFMaH2jDB78iMqztd6
7S0IJPKXfLLj1hMqptVUpv72ZYKc8OeW07WEPzyf06YymbCKkbIgUUfgX/Bz
3cu7RL5L/OUzzwg/T/bqILszoeCA7p/meqIfeKz4TjgxIYXd6nlCAxXrXft3
ZTgwYSr8ttCNRipah8wF29ky4eJc+rRmMxV1RC9XU64S+cKskVAroRdSSID2
ZSbcuuOrM/qK4HOX1CL9IhO21d56Xt1OxSNkid+3Lvzve8dvX7BeE/z7VmtR
eJYJZlZP9c92Eu//9Du6cIYJVh9PWe7rIvRKMrQxoTNB1Tp4zUI3cZ6W2kiX
PrF+XfaBlndEPQYio830iPuX5wxG91IxLIHHgf0UE9gtC8Qv9xH5r/a//OgE
E/asb/0q/5HQ5zHNy16axPMoUUW2fioWVeRcvAzE+qkygY4BKg4Xu5JMjjKh
kL3IOe4zFf9OlotYqTDBoljS+vIXKlqcSar0VmSC67u9X+SGqVj2oFb0iTzB
J3rv2NIIFQNuf1JYI8cEXNFxbRoj/EqfZ9FclgkruWERod+p+PJxnGm3DBM2
7W5XPfeTikY9W8+ck2aCjzr/9V0TBL+eXXrzZzcT+Kpu7h2fpKIwBjRn7SLW
M/huVPyi4t7b3/dfk2SCwtsFzTu/qXguQ2Tm+HYm8PwipWrNEn6eNrVRbhsT
dM9v918/R0XF1gCPw2JMEGhlrXrzl4oeQdr7dbYwoXEolS1mgYoth58IOIgw
YT35XtD5JSq+93y+q0SY4GPh0WzJFYKvzJvn2IWY4JE0oTv6j4qOytIF1puY
4FhdeDufjYb2eq68XwSYYB0UqmK3moa2vcpO9vxMEC8qvX+Yg4biW90/beJj
gmyKlNHsWhpKK4WqtvISfB5d87iKk4brp7m8IniYELvaKseVm4Z7HUvLHdYz
oeGaxU41HhpqcYc+v8TNhLZwAZklXhoqj02kX+Ui6vXNt66Gj4a/f5IYTE6i
3m8HB28L0LDeyuZV6Tom5D46FHx0Ew37+nXYf68l/OR3cOuiIA139Wye1ibi
8T6h8MfCNNROJEWUcBDnP3s/5iJCwxm+2KH9ROw0Nf1KcQsNra99fVezhtBz
icvRma00lBE2uGZGxB1wX7VUnIYcdrpxm//3ffTe3Y02EsTzhIsXhlYzYbbo
zoD0DhrGn7tR9oyIn0wmeg9L0rCkmxlaRsTX6pOepOyi4dDV73+qiJhLJ9rj
3G4aVodK9f9HxBrxSa+F9tLwc+qM5jIRn/vvVdFraRp6FOvvUCfO2zd7RIwl
Q8NIc+tbIUS8zD+zWfMADbNbc9XmiDh0l3jagiwNHTSrb9gT91mRbn5cdoiG
3Wgv8I+ICwV5Ll49TMM3Kj+2pBD10Or8F71DgYYv3G75MYj6xZ54bNJ7hIZx
nDHnxYj6ZlBoJUFKNNS7uylsjohtWvvDtFRoaDw9KDVC4PHvgdOaBVUC/w65
zWMEXkbahziKj9JQssbu0jKB59keyUiLYzRse3CUZzeBf83kpfLNSEOnaXve
ixsIPmjxWrzSoOFg3Q6rUoIvuszDqR7HaZh8K1JEkOCXD/2HrdwJGuobknf4
bWTCTiq57ctJGvbocnhuEiT4JujwKFKHyL8pT6mE4OuEjI2i9mkaFlRfPmG2
mdDr9jPH/+rSsNw+Jm+nKOGHDscHc0g05I99Z7VA6IE/VpfXWJ84T3jyzldC
L05rvVo5qTQMXT06/pnQk+zOtSLVNILP8QvV04TeDCjDs5cZNFTbnzgovJMJ
oqPKl4TOEPXmcb1MliL8VHmzxQtDGub72+nF7iH8OChq+oYxcd63mIg5Qu+l
e9s3bjtHwykdLY0r+wn9aXS+aDWhYXH+HGOC8Isv6x5xOF+gYe2w3Rtvwk8i
M+N6Jc1oGByTUnNYgQm7VQOOdpjTMHN/ufA04Ufyn9LlXC2I523rvzYQfjWc
OFe105KGf81gbz7hZ/33E1+3X6bh40Dx0QzC72T98l2crWk4WZy/q4zwQ41c
pYfbr9KQ65PU8BvCLzvbDO+2XKPhj6GV/esIP+3p3fHJ3oaGa08NrtIn/NY9
J79N1I6GjrQ8yzzCjzk2rCc/v0FDETZHM1HCr/97Y2Bu7UDDZ6L+f+IJP1eq
Sl3L50hDlHY8cJjwe5bDmmMVt2gY7fed++N5JvwtC193zpmGvLaDEbHmTPAT
t7RY5UpDxmePzquWTOAmB1Ez3Qh+90o16V9hwvy7XW9O3abhd+Xrt3VsCH/S
ODY8foeGjUMSfxn2TDDknfILvUvDl09PaNy6xYTmEv0XCp6EX7WKmua6MiE4
xiGo5z4Nr+3mM/51h7jvHtufrkwaPpD6T5F0n/DTasNPW71p2GlybFWtNxPW
xWqZ1/rQsKXcoRb9CX/iP+1ygUVDinutU28wE2zP3ZH850fw2ylLgRlB8Df/
t2lyAA2VFn7+Ox7LhPy99YcgiIayCz6fNycx4f2v5Yj+YBouS2YN/UtjAu/W
moA7oTQsnCzkWcom9FMkICIWTkO+evUrPIVMiM7fpPQ4gobNizLscmVEP+Ls
+WYYRcOzIj6fr1QRfC65cWg2mvCf5kiBKmI+IT+Y5Q6LpWE4T0+CSD0THhm5
ucrG03CAwR4URMw3u5c23W5NoKFZwropEWL+GZXt2Xg5ieAvi6+j6g3hn9m9
6mwpNPQJdJe/1kuct/HAcnwqDY+sHZGR7yf8kP8bRTGdhhqmki/4vhL3U9qh
8l8GDcuOqHOwfSf8TPB7xZUsGn5xv72ydooJH6WMmthzaBiTZPpkxx8mxA3d
tYnPpaFofrIOdYmYN8pv5cjnE/p2Ovgwkt0LJBdJLq8KaDjcoMY5yekFW7nF
P10sIvJzlDE4z+cFKvvm3s0XE/zPTM4eFPKCzpgpy5BSGrqM3uR1FfOCVh9x
v90PaWhj8TRi904vCBIPO15TTsPX3P/pfpP2gnnHi2HUShr+a1DQeH7IC04k
pjmNVNGwKenhgyIlL1iOvTzl9oiGjxbIkqXHvGDsYv2/DU9oGFuvtb+FmKcX
vrRkpNXQsCt2Q+kfYt7WWA4ZOPKUhgv8F5+pEPP42/syJc11NDTsO3Q17JwX
vDxaKHzuOQ1Z/3KerrLwgrWj0pvG62l4QORIB/OqF5jLVWR6NNAwyfN27jYH
LzCru9jB10jDp9EW5h2uXnBs78nAlCYavp9Yvy7Ck/g99Mdh6FALDSOCuvPt
WF7AzF1qf9ZKw9kDZ83NQ73gUNkffUob0S9uOKtciSV+Hzg5Wg+009B014mT
Pqle8IXE2mz7mvAXzy1xT3KJ8710zi/9R0Pha4Haa8u8IP3cSxW/NzSsKXIw
t3pM/D5i31S4uZvoh6f6F/rrvWBnilZVxlvCv3J37rF55QXPdG2M5HqI9X/e
zgt0e8Ej/pSQ2l4a3qI0e7d/9ILJn5Omp/oIf5LYMJQ87AVsnXaN3R+I+hss
SrAmCDxTDjeYfiL082SXAWvOC1wO6Rp/76fhB2WzqJRV3iB5us3LcZCGYdtf
/u3g8gaenOZTK59pGOVRECq4yRus52iZPl8IvC6VOtmLeUNJz50Y/mHCb1VL
a4elvCG879zO2BGCv+vbbtsf9IaBB/9O7BijYcWHS62CKt5gf8p9Ve43Ghb9
3VH7WtMbtoZ/ph36QfRvvfFraXreEPlYS73qJw2NymfGA854w+X1VXXqEzSk
GeSdDSZ+T7fXn+57MUnD6ZmGltyr3lDKtzHw1C8aqlOR/tHRG1gbJXo7pgl/
dzvPt+euN2h/evCEPkND0sF0YT+WN2jdpCn1ztJwXrHfkyPCG6RbEnRN5oj6
PNtxNTbJGz42OP4d+EvD0fqmsRO5xH3Vf6pbLNDQ28h+8/pyb/i+ICg2skjw
TWod/7en3uBcuSrcepmGm6se/Rxo8Yb1W56nfV8h+tE3tubJbm+wfWale30V
HSl6qTUig0R9j6wNHGejo6hv2vDZH95weqbQynY1HR81GV+o/OMNEVdvfJhY
Q8fU7ZaaMuw+IDl7Ycx2LR1tlwsKH/H6gONnv6CJdXQsZl2qMRf1AaoNR4cN
Fx3ZJbj9d0r5QHHjQNZPbjr6PrRS/HfIBxLWy4he46Hj41PhH2aO+sDu0393
feOlY7T5ZPSaUz5w4p5R62U+Oqpdk2HJGvhAfbwJ11d+Or5W1Wp3MPcBCTeh
IbONdBy9w7zfaeMDd8fCGZ820fHkYa+m024+EJg+ZmYsREeebbJP+r19wMpw
17q3wnSknqq8HRjuA/eSDbUpInRUcM2QMUzxgYC14TteidLRsOD1qFqhD1is
HY08sZWOb2NMO9Ue+8DPdZcy6sToWCTTzmnY5ANsFltIKtvoWML1pSiw2wfO
XNgSUiZBxw8CT78OfPYB04OONjI7iHw+t78iTfqA0oLScLokHQOM3nr1LPmA
d+etua276Fgl+UPhDrcvXK5UzwiXomOtutviMRFfOBWT/IN7Dx0fMDWXxHb7
Qj8jv91zLx1vqhqf3azgC3NVN07/laZjeoy0iqymL9i6/zO3laFjmMmtGnOK
L3BpWwl+3U9HDyMDzrILvmBaUmVuLEtHOoeqhoSNL9SqrjrdcZCOKPzTP9ed
eN+Q0q4pR8dh3kBeqp8vZFtU/ag8TEe5t9E/hGJ94XyBVuY+BToO0j/r/s32
BcWr6xYSj9AxnzuW8bfSFy692PCdX4mOe4tP7Rdu9IU9r67ceqBMx7Mt7+ep
b32hwHNPwqwKHRdpAV/zv/rC764zF6zU6HjPiE1w14wvFMWvrek9Sse+eMWS
x6tZsDv5RMWpY3RcVvb9bLeJBWKhkqcfA7G/Xul/x3eyoIC/wG2fBh3/xLZl
KcqzQDZ36mScJh21VAwCdY6zQOjNShGXFh0/HdtT5EpnQffE1zKXE3Rce+2e
fKsFC2rIpbTRk8R5vat0VB1ZMLDfIchAh46s4nzhViYLJouPXH5xio7Ob0db
XSNZsO07V98hXToey7wXciqLBSu9S98S9eiYkJEVrlLFAnNLsShuMh311KdW
nW5mgaqFU7+TPh27nc9yuL9ngWuoyIshCh1PVZ/qaPvOgh+x/FpkGh257vix
YIm4n8B180d0Ot6WoFl28frBISflrbsM6NgZBSG+En7QcPiBfdAZOjYeNVEx
lfOD9jjjS38N6egZIRZieNwPHH42/zY3pqP9JvMGewM/mNDvl3h1lo7kn05r
i6z8wLona0zehI6HPor48Lj5QbfHQXLCeTo2zNs5BwYQ+8l4UdaY0jHPW5BL
LpnYr7B88poZHf/Wb7CdK/UDzZpWmS5zOk7W9/QONvjB3HzXGlULOn4+efb2
eI8fWPz66JZyiY60yN/+4j/8QEd4OnDtZYJvho5q9it+cOSlxLHrVnTc7byj
bkzAH8yOO/h3WtNRiq1ClynlD/eezt5SvErHhbWmwloq/pClV7kcd42O0l6N
jL0kfxD9WSf57zodf53mVpcz94f9D7YNX7SlY+jX5xymt4jng5+0Gu3o+N1n
ZbiU5Q/vq7k0pe3pGLxaT2hfkj8s5BV+9Hcg+FFS+qqpzB/c1d4KTtyk49Sl
hxr+Tf6Q+s7/u/4twi9saCWOH/2h4/XH86VOdIz03EBl/vIHY/Mu240uRL0b
Rs4/XhsAlwrcxG+60vHF07MCm8UCoKz605UuNzp+NbuWFScXAHcc1zHkb9OJ
eSnB6IR2AOiWs38Mu0PHFLffFpvPBxB49rFNe9Bxx+rlNQI3A8AnJOYl5R4d
f1q3uBxmBcASXWdPsScdT6ybWnJPDoD9337v5n1AR8GPwa/HKwIgNDWz4X//
b1YlnnLQty0Afjy0WtXsReDXYHFO90sAbDqq1bfLh44mtV7hSgsB0K56gubp
S0eOHyubSQKBEBfpaP2JRfj7mwzpgL2B4C/8UUzFn47XVT9wzUIg8F/3sosI
oON5UuSCj2EgvNrrZjYZSEeXF2eOnbALBLMXLyZPBdOxcP0RkQM+gXAi6pp4
RggddVx7X0FyIIQOuH1bDqWjseOdxDtVgdDxbIFuGE7HnYWznSOvA+HlsRmT
kggiX1pukftYIJA0bqzhiqKjmV6M61G2IKL/Op82j6bjvNM5V+ktQRD4eePB
RzF0tPkqNaspHwSuNafL+OPoqCTRqMDSC4K/kXu6reLp2HUj+96SZRAcqS+N
eJpA4CXTtSPxbhAoOf/6LZhE7D/3y/xabBAUtk38uppMx4+SJH+rh0FQ/aQ0
6FkK4bd/Xo+FtgdB5TbNVqE0gi88XI3fR//399/sjKvpdNyeJ2PnwB4MMxu+
i9dlEPXdLiAnLR4MahX8ipuy6Kgoo2rMpxwMwmw7xy9nE35l9N8RKXowfD64
9/jjHEK/ttlC12yDYfzCHmXePDqqfzqm85kVDJr+e9pM8wm/3vtC3DczGK6G
HvxXWkDHrWZ8o6bPg0H+wMnO1UV0HIksmrX+FAyu8/aaBsV0PGP8KT59PhhG
7R7RskqI+8WfEOZcHwJPxyTZ50oJ/okX3TEUDYHYuHKK9kNC72oGss/2hMDB
OMdj0eV0jGh5QdNUDAGRPutXIxV09JceEOrXCoHAfdFzR6roaC3yPS2cHgL7
VTheMKsJ/3PxkrK4GALVIdUHuh4R/X1baYuefQh8jKlU2vGEjgdS255Q7oXA
WOSaz7Y1dHQ4ELPXLjgEwnOypWtqCT2dOaKekxQCj9ozBLjq6Gg5sWfPUmEI
bOlfFWvwjNDPxzOC12pDYHPQs7rU58T7Czzys20hYG8z5jVeT+hzfL407mMI
rBm9/UO5geAfh/yzcz9DwAvvTz14ScdySYVA5aUQUItbiuhopKNX2KCOHE8o
1ExM9oo00/H4/IOdJ8VCIWujWc3FFjrWK3eRnPeHgnE5BQpa6dhxdvxvw9FQ
KD330nz2FR3f3TE5c5BErL/yfOexdqIfvRCOqTwfCo4iOl7eHXSM0bo7ddaW
iN1MvDte01FilVWY2F1ivRvbHuFOOia94y1dDA4F2Y8qVuffEPq/t/Pe35RQ
KFHh1M7oomOBX7P8prJQuMVh1/i9m47a9OBVei9CYdj3xvChd8Q8tP7O1vTu
UND+uiHDqYfoN4+5H4uMhILDBj32ml468h/fvbFwLhQ8uqVXsfURfn1N/qwZ
Vxi4vM9NPPGB6Nc/eFoObw2DDVHtfayPRL9z4ojadSAMNIyiqto/0fHo67G/
RyAMNh3nUBAYIPz2/ZK0FTUMFMhbKYxBOv4oYb9YbREGJSfer4/+TMd9DUp9
0k5hEN8CVu+HCPwnzrQ98Q2DWpL+xa1f6bgmKtbBNj4M1EU5l02G6Sjzpnqd
ZlEYnD55VSlphI4t/hONis/DoOH5LYGBUaK/Zv/5odcdBiOn9/lLfKPjxkP8
D5mjYfDTwSfD9DsdW5krRv0LYVCTEHA++Qcd9f24t57dEA6+S8qV/T/pKDmw
WunvjnBwifYvEp+g4+ZNmj+qj4TD6eMPTppM0pFzKNMp4VQ4zGVu84ibIuZH
+ziR9PPhYHjExKD3Fx19woUF2u3D4bmiapvQbwI/zqSULd7hkP+0cog2Q/Tr
Zk3OgLhw0Ct5HRM8S8c3+lmsHcXhoFp7f+LVHzpe/rlw+cOLcFhn2f5l3V9i
fz6OL496w2FwpsDl+DwdqzPFNGrHw0HaZ1uhxwIx/1yXfTnMHgGbV0t4Plok
5kFG7UN5kQg4LZY/83uJ4NeHL9TsAxFwhVa3TnaF8Gdng2E8HgHVU4aPrf4R
/eGvafkq4wgo4bXnSV3FQIX5nxyjthEQ5bd25T0bA7eefrBjhhkB/JsEgzeu
ZuBVax39vfER8Fgssu70Ggaa/GbrfVAaAVUjzOD7HAx8sWczx7rmCNBx7V95
tJaBO03Dtpf1R4BRZgLvr3UM7A6TvOU1GwECax4/2cPFQPkvYmRPnkiw/nOI
6wI3A39Jesxl7oyEgozF2fD1DPS9/LP2t2okbFrZdL+Fh4Gj0dUTV2mRoF19
s3CFl4FmGwZ71l+NhCmyoIs8HwP7921ofucZCeqrJz9b8TPw9t/EDW2xkWD7
Yel7vAAD73TGL/4ojYSzaYrhrzcysIazaUCxNRLmRiL62AUZGBMdzlM4FAmf
FvmeHxFioNN/Mt3kxUho+5N80lqYge+EHFhiglFwoOTotbjNDBSOYr8nfCAK
Ius/ybaJMPDn+iM86iejQMvPLXRZlIFZD7Y9CDGNgqxd3OGyWxmoLBWuKuAa
Be12D+RNxYj7r97LqguLgmmuTw7B4gzMnFBojC+IgnEKL7VuGwNXUd6dymqM
gjJz7o4JCQau5Zi8PjAYBY2bW7+J72Dg++P7WNqLUfCIRzNDT5LY78Hy336h
aEiItlp228nAj1Z5m7MORcOttoOzObsYeK0KNRJ1o6HMPdj/nRQDLSgpbxou
E+/LuT9bvYeB1XvcpcXvR0PjkdHwQ3sZ2KtrmJGVGA0efk0c56UZeGQ8JM38
UTSo/uQTZu1joMt1Eyb5bTSs7nzYUC7DwLO2zXk2v6Lhi1WWwOB+BuJsnXMd
bwzoxvQtccsyMOceD1lrXwx4sB33PnKQqO9ho9ClkzEwM99ZaHqIgSoLB7PG
LGKgPsj1JkuOgY6NHNOcnjGwfF+mp+wwA9fUHP5wPikGRPXf936QZ2DBzfnm
0ScxQNru6LLmCAO/qPvuzH4fA1M9Pyv2KzJw5voiPWEuBt5xK4QylBj4INO0
oUkoFvJXqXLfVmYg60j5gLRCLOg/nNiersLAQftxgRe0WJDp0Hjbokrwfctc
U7h9LPgXSu6ZUmPgXEOlXUJILEydvycsrM7A7+QNLp+KY+FS/Kl0tWMMfGnQ
TzF8HQsd/11vNwMGZldyXuOejAX1zb0RXsjALsGbynMb4kDliOt8rgYDjay4
9m87GAd8SeqL7ZoMnAx89uiufhxstd8Y9+s4oZ/xmDNiN+KA3/XrW8ETDBwS
SHWZCYmDYzIpRUonGXjP5G8UZ1kc9GXJ7TqrzUD6w05p4y7ieTlT8bYOA2eP
OuWNzMTBvgbmcOIpBp6W1AkvFY4HjkkxubrTDDQ2emn6WDkeRGaURAd1Gbjd
wS+A7Vw8tCk/S1xFYuANN4NonzvxMNCU/HQ7mbjvW85/einxkEp55o76DNQ8
UHSc9iIedu5e/9aUQujb1HUkeiQebI9dafWgMrDE49WVbdwJ8FDuxblEGgMP
/3eEOnIgAdxV2FhP6Aw88fH2jilqAnQeXE97z2CglWe82VGnBLALaq78Y8DA
0I2Nka/iEmDYZnvVJkPCjzxsTiXVJUA9c552yIiBlXc0OSq+JkDFblU/PWMG
pr5WZvBzJ0Lx8WYT67PEea5+9SUHE2GtFav1wTkGtm188inKIBECKy92JZkQ
+IrHK7xwT4SyX8rOj84TfDfXNVRMS4SYG1MVXRcIPRhjz1RzIkjvtAkeN2Wg
c9oJ7d+TiXAgJGz1OnMGkt081Y5tToKz3cc3br/IwFvaLqfeHEsCi1SLJ8oW
DEyW5ucsuZwEa9W7VyiXGDgeGcHXG5QEG+85f7S2ZKDt8qP501VJ4PBWlnHv
MsEHj1RzrsEkOKTywTLa6n/ff/n4ZRNXMrgonRcosiaeb7Hfdu1wMkT9iDjT
cIWBB7M/lvCZJMPMivmRvqsM9BkUOcrunQxCOemFk9cI/u9Nvni8JBn8cpXr
1tgwUDDlenNXXzKMUf5dEbVlIEPgAVcfewo8vvW28IAdA4/JPHV0EEkBO5cY
P40bxP6fldzkZVNAR0NqlYE9A0Vdue3EtVIAwGiDtQOhP7pY7qGzKTB5mbfC
7SYDW7gl79rcSAEnue0zAY4MPB6VotPtnQKG8ddeJd0i/Mt58rxlIhHvbFUt
cSL8d0xVZEd5CpxpEdJ87szAf6LenetepcAe3r2fO10YqHSt8KvoUApcGn+/
eciVgbLl1oWG88T5I6tHfrkRfh5C8n3OnwqUqTu6bLcJ/Zd1vjHcmwqmdyV0
+O8wMBZIP7ZgKsh41n3Y5sHA5weWD603SgVZE4W1B+4ykLOEY430jVS4MEFv
Ur3HwKAMx5eOvqnwzf/3Nh1PBh7g0eqZSEmFyeVRHoP7hJ+xTBKiH6WCiidH
qPkDBi4MR7vYvUmFHw0S+TZMgr9pL/5z+pEKh79xnXP1IvzML527aE0aTN+J
SmF6E35GmwkQ2pYG1zyj3YN9CDzAtq5QKQ36L/T///dxXv/XxO1MTYOD42q/
0lkMXO1e3Wt/LQ3u2dzzL/Qj/Md8MTzJKw1aWO6PK/0Z6L2DlrOcnAZ29KU7
dQEMpCT43A9+nAZdGp1vmwIJ/XQ5hDDepsHgoebnr4MY+KRpHklTaRBhWqTR
E8zACXPBNW7r08HLlmLQH0Lo/fLr0x92p8PFC25LX0MJfd7Q97HXTAeboDnF
H2EMXJnt2q9+IR3mHoet+RVOrDd8XHzMLR26FoUs/0Qw8M3cPS+nqHR4WX/a
aDGS8JOzrbuGy9Jh4v38p39RDOSnmnH4v04HhYs/ZlfHMNBPTinF+mc6pHWO
JK+LZeCmjfZ2HlwZ0PKr7AN3HAOHN5lPtO3OAJF+oVzeeAaSKoNiGVoZIMf+
dh1/AgPdFB5NCF3MABWRijmBRAb2jfddF7iXAbv2uLlsSmKg3Pv9EdpJGbBw
b5QlmEzgy75vpLomA8Se18kIpTBQTTB82PJDBtxubTgvlMrAge/2wvoLGdD3
skpCKI2BPxTEVxxFM+G3hLG9YDoD74sf3dmrnAnFPta0TRlEPdhbeV2NMkH3
Z0a9QCYDtVS2aBu5ZMJt97bnfFkE33s/GDvFZEJAcoI+bzYD90SKv+mqzoSb
y53XuHOI/ptPVbd/nwnfHPYKr8tloEM7dZ/+QibcEjxHXp3HwHopC2nbrVlw
S2aX4D8i5rRQbes4mgXbFdStFvIZ2Nj5L9P+Qhbc/3BBe7aAgYv36bqG97LA
cRnLJwsJ/t6j0u6lZYF/WlzhtyKCrzxRtPGGLFi3skP+SzFx/h+N4aTRLCi/
FqD1sYSBy5MrGZHc2fDKJuhzdylxn3+rZd8cyIbWvA9c7WXEfDgrus2Amg06
P3bXNjxkoM2fZEGJW9lQt1ly8Uk5kd/GkLJDsdlgoOjxoqyCgWdGH8T51WZD
jPUPodxKBjadfXTjwFA2qHwTmU6qYqDk2c0fRNflQB1XhWFENdG/Sg57Uvbn
wMFDNidZj4j7jNF43lBzoLJ7vPbOY2J/Lec9yc45oHF3qNb+CQO9Hp27W52Y
AyIvZ09Y1hD9kdejfltDDlw/2WlgVEvMk38kU998z4HBfPHx008JfVHPtXcL
5ML6jPvr1esYyH6Va1FKJRemBrNKZJ8R51FHBhrNcsFR6NBHiecMpJJ85Kt9
c6Fhuj6Qv56Bn/QsihdKcuGp1OqXq14wcOOd3g3B73PhFCPcc4qIn47I8Tmx
50HeFqEXAw0M9JcstCuRyYPXnNKsjpeE/iXu/TpmkAeRybZdNY3EPLLUbyh5
Nw/YyMzUvCbCD/6wWZ/LzYNbtut+RzcT8+RlmW/fu/Lg4/GIJmYLUe9PhRmd
K3nw6s/LbfatDNx/YtqSf18+xIcp/jV5xUCQ8ljINsiHO+x36TpthD/8npeL
9cyHuxuUDsm3E358R6n/a2E+BBvNBop3EH5hqdzl35cP9sb619e9ZqBGtcJo
0LoCyDv/vnWKiFuiUqcnFArA6v7u3Pf/Ef38j9J/BRcLwKiseW19JwMfui2a
tIQUwL00ypfcNwxMMddwOVFXAMsdpGOhXQzkDaxaLTlRAM3O5M0u3Qz8k3zt
i6l4IVxOHLC58JaBeUfeLP/TK4So5QANrXfE7wm5DrXVdwrhJ9/nUOkeBpbu
rva9WlgI19ktL2zoZWDFB8s3iv2FIFCZkjVNxAFf5biu8BUB9cmWq+/eM1Db
ePV2do0iCCUb5TzqY6B6lgHP6ptEzPhklvCBwNMZG69nFkHbmf3hHh+Jfvn0
rg72FkH73cZjZp8I/r1zD/FYXwyu0TIWGv0M5HpGTdoLxUD+9/7fjgECf48P
jnCzGCKKyILsg4RfBFeLNmQXg7csR8pnIja9eyay6mMx2EQ5pz37TPTvjtuu
vFwlUOizbWvyEAOjv15MmdtZAq3S9lx3vhB8rPzStAVK4MLu4etnvzLQQHPF
1flsCazOnNBSGibwGZHV3OBUAoe0V4VuGiHwXu9YOBBaAty7/CmTRJzYRzv9
s7AEpBpW7reOEn7G+TFHobUEjom37MkcI/wrr+Tso5ESGAg8c+zuNyK/Pet+
u60uhX+9Ao1G34l5TqZkrdv2UvDbcemp3A9i/qzdur9KvRSGh8t3c/9koIzx
hcXD50rh/OKVlc9ELLVDccOESyn4ska1Ho0zkEOKf9W3qFJI4AiZD54g/L6S
13ZXRSk8PNCw9fIkMS91cs2ldJUC+5oveWpTDGQmJKmZTv8fRfcdjuX3BgDc
3rJnSiUqIyMlwrkj75T5vg35GmlRGVEhSigNRUKEokKk7L333mSXvbfs9Xt+
f36u5/E+5zn3Ofe575frkoxoaogx3AsUeLMs/cecJwU93jTmHMHcLdTp+VUh
BSUSr/zNWqQAF+Vzo7RBCjoUnLnXdwnLp336d1bsUlDsTEGx2T8KWMcF0jH7
pyBZr/ImhWWsnrLZ0PgvKQU9jd9HoFuhwNaH5dr1phTE2yp0pBVzUMD4lb6F
FPTKk+7u11VsvnuOfWbhS0W39aVFHNewfvIqG9FNORW96+mS1lrH+rvpnj2q
F1LRl4bLUdwbWL34ZjUWOaeie03zj/5gTkNl9f4fU9F5r6HsH5sUuOKbf0Yu
PxWdfOxk4ryF1acGrokC/amIHT9sem4b248fU8dJ9Gnom65DEdcONv4Icly9
VBqq77/o3Y35WzEl/RMpDakptcR+26VASp1wa4FtGrLCCUvb0lBhXeJA7fH3
aYi4ZM6mQksFdmnVW3OZaUi2qxe/i3kg48lD2r40JGNaNFBBRwXnH9eqrtOl
o9oI1Y439FTQikqX3Xc0Hdk9uH+EwkCF5vRvzkf10lGG7admEUYqnHJs8nzh
lI7Ks3rb/mD2bicf1gxLR+7HLih8ZaLCyN2Y06SSdPRB8fjQDWYqFH79F/Fz
Ih3F/342fYyFChb8ncrWPBlILOEReRpzHM+LfnfVDLRVK7P7k5UKCtD9fNoy
AxU1JjLZsVHhGpXMnfEqAy1U7beUZ6fC4RXmWz2pGShX9Q3nHGZqxvKj//oy
kBUnJ/svDipsquapazBnojj/n5fucGLXnRsiHilmIg6bR8vH9lDB96BTkIhp
Jlp559E/itnlSKuYsE8maiSVCX/looKwzbq8c0omWhYmR5hxY+N5MVqv9icT
BeUI3hXhoUJxW9CaBVsWsheX8mnF3ObAkj51Kgt5WNyf9OWlgvo7ffZeK8yZ
20E6fFQY6glmOvEuC5k+SH+xjVmLRj59oQC7vuNXnMZPhdBbIUdFZrIQW5Y7
ui1Ahfcib+/H781GQyx3aA8KUmE2mzsthpSNUsk6TL8xt5U67O5xzUb5FfO6
r4So8Kbf7MFwXDYK/mLUpiFMBRm7GbWj3dmotJ8cNo95+lTMvR62HKRolBP5
RYQKazrvcLtnclDAG+chY1EqnNw+OxR4NwcFjvx3lWEvFf4Qh5wjPuegLTNN
sTTMnzjPnRFtyUEfYya5rMSwz0sfsuRgzEUHmRXUefZR4Qr97pH7p3PRb7PO
zwWYE2kj6qh3cpG4QLzq7f1UcFAMD0iMzEVzXLdYhMSpUDtUWOTVnos44prZ
SjA/qc6PamXLQ4pfv6A7B6hQkE72joQ8xCb+PlrgIBXSguRypx7kIXb/i2cK
MH+K0I7I+JmHxJMjd68fwuYzIeQZ3UgeOumyd4FDggpfR+xbm8Ty0Scuhz2p
mJufXZo8RM1HxCLchUuHqZAzraS08SYftcxpVG5h/j1EFLpUmY/ucP0zj5TE
1uP+/9g0aQtQhD+duLYUFVZXkj1+nilArZ07dCOYY65L/It9UIBqlV3Znh+h
gpqq0tDxlALUWEurLHWUChOvBJq1ZwtQecD+x+WYNRxrdcalCxEfoo5ZHaMC
fvdYw75bhYiqKmVLK42t75vzmyPRhWjQj5PnE+aPLzqvaw0XoqMTng2qMlRo
NGgz/shThJrvr39rw6wVf0jRXLEI5Q/+DbCVpcKB1YEIe8MiVEOKDGaWo4K7
a4Fdo0MRunk08tdnzHJPuJ64BRShNRx0nTpOBdex/hjn1CLEnNbLX495dmCr
rKytCGkm1Zlflcfmo3Q523KlCMlFXs1awczEpmBtIFyM/mxNib1SoIKbx3TW
O7ViJHcu+bWYIvZ574wCpP4rRrPjy3S/MGfluQ5weRSjLq01D00lKuiouATp
fS1G6o8X6Bsw56XdihyqKEb3Xwu8Mj2BrQ+T+6uNk8VIec97nknMp/vGAvi5
SpCb7vuQB8rY9RoF25QTJejOPrV9dCepsL215BN/qQTVdURH+GJu0uQf3HYv
QZdhTkjwFBUqhAqf/vxaglofHnv1CbNjjbNdTnUJahi3XJRUwfbbk6OZkvMl
CE5G6iVgZog6fGtesBTVSYyGK57G8sE1FLRXsxQ1+8r3pGN+4NNK+X69FB3H
32NWVaXCM/Xmog9vSlE5/yfxXMwdpNqVyfRSlPs2/KC6GjafFgzCX/+UIlse
Q/Y8zHvD3IjFzGVI8ntIt9oZKrzT3E3FKZYh5zXimyzMnXEK3spXypCt3MmD
J9WpcOdR+OTrZ2XIeFAiMAnzhbnSvXpJZUiTs2tIWoMKPk6yBm49Zej8BPee
b5hbXW3LhJjLUVC/B7eYJhWMXc9lHzxRjorud4wHYBY4+dExzLwcmcvlBbIg
Kvw9Ea7+3LccjTxo5HHHvPK40nIouxxdCIr/bx5z+vt15bSxchTl8/f+VcDy
wQcPjg2BCvRlfu1iK+ZntTLaGecqUNuOC632WWw9qJmennSsQLHGf+ySMR/4
JWDw4WsF8pwMjdyvhc1nP9dSQWsFurkr/O4V5qCFyrdXGSqR9nKh5jJmlgMB
QV4nK1HfmakYM20qvCj/8VjiZiW6dXKuogJzQMj5Cu3QSpS9Vzhc7hwVOJQL
ZkZqK5H4SJzEe8w9I9cese9Wotaj/SarmG+V926kK1UhTvpZTRMdKrDxsWyP
3qhCKWvbdbmYDQYkhCPDqlBEtyKdGA7bH6y9Y4NNVcjr+5ceV8w0NuacyUzV
6K6jxYVOzO4PnOQ5NKpRLbpnp4zH3ofr7cayYzXaN9Yu4Yc57Gf/Afsf1Uh2
/Yn9OObV7ocmbkPVqDv8ihEQqBCxTb4uJlaDPOxJFcGYDzpdYjSi1qC/1oer
pzBLMaYwiPvVoLD0zIuIiMXjS8SJZ9U1CB9cZfsOs6J37K3nDLVoVYuHfRBz
ZECOx2GoRVfLzx5TJGH7RfG0uaVbLXresVv+GPNFE+5Zzexa1FE02leDWU+o
e1/hSi1aUPK5K0CmgqbR9MiQch1qkLzpYIbZhP7huUTHOvQ4lXY0GnNETrim
RGodMl+qqJzCvPrct//sUh1qbdvLp6BLBVb1cA1O5Xp0f/1y2T3MzkJW9j73
61HV28aOVMzdFW0fUzLr0dUjhcQlzIaNpqP+G/Xo1XtzQcXzVOi6uOF1WLMB
UbJ7VO9iJlw0TbDzbEDH7xglxWLmO7Lz2amyAfVp/77fj7n+0bnYk5yNaOne
3edCelS4UfaRN924ESWH8/zRxSyz4K+2/LERUeMTnT0wO39df7I22Ih6Ph8x
SsHsZ8UQ0y/QhA7Z694YxHySrMoSp9aEPJqGkrj1qdDnXf71t3kTymGPkdPA
XNellGPzrAldb9PovIlZiPHRuxs/mtB3QUKCP2YfLmGn2uYmZFVtHJ2JmWmI
P/njWhPKLBgo6MXMLbg/vF28GU05Xvu3i/npXMAbd3wzSu1HZw8aYPH8Gjz4
3q4Z1elURwLmrMqD2yIhzWhzA7fH7P9m5D/HU9yMzNTnvV0ws9DiJB5NNiOh
1endAMw8bmHsl/lbkG4Q1TUec0a6gGOCZgtyrVaaK8RMRzfa9sC6Be277H65
FfNyhEdydmAL+ja6L20Yc2RB4tsHRS0oO2d6fQlzc0/M6q/pFtTmmyxJa0iF
l6cE3a+JtKK9ZAklDsxmYZrpIbhW5DswJiKAed2CUf28UytyoAns2Iu59gtL
qteXViQ6GH/9AGburNRijeZWNMD1qeAQZtUxYwF3mjZkK1Xf+39nUOUstRXa
kFbos5z/3y+t7G8WYNGGnt+nMxL7/+dLzdbdfteGBA/fifj/8/ZPzTk0l7Sh
JunO4P+PR1bltUj5vzZ0YIZw+v/jJXQKBxOOtKOa2z8f/f99lthuF/1n0o4W
6AdMhjCbcg0/ZHrbji7L/Whswryw5vvlXEk7GlYpbM3F3J4lKye62o4ILHkW
3zD/vmrO/lL2N9ptlbF/hdk64afK+6u/kW2v1+ZdzArR31LVQn8jnWOHt/Qw
P/w+4/O06Tfi07p4Ww4zjc+NMmuWDsQ/ZqjFivneuKrHMnQgpWol10FsPcQO
rXZJuXYgzbN0HNmY6et/re6mdqArTCnzvpjHVRmYvWY7UNSQ2EEzzNTTehop
xzrRyh2mYFnMH7MTOvyudyKhVFHCGraeaeQl9u7/0om6V2bkizHLXkyhmP/t
RN+vbOn4YJ5Tu9dF3deFjoTGeZIwC15KYGIw7ULiCfCHDXPZ2vLZO2FdKPD5
kkEVtt+y0knr/j1dSKSwu8UTc8PBI1+dxLqRKVq+ooZ5MfxrgYhZN5paODI8
i+3vj7p+rZ6R3UjZTsMqEnOxyut7KUPdqCJupEkPs7a35MkfR3pQdWj64Q0s
n1xq/Zdvd6cH5Y1JXfiCuTonNYsupQc5BX8wxWO+ccm0+8ZaD/ovgSg/geUv
zm3tgU+oFzH0Xi33wew9fSrop08vmpCZFpD4f/6TD6wMaupFERHNQrlYfmy8
Z21sItqH5NsGivUxX1h5u2/nWh+azq5nG8DybcLjUn7vpD50X/LohC3maP0q
xbmtPiT3+LrxOpa/5aTcH2qR/iAmix7kgfm9/NaiR8gf9Euz6Bs95un19Nyf
Y3+QJIuMsxd2Ply8/GapVuUvVo/zJu1i50uBxlLFnxd/0QstPS1nzPZOdHcn
uv+is1/eH57Bzqfb3+vfrwr2owR2Z10zzGFhhVHr0I8eadsl1mLnnRzdKV+3
2/0oU7dW6yTmizFhDJ7B/aiQOW/zI3ZeBmb8K2Yv6UcdTXqNW9h5K6g87bF3
th9d2G+bYoL56LkB+lTRAeS+fyA0DTuv9S3/8bbhB9A6hezKhnnmFr+bx/0B
tPe0LMEUO+//PWXny/k6gH7X/1mNw+qFQ12vkz1bBpAHIdR9Casv9sqrq/TS
DiLrr3fqT2MOUi57WaU4iCjoXI8LVp/EJXUGEq8OopbHIx8zsHrm6F08yfL9
IAq/Orc7i9U/LcN0X3jKB9GQZPf2Icwbv+Q+mq4OoszuFR8jrH6S/Capck56
CHky2b1zx+qt2Yy3XjX/DaFkzXOc37D67Kbbf/4L74bQ23L92XKsnpszG3DK
rRhCVke0jgxh9d/1Bw160ltDaLHjS/wmVi9eo8FrgdIw0mtqtOHCzOU47LJ7
axgpyG1f3o/Vl1WHi6RsIodRTb2yzVGsHqX3euTh2TmMzixR38hh9atyC76c
xDOC4vr50+WwejfJfka1nDSCxNw2Wo5i9fD+4JZj/7xH0NF5q879WP288oJ2
rKtwBD3T88zgwuptivbxGufNERR+wsRsE6vXpT1ylVpVRpHs7dKiAay+Lz1W
+HzKaRSJBN9qKMH6gTOHmE6UpYwi5+aKh5+wfuGRmdAP84VRtGEm99MJ6y8W
yaesixTGULVevpkO1n+ccbk2O24/hpakrd24sX7FzeVqSU/yGHL/9m+5Het3
tDcSHcOWxpC61r+cIKw/MqB//UH61Dh6y1Ofo4/1T4EXZ6tfu4wjgctpw/RY
v/Vw9u3P4vxx5Hc+8UgK1q8ht86pBroJNF4VcM8E6+fUaCaUMwgTKJGePm0L
6weF9F8jV78JxGTo2B2C9Y+xfgrV+zomkFqfZNtxrL9kjRwP+io+iQTtZPwK
sP6U7vJl+z3Wk0ha1modj/WvotFpxyxTJ5GohStNLdb/9lr8DP20M4kO4aff
4bH+mLpu86maNIW2e2jD8rH+ujn/kdjIhylEjGtmkcP6ca+u8p2lkSkU/glV
BWH9e/TEg1PrytPo4cRW+SrW/185vJiz6j2NTrT4zBqxU+ExQ/7LxfZpdCxC
5njs/79fsLWJmT4yg07Y0zj8Y8bWP/IWnXCdQfnqU1/UmLD8oe24PNkwg979
ikh0YaBCpeN13WWJWRQkHuyZTIf1d95KauyusyjaX5x5kAbLnz80/8o3z6LS
WMOj7LsUOPnmiuWNY3OoMZW7WXabArx6sVPJnnNoI51zGrdJgTNp1r8E+uaQ
nEOF1eV1CvyIfmhHEptHn548O3RtlQIZKPlKKGkeFdle5b25TIGf+oZnXFzm
UffA2X1Xlyjw2pQjaer7PLqb2y5LXaBAwYHy/xY751HS+QhpmMPuz3OafMu6
gMwDRnYPzVAgsohnp0RtAXHZVAdtT1KgjemBlv+dBXRpSLG9cZwClhe0rdY+
LSDaV79jQkcpEF9ZwbndvICeYIns/983bg12z39mXES7Avlf+AYpsO5QlTeo
uojUS10iSv9S4P6WpESl7SJyYLGutemjwPWJ9N963xZRSIoBP2sPBR6ra79+
1L2IyJ8qzT91UkBxwm1Zj2cJPcedCpL+TYFfqY01NYQl9Oa/jrCfrRT4FqJZ
PO+xhHTss0yONFPAM03VryR7CaHAnKwPDRTg+Oo4dXZpCZUfeB++U0uBIwbp
vvZy/5CMY930lWoKNColHTO49Q8lFVT4JVZQQG+qwXnw6z+kOp51e72UAh0a
DArH+v8hBdvkG6rF2HxcDWGQ2reMGkw/3LAroIB+zL/4bpNltE9fxjAslwKs
Bnd/E0KX0aYbC0d+FgXm61lV73UuI5vf0W5t6RSYEiV7XRJeQQ9kL74YSKEA
vem81falFbR+U49/OJECuF/ZPlc/riDfhnDG3gQKDIkfC33Zu4LGqcpnq+Mo
gG88C07iq4iNaeLHjxjsfhmdQ4etVpGxzT1pr68U+KpvO/AxdhXt8NyN0o+k
gJ/LD7Hu6VUkdcB0mTsCW1/+VLshpTUUPRXPVhlKgdi8EfsslzUklPir3CGY
AjHccWkmxWtIg/idjec9BZ4p36uuZV1HbHsq8r/5UcBkP1GV03gdBX2XLJX1
pYBjvfDLAxHr6NSe3zvfX2DzwXrlNPP4OmL26qKIPKNAzqGSopITG4g16Uic
+9P//76tP4jisYEO1Sb+bXenAI994+GC+g2k2mzSe9CVAmFNTa00YpsooIXT
y/IBth7+LdLuv72JUgwTMgPvUeC5eSKTUO4mmkoTNcu1xeJT/0Jxhn0L1dSA
SbsN9v6csdVR/22hl5Yc/oM3KNAzbM95KmkLZS44Dg1epcA/psNKP+i3kbSp
y+nfZhTwFr9tRXdpG93LlXXMM6EAaXWhRP3nNmohJD4MuoDFK3v15hX6HTRL
OSVtaUSBp1Z/zcxNdpAiZY+duB4W3/8KvhNTdhDrboR0E5EChRcm1Pay76Kt
Z9ZnHXWw9XbxyU7btV0U1SUQwnKWAr1HlxofFu4iD6Y7fP7q2P58SUSenDTQ
8s00hPU0BfY9Zh7NP0MDB0zpOe6fwNbn452TdjY08N013rjlOPY+Z349DQ6l
Ac/IBspBaQqI9bDzK1fTwH+PDy1bSlLgnKiWAmGdBgpiA0QDD1CAs8aep/UY
LXxwJv7I3Ivljx+3J9tMaIF1T+qbOkEKmOc4j5z3pQUxo6ffW3goEDrFeViz
gBaURJMG///3UQn2bwui52lh9eJLiRRmbL08Yy7zlqADF9M4o9d0FHjSNa3a
c4EOjsnRX6JuG4NReNveuFd0QJkc3su9ZgwHzp64MltAB9W4ree5i8awQCP0
N36JDpS4r3henDEGpuNDXn+O0kN25aPVoTFjwN9g3/vSjB7uk3BNFoPGkJvW
YBMfSA8SL/lX63uNwTtlUU6rlh7C9TIvyHQYw52sx3wGdAzgyP+o27nZGJKU
Hha0qjLAvhFZ24xaY7hyLLS8zoEBNkjiO0PlxsDHLZiqFs8A/mT5h7RFxjA2
r8+wb4gBkG11xZ4cY1BhCj7mKMYIsfWz3expxuDcOfBM/QIjLCqpfVn7aQyi
y4G2zv6MoKQ2wt4eawwuFBUZqVpGmHpczxwVZQx6z04tn2Nigv5Gl+emYcYQ
kRa92nqWCZStxV2Yg4zhe9yOXos7E/SdiG2OemsMu/VDLCiHCSxYUz1lXhiD
vMmQhMgqE9RtfHny7Sk2f0Vn/MyVmaE99GMexyNjiLoTJc1zjxlmtJ4fv+Zk
DLQbjBWyScwgd/NAbfxdYxCatTiYPMsMXW0rL/pvGMPV/a7T4XIsoLVtZ85o
YQz67ekVs3dYIPdUE07ksjHQtA1qRiewgPG65mkxI2M4ocvWWjDNAtv8dXJ7
yNh4Zs/Oq8qxQslfp0Nz2sZQLuWxyG/LCsEmx3gL1Y3hW9y9w3qJrHCD3Lzu
ftIYzK5dLByaZ4U/JMMOmePG4LPSMdmqxAYOZX5xVVJYvGrH8sTus4H4mIs9
RdwYGhe+qeZlssGdZyxyjULGwNxwxjhpgw02B88NnOY2hqqS+okVDXY4bXve
/x2LMXydNql985QdXK+ZaHbRGIMwR2LqvXJ22DIrmedaN4K6bEPdr6wcwFe5
8/PkghHw07jK7tPjgC35JHfShBHEOTF29QVwQHDgl1t6A0bQO32vbLCDA+48
bHY+22UEgqP9esf2cYL50O1siWYj+JPLVfHrKifokjtPLVcZwU7pzev23zmB
AZ+1k15kBG9u0V+4PcsJszLT4jeyjIDuYv6vcOU9kPIkOJ4xyQgcurWcaB/t
AZy2eFJgrBHoPJAODS7eA4X8Ktp8n42gsH3PziUWLjgv1f3wabARuEj8ctDR
54JKFmOrv2+MgL2HM/lSMBdoEDTE5J4ZQYnk15t+fVyw0emTY+NmBBwThUKO
vNzgZfzwYoijERzeKK6SPcUNrDuxnBk2RvBkfw3d0mVuGIniWi+1NIK2Fzbr
pe7ckCKze6rkkhGon17uiIjihlj+w6NJ+kagTflU/Lgcu//9Syl/HDaelcjm
axPcYB0cKmKhgc3PtRt79Th5wM5t3+ABZSOwyU6MP63IA/vDNL+1SBvBNHOJ
1yEqD1x++vzZ/YNG0DQa+JXVhQdSdv4ksAobwd779DTT4TzwcOqdlt8eI1Cr
3fWpLOKBjSSCPROjEUh1VUl8HOYBpXfslnabhsDz81C6JQsvLCbA2ZoFQ0jb
905ITJYXaKviNYXGDUG2JfBApT4vONXcfHHhjyFYRE5+tnDkhaKdWb0XbYbQ
pVpvPhrMC2wcXGUJNYYwvE9V8kIOL5gkTImWFRlCVYVS0s8+XrDYv+nTkGEI
FUxceZM0fPDFiP5sXYIhBLzI32U7zAdTrYLu+V8Moee6wHEOPB/Q3H7n9CXE
EGzLJVamrPkgxp3f8tFbQ7B3cKP/7ssH8se83AnehiBN9d3RSOSDKuEdRjZX
Q6htmvH90cwH40J/VYrsDCGoqcBwdokP/rNMM7x93RD63q/N0Avyg+uPM+/Z
rxjCRa5qmkkVfuBfNNWIMjCEo+0zRz5d5ge+3cMBsjhDsLrDTbP/ET9YpxS2
/TxjCIE0hyVvhvPDTbZ7RElFQ9AwLFN6mM8PzjPvT76XMgTtqqAy8h9+uJvx
8u/qXkN4GhHzYHCHH95457815jEEppmmkdPiAlBuEPI6hskQ0r/tS9JFAmBR
7Sq+sGkA9+SO3t9rLgDVy+mBJxYM4Hyq5+8vjwVg6avXKdtRA4icE3XujxAA
oagdg6geA3h28TNNS54A+BSKKtY3GUCg/7DI/R4BcPwRfnix3AAecJIdKtcF
wM+fx5U71wDsUw9nVQgJQnBAhcfRJAPosBb9Zn9SEApEi16oRRvAjuO7uRIj
QdDZShrEfTSAww+4TXLtBAHuLfw972cA8Yzfvl/0FQTa9fst+t4GMPlNKybo
uyBcYKzgOO9iAKNsCocdywRhT/jigI6tAZz5YL4x81cQjtb5RqtZGUBlSzsz
w6YgSO0J/yFzyQDS+lhOpAoIAefrQILIeQPo/IFs1uWF4N358830WgYQNz/3
tY0oBBwWKx+nThnAtXDRv1pWQtDatWezScYA3OtiJLTchMD3jwk+7QA2Hp5c
z6ZAIZAM6GoPEjCAu/P8QtMJQiDKkLt1n80APruaMb4vE4ILxxIOx+/ow7G5
p26lPULw30/17hvj+mCuvpn+aFEITAdOVB5q0QcpgyMr2SzC0L37K+RPrj7s
ir7zddsvDLQ0VZsfo/WhT069rfiEMJx0fBpxyU8fbHqmT7wgCMOZBynSwi76
cKni7v4GU2GQyl3U776qDxaVLbwB9sIgnPw8+7OuPnwVzA5v8RKGwQYyn/Up
fTgT7U15GywMjozRLCoH9GEh8OPf0u/CsG528xwbmz6czg+Zd8gRBvvGCvuh
JT3IkXuF/1ArDAZntFVK+/SAJ1I4RalXGCazgrDeQQ9u1+awa08LQw/3J+XQ
ZD1Qe/tXo3JTGJaeGuT4h+kBYUgACthEIKvu68N3z/SgO0RR+IiICAS/esIT
bqcHQ8V3ummOiEBUW7xM8mU9COx+FkdSFoE0jdxbzdp6MPqxO4P+rAg8lWCw
2ZbTg72OT7RkzosAp8nzxpPCevA40Tis6JIIDCr3qzyi04O1s7zipVYiILig
AQ3T5+G2ormakq0IHPQiect3nAfGpOZbnM4iQKo98Olz8Xng79lQpjwVAfIJ
DSnxhPMgcNT6NNMrEficaZf6K/g88Hh/3ysRIAJ5Zg3dek/Pg7sMCo4PFQGj
A9/lae6cB2GtWNvwSBFw0nTWLr1wHsxO6LiuxYiAPW93dMjZ83B1xCSiIEEE
2vTchz1kz8NA1WrNbLIIcGeJvnYTOg9vW0YYXmaIQB/FWsKX7jwE2ry/8iZH
BGyF+E8mzeiCrsXGzGa+COBoknQmOnVh34LXRFuRCFjmpnSqlOmC7eLES+FS
EZDIsrYLT9SF2/ICIpVlIuCQt/BCKEwX5DnWZ/vLRYB36fiXuOe6UOZxx+FG
hQj8d7/8pPE9XeB8QsN/CTOLAW8ev5kuOHa0XszA7q+hk/wxS9SFhqRrtU+x
z6O6Zj8YOKkLH7+bs+WWiACbt5L/zEFdEEm+k38VG090TuANvj268Lh0PdQF
G+/25NMbxhtkyHajv0qDvU/VnPLGz1EydOT2DK2miwCif/xSopUMRpdn1y2w
+TB+VuiSVkiGyT3er9Sx+eI+OSVnmUCGtVgvn9fYfH7uecIkHUoGnQDFWT1s
vvVv+lhyPSdDxthMhQ8Wjx6noI88jmQ4yLpwWAWLl5ROBZuiBRkqBpmkzLB4
Ou4rYLE9T4beRcLiNhZvMe648So1MiRId+QKuYhAnMyZrbNHyRBa4leQYIfN
557kgC4BMpiIVKCC6yJwqbtpzY+eDO8z1t6cvyICTb5TztcXSJDz4jmNqYEI
0P36Y2LylwTMD6xWJ8+JwD1zwWHbehLMXqzr3jwtAkeL/S5+zSXBeecNUX9Z
LB4/e5ZX40igEvtbPk5cBBLLD27fCSFB6+6PEAKvCDxpl4ij8yGB+73uHjsG
EXjhdvZE9n0S/Dn28vmBFWEwP+bW4n+NBGr9l2RNx4Rh2+RR7ktjEnSqCt48
3CkM+UffHfimRYKK03d+u1YJQytnoWK/Ign6+4LFLbOE4dVyjpjmQRJcYBOc
6YwVhk/P/nEUcJPAI81idgjLDztfP8pY0JBAzjOkw+uZMOiejPp8eJ4I7N0a
ljmOwuDAU/mGvZ8IJ9yH8S8thSFSJlxYoIkI5Oxx8qKeMBye8rE4W0QEVm1J
xdUzwmCa0ujln0QE46q4gtCjwmD8LuITXRQRAgj3Cnr4heHmQebaD++IcOSs
+HYBjTDY+fAfNPAkwsXcX0SdaSGYC63MkHEkggnh1H37DiHoPCoRKX2NCFGr
EUZaJULgdE1pTpdKhBQj04w8LB8LWHKnBeCIcNX6xIOBYCE4lT63talChI9r
s7dSPISgSP7Q7xfHiLA3XeKGoo0QqHw7QFLdSwT50jkdC2MhCKkJsOTkJIKP
VV4/qAtBlcJFCcZdAsz10nC1HxYChzOvAw8sEOBvHFPcfk4h0FV+n2U+RIBb
87+eiy8LQovVoXcl7QTQJ6k+6eoVBEtl7f3///94cYPs1nrY+bVmam62lEOA
nzNuIh4/BOEnD0Gv+CcB60MirtkHCML+05oTKZEEeFrMuO+giyCIfto4WvWe
AA+CvvAFmgvCH4UMRlofAhQEegvV6ggC7oTSg/9cCcDhmbRcKSMI1xyK7Pru
EmDn0IKzL48gbNmRRz0sCVDxPN5adFUA7geb1eGpBFjN/vXGsVcAfhse51Mi
EiBxjO97aLEAPJWPjEcaBBgaY3d5GyMA/80aPbVXJICMWn6+8WsBUHkW410m
SQD2O/sUpuwEQGlfWeQZUQKQJ+qeX6AIgPhudFH7HgIEK/9z+nBaANLviTcE
0BNA5/mh+EQxAYh8O5x8bw0PLQ1yLZE0AnBn7Z3x/Rk81rfyB90Z5oc779NC
Pw7iYdPgTzB/FT/k7Gu2HuzAw4qx98OPP/jhUc7t77r1eLCxbWnZfcsPcbe4
VLtK8KCz1wBw9/gh9jp1xycLD+PCR43tqPww7zrddekXHs5W8nx0O80P2qci
E8jf8PCi9sxnu738kMRuccHiIx7+/FMZJ+7wwY4FLiPYHw+lpuPLHANYvff0
c/zsczyggrvnckr5IMttnvuWOx6u7QiSjWP4sDp5u5zOCQ/p/YZuXS/4oPpF
S3SBDR5aB8J19G7zQeFC+eswSzz8UnLlSj3PB54Lnkahl/Dg0GClwarAB9fW
Odsy9fFwNLpIzoiXD8ysaidWcHiQae9W9fvHC+afn925oImHwzO/04t/88IL
nKPy75N4CFBImJ/M4gV1fg2RB3J4eNu5T5kjjBe6y+gXT0piJqWXSblj9XP3
9SCBfXjo1cwfOGPOC2/OPeviF8DD3SaNct2zvOC5xBF4ghMP1XbrX00keGEf
8dRHB0Y8xKTY/LzByAuNTg1FDds4GFwvYb83xgPDKWd6SSs4eDY2MeRezQNx
Dp5FI7M4cP/kTn39gwckTUlnP4/hoKa81TXsDQ+4k4YUH/bjoJ2weSvRjgcO
CZOu3+3CQXZDgXyVIQ8Mmcv9etqCA6PB2K7REzzAsX/xT2otDqbL6O5wCPJA
5umsavpy7Hkjg6Oqa9zgNmsGDgU4CFk5omPfzQ2JMi/5tzJx4Bru5ZaUxw1X
K6KEviXjwO7XE/fNT9xgFvVX1PoHDiIZnp0wesoN5AziHCkaB6fqB73TrTAz
514nfsbB2tXfRlI4btBwHtW7FoqD+s/vXaKPcsO8n8mjsPc4yIw+33SCnRte
HHyWO/sGB+GKHkbferjg8p+Mv/+9wAHNK4evdFFc4NkklTXuiYMvFO3D3je4
4F3BMr+fOw5Y2wVNpWW5wMVZscLAGQf/SdlXrSzsAdk9nWFyjjh49Fi3bzJz
DxyY774uaYsDE0FVRpbHe4Bv4+A/FWscXPllE6V/bg+Y33oreP0aDs5Ft7OW
su2BY1nb4Qnm2HyF4N5YNXNC5T3di3uu4KDc55GDUggnxA5fEnh1AQe/bDSW
FMw5gbOIMVbcCAepmq44CylOoE1Q7204jwOfB+bBxTMckF047/2BiIPqWifG
C+kc0DV5wMFFB3v+rcyf+9054A+p297pLA5ULNIjxXQ4gNlWjfJCA4u/U9yY
AScHcHs7TKWp4iBQ+INXXjs7CLuXMW2cxOKTcuOuxSd2oBfye3BRCbvORRes
cZMdfnbpsNcfx64zO4xSFNiBSOccZCKDAxfcCopdZwNFs+aR3SM4yFKVdTtZ
ygZvBcTq8w7jgFfo0F2aN2yw94aW2LuDONjdcO5jucgGpnoG39z244BZ6Km/
/kE2iDp2/9STvThwmrqg1T7FCiIajN9ChHFwyIfm+8cMVqCcelRQJYCDJ1Wv
7CKfsoJLmMtFLj4snmFSMKbLCi/k6uAONw4eyOJy7IRZYUHdWvcvJw4GBHIe
qg2zQOP8Pd1b7Dh46djATkhiAZGnp/mYWXFAHb9JH+rGAuzXVBxzmbD3eXFg
RI7IAuJ2YugZAw6aY68pMguyQPtUGfEaHQ7IL/yuSg4xQ1gkunGJBgdcI8wz
L5KYQayh/qbljg4IXjRFSo+ZQfXg8MEnWzog7W9eclCXGdZDZW4lb+iAvvW5
rouizJB+03PP2poOdBRnD7SNM0Fezta40aoO3JdlUg7NZIKi1yO1xcs6UHpT
QiL6ORNoXS58fe6fDox87tpaozIBsefcdveiDjA87GYNkmSCiJ/Wy94LOuDW
0vPGZZkRquZNiFrzOlBsk1IZU84IYoNPGnjndEBM7M6CWDAjbNm4mqzM6IDz
ijX03mCEyNgjpdPTOhDE5joyrMIIH65H/lme0oHDS/McKqyMcPqjqhcPZrJw
6Z+WbgY41+ztgyZ1gJQQ8TgrgQHG3huUPJnQAUaLXfbxxwxwpeo7W8u4DhAa
DL5YGmJm61A5hbkyfOuS5GEGCN26ejBhTAf6DX20T6zSg9N73s8nMBP/xDi8
rqEH0cuTL+pGdWCg6/Kc3Cd6IPyQy3yAefHeTpnoPXqsTjSjU8J8nst61RBH
D7fakfbOiA5kftrwaRWlhyWLZqMezNKfMpw+z9GBqBKFrRrzu9pLWelldJAV
SNCuxBzz0oYk+JEOcJ9tO9oxZyxdFC+2owNxYkXkP8yiUd5HM3TooPaRn4sE
9jwkbEFZ3ksHXuIk9auYlRdc3j5epAUuiYzSJMxpsUGFhtW0cPxJ6+Qe7H2y
xQrqbSNpIerkoK8b5qTKS+HtD2mBR/fqs3XM9z6c5niuTwsDJXxJz7D5OeGV
tPnkCC0cfLEyfgCbz6jaaFzpLg3k3CBx1GJ+Mh1Vod9JAxsLb1e8sPlnRcNG
ksk08PWulzcZi8/j845F2q9oIChF6v1BLJ6nO+UG461o4Cx35i4jFu9c354X
Jho0sCqdEruGWdVOw8tIiAZOdLTdWp/VAfbZM+qSQ7uIfVH0IAu2frbzigkn
Q3ZR46nCX4ex9bV7XrKg7fwuouc9M6+Hrb+uL3PS9Ay7qMYBV/Z8SQemPqiI
FuXsoM73Hax12Hq9KVPIx35vB/E0H4rcv6IDrxW5w4eO7aC+Gx9vPMbWu9rD
EGXi4DYy15xVn8L2gwGl/MqZsG3kn8xOfx3bL3KJ+99kU7bRXb19oVObOtB7
z/Js6Z5tpBLy6u/jbR2wdgmdvVi9hZYqVjP27+pA55Qay0PvLST9TIemFtuf
ZiJndsVhC3Em+Id7Yfv3auVRLaOtTcS5o3iXgO3v0U1tDc7sTbTyN99YBNv/
m9pBJgYPNtF3bgalFWYcdD5koNurvInczbkm/2D5wnDHNvTO4gays5Q0a8Xy
ida7fO9zyRuIXbLCvhXLN+ne65Jf7DfQ+ZEfDH+5cGATYNnnrbCB7ubWbC3z
YPlJ5jHr9Pw6StA3UBfmx85Xw5PMHcnrSO3l1xgdQRz82ehT1HFcR+oa18Qf
Y/kvZsdo6OTJdUTfZ/OqWBQHJwMYnb6vrqHnElW1XPtwcNiI60x4zhqSKimr
vCWO5ds+7bfcj9dQE8fA1Tos396n0Sph0FpDr6Lbnqph+fi6i7e0M9Masj/y
ljVVCgdHyfdEbGpX0almpb8nj+FA5qdtf5f/KlKT3z9eguV31YDxxooLq0i6
fIDVBMv/oTXWKgr7VhEl85z0pgJWL5REXxcYXkFRjtryMSdwMNTv8/3+jxV0
3oRr1+QUDiyenj1v4LiCLG/s8RDBzpsPwRcjv51ZQVvt3SEDZ7DzYDJxxoFh
BTm1aCmkauJgjOWTR2b9MjIWJsi9xc6v5aq5r04flpH2Z/GH987h4MjL9ajv
lsto8qzisjkeB1ucX8qMZJdR7nUhvwskHFhx2VLvrf5DLV8+yV7Azksxx9cR
TKX/UPPt8nQzAxzsO9U7sscPu56ey2tvjIMwJtqHr678Qw6RgzL/P3/J/lah
zkf/oaV9dRMJl3Fw1w2COpeXUGCY2slOUxwoH0lOiStdQrtxB1bZLXDAzZGu
OvVuCa1FRwoTrHBgOal2L9xiCYElh5fvDez53459y5NfQsm1w+JdWH3Q03FL
iLy7iD6Hd3XK3cVBq8oEH75xEXltVX14ZY8Dqc8JA4mfF9Hs8ULcHFZvMI3V
V3nbL6J69ZXGKw9xIOD+gqf87CJi+ty+r8kVW895iMGebxHdnVgQ1X2MnV9s
zye8RxaQ0AOOlManOGjLlmCjz1pAbDx8DSbPsJ9P3Zc48WoBmX4TN5nB6qEL
o7kHT5stoOThh2d9fHEw8czvx4ziApLZ8bU76o+DJnaXYFamBVR5drOxCauv
lNl/yb7unkdyrS/1PD5g8WgsyHJInEf/Lkh3nArD9lNl2LM873lkEbVG/fcJ
B72VH//YmMyjD9fVMrO+YPHnceNyU5hHlBGzMa8YHAyr2F2bY5pHwlE7LdR4
HNz7Ik95kTuH/rL03Dj+CwfHdyWuLFnPIWO5P36cKThgD59x3i8yh7wcRM8s
pePgdXURkaV6Fh3RqKH+zcbBN+lem0SXWWSVqF/fnI+DV4/9XXllZpGQkbJf
TTEOLu0nCCv0zaDs+qMvq7F6NUPh7TCT/wzKiWCIa6jG6osggadB2jPoYXl5
b1c9Dm6+LvTvXp1GGc/8eaeacfCV50tmW8I0SuFNPE33G9tfzHvCPK9Oo0zS
Ow3xbqz+ZQ8aGBSeRsS7dVxaf3AwLsZ14l/jFBpoEf1kM4iDT7ufT6f7TCHF
6CsdIaM4ML6RF34YphB9SEB83SQW/6Hj7GfXJ1HklzEmpjkcSEaJKbKmTqLa
7Jiec0s4ODHOmv/o7iTSfYWEX65i++POH7MPRycRp7JOQssmtv5sJypNhidQ
BaOtz0EaPLz+MhJfFjmBVFXfh95nwMORf1u5rf9NIJqkpJYGFjwY8dYlPd87
gcaShg/JYf0FZ9t16O0aR53Rdq7+PHj4a39BojVkHF3sTq1ew/oRGv8YPptL
48hH7STtDVGsP5H/U/dZeByV8IbydO7Hw6lrzByOXWMotzF6Sk8CDybLSX6D
H8eQTKGWR80R7P6WeaEZ0zG0p/lhEUkW6wdv3rjxTnwMXb98N6JRAesH69U1
GwZH0bOW2yyXsf7p71/Za19iRtHM557FUVU8CBx98onj9iiKaT6n54L1W+YZ
nOnsCqNIalyPg1sbD4XtOg6flkdQfkjR/h94PNyJOfapNHcEeQc8eUjSxcP3
cEMWV88R1KDtzzJrgAfLkRn3IuIIEo8UKAui4uFNcmVDEM8Iiho1CD9rggdl
a626ta5hJGod5bVghgeeSlPi+JdhZGnsfSfaCg/RfcmiVneGkb5jIPG/W3gI
YnIVvHVqGMnRvuIUuYsHufzX/Cs0wyjiltqPTgc81FwznWWvG0IbPCEC4Q/w
sLhJ8+T7hyGkLJuCrB5h/W3e8a81VkNI7GGa2HEPrJ9MOKPqoDCE5PeMfd7y
xoO6oPjBsO1BVH3iV17DSzx4bzmo42sHUbvYqxvf3uLB+p6drVPoIBrJE3zn
/h6b/6l/YQdvDaKiAHYFkxA88Lp6/jivMohM759RUYvAnkd75tkq0yCWrwI/
7vuChwsmw7z7OwbQZZy4HkMs1u/eGENFsQNI8feuzuwPPNzcZ7De6zyAAo2c
HvQk4WHodb2cI2kAfTBtb61NxwNDWXL9U7EBxFwWZFSYgwf/ioUa5rl+pHZR
ayy9EA/d5pIiDCX9SDv16fPEMjxkbzz/eT+oH/nw80smVOMh3nrp8RXrfpR4
pDXzRwMeXsVMPEvT6Edb3cknfrXiQenlq7wnvP1oQT7vTWonHjImFTScG/8i
M06h3Nw+PMjTzBo1u/5FJTw0yRWDeDATpWaxHPmLGG/UX2sbw8Pl6kRbsbY/
yMd/pnZ4Gg9FT31c2TwxE8Z6VhfwgOK/DTUp/EF9xMuvOFfxsPORM/1ufx9i
PLZRJ7mFh6d+jNt//PuQ+5GQUKAlwO3X7PWHtPqQA4vI6H9MBPBR6lJV+deL
skZcvruzE+B5oOUV0dheJMrY+PszNwEapht1a0x60dhP7ZtlAgT4deG5rA5X
L2rfETGYEiUA9YGY2MuyHiRVFu/Df4AAzYJmEOjag8T0rjOAJAGs8onF1xR7
UCK+Me+uNAHslLhq1sa7kc8b79gIeQLgaPa81IvqRlqMKrmNygTYHmuVv2bS
jVadfs3SqxEgWHfvkgp/N9o0qTqthggQG1jNVtXQhabKH/rfO0eAb54zybyv
utCKbPl0ApEAnN75UoK4LnSV0HBuQo8A/qtB8U10XchostzvCAUbr83qUyjq
RJUdS2U3LxPgdZ33P6vHnag/Kq0nzowAFyNoz6tqdCLjJy61M1YEOLfHoKtg
qwOJS1W9PmFNAJ39dpOLeR3IJVqN/5EtAW4mOLe1unegBfTEtMwRu9/z86w5
6kANOpdMuVwIQLgg9z6ItgNFzoWxmz4mQFe5h7hj2W/Eqqp8Nd6LAI549n8r
Pr9Rdu7+SxsvCFDIr+8krvsbRb26M0J+S4Asjj6mKe7f6AKnFt3n9wTof2Mk
cOl3O4rr+R2zFEKA94SLHNfD25FD6P1a4icCPGENu8Jt1Y68Wx7divpKALxb
6/1L0u1o+PflBxvfsfcfzW46s9iGRD4EzFB+EWC0i2UkK6cN5XvkViSlEkBv
wOV4g1cbUrritsGZTYDHh0plXM+3oTeH/Z7eKSBA7UagWa5QG4qfLaTUlRJg
N+AD2X+wFdnlTd+RqyZAyu1brqs/W5GaOWOpXwMBFgc+3J9zaUVuFHaDpVYC
QEJMzQNcK/L8ysN5qYsAvfr0bL58rehGrvpS/h8C2L9lrpQbaEEyhiWbh4cJ
IFi3/MEksQUxa06Iv5kgQN7dFQGexy2o9T/WyyuzBFiRF+jTP9+Cvt99HWnx
jwCnHmj6CuxrQV8mx+dq1wnwMEC93GKmGTXO/4DTuwQwY0yXVShoRjhRO99o
BiL8zZC08fRrRjfN+ur42IhgeWTwyAXLZnR2IXnTk4sIzqHcfPEnmpGERBbv
Ej8RlJRje9yYmpEh1LJfEyUC035r5fquJjRm/7u/XZwI9/yHWkJ/NqHukLbX
BEki6A/b2A08bULSp5uY8qSJMBEsVP7lQhNSJg+RFRSIMIUvfdcr04TkZFSo
0SeJIJXEGPyGtglV2DLs23uGCB8PWUlbJzaipZqAiHdAhAsaX+MjTRtR19Lp
ZhYcEdrzSZqFbI1oxN00xYNMhF1OdbeS7AbEVOhwZt2ACC/DM2i+Wzcg7qTN
G/cuEKHkocHdu6IN6FzDa/npK0QQ65m7xV1Xj7a2iv1uWBIhKLHs89vH9ejp
TV3PgRtEUN09WzqiWI/orMZo/7tDhMErQq/4RutQusF/rF0ORLBXlU4SCKtD
+z2ev6c+JMLnM34rEwZ1yJmHGNbiRoSih14Sb5nrEKEzZO//v393i79OR1NY
i/g0H3I1+BBhyDLRSuNhLVKXXHLQfUOEnb2zYucUahFj3VHN2gAi7DPJY+Gd
rEE5iWftSCFEOBiXwxT9rQbt2DnR1EQQYevTi80N8xqklcIwQ/xKhMT6/CYe
sRpkyqitUPOdCLQJg05jndVIt9y3nPSLCApO1j0uwdVIfJf8vTaVCONrMVsV
lGq0Q1lt1c0mQqF9bXsdXzW6OshzrqGACI9P99x62VqFbA7I/NMvI4KHb2ze
xvsqZF7z529zNREcVCt791Or0KWSNjpKIxFSzvl1LQlWIYaVoku/24iQ5ste
9bCrEkVpW/Vd6iaCn+Vq8ffwSiRg7uPb85cIRwQzRrwtKpF0JsNVsxEiHHtF
vsAmWYnlu4LLA5PYeH9SzqhMViC3v1/srs0T4ermbhFrUgU6oZPweWyZCE1L
jMIeDyoQ15+/IzabRFh8EXU/RKMC2Z7Q05ylIYHH6xd8howV6Nw0b7QDEwk4
uYflv9eXozupFMFldhJENxI4w4PL0cH9Om+deUhQ4ZW4KG1RjkIDDrBuCZKA
SfOujLF0OWo6ftzriRgJsnNlmPmWy9C9xMI1ukMkGEof6LpVVIYWLijeeH6E
BC1ytZtGvmWouG2iklWOBDEZltWNl8pQrqyJ6BslEkjlUb72SZahH5+2L3Of
JsHRyqezrkuliObtZa/3GiQYL5zmiykuRfHW2wGC2iQIPp7l8Z9/KRIO9HwW
SiCBo+u+mM/mpegm2feimB4J6o5cX7eRL0XJ7yoZPxuTQELg71L+bgnyEZjy
PXiZBG2Z3bwfmkrQe9HMia9mJHh56XPHv6gSZHV1WVjqGvbz+tcq2x1L0GUB
F6Hv1iTY1SLePo0rQeU/9g8esyMB/1U9g70iJUiqo/b+DycSaMfoMrtPF6P3
t+0aZV1JIMQ7e9i0qBjpE2mnfz7BvBR9NjOwGD3GeVYdf0aCS5Jx677WxYhN
ZMsy8RUJtC6PTvdoFqMf8DRd3p8ETVd2Cr7wFyPhBdmixCASBFqqC/VPFiGL
rUNP5MNIUEl5GxlQXIRs8/3mfkWSIF7KnTU7pAj9ovu+53gMFt/DkgxG9kVo
YO17V8IPElgZHMeZEoqQgGDneZlkEqgUlL34faAIVTB43YrLIAHN5EGeJ0uF
SMpvV+pIHgnS4yzYZWMK0dtXP55/KyZBAv0Vn+TLhUiwdNr7YCUWj9gFXs49
hYg6piD+qY4ELKHFWuqlBYjgNGMk2kICdEggRd2lAOufPu8L7iDBSmcbHYdC
AcrVrXPj6SPBx3jnvtixfPRkbPeu7yD2/NW1ec7IfHT1asMs0zgJGjMLF89c
zkcU0dYtjxkS3EgP/STPl4+My5OCNhZJEFYdmzFan4eszXkyHddI0KBgQG/+
Mg9VC8WYTW+T4NuEvHGwTh7aq3nk1TV6MnRJcDx6RZeHJuUpKr0sZHhdUEpV
LcpFGrglK+M9ZDD6DWWRj3ORQWkzZw0fGd5Z2fws0MhFrkWlSiBCBvKEwI7/
dg5SEfvWlL6fDL3K698FCnLQxVuUEenDZJg8Hh5DepKDqJ15tp+PkaEnn7Qs
dzYHtcrX2fDJk+FYDlNoPn0O0kh+2PFcmQwd/1zCViuykT9Hbsq6KhkuG4yz
d7/KRgS9kI3biAynpg/uXtXPRk4NQj/7zpEh1uq+nz9/NpoTJ1TpkcjgIv6l
16I7C+XtapAK9clwP7eGvSUyC706x68oTyXD8yc38YM3s5Bpw5TrJxMyDE6f
LvSTz0LUB1OSnBZkuGWu9r1zNRPF7SCFR9fJYF8aqJ5blInS6cRCxm3IoGnx
Lvfkq0x0aizzCtWeDPqZvtY4Sib6XmPoUnyfDL+cJ/ym9meiqvtyc7KPyFj+
o3eXmMxAZ3QDcz94kGFBUcJ7Oj0DXdRo76V9TobkE/bb5zwzEGf6OcPbr8kg
pTSiI6OfgXZ81YXa/MngSK9dGCGWgeK398qpB5PB+xhD08fJdFTth3/3NYwM
J8wMhg5kp6NizmNabFFkSDw5f+v4i3SkfV9e0z4GG28HtBdfTEcsEw1e7T/I
4FR3JKrrSDpK+eLBo5ZMhq1RJpLTWhqqGy4ZicggA4tGkqF/dRqanRbepckj
wxN1E03ZsDREN8pmalVMhrW29x9xd9NQfLfkZlkFGT5lnV7uQ2moMnazW7KO
DNup1wfmedOQxNyhjWfN2PoSu7viPpqKVNlULo78xj7/Um2jV04q2r/dMa/d
S4a7D/Zy0vqlojfW8eVRA2TgmGA3+meVijg9L7btjJKBqGuMM1VNRbDtu/fK
NBkukKKDVLhSEZF1OzRjgQz1gbFz3iMp6CIy0+NZJYPP8iizdl4KOv/htsrt
LTJEPagLsn+fgl5cGTYuo9WF3KgACsftFFQl5vtFjFkXbv5WoxfQTkFKMdKH
nDh0oTbT89rLvSnowcLr5hoeXbBP7tK89S8Zce/1SDwgpAsn3l8wTapP/h9F
1x2P5fuFkcy2JFraUqIiFTmHlvB612NEfUOSlCibkvS+9t577z1CEqGQsioj
q8goIVlJGr/n9+f1ue/nHte5znXO/cf7eSFVu/eJzWYNvHA618sgvRBYQzYz
jds1sMR3V7Tdg0JQ4jygtWWvBn785W00p18IBsP9gxYHNMj38aHyjqOFcC7b
IrzmkAZu3d3tKLauEISYjdbr5DVwZjbfrWayAEpzOu2NFDVQ1PzMs8bGAtjK
cE8qVNbAAnAROJxWAPeiW77/O6uB8jyh9EXXAsgPSTaiaGhgccNvl60GBVAy
w7EQSddAY/8bHgknC4DJP5Izoq2Bf8Qa9Jw3FUBdNf2hzEUNTFdS6DOfzYcg
bw0HR0MNrD573C6oIB9sLn7wfW6igWuGVt83vZUPpjFC1YI3NXCfkuHM5IF8
eC7+exXztgY6Md93iE/kgf32bIdIWw000RaR/ZedB9el5f99cNLADWfStrjf
zIMuySdxOx+Q90sbzCiVyoPJ43Sda24aaGY7Nu09lQuGzzZLZHlr4He5ALHl
RbkgQ8c1EwEa+EFaTU3cJpesn59WSYWRfAxuzus9lgvnK6R2mkdr4AE/P3u5
Pzkwaq6pkZOggVlcYYP7a3Mgo9Xa82uqBgY7eu2pdM8B+tS77r3ZGuhaIuT1
mZIDRHeionEBed4jYkTm+hxQ8hcpjC/RwIdRZW84+rJB5p/l0Z4nGnjv7F6t
ieRssFmaeC1UrUG+P8vkzG5mg9ThZkuNOg3k+lDWai+XDWt2a+9ivdJAfw0L
1oZ/WXBue+vIk1YNPAl8T5Qbs0Bf3vXR93YNjPFg9f4MzgLFI0/9d/dooJxe
nu6Jy1mgF9Jke+Ej+f04fxr3/izoYS+/7jOsgVtUGxS1FzKhp7PiatWYBrad
ehQl9SITWmbO3pz6poH8YQdVPAMzYbab4+62OQ2ME9vw5NrlTOgQPRuiuUjq
5dgz3wapTPhaZ/Po7l/yvBYjGum/M0DZcro3cxkFA5fHeS9vygDVHVsEOvko
uGVY7dNAdAakaF1W4lxFQT1f30n5mxmwZVLcfr8QBd2UTmjyn8yAeKnmUmIj
BdccUc9krsoAStmbxbtbKLhqRXu68EA6ZDrHYcoOCh7Rn/9BKUqHlrpUr1d7
Kfib1nZuiZUOz4Qvdk0doOBLX0fqZt10qJc/tmf9YQqGCc/U5+9Ph9GDxbby
8hQUMll749G/NLhySPXlBUUKluU9/C3RngYXkqzFnJQpmCRZDisy08BE8PHN
6LMUnIru/X3ROQ2MN4RUPVGnoMyX2n+iRBocc/dZ3U2jYGPHmIiKZBoUy+29
/EOLgkNjRhvbOdLgPu9Ezjp9CqaaNHe1dKXCzq/GP6UMKHjruprMofxU2NC8
RVn1KgWrJe78W3RLhYHoFDdDMwrG0s/vkbicCrRjni8dLCi48PCo5xP5VHhu
fYkn0JqCXN8WVhesSQXrVSWQ7kBBPp7IVN6vKTCavtv6qTMFHxqZHqt+ngLa
z88mtz2k4IGCyfL3sSlwqrKwaciDgpV1H7fS7FOAo4Hz+7wvBdd2iF3ezUwB
/cF3K3iDKXi9PMxG52AKULrqd4hEUPCe0SWDEf4UqD7mdGhPLAW3XXwg3jKS
DAZawcdkkyi4+c76J2tqk8FJvlheOZ3Elltlc+KSYTrO5SAlh4Lyf4Ij4p2S
QeZ30mbdQgrOBVHmxnST4fSN55xGpRS87f9X2+toMkzl+fSbVVDwptGBd/fX
J0Pb/uz8O9UU/NS+27lxJgnihprsHOooyH/jl4XJmyS4bpkod/8VBRkDt59r
FSTBxL/uLw9bKXiycllYmH8SfNPcF+jeTsEcnlZeCYskyEs5ddCrm4JOPEEK
/NQkuNTy4Zn3BwpulErSPi6dBCliRWd8hij4VnDYpWx1EpzQsn3m/YXUw7Xn
w67fE+Fh7cgBr0mST+P9+VFvEgE2PfV1n6FgXr3z6r9FiaDsUTr4cIGC6bQA
+ZyQRDgWFyxx/zcFJw5F66fYJsKDC0JGDpyaOBmoUDSimwjcYgu+d3g08Zv0
NWsLhUTYFs+ZYyaoieOiJv24NRFily1UGK7RxDmH15IXOBOhrDymUkdYE4sd
bsWUDSfATvfyAg0xTZxWuGKt/zIB9j8QDsVtmtgwPvvjVE4CvONzNDuySxOp
g5FmlgEJwNtQKLN7nyb69/4QGbBOgK4Mj8/CBzXRiNpyPuhCAlT0vvZbfkQT
JV7/1XBTSoChxvN75uQ18c8tJ8uKnQkQsuFt7qCiJio5nFl+iD8BfKLkdrco
a6JCy+unTf3xcMfgrE/5WU2UZrQklmTGAy2x61OyuiZydcZe22QbD6I1lRK+
NE38/UG6+rdKPBxVb7lko6WJlD86hrpr4kF86uODi3qaeK61glvqQxxw3nsV
onJZE1dJNlxzyIkDg08mYXuNNfHitQR1Rac46Nnj7yZ4XRO/dG22sVaLg4+m
W69+M9dETr2SHHGxOHDs+X6o7Y4mzgs5VcHXWNhdNTRRYKeJ7+krHNuexELK
lY7QgLvkfm6eRW+8Y+HrrtQDFg80sczcS0nlUizwXjlSqOGmiVNMoZ/i0rGw
+aHhzn3emnjKyevpTc5YuDS+9iF3gCbKpObe3NUeAyIcEm0fQsh4VrhPnE2P
gRfiHgKPIzUxOsZk5zvHGBBPFTkcEKeJEZxvlho0Y0Cz5+nZa8ma+MTn7pVd
O2Pg37//VE9mkPr4fkr980I0ZJwZPboul9TDiS3pq5uj4XGDwrrRQk3MOLbm
VkxSNHzwOd/zuFQT1/87EOVjHw20h7/8vCo0scvXVeKjZjSIO5+Q0a/WxIIA
YdHg3dEQevhHpWSdJgordd1K/x0F3nKbji02amItI0Z6U3sUDPwMj6tv0cTO
feuNJ7NJ/FJ/OuidJkpNPxPZwoqCmkZtmf/ea2LM4phu5sUoEJ930Jfo18Rn
O2KPBcpFgadI2Z3pQU38aRjz6t2qKOBu4bAtH9XEC8Z6uy2/REL2Q7WrLuOa
uFl92vBqbSScsfDAs9/JeLqKxRTFRMLXgHxewXlNLC3cM6NtR87PL3nSsqiJ
fvXzLDojEk7rBF4I/KuJUSJTdolSkfC24/gwYxkVLRMXv5/hj4Tg4+l6QnxU
rNa33qg0EgFpmm+fvl1Bxfm0g6KeNRHQG/NIIHAtFb+8MRDfExcBLldVT2tu
oKJhWcql9U4RcCLR47rAJiputPrGxdSNgKE/lo5126g4KcU+PSgXAbf6/tje
30VFAc7fulVCEdCqeeDysX1ULJySdBibDodJ4V+Hv0tR0Whh74BhWziEx1+d
STtMxa1H8fWe/HB4wH0r9qI8FW33TDvI+4WDCo+Q7FpFKsnvoFSweThcXqlV
+gLJ+e19kscp4aC7V26X3RlyPO5lqYRUOJRxl9yTUKPiLCSJGq4MhwMLnbXv
Nak4Y2kbOzgZBhlTsbPuTCryXdf3y2wJA9e7K9cc1aXix1yzE4/zwyCuYd/G
oYtU3Dz3ZHpFYBjEhCwI+htSccN6PZ70O2HAB3fHj5tQ8dXac01sIgzCHleW
DplRsVP+ZmTG0TC45F5r7mNBRTwTWbdKNAxEXwSukbWmYl3uvayypVCw2ngk
vseeiq4TSclJH0KBUpkn6nKPitlfTFa11oTCOoeVLrtcqShx88d5xdRQWBWn
+7bBjYpvs8+VjXmEQgNf1Bozb/J8g+vLO2+GwqWtfScEA6g4PddZzEUPhclX
++jZIVQMVqheaS4XCkv3/ZhqkVQ8plx2UFgsFPoPb1D5EktF5XS6y6+/ISCj
37yZnUTF+rWt5puHQ0BtunpIPJ2KmrvXGzs2hkDZzb9hFdlkPEJS3wjlk7g2
+KhWARX1Tybv+RISArXG/rWTj6gYqP28/YdjCKwCDgV2ORXvZFOoYBgCm8rm
4zdVUTHm8wbBmnMhoJJ1f7qgloom007OTgdD4PzNPOkzDVQUY17afks4BH7X
Bem9f03FtiIx84jfwdAwe/KOWRsVc3T9+haHgkEnpcZ2qZ2Kes/5JgJfB4PC
grSpdzcVo9U0RA2Kg8HfKfqs2Acq5rZ6DF2JDobUgyLrMj5R0cxJ53XMw2B4
5Fj6SvYzFac8SxkCN4PBR87Xsnqc/H7n8j/ZRDBoxOcvU/9OxVOn/mk+OBkM
YoaHWe1z5PeZ5S2ee4JhyFty5uIiFRl9scvqVgfDlvBcyvAfKjbImtgeXgyC
F/mm6nKcNDRbEC188ykIfq/rHLVbRsMrjvyQ1BQEa89JLpYvp6G6zquc5NIg
KG2xdF3ipeHuzCMeHQlB0HexxFVRgIantPUM5L2DYEf7sl93V9Bw4qpv3Uub
IDh51vTL01U0TDVknPc0CALT2W+U32vI8RpDZ3v1IOg4nyKpIERDNZPkn6FH
g2DTSIizgzANAzbupwxuD4Ic3+bzZSI03L5Jbp3eyiA4d0zfZ06UhuK1Oz7+
+xkIlsvVzx7aTENjETuNt8OBMIJZduZbacjv+W62rS0QNhq6iWeK0/B+0pzF
0tNAyOKZxOEdNFxszbtIzwyE0aXx91t303DNgXHtt6GBALKBX3T3/v/3NCm/
77kGQvPrrxZB+2i4oDc0wbQIhFYeXovX+2loF/S0gXkxEPbT50aWHaTh6ySN
g/fOB8L0yZp2BRkaatuX1LYeDYRBt7sKVodpeIu6SUJ9VyB8E5QTy5Kl4cb6
RK6ptYFQ93bRcuAouf4P04Un/wJAl6cHNhwn+Y/1ysmbDADjH8Nu6go0dFQR
aWzsDYC/GyTPupyk4WYroXnBVwGwhaP83iOgYdZf627rxwEgaZ4o9UWZhneU
xMW50wPAR3FWa9NpGmZfHbEqDw2AYxZVPyhnaTjUfc8lhBUApyWE1rio0vBl
sOdMiFUA2OZwJhWq0VDSw8fuiVEAdBtG5XzSoOEu0YlKbkYAMFonpYWoNKT4
T1hbKQeAbMyKA6foNHwXlafBcygA3vvzJt5hkvv3HfjxVJwcD5zyS9Qi42V7
fGf4mgCwTuuYb9WhoWGyk1sIRwCEzr3q+HOBhspFPWnXB/3hX9XAwf0Xabis
p/DuVI0/7Lgmwan7Hw15PXJ/lif5g9DNYg2WAQ371oS5vXzoD5JmwWsLjGhY
31wfLHbVH5LEeqi9xjRcnbrPP/+sPxxjRvLyXKMhPeHwmJuEP7QuHzomc52G
XgG9QgkC/rAaG4cu3KBh+7N4118TfrBi/398D81p6F9glxXa6gefBR6lZVuQ
42PtnLeL/MBGqb/q3W1SX29iOXxC/WBUaYK2ZEVDk4B94qP2fnAjfvbiDltS
zwKKvc4X/eDjCp4hVXuSz27OPC30AwvK0aFbjjTkuLhig9kuPziN4ZdC7pLr
tVKCKvj8QKZfgVHuTMbTUjj5/KQv6MjK1/S70PC/IsFXQm99od88JovzIak/
m4NeomW+ENLovGo3m4bxzOZrejG+kB03PXHOnYbDM+wvHQ98QU+f76yZJw2l
r2Kw9zVfCGV1ivp4k3wG7//uSPGFyhIL01xfGloVlnskH/EFasLnQy3+NPxQ
G/OZW8wXogQZtt8Cadi143lEHIcv3G6vlVsVQkOPzcQ+y88+8GGCYikVRsMm
75y9Di0+8F6fd49GBA0LPfR3lpf4wKLiMh2zKDIftmzLlY71gSPVWss8Ymj4
e/mgdh/LB7z2Ce1PjaPhXqfi4qqbPtDYRm2pSaBh8fIWnU7CBxS3i0/2J9Hw
2UWv9ztO+oBZZIT7YgrJL8WwKXm3DzS/ao5dn07yn/35le4qHwi80C4tnUnq
W+P1TeUFb1D/XX3yfDYNiZVt6pcGvKHcKaPBKJf0s94mrpxGb3Aqim92yqfh
45YMKalib+j0qaCGFNJQVVX3+kCMN9zkW6uZU0zDTNEeZp2bN3DKlrx8XkLD
sFJZn15Lb5CXrnzWU0b61S2roh363kCVVDoyXU7GOz/5WtQZbxi/StnJ+5Tk
R/MtRUXGG1oOcwRsrqJh60c+PrFN3pAwfcPhUDUNPwqqn9jO4w1569I+nqml
oetCsKfOtBcUCb+ovfCCzN/cd9FP+7wg2LN3h3k9Dc8HT4jQXnrB/hVcHC4v
yfN9Kkhd+8gLVqhR9IJe0TDx4MAkR4IXnPv79lBKE+mPk7uitvh4weGZDLeS
FhqOCazTumbvBQf/DOvWt9Gw2VX8Vb+xF9zijs3ofEvDcM7cVBe6F9T+GrUZ
baehhu98CFXJCy4NvK+e76ShvJzIWbX9XpBQ6+HJ3U3DtpeCppYbvWCoYkXb
ul4a5oSmZ9Us9wKlWccQ8X4y3w+EV52c9QTtmLFOqY80PHfgktbwgCfsXbgV
fmKQzPcNtO0lLZ7whrq98+wQDWt3RXTkP/UEo78bghkjNNxwUGpPe5YnpJuY
tFz6TEM9j/aG7ZGeML+w28N0jIY+C1stI9w94deBm9V3xmnonWDSIW/rCZ7e
VLu7kyQfXM15/4w94UbKaA57itx/4dijKaYnSAmpGvpN03DdYyKO95QnTN3z
CgmbJfX31XvPucOeIB/64mzcPFkvivh587Z7wjOhlfapCzR88ar0l8JaT1Ct
cpTIWSTjGS9f+Z3DE8yu7NItWqKhpt1XgabvHnCtV5z38R8aKoaPJDQPeMBf
Xne5yn801LGZV5xv84CT7eZDNZx0LBiPilWp8QBCdmJN/TI6Vt3hdy0p9ACz
3aJVjcvpOGGwO4uS5AG3cwXHm3jpyJJ27RQI9oBfPT3hrfx0nHph8HLioQcI
1MW+eCNIR4UXucqz1h4w5XXj9ruVdHw3+I97q4kHbCT049pX01HnZFjHTR0P
GKOy1DvW0tGvWtvuo6oHBJf8se8QIscfNuXZnCDHn3/Y0yFMxyDZPcrSBzzg
eI2SVrsIuZ+77JzgVg/YvSTL/U6UjqEZpn6CazzAvv79kTeb6BhQ8LZTissD
OO4rD7dsoeO/XeKhd+bcwdTdTbhpGx1HbKMCu0fdYc35Zw0vt9MxyWN3qFG3
O4weWbb0Yicdf8orXV/Z5A7KVdfzq3fTMXjiZ1d3lTtUGAuMVOylI99+jpyG
QncQzPodXbqPjscOBBd0prjD4Abd9oL9dBRxYBXyRLhDzXFZvywpOpZ4HXPS
8XaH/rSMxmRpOobcSul56ewOcwtNbjGH6HjAQiNW7447HGh6XBdyhI5h1SqB
K0zcYarhoZuPHB0vHNrD/nDBHV6GnGl8KE/H0x/FVdso7oCDwn6Ox+mo+n00
c1DZHZ4arOiwVKAjjVriuO6oO+i/xjiTk3TkNqd5G0m6w7v+V2P6QEcz7mW5
b7a6A+1CbRlNmY4GQzGFl4XcgVgGfGdO0fFj6e0bK/jcITRVt/fYGTou9ejk
dv12g56Vew8dOEfHuIPpajXTbvBhZS3/tvN0HP0qL9I46gbSTspX16rTcZez
4edvvW6wSrry1DIKHe+YLfoffuMGFB5K6pwmHdv2MkaD691AdpDPa4RGx+f8
J6rXPXWDy8l8Mx0M8nwSv2bzCt0g/ohxfx1Bx78aWrqm6W7Q73REo0SbjsWD
bi+UYt1gydRPKUWXjj+GldccDnaDsq8+j4L06Dj3MV9IxdMNvGbP5rlcpKP5
gEX6rftu4G/fvv/Wf3SstAlNKbNxgyu3KVL6BnTcXJg+vPmmG/C+byw6Z0RH
3n0JynFGblCfYfj0iDEdX/0bC1W44AYbPh1Q22ZCxx2TBk/nqG7gzDp1UcCU
1KMaLaDxrBvYBVXOzF0n82XXncnyk27AXFO88uMNOl5T/5ZfJ+sG27gVc1+a
k/NNLzya2O8GnjaWbwot6Dgp9qjr4E43qDM3dYy6Tcc9K80WvMXcwHJBIcPV
io5iG+nTy9a5gf3WZfpmNnSUN8pIDuN3g79THUF0Ozr2PxSZPMXpBujYRD3m
QH6fl5sjuMgGp6a/gVud6HijfaBm8vv//6+XdYH7Hh3Z731WfP3ChmMCdmlj
znR8XD5zk2OQDZobJ+1bXOhIqS97LtPNBuaRf21FrnRsaB2ednzDBu5bdXlh
LJJ/w5H3HxrZ4N6rs87RjY5rltz0Ltayge7fsnTRg46Kaj91Z5+wYUWs8g3w
Ivm/8bI0uZgNLhsbDbb7kPm2b1TbPIc8n/C9Pi4/OgqpxG+mpbLhcbrNhyF/
Oq7Iih9Xj2PDy0+vTF4E0lGu63u6QTgbfnWH2KQE01FZYFHOL4ANKgnjAqxQ
Os5HOzq2e7Jhl+rnPVfCyfzXCNY78pAN0UPxjcqRdLwbWlGRdZcNXCyp2W3R
ZH78qXt4wpYN/45nJP+JoeP6Wx8iPlmwwUxYorcnjo6vfT0Hk66zQX53XWRZ
Ah2lRVNOO11hg4Fd+MfgJDpmolHmjUtsaNtYlmORQkcrXuqClQ4b1IQVOdXT
6Dicor4hhM4Gwk6pf3cGHQc/+317rf7/83UiRxYdb8akmG46ywY3/00HerLp
qD5709wVyfsy98QX59KxdnzTKPkyhPTIVVE++XS8/OzY0zA58jzGE5uvFpLn
o8Z2n5JhQ8ujrr0ni+mYHGYjwbefDdNeX56sL6GjpggED+1mg+Lw0c7xUjo2
M15yd4qT8Xna41D7mPTvkzKmHzexoXrFRGrEEzp+Lx3J+LeBDXNNrnq3ntJR
bVl60dF1bBCfKQ0/VUVH4XMPbrNWskHCIuHSxmo6enK3vfnCxwZ/WZ2ciRo6
fopSrL7CzYYrMrMPq5+T+mqo3Df/jwV7NX2Gg+vo+EcifClmiQW1tidaTBpI
PT3X3am/wILrAcLKxxtJ/Xt88JOeZYGfs9xJwdekXj9QD4hNseDV9qLaviY6
Evu2fRUbZ8FrneQ3uS1k/l7gLzv0mQW4JG7m3EZHQ3th1/+GWPBySMVH8y3p
F3IhJxI/sqB/RPzY1nY6Xr+7rW2xl9z/7VvzyQ46MjijDpu+Z8Ete0upp110
LOo5yJhoZ4Fz4lo7r246jq2nb3N7w4Itwi1qur10dFSr8JJrYcGPsMqM3f10
tDhpwf71igXbPi8EzHwg/flOCUdHAwt4akOWPRsg79O0+duLFyy4MpDN4f2J
1O9BR3hVwwLxBcJDe5icv/7L6HAVCzTK0qO2j9JxQaG+c/1T8vuWCvmJz2R9
OVXOqVfOAvPhjMulY3SkU7L0HpWywCfebZ3LOB31surbdz5igVrCTdr5STp+
vXv/SkYhCy48vCO6boqOnMaev5TzWbBjMN+85zsdtXf3+X7PYUEJRZGSNEPH
cxeK1j7KYsFjXenH1+foeH6jp6NPBgu0fBPyZH6Q8cncVumQxoJ9d9JlFhbo
6CBr1+KUwoLDnvpKlYukv1u+TQ5KYsEzanuX6xLpj7olh6sSWPCf0r4/5/6Q
9Wlo2PJvHAuaX97OW/GPjqeKTQhmLAtGLtWNt3EwsPity7un0SzwvaZQEsLF
wIdm5cMnoliQoTYuoMvNwFd3O52bI1jAfW1iQoyHgRoJ/RHW4Sw4L6Kt38/L
QK1KIUmZMBZ8KQDteH4Gfn/9ex9HKAtWsqr7DQQZaBmsHzAczALv3qnp7SsZ
SL1xSKs/iAUtv4eDPq1i4OU/lZZfA0l97S2rTlrDwNP893sFSTwWds/JaB0D
lffJ+CkHsOCPM/X59vUMVI949cDbnwUHV5+OGBBmoOkiK3/MjwXjlnd+xYmQ
64u/W3ORxN0N02MXRRlI670a/8mXBS8OdZuIbWKgc5Wk1j0S+9bD7a7NDNzw
Xf3AARJvjlDkD9nKwH0/pLdN+bCAUjR6kCbOQCe2g0Q9iYfFtD4J7mBgMp33
VCGJHd/E7WzYycArH2avF5DYorVn5sFuBsowQiOek7iLV5ymuJeBi+fvvfr6
//FrbIUfEgzcmGe/tJvcz7N9e0m+JAMdPfz32pD478EVlaYHGDjfy63+nsRb
afrM7QcZ2HpX24hK3idBYI99tzQDb35VNOshcbDkw/2Bhxh4QDL7sgPJB8XG
01z1CAPvJLfAAZKvS5lUpX+yDHz7exXfLIkdnSdiS44y0OTXytJmkl/rVFuf
G8cYeP5S+rmnZDx2veQW2H6CgbIvvj+pIuP1n2fuhk4FBqLv8VUdISz4yHIv
8jpJ6uGxAP4j46tEzexXAnK/5j3Uk6QePtrsi5hBBkKl5wl/Ui8Dzls/paow
sP+1Ked8JAtWjMVV6J5m4A+bw8m3SL017q/ZJXiWgTkX/Lb9jiHHy6K3VJ5j
4F7xS7axpF7Pzp5Ou3WeXM/0cTqD1LOO8ruqbeoMVCqaKd5E6t3518VrbRoM
LNUIj/6ZzAJVy5/xLpoMtFIxuzyWyoKHExWmMjQG3j1vyvEtnQUHCitrPtIZ
uL+4/j4PmW+GP4Wy/ZgM1L40++EwmY/MufZdJ7UY6J8Sss0qjwVHWjdIj2sz
0ELH81RDAQt2Z081RugycCHri4Z0MQtkkmzmz+gx8I80l1J2CQuk66sKZ/TJ
+zReElV4zIIa8cG/cZcYuCK1YvDDExYcL57pU7vMwMRD66PCKlngb8uv8cOA
gSs3RZwxqmYBXV9BI9GIgfWnCj4rPyfjez6uX92Yge+q/zyUqyf5FFfl+HGV
gWGdF7aebGSB5GPNR/HXSD3+6Hii28SC8v6GRdXrDIyuqrjk0Ur6oU5j27QZ
qe+fPoJNb8nzD5oej7rJwODIZY07O1lQKf30iMotBlq/XBvt382Cmcn3z8Ys
yPv0Drqt7ifzp7K9P+A2Aw0MOwOTB1jw4Fidr7wVA1vEvWrUh1nwafJZa781
ydfOtk18X1jQZtyT/NCWgdsritPek/Xhi5ikwD57Bv7naW9aSdaPh6wXXC0O
DMzyjLpWStaX1BXPfO84MXDnppas52T9+bZeOnvDPQZ2C3IcHyHrk8f8Pv0n
ziQ/qVqimzjYIPbnRewlFwbaPD7AvErWt1JLYSsOVwa65m369pysf6+9ZXqT
HjKwKHR6+ihZH9e57O88zWbgwOFSk6q1ZL9js8l41I2B8euyCD2yvsp7CbPd
PUg+o8++ECDrr/Xbg8clvBg4ul2pqnUbOV/3rstLbwYGLjmpZ+5iQ/xmIX1T
X3I8dJdN+D42cAjzNfL6k3rwDj0ddZANuVKWr9ICGLiu6urzwiNscFQ1uHwm
iIEnza4u9R9jw4LipPtQMAOrzsT92KrEhkvv959+EMrApHDmM+tTbLjXLxOy
NZyBDILL4KMqG4q519pXRDBwzwnDof80yX5xaWBKJ4qBfFMGxCyTDRtNSpZm
oxkosu1AVcwFNgj3JUX7xzKQGbP3gP5lNiSPV7ZKxjOQuD+TefAqG96IbIqo
S2Ag73mTUyI3yPXet8xdTiLzZXk4t/Btsl+JnhxZTGagh8W7xb12bLB57n0j
OJXMV+FUado9NsSmVbIPpJP3e9BW5Ev2c+6B4bJ1GQysvaAVMED2ezvqpOwv
ZZHrBd7qUCX7QTG7ENp8NgO3eQf514ex4dWbj5U+uQzUP2PVdCGW7F/mdlbv
zGegHftvJFcKG8qmrXWeFJB6XvYfT00WG26/HX1IKyL9LWJhW2ghG8qDfM+M
FjOw+rr5vPNjNpzfeS/GqYSBDZvjQp2fsWHr9UaPNWUMbFyWujqkng3XT7oJ
pD5m4Gdaz51nzSS/5g3bjz8h/Vr1XQtHBxuePEloaaog/cXa6IhuHxuce3av
Nahk4OT78IK6ITYI2ZqNzVQxUHh/jfb5cbJ/lXTVYVcz0JzH7OjQDNmverjo
i9QyMHv3RYPgX2zoF3aYz3jOQN/o+JELXG5gc/7+7hN1pP+vcOo6KuAGYf5p
46/qGXh8wuqcJPl+8D3Hpar/kqxnJZrnZMn3xZoXqSfGG8n47189Ruxwg4Pq
Kc8dXzNwV/hPJR9JN1DYsHaIv5mB0zx++j2H3eAp/V9ERAuZH/5BdFBwA60t
riN72hjY5c0vW3HKDUq9c14+esPAuuGjGzQ13MA9KVBF5R0D/Wjxgj8JN9DW
O81sbSf9MYpPovySG7jGdf3S7yT9+ovD/UATN9hH+e/4ly4GpnAr7nlg4QZC
8uOrrLsZKJHULeNhT74HtwU6/eth4NrsbY/SHrhBwVOj+159pF96bqnr83KD
8NI7YsIfGPjbareDZIgbcGS804j/SO5f0TTiT74XP2yJ2LBvkOw/RCfEV5Lv
SZ3wt3ZFn8h85kjApAI3yGeHWioMMzBmXFWf+oR8n2rMcrwYIeNX5O2+/oUb
SOBfCY3PpD/10vumm90gL+Pll3dfGPjle6Pl5y43KKkyRv2vDJzrvHZxftAN
BnOGpT+NM1Bux0jppgny/eavV2Y6yUBjS+UIvR9uoGH9vvPbNwa21dRuLOJw
hzQ9Sz/r7wyUbJ+n7RB0B+kjsh8WpxkY6px3IVvYHfo/ytU7zzLw5yo+DYq4
O/QdcT+7bJ6BIRlXlfn2u4Pt7PHL7j8Y+Cn5DrNPzh042i+vEfzJwIqpHTGN
6A61TgJ6fotkPbUqlmtTd4ehB+qKa5fI/so668R3bXeg3pItC/7NwC0LXXX7
jNwhpbzzlfBfsn+Q1J65a+4OG5tP2YX/I79/5dk7Zu8OV7l8n27kZOI9/x2x
lix3KEh+HhXJxcTgwE3MtQHuYDX+c60YNxNPl1eINkW7gzG30o6o5Uwslgxb
mZjuDob8Ka9FeZlo9MhLPaDYHYjliqsi+ZgoAPXfI5+5w9bZDV9FBJjYqvRc
rOq1OzhXnrkcJsjET7vVPv/ucodfSt3m61cy0e39bWvtYXeoV/4kHLSKiS47
EgZefXeHrPu3dVavYeKclJea3h93mEwMP+yzlomPlmTfcAt4wHHlq+l8Qkz8
3Tcf/GqDB7BGvpaw1jMx49udouydHvBj+fH/ODYw8WNoskaGjAe08hkkOIkw
Ue5vm2v1SQ+gnrK8+2MjE+mRYTZzah4Qu+gwYynGxBUJn86c1vWArP98ucY3
MVEo9Mf6gqseIBbyJMd4C4kbr3Efs/KAfVlrp/u3MtFkYNvRPhcPCIhPatUW
ZyJT71JTjJ8H3DS8p9q6nYnvRB+NOcR4wPbXhfrndjJxamploVWWByinUfmf
7WJi7t7sM16PPeB2lgn96B4mhgjtfF1Z7wHq93hkc/cysTnG+OqqDg84U6RU
uHMfEwfflR67O+QBYa+2NkZKMnH9w/LrvDMeICJX6rT6ABNNa69uKeDwBEnN
9Y0sKTJ+vqscbFd7Qsxl1cLFg0ysv2CYpLfVEzwTDGVvyTCxrtDk2UUpTwA5
C8anQ0x0bXb9cVfRE7ZLuwhqH2HiKhnbWxXqnuDlk3y5UZaJ18/8p7lR3xPy
j33RVDzKxAtcpZXBZp7AErzUnSfPRF437WEpR0+IalzzT/w4E/Ur7b6OenrC
8l3rqoNOMHELX+HPqkhPUHhssZlbkYlDHxflSzM94cfqY+ttTjKxxSXrTVO5
J4gkOqSPKDFxQ8jdKa5X5PrNKp1ayESLPu8K3R5PWDGUmFCnTN5vWNug5asn
nN2UyiN3iokduc/4jJc84Xa0Hl/KaSYeubpiQHSFFxDWbanrzjJx5/ova79v
9oJtSes/upxj4pjOlVejUl6gtkLu0TdVJvKJzsv9VfICazbsvqjGxInTTg+O
0rzg1Gvlw43qTAzwVOjxN/QCZbfzvXIUJm4VGjYXsPKCyvPG4kmaTPRT9zFL
Y3lBWnA85yoaE9ViSv5eCfOCW0189x3oTOw+pHHhVIYXfDqbGzHMYGJETXrm
6SdesAKjNKkEE9l0n22mTV6w6mNfQrkWE7dz7R/P/eAFnHKu/jt1SP57dpzc
MO0FLYrhYr66TPwR+uBs4jJvWNkrofLjAhOP27w4Rt3gDZ/6T/Fc1ifvt7r7
jPg+b+j6PWfScJGJ0fu2JqxX9Iay96rG0v8x0dfD2PEA1RtuLqn/DbvMxJyW
KV5TI3J+l4DcXwMmdhF2dxtsvCG3MZDvqhETr/LtXaHu6Q1U4Un711eYOK+W
MD4T4w1pnyXcDl1lonv7L+qzAm/4rUWXCTdh4mR43a2CF97QcemO3e9rpL9k
8jrXv/eGV8Ph+obXmZgsofyIc9Ib/nvc3FdnxsRAyZuqRpw+0Ou7bWnfTSYK
Zv65/UXYB/ZyRZb6mjPx0p1R0xBJH4iJPLN6+hYTz24OuWoCPvDpmcxywpKJ
6ovTCf8RPvC84WpE6W0meqwxI+5d9wHu8amXG61If9o4Wl7r7AMn1HrCHK2Z
WHS7TVA6xAeSJqS5+mxILCnMrs30gblnSwIn7ZgY9WeH4b1nPqAYoVoYa0/6
g85E7+UOH8iW3j7/x4GJ6y59OWQ27gOWewI6LzmR+loUSojh9AVPrgStyrsk
f8MzVxZEfCFCWv/OZmcyX8oDKhwP+kLZ39cHnO6T+c5J1uEzvqCe9pvV7cJE
KeqI+G99X3ivvOAo70rej2Gc++uOL7x9U7cq9CGZD3Oyr3d4+cIthTs4w2Ki
obVYhXWiL9ir8qyhupF+4WlS9f2xL2xL976X7c7EvexfG8LbfOH1mKAnryfJ
v50qr+kXXxhzCzh8xYuJ5frE2yscflD1fodjlTcTZ5RLKrw2+sHRLU2XRX2Z
6HQ/jLdfxg+KbUKHrPyYWDrw+JfeeT/oH3Vf3uJP6vWDVQ+3kR/c0s2p2xvI
xBedpRM9jn7AHSq460EQE0fOCdj3B/vB1/N54j3BTKxeHfh8Ra4fjPHEVhwO
ZWJYLr/I9Xo/WKc0MOcVxkRt99YnMx/9wPeUS9OncPL8h/sWMhf9wIjCVjkR
yUSseiniL+QP56wWtAOjyPzjaTVOkvKH63kf+L9Ek/7M+Xrf8Dl/ONatoq8U
S/InqlhEGPmDdP5+9ZA4Jm5mn1Wbu+sPCU0J3WPx5Popj5Seh/vD3bxMHkhk
ov/ln301Rf6wqYjyNjiJ9D+/A1bfm/1huXCI4pdkJt7X30CjjvlD+dzDM4qp
TOTXCza04AoAG81dk/5ppD90n/SjrgmA33+djgylM7FP4La26tYAuFgbuPFo
JhPtdMc/XTgQAI+O3IzxyGLit/nnF1knAmCxae2znmwmNsTdmGxQDYAnox4u
B3KZqKuTW7VLJwA+l3UN3MtjYrh0/q+oqwHgr8U90JJP1jfe2deS1gGQWbTe
eVshEwt1dC61uwbAu/hVFRZFTLT/IdITHhgA618vhD0rZiJjtMXcJiEA4p51
rF1dwsQv4janzfMDIGAkd/9/pUwkTK543a8KgJIH7OGcMibuWMW8mdMcACol
hopLj5lo1vOfyFxfAETeO3fk/BNS/83LyrUnAmD5I4XGsAomHvq3/X77UgA4
rDz1d+gpE9Mc/4SbCwaCupjRW5kqsn4Jw+EdmwJh7kzsmXvPyH6APn93RjIQ
Xnf+1GmsZqLzidD0DycC4dmkPb9wLakf1aXBUbVAEHbbrmfwnORP9eZFQf1A
2Gbz43z2C9LfToad07gRCIvXl97P1zGxhhbYnukUCEqTR3ixgYlHywZkd/kE
Qp1BcrvnSyZaplhFVcQEgtY/DeV3jeT48TR5y9xA+K/vCGXzazLediqgUhUI
BUN6P42byPyVezB8qDUQDna/UMltZuLAJkF9GAgEd13rA/MtpL9ELHaaTQfC
5/YbJYptTLw52OXziCsIciNy+x++YeLumeTCzeuDYEudQuqrt0zM9Gt1TN4d
BOsYG1esbWfiOVXlreflg6Bw5Zl1Oh1k/8DWervyfBCIxjwvi+kk+yHvj83T
euR8u9Dfg12k3/pIqs7fDILqyYqBPd1MFH/8y37j/SDQ3HXM+EYPGT81vwj9
wCCIExJ0z+9lomxq3Meq5CCY95A7P9tH1gsTQ3eV0iDI3P046+gH8vxsz8bR
l0HQ9F9wtsNHJkbeVB3I7g2CzrsN6k8HmBi6lcoT9C0I6NGE999BEuu22kZy
BoNLxgkzHCL3K79rXrs+GASuOnx5MEzm07jvnpUSwRB/ZQ3P8xHSv99UfnBQ
CIZkvn+1yz4z8VWpxjs+ajC0ep7edvoLE1VYnCpPjIKhZ/KjGGuMrI+zktf9
bINh84q2kudfmbinKcGd7RUMh32EvnNNkPV9c11ffFwwJIxkNCpPMrHNmZ3R
XxQMVpf9VFy+MbFK5+J+aAiG4dW1elVTTOwUZ6S96A2GuV7ldb+/M1G48K/e
re/BsMpO8PrxGVJ/Xl7eistDIM1o82XbWfL8UgWO0mIh8G7y9lzRHFm/rlXe
OCcdAlOy/Pum5sl++VFIEut0CMhs//hbcoGJooF5Vz5fCIFTpt8tTH6S/eSA
2JyFRQh89j7umrjIRG4N18it7BBgd5ce6fvFxDU5e6Nmo0Kg7roxa8Nv0i8t
xxSnCkJgn7iSNe0PE8XWnmpc2xAC8VmwzOsv6Zd3Nd31+0Ng4wPjQ8//kX4T
VPesaTYENo2k/13iILA6fNnTqwKhoD3IfUOWi8CZJzz1e7aHwuHztrY3lxH4
NOC2xJpjoWD0+Id4CjeBO2J8Du6ghoJVkItZ73ICl70/t+uSSSjoca1iruMl
cN8ZRe2ae6HA9SuiR5WPwOC7uWupoaHQdWgT531+AufOeKfw5IYCQ8Kv/pEA
gS6HrS59eREKD7ePS34VJFBAsch7ri8UIvfsP7htJYEepmfv758PhRvLz7Ux
VxHIe2fAw3dlGPylyq/1WE2giNXIotieMBC4OPe9Yg2BNeGWu9qVwuC+iq3F
1FoCRd8R+uU6YcDz8ZHPDiECb0VunXllGQbs1nRVrfUEHooXPsnvFQYJVmeT
3YUJjIhRCrRODgO5CfeY8g0ECm24dHplZRh8FLsiOy5CkP3PfM67zjC4ldhi
tlmUwK8GlB0vv4eByWA1UMQIfORh+furQDg4LEkX39tE4Acf6RDF3eHwp2Vt
Xe5mAjsu7DxVCeFwbVHfpn8LgfzP866Y64VDTceyFyu2ERhzi4NOsQmHLXf/
FiiIE6hTv/7apYBwEKxBRbPtBP6aLOOKyw4HAblnVyN2EDhW5f5gdUM4/Np5
S6p+J4HajfPKRZ/CwTNEOXh2F4Hf9M4nu/0Nh9RzUuHiewjc6p243FcsAkbL
dh2n7CXwn8ZCY93RCPi1cZODgwSBv922MQ4xI2C1zjKd1H0EKss0c7RZRIDC
hra3bZJkfKyDjyf5RMCnQquJpf0E9vR8NsjIjICtigPJe6QILHHY1fepPgLE
7/Eu0g6SfO/1WssYjoCQmZ5xR2kChR+rmP7gjATOVvW7KTIEJipdUW3bFgkS
i2pZzYcIHCS+iQ2cjAQjwUabH4cJbLneeX7PxUj4zSj9sFWWQLUNHJjsGAmB
rVwjZ+UINLM/fV0nMhKuHI7zuHWUQCLU6vCpx5FQ1G/XGCpPYHONNv+1rkhY
M+yc/vQYgZ5riy8+/xEJZbxJO4aOE0htVo/R3RAFPeWtJ/gVCFz7ffjY3qNR
MCf6Y+qgIoFLWWdSpLWjQGSeS4U4SWDy9xP0O7ZRoFA3JOOgRKABb1TxVFgU
sAvYT2OBwM87TmFGWRQEe3QM1yCBp5fvMo95HwXPG59ljiiTfKafKGxajALb
KBlB/lMEXvgSzjq+KRq0XwnxHzhNoOpZI4MhxWgIe0Mka54h7xPzvurVf9Fw
pO1Dt+VZAq9/JTZ9d4mGQ74xOUHnCBTbRZ1hJkfDexv7TY9UCUzhNaj5URcN
4zEX93ScJ3D1n1O83V+i4VP54eZ5NTLf/vSfWhKMge0Sw6s3aBDY53ri5yXp
GJAYvfBNjkLg2/tBaZzMGHgZctdUS5NAUwPNt6O2MUC3lXW2phK4V4ifY1V0
DFSbX5cOphHIuSm4xO5ZDHz9w3W3kE7giqx5h13DMZCm+uVKK4PAg3U2Hev5
Y2FmJcfnCSaBnZbh9PMHY0EsW2a5gBaBw6PiDrXMWHgvalC1R5vA9o4t710c
YsF+ymrdKR0CmZmflljxsTCrT+e8rEugVt9qq9a6WBDY1+/leIHANiK02WAi
FozKl/JC9QiUbyyJOS4UB5G8geYF+gR2SQtY6Z2Ig4upLvWvLhIod4w9/Nww
Duye5JYPXyLQp8XWzdYzDkaXLZ39+x+Bvpn+U3cK42D4rdotEQMCH34aLivv
joNpwfvSMob//3/oWXt1rnj4uNvBS9WI9J/olGaJ/fHQLiF23+AKgbF7aQwG
EQ/UXJWV9sYE8qXXpLy8Fw8SvW9l/a8SGOasYOyTHg++plnzqSYEhn5xPBT3
Jh7+RmRQn14j/bS7Iu/vUjycVsxReWtK5pftB9ARSgDT3OCWz9fJ9UoGd3VJ
JEDaG8XZ32akPuJbL9xXSgA9EXbB2psE6vp1HaYRCTBtfZ5njzmZP2oz3Gpm
CdB2zWTu+C0C7XcO7zZ3SQCl2TJHigWpT36YKA9LgHPxopEGlgQWFBrny+Qm
QKydCdXqNunfzzwa3jxPADsBh1j2HXK/mSLf2J4EML+2/2G4FYGZ+jX6IdMJ
QN2qw5FpTeBitJlPKV8iLJ3sWP/EhsBru9GJWzwRpJnO1a9sSX9kF7Cc5RNB
55rksl47An+U8vPspiaC3r+Cvq/2BGraOV36aZIIhmJjGr8cCMxKF/360zkR
YmQymfxOBOYVfhDcG54Iyw83fBe5S/Izl7vzYX4ibGFv3LXnHqk/Be3glS8T
IWP5nckjzqQ/yIZU1g8kgtGyDA3l+wT2/lrPk7+YCKXop6zpQuC2WPs39euS
4Mb0wmu9B2R+FxLsVQeSQKu8bNzElcD900c93M4kwVJWfMKdh6SfdacrS19O
AsWzD77eYxFYoSMlxu+QBDO2Uo0ebAJfOlGc1gcnQWCwtWKwG4HPDge20nOT
4Jn+ntOx7gTmC7i71jQkwcSPtQNpHgRa/63jMP6UBEMzy9cUeJL6VftedvxP
ElxQaXv32IvkV7V0w6mNyeCgoLS/xpv03wvdPi5HksEkbPOGRh8CJVoOes9o
JsPzG/Ihbb5kvo4mPYw0SwapI3qpXX4E8jQrjNm4JcPjGur5D/6kPlM2y3gk
JYOh6qf7wwEE7o72aG6rSoaHjF7Vr4EEOvKOytN6k0HlxbKUqSACowJqRnl+
JsP8+52Bc8EEFv33hjG/PgW8ty9bsxhCoLj2z/lNh1Pgs6up+J9QAv0unld3
oqYAyIrVcoST+soQaBUyT4E7lf1zyyLIeImW/x3xSgHdebvHPJEknwmCF2Yy
UmAtR+4K/igC72b8uHS8IQUoFJwWiCaQHZrvVzGSAv5hc1dXxBCYdrbA3IE7
Fcz7vc1WxhKonvbE2WpnKry83vB3ZRzph2f6zmappALXy2s7VsUTSOG4o7HV
KBWkGg50rEwgMKh4v0jbg1SQs+vYsDKR1NeP1TLVianAs1f8s2DS//3o/vap
mlTINXp1RiCZ3O/3CbtLn1LBYjrgMF8KyfekUZXgsjQYeieduzyVXC/iPvvX
zjT4q2xUwpVGYDr3w4uSZ9JgW+YntX8k3mvc3B5tkgZCWWbmS+nk+fYfekD1
ILFI8eaFDAKlZBbmz2SlQfW0le5MJplfvZ9e3m9Kg/XXjcUnswj8aHg08M+3
NKB2nbD+nE366Zqyz8/WpsPAsxzmYA6BiomFJg2y6XC2+VZVTy6B0il/M9fr
psN4i+yjd3lkvf/OQ81wSofF0kLZpnyy/ux5Oecanw77IsLhRQHZL6l0K6Q+
Twef5PD2ikICLypa1K/+kg4ae4xmi4oIXFlseOz5igwwdU+Lziwm62GutHz1
oQwwOyPUHP+I9FdTbjNenQxYN6flHlpC4ITMU4fIuxnAdWLTK69SAjcwxtbY
JWWAfsuq0PtlBL4X6u5NeJkBF2x7P1s9JvBNfYSHyFQGDHHtr71WTubPp1/1
vcKZIKqZtlP/Cdn/ycWoflPMhK5j84KaFWR92jFWTTXOBNmMKkd8SmDc/I4R
Dp9MmHPNsDhcSfZjKldvcj3KhMU8na87q8j6+l/2aq2+TMhcZfl1/TMCRwc6
PBe5s4DiHGKxvJqMt3JB+HepLLj2xsRhnsTxrj8WTuhkAVebO+9IDemfE3o3
ul2yYPFIuGh7LcnvsPejpqwsOJp2JL/2OYHur49HCHdkwdeKXw0FLwik/9nc
/+hfFlTMelyJqyPr9fsl9WzJbBgrcnjgXU/63UBB/qJWNpirXNtu30DgyLxM
R8KDbFjd9FXF+CUZn+hA78TcbLDUiRmhNhKYc2F1yu9ucrxhHb/CK7K/O7J+
pognB053DOXsfk3g44NK6nVHckBmbUrb6iZyv4Wr7rKGOZDeO2q1SOLLoaku
nP45sNJYKexTM4FTJy4LSVXmgFSqgvzrFlJf+05vfTyeA8uMbmkXt5L85eu7
JovlguuOq7NRbQRyKAjs/H4+F87L5K50fUOeh71xNM4hFxjBb1NM3xL4pfdJ
cUFmLoSvMnis+Y7AVvsI2z09uZCz+eM52XYCnf683cQpmAe0iS6GaAeBtpyr
gpUV82Dq4pv3f0i8rdK25Yt5HmxfonUPdhJo3PK6diE+D0T+9DDrugg8vPHq
NYu3ecABM+cy3pP9f6VCKW15PhjDxhKvbtLf5GayY47lg9Wm5qibPQT+ud93
jriZD6re/j8pvQTWWvH52Cfkg/iHvuaDfWR93Hv2nkBHPnj8kBFb3U/2nycj
ApcvLwCnszz930j87KPYi8ptBWD/ukO45QOBjQptF/NOFIC3gMiLnI9kPdza
NtSlVQCqK/Cz1wCpV4PMTyduF8AT3Tpn00EC79iZDHf5FMC5WVGvM58IvL0+
yCY/owDY2vl8O4YIPNClsKv2RQFwW84v/iFx0co/99cMFoBAjN6l7mGy/3D7
Ixr9pwBUEtUPPxoh0NvqJ8tIrBD0c47Y+42S/fUlZa1r8oUQp373oOlnAl9I
NopnEYVwx8yXUP5C+p3szvv77xRCu0bzmOgYgeOWXvwT/oVQ7ZUwOU3i4vxR
vYncQvAVNLvc+JV8/4y+WS3VVAhHOb2VEsYJPBYYW5/3tRCih4y8bCfI/JbQ
3XaHvwhyb1BVNCbJ+pX+tsJOogj8/HKubv9G9n97SO86VwTx9u2z8yR+6nGc
pnGtCB54bJtonCLfP6cbQja7FwG32jAl9juBFvJXSg+lFwH/bbuNltMkDuIw
8GkoAs32/eoqM2R8P9opSX0pAmlTxojQLOnvwr4cwvzFQBw/MTpM4snGee3T
ksWgeU2GUjJHvjfvXJ6rUC+G7dtcRNnzZD9fZeN717wYakLvqBE/CDwpOPbe
zb8YHLioH3cskO/XcWv/3sJiUI7U6/pO4rG60RtO7cWwjP3+UNVPsr8I3LX/
2kIxNA/yf/NaJOORfMQnXuwRfC+VEtT5ReZnJNB2Kz0CwWkXjx1LBA7oJ55Y
NHwE3BeVrk6SeLfi6JrNbo/gW0xcQtlvsr5IdEX5ZT2Cnv3vjz/4Q+r/7/0k
eusjCKFsk1H7S6DG3NG5q3OPQGNlmuu6fwRu357yX5NoCew7GiPTQ+J9WxuL
2FACrzWkjydyaOHIC74XQVdLoNDDK/oapxam8EubznmXQGBzp7YUlxZ+nbG3
yy4qgdCUE2YzJN6XF9P0uLsEXOV62kuXaaFG7ZvTWzhLoRm6Qh25tdDFoPtZ
t0QpBAvRc04u18KKdzziU7RSuO9lLMLB8///N1dV+8+hFEI5DnTWkPjgfwf3
SCSVwmeNZ59debVwTHohlvK6FI48OaJ+ik8LM/lD41rnSsHkX/Q/Ln4tnAh9
LJK/tQx4jvFx15J4rrN7aUK1DNz72DouAlqo5aSMXlZl4Ppk2+JJQS1U01rX
7x5XBu8m+j//IvGVeUbzaGMZxL2r21G2QgvFri+sypgvgxP/o+i+46n+3gCA
23tvFSItEpVQ4jzC3cm4t6KMSoVKQ6GsyqzQV8jIKhWyCtl77+ydvcnKyMrv
8/vz/br3nnM+5zyf8zzP6+X1wtUT/5CbBr0SMx/rpbPRP6tdTxR4aCA2tcuP
ppeN1ibd305gXjnp1qbtlI2cU/mWY3hpoGh8wD00Phslb2ZFGPPRoJYTfaF2
ZKMmKdvX/Pw0UODep/eEKQe9dZQtqsZM+H3Vn/VEDjpqWaPiJkCDqzt1LnTX
ctDDU4RFZUHs+/YuKjcCclCc5svfU5iHE6baVUpy0JWYB3JRQth5+Yw72y/m
ID6rkS8Gwtj+nsg+v18mF+U9LLjKJEKDtfI99jpGuejMrV7jTMw/dS/tbvfI
RR+ShP1vidKAswlsuzJzkaGF1raoGA3Y+kkfzk/lIlGK0pcqzC9rgqfV9+Qh
+r5v3vbiNOB9+tc96nwekhPyj5HdRYOn2jyJju556JLXm/lmzNkr2h/qsvLQ
U/wTO9fdNDgrOZYYOpuH6MY45eX20EDZ+bDQkHQ+4jdhEm7HXBd39uCXi/ko
nGmPkpsEDYTmrFWm/PLR6XA2p0OSNPh6de5dYnk+YpJwXm7CjJfW/ji3mY8k
mmTfO0ph62nnzkw/UYCUjyTfldpLgzvXTypv3S5ATa15NhWYjfsXXtR8KkCP
vf/8ZyNNA+avHVwS/QXoo/iffh4ZGsT/moG/ooUo/hrNKA2zx0D62yuGhei8
8vdZ6j7sfM/AU7JfIbp0LixhFbNbETyqrC5ETZQInxBZLD6KBBl+MhWhU591
fFT302AuqyPhplYRcn8jFteBOVnIYdXftQj1bYeNPDpAgwVCmQMxvwid98ed
ETiIxbuMc2nIRhFScQlJTcG8W+lEdsGeYuQUQn+GdIgGjwhH+ZzOFKOkIysD
o5ifhSrleVwpRn10/WGuh2ng/rLLr9e5GBlp7rMSlaNBPstt82eRxYj71kFi
Kuavf/vYHxUWI0YcQR0nTwP2sT7rrIFihB/sP9OHWSKjz4xMX4LGbiDKgyM0
GHm/u05pXwkKkMm5xaxAg7Rj3wKtdEuQjO07v1DMSx/fxvy5VYJaIvbkyx2l
gatwXF/LqxJEmX+9mIcZp1R9kjWlBDm9kDpCUaRBX31zREBzCTqIuG16MXu3
JDLbrZQgwxrPBGslGrio024liZcii3sZk6uYf+vM52lqlqJ/YkX73Y9hn9dW
08lfL0UtJyvNeI7TYL7BWuWhTymaThwNCMXsLR9tIZxSin5XKBZIn8Di3cnL
S7itFPFJZ/UnYL4rG55mt1GKasI9lpWUaeAVXLCkJF2GkGbEVibm5hziJT1C
GXI9trWsfpIGEUHif+vvlaGrHyN6izA38IdMJ4eUIUi/l3JWhQZ2rNXkpaIy
ZHjr6u1yzP3Wl9XfT5ahJv+LfLqq2PxpmX0J/OWoLu3Y+3LMkS6MF6XUy1EJ
XQ27thoNamga7VuW5Wj05IJxMWZiIfLSflOOdr2ye3nmFA0677RFLOeUo+/h
Yu+yMJsUlJznHytHVdQol2OnaSBl2t0dzleBrAbyNb5i7j/K+vTtmQpk4rm/
TVqdBmZWFnbrVhUoKuqFZijmN9PHuZuDK9D7Jw5Puc9g+9cmFLirrALR6cR4
Pse8i7ZM7VyoQKQ/AabLmM3TD8axSVUiOoWenRsaNDgV6TKceq4SBRzdse7A
HJByzrLRuRKNZriF6WrSIOn0S/8bSZXo9UjL63TMn2n1VfZ9leijvJXmXkSD
m1L3nBi5q5D+8biU15h39EPEuTWrsHw3372C+QI3STT4XhUacAwrMAMacK26
zEV8qEJTe5YvVGJ+76kgeaCtCpkI4GOPaNHAL9Va7jhrNUp1aI4OwNxWdSei
9HQ1GvlXQ1zBfDAtmaHbthpdaTaLuniWBjYmfxbsY6uRvd2P8GzMAg5WdFFd
1Sg2blpdTBuLh3epP8/z1KBDBgJu9pidHNcY/HVqkN0F1autmLUzeHVMnGoQ
k/vlgaM6NBBNdjmbmVaD5q0cVn0wG7cHpMdO16A5raexQ5hbtVwMZffVIrYm
4oiaLg3++t0aPHWlFtVolKb5Y5YT8JQdD65FrP9+8Ixg5rirMCvXVItUEn//
OYmjwYDFEgcHZx0ijh8098YswpJl4omrQ3tPip/rxDxmVJUX9aIOPRm8nbsf
T4M9dAtCl4rq0P3motiHmOWz3hmlb9WhF7ZfmQsx30huuZ12uh4JOWb2sRJo
4P/K89LFJ/XIbfT6fn3Med8e7f6UXY+i8g72vcPsM3CtIPxvPepZvL3dizlH
WU5P41QDyjr7xlOKSAP11x2jfk8bUB/H2P2rmD+cKo72z29AodI/8j5g5jsW
90lrpwENfle/Nog5yaVxb8LZRlQhkGAhQcLuz8NixCqvRnQ1Wjr9EubhF9Im
UXWNSNW/gPYW8/Uq81Al/p+Io9pHpxazrLKG/rOLP5FM4QsnOjINUpxVOt5E
/URMELWqjPl4wl+vq+M/UbB+yfdbmANTikacRJtQykZ5fCjm0LKwF3JnmpDw
/sedVZjjNJh7Na42oYkb/51awcyfb3gky6sJXWuvqt1LoYFkvVpuSFIT2j1Y
6EXCLC82Wj/Y0oTeiXFaP8T8oYH1e+B6EwI25buhmFVOz2V939uM6nfS/PMx
D8S8VD1DaEbz40vV/ZibcZ6vlO83I0dOfdEdzCvZF/giQptR5bzoY4lzWDyQ
zis8KmlG4WIvf53CnFybTCqcbkbQ00KmYl5x/NbhJNSCePYL593BfOVInE6K
Zgs6Y2BxwB1zZw4z90XrFsQ7neETgpk50D7ZIagFXXBk/JWAuTX6dzx/cQtS
pxyRzMW8aJjnfWC2BVngdnDVmAnr0Z1ZYq2IHKNu2Ib5o86AfJVuK9qb8eZ0
P+YEfqrEBbtWlFAWujGG2cTag3TzQyuKKRz2nfn/fIU/Lq7/bEVEtsmZOcy/
r9PP8+20IoMz/AILmP10rYtTjrahhaWM9f9/7tY6+7zNrA3RPEQj///7bcWo
efc3bUivzmb1/+NPBWfVFRa3IfWJhp1fmE9vfuv3WsK8TUlvxZw6R1v7JduO
wv8OclRh9v7WO11xsR29IN2jy8bM7rUWBK/b0Wh8jd8XzIH4lc7zRe3oU31y
0lvMDYcaI1b+tKPNoxUXnDF/yUWtJw53ILHKT57X//+8B0YecJl3oK3i+uME
zFKxOvbPgzuQ79n4i3KYnaU2R4PqO9Dgbr/f7JjvHyquITB1ohrPvN/j2Pn+
ZvBRjT7Tid50mxqUYLbZDiOEP+5EkwQf/jDM3qvxkmdSO9H+YLWDtphVxWaH
vaY6UUgF7TVgflypWuks24WO/kpV4cP8rFiEfq9FFyK/2ZH+hcXrY7uR1ocR
Xajhz5huHGZplyEvh+4uRD09G26LOcf0oo2SaDfKv+IufgKz2MX4jmhaN2pr
Ysxdxt4nbkfbI9VB3Yh8KvlROmb5lqC2xLZu1CX8ReseZtuuB3BOuAdFPNwU
O4R5fnRoKuVCD6p4F7P0C3uff45cNWoN7UHWabaV/2GmScuxFfT2oA+vZX0B
s9wpYoStVC+alLup/hu7P9xki5Kmr/eiLK/8uv/fL6WWoQMnEnqR9dFgZQ3M
twnso5T5XnR9WevuIHZfGeJfPlRT6UM+IX/vPMNcaTdHWXfpQ4u3W+QkMAdt
+2i+rexDGwz1kZnYfbhYprmHhe8Ximopz6dglvvzpfyiyS+0r8/VdQC7Xwu+
7t/76vMvJGsY1W2L+WE8q3TM4i80r5FQvoHd16XLkWURmv0IL8uq4o652deY
x923H/kk0MmyYV5nnuC/0NuPjp8s8niJ5YOiA6QpMfkBNBhE0WPFPHl/PafR
aQClR721f47llz2h6+lPGwbQsVaTP2tYPlK7v8XGxzeIYv+dy7XBvKT4g2vo
1CBa6v5T3I3lt1/++tzHLQcRf2Lalg7mY56Ps5neDKKV0cZrSVh+lBujlZjk
DqJ9VTaTvJgl4vIGT44Por4tzxf3sHwrLy7SHiIwhBbVt/fXYfnZcd7r2gs0
hLRHXlbJYE4/Nm+4dmcIrYeWXLbH8nsAw9bjv+FDyHFSuLMCqw/yNU588K4Z
QvsHWxX4McdP7qR++TuEllP2US9h9YXfw0L3i4eGUb8Wm+Z7rB6JLapmjLg0
jFSGzAa6sfolfvO5hP3LYbTW0C8vhNlD8Vr5RO4wEhgQEyVh9U9VMP3S0uww
KpV0CHLC6qWAhH1fwqRGEL3VmZB4rL7Cz5SM/zIcQbuZPASasXrM6oJIcYnX
CHImaK0vY/Wbv/tnHXzeCMpVRppCmMMeEPzuL4ygFb69bUex+q924WQOOjCK
wrhMk3WwetH2K+dc5pVR5PdLN5+G1ZMBRR0XuwJH0bQ53Z+rWP258Xf34S91
o0hbxUfbGqtXw14MhMswjaFAm5To21h9e/5I0ux5jTE0ySu+boXVwz8Ph1sq
OYyhrtGzWlexelmNTDtf+R3z6lNrKlZfF8XJ0An9HkO+uNFrZ7F6/HP6WNPu
w+NI6u5jSXmsXnfOlZUZvDGOSs/+9eXB6nu/TK7L12PH0TUv9uhZrD/Ydnk0
FTc0jtK9xHQrsH5CTnNA69veCfS5/ua9UKzfuKfhOuBqMYHMq1h5bmL9ybXe
YzoiHyZQ55NBvqNYP2NW9fKv4/AEOiwXd2sB64fWLctfJ8j+//8VjNAnY/1S
C60h8OutSfRCeLbxOtZf/ZFST3ZNnETz96cLhLD+q2yC7HRoYRKFOnQUFGH9
m4nyUNzXk1OogehYYIn1ew0ZT0dYnadQTcCtREasH2zeUhw7WzaF7pzltI/A
+smxowk2ZpzTKPVSGKci1n8uvxRRM6VOo6VoEZM8rF9VbTogdjZqGhGfXDiv
hfW3rc5bvbxT0+j3542uYqw/fl8gfblGeQZtCtmNnsL6Z4YDTnYPns+gmIxt
sySs/1blO8XO+XMGzeC+nBTD+nPRD1UsYRKzyOQ0juaC9fdO1wuuSN6dRRZe
Hl972bB8fK+aPqpgFtH7tkufYKVBE2/40i7e3yhv42mcOzN2/v1Nx0Kv/kYT
Oe4HGxhpYI0bqhL78RsVdNT58TJg+e/KVmk0+xxSctiqINHRQJxvRUXJfA61
Nr/Oc/1HhYrAfRoNP+bQslyBceIWFU7Q4ZefcM8juc6Y100bVJjcfePZqZvz
yFVb6MzcXypUasRz8BbPoweMpTSmNSqsRUYOunIvII4x6TKBFSpUJQXc9lBf
QIqcT2zF/1BhXICrVNxmAdnz9GiJLVJhPerICwhbQN9k9x/knaeCzRJQNqoX
0K3zbGz/ZqnwVSm5lLC+gLwDdhpGp6kw+qr1pYLcInp8hHatbJIK2zEb+K+X
F1HtqHRK2DgVkr4d/1zst4hW9c6F3xqlguPrU+SHxYuIU9afV2GYCnoU07Hi
P4toJspmdWqACs8rTPemHFxCMsNqqlG/qNAWTfmqfmUJfbkplUvspYL5vjvH
bwcsoUo74VuzXVRY/shlrVm1hF7HjOz36qBC+wurncztJVRvJtsv0kaFu62u
cR3Kf9CZ/3QcopqpMOU4Kxh95w/K2+/RtecnFVy7ytb4P/9BR2tWJwPqqXCW
6TrLsf4/SPqtx5vtGiqEmRH+bIsuI4+K6TTzKiocTxl78NRwGRXH5J/KLqdC
zvsHJ+P9lpGDkiUHaykV3N9mLfjULKNjJ/ZxUoqw590eo0myrCDEJiTjnU+F
0m4TERvtFbQvUe5kdg4VekJth+8+X0GFeSflBjKpkEbWsJYvXkHvAgfGN9Op
sMhne+nTzgpytErV5/lOhcvFfy/3oFVU6MxxTiQFG69hSuLns1X00vRkiWAi
FTZNZXEepatIUZH2liWeCsk+Mk83mdbQUbYHn+c+YedTkn5FhbCGRk3sBuo+
UMHsVo6fiu8aumQrvz8qigqHbw8lbDetocvjepdvvKdC9y5zkp/IX4QuO92U
DqWCwtYHpokrf5EjvRqWyqlQXMBhw/XpL7p4dc3PIYAK7GpRrDszf9EJKXE7
fn8qyDpn3ihWXkcqbTOF0a+oIDT3ndXQdR0J/k2hyXhTId8q5vaP6nXU3xu0
O8wdm99mjn1WcAMRM8uXGZ9R4RKeh7ZmvoGellypuOZMBZZbUjldSRso0+bR
gx+OWDy7B74P2NhAwkGSvzYfUYFhtdlkH3ET3Z+8PXvyARXkWbvPvQndRBVa
d92v36UCt/6vso7JTaQgo+LlYU2FFNkJxs1TWygWDXSF3qDCHJ8tZfv1FkqX
eWkec5UKP6yXWvr7t5BOl9m/cFMqaKwFlcUc30aBmaFhPsZUSCxIAh3vbeRx
0k3YmkYFtmmTa7V92+h6z90LZwyoQJ3eo6J84h/ar9oBDOeoYJh9pfDFq39I
a/tsTi6BCg/NdxYzh/8hednLn27oUGFv1WJes/oOerJvbJwBqPC+Ln2jNXgH
5UHtjbfqVLD8NuRWuLCDthbEWYRUqSC19YuVeIAO5s5xJ3sfp0Jn54VvcVQ6
SInigN8KVPjz3srPyZ0ORJfjP+kcpsKLppyZ8jQ6LO7Ti/1ksf0zIPN5DNNB
vYDi02opKoh/VlPLEaCHMmeTrOVd2P2Q4hBqqU0P+NkfZgIiVLBqDTH1ekQP
LxSZL0rzU+GY77NEyS/0EL2b6i3NRQU1F8VIhS56GE3e6Pj/30/FCNnrpHMw
wLjmB4UVemy9JZkJqRoM4FalY1e9ZQSX6j7UyTxgAE1V9f9814xAY2Axiusz
A0z1qt7VWjICRqNDPHe7GeBb9/k/47NGMHWKuK7Nwwgf0v9xukwYQYhByMkA
bUaYGpH7wDhsBB7d5/2oTxjhurtc5NM+I7hjebPIL5URpneqpoc6jOBhBrid
GWeE0UHc41PNRqCa/vCRhQQT3AyzOvS8zgjyQ56eXqcyAe3Wg4XsCiPworhY
sPgxQZumQu5gkRGIHma09q5gAnLJ8sO/OUZwU+BHjdM/JtBDaWx0GUbwTmTX
zLAqMwSVj1uvJRtBaSjtUP4DZjiukOrZH2cEJJnxRpYkZtDVriH/+GAEAfOW
kqXjzCA+Gprk9N4I8vRwhN/SLPBbXiHsWLAR2E6E3/M2ZYELcbqMnf5GcJSx
Jf5NGAvovrz467aPEVjMOa8zdbBA9OjbXQvPjeDFK8FL4wKscGVyIuW6E7Ye
udzE4/qswCHB9abykREotrLVT/qxQvBHt29itkawsdb6jLWeFXbdfctucssI
tppWn/txsEGkm3XAKwsj4L0m5fCEyAZG+5jgq7ER+J+PWKvxYQOtXVo8OYZG
YPz+yCuXajborhtZySQbQfiN5k9v2dhByyZsMVbHCNbqPySxEtnhF8+/LTcN
7Dw5Pqz0vGSH7PoPQmQVI+gcelfKUccOZlncKsyKRjD7elonmIsDkvuqzVMO
GoH2wWcRjnocIKlkGoDbawQrPaGdaf9xANfNK3UNYkZwovDHklYrB9wusOTV
4TeCr7EuXftEOME8c79FArsRcI5+vnrBmBMOZliWbNNj69Xup3ZGcEK5D72a
1oYhaHEV3/w0yAmFkxs1dkuG4O5cfCpPlgvsKh66Bk8bAnvkATNxay7Q8U0z
/TJsCAPRTIb5yVzAQ1R88KXHELJ/KT//sMQFml/9yoJbDGGfr4lupSo3TI5+
tnhUawirOuNjB1244aSDN+1sqSHk2kuGlpVyw9sq5287OYZwvF3e7R0bD8xG
8TxP+m4IGoOHkyL1eOCBM2sXIcEQbN+pS3YE8cDBEvuqthhDaLn1qfRMLw80
fE+/ph9qCHjnsUeN0rxge86iMO+NIRSYD/zztuIFobXbCyLehhC+/6/YzVRe
2LMozHfN1RBOCOJsbqzywsf4+ZORjw2B9765TokkH7z62e9UfccQeup/bF05
ywcF2lLbI9cNYThcX4zpJh8cLNXpmDcxhBfzkjUZL/lgv+WZ/bMGhiD+YkXt
bjIf0I+fY+8mGEKqWNpL+WY+gB97YjORIQRfudr+e5kPPCvihTxVsPnEbx1N
E+OHLrnzz3UUDEFxLD7a/gw/KDvWcq/sMwT1U3lHTlnww/mh44PvdhnC0hxf
y5o7PwRL/pOS4zeEQ/IKnt/i+MFWYGclhdUQlFM6la/W8cPU0Ru++/8ZQJK3
UQ3rPD8wvs/j8V82gI1DobIfBQSgVWQyYXLaAEjNvjJHVQRgLvKw78khAyBT
cGEJxgLwuEpk7FGnAWhu4YwFXASAPPJ+7EuDAeQeKFG4GSMAfG1/i+rKDMDn
aW/fxzIBeP25MG4kxwBmy9YOVo4LAAzUN8+lGkBs2WZdA7sgiAXqPfr92QBa
dkc8zzoiCDsHsyoH3huAiG7C9rPzgvB6sJC+MsAAep3NFg8+FIQyCXPzGG8D
kIxM4/gaJAh4s8Zd91wMIKP+6zJTliBIbTjdP25nAPKrKRdVugXhy3vOqGkr
A7i/NNCtvikIrPb6wyFmBmBgdE9KUEIIFk4RXE5TDUAq529tjqYQyNYIf2sh
GkBKZJ+LgoUQlCds5lsgA9jnGtF1+7kQHDx9YWJU2QB4KWpODz8KAe5LsJ25
nAEEcfsxozIhaIpWjWuSMgD7wAzRnyNCwN1TXK0mbAC68jcN9zIJwwApUyqU
wwAET1y6qCQrDCePv1ue29GHO3Yfa7a0hcFyquk/jRV9qN0nred+XRjWnEo0
Pab1Yd2563XJC2Hw5fxCLBvQB5/8S0d+fBCGx3Sh2xtt+lDsJNN3uVgY5tg8
4uRr9UH7DCc5vV8Y8ialg2lF+sDH9fFIzpYwHN49K/QkQx/0ZYLUbu8SgVtE
Uft3CfogfoFfvkpVBCxCXrKlROkDl75SRS1VBA7UNO8pDtSHuIuGDXYPREBF
W5KpwUcf1iK8eIv9RKB+4gRfu4s+mA7MmiYniEB0q2Vg10N9kDAUDThVIQI3
t7wGO2/pg1f0bZ9rgyLglz5Nar2iD2kzL+QObIqAP6/BgToDbL5snxsvhEXh
keZwZRFOH8Rehio+VhQF5vJ9z7+r6wNNaZf3FkEUjn2ZS4hRwvYrYo+dyDVR
wL268c5vvz5YCaQyljwVhdCK6feOu/ThULqa4cZbUThiKcJ3jVcfhpQanxd/
FQW2Q0kEEpM+7A7zLOIvFYVPrPtUry+dBwOx6rOzXaLw8YB3gVLfeZCK/HBO
b14UNg+FN21XnIcoLR4FFWYxsKpy3FOXeh4Cr+me+rhLDIw3j58LCzsPtRSG
jv8UxeC1YDaPtft5ELGpfUinIwZ3+0u51O+eB/0updfzF8XAYr5iiffiecij
icZduS0GrYxdtyfhPFy8N2uCcxWDo34xMhVy5yG5fxyf+J8YmFrqlHwROg99
zJp7Xn0Ug7JEw0W/f3pQ/sQ8cChdDM6Ofr/sNKkHdq+l7b+Vi8HQKb/4ey16
sLdsKXylTQxecp11u52vB2RgGU8dFYPDOee87n3Rg5Y/zsT+P2LwJE79uvN/
eiD99XWFG4M43I8JzH37VA86+iKtAvnEwfxBtWK6pR5E6Dw+LyYpDo4DB270
6+mBwn7cZ255cbg7X74pdEoPBvWaYh+qisMnjweBF/fpgX7Lo0CctjgYX/5U
+4VbDwQtCXU+euIwYGGryfj3HGTfk/muZiwO/+7YvLo7fA7+64nPoV0XB0Pz
FMJ4/TngdLxkNXBHHPRj8/lts85BxvFX59sfi4ObhL0z88dzIDn3iE/VVRwU
Pbgkk33PgdrBI5eZvMRhZP/KyxsO56DB+P3cGT9xuCnVZ6B4DRvvhGvoYCC2
HsZQZs5z50AonHZyPkwc+pclTqyrnoOaUONvVtHi0Klif3ND5hzQKVkxnvsk
DnTHvh/m5TkH1vsWVSLixWFzpo9JbZ0C92r7r15IEgcd5k2Xx6MUuLDslOCU
Kg7Vu9fEqn9SoGDughZXmjjk/oi8qJRHgYhC6dtsGeIgHBOYk/KFAokRb+zv
/xAHxupz+dpvKTBeqViikykOBH/23nkXCiTl6GZ6Yo4KqvBPt8Y8EtV4AnMt
k7reGxoFHk/e+O889nsWg04/dy0KHPb649+dLg7obmbRfwoUuHwi0qbluzg4
PIs0yhKnQMqr502nsfW5ca9mrjFTQDnc8Kkgtn7htzVUwyUyCChIHjXFnu/C
+4Lgqn4yqB0QKhTDnp+ixzd4sY4MFxjJbHhsf4jXg0MYs8nwKvrF6iS2f5Fv
0yXqPpGxvDrmsoPtr9iDa80pAWS4ZVEV9Rrb/5zcQ7yprth4Gjcs/bHzyWHf
faz+NhkW2WNG2dzEQe5vjz+LMRkshHPQlr04KHx952KGI8MJHq4Ya1txyC9k
0287QYZB6epThjfEYfGT4wUraWz83fGkrMviEGqU17+LlwwdYQni4Qbi0G6h
rDy7RQIj+7LVTZw4eDl0RvdNk0D3wfvT/eriwHVIzmq2iwRTGuq4s0riICiA
a95dRYJ7jBUvDsti52/Zu+f2DxLcsjl4NVhUHJ6kn3jVE0uCCUqzsTeHOFTs
OnnB5i0JXkvdmKXbFoPfP27k7XpOgrVDd6IZ58Xgrfn84sw9EihFstMFDIrB
8/xYxX4zErz9nvzha7MY+PrRxS+eI0FLQbWEYakY1Okq+x74//9LcnEVfJkm
BknDMpwuR0ig6WN80AB73/cx3jZY2U0CLs4dhqQAMbiofvvlG04SSI0MU98/
E4O9H/G95E0i9Ehs/dx7TwyKgufvyM0QIWztibymKfb5j33X5HuJwH3ricwK
SQyEOJ379OqI8E43zw6vJgYzVrabQXlE2Nh3eUhlvxi0/6b2bScSgdTjpVTB
LwY+2Y/CX0YQQXhI5fDyNnY/FjOdV/MjgvvzieCKKVGgtCvzc7gS4cSUobZ6
uygkFSqv/rPFfPQI3cViUchyU+cXtSBCul5vxK5EUeDM9LczNCDCC9XTM97B
ouAg/OrI97NEyOs1LIxxE4WhrS/EE8pEuHVLcvqmtShQZTw6uvYTAfdOV7vP
UBS2jH73fRAlgo7qcBTDGVGYII9Y+rMT4e2oVkuvLJY/gmIfRW0SIGstIc2a
WxTMnL7xtfwmwKXiPcIpK1g+4u9WPzxIgCHGvY1ff4lApLLWWmwLAZLqPL5f
xfKVfaz12bMVBPjgpfS2LUkE8kXUdjNlE+Dniwkt5iAsv1nsuEx9JcBMqVjA
ylMROPzG+8ZSJAHETyTqxV0VAWM+kTrJAAL8QvX4PQQR0Ot4/MXWgwCRzUX4
C0dF4PeTnd9DDgTwS/kuelFIBBxNPrxzvE0AOx0f170bwhCXPRF43JwAJ3qz
IWNAGBrrmLp4jQgQoySxV6hCGMp+dhnx4QnwxaW2V+srls85NlZPqBPg/uiU
InojDNMV+alPFQlQiXvbzv1IGOK11W+P7iPAc/fYF6mXhIElylT4gRgBXovH
Tu3XEIbkmKHQvdwECDganvNQWhiYAq4NLNETYP/acmQIszDETFg0T6ziocnl
uua7KSFwXide2JnBg1Jlnub9BiEQ/M+NemoID5uEX5oHvwuB1z3z78EdeHCp
CO7JDxIC5lqSgVA9HrotvROOOwpBVnSy6I8SPOyR50OvLgvBQw6WCYcsPMx9
Py5XgdVfkY9mYq4k48Ht0LOVUWkhCMoVPnA9Fg/sQYwHZ5iEgFPF8sLrMDxI
UY5C94QgDKSN8rW/wUNFckXBt1pB6KT0nAAvPBylaxG1SxaEmZPlEfXOeKj1
9C+R/k8QIiwtDz21w4NKhsnhQqyeZJerTCPY4OGRX1I2kSYIZqk6ompX8ZAv
xNRWoYrZJECJcAkP4t0DPSd2CUKmWG6X43k8/H6TdjB4SwCGAhSnanB4MM3p
5p3pF4B7qO60uiYePhOCR1RKsHr5dvvn+pN4UCDRzT2JFQBuYU4GVwU8aD7n
ePzDUwDKc2MPnN+Ph0NrD3OmbwlAH8fFaSSBh+DHZau7SAJg9OTaPn1hPLSO
Ua7jjwhAUp5/nBs3dh7+skoPeATARu4kpZEZD+7yMi/DFviBxKY7rv4PB89a
+4NKWvgBpRJI1as4eJya8Wg6gx80Ym0odvM4MLUr0hEO4YfJV0+Lz0zi4FDo
r93aT/hBnWfpiewQDtL00jgfX+YH/Pt1slwPDmb2x+9N0uAHWf677HqtOOAx
W746JcUP2gaDHm/qcTA6HN6swMAPmlmx/81V4EBg4uGdp6N8YOJQ/c+mCAfe
u47INVXywcSI7AemHBwctaduKybwQWbYJWJeGg74Q8xaw1/zQUdgU7V/Eg50
YuOD+G35oPlA3YLrFxz8SnOXDdbng9SRy29fx2DPl6V+9cAJPpi7ds81IxwH
831SspXCfFC41ui5HoSDt7ki7tMLvFBIln1i8gYHp7x/8Vtn8oLryNahzpfY
+IrpL9mdeYHPt+HGPQ8czPaw2Tdo8cLi95UdGTccfIrPvJTJygvvPpRWLT7B
Qbwm/9eKBh4Y+f7Qr/cRDphY6bq3Anlg4JKa9OA9HARzCZFNTXjgj5yG0Y4N
Dn7ei74yuZcH6Cs+/VG7iQNlmwaL6Alu+PzhTYvvVRxEd+Z+cE/hhqVuieKN
KzioOfPG4t1jbthqfuD74hI23tl37V1nuOFZcxqrLBUHE5HGShQmbqB7ycsw
cB7b/yt5IYt1XBDvXkxOJ+Ng/DWfXG0gF+C9OH7E4HGw98yZ7Y7LXJDVCzxx
2jgwrKqVFMf6da43VQcrETb+Te6ggFlOaA4UbtlWx0E5o4qJ1g9OSO/L/HVO
DQdvdOxuHnblhEkLvd2Zyjhor+L6QsJzwme+0Msqx3Aw6e/27zMfJ2xk29xr
VMBBgG/4uTM9HHCzM+egqxwOuo3eW/N84oAHpiE03YM46B0kSUvYcsAny5O1
+2RxQG+/64y1GgccaZ24IC6Nrc8Hnv5h4AC3xf0N+yVxEP6jPSi/gR3Ii6//
EXbj4HbRokZFKDuw3uzLfyGGAxmv6r08luxwN5W+p0UYB3o7lUMhiuygeoH3
0ClBHGzKfJO8vskG5pe1n/zgw0FEXY7t/So2OPmUNQbPg4O7HgnXigPZIMp0
yXaeEwfmZxc9jCzYILe6OjuJHQfFjPXGcgpsoJ3uqu/Gio1naGKuu8EK88Zq
7LeYccCQUMj9uYoVxLXJmdcZcUCXdKqTGMwK/1SR/GN6HKjjcYeUr7NC4/Gf
6u93dEEo7Mcty2Os0K81nde+rQt6GbWrPTsscMoiw012Sxd+HbtwLLSRBTq1
vS97b+jCl/+a70ZEskCB9J99//7qQoHF0+2JOyyga1WU7LOmC/Wqd484nWGB
5nszDQdWdeHhnWKtC1wsICeTaty1rAse76LcnvQxQ1mo04HIP7pwpsVi31gS
M+xP22R/vKQLr8vjb4S5MEN+lFCP+aIuVJg9ffpOjxngxvgd0wVdELOgBfRJ
McOGWX3o3XldoATqtd9eZAKRJFPl/+Z0waLq0F2dMiY4G3NXpOK3LpQ/v+t0
M5gJ6g9yiXBhXrXylGy5xQQO+704bszqgs3Npvvep5lAo+ZG3c8ZXSh2LfDx
4maC44MPlSiYTcyHHX8OMkK2RDp/z7QuPI0R0L+WwQiaZjb4J5hP5NmLIx9G
SBvZ9fUwZse0j303rjBC92tPgZkpbH9skyI7lBihnO6rcQHm8Dot0wBmRnAf
qbwUg5nnYqHYux4G0Fs0ngrEvFECtaOpDEDat3csBPMr+mIrF08GkKgRPpCE
WU9676T5ZQa4G2Xv1YS5qwJ3yvcYA3j1FgwyYfMXmyuSGNgYQEvrCy8RMz3v
DnNpPz2Y7ZWbi8CcoiJGq/tBD3euuF+kw56PtURBQtKPHh7ZyB+0wywkdEEr
15IeXMi9aiuY+zIlPkafoYfd7q+tvLD9cooLk2gUogcZjkdvD2D7ibv25I3u
bzr4qMEV2I5ZL1ysmbmSDi7UcuADsfMIjv0vhyeaDkKDbrw2x86L9KZGwsKR
DtgjDTROY+f5ZONV07oBHTAOnz29DzvvyDe+H3vl6WBVY9Z8FxYPXupe15hZ
6KDpLPKVwuJF6ciz3N/FO8hf4E7kcSyeGv9p55nb7yD2k0MPjFZ0wXnE09ji
yA6Sv02efI7Fn57Awr754X8oxC14oACLz10vKj9zhv9Dk0KTKqzruqDSzHjr
h8E/FP0gocEUi+/1iMezM+z/UAfRxb1kE4snYldWSuk26vDSUTuOvR8Kp5fw
207bKJJLoj71ny6suaaIdZ7cRi4uV6VO0+Eg6I9KrPrCFmrfjBdoxt63ax3c
ZnKJW4hrutLrEfY+zrYfKPh4cwt1x9dekcXeV5eQnWOfZLbQotHO40EWHBzI
zpI/OrCJFFxm0uPZcNBJPCQKEZtIY1z/rzMHDvY1bph1G2+iLbUj+025cGDw
rej2uugmsivM2EPE7g9jYPoU3bGBYoWulAB2v7gqWd2pC95AsiMNK9oCODgc
knbQmbaBEv3nIwyFcJBnP67yXXgDec4MhN0RwcF2/YV16451JDm/+jMAu8/m
5HPrP4esozCLCpnSXTiI/KXBbWm8jgJ9hOy39+CgLChU+NPudSQ+OJasLYWD
vsQ96Eb/XzRQ+DAlCLs/Hy3XDH358BfVsR25srAPy+9i5lSrG39RT0/O+wsH
sPvZ32Y2/vBfZK+6aVB1CAe2+y//uzW3htTTmC3PyuOAS/a/X5/S1xBp9/6s
Kuw+v8pk3Wf2ZA3JyPUqXVTCwXQVlRKM1tCeQwOZC8ex/Do56IJnWUNe4RKK
QSdx4DlRVfyoYRU9ms1y08Lyx1ennet7glcRUYzpzd/TOLC5WvlDw3QVsRn4
audoYPvV8J2xa/8qupfI4+EOOLjpkRs+PbeCFiqdVS9i+Uo9lFj1KHsFedpv
6ijjcODcqNP++MUKsrMeDtxFxIFH6i6+35QVtNmax8lBwWHvYWNpt+gKYhfT
CWLA8uNPWwY19ZFlNHzXWpjJEIsXSeZcvtRl1OdLduCh4eDh3+63xk7LSJ6q
/lEay7eff+lwCROWUbFdrqvGZazeEGy7d1Z4GeGFnVaummHxsn+aZWj4DzL0
NJ/3x/K3pH3VroVvf1Bs3xNauSUOOIMCl23d/qC0BE5+BisckM7c/HVF7w+y
DPfkJNz+//z6kjkSf9C//d5H39niIOrydTr330vIXLX/+uwD7PlK8upzCpbQ
006vYNJjHGhUedVf8V9C0l1fk7854uAEkZN423wJ7Xb78E7SGQcE1u+vR5WW
UPCx+dNBWL1SNc7aX8WwhMaldD353XGw9rfxpVD7IkpbfGbxzgvL1/jNrpq4
RXTnYVKWzCssnmwKhSeeLiItze3HmX44WBz2fXVbbxHduNfmZRCAgzvasi8u
yCyienJh+x+snnLcF4CPW11A1D8P9CJDccDbr3zAtG4BmfM0952LwOopqTpr
h5gF9Mt54g4zVp/VwT2zlccLqIl5ZrosFpvf/oN+B3kBEVjVtV/G4WCpkewn
LrOAeg9YXKMlYu8bvX+Z8+I8CmHgOnkoFasX9heq+kTPI/thsXj6dCwfJ6cK
UvXmkaHNy/ihTBzE2Q4v92/PoSsUn33Vudh8JR1PDqbMIfGtWyw/CnFQ6i58
9oj5HBq++lEzvvT/+6k6N8M3h2b9u3I+VOIg/cyc1I2y36j7QcuND7XY+6jP
9vSd/W/U/tpVKa4RB1NMTjGucr+R2pdF1vQWbDy3W2p7BmZRts/NnvIOHGSY
SU/eDZpFB75pvOvD6mO6MuWLD0mzKIt5+/BGPw5a9t45eoh+FvW8O+8hMYKD
0KZ2Uf/sGRR9jjkIN4GDD5Y1hR/vz6CvCQKExzPY+OWzPy0Pz6C0J/+9ScDq
80r+U+stw9PoXXCe8cgfLJ4Md6ZmIqbR39DlYJm/OMifnjVMwVoF26iiE7e2
sHpwmHdcTHAaoc0yme90eMhe7rkg93MKpWzWGdJh/UGww2GToddTqC26PJ3K
joe9XNpfzhCnELtxwckUrJ/wPjiwdJp1CvVUTVRzCeCBzfbQek/FJPJ/GmJ6
XwQPzKNFdrs9J5FKktZo1y48yK8WSW7qTCICk8s5nBQeWE2KshyZJ1H9BfpX
2fvwcLG6dftt5QTiuhH3SvEQHizfBn0n+EygtigrSDyCh/eCEsGhpAl0etQs
Qv4YHj7R8d55zj2B5vHlb75h/dKB4KBN+uZxJNqyxHn6NNZffbjGIR48juK1
LRmqsf4qyjHXosJ4HBn0fLc00cbDVMntamapcTQqFCS7iMdDgHwHV/foGNJx
HD7hS8EDB+PMhkbiGOqkBnrIG+Ch7fvRqycejqEnvnlsP2l48Nyby5t9agwt
XvJPszfBwzDdma5a+jE0LGD6SMYcD7M76342taMIrb+Dlut4+DnYzPwucBSp
rFeze1nhwef5aRGK6SiKtI8s1biLB9FanZDXB0dRh1Cf6foDPAh5R1wzWhpB
R55ZN2bb4+GW0kujjwUjKF4Vz+rshK0/Yg7n8HIEmV4M3Dz7DA8Jsed2N9NG
0KHrPlHcnnjwSiz/liIzgsb5XUZ6X2L94GG+KZ6FYbRLfLQg2R8PiXyv4xYK
hhHDOlnaPRAP/ykoNhv6DiOZGjP6K6F4oH8STFG+PIxOMg8bqEXiwe/iKn2Q
3DD6zySTRewjHhgbDvfe3xhCvx93Cm5+wcPpj3FlNbVD6GPz5btDiXjgdPWO
j3w/hMDjEWvdNzxMLz5znLkzhIJ573Zk/cBD3NOZfWmaQ0hMKbExLhcPVY8L
Ixb4hlBmUspoeBH2fJwBHZ9HBhHjQX7ugHI8fOQLr2zKHES1M55nXtXgQa0r
9fr9V4Nou6z7llcjHqIZCV/czQYRU+WSu2crtp/aDj7sJwaR9cEmT+8uPNTw
LjLTsw2iPp5X13x//b//5lFryR1AQTcNeIOG8aDtSg18fnMAsabeex41gYcs
yZ+SPIIDaK0Zl5I4i32fob3/cXE/6l7Rf523iIcXNqs9mbb9yM9gL0/jKjaf
15bET4l+dIvO/MjIJh6+OUz+yG/4hfw7Gns36AjApLeU7uL6C8WdJAoIsxDA
YN77CJ/SL9QyVFhxjJMAe/6SVR8O96GlDtVZfT4CfPETmv8Q3IfOSrY6PRQm
wFPZ6QeRxD508lOlzbtdBLitzjJ07V8viuYxT82XIoA+Z4vFQnovOhi4g8Zk
CdAkPyamY9OLGBqlBfnkCOCtwKR8RboXzYfSpDQUCVByWGpQpbsHuQ7D5TvK
BBAg6Ou1BPSgYM/ogshTBNg+1ZN2hNyD1KW1NZo1CTCadEBXh7kHfVoQaGbR
IcDjtHIkWtyNXGI572sSCVAodWsw1qkb2asgfkc9AgiPDN+aVO1G3PVtielG
BFjXV9g1styFgjzZVBcvEYDXykTzbVoXsrsi/1XJjAA3uN5LLt/vQl82P249
uE4AttPqbKxKXcghbGr/DysCiCrGkGvmO9G9Zj+JjbsEuOmHO3PqWyd65nq8
F+wIUGlXrER70IluBvtfeOlIAJY36S92n+hEZ3fueLe6EKBCptP/1UoHsnyU
dEPKnQDiHEsZMdkdiHoRTd3xIcChb10Xrzh3IOb/5Dny/QiQSXf7Vx50IO1b
r4q5AgmQrv82pYC5Axlc82EyDyVAryZStahrRzmSNxrTIglg7Xtr/ENAO6Ic
tRNhiyXA5G/Go88vtaOLf0TbzeIJINfG7b4l1Y4YXeoYspIJYKXgYiow2Yam
r4uF8qUTIEQSp1byrQ21f3nvdzubAL8zLgSwPm1Did5MfVUFWDy8CZoa0W5D
AVZCzvvLCED/oqecytOGlBKibnpUE8BTYTXhUncrUvTwCRptIIBf0GeZuU+t
qG22+p9uK7Z/n4PyBB+0otY7VlHxXQSYzjNhqtZoRUSG53e4+gnAutfxDTtn
Kxrc1rj2YIQAj+yNljq6WpDkUK9j5yQBLI6qVhyNa0EDZ+ITNOcIED+mF8tr
34LW39DPfflDgKKKT3KOui2I5cBFxLeOra9bcuumcAu6vHoo5Ok/LF4uOef1
jDWjg+6s82OMRGBdMuRtyWxG2dmBYMhOBGDl+kD2aUYz9a6eRTxE8Bkd2oMz
aUalkq+yFISIMLfQd6z4SDPaJ+LdFCFOhMCOpoDsnSaUz3ixlkuKCN9ijRcV
WpuQIP1MlIssEfRGu1il4ppQdpM2Yf4wEdIzHr555dSEogsfFF9VJEJkPYfu
Pf0mFPssiL5dmQhEd63Juv1N6KhoLzPxNBEKQ4fsNdd+IrYU96oCRIRPlw1Z
m2J/IqJLL5zQJYKzqSk/yeAnsv+qeSeBRIRc15nDX3caUelhMZ29+kQ4owwz
v1Ma0aPoodIQGrZ+9T/LAuaYtfaN8F4mApPO9IwIXyPazraL9rEgwrqH4dO1
kgZkz+S4RH+TCI564efTHjWge8YjHU63iWDtbbNX91ADqmRxwK/eJ8JZ6Zgv
yX31aO4CA3pgT4QeV90PUwH16NrDa9mzTkSYbHzdtoqvR8pnX6RYPSfCHZNy
9tZ/dajO0GTPmBcRjlYZ8zpn1qGyzIWtq77YfurVZM/b1qG5qUvkgQAi0E+9
75c/VIc8M9IZTEOIwGJrbnZ0uBbZ8ShK9kYQwS8hetdKRC36ycASZvyRCAY3
BzZcLtUi+8Bntl1xRGi/GzBTKVSLGiP+hF1MJsJ+V/7+huYalJRTLNKZRoSo
k5HV/72pQZYHLwxeyMbmW6F84darQRsJR5c6CoiwK5vL4Sx3DXK634y/WIbF
x1gQUmioRq7rzX2d1URYFLzOXu9XjarWfiZdaiRCf23a8J7z1UhE1SG9u5UI
sSft+yX4q5HQc7dZk24ivGjRE2porUK2L5KM+vqJcE3MK+ZQSBUS+NYwajpK
BBthlk9HL1ehoCOF7wemiODAYqjzS6oK5SRbPro6T4T6CdfE42OV6OC1dJuR
ZSKo7cizKSRWItQZ9/TGBhGELJz8ah9Uot0DpJiJHSJcsuawYz9VidLtv3Va
M5NAWnN6eYKuEsknre2Z5SDBX7VQI8uaCqTtSbpjy0eCwyarrc5vK9CfsV8l
C8IkePxdu0jxSgVScFgUt9tNArcyoetOBypQmd/P+yt7SXBqhsxvtliO7Pkb
Sh0OkOBzFv/ejvxypGRJ5NqQJwHgGqaGfMqRKTGF6HyMBDfD9zS40crRw4Z7
Dv9USLCzWH8kRaYchSlwvX12hgTVoq33bi+UIa8izncMZ0nwMl2bPrOwDN3r
pnvmgSfBq1Cyvq9fGTqW601hOUeCdwKHmmavlKGwB7i/3oYk+HVM6m/7kTLU
UT3rxn6JBIwijtq47VIkKK88+MqUBN/V7I6daSxFJ/0HhLmuk2Ax66xuZnQp
qrqcJ+Fnha0/hoEl/UEpYjWJXOa2JYH1qe//lHRKkXSwZYi/HQnk9Q4WHhUt
RX6EdQbeJySocObr/DpdgoKrKcpvXEkw/WJkILawBLHeMT7E60GCeL+eh2KB
JYjdXqbP/yUJ2l7NKLBalSBxugwKzxsSRDoXp9lqlCDlURkHvyASRP1M/XJO
sATti/O9xBVOgi/pGWkfp4rRwjXRuVfRJPB1uOV+p7gYeX1fVGb/TALi5Ep1
QkgxehRiKOf99f/f361qfK8Y9dg+qWP6RoLcxl2eT/DFyK0lWfjFDxK8GEy/
y763GHG9RCw7uST4eFXDjHepCN2/7xXuVEyCZFVmkfFPRei29fDPtQoSMAn3
+wZdKkKgnRdrV4fFy0CckRh3EQqIeyY430SCqdBl+nulhciC5esemw4SMN9e
P/nOsRCdfJGZP9qLjV/tFvRasRDZ9R1ZNBsiwafAjmrKRAGqu/o+q2ucBBaG
ZR6d0QXoV0cIt+EsCe49sHt22LgAbVkWLdQuYuf59u5TECxAu70zzbTXSCA2
80J1V2M+Glo9RMvbIgFPUvGLjJf5aDispvk4AxmGXa8qcOPyEd09w5YEVjL4
cxXxyDDmoyUnD+pebjIMBWszLRbnoT+5By+8EyCD4vvLiw5ueegdG2c7pxgZ
eINuFWVo5qFifqafzyTI8CIr2fTzv1xUrTWvtSJDhr42cgm+KBcVf0uVtz5E
hnyNw2Nhz3LREL/iqz4FMtiUTNaEnc1Fuz+aXj5/ggzTOT2PdZlzUYvI8cgS
NTLwyM8vh1fnoCzfhHMnNMnQ/ifuUqhvDvppX2XzSZsMJgKc2eoGOSjML3hJ
iEiGiI0gRXeRHGRauG/EQ48M5nTyQ3f6slHULp/Ty0ZksG3jXl79mI3SqvpX
rxmT4b5wfZCUTTZymyOKNJuRIXBZeWX0WDYyTlx8p2lJBsociaK7kYU4/zE6
JFqTwTBEpUOzLAtt52RkiN4jg5TrqbafvlnI3V5Dz/0RGYSlP/iuXshC591+
ac09IYPneg7pu3QWYqno9rvkRobC96Vm/2Yz0WqDs1KpBxkuzfZL9GVnorUv
IofkX5Ghy4ZzmOCZiW62bT0MfIOdTwAfh7ZhJiJqv+LdDCKD2Dn79WqpTBR8
WmrrajgZyjwcxLp//0DBFGnV6mgyOBSttD7I/4EeETYLFT6Toaj7TmTA6x9o
Rl7i7duvZNhqHZ9WufwD8QhvpaymkuF15ryKhfwPpKksIGTygwxk35d0XFsZ
SKOwvyg/lwzRdnvr1BoykFn/2DfJYjJsV7hKjkVloIH4b2NuFWSQvFDixfsg
A13mbrgyWIutt5wclKmdgW7WNAhBExlWZ/N7u0Qy0NnLJK7odjLo3RhZeTSd
jrKX+7W2e8jwZFea28vCdCRkeyTDZBD7/T/lXcKB6ej0qa6rWWNk2Gj2tBGx
SkcjVF+i4AwZbvwrFvfVSEdLaM3adoEMEm822h4JpqPF2bqS6hUyvFc/ce7n
VBr6/KPkvMwmGZhen1MNL05DVXpBAk50FLDgYaS0haShrjxG9lZmCrR878Y7
30tDItptx+Q4KdApKz7zHz4N/Xe18fUzPgp4GRev8+1NQ7SiQuEOYQo07XJS
3/z7HVXss2+U202B9JwQJ72W72jLuibDdS8FTJu3fNiTviOzxwFVzfspoC4j
pSLv9R1pHkhklpWnwJj72qU0i+/ok97a3cdKFOj9/bc2Uv07Uogz2ak4SQHu
EBbrWZHviLO8IFtYnQJ7jtgIRi59Q9Ic3GGWQAHSntrklMZv6PQnteg0XQow
bUtJ7U38hi47KtfukCiwzZhqsOD9DZ2Q+CtG0adAecjGcckb31DCT9dXITQK
lK3mp8ef/YZcrKokhk0o8G75V5X/3m+I17CtWd6CAoT3rfVR26lIzTXx86Mb
2PNK8wm25qYinSsXQvNtKBCDxq5kO6Yihp9D8Yz3KaDp0/2VopqKFmTMOoiP
KXA/6xGj/2oK8mAakHrzlAJPlI/aPc1MQa/snTxa3ShQXXyZi88hBUVVn2MU
9aTAkMHeCYpaCirxs3tv/IoCxiKXpRU3khFzIDfl/Rtsvs/v+jPyk5FBBxLq
C6KAtclffJ9bMtJyOfZndzg2fqeib6x2MpKq55o0ica+n3lzgI0tGc3t2VkM
/YT5qpITR0MSetehxteRQIGfQk+jvrxNQnstf2sJpFLgAKeTX++lJCRwxMjr
XAYFglo/BcRJJaEu79g+7xwK4H4GrrNNJCL9vF06JYUUSOzaEfuXkoiuz67l
rZdRYEkgmeDpkIjyd7loH6vB9nvoyngEJKK3ovPdtxopsMBWRNXmSEQvXYJd
I1ux+f9c27Rv+4q+xucqtXRRQFQ2AacS/RU9TEmcZ+6nQFdVRpybzdf/UXDd
4Vi/XzhCpUElI1IkUikllPp2TkkpXt7xUUakKCNklxDFa++9996yZ5pkpUSK
ZFRGIUoZ4ff5/Xlfn/d5nvOc+z73Oc91ucBvjcrqY8OqeMNeN4wmlwM83DLB
pqOq+GGriGcOaw68m7K0jp1QxX8ft614vc6G6pRXui0zqnjSv8/le1w2XDCJ
pC/8VUXbppDgDtNs8OeSp+5dIvX48EWD3PFsePJ1zSUNVgrezjJIEFqbDaur
bhk8WEPB2m9Fj13fZ4Fo68s7eRso2BZ0rP5aZhY4dbiEdG+m4LeiBvn6O1kw
07/yaIWXgtEK/7WHKWfBlOWjHgkhCqpdeybxRSAL3LXYV6uLUFBji/NkzvdM
CKs3PmwnTsETIXEdI3WZwLtF3SBmPwW5/qO6Rgdlgul6qah6aQrqmJSX1Btk
Qn2Sw+tBWQram78RuySfCV6rCtaynaDg35eOwXrrM2GLr5LiHqTgpMGVmu7P
GcDfWndfSYmCmRt7jepKM+CObUS14UUKJvzm0d/skwHTDNqfh+oUNNZ9Y/nm
agYs060PJxEUBAt703+yGfDIzOVWrRZ5P6HlXcEbSJy1Ku29HgXjT36/FTCc
Dqe2uX6cNqDgp9xT4r+q0+HcE+9N600oGJBsdrA+JB3Cy3NhtwUFLQXoNydN
02H9bztzBRsKml7dV/JQMR2+GN2LpN6loGOV+5KDUDrwjqvW3XCm4NIhhcOd
s2lQJefW7/CQgnM2Bv/5v04Dt9HSBT9PCh4ZVuPJzE4Dqo3j5kQ/Cj7Jts/d
6Z4GtcLWokXBFGxedWdxVi8NXq+Sk2qIoKCkD9sqSYU0KJ67cfh1LAUbmoYq
KralgW12ysFPSRTcXvZRLHk6FcZtA8TG0ykoZlGs8qUtlazPti1/cihYzL7z
qGtOKhjeZ59fVURBN+MXozaeqSC6ob+bs4yCgdck7tQbpoLgxVV5W6spiJWJ
U3pnUsFyLd9dwccUvGmieYPYlQrHKtsVRJ9TMGTh9GT8cgrU3ez6JfGKgkkj
nKkKn1LgaeXHlAPtFBTex5coWZsCvV8Dz0t3UpD4eGeVaWwKvC7JHDzSQ/I5
NjSycC8F1ll3Wx79RMGtf3Lu9mqnAO/sm99HhyjoJFfRw3kiBQ6G0MyPjlDQ
18VR2kuQXL9908cjPyg4qP8zh/4vGfR6nihIT1OQpu1rZ/IpGT567g088IeC
P/bKN7TUJ0O0xkq3xCIFw/ar1t1NSgbuD2xbRFepYW+/V/Lth8mQyz0Pguxq
OHGbM63QMBnydeP1t3Kq4ZmbSsvy55Nhp2upDSeXGg4aLH9fsy8ZmkNYHVbx
qOHY4plc4Y3JoLCGYjnLr4YHE687Of5Mgo5kba2xHWqYnjCSvONdEnyy+yXT
J6qG1xWD9Nkqk6B1cGClTUINJxfPrxyMSwK670Rt/QE1rEjY1RjnmgS5Ol9N
Cw6rod4TldWUG0kw7Bi+Ll5ODbPEeFjgYhLsp7VG+ZxQw66j77msDyWBrIMW
/x1UQ8mEZdevPEkQ83Kj13UlNXw6/kv98Gwi0P+rGVG9qIZvRyxLtz1JhANc
svJy6mq4M1Cp394/ES5HqdsLE2rI+l3SlaGdCL91BtLYtdQwI6mImiORCMWr
6p9+11XD9ywnOO/NJoAZpeF1x3U1XH92wvTJswQY3tPQUmqkhkp9KUddQhLA
wjOyPNJMDQ1Xhg48upYAdUyRIAcrNTQ71yWkdTgBss4raGrbq6Gxvdwba5YE
WFn9eJOCoxpa3aJsX34TD7eW/Uv4XdXQRXygZT4lHhjuHuf+uKthyNLeOkPb
eGgd82p8662GbRMtTf+di4cQD3u5ggA13MvV2urGHw+cJYdDvULVUFnyQY7s
9zhQeRH/6VqUGu4y8T9Hr4+DI5sStynEq+G8XKdXT3AcOHVvP7E5RQ2dDty6
0ngjDsZ1/lJGMsj498UU7lCIA4t2QbXaXDJ+/0abj5vi4ArF8kRQkRrue2gT
/284FnK+fNpmUKaG5nekxNyqYuGIj9qno9Vq2FTgw2oeGAsr2/OD2R+r4Y9x
IbmqG7GQqPn1SNczNbQ5YfL45slYePBtuCG1SQ1ffe1Ptt0aC5rnI05Ytanh
O9P24cHxGGB+HE/5760arsnWD8h/GgPeHzr+rH2vhu7bA/K7Y2LggcYx+c5e
NVw4yEu9YhMD6Ue3GMYNkOc12Hv+pxoDHYeozoZf1XBtxrCRw54Y4O748nD/
uBoqaJ9ay7USDWD2zHZ6Ug2lXmx8uNQTDXHiA/TyX2r4TcB+WrEkGmzGD+24
N6eG4h3SdoP+0fDSJKvz5JIaKla4H+wyjoZVgmi/zKKO0qKnTgufjYZ8uUm2
xxzqqHMgs7NmZzQcK8txub9eHQX4XDflL0ZBqarFt5Pc6qj5+K/Q9PsoyLA4
cnyBRx1hf9oBz9Io6FKavlMuoI5OhxzNLYKjYG9peoqVsDrO7m/ZnGERBa5U
lar9u9XR57OMmpRqFCQb9td8kVDHHHqi1up9USDwXScn7oA63upRMJdYGwWy
/k/cGYfV8esey+dR3yLhT9JGlXVy6ujp0h936UUkcEnAUp2COgr/Y8jpp0XC
1yaNWCtQR8qnl29L3SIhtpu2R+ysOh5dUitnGETCTqWjsV3K6viPulPipGIk
nMhb/sekqONGVxdz892RUHK25KIsXR3zAl90flsdCVe/Ee7Dl9SxJkU9I/NL
BNA5RrKDdNRRt81ZpvBFBLCUmdec1FfHc/9yW/5lRIBd3ETliKE63p7a/yTQ
KwKclm+lBJuo46/zYGxkGgHDjybvKFioY1/WZj431Qgo3eN0fMhaHZPHH+0Z
OhgBDhqCI1531JH32uZJt80RwHzT6XrQSR1jZX63GP0OB6zM5+h0VUflxlkh
//fh4FBWfNeeqY5DCvfxV3U41K8a6+b3Ifn7XRcZnRAOpTq6ItUB6lgAWUyX
h+HgxC2gqR2qjm+XJyzSboYDz09xx/lIcn/Tuao1KuHwlBriExmnjhe/DLdn
HQqHBxuMPI4mq2P0+3t8njzhYOdSbNGRro7c+dIryfNhcNXjvuKtHHU0aRX6
NdcfBoLOvWzsherYWzB7zfd5GAj/1/0ovkQd17FsqNXMCYN5QWeKbKU6Wr9T
stEPCoMvY/3vWmrVUWJAYDHZPgzO/eS8cO2JOkZ2+DQJ6YaB8k/unNkX6ng2
Q5TeoRgGpiIsc17NpF53T3LV7gsDfukfRwRfq+Prc3cdP28Ogwsnh7XzOv//
9/4vuBTmQ2Fnz9/bJ3tI/a5QL7QMhIIvx0nrlj51lB9jywhpCoXZ40+vaQ2q
Y4rL8fTAolAYocef+vZVHffsLWx8EhUKdQkDa63H1bE2zCdw74NQ0OpObPg3
Seo9ier6zCQUPghN3fD4pY5Sx4aEQ+ihQF8emts0p46WjLvToSdCIdAiyCHi
nzqOzya6NImFwqgBh23AKirmoRz90KZQaP4iJ/qGlYpJAYa/Gv+GQH6L4fmt
7FT0j4+bDB4MgRqd2GFiDRXxWViHX0sITKz99id8HRXrD56VqCwLAfs71Afd
66moKvv5wdakEJBy/PaQdxMVZXI7LRN8QmCRt3RRg5uKW5RfMDXtQuC804vv
YVuoGMfrwzitHwImnBKMTh4qxk6JW2iqhAC/2tfDm/moyLuq1TReLgQGVm30
UhOgop32m89coiEQsTZXw1eQis4hJYaFG0Ogxb41pnEHFdcYcoc4zgeDstf9
y6t3UfGCYSqL7ddgYKa1+54SpWJQ3Rm1qDfBIKrbLO8gRkX12d6to3XBcNPc
RadEnIpatZZT13OCobpq8c+PvVTc/2qry9rIYNinTuEU309F8dqv13rcgmHo
+sNwPSkqBm/ccuytZTCU0LKjIg5RkcbemjKrGwxhiR1b2w9TUaJW5ewZlWCQ
+Muxhv0oFW+ItzyuOBYMpyR1rE/IUXFGwq1KQzwYDA/0aVgdo6JLcVa3IE8w
XBeKLs5QoGL3N5O6dazB0Ho8mdl7koqCat95dv4MAu+x1W+5gIo/1ygxdfqD
4FppR4TiafJ8bteK+lby+zm+d/aKVOTzCtVQrgkCmdsj3tlKVFzmuM45lx0E
O3bRKnvPU5H/T/mDtqggEDU3vLrxIhUDZxSNmzyDoM33sMspVSomHEu4NWof
BONvm/huq1ExmfekgtTNIBCuVpBMpFJR0tjaLUIjCBw/RJa006k4y2/9d7dS
EGwb+1m+RFCxolDpfNfRIEhouCRz4DIVAwbaxXLEgmDx0se92lpUFJZ4fiaF
JwgGnvhFeuqQ+TUuIOrYgsBc1sWlVJeKbLJtO/6MBcLL1c8GBq6SeEqcUt4c
CGVxJjUbrlNx2lAttTo3EJT83bmOGVJx0KLan9U/EAxc9ny6fpOKPYO3Hf0t
AsHluJ6YvzEVFSSX+rSpgbA/Ab+Wm1Lx74SdmOmRQGjI7d85YEbqt8XiRTVP
ILA4XXy39jYVf3DPH1X9GwD1ihGsh62oaBiSMLbjYwA40t/laNpQMdxNV+dQ
XQD5XuFrc7Gj4tbraatdkwLAgsPKJOMOFc9+p+hyuQcAZ9tvl1YH8vvO+C99
RgHwUqiMe8aR5Ef9ON+oSgDcffFckO8+Gc/xfbbS0gGQWCiXfMKVir+OvHMs
4wmAjX07kq8+JM/X+F1oP+8PoQb+gm7uVFz/PC7Upt8fiu2juDM8qLjxt3Ru
7jN/UNSluzZ5UfHO6utOwtn+cMi+3XTch4q7BPcHtAT4A7/8ro71/lRs620z
fmTrDxsP6BQdCKSiSXd7+FttfzjxN2Q9JZiKx7lmEvef9idtpnfQLJSK/b7y
W+sk/KGeXVnGL5yKa3+8d/LY5A/U+R8rOZFUrN1w+pbnrB+siPaffxVNRZby
LRaP+/xgW+Ch9SOx5Hq6IO/B535wTG/2AlsCqfcSYvZtrh/seKHIJpJE1seH
gYT8UD84u+GQwn8pVGS2cWTWOfpBfmDLd800Kkq5HkplNfSD0HopAdsMKkY9
GpJ0UvWDvYKmTwOyqLhp/NlbSVk/oCiEj2TlUPGuWaDcemE/oD575vU0j4r/
neOb2rnGDzJuc2b0FlBRRwsjjX76Qg7nffhdRMVQu5XmwQ++oG0lo7GhhKwH
h0sSAc98gScERnaXUfGrE+2iWb4vaJpVzCpUUHGIla3TMdIXmNxFrrQqUo+y
HtdqH/hCTOIpL6MaUh/7ZyKkzHxh7uLdDc51VHwjfW3b60u+sJuw3hjymIrD
wmMuSad9wW3DGd+MJ2R8ldH3kg/4gmTXP2b1M7L+Nt7LecPnC8HClUttL0g/
/c4sk17tCzeNvWcGGqmYTck9Uz/pA8qnPQx/vSLv/7lx3uGjDwSde85gb6Wi
g2OGm8FLH+AT02rgbacite6f971HPrAQqp0j0UH6SbBxRX2CDxjq9W8+9paM
r8O84pCvDxBaC3/OvyP5+WYj13bHhzzvudblbiqesH82GGHoAzFOdIWbPWQ/
4HI38qP5gHBYdZTtR9Ivv1TZ55/yge3VW+we9pH15qP4eH6/D9hzWL0O7Cf5
ePx+2lLAB7Liv2fGDVDxqfzqhi1rfMClKGo5a4j0Z0vxvv7f3jDlGNBZ+oWK
t31t5t8NeUOv8rB4wzdS34d+tPzu8IYvt/Lnmkep2GVxde2px94gp7T6Qtc4
6aeVRoZF+d5wGRf5Pv8g/afZOEIlzht+debeGJ0k6zvXX4PL1xvyHuw/Mv2T
5DvvpdaigzeMdwU5z89Q8bB1ow6XiTfkGM2cZ5mlYtoy2zYVTW+g9NwMXvuX
itovS6DgvDfc6mTT5pqn4qOmFxHH5L0hbdNw8rZF0q8LRrvGxL3h9gV+E8El
8vc/3aqe8HrDpGpN4a4VKkYslS8/5vCGp9+H7Paw0DDh9mWDL3+84CNLRo3k
ahq+/m8q/eCIF1y0FXwgxU7Dz3PVzIT3XrDjsPZL6TU01Fuf9VSmyQskDzn4
yqyjYdgKfcdkpRd8MQ/skF1Pw0fN7Jfbsr3g+GxJuPxGGirtKD/8JsYLdLuW
Ph7jouG7ytWW875ekCHunnR8Mw2Tm+W6lJy94No6vW/Ht9LwnsqpPeUW5Pf0
lLzj22gYYFggdlHfC2T2m/w6xkfDIx/qo1joXoBvmqrlBWjobXfhfJ+iFzmP
9LDKCdKQ9WHTnw+yXnDUtahFZgcN405oWCxIeIGvoNG2wztp+IWaYfffdi/4
vbh1QEqEhpEGm7pSNnhBrWP7/n27aTgScE9j34on1C/mz+3ZQ8MLM5YNndOe
cGr41TkRCRq+QK6BhC+e8CzxOK+QJA2riHUuvu894VcajxHvfhqyNWUaRzd7
wi0z6+PcUjR0D3pp3FTnCQl2pv7rDpH7J3Wq8Bd7Qr4SjwHrYRqW+7f1e6V5
wlkjz+qFI2Q+5c5MCUR5goNpb+jMURqm2FBUWnw9Ie2LxNSYHA1ZGiOfxLl4
Alq6tw4cI/nYoiESYOMJz/PWHnivQEMXqqJCopEnME+1bmw7ScNX9Oy+1zqe
ENj+zerpKRoWP9T4sJPqCV6clpoVSMN1mXEsgWc9wTfN5UnuGRruzteU2HHc
E9YwpPITz9Kwxm5EqFnKE5I6ggRDz5F8pUuWhYt6woa+Jxs8lGm49d6DZy58
5P3le1zvXqTh06Q3gl4bPOF1zvc7pqo0tNrqFFLA4gnty1tndNRoKPlX/9/M
Hw8oZDGZUqXScO7+p4MaPzwg3Z3V8j86DSXeNq+8G/QAuStzNlIEDadmnZSs
33vATv3ri0KXaBhU/aT7QJsHHLmlybFBk4bNuZ992J55wAmdmbAFLRqWsoUf
n6/0gM/cypmjOjTszuCt4Sz0AJfbVv9169IwhIdr9Fi6B+zQ9bj87CoN6y3i
o91iyfVPE2YLr9HQwY7IHg/2gMfeb/niDGgo6nd82tzLA3qSjtd73iDv0/BM
ZaMLuf+f76PWRjTMevcxtMnOA046s0TpmpD6Vu1OSzTzAGWJkJbzt2i4ycVJ
O8TAA2THy9wOm9OwIYMlOEnbAyZq3Ru236Zh7wLHnmaaB/yL5H242oqGiy+j
f2264AG37dyavlvT0NrzyEcLJOOhDod22tLwwNrS8jF5DygSV/tSbU9DUw9T
I5dD5PmzvVXJd0m9dnG2HJLwANuaNB6vezTczCxuWBD2AFOHht/mTjT8b+OQ
xACvB2yRPq/NuE9DnGcOfN7kAVKDVKVjrjT8xfejeZ6DxIGzZUIPaZiX39go
tcIEwf8oeavcafg361Cl418muEze3vuFScPxD/HOw1NMOJ9pt6/Rk4ZrDkzO
G44yIf+W/aNsbxrmDOlyrRpkwi70afD1JfXb45NU+oEJkpKvCHN/GjrVWwc9
fMuES/tVbqsFkvVgaP3UpIUJO1X2ch8KpuGbxbPbTZ8z4bXfXXmuUBoq6K92
cqtjgtlvxtfJMBq+NdzdWlbOhGTmW4H2CBra7LoztaqICemKG7ryov7vZwda
DLOZIHpYgM83htQvpeXsYAqJqZsHjONoKCYof8Y+jgmzyRukzyXQ8D1rXvbu
CPK+ErvX7E76vx89vjYWyASpz2Y3VpJpqPxAj9bozYTGJhaV3lQaGnW2X61z
Y4LN4HxFeToNH9jk2bY4MyFwj3lecCYN/f6O3Zm+w4QTQTZ7zbLJ+qt7TTtk
zQQU3HPgXC4N6fTFcXczJizVR1fszKehVI/egZmbTKBajzXPFdDQxxpX7K+R
+d534OabIho+LD5O2XqFCXt6HbyzH9Hw7Cr5VY2XmLDDfvzog1Iammy7wxpC
Y8Kt7+HGmuU0hBs+p2xVmbBXMkzsUCVZrxH0RPPzTLAQXDJmr6ahxR8W7vtn
mHA6b1S2t4b069ntTun/McH5mYVvUR0NeeJuvx4+xoQn5zJNmI9pOMgp8ufY
USZoC+R0aD2hocifhL60Q0w4KBTYIPWM5FM887bEfibkSlkcZ3lBQ7OFs3EN
4kwolLx64t1LGhaOdahbijLhzpjDy4wmGgZy/rwjJ8wEX8Xuj3ebaTgTFcq6
dTsTctb73b3YSsNjLnOf2HmZUL6lJFGwnYY9Axlzm7aQfIsbUH+8puHzDKvT
BzeR8Wwp9al9Q0PmRvtMA04mVMXXqfl1kvHLCm4v5GCCuX9knE4XDW882uzN
vZoJYylatvvek/4qyvjiueIO1DjB7rkeGgo0iAht++cOBkdnn7z8SMP2uTUi
lXPuYCG6LB/WR8Myjp5hy1l3kNuuduxaPw2DvXM1YMYdvrX8eyo1QOZTdNho
95Q7LA2L9MwPkv2BW3zDjh/ucGJ9150XwzSc7Lh29MCYOwR+k0oJ+krDT7Wv
3lK/uQM739nLOiM0vJ/f/cFn2B3Kjh+K3DNGQ42Ecyc/DrhD4QjH9alxGurT
hSZO9bvD97KhisofpL4WEj5X9rqDrOzHqAeTNCz4pLVG+YM7CM+wsV/8ScNV
rEKaP7rdYdT23r/NM+T9ev6+SH/nDvan6S4fftHw+sgZJdu37nD8fap/0iwN
OZzCmy93uMOuYg8Jo780pF1qvkhtdwem0haK1DwNvXSWq3Vb3WEnh97yzAKp
V+Ugbtdmd/hx9cGJyn9kfgx2na5ocgexmlA252UaJskGnVnd6A7ijnlap1fR
keUk63rDF+5gtDykwM5KR6PUD0EfnrmDfoJaVtNqOkquqm42eOoODwo5UnzZ
6bhtnWch6xN3EHwguldtDR3vMAzlyh+7A0O3SoF7HR1duMsu3a93B27voQ9v
OOm4qlVwrU6dO4wplrGHbqCj24F7Z1Rr3YG/SbmesYmORaU/l2g17mB4sXQ1
Dzcd13j0HzGrdgfehU3dnZvp+ENs8ENMlTt8XWUpG7qVjgv/vfv+qZLk9+Gk
CH0bHbPN3lyTJfH9hORYbj46yq6Wlk2ucAc1s6SUdn46dnW6XxUhsfgKi7zf
djoeWEz+WFbuDr8MPmleECLPy4tI0iNxQfKFtRzCdNT8V5ArSGK1Kl2lpzvp
aFZi8+dHmTtUpEtz3xch8yOQ4/iWxNk6H4yP76bjdCNDrpXExa8s1H+L0VHC
qUDkI4n5e9Y8LxCnY/WYzPF/JO4yrnlpvJeOKoHRd4+Q+9+7nHRZdB8d5307
ep1ILO7QZt+7n4477dmv9pLYPk5LLEyKjsoyScsUMn4bbx191UN0pLxRrHhH
YneW8X1sh+mYod/OvE3e/8pjQfeaI3Qceq1pJEzm67v9GjPro3RUa5LTGiQx
revZ0F45Or7w/aNZSeb3lavRaL88HdM69Q1Tyfwn8q9zDjtOx7Giuw4pJD+C
so+TLpygo525Y0QZyZ+9URJj+SQdrS0GqvpIfl8efxb+6BQd+/i0hvga3GH6
4Cmjm0jHfcUdm4xIfcQ/lWgSOENHfhWzU82kfnaZRFS2KtIxJMPH8vRzd7AK
TDrmokTHSqHnaa2k/vhirygfPk9HVq/xj7dIfQqOD4wMKdPR+eC6rTtfucOf
t4p8YRfpKJ5vSPlG6puZFtt9VpWOV77c83lC6v9P+vKeWQrJz1fWliKyPmp4
3djT1cl8Dv7gKiXr5+5BsCNodEzku67dQtbXrNAFu9UMOvK9ep77h6w/Ls4K
9kcEHXMlitjl3rtDxrZEcf1LdDS9OGfiTdZv4GW+no2apD5Ecj7+JOvb47Ps
9hotOnqZrtc2I+tfsIx7wkiHjuezYsYXSX9If19H5dGlozY/V2Ai6R/SpxhK
DXokf3maFy+T/mL1/lvzLX06NrMm7dxN+k+Jd8Ag73U6rrt+bstq0p+ajuh7
PzGg49mSr3v+TrrDYqbV01s36AguVL2VaXdYKevx22ZEx97vwY8FSf8b2JU7
Wm9Mx5LqCYoq6Y8zqctdRqZ0fKU8sDF40R2eTo8S3GZ0PB4ozDa+7A5rS11u
VJrT8Z9YhOxlViaE+/as0b9Nx0enzTN72JmgyL3u5Borsr6fsF61WMeEkQ5x
1gJrOjZITl7j30j2S8Z5bcKWvG/hSlk3NxNGt7qeXbCj49+TeC2bhwlnPb41
JN6h46jjtEkQP9mPeYJen3Wg4/U+/25fISac2hliOXaPjsOJTfmxu5iwfpkl
zd+JjnJf/P88FmNC8/Jvk8P3yfwWslbO7WXC1xuuT9+50NF/yX1eSYoJRyyq
8u88IPXflvs08zAThpTL9m93I/3pyHlBYTkmWO7wPlnrTscj+vrrsxWYELLu
4oCuBx1znhyPVQay/4ps5FvxJOuBQ73znyI5T1iMDCR607HiuEbtC2VyXvk5
8R/6kvX9VuFqKoUJAQmyBwf86Hi/XeJFOJ0JHQadxS4BpD6eOv+Nu8yEfaJ9
TcJBdNz75/1KJTkPiBcb2tQF05HTcf3oGDkvsPU/KNYJJf1ASaL6kNH/5zFl
t/kwOtYp27r6kPNG0pa20YgI0i+D7JQWrJgw7Co2JBNF7q87utWFnFemtQxu
d0TT8d6553/4yXkmRy4hyCyWjpP0E/OND5lwJn1MaW08WZ9C1eJ+Xkw4LKkd
mJpA6nVqxOdGABNETrCZn0qio96PjMNEGBP6lf/19yTT0Wk/j4RmDMlX2aWv
1ql0rPnseccqiZwfeiRcN6TTcYdT+KGkDCbZH9wK0zPo6Pdh/ZUveaReTFxs
TmXR8YPu7LpTJUw4QD3Y2p1Nx+e7o87lVzFB61NalUUuHXnF7HceaWDCL+m/
Jzjy6dh4lZLS+pIJxlePM+IL6Ciznv+TUxsTCqxcVmSK6KhfvaH/zDvy/Buf
sLmYjtSAhBLhXiaU7jfi0y+ho4mBsxn3EBOu5kq7zZaS/WFVBB//GBP86inu
PuWkX1zY8lz2JxNeyrzdvrOSjk/MtB6YkPNxSdubcyVVdOTazn21ZJnkQ1F/
7fkaOh4t5TffSs7X104FX/1YS0d1j9Aa740eoKl3V9W8no5P5/u1ebd5wAVZ
ydcrj+l4oi1Sp0rIAzQuVIwEP6GT74vodmsxD1DhkYvY/YyM13fp+ZkDHhC5
uupj6XM6msftoEoeJef3u4wypZd01OgIfiB+0gMcXvKLdzfSUern4VsKZ8n3
iZyQ1M1XZP4dt+28oeoBNaxWzbPNpH5HQwszCA84qL1v2b2V9KuBs4dWrniA
pJ5O09Z20k/cVxVb3PAA1d18kimv6Xiq4PP5WXPy/VRsuUv6DenHMifXhNp7
gA+rY0HdWzrG7i1mVSbfS3lsFzovvqPjkqSgGg/5nuqPnAh430VH3cSopb9B
HrA50HHQ4D0dGew+e35Fe0BvIXvLVA8dN8uFfGRP9QD9Rwkqjh/J/lEScVg6
zwNOndYy4Oijo86vx2Bd5gH35s9vCf5E8pnjsL213gNumTprCn4m5wNBm/f/
NXlA5rYNcukDdBS+mejX+MYDflhw5B4coqNxtyzVpNcDNvXdr6gYpmOB3KNj
u796wFCppw5+JfulSNeV2UkP2KsoE9n0jY7dl9M6P895gP3TUFPqKB2vbr5V
OsTqCXv0a7rej9HR/nI17zL5/lU4Uduj9530U22TLUfI9zHNMMvm6w86/noV
/vi+iCd4fwrOuDVJx0zpNLkv+z3BLMbHanqKrE8KBl2X84Rel7R39tN0PGet
+3UePWHeYPr14gwd3/bLqeeoeMLWTW4Grr/J80SpIzaXyPe73K1Atj+kHzja
NV665glPPWoYXn/J/MjXrmOYeQJrNLNo/Twdf/K7NRnf8QSjuY/pAQt0tK2y
Fo566AmNu9pkNv+jY/6Us/igvyck3jfXDl0i/UduaFEx2hPmLNoEtq2Q+du2
t7ohzRPosGwVsYqBOV67nS8XeYK/1GYDPlYGbrz9W39trSe8MeKbiFzNwHO/
OB52NnrCnQ2i3PzsDNy0uHWpstMTpiXPtEZyMLA3XGSq8rMnlNR7ifCtZaCq
uZtd53dPEKji4I5Yx8BZud78tXNk/v62RvKsZ2CYhEC5JpsXnDn/ozJkAwMf
GTnlPeP2AtubdjbcmxhY4h1aeGGHF/xhcWj052IgheW//nFJL1AuX1PGuZmB
TnGZlzPlvOAU15GTnlsYOLREP+Gi6AXfPdfqruZhYDI/d7Y11QuYPrF8LtsY
WJjP8uSBrhdQLBdvLfAyMKs5LjXPlDzvwTFtO34GCl3Mtvp1xwvYZq8PTQkw
8LrGGdVLTC94+tOHzVSQgRMj3URXiBfweTc0DAsxcD+xL98yyQt+N2zl0xVm
4OQr4s7eAi+o8g5b072TXN//rOtfjRfwP6OHqImQ99124vvEKy9YUtCreCnK
wADzdx8X33uBVf5L+1NiDGT7vqpJ/JsXuDyP7Sjbw8A0Ce9ui9/kev6J5wck
GDg/6L/vHas3zEk1M1L3kvkM8Bq9tNkbfBzOOAvsI+OfUJH9u9Mb2nRunA7c
z0BGNJtc2UFvkN19JolNioG66ce5g//zhpD1o9EOBxm4WrptzEfVG37+d/Pg
5CHyfsv/RlN0vMGpo0X3+mEGHtxucPSDqTfcfCmxt/sIA31M/sxI3fOGF1ze
/heOMtCGsV412dsb7nov+9fKMrBZlzCSifaGtUsRkofkGXilY8jsS5Y3+O66
pp98jMyXlgSztNIbPCNuHdmqwEDHRzM9qU3e8HrieaL7CZLvi/bBj3q8wTTZ
MWv2JAM5Js/2DIx6gyV/gurNUwz8Z8V4f3DeGybSFfy6gTzv+nxl3DofaPC6
anTuNJnPR9OZ+7b7gNP37f1lZxhoZKrzumefD1z4cu+n2FkG2utWa2ee8IHn
tv4JoUoMfPnpr12Eqg/0euuPspxnoIiNASVD1wceLbK031Zm4PvQko3vLXzg
vr+L+qcLZLxXOb7sdfWBGxPfzC7+//9t6gwtxQb7gG6pkniFKgMtj8h7S6f6
wPqb2Y671RiYaKNX+q3UBxItd5oHqjNw5pJQQf1LHyg5ULawQGXg7gdJ6ZU9
PrDv0x2xm3QG1jZ7NL8bJ9cX2o53MEh+1vWobl3yAb2qStUTGgxc94FT15bL
F9YvUVXSLzHwjRnbgTkRXygzvPhtkyYD47QFvicc9YXw58U77moxUN9iU6vx
eV/Q/Bg6PaBN5sNZgOWSti8sqC5du3CFgRInh2pvmvtCUt6CRbEuAy/yuh2J
dfUFe+sofoGrDJxb6xP+K9QXmKuG9Vz1GXjNZV7AMtMXQpO/nR65Rurh8IXf
3DW+MOdV+IRiwEALdiOt7nZfcHx7ob/EkIEmMxX3G4Z8Yf/DJ5ECN0n+vvHH
vP7jC/LuopP3jRj4s+jz4Or1ftCYd3dw2JiBH0Z6/XR3+sH7itdWyqYMXPXx
8ts+GT/YcEEmMe8WA+scBcYfKPtBwPcCE25zBoKWwQaKrh/0b1Z7Y2PBwLc+
s1anrP2gcJtQd/dtsn5yNxGXPP2gRl7s7nErMn+dZj/C4vwgNtGqItaagbQg
NbuFYj+I1+EKW7JhoOSYjaRnox9E66/ddNWOgdHaO8+e+ETG5220p8GexH28
LHy//CAiSv7jrrvk+tG0uO3r/MH5qNuBBw7k/VyjGed2+kPnOCE0eI+BD0HF
IEbWH5IOVmSjEwOf60et41P1BzvN0neJzgzM6x5xr73uDwoZl+KX7zNwUWcf
j6+DP7CfyFqt68rAEZ/ePw+D/OG7cMmamgcM9PvDap6WSe5/6kE2vxsDj5yX
rZiq94fzZkJjdu4MvKsVznuj2x+UdANevmUy0EC/q5Vt0h+25A2cPuRJ8sd5
TOg1ewCsey+k4+vFQIXs4PPPdwTALVTdMuJN5kf3QsgX2QCQPnjX6IwvAw+d
0UZptQB4/ypbO96PrOcUIiLzZgAc2TX+/a8/AzP3Xv1w0SUAjomcEaQHMvAZ
/zH17VEB8DaxejQ3iIE63nKneIsDIJN2hWAPIf0vWWXiVHMAfG8/pKcXysCm
D6vTwoYDQCrkP46KMAY6g1cO31IAiMz5q3JFMDC2NvFCE28gmIPkYaNIBv69
VtScIR0Itl58pfVRDNxX1nCn5GIgiHXpd22LYWAbi0PspGEg1K7dGG4Wy0D+
ArEHmi6BEDOy+9fTOFJvISW209GBwMqXP8WfwEDzyzVPq0oDYUyoyMcikYHD
r+9WFr8OhPqrR58/S2Lgbf03qR/GA0Fa/HQcfwoDAw/njPGvDoK5iE9bzFMZ
2KMsrPKJOwgSK7n3Pkkj/aHqmHC1cBAoWQ328mSQ8d4461t4IAhMPS4dNM5k
4HnOL9V1CkFQEGe/syaLgQfmtnR/UQ6COHnlwo05DNTs2sOx53IQmFW9+XQ1
l4G+Oi22928EQdN1gdziPLK+t29UnbYJggD6Hr7VBaSfnaSWOz8MgnDmoghR
yMBtKpf6dwcHgVV3cktaEdkf5/6bGk4MgsNLO3hmixlYPurGU18QBGKBdotn
SxjY57z63qO6IIhazn8QVspA6Yy/Kk9agyA+pjVjuIyBF/IWy8d7g+BJQLfp
kQqS/3UbRg9+D4LOoY4210oGph733BCwEARJ9xpet1cxcCrkIH0tZzAUb8ux
FKph4NUdEiPxAsGwTj2kyKSWgVSLhXk1yWAYinMOLK8j+WZGVgkeDwYTquXG
1Y8ZaJjH0GC7EAwO4Rb71BtI/V/+/m+tVjBoWTt9i3nCwP82uA1ImgSDbWP8
6W9PSX0qZkkbOQTDFvXuE4efM7CAoAs/8Q4GnnjJLscXDHxybfijfEww5AnH
bnz5kvSX05JRLTnBsHX7wa9cTQwMttbzcqoJhjMFX3W0XjGwa93+/outwZD9
9rlVSjMDvXPSW+U+BcOXS+3i31vIecGR8MTJYLAaYnOUaSPjEzl4xnglGAx+
m1o4tpO4JuZwAXcICAyzsjx7zcBfA7Y+W0RDYKq3/QjnG7IeUjgfhsuEwPRQ
x2raW9IvA4XV5JVCwP8tp21kJwMFa0fF5i6FgJLOfbdP7xh4upnvvx7jENBd
LXVkdzfJ3+ybtvf3QiBAnN/V+D0D1+wu3/TXLwQezaJ5fg8D2af75OUSQ8DO
Pmt++gMDeds+PAgvDoFVbup75HrJeYSzds+25yGQ8Urup0MfmY9FLt2y7hAI
bdXTrvvEwB2bB67Zj4WAzWCjwarPDNT6U2ah+S8Edh623qA4QM6DFbH1Olyh
cK5Cl2AOkuuHhfxdRUOB94zPicYhsn/UnOdtlA2FIau/T9Z+YWCZRkHEoQuh
0FaZNnLhK9n/3xmpVF8JBXPt4Dyfb2T/CNlsbWQZCja3arlbRhhYcaVDWd49
FChvxHjWjzFwbSZt074ocv3pV+UXx8n8vmplwbxQeHUma877O9kvkc3AoSEU
6iUbPjT9YKDwj3PW3e9CwVaQS3vNJJnvy1aWl8dCIWZ9qIPSFOl/LFMJ/5ZC
wbj2wjG3nwzkzq6Bl1vC4FS9dETDNAMX4gzDSyXCAG4rhS7NMDBlE+dw48kw
mF5wP6Twm4FKJvpmq+hh8F7rh6n9LOk/ecV2ekZhsIF2V+nRHwaGN/UrDjmF
QZ/VnscTf8nzV18T8gsJg6sCP9/vnWfgHm0VpStZYcBt+S7QYIH0lx8q7Iz6
MDA0af8Wv8hAZeP8VMt35O+ffeh7/4+87z1N47LxMNjPMWO1eZmBPEpdsSIs
4ZDjtiXj4grpN52qnmV84cB5Wc7BbRWBUzE+tlYHw0HTUPN7DQuBOXNL+RpK
4bBJ0+bfL1YCg8tr7l+/Eg5pGQ/y9rMRGBLqciTKJhxE/ZwXr7MTKNSRv+2v
Tzhkrb82Fs1BYGM9YeeSEg4rk3vsO9YQeEjrYOLh6nDY/fJFMsc6Avk/JA9u
fBsOrd+Om53kJPCzxgtfnvFwWLzl2GW1nsCLN69OKLFGgLOs26eMDQQ+fTl6
KWV7BNwZueDeu5FANrYAgX0yETA61viKi4tAYt9hz08qEXDIeDZfkZtAJYdb
M7WGERBEbZa+s5nAnUKBBU3OEVDKOEXP2ULg9LcsLpbICNj3RXnLp60EXuF/
aHqzKALGZActubYRuG9XCs/8qwho/W/Z/DQvgTWmVMOq4QjYXByxzoaPQMbh
iKLMpQjoZktWTOMn8Lo60p7zRUKQ+VahLgECW4QGE7iORIJ3/3AIuyCBJyhv
Z7xVI4FYtzZLVojA9HdymTJGkaCsa6dzYweB4x3/eDc+jIQZDpH8MGHyvnc/
x/PGR4Lv1Ercs50EznKZRFErI8GslmP/zC4CZwZ+G9R0RoJTu+TlXaIEvj9R
rHd5KhJSTuuKqO0mf38veURsfRTI/gjzdhQjcGxDkp6YRBQY6z0PzNpDoIa7
vtglxSgoHeyX6RIn8Hy+VUz11Sg4d/e9HcteAm9lwW66UxTc6EvSkJIkkHMD
r+iO6Cj46CLVqbmPwL+coouC5VFw2ff2pNt+Ai2Sbbeqd5LfP2lmFhwgkLWJ
7U35zyjYvKF3qUeKwOy84hjGpmiovjoyzXqIwN/TZ3v2HIgG9vcWbgekCfT7
bTsjdTEafu6+/kjjMIEcfCN0M+NoSM0tvn//CIG7eI4YDnpEQzuTMpohQ6DD
5YFg//RoWHHcM9V+lMBPV6yVrZ5Hw7+1kqF/ZAk8yntt1m84Gvg1z7/bIU/g
Qc1dawZZY8Dj7O1HZ48RWEURmTAXjYFCzUCpW8cJ1J95x3f0TAy4toUrBSsQ
mBhaMCdzPYZ8j1kulJ8g8JyWOKvFwxg4KbJRte8kgau7ajKHUmJA852mAssp
AndHz+mGPIuBzYH4Yg+Q9dNtHeP8JQbMRot+XEACW1k7OtPYY6FIJKLI/DTJ
h1vjg7USsVCwp487+AyBojf37MhWjgVWL4uNpYoERvC17fQ0jQWG+7GM7rME
mh2oZUv1i4WQJbHeOSUCy/dtVF4qiAV5Z+G87ecJpOkt3Ix4Ewv3jnAJnFQm
8E3pwGeL37EQMD0gonuBwNjkM0c8+eKg64jzS+eLBCJnS/9nhTjg3dLGkaBC
oPwJqpGDXhwUUqqG6lQJ5P7arUY8jIOXSvu0P1EIPCYaLmCVEQd3FteY/1Mj
+WbOqnY0x8EKl4KgIJXMx+GY29ZTcTDyLNPwOI3AxT9X12nyxIPUH/kLl+kE
yj28lvrgeDwY7X7TZMsgsMxroXFKLx5GDLWGgwnSP9a0sKa6x8Pn2+VRBRoE
+jOrB2Jz4sEprG20+RKByzcWpz52xAN7nVvnt8ukHk5uatD/Gw+/zeo0WbUI
XDn4YlBKOAE2Nujd3aFNoL3h+ZEzSglwx0TlyDEdAkPteQyTzBKg5dFND/oV
Anl+rZk4F5YAEo6htma6BG77eoVfvjYBFORK/zH1SGxS7Gz1JQEY33OEE68S
aK3CWf5nQyIYH9X6WKFP4P3ibp1G2UQQ/C/pUMc1AlXbfnF+0UuEp0/0hUev
k34QV6RP8UoEw02OGSsGBN4ofrO4+lEi1Cy1N/LeIP1nbbjT2r5EODh34qHU
TQL7fms/lVqdBG0zSV2KRgSuMa7svc+fBGct+p5oGRPo+ehZ31+pJHhr13ru
tgmB1ZjCH62YBMcS1AzdTQmUEsbh61pJkMWG26NvEciymh6scTsJiinOxvlm
BBoYXb5rxUwCibQhtSfmBMrEx02WxybBmkqVtncWpB6nTqqIP0qCK3WhwyO3
CXzbLPbtcVMS7LgVHrxgSWDp16387p+TYP3CvvcbrEn/uZOoYPMnCbx3HywV
tiHrw/polv/GZLDZdXevtC1ZD48FajvFkmE6c1DmtB2BH7yt3yqdTAblyTPd
NHsCg/xQ+QsjGdJTbbiu3yHjuXHTsfBWMozOXPxsdZdA3ens5ky3ZDB1TVR6
4PD//JWHt8UmwxPj82eC7hEYf2TXfyKlyeAM/F0JjgQOuhqKprYmw8jGkaU8
JwI9EiczGV+ToZLmVVvtTNbfOoHDMsvJ0L74mrvpPoEjCtKiZ/hSYMAieOGd
C6nH/+wGXKVTYP/9RIdBV7J/nN31dupCCmw3a/WfeEDgqfMGeoEGKTA9OiY3
/5DsT/lmE1edU8Bi8ytbNneyvhZMRq9FpoCxucJ5LiaBWV4+VeHFKWA2ubFA
wIP0/3OsrYstKUBMbsne7Un2W5cNfmHfUqBPiv+YlBeBJ4snb+qzpIJ053dt
OW8C9+stNl8VSoV7xjqbwYfA9tkwiVD5VDD5KKNz3pfAtDrpiQV6KpTZnz6m
7kfg/Ast/0iLVEgaV8+65E+g+UjJPROfVLA8vS9XN4DAulfLe60yUmFkKAYN
Awn8/ot/Y+HTVCgPvmVsGkTgxFfW+N2fU2HC5IaoZTCBcyeG1F8vpsKNz1QL
uxACI3vZEh7xp8Ge2lmVe6Fk/9r3ZVW7bBo8FxasuR9GIIW695cIIw1e3vWs
eRhO3tc192eBZRr89VtF8YggkI/qbG8XkAbV5iq3vSMJvMP3jdU+Lw2uOB4Q
9Ysi+dU23VbcnAa6141uBEQTmHqq/aDEWBqUCTw+FhRD4Ov1Am961qTDtsHZ
2OBYcv4oj3J5KZ4OYtAWEBJH4D/7r/U/ldKhZIV9c2g86TemX3k0b6TDzGF9
0dAEAguhY+2SezrEiMc+DUkk+9f0kd0DaeR+FnbTwUmk//v+mmB5kQ5J3XkF
Qcmk//8hfl//mg7GpsvzASmkH/UuPF3NkQEp5uKdfqkEHveaGPkingFxVwaO
+6QRaPktfoZDOQOax75JeaaT9e08ZmNqkgGti78K3DJIPtyEl7l8M8Ayt6HW
JZOM//eK2FxeBhScZr/smEWgwpNXzrtfZ0C8rIOzfTbZP1llE0OmM+D6vs5D
VjkEmp50EjnHkwlCE03mt3JJ/y+9mnBKPhNeWHPJ38gjsLZNsthJOxO2dmv7
6uUT+NG+5M+q+5lA0dAzvVxA7p9lvLE1OROEqa2d6oVkfidUw/tfZMJVpUuN
54vIfrtqlfTx8Uz41JF3ForJfJo/de3blAXbsl1U5B6R8TPuHXglkwWTcc69
B0oIDN9V+WFFMwtMgonfoqVkvixrpB/cz4KLLsXh/GUEbv55p5eSlgX1lvh4
YzmBpxkxzJvNWTB7P8+StYLAtbr+fS0/s6DydWL2HxIvzN4PvM+XDQshz0zG
KwmkEzfUXU5lg86qhqJPVQT2HGV73X4jG/KIk/c7qglcEpt5au6fDTdf9795
WkPmpz9+8EpZNmwvUs0trSVQsZQxHPcpGz7J7OPMqCPw2hbFhwc5ciArZPtk
RD2BDZvc7205lAMl/x5f8nxM9teNO3wuaObAq8gaxTsNBO69s9bq3YMcCHLK
L735hEABN4XpktwcaCs5mq3xlMD6rZnto105kCAztevsMwLtMs+/tlmVC7l9
DoJHnpN+fkWkRmN/LtDvWEbtfEHOW+tVrgReyoWXReaRG16S89ntX/dFHuaC
JP96/nkSH7ltNL2hIBdiBQcFvjaS/eoWvzv9Yy4osnvGdTSRfBenrPvFkQcq
cyGJNa/IfjffeWlKJg/eT0SLZjST/XvVozPK1/JgqvjQnqAWsv8dfpCxHJAH
Nwa+ZTi0kvOIZYvu1ro8yB2kZl5vI/M/c/Oc5/c8SB9Z2qPSTmCzlDPqbM+H
2+NOojKvCWSOBx8MupAP/Ok6cds7CHS86jMr7pAPmiHioSxvyPNulzrtys6H
o2PGHKMk7ltoy3f+kA/J0XmzbW/J+Uxtgx1wFgDPhXv6JZ3keyBj95ObJwqA
S13rXNQ7Aos71Nx+mxVAQvHrDKcusl8NXyocSyiAVpHrD/S7CUzZEnvi/JsC
2DgX2qX4nvS/ZH6RTWyFEC89kiLeQ85H49Y6IF8Ib436Rtd+IOc75uJor2kh
3OieyRgn8TWf6uYvCYVQQMnqa/lIYPSMPZtOZyG8l3Hwzusl/c3ravtOtiJY
cRnI8+sj9RV1t/2VcBFolF8+Z/aJ7Fe7U9bmHS8C8S+XNFT6Cdx005itkSiC
3ljig+RnAn92t14UtCyCnz9fvFkzQM5TJRdvZvsWQb+N8KmvJH4Z0TtklVkE
v6Q6djwdJHCP+D+K3bMi2B2vYpkwROCGV0VypZ+L4FXhytF7w6T+bX2kDv0r
Aq0GrVsaXwjs9sp9/o2/GDiDX2yR/kpgZlVrYK9sMdw+n7+P8xuBMdxnxDYx
imGVscOjYRIXLqzwu1gWQ/SboOzaEVL/pkkchwKKYaxSkyt8lPR/TmNP4bxi
eJd6dNhsjMy/h4q8WnMxPDP0EDs7TmDBwO+S+lHy99sK3m7/Ttbv56Y4yzWP
4C4P58RPEgv6/ggxFH8ELxf/WL/8Qfa7ZxePxyo9gutJrw1iJ0i+h6OPbrvx
CITWT9TfniT9wuna/k73R7Bgk+GmOEXgYfFVL7vSHoHIf7Ri3p8EOl8vLtjx
4hFkT+D5MRJLRIQG5359BIYHGs/WTBOYx1cg5MpRAqHVMtl+MwS6M/6uxEqU
gK/FOxvdXwT6cOhMrCiXwLmDs6lSvwnsDWiIyjMtgW9jn48tkdiBsbkyxa8E
JCL6DrfOkvOeIqweLiiBGvHDATF/yPebqcpRizclEO4lQjH+S9Zjsuoapd8l
sCduylx2juy/GvYKxnyl4HKod4plnsAA/Z0BPQqlYD4n8raNxFycr55H6JWC
dcDK1ugFAs9sEU9NfVgKFYb5pQaL5Pvps8jPlYxS+PLseonUP7J+n47Y5rWU
kvMxwfWXxEuXx/9l/yyFNKXyxsdLZL2t+q4xv60Mwn9U9Houk/OTAws19kQZ
qPN7XVRfId/Pfql1QdfK4O8n+lbeVRpY+znP5qNnGSSynJHtI/HdgZsXHArK
wH/KqTCZRQOrXgXxW3SVgWXZ3gc3WTVwe4tRXdW/MnJ+N8ret1oD96gW8uqK
lYPOkrbEJIk91arYtVTLQdlt50IRmwaemrKwKLAth8qPHbts2DVQcY2WvF58
ORx87RlzlEMDpX9kXTB5WQ4DKdo3Z0msTTsd3DFVDmfX6LqVrdHArxce/wsT
qACvbUk/bddq4BUzN+cKxQqYOHckX2adBl7gr1lz3KICOM13Vk6TWLffJGR7
dAUsZFtyF3JqYP56Gz7d5xVgbHyg7NZ6DYzUTA1l+VkBHoxL6RIbNLC7pppj
nVAljKhNfR4i8dXr9ja2ypVwymLWIH4j+fvWmM9n7SqBbcJA+vImDbTevMxw
TKmE5T0yZ7m5NFBEOaSPv6MSMn00E5pI3Mdv6SW8XAkPY17+58qtgbftBk38
D1TBhY9mIvKbyXzdM4u4qVMFK83yyhMkLr3TL57rUwXfB7iLU7Zo4Fvxy/JX
qqvA5F6/9uWtGsjPQYzcG6+CjG63s+t5NPDTUI3WWsFqOLZh0KyexGX+46Xs
qtUQsfL2reU2DVStqRW1da4GKy0ZO1FeMt9b4jqIwmqYcOqhd5K4/abvVNZg
NVQ4h5u68WngCzGZUiueGpjbplBzhF8Df4xOXCo6XwP740IUB0kscrFr603H
GmiZM2INFCD362zfF1ZYAwOxLn9ObCf5Phj9+cSXGjCxjhUeJfEmtw8OegK1
kNzr4BAqqIGO7JJKS2q1IJTQxX5KSAP1a0WDBZi10Nh34+kIiVUdrIpLa2qh
en1/ftAODSTW9C+9nqmFkS8TL48Jk/wH6r4121cHKVdObxggcaPcrkC/63XA
EuHq5LFTA3dOJkZJx9YB73t13gO7SP7dCi9rv6uDf07qPR0knv3qfXz9pnpo
mBJ8YiuigW1Zg4VnletBMILymk9UA9Uf/5Re61YPa17dZakmMesdL/nL9fUg
1ih1SWe3BhYUiCjKLNTD78y5lkUSz6hMvI+XewzjateuxYppIOPnl/tRNo9B
Ve87j8IeDayY7H0hVkx+l+T9+p7ExMMgODv1GJKzr3TYimvghrT+0/94G6D0
lmwXt4QGNjmHRybLNcBvjy0zuSQ+fHJwOuTS/yg673AuvzeO23tvKRIio2Wm
cm7ks21KlEIpDYSMpI1CJbNvkrJlZIWIbDKz9957z8Tv+f35up7n85xz7nOP
9/u6clWMcgKspHAyppD5RF+yybUYfXzgf3cA45M3uOgvhxcj6ZTVarcjWHwW
9+6o5hWj/XU7ypyyphAQ/E3VqqsYZVTsZsZhXDbnoN2zXYz8vhtonJYzhcHP
5vfi95cgr27t9kaMGQ0vxZVplKDDPpIeNvKmQFunUaloVYKAXV1qHWOPC1mF
G89LUE1uZaevgikISl9250ooQavpjEFCR7F6+dsz9qimBDWuK+knYhw11b6p
PV+CaolPOVSPmUKdLmPCVZ5StC6yr6Ec45Zx7ak2lVJsXkoHGB43BU7RgIJY
i1JEJVSH68P49QPeAw1PShErndTOjROmUAq6XMbxpcj9D/HrEsY30eYHpbpS
tGpD0X9w0hQUamQrnZdLkeGc2hS1oilMDFt+4hYuQ4JN/K4vMd5990iRE8pQ
S9jICruSKfy2X3x/90YZkmj/eDUI4zdmsWMKb8vQIwmVfH5lU5i8elDJMLcM
FexE7oZjTJ58Hd05UIb0v/+UE1YxBdu5SqMKpnJEtHZB/2EsG2hzS+hkOaKu
/KwqpIrdz+8qnhaLcuR7WpAnDGOL8yc81r3LUcmX+DoeNVMw7KtoeJ5ejs7h
BK+/wbj73BfCw55y1N8o28V0yhQydEbFhhgqUIfMx8PPMC5VLHuXdbICDd8U
I29jHEQVOrBqWYFKiqzO3VM3hSy3Yb14/wr04SIz1wTGnDn3j/zOq0Cbht+T
LU5j9dxrV2g5XoEeBf3ja8T4OfXpyzf5KtG5Yiei5hnsvs3br0xoVaLhQ59w
mRhPJn492HevEkkEULP8///zfjaRt0f6UoluIMF3gRgHH4+zOtlUiWI7Dbv+
YTw3U/UthLoKCSruH7TTMIWV08jM+WQVCtPvim7FeCGVqqHRpgr5qo+KaiBT
kDg68zI5tAp5Lb01jMc4ALromaqrkBNBWo0dTEHzcVbl+HYVim+YbXTC2PbK
cyPi0Wp0IGufQAfG0Wd9lE9YV6PcxGFGdU0sH7OA+nNYNZr5fTc6AuNGxSBK
eG01En7YO/wX47CN6iwh6t/IzQhXaa5lCueO5nRKqf5GYYs/iHkY2z8ptS6+
+xs9nT1zi0/bFJ700exNxf5GDum1kg4Yw3vdq7G9vxHLpYuu1Rj/aNZHS3w1
iBLXaHHwHPZ99RjzZt0aTB9xNLtiPC0w6kr0xZ7vm2urxdgxscrSrKQGSTxX
vSamYwo6fSdHqHZqkEtpusc9jKUuGvacU61FuAhu3lKMFVpSJA8716K6aCYF
bpwpKNWci4n/Vov2i6qXW2KcExivWT1bixwHUNtXjG0y6JcCZOvQxKGkS2sY
n081SVq/WYcabm2f18Bj+c9naceYWIduWaQWe2P8a6dPpWSiDuHCjofVYmza
ECF6WKYe7YRMtHASTGHH7YWSml09evxc1tUI4xvb5cFbX+tRvzDOIxhj3/Nj
lnfm6pHPfc+uZozle0d+BR1vQDtLe0FcREw/dBtM2rs0IBbqf18oGB/LusVN
+6MB2dEE0vhi3G2o/tBwtwF17atJ/4VxMWP6vUvnGlEqS3riOsZx9cVah/0b
UT2t+rgcCeufs88JGc2NSOyx8fUrGN/xkVl+zP4HXePuEX+HcbrZAmI5+Qc9
QdGCJRh3+adXbp7/g2SM7motYMxe1lpGefgH7cmsRIqQsflJLeHBGP0H8bP3
SeEw9i/6Iy9b/Qf9eVbZZo9xj2zQkZz5P0hJ5GxSKMZdWV+LUvibUOC54oh8
jP/l/UOcZ5uQ/76SxD6MOTzFGAauNaF3ytG1uxjLaNvaH3jdhD545O4doJjC
6dK/3bXfm5DhqA6cxtg6aT5zph973/z5y/MYX/M8Z/2IqRlp3A9rccD4Wzir
uffJZnRPN2y/L8Z8j+9y0VxuRrt4P8uPGIcZlVCt+zYj4qBdyDeMvQI+JVtn
Ye877f9RjPHqykIYcaAZ1dJ5VDVibFPLoJfC2oKSuHD5vRhnnEqzClBrQc6k
UwETGEfOa9ycud6C2Ow2VBcxJtFk/asJbkFes7x56xgLceWXyZe2oMURLsa/
GPcF1FvxLGGcaSn2D+PXZjreXgdb0Xybxd8djAn+d4YcDFoRd7xJ6DbGzV5h
x2aetCKd/c8n1jA2Y1c6tpTRit4Gc8zOY+y6byru+UgrivVjjRz7/++1o6/E
8rehkmueq10Y3+z8etSU0IaKj1Bma/+/HlvZTLhnG7LXMXtUgHGQpYqr/bc2
JI6zjU3E2Pfsclb3SBvy/iBjFoyxy/jHd/1C7ShZ72ywJ8aXPVNoHuq1I4Nq
BX0rjJmNH1F/f9GOrjyz9z6HMeNT+7f+Be3oW5XlMSmML4QuZFOvtKPNOwQc
LcZ0wdFPheU6EJ3flbJ+7L6ZDjiwtdl0IP6TpVG5GEd0RjirRHYgHzn31tcY
H6Cb6EUdHSg63sncCuMUzaj7K9ydKG/FX/YkxhdCfjoZ63aiK2q+Z6kwHn+z
xWX9qhNtS3AF1GL5S5c1GyJe2YnuxeRzhGD8ck+cHELbhQ6F0BRdxNg/Renl
T80uxOZKDtqPcSfvVOLHJ11I+cDg816sno6W43hUi7sQyXrZ7z+M8wszT7yh
6kaezR+ijDFmbmf2itXsRoGWnT9YMP6kWeD08Hk30mIObCrC6vuM5sh/QpXd
qD4koN8B4+7F6888mXtQ1bFHnQcw5lRhqUjQ7UGq4ts51Vg/ya4Nof0c1IMW
nB/cc8SYdHNk0razB534cnmPD+OoHcYje6K9KEx9/EIO1q+YmK49vW3bi3SC
1Z1MMDbZK8tLS+tFLjev6Sxg/TC07EFU7UYvOvvKoNoH4wgpL84KzT5U7tWw
tA/jQSev2ciAPpSpEJiXjPVbPyZGyYudfYjL5wjvKYyHJv9L3ZLsRw9FuTZL
sf4dqF/p98ypH5X2fbhMxLgYCFXrxf2oM5JavQ6bB/84JDwucg0gvcZLz8kY
x7f8LE69OoAO7487VoXNE4+2rer1jAEkyZKlhDAmzSaPiNAMosiPGi+zsPn0
Lolu94fcICpe6xeTxLgJmC52mA6iuxvMS4HYvGuUTY26/2QQhY/wLm1h8zHm
451nYcmDSG3nKP8VjE826eee7hjE+vlto2Jsvl5U/bdlSzuE2Ny/Rx7A+OfT
CtZ9x4dQ+VbHjCs2r7lD07POXx5C9w95nKjD5nuYoV+RqP8QkvAVsTmAMUFp
Ydf5xxDyu3/g/i1MH5jWmemaTQ4h+qA8iyxMT/BSy76sFxxGJvepWTcxPfJd
siC4DT+MtEkTrmoYVzdeN3dyx/i2YrALpmduPg2si0saRnt7L41TMP2zsPdj
8F7PMFr/cC15ANNLpfdfBHeyjyD5DpE3HBgX6BRP9MAI2lnrnVfD9NbjINdx
L5cRJOiVVmyJ6bMV55VPxYkjqLzVfv0xpue62hoPx/eNoFvjLc8+nvj//Nn+
7zjvKLpfcMssG9OH4RFl+6yJoyh5f7hdFaYns+IGm848GUWbJ4IT2zD96eXt
MV+aO4rqDjkwDmB69SDd0fj1hVEknMvlPoLp2fWvB5S7ZcYQ9dbJ2WFM/24l
zvc5WI8hYsd10z5MLz9VbJ368XEMJVezxzVj+rrDIiQxv2MM8Tja1JVi+rvP
6LWjC+846tV0/pmK6fUZ3vxPU/rjSFn2gG0wpu8bHHLC9r8eRwlKfPnOmP6P
ciwt5awdR3NK/Yl6mF/Y4qgIrmCeQAr3Wg5JYn5i4rjeUyBOoGRdUaFVzJ8k
TYczP381gXi2892LMP+iueWT8bZmAt0+6Kb0HPM7j+2/0tmxTaKR0CV1LcwP
7fdRD+XWn0Ru7B88/2J+Si5CYMc/aBIl16WPpWH+i165tLO7fRJZWeNuXsL8
2ftDVk1U+6fQ5pXTy7SYn6v+kBlEZT2FGvjAKQ7zg9fMWP/0Jk4hEqW1HTC/
uJqgp/1+cQr5c+A52jG/6Xx5PEX51DSatslhuI7505aEHy25z6aRlQhn2v/9
7ELuIW/x+mnEF8K27ID5X6vjIyH3hWYQs59a8Qzmn92MBftyrs0g8vg0vRXm
rymj0hqTGTMoNIiY3oj5895v+Z/YqGZRugEhRRXz7xmZX2YO68+irNDE8feY
/w9prBZUj5pFOnZb5BUGLB6sh/YTF2fRQWJ4NY4e249W4MZ5rTk0z5VCCKY1
hWTynzTb0Dn0c/xoXie1KSy5X6V4Ts2hY/KjNIJUmL+7ZzsYrjGPklwu8+nt
mkC3fvCTXyHzKOTJVofXjgk0btET1mbmEZ3GqFr8tgnoJcldOHNuAQ00CByq
2jSB/qBPLeGRC6g25MKjwXUTkPhMM8myuYBYtdXVlldNoENw0aruyCIKWBdT
31k2AX3bIt1DZovogomq/e6iCYhMdrYw+S6iiLSHRZvzJlj+DAY9zVlEocfz
+WZmsfVFguXejC8iX+6X5m3TJqB0KRuOCy6hfw0Uj9xJE3jQtOJqR1hCn+3P
mr8bN4HlnWaX0w+WUHPV5XHrURPIKng1nJCyhAzbnjDID2PnezFllz6whA5z
EmNmB0xg0AblnOddRkL1MnGxfSZQmaDk8hG/jJYyrFeNe0ygBaUZPn+4jH6L
sXhsd5pAStHXf2yZyyjxO63I+3YTeLojKnN6chn9aKcvlW81ATHDpqecYivo
wun/TPOaTCDHUvGn//kVdCpAuFC90QRkbNVfZbxZQXRMOQNZdSbQdEAl4lnV
CvJVdIqVqDGBPNr4WCrqVTQVcnj5VZUJqEqymymcXkV8D55+Gy/Hzq9XfoPF
dRVF1TCWnSo1Adm0Gu//MlaRzxg/7/NfJkD8HWLTO7eKlvwGvUt/msDx5q6M
Vtk1ZNF8n3rzhwmUGlw5+OLmGrJUKLotkWsCEwJll2fj19BdN6+v57JNgOmh
tiDn+Boq5TGJscgwAYcu7805qXXUylN8+maaCRRqWiT72a6jty6iF28lmwCN
/fOO8YR1FHstZdAq0QREe+4eopteR8dDXubqxZnAHZ6to6PyG4jhY3bp8WgT
mBE6HvnScQON2AtMMEaZgBUVA8tK9gZq7PZgbo0wAUoYJ6fU9gbaEg7iCH2P
rSd/WusgbCK8899uUqgJhHj4KI/7bKKp6TPGa+9MYOFlpqt7wyaSpa2xCHlj
AnTFa286BbZQ5Wu6Lml/E9iaS6ZhurqFdl5rfPvmawK/b9IZMn3dQglyP0vl
XphAulLaSvfqFnqX+30j4okJsCo/s3wK2+hsycWTVF7YfdrK7e0EbCMrjcbz
Zh7YfsTqz+h3byNSuSox9r4JnLFKcPOQ+YvMWjLmRu6ZwID0DyYvt7/ot5KF
jKC9CWg2XdW0qPqLdm8Z9529ZQL8Adu3+IV20G2losULtibA1/2wMsVuB10Q
r8RdtzaBtMO8AYd+7qDgM1Fl1y1N4IdrzrQb5z9ErnpFvmhuAkIq5YxpNv8Q
P1NbKTqPnfdI8G4Fpsn1FIbZhY1MwNWXYbCYYxdNaElzj+li8SGKZUZd30Xp
p09mxBBNIOmbv4NN4S5S5EhpNtHB8pFRmZFdYA9Jj1mYbwJWz6W1FpEOe8jL
RlbhzRkTiB411Oav2UP8O5LHBdSw848ZluXzUAHN5aeEQEUTOJz32HEAqODW
/GeLnaPY+pwVe+4OVNB3jU/fXBbLj8u3in0/UYHYjSimr1ImEE85ts3aQAUa
+DP2MwexfvKKdY5+lwp6GsRsRfebQMbA/J/7R6nBXbSwXUvQBMKqn7RZXKGG
yKjf8WY8JuB5bUA8L5AaEpg1C6+wmwDbyuVWv1Jq2HK3ozZjwvKtSYumdZUa
jN93mGvSmkAni3dusDQN0PY6ZYjsGkOd76v13+Y0ENHgMTe+aQzXJgdyXd/Q
QIe9z0b0ijGQBPem/iulAcKnoDz9eWM4EEN9T3GDBm5+3hGemzSGplmrw9ry
tBCU5E/vOWIMCuo5ndVWtODq5XJ9q88YJH7eIZeH08L9/ZaSNzuNQf8/XxXl
BlqwfWyrUNVsDJHsF3Ei9HQgYSV9R6DeGMLSkYjrGTrQ4y+oM60yhoBVa6KO
Cx2E3y457V1iDBeWHMxeptBB76dr8bEFxsDx5nyZxhgd3Na33M76bgyxBxg3
b4jSQ6TvjlTWN2NYf3b8Aq0ZPVDXHBaKTsLOt7SryBVED0jGpvhJjDF8udLT
8rqOHlqtejj0I41htlTO3pORAcqZrVfZwo3B8wiffKcWA+Ay3azz///vh2vV
ZGIeMYDLAQPyBT9jeHXkqX1PPgNs3uv4MvLcGN4Z9/59vMEAKU65F694GYPV
HYait0qMwJp36UaNqzH4+OoHMzsxwpXpv78kHY3BetOGNPuNEVz+hl20tzOG
8woC0SrzjJBsSSOXYG0MKidkiRPyTCClMS3XaGEM2XOH+nduM0FdcofJuIkx
ZBK5F+4nM8FInXLUrK4x/NK4vmUwwwStu+fph3HYfVCX2AXIMUPrisezSmQM
1883RBy+wwxUlQ08H9SMQVdZoPtAKjO82vPMunTCGD7WdV92nGcGl7AYa47/
//0G66re/uMs8Lj7hti3Q8bQWpFWJubEAknGi1MaIsbA+j6t2D2bBZre2pcV
8hoD23/NalIbLLDYdyhNjs0YLtMeYJdQZwXTtaupL+mMgWkqks3RixUMfEMq
WneMQIPLapW5hBUKfujscK4ZwWXeKw7zdGxQ9vKAmfqcEbAM3BMQIbKBCcf0
oPGYEWCmzvH1azbwT42OutRnBK2ubktazWzgd/DOJ5M2I/A31dtRE2QH7hsf
J0/XGwG7Ht3QnUvsoBZS5MdTYQQCp7/29Xxhh3iPsKDOn0ZgGXhK9PkEO6Qc
leR8k20EDPIxP68ocMCXewlciilGEIAfLrZ35oCRoejEqhgj4IrkFU/9wQET
XANT5Agj+NIaWCJIxQllN+9O/goyAiMK1/1kHCdEj3/9IeFnBBmU3zvXXnNC
RIKWy///vpM2/yOTZisn3MQdP17gbgRlMl9EPrFzgQdTKcOCgxHowFn/Iye4
YLfzAw/vDSPYdIzmLjHhgntc2Q7SlkYQmMM+Zu3OBdqMV07LmxoB0/H/FNk/
coGZEy5EnGIEp1wtJYp+cQHtS4cPjNpGoHIhotl5hAtws+oO/aeMoGOz84I8
IzdI2FxXjj9uBPTX+EvHZLmhG8/EfUXaCKw8FoQ+6XHDXtV/0syiRiCs33bJ
2IkbrgzNRsXyGUH2upIvbRg3lIufiD7BagTFid/8Un5wQ7r08oV0aiPQN9Y3
pvRxg/KIwOzBTUM47ltUOUjFA2phg37P5w2hq+hZ+Q1JHrAMnrLqHDWEtU21
wwN4HthfIPFZrMcQHka1/jp3mwcMctrvX2wyhNNZg1fC3vAA/Xwkn0+VIcSc
LGtsyuCBNWT7La7QENIzsPbWygNvHW4/yMsyhK+Cb+T/bfAAwVg5uSjJEDxc
GUIn9/GCTFGIe16UIajPs1Rkn+WFl1Kf98WHGkLeGx/HK1d5YR9teo2vvyHc
kqYijD/jBYcV87LLTw3Bd21mExfHC0rv7oGMmyG0iO4pPK7ihbfs248m7hhC
9viLtwFTvMDhI1cYYW0Ian7fy+6w8sFPITt1HTPs+2kcDgcU+GAr54zqqK4h
dOimKn3U44OhXMM1d21DKGJKyhl34AMhOYdc2lOG8LrWMWw7kA8mZu+VvDhq
CIeSZO63ZfDBj4c4sx0JQ/jQzrTq0swHIuHDJbeEDYEltTC7fZkPXEI0dP5w
GIJFePXFTR5+qH6tJ6tAZwjXm4Z8Ok7ywwLh74+nWwZQ1Ws+dM+IH4rm9mk0
zBuA/dunXBX3+CHH246ad9QARKNoixoC+WEE/1TfoMsA2gKMwgK+8UNqZrOL
T4MBuDUzEnfq+eHm/Y9F38sM4KcS8ZXILD+8kxt50J9nAAwiChyTzAKQOnNz
kyrNAHwbRIOvSAtAe3Ksz4EYA2h9qtX5+JwA8D76cV/pvQH0UXdF46wEICn+
rgDutQHILkUXZngJQNQb8XyjZwYgY6+9VfSfABSGVGaauxnABfpo+TvfBeDa
rzYjyzsGcPYPWTn3jwBEGuLmLlsZwKHolo3IGQFo1HnRdvG8AdRJnLgqyiAI
Iem2V4zIBpD+S9Ra5aAgnOTA0g4M4Dq4bo2cEoQzXkZJ6soG8Iw2QFbKWBAW
Jn/zyMkawMOYlzSbtwWhXyrNUVjMAGL+FoebvxAEP1oLIQY+AxixY2MhfxQE
D9NLV5aYDOD1SeHnVVmCsDFbpZL7Vx/4Z4pUGmoEwejd43N+Y/rg0qRnc3lI
EPztooIvNerDf+tDhs4bgqB9YaPx6A99kJeIO8/BLgTiZsZx1DH6UGl5qEn+
kBDwfb7xqy1AH77TvJSvVxECnqqfv5Nd9QGvNTcwRxKCS5wfHV5c1YdvvCH2
ry2FwOD3X4urJH0Iuy5z8+s9ISjoun0KlPTB/83OTe0XQuB7gyZTUlQfQka1
9l0IE4J33wkOHEz6cOHOuZOjCUJgqiCzb3dJD54HhrhM5QkBc1SH+WqPHkCL
Zub130IQU1DduVShB9V3aGsudAmBTH2o+sY3PbCrtUksmhQCn4wFKfoPehA6
PYH/b0MIePcHoP0v9OCPm2LGOL0wZIjzyZ2114PUwiN/43iFwY2X1/+mmR5o
6rGS2w8Kw/PkMaooLT3ouRHY6qogDKFvk+SH5PWAgYuq2+eUMNTLK6QeE9SD
o8PaKfQ6wtC8MCDmT60HYYGbX5f1hcG5t/Tg6owu+At6ntM1F4Z034uk2+26
wBy7vMZ3TRgmXSOUl4p1wfj4BTLxrjCUjo95+CTrgny3y8DUfWFAO3MpcmG6
kLExY7HuJQwS1lnWQ090YXlRwcPeWxjaTZwVEm/rQvSY665hgDAEi36MfHJe
F8yky0s+BwnDJ/oSzduaukAXVJVg/l4Y2NPexN+U1wXt+o6Yx5HC4Lr467yH
ILb+s75czmhhKDzM2xNJowsPg8+ussQLw/YCym+fo0CUdbHbvSRhMLoz5y7Z
RYFvyq4O2inCYLeU+J9vOQWSqt8LPE0ThiXVvo9U6RR4e+BWjmy6MCTR1FAF
RlAgNoIrHjKEYVnjoaaKLwVYAx1JZRjTRFV2rjhR4NUhWoEsjF+lqmv8tqTA
WtPXl1wYPzU/NJFDosC1AO9jvd+EIZXqAa5QhQIdbj9jBbD1jo5M1/UeokDi
E8O3xcnC8OBQ5SQ/JwXulE1HdycKQ4U0FYPdXzL4TkZEXY8ThlFv+TftE2Rg
eplqaP1FGLz1HkxatpIhM8X6XdNHYbjXne5BU0IGr9c/tbLDhbE6VIgtSSUD
fegZU1YsnlUN/VUfP5AxnRpb1uEvDKe98VohvmTo+JMTvA+7D5tT7vaJLmSI
PrvU1ordF1UeV1yXFRnKF8hxjK7CsDCkcUZGnwwM88uHs7H71r5b5Btyhgxb
p6n8erB88GHt6hSVJcOVz0qMjy2E4d+y7aMqQTIIeXwbjDIUhuLqxvI39GQw
z46zQnhhuDzFuu6yQoJKBqF+yzPCkMMef/HBEAm+33+ZuXccyzdioVJUIwkG
KN+0JaSEwdSasWakkAQnwo7t1ggJQ597y0VCCgmMZcnnN1mFQY6J/VD9BxLw
OIZVpexi9XQSWTq9IsH9weTWqUUhcDJ/j1dzJ8HItQGGjGEhKGGd5xO7QYIL
sUtztK1CcF2qZPvweRJImJSJjZYLAdLTkjPQIQHhM5Oa8XchCP56vv2DEgn+
Fe10GMVh9dz88QijJAkul/LHj4YIwSlaJ4NQXhKU5+fpsmD9QSZow1mHlgQN
p+cfVTgJAf1boQLBFSJYmArOC1oJQWD0WxLbCBGsuGOMafWFwP/A3DmJFiLU
+pTffnVGCL6oRdZcKiMC7bsj68lHhED+2fxWXhYRFE5nfr8jgPUXN6EF1Vgi
3J+TcaynEYJdHa3yrhAiaN36O9c4LwiM31+9++RNhHuJq1v3uwXhznGWuz6u
RDgSvnG1pEIQWtZHbr27gXFH/lJWuiCcsNWO/GVGhCkX74f6EYKw7/pNPm4S
EaTTZptDvQXBezy13/s0ETbqgqpeOgjCV+93TKIKRCgVn1CQvSgIraoFH7tE
ibApOdHlqSUIq9z0sXlcRMirHox6LCcIzWLPpQpoiLBDrWKiyocxyf/w0CoB
DALFa2N3BLB4F36VnSCAJ4tX5+9RATicy5Id3kWAVeWX+ol1AtAxV6QlU0eA
m2kZNFrZAiCL9zXtLSIA0/DVsvcRAvBTxHMqK4MA9bYlVmnPBODSiMR2WiwB
dFPeprywE4BNI++n9eEEoLBPOB4wEABrTyl3Tn8ChGlzP3igIgCGE3xtLo8I
QIQL7yL3C4BQ7vrrf/cIcORWi9dLGgEIymMKT7pOAAVtHbqzk/zQ6SE34n4R
29/98fGf2Dy3MJ22ua1LgLtkzTHmLH4Qcn3O/FSTAM9fMv2Ues8PQc0LpT+U
CYDPWpTk8eIH+wMzXvyyBPivyK/9jxU/3P/693CIKAH+7Tv4wgbHD5O4B0nK
vASYlg3sq5XlB0G6DwtbjAR4KXTsLSsnP6isOAwP7uDBhSVeU3KFDx40bdtN
L+FhJLv1P8EOPvgvRvauwAQehM9lq03k80E9mmy61ouH5Y+nC0I+8cHLiv1e
bU14GF04ly/+jA/20fwwulmFhx8fXGreXueDtyU/lQ8U4mHQRPzhIIEPeFk1
mFYz8cAffdaCX54PNAmOybOJeBjy0Vo4xskHxeeT9xii8KDyQKTgxDIvfH3u
NKoVige9t7xn97fxwnFHT7XP/njIbi6bX8zlBfaB7C7RZ3jAtdHoZHzghQu3
dOOK3PHw50rbN0svXiCK57s9dsBDIfHqh+0rvJDCXihvZYsHnbs9t3y0eCHg
8+0om8t4MMvyfkYrxQtr9MpffUyweJz4cNaZEdOfVyYP15Dx8NAYt9I+xQNM
Y/nzCtp4CGH9snasjgcKZnW7M9TxsEAd8+5xGqaPO7NLTE/iwbNIjLMqkAde
Tzx4KCyLhzOVv9IZnXmgdDVxaEccD7Lxf7O0THngEndt1Z4wHi6MCRp6qPJA
Nts63SEe7HmneEGKMA9M9tfZ27DgwU5vTqz/Lzc0bXl3l9HgoYOfN5Gjnxt+
P17cr/0XB0fIi66omBuMrnqwDK3g4KBz/Nd70dyQZH7cLXIWB4Gm+y/Fv+CG
i+N1Ku5jOJAJ2fvUb8sNS9RZ++/146BnvfKpCJEbpic2/vp24KDjxnd2Szlu
WE6yTfj5Bwdr7/twCezckJv5YomjBgdJlMPymwtccOloWMqjMhy8OKOfa9jM
BfUXo7+yFuLAJny9NzubC0R/uBV+z8HBE+6ogEPhXCCrnJ7zMB37/ZOc9AgP
Lkg++P3G1a84mNn9eFT8EhcwSZV9uRqLA7k3KeNZGlzALjiv7PUJB/tUNbNN
xLmgJ0ty7ft7HEh+KrlLR8cFmjildJZgHDDyGPz2reeEZqU6Vc/XOHCOEqyV
DuaENfenlxhf4uDVjfOO02acoLTXNJ/2DAfsJ2Y0mkQ5QXxJ+tc9Lxw0HpPP
6hvlANap3kh9dxwk9+4g7mQO6OM8a0FwxkGR06je3XsccEfKr8rCHgdPmaRg
RZUD/Jx3M1/Z4eDz6ZZbsbvsIJXSONd0DQcZtvP7n1WwQ23mCYLSVRywmHlE
vA5ghwHDi0HpFjhQehp8qNqYHVp6Hn3EXcBBQVjQ2EkRdijIG1RZN8KB4vv9
nI3DbOAzWHHilx4OotW0SiK/soGq1pPLX0g4CIr6j/+zExvYCzn4fcThsD50
8UCHOhuEy1G/StfCwevLLkPatGzAQZN7pE8DB20Xs60nalnh7a7k2UOnceAz
1P5faQgrEO+uBT9WxcGB1kS39sus0Pd4endVEQcLRYfGJKRZIVFtUO/ZcRz4
6niXJS+yQKxOg4m0Ag5yU+7P2uezgGLt76GRIzh4/GzfSfsXLCAlxliVexi7
n8tqV77qsYCRS09btAQOqFP0VCWFWYDDrWgg9iAO6kKyXXtHmKGpm5xTeAAH
yp3fm1vSmMGi65zc3D4c/Mv7tsXygBmSY95xKQrhoGZQIfiZDjNwVGipveXH
wVENRjjNzQxf3INcqHlx4NXx4INyHxO8WBoLf8WFA+IbiopTEhPwhTW4SHPg
4F7j0Oel+0zgepS1v5sVBxtyllbZWkzwg+FVfAwzFp/2X5v5nEwwQHf9y1NG
HFjQ7QzR9zECZ9bsFxd6HMRJiwSFfmUE0IjyfEiL1QOLqfstd0Z4b3eU5j9q
HPT+kt99gWOEVtfHzDV7OqBxLcB3jI8R5mhTrnPu6sCtH4NOASMMYNBPM3Nz
Rwei/ZSEH2QyQHctk337tg48GyQ3pD1lgAmiR9mFLR1Y3i0alDVkgG9a+OLZ
DR2wkOP/MH+QAZR/RJ4KXdeBLbUBje1Feti7PUhnuKYDRl1NHHol9NBnn7Ih
tqoDU2kD56bf0cNWQecE9YoO2Bw0Fmy0podbP12T15ew9aYncncU6cG3ullo
dxH7vsOosTM9PZz87MIghPHVkpN8ih10YNojRj63oAMDNz0OnEmigyqj1sJn
8zpQOKwY+MaTDvORDcotczpA7qh5KatHB2GDvn7KGB9gShHjEqcDc9Xc4KRZ
Hfi7YmWHVmlBe8bgyDGMaY4nu+ZV0YLFOV+JyhkdULr/zsQzghbwqTXm9hgX
WD1he+lAC/WzvxOkMcbPWcT2a9OC+UWnkaVpHVh6Gyb6WIgWChgWx+swVhTB
P7CbowHF+VT/PIxfntPIiiylAWHu88nZGF8eEikVeU8Dx8KaxEow5m21+Thy
lwZ6hwhlfRh3JAUprWnTwJ0kCUcWbD3FqRMPDPbRgC81MzUeYxXu2Ytri9TA
dHPAIBhjNeLnwpEqatD7Xae+8P/nJfcDRKKoQfOpygdz7HwDpfNfP7pSg6hZ
CakN49vOf7dt9ajhrKehzBUsPvdwbJceHKaGqXssnJsYL4pLJrfvUoE7h35P
FBbfcsXpUs8OKiiwKLE7j8V/1L3A0y6dChZ9tMJFsPvJXi9IjnpFBXqVy7CA
cUv8xGFRGyowOnPiXBN2v1X8Er9Gz1DBTEfEo5JlHaD+Tj63IkAFkSc4G35h
+XCp5C1T8PAeKr4ez1WH5UuOokJYQ/geWpnJlxzH8ml6urDive4eGrk9OsmO
5d+1p7vSS7R76OHbzdPamzpAlatK6sjfRXHNLP+8sXyVCrbIITntogiDO6z/
z+eba+IrJNldxPw2GaeI5TtLmOSLjuF/aBEX8ibynw4kum1PLUT8Q0/ljpXx
YfXiU2sUHWz6D62klZS/p8LBAJFTppTzH3pQUe98hAbrN3uXVx7U7KCb8dwZ
lVj9xQc3exR676BQf9/Ljlh9StE+PvpKcwdJOFw3P4zV70wX67O+f39RRtX+
V5NMOBgdbRz+kf8XcWmb1+aw4MDWeuLnAfe/6PVjetp3bDg4nkF6wKTyF42X
AY8b1i9GH48+81jdRlvfb/bcxPrJ+0cJZxyzthFw8Wna8mDrhcSwzjptI7nz
vIcd+HAw+X6f0ezJbXTL1/HucwEcRLwPcXRc2UJKzfbb0Vj/2vm4UuGWvYU+
nfNLr8f62xqN7zdq1y3E7eXmTIv1v2UL0Vfsalto9qKE9DkxbD73iaR+2N5E
VomZ396K48DV0sclsXATfWp+ujSG9dPP0/tUVZ5uItJrySYc1m//G75M1tbZ
RLYvritmyuAg5HsyQyPzJoplxP2TlsPB22PEws6GDaSc8483Eevf/FedS6+E
bCBJ2e1LJ7H+PrPP4aaN+QbSiekvrDyJA3O+91QjBzdQWcbz/deVsX79waGn
b2IdWQyuW7Kr4eDOwleC8bd1RLZ8cPuXOg4eIc1wLbd1RJX0QsbzLA74wIM/
Ga2jQOXihwA46Ly7zhXAtI5o97Hqc2rjIGC5on20aQ155rj6TOhg8TtxOys7
Yg1pWeJZfhOw+bo3s7x9fQ0VU62WZJFxYPS4dzDn+Bqyb5YKTcDm4evMW9UT
f1dR0Vru7VhDHOhm2q0GVK0iXslcha8mOCj979K3uOBVVHDeqiwPm6+3xJ9q
n7i6iugcpfj/mGPnne3aPqqwiuxGo1kXL2Pz77Wa2KftFTRgk/RWyAoH9ar4
ba/qFUR5ruZHxOb5T5WgtvqwFSRviyXGDRxc53y3HXB9Bdne7PUtv4XNt+vf
MvOVVtCl6t7LHJg+IIaZ4s/TraDThmcMrt7DwQ2hJeorrcsogH6MkO+C7T9w
R641dhlx18yf2I/pjZhURs7v95fRJFfUmrcntt+yolUq/DJi8b75aOMRNq9l
lg/nCi0joZzpHEdMv/w2i1xon15Cz8uXXi15Y3qvb+79lcIlJMzhOuzxCgcu
28S7BoFLaKo7IpkZ00MdMhdyE22WUChL1p/PgTjQM6EqvaG6hFhKVc6iEBx4
Tnp2BrAuoS/C9b2j4di8TDTECQ4uoqxaXMS7CGxeGl+9wPB9EX0a+XRNJwoH
9iIjFy76LSL1u9uSVDE4CBtxDeG8uojqJBOrS+Kx+jIXM5dRWUR3pA+e8cP0
nVQ/eT2abRFNx9DeuZiGgwaHvLv/KhfQiYD9OscycXDGlNR6//4CksZfzmbF
9GLyt6nCVMkFxGkzGD//A8u3dYXfMa3zyJEwydyJ6cv2vxmh573n0eO5/pqq
Eqx+KkTKy1XmEaefaUdhBRYPEcn12ck5xEyhO5D/G1uvPLKhPmIO3WarefWz
Hgeafg+XruvPoWa6FNaKJhw4jPXQZtPOoTfebYEtbTgYdKZPycmbRZASzjjZ
helXKbd3d+xnEZOInSUNppd15KYutUrOIrX0seeHhnHwMME4b7ZnBkVpNNgS
xnEQLr6qlx08g0xxTOvO05ie+2VUf4Qygw6mRR6Mm8eB+Dn8EJl+Bl31+tnW
s4wDsZ5/p4R/TaM3YTl0Qhs4mEr86xvoMY10nKgjL2L6niAn4ZWuNI16u5Xf
fN7D9OL1vDq3xSn0NpGzepYWD2f7rsmNpUwhxUd31TWY8PDr2mn9Dbsp5Olj
0BbChoeqgoKFFOkpVHOi9+UiFx6yqNor6MYn0ZtVUx1DfjwwbM75/4udRMcZ
pP7mYH5ERrb/X+i1SeR7sPmDuCgeVjq3O+skJ1EfYuR/dwgPVxr4ej+PTSAv
m7fm9NJ4iKB/WMWVMIFq9c5feiSHh/ZjNJdF7CbQGOkm684xPMzz/7vyS24C
NUwumT1SwvbbSQj9Oz+OxMuRCv0pPKSzk8oaMscREVcUEngWD1C2kKHqNo7O
3dq6flALDxuXvssqnxlHw08+RmTj8PDyYuxmBfU4Cl67J62L+bOALdPJyaox
lM5r83dKHw+2tatVH9+MIWKdG7M/5udq92vcGDQdQ/cftmsfv4iHYaPn4ZkH
xtCB7LKPXZj/WziSLMczPooo/74w+Frj4Ubfyc1/aaNoPWbJWe0GHkxPHWtx
cR9F8MigY+425ndDdUPua40ije8eEgmOGBe28u2xjaJjb3TI1+7jgask7hhX
5wg6qpSkKfUA87eZZ0oSYkaQ+bOcralHeIg5n5FQ7jCCXBoibDOf48HvR27p
9TMjaDkrxvPRSzw8KPi88op5BD0fUJLXe43dh6/5geMdw4iup+m2eBAeTm07
Sl6IG0bjXUJHN8PwQL/LvvDPGXvuU2bbHIGH4KataxLaw2iwLp45/TMeLHUi
HCp5hpFxaibLuzg8uE5tbI0ND6HP9MuX73/Fg+/R7MUnWUNozcpv49I3zB8/
4NUKezGEjGoLavHZmJ8/ttkneX4ItYYNNij/wMNS8sh3OZkhZKN8d+1wEeZ3
Vdd/Jm0PomraRUWRMjxIzs1PRNYPooMi3I95qrF8CZNTYPwyiNLFg2rZ6vGQ
55X4YtRlEAnt1+NgacZDkSrVpBJxEA1rnDrD0oHlg/Vto40Dg8i++CqJvRcP
iflPnpqODyCV5GkF3iE8+E+PWX98N4Ds0/l7RcbxwLtPhlhydgBtbquRpGfw
cNclWrV0uh9l0JTfVV7Ew2rupFLk+37EdVXjDG4ND24mlSQDfD8S/oxPvriN
By3Psz5d630oRig83WEP26+4z4ZKQh+a+/lX8yUdAQJW2TJtzfrQ82UL0xhm
AmhrO9XZsvQhJ9vvg8UcBDDofHlVubAXVQzv7x7kJQCqMfH/49iLjCSLVGmF
CcCFWO6qSPWixvSeBWlRAjyQZDtyvbsHyac2bOpJEIC3b3rMPLAHnc1mILrL
ECBu2LqeH9+DYlKZO2IUCLBx2YItZLcb7cY6/9d0kgCk7NHmlpxudPXLug+1
GgGqWFRNWhy6EbOXeZjiWQIIF6dXBh7pRpcKHxbd0CLAld5WG5bRLnTgtsF6
JJ4A6W7EmxpRXWh6uk+pnUIAU8F2XjmLLrTapnWPy4gAk9TWSQ2CGDdnRFMu
EMDTb9leuq0TWTs4FftdIsCEUVKqYnAn6t8cLKmxIsAN79KMJUOMz9t/YrtB
gHD64Jor3J3ozWiUrsEdAmy+9yE9bOpAsyTOqtB7BKBlFPXVCepAByxu0fS5
EmD5+FznD+MOtDHptCH1kADnxP+L6ODvQCVxu5GOTwnAx9uuENnZjmT/rs/9
9CGA3r3rS0wf25HLuNkASwABOut5ycJX21FTi9It83cESPuTE10n2Y7WPdJ8
ksMIwCwmZyM+3YYGvu/I70YQIFjdaJs/vQ1V2NqZGn0hQKYZV1eiaxvSIhlu
JsQTYO0EybnzbBtK7pTg2EsmwJffwyiGvg2Fitu8vZBBAEeFH3mMDa3ILzHG
JSOHAI8U4s3pwlvRgmZADttPAtxiexAXfrUV8S226dqVECBPelukWLYV3S8m
K1ZVEuD2+37th2stSCqp5srhOiyetY1xNcUtyNZWs86niQCC/NfqkwJakKNZ
+r3JdgL0Kh8gCl1sQVesjhDJvQT4M3j9K9/hFqRX1kj+NkQAM8W33pErzShy
t8OJb4IAHDIN9zJKmtHVdN/cB7ME8KY+xawf2Iw2HZV5h5cI4JxaPulypRl1
ZhIekzYIcPqgVrr4sWbk8OXUWtYOAZs/FjQme03oLNU7e1EaInw8G/SC5U8T
4maZHH3FSIS7xeoD2l+akL3BpOE6GxE6z3gW7jo1IaEI8jcbHiIkHyDUn9Jp
QjVVPetNgkTws7D6tSKI/f6r0yHNA0Tgj9XHy838QcYzW3IZh7D3PaxEBor+
oLXpW+yHZIgwTU5cZQ/+gzI+NRQHKxBh8uXam5wbfxCb81lgUCTCmYSOxI4z
f9C63IC3hxoRBmTCaR15/qDXFdP+c2eJsKBwo3LnTyNiM42nWGsTAeaK99M+
akRdU7alHQQiXL9LF7ko14h+2QdO6OoR4bbC+YHS7gZE9g/NKTcmwgT78adu
fg1I33vjyJmL2P5oLaTYTjcgv0O4M9mWRJApnHR+NFuP3P3EJuWvESFBXWFf
3ad6RJA5LhNvRwSfi3k1y4b1aCXg5IaYAxESjfTPLtLXIy/DBf0PLkTAyY8f
Lc2vQ+ZbZxT4HxDBTOw/K1vHOrTduvcq8DERKhfjPnYfrkPuo0es2LyJEKJx
PWV/fy2yz89PfelHBHyJtrVsWC1as/x1iz6QCD+eFoRQ69eikpNGwc9CiRBK
qyv2makW2TV/OEQVQYSca+7DtGU1qH2rnvfRZyKk3Mspk31UgxpvKFjvxBEh
9tu9VB71GvS9hJHZMxmLn8Xemx/rv9EVtzza7XQiOFi9v3Qg+zcSTkjQ9cgh
wrFzRpxnnH6jFmrS8GYBEWxoheJ4T/xGdt8OFrqXEEFsOfpg9GI1ElH80bVZ
SQRaX+dXY+nVSNogVdGjjghyEjUzPfeqkc98dOVWExbfP1FmzxWrUcce+c2D
DiL0b34a61qrQjev2fr87SVCC8/+1L68KnTrT8HXh8NEkCVxNAQ8rELEDPGN
fxNYfEWZ7oxBFZLj9bjxeI4If3aOfRujr0LvfdI2qFaI0NioVu5fW4m0GfJj
nm0Sgfu1eW/bu0q01/vpBt0uEUp+kBRKzSpRh/9t5ENLgrfTSkt6ByuRXvop
aSZmEjBoZNk+mKxAFdMKIn4cJPjdVPlHK6MCsVa4CbLxkWDv5B/X+AcViOs/
Q6E3wiTA1/jGxpyrQL/cqPZxiZHgifZ6khpnBaLmahUKkiRBwdKdHpvucjQV
epibT5YEsccevZOIL0dUXy/thR4jQc7PNRlXp3JUAmMDgsokCBBsojFHmFjy
O/XtP3USfG5TfVHPVo4Ku3rtRIAElZvOAo3dZWjj9SW2SB0S5GlNH76cVIYG
NvWDRckkLP480q7uZYiGYPY3yoAEX/46BAgRytD4nYOa4udJ8OHlqz9aQmUo
lP6yVbQFCRYEhh1XJkuRvk6dmYQVCQ4PLM7L5Jci2z5lyVhbElTkCv8Z8i9F
Z8dvFUveIQHTtbjI/ZalyLVaRzbuHgnERn6MdhwvRejwV0spNxLoFBup8NCV
osbyF+ZxD0mwbnNKuqajBNG51u6TekaCYNt/+rvJJUiexutjrC8Jfo3OUlKf
lKA17i+9Eq8xbmMrajMtQT5ChM7oIBKIX+PGu8qVoJ9n/QPE35Ngk3D+7Wvq
EhRCCFiPiiTB2pEOzX2dxSjn1X1e0RgSRGxLs4t8K0bHKj0GIxJJ0Hf1bswb
n2JEOdRqLpxGAusDpvnOlsUomq36cVgWCX66cbD+VilGp458ofD+wO47Tcvo
NWcxGj6TVfS2iAQ8Pfs+P2r6hbKEzFtYy0mAezX9tuDFL/TVe8vX9zd2f4bV
1I1qv5D78X9dNI0kuDWH/HLmipBzaGelVysJ2Da8yx1iilDGLANls4sE+kx2
RpsXixBegPWG0wAJREe0enW5i1CWjwP/7CgJqBOmuOx/F6KbipUm16dJcIj3
S9z5Z4XI93Hiof4F7PttrOfpzxSiApnch+fXSCAysX/Ubf0nOqP04WrDNgkM
N5iEUjJ+or89VHU6VGRoG1Etjrr7E614fvn5k54Mn0Alw0D2J/r8+NRxRVYy
3J6Pr/g5UYA+6b+WTOIiQ12xUv9QXAGyRzfDRQXIQKX0YqjwWgGy8vzoEyxC
hr8npX7qSRagpHWaRUZxMizMvbgaNJqPAi96NnkeJkNayUClT1w+6liYkVmQ
I4PKccW5IzfykWq45qrVCTLkTh/r8DiSj1jTHE60qpDh2pzcG5fZH0iUxrFf
5wwZLqTyiQul/0Cffmlt5WiSod3MKtba5QdSuTr/WBpPBmVZ+pNGp34g3Q+P
HcMpZEiqt5oa3c1DNwyYfzMYkUGj+9SCUEUe+vYk1vf+BTKcsYy5O+ufh+KU
HL+OXCKDwuPt4MvGeWjG8d0xQ2sy/FZoDbslkodASpG/6AYZtuYWv3GP5qLw
/T4XZe+S4UjWMVHD1FxkOle8HepEBtGmJ1LSbrkoZ0psg8qdDE+puziCNHOR
IdcY5bYXGSiPJGUC2XJRyc6F7dZnZCCeUC8X68xBLp0V/86+JEP9ZoM6is1B
78lPTeNfk6GF2m5y1jEHKdoP77EHkyFR1fiotEYOMv2B++vyngzod6DTLGsO
ct7kwvVEksGi/I/Y6e7vaEQ9qR9iyBBfaRXHnfQduVc8LItLJENvuZSbvft3
pE23u8ychu130pvdgPAduT2MvX03iwz+T23HsoW+I7uiWbk/eWRQ5RN5EjGV
jfIumJ08WUSG/+6b29AUZKOQirtewWVkeESnKDwZkI2kbuSxrlaTIXx99xj5
Sjbic6zuMW4gQ/5PM3XZk9lIuefkbGYLlm9enI3P6bOR8eV3p7m7yJCeKPLq
fFcWEjR7Vm3fT4YnH4MZv6RmIaH6xHe1I2S4fPPznNWzLERjmBIqPUWGsC9O
w+EXstDIrlrLs3ks3wxU32kqZKHQ23uEvhUy8G6wJV2mzUL4/7LXVLaweCds
9k53ZSLpGe7Ot7tkEFfvGZlIz0Sywm3zE7QUUAuzdTd+mYmWJIrVEDMFHnDx
XpS/mon+EP7LDuWgYPXHR7inlokW12StZngpkFBgyCrOnYmCi7TPgjAFmq6c
v6M+nYEc9HPwIaIUuGpHUftZloGO21x8PCFBgVahRRQXmYG4cxlHTh2hwJyG
z4VVtwz0bi/qnv9RClCfbT6faJSBKH10sr2KFODazyZcrJCBppv2s8qfokBg
fvtDdeYMdFS5mddTgwK9XCrXBMbSkbgsr/ZvbQpAgHe2UUk6MgtpChcgUuDt
E/vz85EYs9Ny2+hRQCG9X3nyQTri6f6cmmZMAZ/pXU1klo6eDCbc2TKjQFfx
kbvLytj7kUK62pYU0DQcTqHiS0e9whu6ATbYevphK02j31DVEMm+9Sa2/zvq
USbR35DhlmiqiD0FjEvPmvtexbjlKbO1MwX+O6cic1PsG7qP936W4E4BM58M
nrX+NPT+pYbgrBcWL1OJI/JRaeiYSGXlsecUqPJufcJ6NQ0116oGOr2kgP1Q
k9I78TTUG5fplP2aAsfIPdcLRlKR5LTZ3bUgCggxGKu/jE9FLfQGj5XfUyDr
iEL/ml0q0n1VnOASSQF+GHhGczQVqYi1j2VGU2Cc3eBKynIKevP8l9piAgWk
X1R9W8pNQeMP0qLkUynwpKf/+x+vFJT6u0P4ZiYFGjsd8/DnUtA7Oef46FwK
lKr70ZqypqBdUsG53p8UUDUwn1xvTkapeXMrfKUUOJIrUSgXkYwMR0hZlCoK
jGor9C3ZJCNTToFnz+socJYrKxGvkIyy9EKv/GiiQFBmxwu5ja9oyJ2bPN9O
AdLH0J6Ikq+o/VC79qFe7HlUukh4wFckEX6CaDqEnedjQp6I2Vd0sMHF3Hec
AnZG8bIykl+Rou2Ka94MBSYvu83nLyYh2Y+0nyYXKZBj4urdXJiEErV3GwTX
KRDP/uz+Xf8klPxLgxn3lwJFrAsEv4tJSOrvIYozlS6wcT54Iy2ThJKsWMOj
6HUhoEa9S3sjEcl3mk/VsOhCQ1FYcV9lIur97qq1xqkL+04pDa6EJSLWwsov
ovy6UOU61/HiRiKS5fvOgN+nC49ny8hv1bD3NdIc7cV0QTSjZYSbJRGJCIoP
hEjqwgIrnsLam4AcKx8Z5h/RhXUpkvKDtAR0+pd6Vf9RXdju2zW6/DQBCeTU
IBolXeD85Xg5yyQBQUR8vuQpXdATfsXlKZOApEIIqjgNXXA+QyuftROP5lfl
v9tq64Jw61Vn86Z4JK/erOhD0AXC9f5Uh/h49JbmR2asri4wz92IX/KMR1lM
106UGunCz6jXcgOG8ejvfrNv/Rd0YaDanVNVJh49Etsvv31JF6hqB6U3d+MQ
47ZaAp+1LrxGVHri7XFI6sOpg0dv6AImxCwzUuOQ7szXMNwdXagPjjqV4B2H
mJpEWCzv6UL02/JSass4dEr8wAMXV13QN2gf/KUSh+580hx/5akLd+OpHg1y
xqHTywf0Pj3RhS9jWb7WU7GoOIGQkeGtCz49H+bPlcUigcPmnOV+unB4NDDe
JzIWzX6dvdH2VhfKRd7HH3aPRdI6H/PHQnQhPrVxUsI4FgU1MjCu/Yd9D926
5XU0Fn2aqaXQRmH39yBW7iRLLDq+E+DPFasLx1IKjmmOx6BnB+dK9ydh+/cf
fZhUGoPYj71blk7TBRturf23omKQd7rYvpNZujBv3yv87GEMGuqGU6fzsHgf
ev8/iq47nuvvC0ciNEjZQiRRqVDJOKeBVPjMSiRlpKHoayRJw8fee2/KzN4r
RJFSJJEkOy0NI+J3f38+r3vde+45z3me8/7Hx/2HUSo4+CUYHqrRRwXp7VeL
96aCsO6wydEGfXTZtHHy+YZUYCjWmVFa9HHb4qN1ar9TIPdX/2nmc5LvrYOL
M69TYPL7j6NGr8j7DM49X1mYAjeXZe006dbHC3+8Yi4Fp0BXcDWvaZ8+ztCp
vuJ2KTAd2d9n+lEfpbceb5SgpsCYd2OS6Yg+9pTHXrTZlQI6Z+ROn/msj939
nx/wrCPn363jMv5O7lO2zPr9MxmC+vUyT/4mfDR6lKjQlQzeLXe16HP6yHt8
oDy7JBk8OTa36C/qo0OX/VanyGS40PDzoO5yA+ReT9vi55wMa8OyC2ClATpL
F3+eME6GEzb8AntXG6BKnWJeoFYy/EkYs9q+zgDzt0Tk3ZJOBp/XP3M2CRng
h+8bFPM5kiGJc25YUNwAWUu8llvHk6DF5/EaHmkDpCTyJY21JUHJ/HqFhc0G
eCjui/TnR0lwHWr2fFUwQJs7Ibt3hiVB8F2WSr+SAXp/FBKvuJEE/yntl3mu
YoBna/MU3M8kQdjvh+yVagaYtpSQE3QwCYZKk15naBmg1Bz87N+SBHKhUyEh
hwxwcPVP/curk8Dq3ZVDrkcM8GbTTnnb0USw5h4ZstI3wI+HN+/xLEwEpZfb
7Q1pBrirwsZR1C0RPJfEfu85aYDlfRHx8scTIS6MZS5hYoB/Odgt8kUSISbr
QAP7OfIe6jtW/lgCnLglzzdmSeKdXN64pTQB2M0E9FsvGaDMLdGB9awEmGx8
fyPnmgEWVBsnOzISQEPRLNTf3gCXKSV3HZNNgNcKN+NsnA0wZoauG/o7HgSs
VoYdv03i6TvXduxJPHT4Tjgr3DfAONPde+wj4mEX/Z8+l5cBTq6MM+O1joeH
N2T5hvwMUKvlnRzf/nj4Xon1NcEG+NPujvXdVfGwpkfFNDLCAGuv2680HYgD
a5/hiWuxBnjed+BLWmEcdLJUzHWTDNCzWm6J4REHpfY8rRLpBnj5+EdFm9Nx
oPzn+MZfmQY48+XZ+S874oAeMXS2Jc8APy+ri3i1PA4OvSkNiCkywMKlvBqx
d7EQJJqfdaXcACNnQjue5cWCbVlFkWYNqcf2i2297rEgMFSbubrBAMPfS+fq
G8fCfFm23/tmA3RZneQkvTsWjHbZmGS1GeCKkGwlJncsOMpPCTt1GGCb0MT7
sY8xIE2Tazj4xgDB6JV3T3kMyGosnFzda4B46eEhueAYaDpq3tv9gaxLOYh2
XIyBg6XH9RKHDDAkfFbqzcEYuOSVlWY1boAlLelXVMRjQCbm2pdtXw1wAyV6
w9c/0cATHCj1c8oAhfYG71l8GQ3r+xexdNoABQeHv1hlRYNKaaG+87wBTq13
PSXHIvtFk3XUlxniD7Hnsepm0RD5rF5xgcMQU/4+6UtXj4Z5He5/VdyGaNPQ
AxZC0aDaeb3y5hpDvD8/POXwKwq+Xp423ydgiJ/l9mzsfRkFh5/5z/0WMsRT
p1x+BeZEQYaxsku+uCF6jtWlRHhHQabep/FL0obYus/i7FerKPhmE3FQVs4Q
/eIEz4YejoKVzONe7xUM8Yb283eem6LgsjpbZaiSIbIxK7lbl0XBWd6it3oq
hrh80UDRaCASFk6bDS7uM0T1GgVXldpIkLu08m2hpiEeeyCCxvGRECmVXW55
0BB5nq8qe34rEkZ49TyEdA3xY57AFi8Tsn5mCJ4eM8ShTuZbP41IUJtwGXGi
kPvPreLvFY+EG5s2OMkxDXF/t4vktX8RoC1W+LvTyBBHXn81PPYhAmbvnjC9
Y2qIizNZUzZ1EXAnkbNY0dwQud7+ZnYnRUAws+XPmwuG+HN66eX9exHwXjxB
xu2KIT6Y/FrsYBEBesuDNbfYGeLxOy3G2ToRsD8r49ALB0OU/+0oIbs1AtoP
j6ra3zTELr0GxgBvBGyNOLlexI3k66G26ftv4dD+nX2g+r4hmr20iRJ9HQ5D
SlPhZ70McU3MdfPoknCIqVNUY/Mn+YikSp+KDgf34OqnycGGeCT/qeoJ13CY
lsw7fCDCEHcPUjhDz4WD3WXe3IEYUl92kb+rdcJhzdwAm2sieW/KspvNCuEw
2bH3kEiaITpNhfyoWhsOabck7YofkvyXs7V+/R0GLSvSfA1yDdHNSsreuDcM
GL9fh4wVGOJKxbOmHPVhoKlf6eFWaogvJZrnxtLD4FuQ9QXBKkOUdP5RvsIv
DN5UfFHJqSP1GOTiO3M9DH7sP/Edmwzxe22d/ddTYXB2sTii66khCiZSTEsh
DBbMRRQvtJP9uf9pl8mFwW8Iy5l9ZYjVe0zTvq8OA4t3e8S8uw1Re0/NtOmf
UFgcX+ck3GeI7+fyKzj6QyE7cn99xoAh/nr+9PLHplBQc62fVh42xC3Fi35T
OaHAmVgmWj9uiJ9UixL2hodCwVXlbce+GqLpzkyZQtdQ6Hiqq/hmipxXzZZk
ZhUKmb9WCptOk36Q3Bd90DAUvsb7/hz5a4juzRIRJ/eFwo3+4corS4Y4Zdi9
MVE6FHiFwvfNsVFwR1pntTBvKMiWl/uoc1CwRvD138bfIcBlP0535aRgYXiX
RdKHEOiNVwqrXUnB7mEpr9ynIcCoiD62xEP2D6v/+lwYArI3d9+E1RRMHBlR
PRUfAqaNK6Tc1lKwZ4XQ4G/PEBjPkNSs5afgUOy8R/31EJi08Hu1IEDBnOwf
lZVnQuDA5VP9+wUpKHrhDv/QEbKfEWR2Q5iCqRWmUmoqIeA0gcYlohR8/sHy
drVkCASLO7VPiVPQYXlo4xVect9qLNsuScHmKXZvvZlgYOPMFL4oTcGUlm/W
tKFgWO9SN5UqQ8EbZQ8XPV4GgzRv8MEPmynI7IwaHa0i+LYir7A8BQU/qdXa
PQyGmaa4Y1QFCoZpCcpuCQ+GX7M/l/tso2B+fVMZ571goBhrqDTsIPHmj4jw
XQuGMobn+7mdFCyvl/xy0CQYmuw/LexUpqC/sMSrBL1g8LIzCb+gSsF5U68r
MnuDQWALR0b8XgoavuE275ANhtmI8R2dahS0vnH4dPq6YHg3JrxzpQYFryh2
ziYvC4ZvFmmZGloUNJ/UHn3yLQjCXGNibZGCcbySbXz9QdDdxMOZdpCCz252
UO61BcG/HxwT3YcpmMVXIS1aGQSSfVGHuXUpuHNYeuLtwyDIv90trK5HQfYs
dXpVZBDwz7VbXjlGQRATX93kEQRy3oGK8foUvGhR1TTlEARjAYqX2g0peD5u
Sv6wZRDM+hRK/6NSkHbIfqKSEQQaG1Vp2xgU/O9ZZynzcBBc426aP32CgiES
zgfXqwRB9Tbbjd6nKIiHUrWmZYLAyPNoZelpCgb8sDCdFwgC6b0WL4dMKKip
nMKU4QiC7TdenOE7S8EH+8UL+8YDwTEtxlLjHAWHpygaJc8C4apy7+gFcwqW
cjqVvs4KhKSKhMEQSwpuMS0KUPYLBPr4HLPmAgWX95aqvLUJBDn/f4fGLlLw
12yFSI1hIJQGV2XzXaGghvuN/OFdgQDz2v5qVym4cHS7jf76QMDPeePnbClY
+dn/yfR0AEjHrKz1vk7BjenNOz++C4BuM8vVBfYUTD/ouIW7JgC88952v3Uk
97NnydglBcCB1ddFF29QcFX4uyQhd7Iupdsj40LBf1uGxBYuBIBo+kU+PVcK
/nbiEth4PAC8bL802LhR8OavkRWuOwNgwvbT9+C7JN6xGw7CGwLAI8c0suQ+
Bdsr+Ye/z/mD+wH7ih4WBa/uYL5hH/CHMMs9J+Y9KVhduPcFpckfki3LbSR8
KCj0eI7xLtMf7qWvXgZ+JN5DslOxgf7wIFFvtVkA6RculmKUgz88H3YLvxNE
wXB1xYB2Y3/IEWuKSgqhoO60eZr6QX8oXKYgVB9G6t1W+ndQ3h8eWT7hG4gg
+mH9aWP9Wn/w35XF+hdFwSiNd4lvpv1gudkXB7FYCu7aXrt60wc/MGRLGtwX
T/qNMjiX9sQPPqu9e8pMpOC6kurpM7l+AAdzFK8nU3CDylTk8XA/sLTazhOQ
SkHHo4eu27r6Qc8KO4vMdMKPxUixZ5Z+sDvUd3/TAwp6PJ9SOGHgB6OhwX4f
Mikom2yzT2ivH8wnRp6ezaZg8lvo55Xyg5ZzhWn8eRRkaRcUKXP7QV749CWF
fAo26IufDPjpC++5nXMPFlJQ7t+Eudh7X+BKMLhyupiCVUqBTr1PfEHhkN8D
u1IKTtd672x75As68zpnvcopmFB+ZsfXaF/Y9C40NKGSgocTQvjR3Rd4l3kd
Lq6m4MHcfJfGq74Qnrrv+rNa8j4lrbVORr5wlqtK/EM9BVe8rr52+rAvvL4t
e/hnAwVnuR8csFHyhfErPuMrnlDQ2NlG4ZGoL3w5xM4j0kJBnvP2HZKcvnCA
lfxQ8RkF12/k76ud8gG5x65Nmm0U1E/y/Onb7wMuETlnDNspGLzAVe/xzAe8
Cg/Zm70k+jyT/TWvxAcaO06ttHtF9DDBXo4jxQciK9lE73ZSUGZEV9AjwAe2
6zIyg94Qvh3/dlHFxQdUjK1KE98SvQvme7nG2gcyx/UP5L0jfDJR/b2e6QNJ
36SOVvdR0IejzkvnoA/wO//peNZPwcmjExqpSj6QmDT4pnuAvEe+5bGChA9Y
+MyfGhqkoEAcPnvP4wN1F4xOfx+i4Kd7fJwVs94g4cjf+3eEgk/sGxTrRr2h
ZVGtZ8U4Bbkz87996/KGvBMTDL7P5PyPbBxHGr1h/wdViugX4henHki3FniD
MNueVplvxJ9qTy/aJ3kD155ljdt+EL3YFUc9EugNDxez9qv+JOcfyu88dNsb
DMaO79L8TfZzJGhesPGGdo+FjMPTFJzj365XaOINx293xB6bpaBazlC+7HFv
EHAeWEv7S0HLTo6dterecHYbLj+1QPTBOuDebUVvUD7J7XhmkYJr6HstLcW8
YWsD1fr8MiqOF9iEX+f1Bl3Y2WvFTsUlbuar9Hkv6MisarvEQcVLd5reLk56
gcgoj+ZVTiqmCGlbu773ApNBlR12K6no+3PtIel2L/ALpiT+x0PFl3Grtn6u
8QKFP/ZBDquo6H3qZd/bPC8QE6hgc1pDRRm7SInPiV5w+6/yLyc+Kp4P1S+Q
CvYCt4YFixvrqHhf4d5pl3tesMtH4eSN9VS82HC5f+4/LzC/0fXMSZCKDVdH
FmMtvcCxir/GUZiKwntt3M+d9II93nM7HUSpWO25SeWonhcUbkzd/J84Fd0f
NHUx1b1AoH5zrO1GKh7aXbDdfbsXOJVHBdtIUXE28hPnG0kvaDES4L60iYqx
Sd/kj6zzguCFHDYrWSre+c1xpp/DC0aWbrmck6OiTubXK2EznrD1WYyjiTwV
NTq5ZGw+e8Jco8SvEwpU3C125OiFfk9YOicxRdlGxdxTe/PudXjCS9EC26M7
qHh155RoXaMn1F/+YXdoJxX3l206I17mCW1vf/5W303Fj8LcB2OyPMFy7OWc
sgp5/yHbyH0JnnBGPvGO4h5Sj4gCxZlgTyjdfsN7077/48L2NyxP8Ay8vl5k
PxUN0oaOdzl7wpvP6dJrNaj4pFzL+aeNJzgMbi3g0KJiqoyOzM7znjAiItg4
B1SUNFwu7n/CE3bAvZPfDlDxh8cKVe5jJL5lHlc/HaKiSqMZpoEn0NeprezW
pqK4Uw6fqYonNCoWyT7TpSLFnN15z1ZP+LVyVVOVHhXZr/w7vn2jJ2RfNB7N
PUbF9OvlZgcFPMGRv8I3UZ+K+5TbvRxWegKrRaM4yJCKspvpMc3/PCDgxOLZ
u1QqJpz9cEn1lwfk+W0ItKNT0fXu7Y7H4x5wRD3mwDkmFT3japIvf/CAsT1p
TpSTVNwkm1iyu8sDNp08tguMqHhmIGFIsNUDnB0fXN1uTEXGh0fLhes9QP16
h5LYGSp2Xlf/plrqARcUPtivPEv4sE3qlm0Ouf/uuOYfMyo+6873aEnxgFIT
Lt/B81QMdi0a2x/tAZqpNJN2CyoesDVzbg30gBqtTwXlViSeY+cEHT084Jvo
C99UaypWcHREa7p6gM/mHZ/9LxE+z6oOSNl7gLKBaLvTFXLegk+D5GUPYHpk
qZy7SvJhryK1/7wH8DyeljpqS8W11hxvrhl5wLJfgiG7r1PRNmlfbT3FA86s
k/EStadib4NzxbYjHpAuqLyc3ZGKO6/3phWBByTMmi6fcKJik123KXOvB6gW
1nq9dKaiUhu1mV+JvFfrUmiJCxU/T0dWjsuRfEU7y8S6Ej5wGYv1bvSAHXUc
anfcqIg9hU9HBD1gfZ5Ml8VdKoZriKfyrvUAdotvv4/cp2Klyg3fY1weUDRw
K3Ybi4qLm3jN05dYwJQaa1nrScXrHLd4RWZZYLdZ++ZPL8KHnE6rjB8s6PyW
V9jlQ0WRZbdO6k+w4OotDbtSPyo27of61Z9YoPtiRWlkABWPb9N1H+tlgfHw
prs3gqjIvCPu2dvJAq/a7NenQkg9V2TkjD5ngb1Jeda+MCremt7yjreZBQ41
ZtzCEVTkOXJoSq+OBS4fq79NR1Jx7M/vd0nlLJhtHD79JpqKaYzwG3yFLGix
/KFfFEvFxxZvC6OyWSDcONMSFE/eL//0qlo6C072rHtmk0jFm3/bQ34msGBD
shH1aDIVd3x+sKIpigW/hIbN5FKp2L7BJi83hAU+e1pn2NKp+Ivbz/6RHwtO
/JER7M+g4ppNrfDMgwWJx7iryx5SUWHy4OzfOyw4rxQyEZxFxU9eFzwOu7BA
K7w74XIO6WfxxdfpDiwwsf3WdziP6Md26ZaNtiw4XTiVJJFPxXuCcPzRJRbs
OTb79U8BFSeviRw/acmCvVtFG9uLqHjqblO+oBkLevddk0ovoeJUQYbF19Ms
qLFYy3mrjIo98060PiYLPMPX2dMqqHj53AHLjxQW9BQEXZKvInyzMPFaOMaC
nQnJE/+qCT/drj9Q0mVBv8aZqde1VHyYeCvP+SALRmz67j6op6J8WoN3ryYL
fq9RiXVpoKJDb+9mmhoLtOdvaxo2ET26k3ntowoLgnm7rDc1E73VNmOwdpJ6
bDgm8aeF6O1r18e4jQXfv86fbnlGReuj7Wnr5Fmw3WJROrqNikHdll/+yrAg
XOfS9UvtxJ92ZHnMSbJgs9nJ4+ovqdi3+cj5NeIsGLzR/4j3FeG/yr6rasIs
qGeuj+97TerDWxN9cz0LYsoF1md3kfptMu96xccCAbNf6292UzHjyLI1sJoF
vlxtiUd6qBiqWbSngZsFXBcKiwV7qZh/cEjLmJMFm5Qf04f7qOhWDEI8y0n8
4mtdC/oJP1Pr8l8sucOG10U7bw8Q/l1NXni44A7nFpqvHh2k4mHTS1+i5tyB
76DZXsEhKprqjNolTLuDn3akz+AwFYektrhV/HIHy/T71jmjVEwscOf8/MMd
DixovHIcp+JB+bi/St/c4cnH3ib8TPy0ydDAd9IdvEbsD/F8oeKMS/Pv+XF3
+Be1Sb/zKxXXJV8evDvqDhas+cHY71SU9vvGJTHsDmU7hdgtpkh9tQ+atA+6
Q7S4f67iLyry7op/HTLgDoeb7Yd//ib1qbpx1qbfHW5kjGRUTFNxlCd4xqTP
Hax3zfx2m6UiNWs48Nw7d8jqrn+h/Zf4LxZLuLx1Bzm20yq8C8Qvte5FZL5x
Bw6h3s0d/whfotb9+NLpDnHOp1LDlqhoduOSlPZrdzBnfck5xUZDmz8vJQo7
3KEvOPeg+HIabn/x7IPyS3e4N1VoMcBBwwRpydOt7e7weEpAIIWThs0Kbz0c
npP9vWP6FitpaP9vn4lqmzt8+K69QY6HhqaH215xt7pD4FXti2O8NIxexhj4
+dQdjAP/6T1cTUOzoz23frS4gy6LVWa9loZ7BOJS2AkecP1dIM9PQ9qEtN7W
ZneQTT6nNr6OhueqFS5aPHEHV/5h/QfraRiQWjJf1OQODydDvlsK0vBd2tKc
EMHpOqyNssI0LHK9fyao0R2ylV/3DorQcPjKnKQEwetrg2QTxWhY/O+Eem2D
OxhMvp03lqAho+tF5n8Et1bWmglL0tDXpcNSk+Bvm03oXVI0TFReeUmM4OVS
LZ2Bm2h4q8G0YDXBshGCn47K0lBQe27PeoJ3XTt3e4UcDdnZ1aZ3EFztW/uw
bgsN9TSrPp8heO7J4XPOW2l4bbURXzLBBVM8D3cr0jBv1xbzWYJ3vt/iOrmN
hhYTDgPmJF6V44UfU3fQ8NHzjrtDBA+wPX5tvJOGmhmLOk7kvRmll+gCu2mo
bcC2TZLk56BE8/lWZRrmeGzY0Udw0uDEsruqNDzdU3g0m+Sz4+GX7Xv30rDA
ztctkOR7hm9k4ss+Gu7g9Gv1JPWBggmVlP00VH3UtzXsGeG7CP/akxo0/Nve
F1tM6unbaXeDV4uGYd+2SE6Qel8y22RXBzRUygkv3EX4sbRfbe76AVLfCBVm
wAt3iO9+zid3iIYxQgacS4RPmom/ynoO07DexPLJ/VfucG2u8ZuPDg27NPeG
iBN+6h1klGgcoWHLlsorz7rcwehlJe83PcInro1Mn253CP+2+mfCMcIX1efH
zvaQ/aPm1ob6NBw8f4F6pNcdeP68vrpkQEMh7zYr7ffu8IBqt+IRhYYcb1f7
n/jgDoKKzG2mNBpmpdx64vKR9NPDsKFVDBqeOJ3IX/LJHUrHtRWrmCQfTnv+
Yx8herLcbfnFkzR8Zav+xXzMHe5znrgiaERDnsKPt99NuMO7uY+WjadpGB4Q
vN38C6l3n+qPayY0/KX28++y70RfUi7xipuS8+sGJgqn3IGpEV7WcpaGEX+v
/bvx2x3qAtp+Xz9Hw30hU/voMyR/jjKNEuY0vP9zMvHAX3dofla46akFDdP1
JPcc/ucOyvRAgetWhM/u7kunl7GgsftFuJg1DfsN9Jd5ED2EtZ6ZTRdp+GLN
sMYTopeP8toNbC7T8Nv4ZIUwDwuOmpazNtjQ8GUd3rpD9Nai1sSg5ioN2/bM
eC0QPTaz6nhoYUvD2yUmI35Er5OG5cN5r9PwyJWZiF1Ezx1rXQQK/yP9ZuSR
+lmMBfy2H2ROOdDwGZWNv5z4gd0Vq+Z/juQ9HNEj0cQvmBJb51NuEH3gLNsS
tIUFCkPqDbo3Cd/f/+uPUWTB4vpisS8upB859NZWKpF5ZNkDriBXwk+23Iav
yiyImNjqoexGw3/WTkuq+1jAxkuL7L5Dwy/fd7SHaBA/CVdRd75H+H4zVJnj
AAti80ftxNxpKLctYb+PNgtuObuq17Bo+NXx7mfZo8Qvl6+JMvUkfFXKPNZl
QPYb5XoueZH+iq+0iqKz4PpNW54kH/Ke0LDDdqdYoGFyRQr9aHjnjuE30zMs
KP9c8mzAn4Z+Hpo2586z4D7XeU63QBo6h35uvXGBBSt8WN0SweTvncT506+w
wBxU91eH0FB6WafeqB1532fWrtNhNHRde8RNw4n48SG/6plwGl6t/F714BYL
GmZN+sIiSf+Y3+CRv8cC29xVAbuiyXvftjrUeJJ56++jrvYYws9rPNzW/ixY
sjF+dDGO6PXW8JdbQsl85iuzcUUCDXVfLn+zQOaj2jZx6aREGmZuUNg8RuYn
+zjj8v3JNHxTI/h8NI0FIWa/h7pSSD4qBbrns1iw3HY+9WoaDWNpGYZyBSxI
E2LNcmXQUOZooLZVGQtUotMHkx7QMHtFW1NVDQsOKNqdVcukYVlRcK9cEwuE
5ubtXmXRcK/DybAHrYR/m06LXMyh4SXP50uar1iQUJ3IXJZHw6dX+xU+vyX3
dXyUi3xEw+UyRTI5H8j8eHqX//YC0r8aRbP3R1jwUz/dq7GQhpZSd8rtvrDg
eRBFxKiYhpPKc3YOv0j9/+nAtxLSLyvVVQL/skDGPO7vvTIaQmDimjo2D9B3
tzgmVEH05Wgt3wpuD+AVLtqVXUlD0ftXjp7jI+vPYnO1qmmY4VzT1inkAZ/3
7K57VUNDx0T2dBNJDwj+5W1lUUfDira20XkyrxezSlOn6wnf/htLLtjhAU4X
2hy9GmgYMnR+zHUPmf853w+INJH63/B5aqZFvn+a5j9kPaHh9PuJE6d1POD1
H0179RbibwePp10y8IC+TyWJbU9pZF6obgg+4QHCLY7njFtp+P0Pq+mlqQdQ
X4VWfG6jYftd5WrZCx5wU0bqoXM7DT14gquDrnlA6usd21e+pGGneHaPwA0P
GB59fSSig4bGhi9l8u6Q7zVjyXmZ1zQc9/ArOOvtAdUSWw4XdNKwVr0oXD7E
A/6u+Sej9YaGkvXM4ZWxHuDAXhzT2k3Dn55PC5aleYBurenDEz00jLJLWceX
6wFi82v1P70j562tEdtLvt9ELHq9bPoIX/+ofHKo84A3ER3Gs+9JPyy75PL8
qQfsk1nRfO8D8ZPMpYX9rz3gsq9Py6qPNHxr2H/rcZ8HNB36zyxikMTvt4Pf
bIR8zxS+CpIcIv1617xD8LsHZO8sP/VwmOjrtl2vRmY9YNVKtfKdozS0qwhW
aGf3hHUOVo/Kx2io+K7p1/NVnlCbTtPCCeKvgpTDI4KeUFex1rLlM+mX7UvK
gtKeYNbwSMbgCw3FzYd7zyp6gm3D4ZtdX8n8M3iK2qBKvr/zPlqf/k7iW/vv
kSZ6gsrl8O8DP0h8P8rXvj7qCaYd9mssf9JQ3q3a243pCWXpQU8mftGwetWd
vTpmnmCe9nf91T9ET1Kadstd9gQvx6aFqWka1pwPC5d09IQ9ZUu3HGYJHyYO
3tx9l3zP/6wJn50j68U286Z+nuCexqfrMk9DMfcF5fRIT9igzh38b4H0T5M0
rEj1hCGBiv/cFmlI+XN6n1ueJ+i47vq+bBkdBQTs1AUqPWGm5P7ye2x01GNz
tnj8xBMWvtTnsy+n46fpzpferzzB/8Df6XscdAyfVIq50u8Jyxqxm52Tjg84
vT5enPCEPNt0g3tcdBRZu7n+7h9P6FdTM2PjpqNmf/yJYjYvePhvFe8dHjrm
t799zLbGC0Z9dhku8tKxXpVL6pKoF/AllW27tZqO8O5R4Fc5L9g2+Sh1bs3/
fz87XclP2QsKuRWLHfnoyHzLK6mDXnDdS830Fz8dM0VPuYrpe4Hr0GTyNQE6
5phRLq067QWrPGhuk+vpmP5oFafIBS+wbHWdthKk47MzM7YH7L3g8Zwr1ych
OlKC29tYd73IvGReaCJCx1UNiXtHA7wgdFxzpluUjvc1Xr85H+cFJ4cluini
dAzLkHg6n+kFHocEDFsl6JjKCtxZUOYFkbPbzx+SJPE1++y6/+T/+13XVkvR
sU/76Ve7Ti/oeLPupMomOnaYnPRyHfQCRZ+FfTkydCy8nCCb8d0LInKOlshs
puMXa+PRyX9esLV71fMYOTp62KZNGazyhjZ/miu/PB2vMccvvRT1hvVHFJ95
bqXjJZXvjjZbvWH3hYxH/xRIPVb27d+6zxte7O/c+d82Oi4dkH/PrusNX5fq
j49vp+NHk7w7f5ne0PXx9vIzSnT87JJkwGfpDd9+izFf7ST5Xx5w5bC9N2Th
gwPau+noq2rOFnnfG86XKD0rV6bjk9cXVVaGeoP6rqZJRVU6FpTrbY9K8QYu
t/8yE/bQcROLe71uoTdsPXGcnX8fHTn2r+Xf0OBN9PnM9D01OioOSemzv/aG
deIlrN/76fhb03JqzSdvMBE6n2+pQcey8xZb1H96w5Pi647dmnRcabtSxJPd
B4qP/HmrA3Ts2Zvw4+c6H7AWmO0qRTrafHvTc1vGB7rR20buIB21+hoXFFR8
wH+8NDn8EB2LeQc9Zw77QPDqQDsObTq+5lqVMcz0Aa0Eyf7rOnR86uV9/6eV
D2yxdxz+qEvH27tW6Evf8IHf9GRPAz06rtELUbLz9oEDX3Obq47SUd0p59Sn
GB9w7c1Mlj9Ox5F7+6btc3ygNSlFOFyf/P061p6ttT7Q8yhdkc2Q5O/qsSNL
L32g6Vx97xUKHbfp5J+eGfSB2b9Lm3uodCx1OBzP/9sHOLLsVh+i0/HsyxVo
wOkLtz03BecyyPtHz/6XK+wLA+GSBUIn6CjTu81aSdEXzjx2sLl7ko7V8qWG
XZq+0Dqwq/nzKdIPt0qM4yi+YJNvVkU/TceJu8xaT3Nf+Ni3Rr/amI67q3Zn
RTj6wuSvIy6yZ+hYYWRCe+btC6b/ien4mdJRRYj5WTLeF77UhOT+OkvHjevW
Z8Tk+wKnVFXB6XN0xJwVlWpNvlD8Ion2+DwdvS+vMv731hfsxgyDtljQcVf/
3dqRSV9gt+265G9J8uWyV/TXki9QTuz/9NOKjkfDnNI2r/eDQ7b+0yet6Tig
yhnmKu8HkS7vHlRfpOOc8CapeQ0/KJNQmJa6TEe5YNadBKofhA75DLpfoSP7
7QtfL1j5gfMBrkvjNnRUhluJJ1384EtIVuCxa4TfWdMvbYL84KboHVqeLR3z
OL3Ls9L9IIwttJDvOh11l1uFrqnyA/NT3x5d/4+O/1UeiI3u8IPEDfFHu+wJ
vx/ReI+PknXBrHuqjqS+nTRJuQU/4NgodSrCiY53fO4IyK/zh+E33G3TN8h9
hYmyNHl/ONJu13fiJslf0d/ANC1/2OZ83rvUhY6BHuahkkx/2KAy2rXBlY4Z
7So2jZf9YUyTq9b+Nh0NPtFMgu75Q2nVy8OdbkSfvm5L8oj2h+gyvYu77pL7
2WpvZOT7w20pN8XAe3T8rhIg96PFH2afOft+uU/4VV/02XzAH9ZfOeStx6Kj
nUwXJ/uMPyikjshmeNBRWGdzTeuaAMj+ftGU3YuOJ1KuUmrlAuBXyTtVU2+i
DzY8HP1aASCipZVd4UP05umo2JaTAVBXlFS73o/o6aTH+7hrATCwmcf2mj8d
D5zl8NXyCoBYj/t1zwLoyLaTz2ZVcgCsyt6QKxNEx9Ctv59yVgbA6mPP9rkG
k34WCBvZ3knW2R6c7w6hY9rPqzz3vgTAG70yBaUwOiYeTXJbzhkIJu7swZ7h
dOy3GvQvlAyEwKmg8IEIwudUn9uBaoEgVnxp394o4kdVYbEx9EDQ7Ih0Doim
41uRGKUum0DwUpQyGokh8Sv2sDS8AqHQj/etehwdj1Xu/NyZQs6PPfcrOJ6O
y3UUM2NqAqF/YGveWAIdi8yn1wb3BAJ342UuzSQ6lkhevFL2KxDm/XcsBSfT
sWbXPU5PriB4f9E5fDSF5FfpZtLRDUGQdZbeuj+Njkl/V+bIyQTB0snG+IB0
ondC16liu4KgR7Rj7acMOsZ2USrkIQiMDe9IqT6kYzlv9CpD/SCIcel96ZlJ
+NwXaR9gTNY5RiR6s4h/XPgtOnYxCN5ty+DZlkPHiPj8rUY3gsBPUDbCNZfo
y/TWtmGPIBivt6h/kUdHYw1RBZ/wIJDmvuotmU/HTlqUnV5aEHzP1J66VkDH
7GUi7ZuKgsBAfWqmrpCOkVXXrAUbgkBrt2P82mLi144vr8m+CgLWx3eDpiV0
dLzWtlb/YxDY2ks/yS2lY9OKUw5B34MgaJaqu1BG9vu0tX9bDAJnuq310Qo6
fhAc0LFeEwz3dO/KR1USPls/WvNPguDr3p4jVXTcUlZDz90eDD76/qzdNXQM
Cv9x2FkzGB5sC97kVkv0+kUY/zn9YIjWijZtq/u/X5pOWJwJhiC/TDWhx6Q+
H6wX3G2CYWzuSdH5BsInUzWXx67B0H/o5/PcRjq+OFkbIRoQDBS23azZJjp6
rqPeCUoIhuspXu8PNhO/cSm9KPMoGDxs5177tdBxH78Uq7MuGML8Pa27nxI9
erdtRXJHMEj+Vo2XbKXjLepncb/BYBhw5LKzbqPjYes3S2E/g+G/+sWh/OfE
Pxz6BquWh4AQfeP0bDsd5/cazyzbEAInvawf4EsSb8dmBwu5EGgKGpjx7KCj
VItb0OjeEEj/jzX24hXJD+8mN0+9EMheY+K4oZPEu7DfSdc4hOiPZZpxFx2N
rl97JGdDzl+XYpf8ho70p32mm91CQNp8/YfRbqI/X9bXHAoOgT8aNROKPXRM
tt3Kfi81BFIexofZviPvS0ix+lgSAjX3Sz8U99LRwp8lc/ZpCKy+s/LpbB/h
oxbj+mJvCOyRCaNo9NNRp2yNf+3XELBsNrrh9oGOR6RV8hKXhcJCuBE0DNDR
5WsjX4pAKKgFh6ZzDNJRfk7rxxO5UBj05srW+UTHu6UPvXj3h8KYTImh1xAd
d5zyEvxPPxTWv4kNfTZMx/Glie4Fs1DIGa505Bmlo9qPs1yZ9qGw4TL/3NEx
Opo+Xj7q5BUKLtQEUd9xOppEOxVcjAsFB6pZX+sEHY9fGHt4Oz8UHvxmqvNM
Ej+T5llV1hQKlmGu+/W+kPmHW0ZM4F0oMIze9Hh+JfPUF3ah0K+hwK1uLNj8
jfDJjvvAXvYwyF5a9Wv5DzpuPS/XtyQYBkHq41cPTNHx+lzvlq+KYfCe8tn7
9k9Sz33ql5YwDMSv8R2u+kXHQc3vI3tOhMFwyMn4md905I1VGQi9HAbWrOpw
5Wk6VpYOxAjeDQOh9+rbr82Q/lY8Y1oXEQYqs6/Ms2aJ/+0ouhaQEwbXOF3U
RuZIPn/f2+DeEAY3F3fnSc7TkU+GJzKpJwySUv48Nlqgo5imrMbwtzAwdqu1
D/1H5nHh4/qGK8Jh7LNX8/NFokeMeIFPYuHwhoNStmIZA0d63vTE7Q6HhJI1
ulpsDKRST4656YXD7rw6B0d2BnoVy/v4moWD34Uzh/KWM3CmdWZVvVM4qG/6
9GiEg4F/K0WrJQLD4c+IbpU4JwPXRQcPp2WEw6a7XpZ0LgbqL3B1MWvDwdIr
Ps97JQOnI7p7dnaHg+KJOxF13AwM7eQ4uOdbOOziUZD4w8NAdcejZ604I2C1
d+hBhVUMPH2Q/+7jjRFQ4lLC+f//Vz+W5jiruzcCuAy9LoauYaCUub7QX8MI
OKbMcbllLQNf6Uvu7LGOgHIxad55PgZqzu2I+HQ3Av7UdOvtWMfAImfneJHY
CIgLFt9yToCBPbLlMa7FEVDxciIldD0DK06eH1rzIgKOXFetebKBgWUHHrW3
j0VAsfK0w4wgAw2KI/Mr2SKBFrCpXV6Ygd0zb4feiEXC+6r8BiMRBh5Kn6qT
3BMJk8URJ3xEGfjDfXtCFCUSbHe2elWKMTDwenwPXo4k/opGn8UZqKOzsVXY
IxLE4HuLyEYGcjYavZBKjoTFn61dRyQZqOLz9IBRdSRUXHzq5iTFwNz1xXcb
3kbCC+73T9OlGahWsO+LyS+Cf8896tzEwFteuh/l10ZBE6egKpssA69nPKyR
U4yC9Dcyp3ZsZmAQ97/hE7pRUJkvKGIsR/JfVl9WYR4Fq5MGnTy3MHB1z/Eo
wztR0GHuZF8kz8DWrncTwvFR8OS/1jUDWxkocucun2AlOW/xuQ6PIgO5Dxyw
030bBfcnbMVVtzGwQHvBLvd3FOx8+SDw7HYGhlS5Oh9ZFw1xS+eTvHcwUH6N
y3fhndGwxy3UoEiJgVWKERqSBtFwnFMh5v1OBnp0nG01vhINFsuE7q/YzUDs
MVr+0icaYnyPcu/4/+8lRMzRnDOjYc6peNsJFQYGK2dtNn4aDa91Dn91VWWg
0oaX4/Zj0bBeYeJo+h7CN51mnhbOGEhYHqL9fC8DP3z7/JcqFwMhFtv7f+5j
oHtz5FZBnRjI9MvkF9lP4ondunK9VQzcvvj7k5Y6A3f1sHEf94iBj+HzFAsN
gvm8E2szYkDEKMfYW5OBSVG78EpLDGhk/GLP02LgEdmbZszxGLgsVqvzGsh7
rH843uSOhY1ss3LTyEDnZ8rzfQqxYKXnnypykIGNq2ctbx6Phd2BF6s1DjHw
j8jKXSeuxkLAhht2Zw8zsKboyNtrQbEw2JzacFeb9N/xqq6WwlhQVHn7KFWH
gdnddzJM38TCgbCFfU90GSgR975VZTYW2Bv/nRk9wkAOub2Pj4rFQTA2beQ6
ykA2OWmeZK048N6p5rLlGAOvXTqxZd/5OFAy0v5P9zgD83vrY/k84iBt0yvO
C/oMXHbLZVIhKw74I5pUPQwYuHD7Taznizh4Y8K1LN2QgZ+ZTOUtv+Igv+6O
ZSOFgeOdVWo8wvEwkS5kNUglfGFy7dulGQ+OYYVsSzQGfv3uWB53Ph425u7d
J85gYMojfx19r3iIzfXjVmOS+Hs2XDuUFw8V3yIcmCcYqKosW+/WFQ/XzdVv
2Z1kYNgFsWfs8/HAHWUq4X+K5NvokWi7dALIFgyfemjEQJmwcZ2BIwnw4VLB
jsbTDFxVv2VQzTYB+oUeJvQbM9Bccuvt/sgEME/KfjhjQs4TWlncWpcAp+8m
HOc3ZeBc40FR9vEEON923kfhLOm/0Bo9d75E6JXuPXfIjIHi35vfU9USYbRi
5LXxOQaafRe9dvl8IjgYWfX/d56BXEJj8a98EwFPaNz1NWfgpPgLLlZJIjwP
061NsWDgqbrJ4x4DiWDheSGswpKBTtQrXJMcSSCw3WV5hxUDb2w8eWO/aBLE
853jHb1A+seC1VaglAR2ujPZ89ZEv9J5GFTtJIixFRvhu8RAvxf1liLGSfCo
KKt082UGHj10lMljlwR1dXel9l9h4MWfAjdkPZNgX+utTQY2DMy0OSlrHZ8E
L/ydqs9dJfnjlih4U5QEZ/T0v9lfY6APm5ajTWsStNX2lHnaMjArw+q50mAS
DO36LRxjx0DdQOHVErNJsOOCM3/OdQZavcoJUV2bDM9TDiTX/MdAoYMnyp3l
kkH3weanL+wZ2F8l0zuhmQzmxf9YAw6EH5fZmR7MZPjMSu797kj0Xq7ew9Am
GZxo40+WnIie1q9+oc1KBq3Wh7prnQnfHe76XIxPhhcbKs5uvEn0Sz9avKok
GTq6vq3e7sLAFQE1I/tfJMMTcUma+i0GUlQOHZkYTYY6p43b9FwZGP3f1QfN
S8kgOFQfe+I2A69oOFzoFE4BsRfvkszdGBjedvfr2t0p0CysoW57h+gdliTe
OpYC59ZVXrp1l9RfU2FExDIFlG5sVvK6x8BZ75nN47dTgM/e0Cv0PgM7m3e3
jUWlgHTsSscEdwZOSf3SEilKgVNfpGYfshjIt47x5VY7ue/lhTVFHoSP8jdA
YDwFuvlzyqs9ST91+aa/Z08Fn/Gq6SdehC+6T/3eSaSCyaTF0xfeDDxj4GjB
o5YKYhvst7/1YWCh1lTcNUYqND8u2TzgS/x5MvMBt20qcOf+yR/1Y6BG0taZ
Ht9UqP2x+OKrPwMfyW1Y6n+QCueXx7n9DmDg2W4lFZGmVPAujWj4G8hAnlzT
Vb4fU+G4annksmDir7bZi8r/UqGc/dniihAGpr3Xvb9eNA12zgbN8IQSv3oT
JLB9bxq8PvT27towBq7J4le4zUiDTqvz8QLhRE9NPQ+uvJ4G75Rn9YQiGPhi
cehdW2AaGLaf8RSNZKDjIvXqs9w0KE49yZSIYuDj5L1ubM/TYPS/zCLJaAY2
2O33t/+cBhe1BVOkYxioXXVQVIY7HR5Ym0nJxJJ1YbfM1fLpsN1Bb4dsHANd
uKzrVHTTYUg3pE02nswzno2DUVbpoME2PyObQPjy7GHkfo90sFx+qEg2kfjT
p/sXRTPS4coP+X8ySQy0CxUZ3NecDuYPL73ZlMzAPRt8vSNG0+G27hN16RTi
b9NG35W5MmCr7B8lyVQGHlx2JYlfPgMk2ksKxNMYmLdj7badehlwhauhXiSd
gfTcf5uCLmWA1/NOE8EMor9j54R2+2WAzpE01roHDPyW2BsnmJcBPd2T+9c8
ZCBDwu2IVkcGPGE/f4s7k4Hxp4fyM39mQN+9Gj2OLMKnY+JXjTY8AMF9xSmL
BPvuaBIx2PcAPBXnPWazCR9HFw28jB/Abj+d6akc8h6b21kr3R7ASI7ej8+5
DLx/xLP1ZcoDWMVeZj+UR/pN8I/Bh+YH4CqJ9/sekffJwjuVyQegXhou1pnP
QP8Nrqu61j6EPSEXNFsLGMiKuexfrfIQOKIsxusLiZ6r2LF/N3oIoQ37xcuK
iF9wpwpccXsInVKRPTnFxI/bn11SSX8Ipzs3S6SUED4UWBUdaXsIbDwhExGl
DCy+XB6TOfUQXNk8NH3LGLh0rP7lSeFM+LIsW9itnIHLz+suZ0AmmJzMvHm9
goECxUNjCVaZYGAkb25ZyUBTz3+71AIyQcn0xauTVeT8iq5ImdJMeFaDzXrV
pB8VPV6ZfsiE/HYZVK8hfEP+6EnOLEj+IArbahn4+uKZrFalLBhUe9ogXkfy
/xwaF05lQcDG9tZV9URvft5JvXcvC77UPjuxQPCTiE+rzuRkQYbmGavJxwyM
ct7c6NedBauyN8+9a2CgJWOt3zq2bDjMXr/maSPR93e2St8Vs8FR7mlGSRPJ
b6uik8zJbPg60FOf8oSBgpvUlPLvZcPud74mgc1kPjvxaHNEXjaIxTk7u7QQ
fc58qtDdmw3dAWpCF54y8Gb4BJ8dVw6M/DinSntG+HT0Qc4FlRwQ6vHs1Ghl
4PDBF12V53LAYTtMybWR/P+0Pn85MAdkskQD+J6T/nFv3nmzJgc0u7Iz5/7/
e2nFdyXGJ3Mgc/7eoU/tRN8bPFeWiuZC7x4l49YXRE8cJLuG9XIh9KzWj4KX
ZH7S/GHh4JwLkWs12aM7GLjJhjvFOjMXGPGlQW6vyPcCa8K+7l0u3BNWjbV8
zUBaKuvZTZ48qNA5IH2sk8z/bNSAWPU8WEg8v2lnF9Hn0MPFm2zyQO2YZML6
NyTfNaM7+BPzoE50IXSW4Jgt9N8XXuXBA69by993E39NO/hvC8cj2Fu06Uvt
WwbGagpo0/Y+AhWja/rJPcRfGB3Pxi49gu3dg3L33zFwy9B+v4mER1C+cdbJ
opfoV9erwFOdjyCjegdq9zEwB22+inLkw5a2ZW6b35PzklXUH2/Mh/GfY8or
+omfbFAtS1TLBykrE9NhgrtGu8ZLGfkQ8r7rX8MHBtpKfj/FZZsPrMBm/uQB
Bj7n7QkO9s2HXNX06NsfGXj8zTnJEw/ygWvpU5jxIJkntw4GMBvzITvoB/u+
T6Q+v3ZdCxrIB79lmkMCQwxs21RN4VrIh12vVFW/E+zjceNJpXABmHzVmX02
TNbL/phlqxZAemqvYtoIAy9sOFP+jlYAnClGL11Hib6/cjqvY0v2Tyl8OjHG
wI/8xTNT/gXQ/aPIXGmc9Kekwrr+7AIwop6ic00w8HBusv7K1gLo5LuZ/4Hg
V4qRuvbjBXDXwflmyWcG7lY9kCjNVQibuUvyfSdJ/Csj/vDJFcKOMG/auS8M
jBCjfj2oXQgvhGln93wl+lM9q1BuUQjLX1zo5vlG5pkXQww790IIEd1U9oHg
ziAQuJZWCJOB3csKvzPQjbWBr7CpEDhGegrdf5B4LKkz+0cKYdPUzecnphh4
YFuLIw9nEfhnrNKX/0n0VV1NS3pLEaitfq88R3BGsOmS25EiMNJUvfPsF/Ez
oQmbLZeKYNjo/K7o32R+5PQDYb8iWOmbrWP9h/ihOfs2el4ReM+eqNszTc4L
3fC1p6MI1jQ9jOGYIfMSV5pW1q8iOLt86O0rgo8sPPjQIlgMgZXajgmzZN4x
1vLfvb8Y1navcbg0R9ZzcldNnimGYtmbnap/GfhL1kb6591iyKA+Dlo2T/LT
oRhyJKMYND6I5bQSrPH67ZbvrcXwRKxONmyBgXqP03NHvxfD/s0f5kz+Eb2T
Fp5S2lACH3syFTYvMtDmF2dD2/4SeP2KUvqF4C8XHvysNCsBh3NLsUVLDBTN
CD256FECvV4Dvc7LmKhe8rolIrcEuH4KXwc2Jrbe+SjO6iqB7RMdZhzsTPT9
W7K7db4EWpgKGU8JTjj9asxKphQSirQP+C1n4orbWhImx0qhhvfALkMOJopZ
JJZm/VcKR7/udeBfwUSHNpUYelwp6FgdWtVJcN630fyTT0ph34Lzn1BOJsae
Mxgt+1YKdWnflRhcTLRcWyPvIFwGq2pLKgVWMlHotO7FoINloMXVF/aaYFGT
9lgemzLIi7pcE8TNxN3HOcqGI8tA5L2tsgEPE1057hRLNpZBofvUHx5eJnLl
VgdVfyuDjZ5Ty1sIvu0jf6xatBwM+a+b3FvFxOip7aOSuuWge89uUWM1E5vP
al4Y/68cGs5Njk8TXFDxtlswuRyqT/aI5q9h4sH8KMx5UQ4jMjtCrdcyMf34
gaLMhXL4ETZAkeJjIltaA/IpVkCL23vaW4Kdio4sfjSqgIxS/ih/fiYKWGpz
SHhXAN+yi5KH1jFRt9bl6pPyCshb/WxshuD0fbwmfeMVwPXfhh/ZAky8qe3y
/axIJWyM27H37Homzi40GzCOVsKPxqkq/g1MTJ6zTq1wqYSOz/tcGwlONLsg
GpxbCSnPe53tBZnYImQ23DdQCdPdWfmyQkyc2RquGruuCtgknaW6CPY/Pafd
oV0FDifXPb0nzMSycQ3qLecqUG6GjJ0iTGTe741Iyq2CAbWWin6C1a7Kntb6
VAXHly6x+YgSfryjfjohVA1PuidcVMWYyH/F7+bk8WrYPbG45SPBqmyLdv/u
VYNwzTkOH3EmhsZ+EAuoqIbris1rlSWY+MHv3suEH9VgyXh/pI/gf53W4zvl
a+B5KCXv3kZS30K9Zm2zGoh3aNPaKsnELTc2t3+IqgH5rKnZFwS3+dIt/72q
AYW/5n3/STGx90HwfApvLVTsrxsWkmbiAlOA7ZV2LXAeiBOoIvh8WvCk151a
+PUm0OrMJib2CBmrPq+qhbuZCu8XCVbpMz8TN1MLfDpz1xNlmCi1/cTYX+U6
cFjuvhVkmai8OtV4wrYOPs4ZLPYTbLw1VPdiXh1E/X733WUzEyNWndK89aUO
WBZJC8JyTFz2dM3n4A31EEgTkSkhOLFldddO1Xpoo5ado2xhYtYPeq4Ysx5u
2I2Xfib41jFZPbpDPbTvEJR2l2diBZi79oTXQ6hVeoL4VpK/v4mbckrrIUBn
ensxwdfmJNa/fFsPBVoW7UcVmHi/4oPSwbl6kPmp7fKR4F9+2Sc4xR4Dt/xX
VQdFJvJESF4R13wMktUZ8yu3MVF+ouAE6+xjEAusbI0l+OebuqUD9x7DG8fL
ydu3M/HKqUg6Pf0xaO6Yca0lOLzw7oHKp49hg3aEqcEOJm5UelHl9OUx2K69
daCf4C+r+8v8+BrgX1i37GUlJk7HKOz4q9IAfHdecM4SrG57WvSxUQM4rPIc
ub+TiWZDB10+3W4A9mmJujW7mFiaOEs7m9YA362yg6MI1rXpzdjX2gCTIweM
pXeT/G2Od7v2owGmD30TySR4sfvkBIdQI/z1LmtTUmZirmDQrznNRpAeTbha
QvCW+zoFhpaN8Dkqcdl+FSa2Oy5X4/JvhPnBPLcagocnh9KkSxoh90vVBKgS
PQjJWJfU3winqh9pPCa4RaQi9T5nE9CEbRwP7CH9n63t2q7UBHlOHWH1BF+L
w6e3jZrI3z8K19rLxAm6Y0HU/Sb4srbPsYrgRYvoi+J5TYCTonv27mNi5yBl
M++7JqAO73pVQPCfYR0JK44n8CGjT1tRjYk76HsDdux8AtVr2oNTCb7QvVhu
afIE7vMXF4ruZ+KNdVmfVnk/gW8P9mYEEVywnsXYXPoEhktnLq5QZ+LcooJJ
/tATUJv1m79BsNn38GOP+Jth/ZDXqUmC2TYrOctgM3CEOdw2+f/vd5sPwJpr
zfC4+M2l5wQvC5Vcsk1ohjBzWTF1TaIPGdxi+i+a4bLoG7+HBFdUXlxIXWyG
wHB6zXotJjrfesnnpNQCnJXLs9wIFu1IbG0xa4FQlwOUCYKhWi45MqQF/rf4
QwlrA+2B/pm5UuDFkeP2zgFr9+0A8j+0Vc7a9f24/calWY1yDqEOTWpsRwW0
T9gDAJBeGuk=
       "]]}}, 
    {RGBColor[0.9, 0.36, 0.054], PointSize[
      NCache[
       Rational[1, 360], 0.002777777777777778]], AbsoluteThickness[1.6], 
     CapForm["Butt"]}, {
     {RGBColor[0.9, 0.36, 0.054], PointSize[
       NCache[
        Rational[1, 360], 0.002777777777777778]], AbsoluteThickness[1.6], 
      CapForm["Butt"]}, {}}, {
     {RGBColor[0.9, 0.36, 0.054], PointSize[
       NCache[
        Rational[1, 360], 0.002777777777777778]], AbsoluteThickness[1.6], 
      CapForm["Butt"]}, {}}}, {{}, {}}},
  AspectRatio->NCache[GoldenRatio^(-1), 0.6180339887498948],
  Axes->{False, False},
  AxesLabel->{None, None},
  AxesOrigin->{0., 0.},
  DisplayFunction->Identity,
  Frame->{{True, True}, {True, True}},
  FrameLabel->{{
     FormBox["\"I\"", TraditionalForm], None}, {
     FormBox["\"S\"", TraditionalForm], None}},
  FrameStyle->Automatic,
  FrameTicks->{{Automatic, Automatic}, {Automatic, Automatic}},
  GridLines->{{0}, {0}},
  GridLinesStyle->Directive[
    GrayLevel[0.5, 0.4]],
  LabelStyle->"Input",
  Method->{
   "OptimizePlotMarkers" -> True, 
    "CoordinatesToolOptions" -> {"DisplayFunction" -> ({
        (Identity[#]& )[
         Part[#, 1]], 
        (Identity[#]& )[
         Part[#, 2]]}& ), "CopiedValueFunction" -> ({
        (Identity[#]& )[
         Part[#, 1]], 
        (Identity[#]& )[
         Part[#, 2]]}& )}},
  PlotRange->{{30, 100}, {0., 11.486176268087599`}},
  PlotRangeClipping->True,
  PlotRangePadding->{{0, 0}, {
     Scaled[0.02], 
     Scaled[0.05]}},
  Ticks->{Automatic, Automatic}]], "Output",
 CellChangeTimes->{
  3.802131069470632*^9, {3.8021324727253637`*^9, 3.8021324790289927`*^9}, {
   3.8021325094764853`*^9, 3.802132528622463*^9}, 3.8021326455921993`*^9, 
   3.802133016268345*^9, 3.802133369410541*^9, {3.802138904585712*^9, 
   3.8021389179220037`*^9}, 3.802139833912277*^9, 3.8021400955161247`*^9, 
   3.802140482109685*^9, {3.802140543835532*^9, 3.802140595218677*^9}, 
   3.802140936114888*^9, 3.802141267375992*^9, 3.802141366702207*^9, 
   3.802141435431705*^9, 3.802141491043582*^9, {3.802141521433815*^9, 
   3.8021415633102016`*^9}, 3.802141746417889*^9, {3.802141998750251*^9, 
   3.802142005369841*^9}, 3.802143149663643*^9, 3.802143182180081*^9, {
   3.802143231214202*^9, 3.802143253522683*^9}, {3.802143759548911*^9, 
   3.802143777721095*^9}, 3.8021438118037663`*^9, {3.8021438448781567`*^9, 
   3.80214385337737*^9}, {3.802144108534649*^9, 3.80214412193134*^9}, {
   3.803967146065527*^9, 3.80396717569363*^9}, 3.8039672099012747`*^9, {
   3.803972385750382*^9, 3.803972412114064*^9}, 3.803972465895381*^9, {
   3.803972571735326*^9, 3.803972632972137*^9}, 3.8039727222017593`*^9, 
   3.8039727616788807`*^9, 3.803972801646843*^9, 3.803973987043795*^9, {
   3.803974041652457*^9, 3.803974070530282*^9}, {3.8078574173728867`*^9, 
   3.807857441197201*^9}, 3.807857663407103*^9, {3.807858119005433*^9, 
   3.807858149958013*^9}, {3.807858256810369*^9, 3.807858280430447*^9}, {
   3.807858792041753*^9, 3.8078588142120733`*^9}, 3.807858899155916*^9, {
   3.807858962180188*^9, 3.807858996267743*^9}, 3.80785903619102*^9, {
   3.8078591533654957`*^9, 3.807859215640812*^9}, 3.807859264218486*^9, 
   3.807859409389887*^9, 3.807860102370611*^9, 3.807860302994928*^9, 
   3.807860638566786*^9, 3.80786067083104*^9, 3.807860806141943*^9, 
   3.807860974409129*^9, 3.8078611765255337`*^9, 3.8078614027703133`*^9, 
   3.807861553805303*^9, 3.80786165991895*^9, 3.807861946498983*^9, 
   3.807862170391876*^9, 3.8078622137521257`*^9, {3.807862263789948*^9, 
   3.8078622697413483`*^9}, {3.807862396457985*^9, 3.8078624265335627`*^9}, 
   3.807862502412383*^9, {3.80786282436228*^9, 3.807862833194118*^9}, {
   3.807862890032538*^9, 3.807862901186719*^9}, {3.807862978587133*^9, 
   3.807862988534749*^9}, 3.810028476521492*^9, 3.810028543809484*^9, 
   3.8119839748732767`*^9, {3.811984866423052*^9, 3.8119848932740173`*^9}, {
   3.811984986503096*^9, 3.8119850053599653`*^9}, {3.811985057941325*^9, 
   3.811985066486408*^9}, 3.812018876503837*^9, {3.812018963358595*^9, 
   3.812018987687704*^9}, 3.812019025999032*^9, {3.812019072320381*^9, 
   3.812019090371995*^9}, {3.812019144911606*^9, 3.8120191685611677`*^9}, 
   3.812019221732409*^9, 3.812019258923297*^9, 3.812019291656629*^9, 
   3.812019445959765*^9, 3.812019574177652*^9, 3.812019854620541*^9, 
   3.8120199263046227`*^9, 3.8120199889125023`*^9, 3.812020036249172*^9, {
   3.8120208480827312`*^9, 3.812020853617482*^9}, 3.839221647786022*^9},
 CellLabel->
  "Out[148]=",ExpressionUUID->"80d4149c-f570-4dc7-b266-32691262d7ca"]
}, Open  ]],

Cell[CellGroupData[{

Cell[BoxData[
 RowBox[{"p2", "=", 
  RowBox[{"ListLinePlot", "[", 
   RowBox[{
    RowBox[{"{", 
     RowBox[{"X", ",", "Y", ",", "Z", ",", "W"}], "}"}], ",", 
    RowBox[{"PlotRange", "\[Rule]", "All"}], ",", 
    RowBox[{"Frame", "\[Rule]", "True"}], ",", 
    RowBox[{"FrameLabel", "\[Rule]", 
     RowBox[{"{", 
      RowBox[{"\"\<t\>\"", ",", "\"\<y(t)\>\""}], "}"}]}], ",", 
    RowBox[{"LabelStyle", "\[Rule]", "\"\<Input\>\""}], ",", 
    RowBox[{"PlotTheme", "->", "\"\<Scientific\>\""}], ",", 
    RowBox[{"PlotLegends", "\[Rule]", 
     RowBox[{"Placed", "[", 
      RowBox[{
       RowBox[{"{", 
        RowBox[{
        "\"\<S(t)\>\"", ",", "\"\<I(t)\>\"", ",", "\"\<H(t)\>\"", ",", 
         "\"\<R(t)\>\""}], "}"}], ",", "Above"}], "]"}]}]}], "]"}]}]], "Input",\

 CellChangeTimes->CompressedData["
1:eJxTTMoPSmViYGCQAmIQrVZl5/o3+I3jMXN7DxCtfiYgFEQH9TMlgug3zJXG
/4D0tBdRDiD6XqFZEVPIG8ecuPUlIHrSrwftIPpCTGgXiD7hn2zZGP7GUYpl
nSOI/vapLvVl3BtHuZjCDBCdYhdRBaLnHHxaDaJnNhaeA9Fba4MvguhH16Pe
g2iOFLGPIHoZo8wvEK2naQamL03fo/EKSLMt/qQDog8XSbiAaA1tATcQfep2
chSILrnaCKb33XPJBdE9fg21IDrr7pp2sLjk8mUgek388YMgun9m5gkQLT73
04HXQDpvhuxBEP1ordcVEM1x5RaYns7HIvgGSE+ZaAWmeS6kt/Imv3F0me7W
BqI3RKT7nkh74/hC6C6E/hkbCqJfX0kJB9G7XvWUgugoc+9KEJ0SVTEXROur
JMwD0XP73SNvAumWSw2JIBoAHmHfuw==
  "],
 CellLabel->
  "In[149]:=",ExpressionUUID->"fa9f79ee-407f-413c-a26b-51543553d606"],

Cell[BoxData[
 TemplateBox[{GraphicsBox[{{}, {{{}, {}, {
        Hue[0.67, 0.6, 0.6], 
        Directive[
         PointSize[
          NCache[
           Rational[1, 360], 0.002777777777777778]], 
         RGBColor[0.9, 0.36, 0.054], 
         CapForm["Butt"], 
         AbsoluteThickness[1.6]], 
        LineBox[CompressedData["
1:eJxU3HlcTP/7+P/20r7v+0w1bdMkUci5tO/7JpRQoRAK2ZeIsiSRLTtJhGzZ
orJUkqxRSVERRSlp5Tfvz+u6vrfbzz+v27yqmTnP+3mcc+bMOU+D2YsDY4QE
BAQOThQQ+N9/////psFq5UK3llWpTFO/1IQz/8LxcTZjO/Oqggf/cbHulu8B
xUeZ3x9Z6d//0s9PM9WPEg/t4D8+dPB///KZPQlZky3+0u8XMp3lMQuqRsOh
M+B//+cKY/KoQCdulP7+GqP1VcJfiP9Ysu5UooPkTYazT2T48Ag93y2GnS2h
Po7/2HTG7rLfnLvMhJWzjlcN0/OXMNsk7HdG8R+f5v913akHzKUzx+p+DdHr
lTKNBRtXpvIf2/zfv3LmwIuCecpD9PoPGcXNlcdPDoZD+W8O/xUeMW32czWs
Bun9PGGmvvhUdWsgHAL/7wUrmKi32y46DtD7q2Ss3yTfqvwTDi2r/veEVYzd
idPtvn/o/VYzsw99s3jZHw5L/vf2Ep8x7V39m4P66f3XMKMvAz6//B0O/znU
MrHl0x39f9Py1DKHL3kfeNoXDu7/9wIvmONcm0bnPlq+F0xYfq/I3d5w+N+r
zdj9khm30W2MdS8t7yvGc+zdj6d+hcP/LU7dK2ZzYtE65V+0/K+ZAWZm46ae
cND739vRfcN4SJT++NFN4/GGeX2yqCCc/zj2//69ZW7PeSvx4CeNTx2zQ+fY
MJv/+H/PplxYx2zX80lJ+0Hj9Y7x5nYt/9IVDv3/e7rf75iXy8M6nLto/N4z
V1ZzHx3rDIf/Gx6HeiZh5MPfP99pPOuZe28PpvvwH//f29vSwNxsmTHj+Dca
30bmdNmXuO6OcHhW/b9/jUzKnfvHHTpovD8wFUsth9K+hsP/La5yEyN4fVLc
8y80/k1MD/dGvRL/8f893YyPTKABxy2knTyaGU+ZhqN722h5mpnSaW9e1bSS
TzMzveddnVgrLV8zI/o++sikz+TVwjSXnFZc+ImWt4VZvnGn+eEW8mthJC/d
q3vUTMv/ifk6ki7e9ZE8PzFpN0bPy3+k8fjEzGE/v8JrIt/PTMy3OCmfDzQ+
n5mbM5vOxjSS92fmw4u+pasaaLxamd+NapEZ9eTfyvRlzQg98J7Gr5W5d3Od
x4l3tD60Mb+/NLHP1tF4tjHzize8OfuW1o82puOphPupNzS+7czij7fnHX5N
60s7s7p6BWv3Kxrvdv7y35mz7iWtP1+YMd2HlOe/oPH/wkzuKdX3q6X16Qvj
prdkKe85eXxl+k+v7pWuIY+vzHohl52t1eTxlSl6UsK5+ZQ8vjLznWILU6vI
o4NhcRzFfCrJo4PJM2pWk68gjw7m/IrAqmePyeMbEzHfUmTrI/L4xtx5llpg
95A8vjFvEjrOtJWRx3cmOyb23Y5S8vjOTE9dZ8J9QB7fGdddpisqS8ijkxHf
+OJ85D3y6GQWP/E703WHPDqZnNnf3JffJo8uplg8YMVAMXl0MVfHHlJIukke
XUyUJQx8vU4eP5jzUrpSYdfI4wdz9EiCaUkRefxglvrft9a9Qh4/mXtKgkIr
LpHHT6Zbb8mKiovk8ZPxKj22SPECeXQzSYrx5cHnaXm6mc6Lw/67z5FPN3Mm
pLSn9CwtXzfTnbl4fedp8upmWFOHXsqeouXtZuwtsx5yTpBfN1ObesJ84jFa
/h6mO6KiyTGXPHuYQfX3Vx0P03j0MPDt9Xr7g+TbwzzX/6pqkkPj08PU7Y31
ltpH3j1MwsCTX21ZNF6/GFPb0w03Msn/FxN75VLd2l00fr+YW8dv3pi4g9aH
X8xOr6NuXdtpPH8xe0PCwvel0frxixkSar0+dguNby8TsNbP4tEmWl96GSWN
gq3eG2i8e5kvRyR3V6yl9aeXuZCxQdZ+NY1/L7Nmqeaz3JW0PvF/f9KHPf3J
5NHH5G0vNXRaRh59jLXqZefNieTRx+TorbtzYyF59DF2Hzo8Piwgjz7mjWDO
lf448uhjbnlJXRWKIY8+5iq7QEZwNnn8Zq4G3VjfE0kev5mBUufHr6aTx2+m
MsQpNy+cPH4z9a2J9xNCyOM3swGmtxsGksdvRjByRlWlL3n0M5G5OYbRXuTR
z4ha/zn91Y08+pkx+aZis5zJo59Zc/rY4GMgj36mqGC7tY4DefQzAePfRs62
J48/jEazlfV+W/L4w2x8PhxabE0ef5iAgPC1FZbk8YdJvaDl/9iUPP4wL6xf
pVwxIo8/THR62antBuQxwLh7fE721SGPASapvHX/P3XyGGC+W1tcOKJMHgPM
JMM304zkyWOAMbUvcjwoRR4DfA9fiQEx8hhgXr7s8pwqRB6DTMW9zPyk0TD0
GGSmnusr3TMQhh6DzK8VObwDvWHoMci8ir2dmfYjDD0GmZXrYtZEdYShxyAT
sT1+h15rGHoMMU3rFoU/aQpDjyFGbnHr8tD3YegxxAj1aq+tfhWGHkPMd2O3
f5yaMPQYYobHrsyMrwhDjyHGcl5R2d6yMPQYZnT6O41P3A1Dj2HGlNH22Xsj
DD2GmdHnEx/OvxyGHsNM5b9ATfb5MPQYZjymbG8sPRWGHvyfK5vkOOaGoccI
M/Xj2Tdn9oehxwhz1vGB4ffdYegxwkTHJEsobg9DjxGm5Ye+vOamMPQYYVRe
pZYJrQ5DjxFm04/3eU+XhaHHCLNhRbNbUkIYeowykh49piNzyWOU8ZGSfzN7
JnmMMuJT/j7PCyGPUWYFx+9ElQ95jDILitY8r3Ihj1Gm0HS0Oc+BPP4y7/un
zYi2JY+/jIKzW0W/BXn8ZTQP3C2IY5PHX2ZvnOyuq1rk8Zf5lCvx570iefxl
PuhKLq4fQx7/mKqpBuuvCZDHP6bCxfRK3J9Q9PjH2N3/uru3KxQ9/jEGo7y8
sNZQ9PjHCMT83by3PhQ9/jHlZQevna0NRQ8BMEq/XZH5OBSXRwAqRc8HBNwN
RR8B+L447tOXK6G4fAKw72e1XHBeKHoJwKGk64n7joTi8gpAdTzraMGeUPQT
gL9O82z2bw3F5ReA3DveNcGrQ9FTAO502ct9WRyK4yEAu5TnHPSeG4q+ArCs
/6filvBQHB8ByOkxMcr0DkVvAVh1MHfNQgjF8RKEVe8iKrXHhaK/IBRvlbmf
axKK4ycIO2PHqXRrhuL6IAifk73TlGRpPAXhzqa/r8UFQ3H9EIRJ3d5l1b0h
OL6CcPxAqdrs9hBcXwQh6ebhk0/eheB4C0LW49Fxo1UhuP4IQuIErbNC90Jw
/PmPe2Je1hWG4PokCH1r7hxeczwEPYSAKdvT0b0nBD2EINCRlT9ucwh6CIHH
pUPP3JJC0EMIRCod/M1iQtBDCLxn5/AaQ0LQQwjYS48nzXQNQQ8hiFP+yikc
H4IeQrB1xu1ZNcYh6CEE1Y0u40tUQ9BDCBIe3q9aKxaCHkKwYPlWV5n+YPQQ
gtjVju8T2oLRQwjmXRa9feR1MHoIw4/seSa55cHoIQyPD52JW1QUjB7CcCai
qEL+RDB6CEN7Zujx1N3B6CEMGY/Bu2ptMHoIg3OG+thP8cHoIQzjjXfdr54W
jB7CYHI6bkG6WzB6CEObWcZlLdtg9BCGjlVi6hsNg9FDGPK3K1ndkQtGD2FI
0dfcUTUShB4isGZh4bNLHUHoIQLtyTsOxb8NQg8R2B+ReeJvWRB6iIDc7IKD
8y8FoYcIvL37ZurFw0HoIQKzh0dmVaUFoYcIiFv9fFS6LAg9RCDtiqNbdlQQ
evB/f8/EckevIPQQgRmn8vRqxgehhwjYTX7sMcEwCD1EwPKA+vj1MkHoIQJa
Aw7NZwcC0UMUTNc/9rz0ORA9ROHfB+H1B2sC0UMU5jW83RF7KxA9RKGwOiVd
7XQgeojCAUX37Iu7AtFDFGYUbao2TQlED1EIYytO3zknED1EoSDJZeF7n0D0
EIUJr3fZytkFoocobL3t8N3KMBA9RGHZnfFVk6UD0UMULGzzFSf0B6CHGBiP
lknoNweghxg4j5vdN1AZgB5iIJnwSL/8agB6iIGu+8TG9bkB6CEGuRVVK3hp
AeghBl0LOlzfJgaghxik+2kfWxoRgB5iYJ2dVyfmHIAeYmCjOMEj2zIAPcTA
40qaj7ZaAHqIge96eea4QAB6iMG8ewUrDb75o4cY/FCEkBOv/NFDHERVF1gZ
3PNHD3GYM804+uRZf/QQBwHuGifjTH/0EIcMV1NuYYo/eojDyvm+KybN8UcP
cQiaqbPsubc/eohDtv22ZfHj/dFDHB47/3oir++PHuJgmfbp7oMx/ughDvsX
JU4YbPdDD3G45lYWnHHbDz3EISuFHTpxlx96SMC26yLFErP90EMCnB75/hiw
9UMPCbh///scGUk/9JAATqTrKvcmX/SQgIe5r7ddKPJFDwnwrTvbOCnNFz0k
IGnxyM2B6b7oIQFzmaaANp4vekjA+uclb4TFfNFDAg6l6M8JbfBBDwlI3jxV
5uNlH/SQgEUONfXHtvqghwS0WBx8dGiGD3qMAXuXabdfjPVBjzHgzV10wHWM
D3qMgeVZ562HP3qjxxh4toDt2XPDGz3GwMdJUgfMdnmjxxgosE4tPxfjjR5j
QE5sR+xCB2/0GAORB5ukV6l4o8cYeG/QalPb5YUeY+DUq1OeSx57occYsGy+
cyXymBd6jIGV+ZF3Dq70Qg9JAOGQAlagF3pIwpgI0Zuj5l7oIQmW+9eLmop5
oYckeOzeeelssyd6SIL05yf3V9zxRA9JUBe8NDZ3vyd6SMKZyRX9aks90UMS
bl0t6fzq44kekmDWkPZF3swTPSRBe13GhUwxT/SQhOX/anrnffZAD0k4VcCa
d+iBB3pIgkhHWJ7RUQ/0kIJrKvGOUms80EMKjraU3/OK8EAPKQjrm7fni50H
ekjBp8JJph/VPNBDChzqx7WN/eOOHlKwUPmUxue37ughBXdrFsh133BHDyn4
cdlNJCLHHT2kwHu8nLnBSnf04L9+RF+ByzR39JCCddzq008muqOHFFw0DzLN
03ZHD2nYx1rm1PrXDT2kIf7U9t51LW7oIQ0j5wt5Kx66oYc07M4e/lqd54Ye
0tAg81JwQ4YbekjDBmFWeOZiN/SQ5u9vrj8YDXJDD2lQ3pMgUWHnhh7SMH7X
rr4fOm7oIQ2tu8c4LRV2Qw9pOKF+63xAhyt6SENUzPmGHc9d0UMa3hvOWs+6
4YoeMuAQpmKvkuuKHjLwbdG/M9GprughA64zds+USHBFDxlg3b3SIxHsih4y
4N8j83P2ZFf0kAF3c+cPKkau6CEDWj5mjIGsK3rIwNvz4ntT/7ighwzUZj8P
ZFpc0EMGXPIj+vyfuqCHDFS2He0ovu6CHjLwd2n78eXHXdBDFnqNRLdsz3BB
D1lYfnXHaPdyF/SQhZSsf4suzHZBD/7PM4Qm3fF1QQ9ZWNe744H2JBf0kIVZ
WWozak1c0EMWfthUxb1RdkEPWVBry5tkLuSCHrKg1XTL8sVPZ/SQhSIt+6zH
H5zRQxaW5N+4I1ntjB6y4HHccfjIbWf0kAX/xj3H1+Q7o4ccbF9oOHTugDN6
yEHuk8gQg23O6CEH367d/9u6whk9+L+v0DW1N84ZPeRgbNCH+V7hzughB7af
ex90ujujhxx89NPd89beGT3koC2imyVh7owecpD1raRsg7YzesjBkc+3bjCy
zughB2d6RDycBZzRQw42OT8v2/nLCT3kYZ37goVabU64PPLQEBWV1VnnhD7y
0HQqdbXAUydcPnkouSq/LLTECb3k4WXOxfKuK064vPIw7X568aMzTugnD+P0
FuV+OOiEyy8PH1c8LBm3ywk95UGw8vL8qk1OOB785x/Q7Mxd4YS+8iBz/V52
YYITjo88GO+zuToc7YTe8qCzUfhAapgTjpc8HIu5kO3u44T+8nDf/vKwq5MT
jp887JtxVH+9vROuD/KwyF8nvNvKCcdTHoze9/45aOyE64c8mG9WCFut44Tj
Kw+5B/Y/26vshOsL//1ub7j2ScoJx1se+p6tiIsTdsL1Rx4SHN2nGgw74vjL
g7NU8jG5Xkdcn+RBf2R5s/V3R/RQgHc7tOemfXZEDwVojNyVIdfoiB4KUBUW
dKvytSN6KEB6SHDA9WeO6KEA9hs+Fr947IgeCjDiUBCq+8ARPRTgTvW7rEO3
HNFDAS5t6X/rctURPRRgc43gLr2LjuihAFfvzGOb5DmihwLcjpOSmHHCET0U
YKWQw7l7hx3RQwFMjjxM9trviB4KoHPpwyeRPY7ooQCL4u3mdGQ4oocCrH4y
GD+w1RE9FCAg/M4y602O6KEAZ/vSf+1d64geCjDO6Fu0XoojeiiASMyzya+S
HNFDAWzHHf5XmOiIHvzl+2fGKUpwRA8FUG0ut22cRx4KMHWsVr5FDHkowCyp
IJFT0eShCB3pA1VTIslDEfylhTb9iyAPRUic+OxSaxh5KMIuMZ3GrmDyUIRr
qWqZmoHkocgfD6fQBX7koQjBimm3G73JQxFOzGF5LvEkD0WYInxtr4k7eSjC
k3hzk38u5MF/P5m1+/44kYciJJhNXirvSB78x4Mh/h5AHoqg2Bfw6MQU8lCE
+oUX4zQcyEMRBnkWzy9NIg9FMNz1JnvuRPJQBNU5PYET7MlDEbrURc+Y2JGH
IsgdrjWxnUAeilDs5pUSNZ48FKG5/rjdWVvyUATfYK7YGFvyUISj79dtThtH
HorQk+0eZDCOPJTgV+Z8jbc25KEEzVmtq87YkIcS2PR+0NltQx5KkJx8ID/L
hjyUoEVv6eNLNuShBG5KLTrtNuShBKVzEiNsx5GHEpz6ddckdxx5KIGJ59Kx
OrbkoQTjV7txrtuShxLcGR2+OXc8eShBw97gPeYTyEMJlvHUY8bYkYcScFqk
20btyEMJ5t7tK5eYSB5KkPoq/brp//NQglWmGxbNmkweSmBbuPL0BQfyUII/
UyRkZRnyUIK2gkuzU4E8lOBv2fsIOUfyUIILs95dKnQiDyXQ2tqiNduFPJRg
Z7J0hKkbeShByWtfYxEP8lCGvW9SHH55kocyGMVMmNnrTR7KEBAt7izuRx7K
0PJ68hXLAPJQ5vczPDc2iDyUQfuxjf6VEPJQBo0bJ0/LhJOHMkw8X31tdQR5
KEOq0IjS8AzyUIZa5ylbM6LIQxn2bY+utZhNHsrw/mfPzaa55KEM09UnCJ+I
Iw9lGMyzTlm2gDyUIeLFgZaQheShDE1tdSLuieShDPVdUhc8lpGHMui7C56I
WE4eyvDG37pw1f/bXilDltyDo/lryEMZXnamTPmynjyU4cyiF9NsNpOHMpwb
aby3cyt5KAMUBNv1bycPZZCQzcxJ2EkeKrBKIfV8dyZ5qMDdhgewKZs8VCDn
2mIzgwPkoQLb+vztnh0mDxVoGbo1aesx8lCBX2Z7xbxPkYcKWHeHxOvmkYcK
BFdKOoyeJw8V8Itw8/taSB4qwN1isfxjEXmowL3tc7d+ukEeKvDT3CCk5zZ5
qMBQs0ax1H3yUAF14fQt1uXkoQINUlbZs5+QhwoovnG9c/QpeaiAXvPOl23P
yYP/eqcciia8Jg8VMGyWtMl+Rx4qMG+QxR1uJA8VsAu3WpvQQh4qkFvrMfSl
jTxU4Les6IaF38hDBb5LxnaM/CAPFUjc8Flhfy95qMKRRXPf2A2QhyrEHZki
3zZCHqrAZdkeOyRIx1eq0PV3edQ0MTq+UgWD07lcAyk6vlKFKYcLvvXI0fGV
Kpw3kFr6VJmOr1TBrHbHqYsadHylCldcYyMP6NLxlSqs/cDblMGi4ytVWD79
64+tHDq+UoWrVzpS0y3p+EqV//mhh71/LB1fqcIEce3L+RPo+EoVMg61iD+a
TMdXqpBYoSb7dSodX6mCn9DP04pudHylCtVXegqdven4ShWOqQrLrQug4ytV
GGMaea4klI6vVOHdhuxIsRl0fKUKP2CnSkg0HV+pgoV46pXzsU7ooQr3msXV
xPnHi/95qMI5xyGzBUvoeFcNDovtevlqOR3vqsGHeNdepzV0vKsGwdr9S29v
JA81yLQtmTAhjTzUoDpEhnN7B3moQe2Fo2ZOWeShBqfkU4xf5pCHGgip/hCK
yyUPNUi1OJgneIo81GB2SeTIiXPkoQZVQfEdboXkoQbXb40N671KHmpgZrGY
e/oWeahB82b98Ij75KEGY+My7qk8Ig818Fln5/62ijzUIOt8b8vhWvJQA5Wp
T5Ni35KHGvDc5b7bNpKHGsgX+1tJfiIPNZhSMsvi8xfy4C+fiP+zB13koQbH
/iwcPdlLHvzxVHc/t32QPNRAwSX/VtI/8lCHOpmDOnNF6fOUOlwTn/4gTMoZ
PdTBnbVol58Cfb5ShyeiO5K81JzRQx2Wzj0X5aVDn7fUYdHs7sl+LGf0UIfe
7srBUFP6/KUO5davNs+2ckYPdfjQ0FKxxJY+j6nDrJNCN1MnOaOHOuzJXTn5
8FT6fKYOv6/fdbvu5owe6rBSYe2Tlz70eU0dMjcdOd8b5Iwe6hA0aN2sFkGf
39RheX9aGDPLGT3UwVhAW2BBLH2eU4fL6kcrcxLo86k69I3vPlWxlD7fqUPG
A6P1Iyvp86o65Ilu9rJZT5/3+O+3ZM1gwhb6/KoOT9NvpuRn0Oc/dbi3RPze
1z30eVYduucuvmbG//z6n4cGVJbrByw+Sh4acLN5VeqN0+ShAa/SJEGggDw0
oHnr9mTvK+ShAQXjm1QP3yQPDXggqqXaeY88NCBOZF0M85A8NKBjSeKf7Cry
0ABFr60lnbXkoQFt79dedK0jDw3Y6MrcPPmBPDTA0rSxRqCVPDRgk87uL7O+
kYcGXAu901fWTR4a8HVcZ4fxH/LQgKMNr2/vGCUPDdCp9JveJ0znO/ivvyjy
/kxJF/TQAO2nnIYKeTr/oQE/hUZP2qq5oAf/+Ud9pU7r0PkQDRgrVCyhzHZB
Dw0oC+jfvcWMzo9owOyKzn0DPBf00IDjq07KLZxA50s0ITvE8dcnBxf00IQN
9zVtIpzp/IkmTLbPffLS0wU9NGGVQOQZ7wA6n6IJz4uUyp6EuaCHJqT27Fdy
jqTzK5owVuzT7tK5LuihCWrb5C0hns63aAJPKKrl/hIX9NAE6UNmp2AlnX/R
hPCb3fPK1rmghyYYXvA1ddlC52P4rz9TsKEiwwU9NOHJj9Yknyw6P6MJFfP6
ul4ecEEPTfgZ5+Ew7Ridr9GEuMdaEc1nyEMTHrmXTpp3gTw0Qdzr4vvuIvLQ
hCmLEs1X3SIPTah3LeaIPCAPTTgo5Ve56zF5aIKGi5ao5jPy0ASJdXqvz7wi
D0343ZvCHVtPHlpQ4j5X+n4zeWjBoXE2sd5fyEMLyuxCx9V3kYcWXA4MWzyv
jzy0YORSvdyfIfLQgtrZR2W3Crqihxb0qa6aqyJB5++0IOlJpOQZWVf00IKG
pNDBcSp0Pk8LhBo3mz3SckUPLVhlaZgTYkjn97Qg7VGqXTvHFT204EqrqsQK
KzrfpwVf503/Jz7eFT20YEpap9rByXT+Twt4W1d7mTm5oocWbFtZu/eOhyt6
aMHTgcpv3v6u6KEFDm0zPJtCXdGD//61sy8snumKHlqwbmKmlOBcV/Tgj19o
WnTWAjr/yf956cNzrCWu6KEFlg/PNVxbQedDtSA66lyfyzpX9NCGzVI+P96m
0vlRbeCljCuPy3BFD20IDpRfNLCHzpdqQ+XwmY5tB1zRQxuywmp4Gsfo/Kk2
HEhLnpJ/hjy04e/lQzL2F8iD//i+38GKIvLQhlCLW41ht8hDG6BE5lX7ffLQ
huGg/SuSH5OHNrzPu/hI+Bl5aMNn1QfFe16RhzYIzPPy1qsnD20o3Nu0+kIz
eWiD0w4NJ/sv5KENt8Uu5j7qIg9tkHCOSAvoIw9t+Ff/a7hxiDy04dam8D9x
gnT+WRu2f1iT/EvcDT20YbVz9NI1sm7ooQ3he1W/iaq4oQd/fH/ffbdLyw09
tGHJlc0T1Qzd0EMHNg6ekzrGcUMPHfh4I8Xd2IrOv+vA02kBXRds3dBDBxaf
O9g/djKdj9eBvbuqZhU7uqGHDrzoms9x8KDz8zrgs0jKs9TPDT10oNvPv8w5
lM7X64Dx5C87n8xwQw8d0FHfke8xh87f60Bqnbji0/lu6KEDz/x4D70S6Xy+
DnRKfb37dLkbeujAPn3dQc+1dH5fB4YEapIrN7uhhw6IBv+zckun8/06IFf1
iP0w0w09dEC5FwIgh87/60CUypGiO7lu6KED10VkXcefJg8d6B98J3H5PHno
gH285wDnCnnoQGTrbYUTN8lDB7Sadwaql5CHDqScsC7e9ZA8dOGZjB6IPCUP
XTBMe/9l5Qvy0AX1Jz8udNaRhy6Mv92/I6qJPHTh4vS9W160kocu7N6TmO34
nTx0YekY55tFPeShC1tVnn03GCAP/vOnv7bK/EseupB62GLjqIg7eujCnruX
P8yXou+HdGHSWhenNwru6KELX+a/u8So0/dFuiDwPcogX9cdPXRByKhhn4IR
fX+kC5/fBUilmLujhy78dH69/qM1fZ+kC4Jiq3uc7dzRQxfYg7GR+VPo+yVd
OKJT+lDaxR09dMFrxW3DxV70fZMurO/JWF4b4I4euqDvuLyEF07fP+mC3bPS
gd2R7uihC+3bSlg/5tL3UXpwpqXcwSveHT30oP8ozyVviTt66EFsxQI7oZXu
6KEHXekfVWasc0cPPbioK9x4LdUdPfi2F/23S2e4o4ce/B3vqT1njzt66IHa
mpV7i3Pc0UMPZrYs6JI+6o4eetAUfpMz6zR56MEyjyGnovPkoQeNy986CF8h
Dz3gfutTDrpJHnqQUy9SceIeeejB4v13Qn6Wk4ceHE54fXdSFXnoAeyXH9la
Sx568Fh/guKLt+ShB+x3yn81PpCHHqy1XlMS/Zk89EBivEvguQ7y0APHRT7F
XT/JQw/mP1vx07qfPPTAJfdCf9IIeeiB9YL31TeEPNBDH5J+dif+kfD4b3lE
9aFR+HvLeDn6/lMfjm59qJus4vHf8snpw3rv9cZFWh7opQ8TZQwHugw8/lte
DX2wDijO4nDo+1J9mBEV+Dua6/Hf8rP0IcVcVO/QOA/01Id1zt9kX0z0+G88
uPrgVa73UGwqfb+qD4fsKxwmuXn8Nz52+sA9Ibl6kY8HeusD46W4+niQx3/j
5agPhrWyDi+m0fex/N//Z/NAYJbHf+PnrQ8fam4JW8V64PqgD2yfRrEZCR7/
jWeYPohlNlSkLaXvb/Uh+uywe9FK/L44Wh9+bUvd2rDOA9cXfciUKtsgvMXj
v/GO14djNcITzDI8cP3Rhxu83HN+e/D75WR9WANtr5fleOD6pA93Csff2Z+L
Hhv04cSDnxHFp9Bjiz5Mclx69V0+eqTrg24K6+GfS+ixWx8c1RJ2qNxAj2x9
kOMWS429ix4H+eNnsGKqTxl6HNUH+SNalnEV6HFKH4I2atWsr0GPc/pQ9ukn
K+c1ehTqA69XmXuxHj2u6sOY4TGdpc3oUawPp7wDZr5pR497+nDLLnHjl070
KNMHReGfYQO/0OOJPgTXhTeLD6JHtT4IlkzSVP2HHi/04eAejihL1BPXb334
3lt0nCvl+Z9Hoz5sd1rSaafgieu7PszbM/JlqhpeL9DOfz/7u7M8dDxx/deH
2PPfO/1Ynv95dOuDcPGu38GmntiDPrBs114It8LrC4b0gaM+U2G6rSf2YQB5
NW9ZMyZ5Yh8GoDBu3+fpUz2xDwNI3ubiH+GG1yPIGUBiXM78MB9P7MMAbO5P
tgoK8sQ+DOD6k47jPtM8sQ8DEBoKLnGNwusXWAZQID4hbUqMJ/ZhAMEvPYfH
xXtiHwYwb46PptkST+zDAL5+Hv2sswKvd7AzgGnZOuHyaz2xDwN48XDxcsHN
ntiHAbCf3ZrSs80T+zAAc9Hyyx934fUR3gbAvRdcXZ1N12MYwOzxE/cUH0KP
MAPYcRj+nTyOHjMM4M7geNUdZ9Ej2gD07H+8WXaBrt8wgGEV+ykRRegRbwBF
Gp2+TDF6JBrAj70fxFkl6JFsAE172+aJPqTrPQxgf8uHJe2V6LHBANb+OWH4
+Dl6bDGAxmHZ1affoEe6AWy5Lbx6YwNdH2IA6UdnGc5sQY9sA1C/IL5kwhf0
OGgAUasaY+W70OOoAeyzfCj89RddT8L3XnLGrWQAPc4ZwOol88bu/Ysehfyf
1/WXx4p4YR8GIPxg0oidpBf2YQCfb7Maxsjj9S73DMCi9Mis9yp0fY0BfLDe
vyNPywv7MACTaoGoJAMv7MMAeOdr6hgTL+zDAL5P6u0fY0nX4/DXH8c5d1+O
9cI+DOBlhTLnkJ0X9mEA61j/7GdN8cI+DEDxi+YvtjNdv8NfH9ui/b96eGEf
BtBv+jz4vJ8X9mEA+r8i/y0I8cI+DCC/QNbfbDpd72MIF380un6d5YV9GEJK
SuXn07Fe2IchWFi8MZ6V4IV9GMJcESF5zaV0fZAhjKoHHXu5wgv7MITmfdWv
t6/1wj4MoeXmssvMZi/sg/96Fb5j+7bR9USG8EQzJiJvlxf2YQj7Re9zpmWj
h40hbGiJyR1zCD3sDEFBZG5x8TG6/sgQxt99mBJ7Bj0cDSHVN7tFsQA93Awh
o+fjz3uX0cPbECZUXT8ddwM9AgzB8StbQP4ueoQZwmVHB6GbpegxwxAirskV
zHiCHtH85x+4OCTwDD1iDWFjnlnPqZfoEW8IsTYHd7m8Q49EQyhrlXnV9gE9
kg0hoS63JPUzeqwyhNA/kQGGHeixgf/z0biMkh/oscUQNifUJkzrQ490Q/Df
dfn3r0H02G0ICxMNjDP+oUe2IcxpmfzXQJSuDzOEioU6625KemMfhhA9s+mM
l7w39mEIAZcPJzepeGMfhhCovbRrsRZdT2YIA2PWywgYeGMfhiCY1fxml7E3
9mEI51ddd9W28MY++D62OrPOWXtjH4Zwqn6Coc0EvN7tiSHsMDPeeXeyN/Zh
CBPTxpxwdvTGPvjrS69w5FM3b+zDEOQU7R76++D1cY2GMFWv8tXrQG/swxC2
/6rfERbujX3wn29oz893M72xD0M4YK80Ej4Hr6frNoQc19Siunne2IchHHOT
UgpZ5I19GMK0nhqdF8u8sQ8WpKb2v/RKwevvRFnw4mn+2EfrvLEPFlRqKDg4
pHpjHyy45Rry6+p2b+yDBWcKjwWa7kYPDRa4WmlG5majhy4LpIx/KssfQg8W
C9iLPFZsPIYeHBbsjQze0nMaPbj8v6+YxMw6jx42LLDtMz/z7BJ62LFg24mA
m/bX0cOBBY+E65NP30YPRxaIlv5qlnlA1x+ywKK7ciD5EXp4s8Bcbde9xir0
CGCBm+kiK8da9AhjQcyWg75n39D1iiyI7mO0xjSgRzT/53l79i1oRo9YFriP
v3+vqg094lnQnzu41/Q7Xd/IgvopS9XTutEjmQV+DRFen3+jxyoWqO1vs5gy
jB4bWFDX7XwvR8AH+2DBwaqCkZ+ieP1lOgtCIn2+u0r5YB8sSJk6c/sReR/s
gwUbZsvVdav4YB8s2CJ+4LWTFl6veZQFn6rNN+3T98E+WPDs1L+PbUY+2AcL
hF64/xhn7oN9sCDh++SLm3h4fedVFrypV9B5buuDffDf39tRB81JPtgHC2bN
nSA/F3ywDxZ8CP2994KLD/bBgp3Viyp7Pen6U/775TZctvf3wT5YYGi11HNd
iA/2wQKZyvj9pRE+2AcL3jsI7BOeRdersuCP8jxX5xgf7IMF2zUbz29e4IN9
8NenyH1lpYt9sA8WRIx9tvNvEl3fyoJAs3vSE1f5YB8sENY8xiSt98E+2LBO
+aLxxVT0EGWDQLxBWet2uh6WDZ0F4xW1dqOHHBvKTpio+WejhzIbDAKtXmw+
iB4abKgY2QY3jtL1s2w4pJkY8+UUerDYcI5/TK+Wjx4cNkwpeFPrUogeXDb0
sKvVll2l623ZcFUHVI4Vo4cdG77pLKqsvIceDmzY3pI1rrcMPRzZYB72PVSr
Aj3c2GB77BrP8Rl6eLNhUNKiLO4legSwoV5rt9SOOvQIY8PyTVoylxrRYwYb
XunIPaltQY9oNmQM5dn3tKNHLBsEA9kx8p3oEc+GrO1lHtwe9EhkQ6116RfP
fvRIZsMt0Sgmdhg9VrHhd0e9/wYBX+yDDSqdy7QPivpiH2x4M3X+ycuSvtgH
G2a7D316LEfXQ7Ph6ObYpgZlX+yDDYtyu7J/avhiH/z3F/NcTEjPF/tgA7vG
a5wSm66fZkNm90kdlqkv9sGGyeIq5dZcX+yDDTcWf2IzNr7YBxtS8r2cvOzo
ems2eITs0Q118MU+2LBzXN+NKEdf7IMNlznXpee5+WIfbNg4VkV/sbcv9sGG
/UtCepIC8HrwF2woYt3ckBLqi32wwfL06po1032xDzZExLfWr5vli32woV/G
5uz6GLx+vJ0Neyfn89Yv8MU+2CBZvm3V2sW+2Ad//UlTSl2V5It98NfvjAyf
5Sl4vfkQG+Z3jK1LXIceAkZQ88rLYMFm9BA1As0cdYvZ29BD0giCchr+hO9E
DzkjEPevS/XNQg9lI6gI8n3lmIMeGkZwwWvzZ9sj6KFrBM/7i6+bnEAPlhG8
NR3rqX4WPThGkFxjfUK8AD24RvD709Dt35fQw8YI7qbU5ny6hh52RvCu+PeE
mlvo4WAE295fPFxcgh6ORlBtMrn8RDl6uBnBL8HWwu0V6OFtBCbvvkYmPqPr
841AzGLXq5CX6BFmBNxMNZmJdegxwwje5FVI6TSiR7QRRBq3Pf/bTNfzG0FP
zeVpH9vQI94IFJMW55d8Q49EI5jyZ+79Iz/RI9kINru/OZzSR9f/G4FerAgT
Mkh9GIHOjPH5Vn+pD/54OF2qlxD2wz6MwML56qtmcT/swwj+7N6afVMa70/I
NoIPsQt1dir4YR9GMEP5wqJoVT/swwh2/ty6bZyWH/ZhBM8iHOPF9PF+hnNG
EFNuqFbH9sM+jIB3ImHHWVM/7MMI3JfPfZrE9cM+jOBKje/rqTZ4/8M9/nhC
Yp6MnR/2YQTs+TIu7yb7YR9G0NCz4OKJqX7YhxHkpj9rnu/qh33wX68z5SPP
i+7PMIKZddfy+/38sA8jOKtcztwJ9sM+jGBgWceJddP8sA8jmFWdUAuRdD+H
ETwY3vNUcI4f9mEE29tz95bG+WEfRpC44g1nQ4If9sFfP46tzXBYQvd/GIN6
cMOdwWQ/7MMYdLJsbl9bhR6SxjAl4unWRevRQ84YFhZ9MTBJpftFjMHxzLOM
pm3ooWEMt6eWPczeiR66xtB/SPKZRxZ6sIxh+Mn306P76f4SY1jy+bz35cPo
wTWGOKmdD6OPo4eNMShH10krnkEPO2M4LPHcqDSf7kcxhmrOLbnFhejhaAyd
3+qrtK6ih5sxrFqVEvbkJnp4G0OvSP31JXfRI8AYjtya2q5Zih5hxuBW+ftr
2SP0mGEMurGTSuZXoUe0McwvD4uVe44escYwXSWz5eor9Ig3hvpMU17YO/RI
NAaf+PmBg43okWwMMfXZ7oda0GOVMXQp9ShObEePDcaw16f8yrtv6LGFP553
/Y2W/6Q++O9vf9NCxT7qwxgWyxZlXBygPoxhe7j8erdR6oP/8yA9drcA3p90
1Bgmq5T2ThL2xz6MYfWYTG6aqD/2YQxWTwpfvxCn+4uMYWUr064lifczXTWG
tf0xc2Kk/bEPYwje4+RdKOuPfRjDT7fh4/3ydD+SMYhduBQ9RQnvf3piDAK+
m3dtUfHHPoyh+e4Bk2o1f+zDGKy3KloqavpjH/zns1U6FqaN90s1GsPy0Htr
j+j6Yx/GkJBoU9ms7499GMMlyQMb2Sx/7MMYmPMyeXFGeH9VN3/5Xt6wP29C
93MZQ6bwDftOU3/swxhm3rPMs7Twxz5MIH4NbFrExfuxRE0g7I7800Ie3f9l
Ast+Pdj4Y6w/9mEC13KWnbW09cc+TOCkrpd9wgS8f0vDBFwH5k88b0/3i5mA
5t5f+V8moQfLBPojxLexp6AHxwSEblW9ngXowTWBM0pRmUcc6f4yE0iqab9d
54wedibA9kwNVnRDDwcTvt+0md4e6OFoAjYD299s8aL70UxA4sP4eyU+6OFt
Aju+bFL+44ceASZgMj+zgRuIHmEmIHx5o2JsMN2/xn9/4im3joSiR7QJnL9+
oPZlOHrEmoC2gHC4xHT0iOf/vUm9n8NMut/NBLbFQfGSKPRINgGn4bA9Z6LR
Y5UJcNWdGt7NQY8NJnCwm7VfKpbujzMBravaZQ7z0CPdBLam+0UtXoAeu02g
Ibdp4fEE9Mg2AQf5zq7aRXQ/nQm0Chz6KLCE+jABhQxJJ94y6oO/fI+j1KOS
qQ8TaH94J2rnCurDBF7uB407KdSHCVx3lXf5upr6MAGvBu/PyuuoDxNQCVPv
gw3Uhwl4FmevSNhEfZjA84HPC3NSqQ8TMJPl1JVupT5MIKVj09Xv26gPE4hb
oSqskkF9mID+cZHHDjupDxPwcFs8ErOb+jCBXq+VZ3fuoT5MYN+2qQ+v7aU+
TODvy86Qhn3Uhwn4jByeLniA+jCBL7WJb4wPUR8cWKy+s9zrCPXBgTv7FI0T
j1IfHKgUY43uPU598H/Obna/eZL64EDFqfgx9aepDw6Mt/kyZeQs9cGBoLVJ
HTr51AcH5pvYjmEKqA8O3HzheTTqIvXBgTi1unPrL1EfHNi+a5hz7Ar1wQHx
ive6JVepDw4c99ub3nid+uBAY4FHwtBN6oMDYyJ1H6rdpj44wPs0NmvcXeqD
AzKXzr31L6E++L8//sSehAfUBwfGfnYoTyujPviPdY7Hn3xIfXDAy6Uj/e5j
6oMDvjcnGrytoD44sKfyOvdnFfXBgR/Vq6+KP6M+OHBDuvCS3nPqgwOFNQtZ
E15QH/zlDWqU9aX7VdM5EP5ac+ncN9QHB/anefqsqqM+OCB7ZMfx3e+pDw7M
miSUcLqB+uDAiu3Vl4o/UB8cSD0tnVD9kfrgQP/pz8c/tlAf/N/PXer76zP1
wYFPh+qTRNqpDw7A6cnKql+pDw6U3b5lYfKN+uDA7fdLSyZ0Uh8cyOnfVun2
g/rgewno+IZ1Ux8c0Pvk5x37i/rggOA6x4dJfdQHB0yLVG5s6qc+ODAl9JtB
5gD1wX9/k1rEc4eoDw5c4mrNyx+hPjhg1VfseP0v9cGBd14NOQ8E8P7jIQ5I
/DwZ91SI7nc2hX+ZvKI3IgHYhynUN51e8VEsAPswhd3r9Yu/SuD9ynKm0KH0
cFmPJN0fbQobx18+PygdgH2Ywp3VojMF5QKwD1MoW9KaLqGA9zezTGHz8YXj
5JTofmpTyNteOk1FJQD7MIWscwLDmmoB2IcpzFzqpa6vgfdD25lCbUjZFbYW
3X9tCrPubHnC0QnAPkzBQvTGNAu9AOzDFPp3LZtnZYD3T3ubgn5hU681i+7X
NoWCK2ojNkYB2IcpcD9N2WhrEoB9mMLbjUmbx5vi/dbRphBd/U5ogjnd320K
Wn8y/o23DMA+TOE9rzBlvFUA9sF//RNRS2ytA7APU/BPeNBuY0P3g5uCc0H3
e2tb9NhgCueXyXtZTUCPLabw+hUz0cIePdJNYeuro3mcSXT/uCn/+NtnL9sB
PbL543MpflSPQY+DpqCzWqNdcyp6HDWF8PLlPipOdL+5KUQuPmUj54Ie50xh
UdT9AxJu6FFoCkYLv60R9ECPq6awOt65edCT7k/n+xp3lfV4o8c9UzgxV8So
wxc9ykxBqTVfrNkfPZ7wx2/maNzbQLqf3RQMN+l6VAejxwtTsB+1OF8aih51
plCz1D3jRjh6NJpCwIbMzvMRdP+7KSy9y645OgM92vnPd5PNy4pEj++mkDl4
SXHLLPToNgW2WHvyitno8dsU1oe3T5s/l/owhZSY2pKIWOrDDLQPl5/2mkd9
mMGpWR+lJi+gPsxgpapTn3kC9WEGY1VlI7UWUR9mkFUU5SGZSH2YwYYJYTcG
llAfZiD5TelM+zLqwwyiJa6rvE6mPszgXeU0idIV1IcZtEQarL2YQn2YgVSP
WdLB1dSHGQie2teVupb6MIMtmRs6Fq+nPsxgaY3kvIiN1IcZ3FgQNN95M/Vh
BsEJKV2WW6gPM5j16nCfahr1YQYjB96v+7eN+jCD8EsBO76kUx9mcFmQpfN8
B/VhBl5JCdY3dlEfZpDc6l15JJP6MIPNnM+tm7KoDzOokfNNnZdNfZhB0ewL
eT77qQ8zyPik7Tf2APXBf/8eJatUD1EfZrDT65LZ0GHqwwzismWjPuRSH2aw
v3JI7cEx6sMM5m7PCjl5gvowA+X4PrXUU9SHGXz8OyUq5gz1YQa9zzLNXfOo
DzNIjJBYa5xPfZjBAr2HQWIF1IcZfM78dKntAvVhBs+0Nu15WEh9mMEY49KB
k5epDzOYLVvStqGI+jCDTIuc8Mhr1IcZjHuxIGDSDerDDN66hNWqFVMfZvC1
etWb3lvUhxncP9E76/kd6oO//AMfl56/R33wx/PvTKkt96kPMzj6PsMsqpT6
MIMr59Jq7cqpDzNI3bx4VOER9WEOxauir3x7TH2YQ1XO6s6yCurDHJQ/NBQe
qqI+zOGpy/GBJdXUhzn8e9Re6V5DfZjDAc9nhnq11Ic5hN1aIvz7BfVhDq+6
e+KrXlEf5rC6In7GsTfUhzlkyY++XlZHfZiDVVb5G7f31Ic5TJb7EKnVQH2Y
w3LHuMQfjdSHOSz4uF6ytIn6MIcVWc6We5upD3OoFHj1bu4n6sMcZlS4y4xv
pT7MYWh9eZVYO/VhDnY3ZynUfaE+zGFlv0PL2Q7qwxzaS1ZOXP6d+jCHlHSu
jksX9WEOPU/XbFf6SX2Yw9sfG9a3dFMf/OcLC/9X+Iv6MIcfs/XHrOmjPvjj
H9d/xL2f+jCHHUV/bisPUB/mcHfH1DnNg9SHOTy37dlXMEx9mMOVdlbQ8lHq
wxwUXvQfgn/UhznM0ktbKCkYiH3w/76vp+qVEM3HYg7+C4OvHhHB+V+u8n1y
nxrHiAViH+YgujfJyFIiEPswh7qghEt9Y2j+Fv7yNz1/eEcK54t5wh9f87sx
m2QCsQ9zCDH3zXKXC8Q+zEH/8UlPWQWa78UcbJre7nqliPPLNJqDga941AHl
QOzDHGw7/O/MUA3EPswhaXXtKX11mh/GHA5VnlRv1cD5aLrNQWtPq0aeViD2
wX++bUV583UCsQ9z2DnTtMxcLxD7sIDfxTHzu/Rx/hpRCzgzMTW30JDmy7GA
3NUnIhezA7EPC9gtU3/ByjgQ+7CAz6s8t/00wfluNCygyFWup9CU5texgCed
zl8WmgdiHxZwrEU83sISPTgWMC8rac03LnpwLUAgJk/rHI/m4+G/v5t33WPG
ooedBWz5VCtsOA49HCzg8DgBnyZb9HC0gBf9sexDE2j+HgtIXGCQHmKPHt4W
kFDptU5+EnoEWECsq5Dg08noEWYBF6SjFbdMofl+LGA8pBZNAfSItoBzo2kt
f6aiR6wFBERsO3bZCT3iLYAz90TnPBeaH8gCnhv8rNB3Q49kC8jM2jnunTt6
rLKAmYUHrHZ7oscG/vuPsbjt4k3zCVmA5cm5r4d90CPdAqa5zFx3xQ89dltA
q+nY4tgA9Mi2ACHWv41aQTT/kAXsGPnY8DwYPY7yx3d196PNoehxygI2TPeG
CeHUhwW8DJLz+jaN+rCAKMWQ9iPTqQ8LsJ5ir+g3k/qwgP7ldTUCUdSHBYwG
e2kXzaI++OM3//LQ7NnUB//vHQwXKM2lPixAN+jugvIY6sMCqo0OjSyNoz4s
4DynTs9wPvVhAY+e7Hpdu4D6sICKuEbN9QnUhwUMxTT8slhEfVgAqOfNqF9M
fViA5rOI8LQl1Ad/fX+q0G6zjPqwgANBX0Sbk6gPS3DN7b+ZsZz6sIRD7yNG
xq+kPixBY6zVq5YU6sMSPlXsmrxjNfVhCQXF2Xbj11IfllCmPOPJx3XUhyXI
dPz7um0D9WEJ4hMP51pvoj74vy/i0fZ+M/VhCe1T2A82bqE+LKHwrRvXNI36
sITvRTVWtduoD0sQuPrq4fJ06sMS2gqXdGnvoD4swXBFeX7ZTurDEl69/jwY
t5v6sIRT27s+SO+hPizhud9wyJUs6sMSWPUms0OyqQ9LGH61U2hwH/VhCY4t
bhOO5FAflrD4aKIAc5D6sIRtxw0jWw5RH5agm7zSf/MR6sMS/E/uqGMfpT4s
4fHZlN5Hx6gPS7g+OO107AnqwxLeS7p/EztFfVhCimPko7OnqQ9LmCt409b1
LPVhCT3HEya15VEflvB36cG3m/OpD0v4URomblhAfVjC+drSZ/cvUB+WcKK+
x3RmIfVhCY+UhLSHLlEflpB+Tvr0/ivUhyV8vWdeNvYq9WEJ05akLK+5Rn1Y
wtt3cqXzb1AfllAvNOakSDH1YQkz+9dpHLtFfVhCXVGGif0d6sMSHHge1S/v
Uh98/6gX4gkl1IclyHKm1Is8oD74ngn5Trml1IclGIlbOtuWUx+W/O3lp4bq
h9SHJaxY1yo59zH1wYU9HV4vhp5QH1xY83is1Z5K6oMLiyqL2CZPqQ8uKB5r
u3K3mvrgQlpn69uAGuqDC1F+VXvbn1MfXDgy89LXVS+oDy5cOXPxjewr6oML
mwqbIk6+pj74f/9n+krbt9QHFyQGpnAr6qgPLuTpn1gT8Z764MKr94fndNZT
H1zYmer+eW0j9cEFZtWDYdkm6oMLd6R1Lh77SH1wwX7rij9WLdQHF8JNO+rv
f6I+uKBlnRHm10p9cKGjdvnCpjbqgwsZ4x5pL/xCfXDBfMPumOGv1AcXgmp/
uG3/Rn1w4bv9SLlqJ/XBf/2q2venuqgPLjRt3bKd95P64MK7hTav7nZTH1xY
m9x7w/0X9cGF1Tuaxr3upT74v39QxifqN/XBhR9rDv7r6Kc+uLBQ5rB30gD1
wYUwLfNxfwepDy78WzT7Rtow9cEf/8ppr+RHqQ8uzP1kmnHwL/XBhcCE7x8M
BHD+wHtcmCl/82m+YBD2wYVpiWeCrYWDsA8uzDF+vrJYhOb/40LzQ287Rgzn
G3zBhVVvx+99JB6EfXBBr+nMdq8xQdgHFwTCirReSNJ8gVzYdS3JI1Qa5yds
50LKbFGlBpkg7IMLhQ/XrIySC8I++L4TelM+y9P8glxokN2oFqeI8xkOceFl
zpSAb0o0f6IVKKg5myxUCcI+rOBEZf7Bn6pB2IcV3G1NO7dEHec/lLOC5/v6
g3o1aL5FK1guJHskSSsI+7CCNe7tG35rB2EfVvB2bY7Qcl2cL5FlBWcu2xv0
69H8jFbA+9LamGwQhH1YQZveFdvfhkHYhxWEBdwwT2Lj/Ip2VjBpgfT9X0Y0
n6MVxAQ8/Zlogh6OVlDZJlnyg4MeblaQ/PeTaYIZenhbwd4F8TYd5jT/oxXM
7blTH2OJHmFWwAR26n3ioscMK9jlrCwcyUOPaCuoWeGV+t6a5ou0goy9+aeC
bdAj3gpmTHCNfj4OPRKtoH3I7p7HePRItoLXCw/eLJ9A80tawTu19f4O9uix
wQryVgpuuzERPbZYwZC4XaTVZPRIt4KtthNf5TnQfJRW8G+e3hc9Bj2yrUBR
6N/BHECPg/zlC+/+LuuIHketIPOO5IctTjR/pRUYLotZOOKMHuesIKdELXep
K3oUWkHEG7uEr27ocdUKHrR/rJ/pQfNdWoG4JrvjpSf1YQWBu7Rz3LypD/7y
RDS33vGhPqygc+fWl1Z+1IcVtHKNZ53ypz6swHLy252qgdSHFUy+cHH69iDq
wwqmLyyvHA6mPvjrUwz33cJQ6sMKRJeJpn0Moz6swDo+6q3/NOrDCs5pBT0u
jaA+rOCyx5/QsTOoDyvwK5q97eRM6oMHPpIXIhSjcHmEeMD92/Fs4yzqhf94
rM2n7mhcPnEeMI5Hc6LmUD88EC+b+uPZXFxeaR40TB7XPimWeuLBXdsd6/Pj
cPkVeBBkMuu26nzqiwc/Nz/ev3kBjocaDzZef6PcHU+98SBH5/S4GQtxfLR5
MEPFvf/JIuqPB5ldddNsEnG8DHiw7cf8qKNLqEcecMKVxccsw/Ez5kFLdJf/
siTqkwcXJko5fEjG8TTngcSY1KeuK6hXHvR+WzhyaSWOL48H3343PVdfRf3y
4NP4LpeNq3G8bXngUlQY2bGGeuZB9xx7zYB1OP4TeWDOnFpZvJ765kE+V2iV
3kb0AB5sUk7Q3bqJeuePf1V/TOdm9HDh/1y/2D9wC/XPg4KPj5pubkUPT/7z
P7GV19lG2wMevN6p07ZxO3r48aC8JWtmezptH/jjOa8gxXMHegTz33/JGvvC
nbS94MGcFdq5CrvRYxr/+XSPn07KpO0HfzzG6/jX7UGPSP542+cfs99L2xMe
OOyftvdwNnrM4cHodSfz0X20feHxjxfWxEXmoMc8Hqy4rOl+/wBtb3iQyB37
TO8Qeizi+15/17/+MG1/eCC9kfXo4xH0WMaDgHITO+YobY94cPnMkN/RY+ix
kgcb3K9Ijx6n7RMPlMpnLZp+Ej3W8uAiSzf51inaXvHXx8V/9dXOoMcm/nif
VF2adJa2XzywuLx63os89Ejjrw8bHUW4+bQ940HqwHqX9PPosYMHR767W7QX
0PaN//ymRcVTL6LHHh4Erqj9dqSQtnc8+JFZXPbnEnrk8OAXZz0EXqHtHw8u
fbWbe6EIPY7wwDhxyFLsGm0PeSAc+i436jp6nOBBtsmXq8U3aPvIg8fzJiUq
FKPHWR5oZXe8nH+Ltpc8OKcp1lh6Gz0KeCA590yGxl3afvJgbk1DS+I99LjM
g9DCe01PSmh7yoN+36hNug/Q4zoPnva8rk4qpe0rDx7VjC2pKkOP2zyYoLwz
VP8hbW958Lz9z77kR+jxgN97dNqaqse0/eU/3z4/Sb0K9HjEA/WMucyyStoe
88CPqdd6UoUeVXz/sw+PaVbT9pkH389PeLrwGXo858GwhdvRBzW0veavv8Li
Gkq16PGaB+FD6ZNiXtD2m7+9eNMuevMlerzngaI3d6XEa9qe82CqbHLWtDfo
0cSDiAc1weff0vadB2qjvveH6tDjMw90Q8a89HxP23seDPoq7DxUjx5feSAT
t6q7o4G2/3xPufARuw/o8YMHey7fu5zWRPsDHlTnlci8/YgevTx44r5Iid1C
+wceXG/8WLrkE3oM8GDpSWON+59pf8GD1TUhGtJt6DHKg9b0DWXh7bT/sIaA
P7eUz3yh/Yc1fOOoyPd8pf2HNYSYnbk2+RvtP6zh/PAaoW3faf9hDfFZlwZf
dtL+wxrWvvc7pPOD9h/WoHklsTXuJ+0/rKHqB/vdlW7af1hDxMz1ycM9tP+w
htq7WXede2n/YQ1zy5Zc3NlH+w9rWKZu5f72N+0/rGFl5Icdun9o/2EN/zi7
V8cO0P7DGo4IhikXDtL+wxo+xbqF/R6i/Yc1hFYvdZ48QvsPa4g79L1h0yjt
P6whmvtQp/Iv7T/476deVlJOgOYft4bwtg/HgwVx/nJba/ic7vTpoFAw7j+s
YcZwQE2TcDDuP6zh4XStGJZoMO4/rOH6oytn48SCcf9hDdPdTPYWiON8447W
EPt5p9lPCZyv3MUaBPf8SRgrSfOdW0P5pOURyVI4X7qnNZwt1+q9KR2M+w9r
GBwZHD8kE4z7D2sIvmxoPFkuGPcf1rDzUN6DtfLBuP+whoKEQ2L3FXB+8zBr
qH8qPfBPEedHn2YNkQHy+0CZ5le3hi3pNz5sUMH52SOtIXdA/uUDVZzfPdoa
2uStlwqoB+P+wxo2TOaUMBrBuP+whvnvxG+s0wzG/Yc1zLFtmXZPC+dTj7eG
7pxH+cPaOB/7ImuY8v/xdN5xOb3/Hy8jGipkJ+tjk7r3vl832sveClGIQjJS
KntUiMxQITsjo6LMsjOykj2yQyij8jvfR+/378/zqPu+z7me13We532d93W9
Ffm7lHa8n7sj7Hr/8JrdhniEOuLH3TGpx9oSjzBH7Kndese3dsRjjiM231X2
s+9APMIdkWC4vHfyf8Qj0hFH5UWH0joSj2hHTNwQOe5lJ+KxwBF+kvxzrbvw
/vGOmH7vwo1hXYnHUkeslyxdsrYb8VjhiHvVbT/d6E48Yh2huJtSXa8n8Vjl
iCyXlrkGe+KxxhHiZ5u7zetFPNY5YmBjSd9jDsRjgyOW+5SbfXbk/eodUf7t
2/yOYuKR5IjRHvLk0RLisc0RjbffD06UEo8UR3xq//zDdRnx2OGInv/8beoo
iEeaI+Z5z/ioUhKPPY643LrVtOkq4rHfEX2nBKfuVvP++I5w6x6x4ImGeBx2
hJdukHVjHfHIcERBuImnq554HHeEfk+qNBLEI9MRf6IUN44YiEe2I7oefNCo
pDfxyHHEyeurTFr2JR5nHaGdOm2PlxPvx++Iz5bLf0U7E488Ryzo8L48w4V4
XHJEd8vkHSWuxOOqcL/okFPd3J14XHeEy16f+h4exOOmIw7dDzgb4Uk8bjvi
S2HDzulexOOuI4Zm+2meefP+/46QrvMzsu5HPIoccXZU21D0Jx6PHVHH6Mi6
aQOIx1NH3BjRdkLyQK5/4Ig1qsjXNwcRj1fC/WL0/Ub/BhOPEkdkT1d97TmU
eLxzRGrTzIhRw7jegDAei0dnrhhOPEodMVuv2pE5gnh8Fcbj0ZHakpHE47sj
1q67taTxaK634Iim0t1R8CUevxxxqfBz56l+xOOPIxolH43aNIZ4VAn386za
S/PGEg8jEbb2/KL9No541BLhxd8FO23HE4+6ImxseCPbZQLxqCfCZY/i6BkB
XN9BhOOzTpUnBRIPCxHyvebZXppIPKxEmDKvS9nXScSjoQimm27NbhlEPGxE
eGAfc7DPFOLRTISCDJe1U6YSjxYiLI9z7JoYTDxsRehh7RmSE8L1JERwn79z
wptpxKOdCFfru1o0mEE8OohwvaCPvySUeHQSIfbJzskjZxKPLsLnHea0XxBG
PLqL0O3w1RV7ZhEPexFaSPbuKJhNPBxEOBbdduqPOewPETq5at+2CGd/iGDZ
zaKRfh77Q4SxGZs++0ewP0Tw8i2buyyS/SFCy4T2Jw/MZ3+I0GCHbNetKPaH
CG53VH1/RLM/RDjspV7XbAH7Q4SLvfomqhayP4T2ihrrMnoR+0MEf4ft+6IW
sz9EqGhneiZlCftDBPO2+xddWMr+ECHw5eq/r5exP4Tfs8jvYLKC/SG0l/2Q
qk4r2R8iSM97LnOJZX+I8Nn++MXAOPaHCM75m48ujWd/iOCaV3/A7lXsDxGs
B5ntyF/N/hBh7+J9u96sYX+I8Gnoj+F11rI/RBiWUXam/Tr2hwjfJh9+gET2
h8BLo0jxXc/+ECG4YJ1txAb2hwjJGbfcNm1kf4jQP7C8y4lN7A8R3ntbZ9/Z
zP4QYWZWl6rSLewPEeY+cysz28r+EKHwZeSmTtvYHyKsKCgoM2xnf4iwb71z
9ahk9ocIrZp/OTU7hf0hwpzmd7onpLI/RHjr9NvrwA72hwilsuD2+TvZH0L7
T1btfbaL/SHCeefAl7/S2B8i/GtZfaPhHvaHCGNa15/SbS/7Q4QbQfGne+9j
f4gQZ775zIj97A8Rmr8Xh804wP4Q2uPB+CfLD7I/RBiQIP2VnM7+EMEnKz3v
5CH2hwiD7z50KjjM/hDhv/6n57w+wv4QYfPCsb5/jrI/RIjedavc6hj7Q4SR
9xv27nic/SGCplVPqE6wP0SI9+32zfsk+0OENyENB/tnsj+E8V/7Q9DsLPaH
wCPjlHRlNvtDhNpVcUe3nWJ/iBDSe+LLI6fZHyI4XO2fdzGH/SHcH3P7j3yQ
y/4Qvr9nyM73Z9gfwvWaHkn+e5b9IULPTnb9Gpxnf4gwWpNz1I7r3zwV+kvJ
usu9LrI/hPvNjv1rkMf+EGH67XqW/fPZHyJ8yTikHXuJ/SH0h+C9badfZn+I
ML/+3xPRV9gfIqgm7jNafZX9IdxPhuZUbbvG/hChfL4y/eB19ofof/UrGp2+
wf4Q2mfJwq5XC9gfIkywHfXjwU32hwjPh2fMeHOL/SGG3j1+Z9lt9ocYnx5+
W/7vDvtDjMO3Xra3uMv+EGN68YSQ5vfYH2L8iIkK+e8++0OMxO6SDg4P2B9i
1LdbtkL9kP0hRtPIqF3ORewPMQa5283s/4j9Icar8RPLRxazP8Tosnxsj4DH
7A8xlvRr0HTaE/aH8H2OIRlzn7I/xBgTuaLOwmfsDzEajx9nGvuc/SFG9pff
59a9YH+IMdNkkP3Wl+wPMfZMCvXe9Yr9IUbW8RHtD75mfwifH2ux79gb9ocY
Hc6seHOqhP0hRvTvB3fPv2V/CH9vWj77yjv2hxgPvpcU3HzP/hAjzv1A0b0P
7A8xLPa7bCz+yP4QY9v8bLMXn9gfYpwzMXEs+cz+EOPGqO7mH0vZH2Lsnt59
05cv7A8xJjSoV/z9K/tDjMqC3FsV39gfYrzrPjD8bxn7Q4zCkIsPqr+zP8TQ
nm703vgn+0OM/+rr0uuUsz/ESGvj3LleBftD+P0d3QaZ/mJ/iBFm+lFi/pv9
IUbQ5iVXLP6wP8RYHVrZ0PIv+0MM1WIPS6tK9ocYBxNm5FpVsT+E9nec1t66
mv0hxsirvVXW/9gfYgxY/66utdFg8ocYF5L9FlsZUz2sOWLczNuVaVmL62mJ
0fNo5vYGtakeV6QYF18mqizqUD2vaDF671QtN6tL9cAWCOOh0c6V9U24npgY
Zi1uGkzqDSZ/iHFnWub+2vUHkz/E2Jky6oqRKdXfihUj3yhzc5Up1+8Srudw
fps/ZlT/a40YBcmLhpWbU/2wdWLsi/3ct8yC6o9tEOPx38rXnxtw/TIxAg3p
iveWg8kfYrjPq9S/thpM/hCjQcLLP0+tB5M/xHBTjJxU1JDrhYnR48OYlYWN
qN5Ymhi1P38ec6Mx1SvbI0aOd+X7fBuqd7ZfjKlvFnc624TrpQnn672oaVbT
weQPob2/fM060mww+UOM+98vWu9rTjyOi5Hp+btlaguuTyZc/5ElDze1JB7Z
Ynhun+C2phXxyBH6z5D4qctsicdZ4e+Pf/WNas312cQI+Z10M8yOeOSJEa6c
0WBKG+JxSYw5H0Kqx7YlHlfFGG4blzq0HddDE2Ns8tnfnu2Jx00xNtc3rtO7
A/G4LYZhd99zsv+Ix10xHONjHLt35HpwQn+LPzioTSfiUSRGtSy3W+POxOOx
GMH39mSYdCEeT8WwnTnuy+8uxOOFGF0fPXvyqSvxeCXG+RVNop51Ix4lwv3k
YsWd292Jxzuh/0SHF13owfXnhPtL6JqE4z2JR6kY++s7VKfZE4+vwvkFutlu
7EU8vovhMvXWp2UOxOOnGK6HT4bMdSQev8T4E/Ft5yQR8fgjhvp+SOxwMfGo
EiN05n+d3CRc706CNxeNZiikxKOWBJXvfoZ0lhGPuhJsPP6jTVM58agnwZCj
n2PqKIiHmQTFzW8nlimIh4UETe/Gj3yuJB5WEiyNalp4Q0U8GkoQHTC0MlvN
9fUkCFyIB7s1xKOZBN/mn/VfpyUeLSTwPZSXEq0jHrYSnGimWzNFTzzshPMN
aCYaBuLRTvi+Ct2iPgbi0UGCdTdSltr3Jh6dJDi5oYemRR+u5yfB5QPXUmr3
JR7dJcgwD8r83Jd42AvnO6I86oET8XCQIPzNsF9nnYmHWGiPbZHt9rkQD6kE
Q1v5/E1wJR4KCaauP7l4nhvxUEkw8FPyWX93rh8owYEtP/Z7eBAPSGB7cYuL
2JN49Bauv2PU2pZexMNJgpF2S1cZexMPFwnkB7ao33kTD3cJJkzauaHAh3h4
SnAkdtmOY/2Ih48Eru/s/Tb353qFElx4F3k1agDxGCRBl3Uj34wfSDyGSvB5
2cFDboOIx3AJyiuHdbUfTDxGSbD2dO8BjYYQD18JZnX16VY+hHiMlWCfctyR
oqHEw1+CZbP83p4exvURJdj5t+v17cOJx0QJcsN2+i0YQTyCJNjb7kjK+JHE
I1gC8TXHBOdRxGOaBPWv13PsMpp4hEqw3sxmvqkv+0OCkl+yuR982R8Cv7X9
2l/zY39I0H4M5u4fw/6Q4PaUN5Erx7I/JAjytnMIGsf+kCCxzZVV7v7sDwki
oi4kdR3P/pAgafWHIfUnsD8kWFTRMrdkAvtDgoQihzsXA9gfAp/iemtTA9kf
Eli2m2cUPZH9IUGB24SWoyexPyTImZ78XDmZ/SH0f3uTgU2D2B8S7FkdMr0s
iP0hQVTr4+qCKewPCWLupB/ZO5X9IUFcO0nhomD2hwS/v7RK9gthf0jQOVHT
XDWN/SFBk6Igtc109ocEH8rmm5ZOZ38Iv7fUfcGlGewPCZ7vTt2VHMr+EK7n
5ojQuTPZHxIoXjt97B/G/pDgmKOsQbdZ7A8Jvkyuemg8m/0hQcvdU7yLZrM/
hPE3ZtDUw3PYHxLYzFgkXTqX/SHB3GbX00aHsz+E8f3+91nxPPaHBIOfFi80
jWB/SLDDSf/laQT7Q4Jnl7/WOhbJ/hD4TTydu2w++0OCa+FT24+OYn9IMGpv
QU/HaPaHBI2/7n1eJ4b9IcH7zZdVD2PYHxI49v2u3r+A/SH0/zvfXkUuZH9I
UHfOSlG/RewPob3Sl3Ruv5j9IdwfZHvPf1/M/pBgbNPM2nlL2B/C/WTD7A+J
S9kfwvn13j8rYBn7Q4JXz5vskS1nf0gwes7c+SYr2B9C+7ht+H1vBftDGC83
erXYtZL9IcW1jFpPQmPZH1K8e1HQt3cc+0OKiOAB/azj2R9SXE52//cknv0h
RZPS0P77V7E/pIisWO48ZzX7Q4q0pS5P+65hf0gxf3VA84YJ7A/h97ok/3ic
wP6QYtKKAzP2rGV/CL9n2SchdB37Q4oDPVsO1CWyP6ToFf72WP317A/h88l+
J++sZ39I8WucbETSBvaHcD0b7bZO2Mj+kKJB16tR9pvYH1LsMf9gXLGJ/SHF
+j72Hc5sZn9IcfWJ06slW9gfUshKnxq8k9gfUjSPS9M12cr+kMJw17WoeCv7
Qwqfx9Mapm5jf0jxMutySeB29odwveG/h/VMZn9IYddhf2BZMvtDisn7FjU6
mcL+kGL/r+7D56WyP6QY+8pJrd/B/pBiebdZmbV2sj+kWBvmdytvJ/tDCvd+
OxYs28X+kCKr88sC9zT2hxTVzqeOWexmf0jR4u51ccFu9ocUh65neKzaw/6Q
4nwti0qfvewPKfxaTOtrvY/9IUWfmLn/3drH/pBiRtjZLav2sz+kyK8o3ut9
gP0hReiNsd4NDrI/hP4zr2TZtYPsDym69qkatjyd/SHFEDtFrvMh9ocUj051
zqx9mP0hxZV5I53PHmZ/SHE0aOzEiCPsDykKe+e3Vhxlf0ih8W0S8P0o+0Po
r6cfIj2D/SGMn78bD048xv6Q4lb/J/vbH2d/SHF9ZXf14+PsDyn869cfmXiC
/SHF84yfZt4n2R9SGNWZ5W6Syf4Q+vv3+i1yM9kfAu/qHrPCstgfQv9q7Te2
Rzb7Q4ozZ1o+epnN/pDC/GrRs42n2B9SNFplM8P7NPtDip7XDatr57A/pAjf
eV+ZmcP+kKJ9knPwlFz2hxRr1tbu2fYM+0OKrecjwwrPsD+k2JbRwWXJWfaH
FLN041IU59gfUixbuHPhh3PsD+HzJQM/bznP/pAi2/ThE88L7A8pXl1aP6jq
AvtDihu9fvQ7eJH9IUXU/AF3RuWxP4Tx1KLRQ/N89ocUypVrxmbnsz+kiJ/b
M3jiJfaHFPV2oqrJZfaHFN0fd7C8cJn9IUVDI/vkkCvsD+H+8SPjaKur7A8p
Xm+r73TpKvtDGJ/PIobMuMb+EMbTCr8S2+vsDykK/Ku+519nf0hxuEnK/Gk3
2B9SWPVcu7hFAftDuN6GLeufL2B/SDHTKLzu5JvsD2E81/4Z0fAW+0MqxI9X
p2beYn9I0dJH+cD3NvtDirNh8zLr3GF/SDHN76r1vjvsDynanRj1zLuQ/SGF
zeWADt8L2R9SrIxu+Xj9XfaHDAFjdtdX3WN/yLB7lmrP43vsDxmKh1Vnzb/P
/pBhYqtW2rYP2B8ynHM74XDuAftDhpinZWvHPmR/yDBB/W2CcRH7Q4ae7W7u
Si5if8gwdvfuAfpH7A8ZfovXBj15xP6QoWTG7i/hxewPGeZ5VTxp9pj9IcOZ
FwnSY4/ZHzJsmrv0p88T9ocMz2Oe2X58wv6QwS0mdd/ip+wPGRRW97a2ecb+
kCH46pyfmc/YHzJs8Ik93P85+0OGo73MC94/Z3/I4Fvy2TPmBftDhn83u/Zo
/pL9IZxfmyOT01+yP2QIuTejXt9X7A8ZkDHCuOgV+0OGEeL+Q6e+Zn8I5xup
rm/8hv0hHI/822jdG/aHDIG9QmZ1KmF/yBDxbrpjZgn7Qwbjike93d6yP2TI
MszfW/SW/SGDY8se4ye9Y3/I0MLxyPRf79gfwvmuuH9ryXv2hwxR08dG23xg
f8hwekrjqJQP7A8Z/B33Xev5kf0hw9/1z8ZnfWR/yLB9xSS3vp/YHzK0qvVn
dsEn9ocMT0t1X4Z+Zn/IcMLh5cHnn9kfMoxatvzoxFL2hwy3lt//+6WU/SHD
gviAZbO+sD9kcNl9Z0jlF/aHDM3iD02I+cr+kCFpQ1xG3W/sDxkW7fylW/6N
/SFDaqM5JhZl7A8ZCg/G148vY3/IkJ6c3cfqO/tDhorxYSdWfWd/yPAwQ+xn
9YP9IcOrsAma+B/sDxnuHA3ztPjJ/pDBIuZq3PKf7A8ZPv24WF23nP0hwxWr
c1tjytkfQvunN5lUWc7+kKHjXBu/WRXsDxm+FZjO/1LB/pBh/QnNxcBf7A+h
/a6W9nr2i/0htE+XUWcG/2Z/yHBt+Klp136zP2Swc9H2xh/2h3D9bRqIjv1h
f8hQ5NJP1/kv+0OGS307Tdj0l/0hQ7s9e3aaVbI/hPvF3w9/wivZHzLE7f8z
4UMl+0OGi2VPXw2rYn/IUHlh44z8KvaHDMuOtbcWV7M/ZDArmZa9rZr9IcP3
L9NCTP+xP2TYc9m0Z+g/9ocMPumtvhX/Y3/I0NcqOquP0RDyhwwOM0wX7ROO
a/whw4XRC72tjYeQP2RoiKNNw4TjGn/IED944KOHwnGNP4T76SrbDepaQ8gf
MvwJP+2+VTiu8YcMXTs+KqsSjmv8IUOfWk3iRtceQv4Q2v92nWanheMaf8jg
tVAZ36LOEPKHDGtaqr+GCcc1/pBh+NrlqtvCcY0/ZDhyMWly97pDyB9C/+3z
OnKRcFzjDxnWOl+a/lg4rvGH8PnFO/uITYaQP2TYZXvn6zLhuMYfMjQP3jrr
iXBc4w85TIw97jjUG0L+kGP5uKbGC4XjGn/I0ayuyOiucFzjDzk2t7l0vUP9
IeQPOYxif/rPEI5r/CGH167C82eE4xp/yNGhY3CJuSnxaCjHWaPL14aYEg8b
OcKcHoUkmxKPZnKs+rH25jtT4tFCjgNPi972MiMetnIsmb/keJgZ8bCTo2Ph
JGm2GfFoJ0eE0m18lRnx6CBHsNMznd6ceHSSQ765+FyUOfHoIofq/Mv3uebE
o7sc3U3iMyrNiYe9cL19glopLYiHgxyPzle2nmlBPMRyqC2yTh60IB5SOVJP
m715Y0E8FHJMGd4v1bYB8VDJsbvD44/9GxAPrRwbP3zPWdyAeECO2Ce3bDIb
EI/ecnwZtf3TuwbEw0loj6vzDc0tiYeLHDeHx1g5WxIPdzkCnuwfMMOSeHjK
kbz+p8lWS+LhI/Co5dol35J49Jdj2875Rz9bEo9BcsTdD0hpbEU8hsrRc9WZ
r3Ir4jFc+H97ZdIIK+IxSg6xS9j2eVbEw1eOkgkm5ZutiMdYOb4XhWzJtCIe
/nKsnddx5V0r4hEgx8PpK8+WWhGPicL5VvyU1bMmHkFy7Giz931ra+IRLEfi
hoeFImviMU2OYZN3f3WyJh6hAo9zndVDrYlHmByuO0ekB1gTjzlyJGT1cppp
TTzC5YivvfhPlDXxiJQjcFunK8utiUe0HP0iCvavsSYeC+QobPvf1g3WxGOx
HFYjT2/YYk08lsrxubr5+q3WxGOFHH237kn433GNP+R4o8pf+r//r/GHHOtM
skL+9301/pDjWYNjff/3ezX+kKPo6z2j/51PjT/kOLquy7b51sRjkxzd7iU3
nWFNPJLkuCexG+9vTTy2yaGInRw9wJp4pMhx+KRygt6aeOwQxk/frhbdrIlH
mhzLWp4NbmRNPPbI0ahb8JJfVsRjvxxODWM9H1sRj3Q5DuaNyM6xIh6H5Rik
qn0lyYp4ZMhRUWf99LlWxOO4HK+MzQ8OtCIemUJ/L8fM7lbEI1uOK6KqM0ZW
xCNHjjMOH5cVWhKPs8J4Fidd2mFJPM7L8frVkpnTLYlHnhwNPpss0/D4uCRH
5/Wj/tTh8XFVjryRBy5cbUA8rssxa2l1cVwD4nFTjvI8ndq7AftDOD6lLjJv
wP4Q7leb0g7mW7A/hPG+v9Hh+RbsDzk8P/94ILZgf8hxP3GHbYk5+0OOzLTB
YYnm7A85ome3LzKYsz/kGAJj/Ucz9occtXZc3rrGjP0hR6jI/pPEjP0hx7lf
eW3vmbI/BL5/jUUzTNkfcqSfcWxqYcr+kMPjSsyF1PrsDzkcWv/tJavP/hDG
Q+6C/vn12B9ymPcoaj2wHvtDjk7Fm1Y8/n9/KGB7VBU3zoT9oYBbtHmrN3XZ
HwrUCpN2HV+X/aHAz3XZB57VYX8oYGIftnloHfaHAkfdmr29Vpv9oUB5625L
NbXZHwrkRjQI2VuL/aHAa0NFQqNa7A8FMs+Ulcxmn7dQoEO3575FRuwPBUYZ
zSyVGbE/FNCHyZav/sfxhwK97y9oX1LN8YcCzb8tOSiv5vhDgerZvVsvruL4
Q4Hz45eML6jk+EOBJSN+hDWu5PhDAVeT6j6D/nL8oYB2/uuzq/9w/KGAUfLJ
p5d/c/yhwK6pg1dV/uL4Q4FTkyZd7P6L4w8FnMqCQoZUcPyhwMnNKTER5Rx/
KGC6uOWnrT85/lDgTdaR7dk/OP5QwCzaIu4OP++6CH8/umnnmzKOPxSIab7m
/vdvHH8ocOtEWaOqrxx/KDC5yxI3468cfyhw+2vRJKMvHH8o4HGrt/+fzxx/
KBDSrPi/L584/lBg5p+YrU8/cvyhwJjXj05d/v/4Q4GOVz2DD77n+EOBu5HG
O2Lfcfwh9AfjNy4Bbzn+UKDbk53uqhKOPxToHHxoY/03HH8IfCFuc/sVxx8K
LB1jd23tS44/FDid0Xp5vxccfyjQxCvJqd5zjj8E/vnnP518yvGHAns2zJo8
7gnHHwqMnTl8n8ljjj8UmLfz8oadjzj+UGCI/+PWmiKOPxR4rAvsfOMBxx8K
vJvzc9tQjs+XCjwmXw8uvsvxhwLXPr6PHlbI8YcCOZm1zxTc5vhDaN/nSxrp
bnH8ocBaxw3j0wo4/lBg0QHLbfVucPyhwPhfEbvHXuP4Q4EfxZ0mHbvC8Ycw
PrLrXvt3ieMPBbrYXDrWJ5/jD2F8WVxvEH2R4w/h9390yTl2nuMPBV492Ln3
xVmOPxQYZpOVZXKG4w8Fbn5bXdghh+MPYTz1Nn2iOMXxhwJzzQ+fcsri+EMB
3x4XB7mf5PhD+P5m0jjn4xx/KGAem+qmyuD4Q4Evg0YFd+T5xBzh/5uOe1bv
EMcfwv2irX/0iwMcfyiQ5pIrObqP4w/h+ErMs7l7OP5Q4IAmyF+RxvGHAjaL
36Z+5vnd60J7PWgUvSmF4w8FfC5mPlZv5/krBbz6Ddp8N4nnrxSwbmq92X8z
z18J7ReWf/rdBp6/UmBFgfEr/0SevxL6y5XKT3cTeP5KOJ+Dqdnq1Tx/pcDA
c6u6b4zj+SsFnuU2bPNhBc9fKbB8YJeZjst4/kr4/kOLTYP///2HAnkdV+Vs
X8DzVwo8KR4dnB/F81cKiFae+f0iguevFBgwUK4tm8vzV8L9YFt1k4pZPH+l
gEtzk7FfQ3n+SoGpmeV/nkzj+SsFip6Jzp6ZyvNXSvxb8SA2cTLPXymxdmOO
xi+Q56+UONZx3n5bfj9YT4k6RhOO3RjD81dKeNqvFs0YzfNXSmhWFxqZjeD5
KyXuJl75vW4Iz18pYWt1p6LRQJ6/UuKQjc29hT48f6VElml00FsPnr9SouLk
7XVaV56/UsJrSUK3JX15/kqJpVdbmZz7//fnStyRbTIq1bA/lIjxN/9uoWR/
KJEW5n6itZT9oUTTV/U7tHVkfygxaND9hjacz2CvxPed7Uf+L1+ixh9KfKtl
eHDzP/aHEst7BvluaMv+UKKq8OJlH1v2hxI3bfxKfzVjfyjxqLVmd0Jj9ocS
eZ8HXLO1Yn8o0VO+VrTBjP2hxO8J748Zc76Pk/D3S727jTJmfyixpXDN5LRK
zr9SInfrHa/nFZx/pURjf6sDpt85/0qJboYJo9uXcv6VEkctTVXd3nP+lRJ7
h3m2bPea86+UeLMw9b7JM86/UsKicZpLcRHnXwnt19DOedtdzr9SYlxy7f0+
Nzn/Sokx6Ut9vlzh/Cvheq81bxB5kfOvlOjVdVLOr1zOv1KiSeZM1bgszr9S
4kHIUt+sDM6/UuLAiT51qg9y/pUSdqV7TBz2cP6VEhfatzT4pHL+rhI5T8ev
GpnE+btKxNtdvjFoPefvKnEq8O9D1WrO31Ui0UgW32AF5+8qscZVdu36Qs7f
VcLPwS14TiTn7yphdLv/EOvZnL+rxM+2t8etm8b5u0ok5H8OrTOZ83eVmGMS
MXmMP+fvKtHgRt0ue0Zx/q4SD2/fiS8ezPm7SoQUfo35w+sNNihx+IP6TR1X
zt9V4tb3gK1/wPm7Slw1r7O6WMn5u8L1tI3bsVvE+btKRCdMOePbnfN3lSh9
Xfe60X+cvyuMj4jco3G2nL+rxO1JJr51m3D+rhKp6rFZgQ04f1eJ5OLgI8fq
cv6uEhOCf4g/VfH6QSU2yd/0sizn9YNKPJkflNiylNcPCveL0G+DG5bw+kHh
fmPWbXzZE14/qESf4hbHcu7x+kElXn9oow69wesHlbgYWv2lUR6vH1Ti16ZX
V5NO8/pBof9YzcizPsbrB4X+knblUfB+Xj+oxIeLq+qdTOX1g8J4vlrh9n4T
rx9UwtrrWkrdNbx+UIld6hnWFst4/aAS7o//bKycz+sHlTDf0Q4Pwnj9oHD+
z4ZZJE3h9YNK5Ktv1fXw5/WDwvdZRsheD+f1g0qow2z3Bfbj9YNKKJR9g+85
8/pBJUbN80voqeX1g0osa5vdeZqY1w8q8bhqsWFrV14/qMSqs89/HGvD6weV
0MUXDTvZhNcPKjF5xKwlO815/aASXz9nboww5vWDSrht3XFAX0H7fVQpMWOf
9sXnT7x/iQr+PhuGLn1J+3/UUsEm+IbI4iHvZ6JCi1cWGyNu0H4g9VT4Nzsx
/eF53t9EhXUzTm9vm0n7g1ioMDe3dP2gg7zfiQq+6UfPzUyl/UIaqjB1wF6f
mA28/4nw+bGrZoTH0v4hzVQYk6H1HRPD+6EI5+e611U8i/YTsVWh9bOXk75P
5v1RVNjRuGllsh/tL9JOhaH1l6k1g3i/FBVE6xMD8lxpv5FOKrjUPpKj0fL+
KSqM0vktTHWk/Ue6q7B5m6SyvCPvp6LC0k63g1UtaT8SBxUy3B53mGrJ+6uo
sEdiFLCqFu1PIlXh8/rXMSnlvJ+dCg2/dMnf8YH2g1OpUDbMd+H6p7y/nQrp
T40swu/Q/nBQ4arntGPe+bzfnQqhK97dscmm/eKcVHgwa+6Z6wd5/zsVHnlW
F85Kof3j3FVIibeZ0jiR98NTISm80ZvUZbSfnI8KFeZVWztG8P54KsQti6zY
EkL7yw1SYd+2+wNN/Hm/PBW6NylqOmEI7Tc3XLhe64e7Mt14/zzh+78mBRpr
af85XxWOXBpxUe/A++mpEDIjpePMDrQfnb8KD336lW9ryvvrqbB1+7LUs6a0
X+BEFc4s376hqJL3M1ZhW6FV3w9faD/gYOH3nYOafX/J+xurUHrdY8GPe7Q/
cKgKrVz7lpde5v2OVRjd+fabl6dov+A5wvWfdb14K533P1bBc+a1ulkptH9w
pAr9NonbJK3j/ZCF/ti77pLwpbSf8AIVEu+NPjwonPdHViF3wSub7lNpf+Gl
Kii2HOtW7cf7JatQcmvIpIIBtN9wrAobx6a5Jjnx/skq9JLkYaKC9h9eo8L9
T6ZXRd15P2UV9leVjqpsTfsRb1ChQ5axcEPk/ZVViAi6HRNfm/YnTlLB2DjH
9PAnrmehwuGwxm/73qH6Aykq2NapF/v4JNe3UOHexlnvZm+legRpKngM3Pax
2UKud6FCfkn5wpyJVJ9gvwpp/Zpsn+TN9S+E9vm8omtrCdUrOCyM/595lkUt
uB6GCuFBZYpt/6i+x3EVUhcWr576huvHqHA67kaVyzWq95Et/P6kORPsj3A9
GRWerbyzv90Gqv9xVjj/lMqj7SO5vowKW651HCnyp3ogeSosj5u2oL8b15tR
Yabfwzoxvahey1Xh/vO32elzTbj+jAracaujbCqpvtFNFSyTHf4Lf8n1mlSI
Gewb8f0y1Tu6q8Id02dDYw5x/SYVlO7nF/63nuofFakwbrPn1ScRXM9JaB/l
q7KD/lQP6akwnnJ/nUt05/pOKrjH//mV6Ej1kV6p8NZBP+RQc673pEK36J/r
Xv6jemLvVBiRbTPV4S3XRxPGf6jX2k0FVF+sVIWsyX8z7U5wvTShP2qax57d
SvXGvqtgqLQ/GbWY66epMCe934tRU6n+2C8VZMmm6cMGcz01FcanDs0J1VI9
sioVnrRL2Z/ekeurqXHS9mBDM0uqT1ZLjZCyLYuWlHM9QjXOWLxI/O8Z1fOr
p8ZmX23h60tcn1CNiBPZ+Ze4vp+FGrVe7C6/sYnrFaqxYGPim4oFVO+voRr/
6QY1cp7C9QvVyBhWVpE5mOr/NVPD+d6pBv31XM9QjQ11VZcsu1I9QFs1Lg+V
rCtrxPUN1Why4cjzykqqn9lOjVev/9jYv+V6oGpMupKUuOQ21dPspEbLkVMu
mJzm+qBqPAxd8Tc9jeprdlfjxYqJG6LWcL1QNTz/3Pg0J4LqbTqo8e7+E68t
gVw/VI1ug1ubvh1A9Telarw5Hj5plI7riaoRcHzQib9dqR6nSo2NsxeI85pw
fVHhej6ObJdlTPU5ocaO1POnH3zmerxqNGjYXd/uEdWzdVJjiirtaWI+1+cV
/p7z8YY0g+rbuqsxTD1eY5zM9XrVWGQrGfIrlurd+qixZbtz31bhXL9XjfXq
4T0mB1L920FqLHWp5/hmENfzVeP0m3vTY3tTPdzhanzuAfMxDlzfV401Ky40
HWNH9XF91dg2/NO+WAuu96vGtz3jit/8ofrN/mo86FGRGfSe60WrIRl6uL/d
Q6pPPVGNZ2seHK7Kp/rLQWpUrjd5ZnqC6j0HC/xeSV723sX1pQX+2rycPeuo
nnWoGpd81s5QL6J6zWFqZPY3/vcnlOpDz1Gj/cm6fm/9uR61Gvs+KGKNBlH9
60g1Jpu+inTuS/W2o9X4tM20a5aE6kkvEPiPjowe1pHrV6uRfuftzP+aUr3s
pWq4WRT9sK1H9blXqBGjvPfJ8Ivqs8eqUU8+zmXte64Hr4bcosln62Kqd75G
jS8Dt1/Mvk711dep0XXV46Orc6me+wY1Gvk925xwmOvHC7x2Vo8+m0r10ZOE
zy94Wdwikeqxb1NjXd81ZduWUv33FDXS7CLm+4RzvXk13AtXjug+lerbpwnf
79BzjGgM1W/fo8b0wNGB4wdSvfj9Qvv2OeF8zpnr06txQRRe6KpyIX+o8b5z
8os/Panee4YaPQc/6/OgHdWXP67G9szsa0+acD17NVznx7pZmrmQP9Twk66J
nVjtTP5Qw/Zh2bhPZc7kDzWW7SrctOmtM/lDjd3Xh1WFPHYmf6gR++7YsJDb
zuQPNYo8RbM25DuTP9QY2l7b5t0pZ/KHcDxwqu3YI87kDzWSXVZLa+12Jn+o
kRNy1PFakjP5Q4347V0enEpwJn8I40+x6WPhMmfyhxp929aVNI5yJn+osTDu
1sy5Yc7kD6H/bL423WSKM/lDuN7DqtKscc7kDzV8sp4eWDvcmfyhhl33qpC1
/ZzJH8L4KA78neniTP5QI2jvIrM6emfyhxq9vw0aP1PmTP5QI64o4pKpvTP5
Q+Af5P7jQkdn8ocaidGn96W2diZ/qFEetXzfribO5A81zn3rmHG9AfGoUiP4
1dWFzUyIh5EGddtFFC+udiJ/aLC1t+XcZhVO5A8NHsT3aHX9ixP5Q4PPR32j
d7xzIn9o8KmfZeDWF07kDw32jY+Ny3rkRP7QoH1006MVhU7kDw1uPCtOGHrD
ifyhwbahtUof5juRPzTo02J/zLyzTuQPDQYPqjDXZzuRPzRodcTCo8MxJ/KH
BnFpLao6pzuRPzRQHRj+3HOPE/lDgyuuLTLWpDqRPzQ4XJUlLk9yIn9oUGR9
om34BifyhwbFkp2K1glO5A8NZlurVc9incgfGvzbNej1maVO5A8NBm759jN3
gRP5Q4NO/hr7x5FO5A8NOrvGejab60T+0ODiiInW02Y6kT80+K/3CmVJiBP5
QwOTb8+Xzg0iHr2Fv+vXnuoaSDychM8H1kosH0c8XDSwCr5+95kv8XDX4HFg
gfrNCOLhqUH0oU4rTYYSDx8N3Ktki/oMJB79NTBMSnu3xYd4DNIgZ7B/uJUn
8Riqwaw+u/5udSUewzXYuKrU3sWJeIzSYKat5QOz3sTDV4ORb9qefKcjHmM1
kM9fm/BcTTz8NQiM6tCzTEE8AjSY+vS5e2sZ8ZiowQ9xr8NjxcQjSIPjX/Lb
nXEgHsEanAo/MV5qTzymaRDv6q+72J14hGqQ+WDFzKCuxCNMg66pfW5060w8
5gjfX1VlWasj8QjX4H7pIqNv7YlHpAa131dPrGhLPKI12LO41KpJG+KxQIPV
XcU5bq2Jx2INxm0zVSa2Ih5LhfbfZuFZ0YJ4rNAgfIj0TEhz4hGrwYe7xSOr
mxKPVRpkh538mNqEeKwRxoPmmWK0DfFYJ4ynTlcb9GxMPDZo8HGaj7RRI+Kx
SYP0u2nhFg2JR5IwXrMm7m1lTTy2aZDkFx+ntyIeKRpU/53+fbYl8dihgeed
gt0XGxCPNA0aGM7N7tiAeOzRIPFSvsNmC+KxX4PNtXOT21sQj3QNbHaXJOaa
E4/DGhwMePF0qjnxyNCg0YtD7g7mxOO4Bn5Rx/bUNScemRr89j56+bMZ8cjW
oN696+HvzIhHjjAei5eu+mlGPM5qsEB16YGNOfE4r8GJ9QX/OZsTjzwNwtoZ
XJebE49LGkz3bmfz1Jx4XNUgYcmtEX0tiMd1DfLvWX45ZUE8bmrgte7Pjr4N
iMdtgY+5tdfTBsTjrnC/aNY1d5kl8XigwYELEdf6WBGPIuH45TY3K2vi8ViD
hWlRDT4yj6fC9TsGfbrfkHi80KBlR9PTdxoRj1ca9Os1asDTxsSjRGjvhHOL
f9sQj3fCeD/4tcd/TYnHRw16Rvyx821GPEo1GGXnJt7dnHh81aDDgO2Gfy2I
x3dhPH5v1j6gFfH4qcGSsI4Hi22Jxy8NxviuOeVnRzz+aPDw1LxOZW2IR5XQ
/ptHXEpoRzyMtDgw9/dsQwf2hxZdcuc0qv6P/aHFlQ5e0y93Yn9okd5TH5Lc
hf2hRUji5LeLu7E/tOiXpT0+pwf7Q4sFpnOPzbFnf2ixfab9ucUO7A8txhSe
PbldxP7QImvgq5n5EvaH8PdXG+/9lrE/tHi4SXxSqWR/aNG6/aCKxWr2hxZl
Hd6HPtWyP7T4ccDevA/YH1qEbzq4JaM3+0OLYVWqOg5O7A8tVsVWdMh0YX9o
UbuOzyMPd/aHFqqECpOPnuwPLfrg2/JEH/aHFmdGLO7jMYD9oUWPYicbi8Hs
Dy2m3bZ48mAo+0OLnBt/56ePYH9oUeA+r3jVaPaHFmubq+7OG8P+0MLnUg+P
Gf7sDy2kjePahwawP7RY3a9IM38S+0OLqIeFEWunsD+0cJ61IO9oCPtDC897
Pf8Uz2B/aHH+y5hqy1nsDy0qI98d95jL/tBiecCdOgkR7A8tLHtNvfkiiv2h
xcepLn9UC9kfWhzU9Jq8dQn7Q4uR+x3rmK5gf2ixWbL5YGQc+0OLTFGZx9/V
7A8tNg42yotZx/7QYkWLy9XWG9kfWrTQL3+2Zwv7Q4sLfc54uW1nf2hxqLit
Q1kq+0MLvynbp+5IY39oMXpZwOdR+9gfWnwKKl5vl87+EPiEJ/V/d4T9IfT/
3Oi62cfZH0J7B27YvDaL/aHFb4/Ov2fmsD+06ByUbup7jv2hRWnIi2PeeewP
LXIl+185X2F/aHHctUeUMz9frdPialj2NK/b7A8tTF2fp4y8x/7Q4m3iqMpp
RewP4fxM20+Oe8L+EM5n/5B7h1+wP7ToHzKwS/Eb9ocwnk7v8LL4wP7QwrpW
XYe+pewPYTzqA7IXlLE/tLi46e2DS+XsD6H93hWFNv7L/tDCwj137oR/7A8t
3p9wupdTm553j2vxel2/Gbb16Xk3U4sOXqWaGAt63s0W7icvR7X7ZM3xhxbH
ltW3GN2E4w+hvbUr3xe24PhDiy9jD6T1s+P4Q4uTg8Y4FLbn+EOL+ZaXQ0d2
5vhD6P+5Dr7vu3P8oYVTYOMnEQ4cfwi/F2XztImU4w8tklbX9jmm5PhD6M/3
H7UepuP4Q+j/r3MVxn04/tCiV5/quEMuHH9okdiyoYW/J8cfWqTc3pjSqj/H
H1p4nPDTFg3m+EOLezuGFWwZwfGH0B77tvXx9+P4Q4vrJ2fG9hrP8YfwfXDa
aDSJ4w8tGn1MGXJ/KscfWtRV9Tl5eAbHH1r4KuvvWzWb4w8tmncvtwuN4PhD
aA+pwmRkDMcfAi/rNv1clnD8IYzHrLaf5Ss5/tBBavfwRo/VxKOWDnZ36rzq
mEg86uow78yK1h02E496OmgeTQ/+bzvxMNPhbeGb/K47iYeFDuJb0ubivcTD
SofxLe8ORDrxaKjDzOLBQf0ziIeNDj9uzegXkEk8mulwpE7dn/NziEcLHRou
ru+x5TzxsNWhm92WvqcuEQ87HVY3rix8ep14tNPh1qOVH+veIR4ddNh5/1qk
wwPi0UmHa418I30fE48uOqwyqvtk1Qvi0V2Hn+Idqy6WEA97HeLaqZdVfiQe
DjqUPC7Nkn8jHmIdUh78azarnHhIdWiTUpB48i/xUOhwNe1Rp0ojis9VOpT/
OJfbx8SF/KHDwF/oH2/uQv7QoUwvulNs7UL+0KFYHy/t0dSF/KFDD5ugkKhW
LuQPHfL6Vobea+tC/tBhzvIEuX0nmi/x1OFc/Jb05d1pvsRHh3/ZKTfeOtB8
SX8dev7wWO4qo/mSQTo0Dxh9f7+a5kuG6tDY7fjehgaaLxmuQ9u93r/mOtN8
ySgd1vbEydceNF/iq0PXF6eK+/en+ZKxQvv9sRx5bgjNl/jrMHhXSjfxKJov
CdAh8Fq5fvdYmi+ZqMP1p/tXtw6k+ZIgHUp3zGm0fgrNlwTroK60P2U9g+ZL
pukgOpIdHTeb5ktCBf76dsMtImm+JEyHgJ0xqrgFNF8yR4f8TjatrJcRj3Ad
ijp1+7YujnhE6rDifc+MVmuJR7QO1gGpQ3duJB4LdFjXuMM9+23EY7HQH0/6
tz+1g3gs1aGjyEHmtpd4rNDhTL8p9YrSef5KaM9NjeMmH+P5Kx2mtlTmVmXx
/JUwnjT1EhLO8PyVDsPXnPnXJY/nr3RYn5JdffYqz18J4+ds4JIRt3j+SodO
Tzzjf97j+Svh8z4mlgnFPH+lw46DzlW9XvD8lQ4ZSfcH3izh+SsdbqSsM532
ieevdLD4ObNpozKev9Lh48CYGccreP5KB8u7D5uMqOL5Kx0GnTj0618tmk/M
0KG7yqfx7vo0n3hchw7Tm/j6WNJ8YqYOlxuF3f7VmOYTs3U43u/nhB0taD4x
RxgP+xxtfNrQfOJZHRZfLLr79z+aTzyvg4fiSPLebjSfmKdDg+BV04Y50Hzi
JaE/hPhp68toPvGqDv5n2hhlqV3JH0L/7/HyyGSDK/lDB8e91zxau7iSP3QY
0MHm0i1PV/KHDneHmrRePMCV/CHcn/b/c1YNcyV/6BDyL0T3dbQr+UOHlbFF
lWn+ruQPHVJP3JrnO8mV/CH8XsnfY01DaH73lXC+fo1Tb86k+d0SHQy2LzTL
w2l+950OZ5MR1Sea5nc/6rDogZ1/9WKa3y0V7tfv5r7MWknzu1910DUaWxG2
hnh810G/8McW0Qbi8VPov+IJV78kEY9fOiw8/SPiYCrx+KNDmOznwaA9xKNK
hxeWV4Z2SyceRnokvX45830G8ailx4exef/2ZBGPunp0b1b7+8QzxKOeHvmD
dW5d84iHmR59zLtWvb9KPCz02Jm0yHT/LeJhpUfpuXaTptwnHg2F47HPm9o/
Jh42eoiDDzX4+oJ4NNNDfybW9ehb4tFC+P+vi87P/Ew8bPVops+YJf9OPOz0
GDPOMObPL+LRTg/vqYHhOdXEo4MeS/cGnY2u40b+0MMrLLVnXzM38ofw++2C
c+pZu5E/9KhboAu61sSN/KHHO/cE0apWbuQPPTK+f7cc2M6N/KFH9KrKv007
u5E/9AjpNeDnox5u5A89djfYU75N5Eb+0GPllNy/4xRu5A89Os0aZ9RZ50b+
0ONmq2Cjj334/Yce9covVaS78fsPPZb/5/9yhg+//9Bjk73+tGwwv//QY+Gr
wJg/I/j9hx5D1T975o7h9x96PJKb58YE8PsPPY7mFfV0msLvP/S4sDVpbv0Z
/P5Dj+udtmy9Npvff+ghG9plfXwkv//Qw3ZDql//hfz+Q4/Y1NDyxsv5/Yce
1UHWQ+/Hu5E/hPb99yty4zriEaCH3D8zcMRm4jFRD9eo19a2ycQjSI+Aytaz
nuwiHsHC+XW1XrdtP/GYpoff82mBfkeIR6gexoFGn9ucJB5hekwfsrzd89PE
Y44ezyOfGyefJx7heqy+9HqF32XiEanHgdZRWXYFxCNaj9E+qSueFBKPBXo0
Lnf/u6WIeCwWrmdkVP0Rz4jHUmH8jPI51OwN8Vihx/vBdz/d/UA8YvXINXbM
XfOVeKzSw2b8mrbe5cRjjR6tD3VraFZJPNbpMaybOi7P2J38ocfaFmYJ0fXc
yR96tNn51lbdwJ38oQdO9+j+s5E7+UOPGybq7PTm9H4wRQ/TCxGXAu3o/eAO
PY4cHd+v7X/0fjBNGH+1ggc87ErvB/foMcHR9tqqXvR+cL8eJ//+OekspfeD
6XokGLY1rVLR+8HDejh+S3l9FPR+MEOPqi9720x0pveDx/UwqzMuz9aT3g9m
6nErJ7LwVn96P5ith/W4TJdFQ+n9YI4e5YV328hH0/vBs8L5RG0d/n6cO/lD
L9xMX5dtnuhO/tBjxOgF7z2C3ckfenwaMExdGepO/tCj41Ovkv1z3ckfevR+
2P/diCh38ocenh1H6E0Xu5M/hPG43f/9iRXu5A89TtWZ8dp/NfF4IPz+s1X2
1uuJR5EePrMK8k5tIR6P9dh6wmlPQArxeKpHXjubu9a7iccLPd5k+bpkHyAe
r4T+UtrPyP8o8SjR4+JK2yqzTOLxTo/iHb/VR3OIx0c9tkd3OjXsAvEo1WPg
qrdzqi8Tj696mPgsDd1RQDy+C/x0Q/a63CUeP/XYe21f849FxOOXcD76F2fi
nhGPP8L5HB65tdcb4lGlx+LSmEO3PhAPI+DV9HM/pn2l6zEGznjGBVmXE59a
wJXmvo0O/aXrqw1I3h5562nM79eBaQ4WH96beNRcrwlgffFnsyUW/L4deJRZ
GdKukUfN9dcH6ow+9vVUM37/DmzpdHzj4NYeNe1hDjTamRRQ2p7fxwNVUxoM
X9LFo6Z9LIGfjQ4Ft7bn9/PArkb2aRlij5r2sgaM8tTVrkp+Xw9s7xcf9kTn
UdN+jQGPLc/Npvfl9/fAHnXZ6druHjXt2QRoELR0RaIPv88HFlRMnNFpsEdN
+zYHSqTjQ0+M4Pf7gOKHe6zTGI+a9m4JmE35fqpwAr/vB1pIFcZjgzxq2r81
YK74NeLzNH7/D/RPaXp5ziyPGh5tgZ53w11qR3iQDwU+o60fxsZ41PBoD9R7
nz+nyVIP8iPw3SGhy9ZY4tER8P05qaRDAvHoBLQqdTuydwPx6Az8ynVcZr+V
eHQBcj/+N/loKvHoBgy73m2IdA/x6C6cf4y3x8mDxKMH0OHtNldFBvGwF3jE
2ntlZhKPXkDj3Y2HyXOJhwNwt87EiccvEA9HwLuuW6ToCvEQA+NjHySmFxAP
CVBWIT/S9S7xkAK2TRIKdhQRDzlwsknDz7bPiIcCeLj4lXnia+KhBMIN6m4W
H4iHCnCb7OWy4Avx0ADLRw8YV/GDeGiBZvsWhwf9IR46IN6k06qn/4gHgCUu
Ydv71fWs4WEASgdn7jtnRvkmvYGlHeWHHa09a3j0Aebs1xxKbuJJvgeq7zbd
bdnKs4aHM6CZ33TDvLae5H+g3aRV8992pPwaVyBI8nDUgO6e9DwgjL8B7o6n
HSjfxkMYX7V6//1P5knPB0BCb7vsWDXl33gL11eAqd/hSc8LQEpDS5vhzpSP
0w/Y0PbzwRwPT3p+AH4cdlG160/5OQOB59YrMhcO8aTnCcCyTYcub0ZSvs5g
4HzvRcucxnrS8wXwwb9d0c4Ayt8ZBgx9Na1F7Sme9LwB1F370XXMdMrnGQHE
pFsEnp7lSc8fwITC/qHNIii/Z7Qwvn6rpk6P8aTnESBqqvugq0so32cMcDiv
Tpf2scRjLHDn6de3c9YQj3GAceGGtQXriYc/0Pr7om4dkojHBODlGacDs1KI
RwBg9WpS8ytpxCMQ2NdlYXDLA8RjIjBgTsf0yUeIx2Rgb0HJ/awTxCMIuC3z
e1fvNPGYItx/LnZ5Oegc8QgW+K58diE5n3iEAKuT2sV9vEY8pgGvq+K10tvE
Yzpwa8eVu5H3iUcoYDMlbEBeMfGYCSxspjhh/oJ4hAn9t2/Wv34lxGM20CYw
1T7xI/GYA8y+tK33w6/EYy5wf/ZIdcty4hEOOPRf2nzkX+IRAbT/fKdos5EX
PU8Bs5K/zi+qS/lj84HjYevqNTP3oucr4FrnmaEDrSmfLAbItnU5H9/Ei563
AL8x+d8vt6T8soWA6/YD9Wq19aLnL2B9uxNVyo6Ub7ZE6I95yfemdfOi5zFg
U2X3VWm9vGp4LBPub+ebdyuWeNHzGfBsS9c0S5VXDY+VwKHV7Wsb9F70vCb0
905XMKOvVw2PeODtqNe+qW6Ub7cKKNytGX3b26uGx2rhfvtxi/rfQMq/WwNM
nnvjd/fhXjU81gIN62/bMNSX8vHWAcFHi20W+HvV8EgU+se3wdP3T6T8vA1A
j01PDhRO9arhsVHo73f6Xvozg/L1NgFrmvudbTvHq4bHZuF6JcYbnSIpfy9J
aA+FsfekBcRjK7AtUvZy5VLisU24PyfNHXQwlngkA2FBO3feWEM8UoCQyjV3
Pq0nHqnC7yXaPTVLIh47hPM51PlS5xTisQvI+Loyrk8a8UgDLnfr7ui7n3js
Bq4PLjky+zDx2CP0t7jtVquPE499QL65yn13NvHYD7zosnlszhnicQDoPmjX
4DsXiUc6sKxR704lV4jHIeH6/wwt/FVAPA4DY47cHGV2l3gcEe43JQnnWxYR
jwzBhwNj63R7SjyOCcdHd7dXvCIex4X74bnbtk7viMdJwEv7q6zfZ+KRKfjq
semukWXEI0u4P3mWiyZUEI9soX1F6UlTK4nHaUDUvsPLmcacHwr8SXapPc/E
u4ZHrvB7dlZG0eacLyrw+z714UJr7xoe54TnpTHDY5c04fxRYXwuudRqWUvv
Gh4XgH8TDy1Z1obzSYX73bv6N5b+513DI19ov3PXSxd35fxS4flhyY+PC+y9
a3hcBpJSwi/OF3O+qfD9PiPmzFV41/C4BqQlraoXquX8U+H7/ZvNCOrtXcOj
ABjs/uXkOBdvep4WnmfONCka5uldw+MWEFG+/J5Xf296vgbs3nscNAzxruFR
CJzqN2qMZKQ3PW8L4yXtdGnHMZR/e0/on3Yhw5pO8Kbnb2De3llb606mfNyH
wvmV3s/5HuxNz+PAfx7rsp6HUn7uI6F9b2asvj7Hm57PhfuHVt3nZCTxeCLw
N3G8nbyAeDwFAp2TVMuXEo/nwLv8RVHTYonHC8DlV9n2IWuIx0vgyLcvW9Tr
iccrYTwELw5ts4V4vBGez27kdKqVTDxKAE/zncdf7SQeb4G4vD5tL+4lHu+A
C5K9ATvSiccH4Xp6vFgWk0E8PgIjm/1e4ptJPD4BO39Vj1HlEI9S4X4VYNys
yXni8UW436202luaTzy+An3aK5tdukY8vgnPd6HxY7fdIh7fhb8Pa7ts5j3i
8UNoH5HRSrdHxOOn8Dxeqp/c+hnxqBB8aVzW8esr4vELSA3omnvuHfH4LTxP
bPstSvhMPP4IzzMHZi0aW0Y8KoFaNseP9qogHlXC896jKzmVf4lHtXB/jrm6
67KRD8UfBnia3pi8ti7lhxsbMPTjW4vRZj4UfxgQ0UoU29GK8sVrGzCi7oV3
nxr7UPxhQK2VR9tnNKf8cRMDQmu3UM1p7UPxhwEdlFa9NO0pn7y+AUsnphv/
6+RD8YcBqTrro2e7U365uQGbHngjxsGH4g8DXHIWHYCU8s0tDXj85np5tdKH
4g8D5h7t3ea0jvLPrQ24/9m405w+PhR/GPD+aidzsSvlozc2IOHVjYJPnj4U
fxjgLreZvqu/D8UfBjzs2qxs1BAfij8MMF3wo3/jkT4UfxgweeLV1Zf9fCj+
MKB+wMn0iPE+FH8YIPF/tL/XJB+KPwxwSxuw7MVUH4o/DJhzR983YQbl59sZ
sK7k3DPDbOLR1oA36t8jvs4jHu0MqFpkcmJrNPFoL5z/dbNvbouJRwcDhs3s
bPFzOfHoaMAr8fx62+OJRycDljdzfOWylnh0Ftozatz2LxuIRxcD0ltLNeuT
iEc3A26UX8tSpxCP7ga083Nv/nwX8ehhwMo/hUMX7iMe9gb0PRU7p+Mh4tFL
aL/nG8PzM4iHgwFtK2x9AzKJh6MBTve0HermEA+xAWeT2l5NPUc8JAaMyfww
QJ9PPKQGDCo+l/PoKvGQGyA2um4WdpN4KAywnNhLZXmXeCgNiNzUyDPtIfFQ
GXDcLwnaJ8RDY8D2K9+bFb4gHloDSrvgTmAJ8dAZoG24N+TvB+IBA3oOHfI1
7gvxMAj912raoDY/iEdvA0bF2yUd+kU8+hjQK2DFJV0V8XAyIE4cHFRi1I/i
DwP+Fdi96VGb1osIAc29vR9vzajbj+IPoT8teW+fWY/Wj7gbkN27579KU1oP
42HA7eJrBoMFrSfxFPrPpEfliyxpfYy3wKNtsN1la1pf4mPAaZ+kTLPGtF6m
nwEN/cPzPJvQepP+Bjg8b+0U34zWzww0YH5gkvxmC1p/MsiAqAzzrVa2tJ5m
sDC+N8aE+djRepShBlTXtjkX35bW1wwzoKDyYdSN9rQ+ZbgButSSI+Ydab3N
CAOMegwc6taZ1quMMuDie8m0JV1p/c1oof/2Tq08370fxR8G1DtxpLK6J63H
GSP0r4dzp6kc+lH8YcDuoQ2HhYlofc44A+x+xmcckvSj+EMY/8tNF76X0Xqd
CcL4rbMxv72SeAQYEDCx//yRauIRaMDJAs99a7XEY6JwfeNT3K/picdkoT9O
DfCr1ZvXJwnXo8t4p+hLPKYY0NWwvSTYmdcrGRD7wzB8pyvxCDFA9P4oitx5
/ZIBnS+Ybm3gRTymC39X+gYbfHg9k9B/bC4fm9mfeMw0YKuD37TdA3l9kwGH
wtUpRYOJx2zh+NtMF/NhvN7JgHe7OvhrRhCPuUJ/yPT7MWUUr38yYMIow98k
X+IRIXy+8Pns62N4PZQBWdOHTP47jnjMF8bTpuw7XSfw+igDduZ2PDI0kHjE
GGDrf7ju4km8XsoAkxaht44EEY+FBoyNWdLw6VReP2VAHc/aV0ynEY8lBoyT
16qQzOD1VAb4WCdt8ZtJPJYJ/eXI+xPLZ/H6KgN21KnjljGHeKwU+uu/2gMe
h/N6KwP802rdqRNJPOIN2GDW4kqPKF5/ZcAk9zHyQTHEY7UBv1Z/s523kNdj
CcdNSuamLCYeaw2Ibj3U+9JSXp9lwN2K0Zs/LSceiQb0MLbxbRjL67UMWJyS
sEkaTzw2Cr/n+d1z+Gpev2VATrTPnIgE4rHZgPjLZ1ttX8fruQx4ljlGfm49
8dhqwKxvrtdebiQe2ww4aLv2Qe0txCPZAHwZNuq/rcQjReDR5djwvtuJR6oB
jqtzb/qnEI8dBhj+rMldsIN47DLgWG/XTim7iEeaAYE+f03O7CYeu4X2tcob
83gv8fg/ns48nqrn/+MlUUikjWghkWSpZEn1ds495557k7IWoUWEREQoWdr3
VTtK0qqoKEki0kJKi0KWlIpWUlGW33wfn/f8/rzd3HvPPGfeM68zZ16vc2R8
r70zueMi8rhA2uOAbOyQy8jj4v/mw8ucaQbySLOBD/8qNtpeRR6XbaA+4sj0
ZZnII90GXLqUVsZdRx4ZNnAw007zeDbyuEI+vzycycxBHtdI/d97qqE0F3lk
2sAr06bO93nII8sGzHr77OvMRx43SPvNmXxSrRB5ZNuAQtjy8Qb3kMdNG1hQ
rj8R7iOPHBtIfbTpovND5JFrA08fJ5z2L0Eet8n6yW7r8JjHyCPPBj7eWyJ/
4AnyyLeBtEw++Ew58igg4++kncvN58jjrg3oDz14veQl8igkn39myv6aV8jj
HpmPmsVN3yqRRzGZ39Y13eqpRh73yfqrzxQFlVrk8YDUb23mxah65PHIBgq2
GmkYNyCPEhs49FHtzfT3yKOUjJ9fShq2H5BHmQ3wgVNeuH5CHk9Ie6mmKixr
Rh5PyfyZEnl71RfkUW4Dm7+Wfon5hjye28C43JtHdvxAHi9sYG+9W8GhVuTx
kswPxiU+yW3I45UNFK7X3XbxN/J4bQOK1zfqZ7Ujj0obqDnfh8v7izyqbOC7
ze3a4k7k8Yb0F+/SX2XdyKOGjK/uWdsreuF51FpyfX9dEmpk8HxtPVkPSfsZ
vpfF86lvbWD72zWWzXJ43raBzD9ZD4u+98Pzqu/I9eUPLGtTwPO3jTbwr3OZ
c4cSnl/9QNYzfl/dupTxPO5HG3jQ91ZtL1U8z/rJBoxefq7vo4bnc5vJevPN
scVyQ+xRf5D5Q/vdon7D8LzuFxswSK+r7a9uj/qD8N59sVphBJ7f/W4DwaWL
5ylq2aP+IPNHuJaD4ig8z9tiA3OTOkoUxtij/rCBQY6q9/rr4PneNhv4eTZm
ej9de9QfpD9mLDST08Pzvn/IfLi+NK3PeDy/3E7Wn5PepvSagOd/O8j6rzJb
o8sQzzP/tYHeuwNVO4zwPHCnDWj5aW1tM8HzzV1kvtxYH/19EvLoJvWu49mv
pinIoxcDHe8Gfn03FXn0ZkDD8+rSGgvkIcPAvg0v3SuskEcfBoaujH9ZZo08
+jKwf6bCk+IZyEOOgX7KDpI8QB7yDGz4s1mUxSCPfgx0DyvKvyhCHgoMzN0x
Ni+ZRx6KDAxbUWh9WEAeSgykvL5lvVOKPJQZaPiknxdrizwGMjArW7cg1A55
qDBQsugx5zsXeagykPHPynaBA/JQY+BQ8rYXs52Qx2AGHP1f1M50QR5DGHgX
MHW56XzkMYyBeXceRWq7IY/hDNxZnaag5o481El7nf2t1ccTeWgwYONVdK11
IfLQZOBlrknp28XIQ4uBiUUuy556IY+RDIi22m/K80Yeoxk4O9R6XNoy5DGG
gSVrTaVH/ZCHNgPf821bNi1HHjoM6P44NyJkBfLQJa9VFj/0CEIe4xiQjtv7
VwhGHnqkfafap09ehTz0GRhnc+ejVhjyMGBAXfwrRT4ceUxgYAun/P5HBPIw
ZOCLue65yjXIw4iBI8OcfxREIQ9jBpKrs3PPRyMPEwaeRCwfsC8WeZiS/vR2
S0P4euQxmYFPfcdbe25EHlMYcHvupyHajDzMGHg7xXvd+K3Iw5yB2kFTvZW3
0/P9DMg7/ilv3YE8LBmY/7qwsGIXPe/PQN8N161y9iAPawb8TJqnJu6j5/8Z
+JsTmR1zAHnMYMD8b8ydxQepHwADCXeH2bKHkYcN6e+NCzzHHqX+AAwsMl32
W/Y48mAZGBnsNLgxgfoFMHAmYEZ2URLy4BnY9GlmQ8pJ6h9AeKau2r/+FPIQ
SH9d0vZg0WnqJ8CAVuWbTTPOII9ZZHzlix+OOEf9BRi48mjOgfbzyMOOgZxz
A9+/uEj9BghPuVO3Mi4hj7kM9N8xRmNnOvUfYKCn+lyPzxXk4cjA8aMOATbX
qB8BA4mLLBeNyEIezgxUPAyvbrtO/QnI7/PXr32cjTzmMzDzmbfvmRzqV8DA
793SNdG5yMONgSr9FjWXPOpfwIDL2FCzifnIw4N8f+9vtX3uUj8D0l+sI1Wq
CpHHIgae2po8Sr9H/Q0Y2J06UWnTfeSxhPTHrB0Vrg+p3wEDzMel441KkIc3
Ax4nn8vKPKb+BwxMYFp9X5Yhj2UMOIyvdj73lPohMFB+6VzJ//wh/tMfDPzS
Dntk+wJ5LGfA9pWbw8gK5BHAwNHBoV7fXyGPQAZKR1V33alEHkEMtFpcGLO3
GnmsJPXg+L+yhTXII5j0l6imvsZ1yGMVAxuVdxd31SOPUAbqovqoljYgjzAG
bnzzajz6HnmEM/Bx00N22QfkEUHq00I7wymfkEckA3f3KZ3oRf0w1jCgZDIy
ofQz8ohi4DmfqHPkK/JYR66nJsXM6zvyiGYg8vesZxNbkEcsA6N2p3f8aUUe
cQzkHv90saANeaxn4J+KatP238hjA+kPlcwVx3bksYkBo5rDspp/kcdmBmL+
jX/37h/y2MLAEBW12Re7kMdWUg9/BDAhPchjO3k/wL7Qojf6h+xgQHl21ZNu
GfRD2cmA07wxvkWy6Ceym1yvBHZuk0N/lD0MBFbNtbbrh/4ie8nvvx0QMUgB
/VL2MWB24hJUKKLfyAHy+boTDx4dgP4p8Qz4fpdd7T4Q/UcOMsAesXs3UhX9
VA4zEH5Np6Z+kAPqDwYulCV6nRqM/ipHSf0PrljtNdQB9Qf5PM2PQ8cOR7+V
BMJT2sS+V0f/mEQGLIN/d6WMQP+VJAZCuvQ4Ly30kzlJ3p93WF17FPqxJDOQ
V+extn40+sucYog+jfdP0kZ/lhQGTN86f1wwFv1mUhl48e9my/Bx6NdyhoEd
W6u2vdRD/5mzpL7ff5q+bzz6t5xj4GprltfsCehHc4GBE9Ypqf0mIo+LpN6V
XwkrNEIeaQxkVvx9vs4EeVwm/d3/cL75JOSRzkDb6ZPTWiYjjwyyPjhkzF0w
Qx5XGFgteNQsMUce1xjQz2NkR1gij0wGdH6233xmhTyyGFB7c6R7mzXyuMHA
Lp9pz2AG8sgm80Nkx5Q/M5HHTQaKWj+Pu2SDPHLIfHNxwrklLPLIZcAgrDx7
GIc8bpP2Hv57fimPPPLIemTe1a2xAvLIZ0D4OlKYIkUeBQxk7XI6/HEW8rjL
wMX3y1cfm408ChkoO7Su0XYO8rjHAGdz6n33XORRzMDlyNZVGQ7I4z6Zz8s2
H1jshDwekPpUFM4OckEej0j9r6nZcHce8igh64td5U4hrsijlPRnfvn1MQuQ
RxkDvQILzz11Rx5PGFjq3TohxhN5PCX1caMKTFyEPMoZkBsxtbFqMfJ4zkBl
8NoRW72QxwsGLB62N0zxRh4vSX12LZ721gd5vGIgyLFTd5cv8njNgGHd1WQL
f+RRSdpbSyb93XLkUcXAeV0Zu90rkMcbBu71K4m2CEIeNQwElIXaNKxEHrUM
OK8edmhHCPKoZ+DPn0dRU0KRx1sGopmzv96EIY8GBgqti3ptCkce78h4vmeZ
ZBiJPBrJ+vfqqLLna5DHB7JefLpr75oo5PGRXP+H442jo5HHJwZSMxY/Lo5B
Hs1k/dHwWxwQhzw+k/lbb5Wz6gbk8YWB5TrffmVtRB7fGKgJihnvthl5fCfz
Y9KMH11bkMcPUi8tWGnyNuTRwkDS7dPmoh3I4yeZj1PXZH/YiTzayHzm8aZ0
627k8Yusp23fhhrsRR5/GBj85GRGyT7k0U5eW0yKDTiAPDoYOPAs7Z3SQeTx
l6yX6vWq0w4hj06yvj6a42N7hPpdMTDeKGrz56PIo5vUu6INVtuPU/8rFhQj
P63XT0QevVnwX1SwsDiJ+mGx0G+TbrnXSeTRhwX4NOFVr1PUH4uFoes/Byem
IA85Fgxt1iZbplK/LBayFVq9X55BHv1YWJfjc2flOeqfxcJt7R+XFC8gD0UW
TJRSTc9cpH5aLPwzS5DCJeShzEKq85f2ysvUX4sFpWFp1mRAov5gYYFm6xCl
q9Rvi4Ve3S82nr6GPNRYSJEu32adRf23WBi+pUTnxXXkMYSF+UZKTsuzqR8X
C6FXWA2ZHOQxnIWd4VtXH7lF/blYKKr54Wt0G3losGBhfqClMI/6dbHws3ST
ims+8tBi4X1N7b2vBdS/i4VnSZmq6wuRx2gWHKy02obco35eLNx6arTifDHy
0GZhZERPlPUD6u9Fvs86VefJQ+Shy8KykVMXLy6hfl8snBzywOxnKfLQY2Gp
cnDyxjLq/8XCtWb+9JCnyMOAhT7rF844U079wFiYnPw0aOpz5GHIQoxChkXx
C+oPxkJ4mNpR5wrkYcxCy26Vfe9fUb8wFnrac0evqkQepiw0SI2E3tXUP4y8
r7JGfs8b5DGFtEdplqdmLfUTY6Gx7ffs83XIw5yFgjaHl2ZvkYcFaU/DuraC
BuRhSa6nNSNt9nvkYcVC0N6azteNyMOaBQNuTaPXR+QxnfRPUYLPt0/IYwYL
p2/Mj41oRh7Agu6tokkyX5CHDQvKi3+t2/EVeTAs3EvvWTz4O/JgWZhyqr02
4Qfy4FjI0/vVNrYVefCkf49VOJ32E3mIWcgKsv0y+RfyEFh4VPH0cc5v5CFl
wVQjTbBpRx6zSPt9a3W/34E8bFno7rqpMPsf8rAj/fH9EIdnnchjDgvrp4yY
PK8becxlYUtI7aXqHuRhT8bv8NC7C3ujv54j6f/7f6x8J4N+gU4szGV8b/rI
ot+eM/l9Ud+PN/VF/8B5LMzZfmx4gDz6780n4+nsOuNv/dBP0JX8PplL9UEK
6MfnxkJAgbVhiyL6C7qzYN8Bg0IGoF+iBwuDsh7vb1VGv0FPFqJaf18KUUH/
xEWE76mnXq2q6D+4mPC5EJgZrIZ+iktYWFv//sSPwehH6EXGq4p4XNBQ9Ff0
ZkHSfk78dRj6E/qQzxNGyi5XR7/FZSw8SM1Z8EkD/Qp9Sf8+s8/OWxP9F/1Z
2P3i+pu3WuhfuJyFtLTpcp6j0I8xgAXjJMuSytHoZxjIgr5i3gRnbfRnDGJB
LNTqPdVBf8OVLDxOuHRHqot+jcGkPjIzfxaNQx6rWNjufebuDH3kEUr4jf09
MXs88ghjYd5eGzPTCcgjnAXNtOOvzxsijwjSPiuGDdc2Qh6RLNTn3P951Bh5
rGHhfuCd5aqmyCOK8HRSjd06CXmsY+GV/lOTnsnII5qFw8eVo8PMkEcsC3tm
1y37PBV5xJF6We70bZEF8ljPQtLFONUKS+SxgYV2+4hy6TTksYmFrxNmGd2x
Rh6bWXDer6Q/eQby2ELq1ZOyvDMzkcdWFg6NPN2qboM8trNwIi2pcCeDPHaQ
vz/81LSHRR47yftfZ00P5pDHbha80rU/NPDIYw8LKx/7GDoJyGMvCyvGG6jc
kyCPfWR8H4zeZzYLeRxgYf/LsIxUW+QRz8KOhDErhtghj4MsfN994P7GOcjj
MAshNjV3fs5FHkdIf7BUcVnigDyOkvr0efr2p47I4xgLNbfD3Wc4I48EFibI
PSm96II8Ekn9V3CuHj4feSSxENajsXWTK/I4ycJTxUnPW9yQRzILiaKLuR7u
yOMUqe/ph0UPPZBHCgslM/stn7IQeaSyIK0eYHJiEfI4Q1473zzQfwnyOMvC
n5UjDq3yQh7nSPvUi8xrliKPCyy483w474M8LrIQPcnEJX0Z8kgj8+FYtRfD
/JDHZRaCd/b8iPFHHuksbCzue+njcuSRQa5v1NR+c1YgjyssTH12UuZ6IPVn
JeOpn0uC5krkkUl4V3q/XB9M/VoJL9v6S59CkMcNMp86v9S1C6X+raSevnKa
fi0Medxk4W1KYNuwcOrnSsZ7xKRZURHII5eFZJkMm/pI6u9KxsOb36/Ytcgj
j/T33UOVz0ZRv1fy+3ePfN8/GnkUkP45c6RbQAz1fyXjq2XsyrJY5FFIXr+z
GWeynvrBsuAGG6P2bUAexWR8jfoX0rqR+sOS/rE5q7/jZuTxgAUPn7twbQv1
iyW/N8lkuNo25FFC6tNf5b0h26l/LAv5JgHnyncgjzLy+R9cFpvson6yLGRe
rMnZvRt5PGVhSJdy1pc91F+WhWlsxxzpPuTxnLTvsws7zu6nfrMsdH029ZWN
Rx4vWRh1K6Fx0UHqP8tCxbyOPrcPIY/XLNjdcy4cfoT60ZL5tvWOTuhR5FFF
2ucGp/vkGPWnJf2luu3++ATkUcPCF6VqxY2J1K+Whbsf+rbUJCGPehZWfVsf
bn6S+teyIBe/8MTeZOTRQH6v6XnfplPUz5aFSQNWPLc5jTwaWbjhlF13NJX6
25L5Y8yRXS1nkMdHFphw9RrhHPW7JfWUkZSdOI88msl84jpl8e8L1P+W9Leo
jwdt05DHFxa0XIICTl2ifrgsyES8fv/nMvL4zsJWT+Me2wzqj0vWw4Gxt5Kv
II8WUl9+v1L/fZX65bIQP4HRkGYijzYWOieW5CZmUf9cFmplY3q3XEcef8j7
J/w+sdnUT5eMt1eHgg/dRB4dLHj7D0r8lEP9dcn6sPcnf6tc5NHJQpuBTvWO
28iji6wXPZ98fZOHPLpZkP/759TEfOTRSwStzLm/6wqQR28RZHh/bnt8F3nI
iCA+rHSfVhHy6COC8wEu5QHUL7mvCLZNiL92qxh5yIlgSuReC4UHyENeBI0y
LovmP0Qe/UTwYcF3gzOPkIeCCPy6fI78LEEeiiKYx98/B4+Rh5IIxq/VcN9V
hjyURXDznv/VyifIY6AIhprdvahbjjxURDD/toEQ/Ax5qIogxPzyltznyENN
BH0Wu/jLv0Qeg0Vg8Mbwh30F8hgiAmfjaeoJr5DHMBGo3dve2PgaeQwnv//z
WGfjKuShLgLVikG+EdXIQ0MEy456jCx4gzw0RaBlrBzRvxZ5aIng8KqJYfZ1
yGOkCKaOKxpytB55jBbBuKYq1/q3yGOMCCbarLHRe4c8tEWw+uCF0hXvkYeO
CDyNQ/9da0QeuiKwsap73PEBeYwTAVf4k535CXnoiUDn5k2PjU3IQ18Evz9b
jHjYjDwMRNBrQGTUgC/IY4IIwi/Hxdl/RR6GIrBj3QwOfkMeRiLoHKkQ/vo7
8jAWgSjsyLIRLcjDRAQ9rkqdHq3Iw1QE9fkBU07+RB6TRTB9Xb5KQxvymCKC
5zbK+3So37eZCHaddM9a+gd5mItAonB1XWo78rAQwbGywc2NHcjDUgR7Ruz4
q/sPeViJILRLI927E3lYi+CQ5yP51C7kMZ30B/kTsu+7kccMEcxNSErV7oX+
7UD6Q3JZ86Le6H9uI4IfYVNeJMmgnzsjgnsuLxe/6YN+6CxpD/frB9T7or87
J4Le0W/8XOTQH50XAeywfb9fHv3exSJ4b6rY50k/9EsXRHDgr2axggL14xeB
oWTzRF4R/dNniSDGfZZlnBL15xeBot3KplvUT91OBNdVO6b/VqZ+/WR8hjVN
NVFBf/W5pH+O4V74qVL/fhEUHxo4NGUQ+t87isDbxLazWo36+Yugr3b35sFD
0A/fWUT0r/5126HU35+057CybRuHoT/+fBGsut3SO3c49fsXwf7ugyN/qqNf
vpsIXMW368aPoP7/ZPxX+3GLNNE/34O0/8vEOYe0aB4A6R/jFnSXjEQei0SQ
djDFvvdomg8gAvWCCMnUMchjiQguj3jT6K9N8wJE0PK1bNwJHeThLYKVzg5K
z6lfvQ95LVp2SG4c8lgmgiNxyvcs9WiegAiOnxWOBOgjD38RvBs7VOXEeJov
IAKraeGG5QbII4Bcf8/yrzKGNG+A1AfXNocpE5FHkAi+91bx8Dai+QOE/6Y8
xUPGyCNYBMuZHs9iE5pHQMaTT7nLb1PkESoCjZbJP3Un03wCEYy9pjvFeQry
CBfBA9tU9Y1mNK9ABJZGV1KuTkUekSIYcVj8rN6c5heQ+nTIJ1XZEnlEkevt
p6RlbUXzDERgcczM0m8a8ogWQVRRfcdBa5pvIILAMoWFd6cjjzgRGJVm+H6b
QfMOyHhMejJUA5DHBsKn1cuPs6H5ByLYbuO/aCWDPDaT8fyk9t8xluYhiGBR
2u1p90TIYyupT1dlRn/naD6CCMo3nj83XIw8dpD23X/ppY1A8xJEUKqmcNZf
gjx2i6BAPkfzgJTmJ5DrNc+eemsW8tgrAv0pPW0NtjRPgYwP523zFOyQxwER
fL4119N0Ds1XEMEV2zn9589FHgdFsDAzen60Pc1bIP1v6etZpx2QxxERJB50
fvfQkeYviMCN+T7yuxPyOCYCrwlJ3WouNI9BBLdeuK23mIc8EkWQvknrgvt8
ms8gAiehNizWFXmcFIFCU3xjihvNayD1/ZdFR/EC5HFKBBvyCjKa3Gl+gwiq
HMYpKXkij1QRuG/wUDRaSPMcyHiv97g8ZxHyOCsCj2ytXysX03wH8vnqB+r2
LUEeF0RQ+fTaiqteNO9BBNE+YSeeLUUeaSJwGfM4tNWb5j+IwFo246vqMuSR
TsbX40EKpr40D4L0//amh3P8kMcVUu+yx08M9Ece10h97bw3eedy5JFJ6n3A
1ZrzAcgjSwQn/RsM7q9AHjfIekFFMuJ9IPLIJtdnVHm510rkcVMEmrM3NWoG
I48cwu/izDsWIcgjl9SvmX+nOa1CHrdFYHvlzIKgUOSRR95fNHXk9jDkkU9+
38JjG06vRh4FIlBZVbgjLxx53CXtN/jU1NcRyKOQjO+gcRtbIpHHPRFM8oBQ
hbXIo5jU0+V1cjpRyOM+ad+K1mnT1iGPByKI3Oan5hiNPB6JYN/ISbv8Y5BH
iQgu1lidj4tFHqUieHwreNmROORRJoKlbkX3L69HHk/I+JQb/ahoA/J4KoJZ
2cGBVRuRRzlZ36meyfy+CXk8F0G/hecTZLcgjxekveOXjVPfijxekv41u9R+
4jbk8UoEs8vujrTZjjxeiyCn19RdTjuQRyX5vFCVxGU7kUcV+X3u1nZrdiGP
N4TPvpSTO3cjjxoRdO0xjk/agzxqyfou9KF+xl7kUU/Ge5erZ8E+5PGW1MOd
D6c82488GkTAj+qV1nAAebwTwSXnxsLWeOTRSHgtXxQlcwh5fCDfN23+S9XD
yOOjCH5Ou1Y2+gjy+ETWT+vm+RofRR7NpP6lGZyafgx5fCbjaeCgqFnHkccX
EbRvaP01PwF5fBNBdmzGQJ9E5PFdBKmDTB6GJCGPHyI498ZJO+YE8mgh9Xao
zIgdJ5HHTxEM36lx7VAy8mgTwa/jsc3JNN/mF6mPU4cWpKUgjz9kvqjNnXrj
NPJoJ/NJivOsglTk0UHWP3oF3Y/OII+/pN4crZv74izy6CTrzat7bWrOIY8u
st7Nufa08Tzy6CbtuUGv++sF5NGLgxe+jx7+uog8enPwfvaayV1pyEOGg7FJ
g6fJXkYefTgwmrW6XiEdefTl4HHJWh3VDOQhx8Ebjd6yw64gD3kOtK6/jdO8
ijz6caCS2J4w5hryUOCgeM5o53GZyEORg6uPJ10wyEIeShyExvdPMLqOPJQ5
SElaZzDpBvIYyMGBJcuczbKRhwoHQ8uTNC1uIg9VDmY4/YuxykEeauT9MscY
61vIYzAH7oejNWbkIo8hHEyJtrefeRt5DOOguihZB/KQx3AO7EeL9sEd5KHO
gdwNpWOQjzw0OIgZ9WQ6FCAPTQ7+eHpGzbyLPLQ46Pm403lGIfIYycGwo4YP
rYuQx2gO+FvKr6zuIY8xHKT1ko2xKEYe2hyobniTb3YfeehwEHR3WcKkB8hD
l4OIlFBV44fIYxwHGoHloyY8Qh56HHSWzLo/rgR56HPQXpwhr12KPAw42He/
tF7zMfKYwIH3geUOw8qQhyEHR2bNd1d9gjyMOJi+3KNb4SnyMObg1j2RhWw5
8jDhwGDTq/5d5cjDlIMr+rUhv54hj8kcVK0fverrc+QxhYOGG94KjS+QhxkH
8tahFm9eIg9zDp6Wq3Y9q0AeFhzM3dpn/sNXyMOSg8U3B0juvEYeVhzUybc9
yaR5V9bk+zwiv5yvQh7TOXjQvDApqRp5zODg3Bi/xv1vqP7gYMIN54LNNVR/
cFB+otF0TS3VHxz0Vn49dUUd1R+kv6/8/GRhPdUfHOwNrOm0f0v1Bwevm/xv
sw1Uf3CwqX2Oqtk7qj84sGoUt+u+p/qDg5OGA0KGNlL9wYHbWtdouQ9Uf3Dw
/WKj5u8PVH9wkF7kN7vxI9UfhOevhIEvPlH9wYHSITOvu01Uf3DwWbtJnNFM
9Qfpj9YBtxM/U/3BwYJTIYXbv1D9wcE4s3TX8K9Uf3DA/Hge4/WN6g9yPU37
zOZ8p/qDg7V2R9dY/aD6gwPFJUftdFuo/uBAbQ1cGdhK9QcZH53TTnW0Uv3B
gdNCizHvflL9wYH1mLcTS9uo/uCgT2n9/cxfVH9wsPt7/beE31R/kP4yavup
jX+o/uDAuHVDw/J2qj84+PQ39LJDB9UfHPg9kpGz/Ev1B2n/5vJPI/9R/cGB
+M0mF9lOqj9IfRxcYNfUSfUHB2z72PLHXVR/cKBXY19zpZvqDw5aZT6GHOyh
+oODjfvX74vohfl6wRzsP1ZgsaA3zdPk4LoS+E6Xwby9UA5W5RwZNaoPzdck
1+Pg7dlLFvP3wkl/dZ8x9q0szdvkwNf81sqCvpjHF8nB9qEhbLIczd/k4FLn
n+Ox8pjPF0XqX0595MJ+NI+T/P+mvDfT+2NeXzQHNZ91ikYo0HxODkobTxh3
KGB+XxwHyrkFIysUaV4nBwoqw/ZdVcI8vw0c+Fsbbt49gOZ3cpBov7PLTxnz
/TZz4DKo4LdoIM3z5ODvd4fgUSqY97eV8JZ/GNChQvM9OfAYcf7TM1XM/9tB
5o/48PcXB9G8Tw4ur7mxcKMa5gHu5mBqcLOr+2Ca/0naO3Pvs8lDMB9wLwd7
hox/qDCU5oGS179Mpr8dijwOkPmGGWt0YxjNB+Vg0qp1x3cORx4HSXutz9q4
WJ3mhXIw6gvbZKaBPI5wkHE26UH/ETQ/lNTjsVbaNSOQxzEOosXbfqVr0jxR
Ml8t6bJZr4U8Ejm4MElO3mkkzRflILNGVaQ7Cnmc5OBe0872X6No3igHHVYN
OsWjkccpMt8pr713cAzNH+UAfuW9WaqNPFLJ+H2q5jdZh+aRcvCspMav91jk
cZaDvPkxtWVjaT4pqR/jXYuP6yKPCxwMMHo02ncczSvl4MN246+T9ZBHGgcm
R94b9OjR/FIOwqqYyof6yCOdg8qu5D8HxtM8U1Jvn87b5GGAPK5wUDIjO27c
BJpvykG+dMiXbxOQRyYHuf3vFF43pHmnHNgm9ukXPRF53ODg7UTjbJERzT/l
QLNxx3MFY+Rxk8w3nxa7PjWmeagczLT/Ixw0QR65pD9P2JvsakrzUTlw9Atc
ojUJeeRxkPSufHv9JJqXSsaLXbt6ymTkUUD6n7nWQO8pND+VjO+OSL9xZsij
kLTnbU7/oxnNUyXjJShLenYq8ijmwObGvyc+5jRfldTHX8INXQvk8YCDZMuS
nncWNG+Vg8Dpl88lWyKPEg683Edc8bSi+aukv+6yHD5iGvIoI/OP+8Saimk0
j5WDpvrhPfuskcdTDhpvjlhnO53ms5L1TR9HF7kZyOM5+f0OldvuzKB5raSe
ny8eGjETebwk9TvUpNMYaH4rWQ9Ejbf8CMjjNfe/87CliTY0z5WDWbry1x0Z
5FHFgWtbn7Z+LM13JfVvTv6m2yzyqCF8fW38g2m+aC3prynbTo7lkEc96U9b
j+i94mj+KwfT7vh3b+WRRwMHa/r81bES0zxY0j4jpx9uFiOPRg6+vtGbd0yg
+bCkfvS9uEQiQR4fOUiYm5n9R0LzYsl852k0P1WKPJrJ/JDWCxxm0fxYDsJ3
DwzqnoU8vnDwRdv6/XlbmifLwUjJ0iSn2cjjO1kvH16S0D2b5stycMNBueas
HfJoId+/aNrCuXNo3iypV5Azpn0O8mgj81nPPJ0Tc2n+LOEzsXYJZ488/pD1
7YtBdc32NI+W9Gff7EN7HJBHBwfmhbu2Tnak+bRk/almd63CEXl0kvXei4wh
kU40r5bMl/l+lzWckUc3B/XF+lG3nGl+LQ+Le46uW+CCPHrzsDrR+8pfF5pn
y0Ppe+OhR+chjz48nNc8emHqfJpvy8P8DdNXPJ+PPOR48LPJcg9ypXm3POS7
x4f/L8/2P/3Bw7qL/rmn3Wj+LQ8ZxYXjZyxAHoo81HWOy6tYQPNweVgoGhYR
6I48lHmImKjm0teD5uPy4P4i3uW4B/JQ4eHjM9UIE0+al8vD5En/sos8kYca
D60Lbg+bv5Dm5/JwUDF/f/NC5DGEB3amj37UIpqny8N+feVXSouRx3AeVLRU
ExMW03xd8v7mwogJS5CHBg/S56G+N5fQvF0eUryD/Hkv5KHFw6cN7VHPvGj+
Lg9nxXOTPJYij9E8vNt5pfTjUprHy0Ovt/Zywd7IQ5uH8ODFkg5vms/Lg+Sv
QnysD/LQ5cEsc9V7uWU0r5eHc8wti53LkIceD6uS/+1W8aX5vTxYDpI0HvBF
HgY8JPa/ajnUj+b58qCvOXP7YT/kYcjD9+bWF8P8ab4vD18HPhp22B95GPOg
rnBr7pDlNO+Xh0njr6/bvxx5mPLARKYmKAfQ/F8eXl0KuLgtAHlMIZ+n1HS2
zwqaB8zDXteWPVErkIc5DxPynBe3raD5wDzsuF6nvjwQeVgSHh32N+oDaV4w
D/FLfM2dg5CHNQ8+Va8OPwii+cE8DAO7CquVyGMGDw72IT8urqR5wjwE7X/3
bkQw8rDhQXeq1eXtwTRfmPQ3WfnZ7cHIgyWv2ee3l4bQvGEebh0f3f0kBHnw
hEe3r6LVKpo/zMP23SPfnVqFPAQyHtdfXK8QSvPseVirGPJxZSjymMWDhVWp
ckUozbfnIbhB8bdlGPKw4yEkZs2xhDCad0+uf5hrR1cY8pjLg++o+oGeq5GH
PQ/R7jOrc1cjD0fye+8nztcIRx5OPIiD1DetDkcezjwozL/vUR6OPObxcNPz
Wp1BBPKYz8PK4fXyGyKQhysPb67yzysjkIcbD9+eV8wwjkQe7qT9I1eLN0Qi
Dw8eBlT0bn4ZiTw8eRg6eZaO3hrksYiHikcaP1avQR6LeTh51mj2vTXIYwkP
s2KtzAetRR5ePKyP/3jBYy3y8CbtsfXF6bNrkYcPD3fg4Jgfa5HHMh7abl3V
Mo9CHr48DPl24WBUFPLwJ/yO/tiUH4U8lvPQrf+5WWYd8gjgoWzz73x2HfII
5GHm7yWyG9YhjyAeljSHXslfhzxWkuuvWVrUuY7qD/K+7kJL82iqP3gY83iD
0spoqj94MPX5YHk2muoPHn7W7rr9JprqDx6muoQeUImh+oOHDd8232BiqP7g
4f7JVN1VMVR/8OCqnFKZHEP1Bw+eDqInZTFUf/Cw6RnI/I2h+oOHEQOZQJ1Y
qj9I/wt5pzwrluoPHo6Mulq3MpbqD9If8g3fxMdS/UHqmWNhz/VYqj940P5d
wb2KpfqD9N+sm+d/xVL9wcMep8vjBsVR/cFDgvqnG4ZxVH/wIH94+3wujuoP
8v2h5/u4x1H9wUO2uZC5Mo7qD8JLwc17QxzVHzz83ligGh9H9Qf5PYFzM0/F
Uf1B6unm++L0OKo/SHsIFcU346j+IPNXuobh3TiqP8j82T465EEc1R88FHh5
HSiNo/qDh/o/ku1lcVR/8PAZDOz/9/o//cGDi4q4oSSO6g8eLk57an4/juoP
HgLcGmblx1H9wYPGhs3Db8RR/cGDl/zVwxfjqP4g7W/MFybGUf3Bg3PbwIO7
4qj+4OHEzftya+Oo/uCht5zqIJ84qj940Jq2JsMujuoPHrxto6qnUB7neNAM
W7NzOOVxgdSXrwW5HbFUf5D5Pmmb9+tYqj/I9b9sicmMpfqDh9w/ffrujqX6
gwdbk6tfl8ZS/cHDvLGvJlnGUv3Bw+2TZo8VYqn+IPVBEpFVGUP1Bxk/nOn7
1BiqP0h//1ZpHxRD9QcPi9Y++21Gx0c2ab/zi0s6oqn+4CF5Web9nGiqP8j6
Iq7mXUQ01R+EL/ty2JRoqj94+DM2csGXdVR/kPkxYMeZ5HVUf/Bw+dXVH47r
qP7gQWnaGtM+66j+IL9v/NxF6VFUf/Dw4+Dm0PlRVH/wsDzEwbub1qtiHrY5
loxPpvXqPg/XlD9nw1qqP8h6x3VX/5o1VH/wMMgnaND/6uV/+uN//cX4keIa
qj94aMm01UuKpPqDBzeHcaMnRlL9QcZT0r8L2RFUf/DQs+TzbYig+oOHtC0/
7e6FU/3Bw4qLPxx5On+84OFtTuLdwtVUf/DwePOBvdNXU/3BQ7qrcO1aGNUf
PBzaOXD0uDCqP3iYPkK9ND6U6g+y/jEPTutZRfUHae/qniyfVVR/kHrrubXm
YQjVH+T39Do/bHwI1R+kPsdVzd9I5/O35HrTgw5Wr6T6g6wvf8YXGK2k+oP0
[truncated: 1,484,015 more chars]
