# Supplementary material for: Emergence of Hopf bifurcation in an extended SIR dynamic
Source: PLoS One. 2022 Oct 31;17(10):e0276969. doi: 10.1371/journal.pone.0276969 (PMC9621462; doi:10.1371/journal.pone.0276969)
Supplement: S1 File — (ZIP) [file pone.0276969.s001.zip › Codes/Fig7-panels ABC.nb]

(* Content-type: application/vnd.wolfram.mathematica *)

(*** Wolfram Notebook File ***)
(* http://www.wolfram.com/nb *)

(* CreatedBy='Mathematica 12.0' *)

(*CacheID: 234*)
(* Internal cache information:
NotebookFileLineBreakTest
NotebookFileLineBreakTest
NotebookDataPosition[       158,          7]
NotebookDataLength[   1878669,      31281]
NotebookOptionsPosition[   1876957,      31247]
NotebookOutlinePosition[   1877297,      31262]
CellTagsIndexPosition[   1877254,      31259]
WindowFrame->Normal*)

(* Beginning of Notebook Content *)
Notebook[{
Cell[BoxData[{
 RowBox[{
  RowBox[{"t", "=", "150"}], ";"}], "\[IndentingNewLine]", 
 RowBox[{
  RowBox[{"n", "=", "15000"}], ";"}], "\[IndentingNewLine]", 
 RowBox[{
  RowBox[{"x0", "=", "60"}], ";"}], "\[IndentingNewLine]", 
 RowBox[{
  RowBox[{"y0", "=", "1"}], ";"}], "\[IndentingNewLine]", 
 RowBox[{
  RowBox[{"z0", "=", "0"}], ";"}], "\[IndentingNewLine]", 
 RowBox[{
  RowBox[{"w0", "=", "0"}], ";"}], "\[IndentingNewLine]", 
 RowBox[{
  RowBox[{"dt", "=", 
   RowBox[{"t", "/", "n"}]}], ";"}], "\[IndentingNewLine]", 
 RowBox[{
  RowBox[{"T", "=", 
   RowBox[{"Table", "[", 
    RowBox[{
     RowBox[{"i", " ", "dt"}], ",", 
     RowBox[{"{", 
      RowBox[{"i", ",", "0", ",", "n"}], "}"}]}], "]"}]}], 
  ";"}], "\[IndentingNewLine]", 
 RowBox[{
  RowBox[{"R", "=", 
   RowBox[{"Table", "[", 
    RowBox[{"0", ",", 
     RowBox[{"{", 
      RowBox[{"i", ",", "0", ",", "n"}], "}"}]}], "]"}]}], 
  ";"}], "\[IndentingNewLine]", 
 RowBox[{
  RowBox[{
   RowBox[{"R", "[", 
    RowBox[{"[", "1", "]"}], "]"}], "=", 
   RowBox[{"{", 
    RowBox[{"x0", ",", "y0", ",", "z0", ",", "w0"}], "}"}]}], ";"}]}], "Input",\

 CellChangeTimes->{{3.802129942186645*^9, 3.802129943689025*^9}, {
   3.8021299786006393`*^9, 3.8021300066515703`*^9}, {3.802130320036154*^9, 
   3.802130322101014*^9}, {3.8021307757470303`*^9, 3.802130807087332*^9}, 
   3.802130945396946*^9, {3.802132794697317*^9, 3.80213279575812*^9}, 
   3.8021333581923723`*^9, {3.802138898779193*^9, 3.802138911229309*^9}, 
   3.802139829024665*^9, 3.8021400913809023`*^9, {3.8021405274315968`*^9, 
   3.80214053933057*^9}, {3.80214057003976*^9, 3.802140590761318*^9}, {
   3.802140912411476*^9, 3.8021409128169403`*^9}, 3.802141361995668*^9, 
   3.802141742152752*^9, 3.802143137405604*^9, {3.802143172279099*^9, 
   3.802143175777582*^9}, {3.802143219071991*^9, 3.802143219292246*^9}, {
   3.802143745896597*^9, 3.8021437489348*^9}, {3.802143803279613*^9, 
   3.802143820931188*^9}, {3.802144077265728*^9, 3.802144078361916*^9}, 
   3.803967166621644*^9, 3.8078572420659103`*^9, {3.807857394986183*^9, 
   3.807857397802951*^9}, {3.807860619336204*^9, 3.8078606209508038`*^9}, {
   3.807860659303691*^9, 3.807860664054968*^9}, 3.807860799817988*^9, 
   3.807860969951404*^9, 3.807861163307308*^9, 3.8078613803193483`*^9, {
   3.807861918361961*^9, 3.807861938208406*^9}, {3.807862121003167*^9, 
   3.8078621275173197`*^9}, {3.807862204629113*^9, 3.807862205582406*^9}, {
   3.8078623746851587`*^9, 3.807862382997807*^9}, {3.807862491343932*^9, 
   3.807862524547649*^9}, {3.807862806165236*^9, 3.807862806372089*^9}, {
   3.807862877716168*^9, 3.807862883116003*^9}, {3.810028463959324*^9, 
   3.810028521532385*^9}, {3.81198484664216*^9, 3.811984856891162*^9}, {
   3.8119849551525183`*^9, 3.811984955948094*^9}, {3.8119850366870813`*^9, 
   3.811985038308454*^9}, {3.8120188395426197`*^9, 3.812018840654202*^9}, {
   3.812018979991116*^9, 3.812018983347128*^9}, {3.812019132892758*^9, 
   3.812019137687138*^9}, {3.8120191847525387`*^9, 3.812019185551536*^9}, {
   3.8120192831791067`*^9, 3.812019285983308*^9}, {3.8392214723785677`*^9, 
   3.8392214763*^9}},
 CellLabel->"In[89]:=",ExpressionUUID->"b363fa1a-57e0-46c9-b01b-f40af385f386"],

Cell[CellGroupData[{

Cell[BoxData[{
 RowBox[{
  RowBox[{"A", "=", "10"}], ";"}], "\[IndentingNewLine]", 
 RowBox[{
  RowBox[{"d", "=", ".1"}], ";"}], "\[IndentingNewLine]", 
 RowBox[{
  RowBox[{"alpha", "=", "1.9"}], ";"}], "\[IndentingNewLine]", 
 RowBox[{
  RowBox[{"n1", "=", "1"}], ";"}], "\[IndentingNewLine]", 
 RowBox[{
  RowBox[{"n2", "=", "1"}], ";"}], "\[IndentingNewLine]", 
 RowBox[{
  RowBox[{"beta", "=", ".055"}], ";"}], "\[IndentingNewLine]", 
 RowBox[{
  RowBox[{"b", "=", "1"}], ";"}], "\[IndentingNewLine]", 
 RowBox[{"R0", "=", 
  RowBox[{
   RowBox[{"(", 
    RowBox[{"beta", " ", "A"}], ")"}], "/", 
   RowBox[{"(", 
    RowBox[{"d", 
     RowBox[{"(", 
      RowBox[{"alpha", " ", "+", "d", "+", "n1", "+", "1"}], ")"}]}], 
    ")"}]}]}]}], "Input",
 CellChangeTimes->{
  3.802130045451108*^9, {3.802130153537451*^9, 3.802130162283412*^9}, {
   3.802130498622294*^9, 3.8021305014906273`*^9}, 3.802130597333951*^9, {
   3.8021308288966217`*^9, 3.8021308536624193`*^9}, {3.8021398184203367`*^9, 
   3.802139818581965*^9}, {3.802140477321117*^9, 3.8021404781970882`*^9}, {
   3.8021405344269876`*^9, 3.802140537135449*^9}, {3.802140920067149*^9, 
   3.8021409325554323`*^9}, {3.8021412590197773`*^9, 3.802141259274788*^9}, {
   3.802141431568088*^9, 3.802141431744028*^9}, {3.80214147011377*^9, 
   3.80214148714041*^9}, {3.802141994570917*^9, 3.80214199532342*^9}, {
   3.802142634955463*^9, 3.802142647706764*^9}, {3.802143023001567*^9, 
   3.802143025176766*^9}, 3.802143143377899*^9, {3.80214363110464*^9, 
   3.802143631250407*^9}, {3.8039671240841703`*^9, 3.8039671242424507`*^9}, {
   3.803967200040463*^9, 3.8039672004308157`*^9}, {3.803972370686378*^9, 
   3.8039723721459837`*^9}, {3.803972402254423*^9, 3.803972402485033*^9}, {
   3.803972459042248*^9, 3.8039724596547737`*^9}, {3.803972566301237*^9, 
   3.803972628944819*^9}, {3.803972716416541*^9, 3.8039727168634233`*^9}, {
   3.8039727553359833`*^9, 3.803972756515777*^9}, {3.8039727966074142`*^9, 
   3.803972797891329*^9}, {3.8039739688823357`*^9, 3.803973972687348*^9}, {
   3.8039740310474663`*^9, 3.8039740673267736`*^9}, {3.80785721966164*^9, 
   3.8078572294615717`*^9}, {3.8078607973267937`*^9, 
   3.8078607974623947`*^9}, {3.807861167380947*^9, 3.807861167987142*^9}, {
   3.807861365845933*^9, 3.807861385209529*^9}, {3.807861548428727*^9, 
   3.807861548730096*^9}, {3.8078616523846607`*^9, 3.807861652492097*^9}, {
   3.8078618768466578`*^9, 3.807861905315495*^9}, {3.807862115563662*^9, 
   3.8078621174286013`*^9}, {3.807862190512765*^9, 3.807862191515764*^9}, {
   3.807862390184326*^9, 3.807862390863662*^9}, {3.807862496784017*^9, 
   3.807862496933008*^9}, {3.8100284319956512`*^9, 3.810028436083489*^9}, {
   3.8119839667410507`*^9, 3.8119839673987083`*^9}, {3.811984945169448*^9, 
   3.811984946451399*^9}, {3.812018819016191*^9, 3.812018851423931*^9}, {
   3.812019214033041*^9, 3.812019215749291*^9}},
 CellLabel->"In[99]:=",ExpressionUUID->"cde6c10b-02f5-40a3-877b-4e9a41613fac"],

Cell[BoxData["1.375`"], "Output",
 CellChangeTimes->{
  3.802130854135228*^9, 3.802130949706099*^9, 3.802133364228271*^9, {
   3.802138901023695*^9, 3.8021389125343037`*^9}, {3.802139819679434*^9, 
   3.8021398310144873`*^9}, 3.802140092616231*^9, 3.802140478803999*^9, {
   3.8021405407650023`*^9, 3.80214059227816*^9}, {3.802140922205152*^9, 
   3.802140932999839*^9}, {3.802141259617742*^9, 3.802141263563093*^9}, 
   3.8021413635034018`*^9, 3.8021414323712387`*^9, {3.802141477506446*^9, 
   3.802141487449685*^9}, 3.802141743452347*^9, 3.80214199586279*^9, {
   3.802143139951709*^9, 3.802143143939638*^9}, 3.802143178120232*^9, 
   3.8021432225985603`*^9, 3.8021436320277023`*^9, 3.802143753208078*^9, {
   3.802143804397925*^9, 3.802143823587349*^9}, 3.802144083867935*^9, 
   3.803967124645541*^9, 3.8039671684170923`*^9, {3.803967201592128*^9, 
   3.803967204749651*^9}, {3.803972376260695*^9, 3.803972402957431*^9}, 
   3.803972460005518*^9, {3.8039725676196012`*^9, 3.803972629930904*^9}, 
   3.803972717624833*^9, 3.803972756964899*^9, 3.8039727981815653`*^9, {
   3.803973974874353*^9, 3.8039739780123663`*^9}, {3.803974034666103*^9, 
   3.8039740676139183`*^9}, 3.807857369866167*^9, 3.807857401250637*^9, 
   3.807860622104197*^9, 3.807860665129717*^9, 3.807860801038726*^9, 
   3.807860971109033*^9, {3.8078611692153*^9, 3.807861172775893*^9}, 
   3.807861387679369*^9, 3.8078615490105867`*^9, 3.807861655206182*^9, 
   3.807861940567317*^9, 3.80786213035605*^9, 3.8078622072247477`*^9, {
   3.807862384545051*^9, 3.807862391697926*^9}, {3.807862497283407*^9, 
   3.8078625258704233`*^9}, 3.807862605886815*^9, 3.807862817848453*^9, 
   3.807862884311775*^9, 3.810028470564522*^9, 3.810028538778735*^9, 
   3.811983968252275*^9, {3.811984849494005*^9, 3.811984858212337*^9}, 
   3.811984959200458*^9, 3.811985041235931*^9, {3.812018842722031*^9, 
   3.812018851947444*^9}, 3.812018984529222*^9, 3.812019022002419*^9, 
   3.812019138812337*^9, 3.812019216229385*^9, 3.812019254617244*^9, 
   3.812019287088338*^9, 3.839221480942176*^9},
 CellLabel->
  "Out[106]=",ExpressionUUID->"6c91be06-ec98-44a6-8eb4-6ebc6c3796ce"]
}, Open  ]],

Cell[BoxData[
 RowBox[{
  RowBox[{
   RowBox[{"f", "[", 
    RowBox[{"x_", ",", "y_", ",", "z_", ",", "w_"}], "]"}], "=", 
   RowBox[{"{", 
    RowBox[{
     RowBox[{"A", "-", 
      RowBox[{"d", " ", "x"}], " ", "-", 
      RowBox[{"beta", " ", "x", " ", "y"}]}], " ", ",", 
     RowBox[{
      RowBox[{"beta", " ", "x", " ", "y"}], "-", " ", 
      RowBox[{"d", " ", "y"}], " ", "-", 
      RowBox[{"alpha", " ", "y"}], " ", "-", 
      RowBox[{"n1", " ", "y"}], "-", " ", 
      RowBox[{"b", " ", 
       RowBox[{"y", "/", 
        RowBox[{"(", 
         RowBox[{"b", "+", "y"}], ")"}]}]}]}], ",", " ", 
     RowBox[{
      RowBox[{"b", " ", 
       RowBox[{"y", "/", 
        RowBox[{"(", 
         RowBox[{"b", "+", "y"}], ")"}]}]}], "-", 
      RowBox[{"d", " ", "z"}], "-", 
      RowBox[{"n2", " ", "z"}]}], ",", 
     RowBox[{
      RowBox[{"n1", " ", "y"}], "+", 
      RowBox[{"n2", " ", "z"}], "-", 
      RowBox[{"d", " ", "w"}]}]}], "}"}]}], ";"}]], "Input",
 CellChangeTimes->{{3.802130087376915*^9, 3.8021301282197313`*^9}, {
   3.8021301685804234`*^9, 3.8021302201577168`*^9}, 3.802130253000448*^9, {
   3.80213050548911*^9, 3.8021305228648367`*^9}, {3.802143144723233*^9, 
   3.8021431453976583`*^9}},
 CellLabel->
  "In[107]:=",ExpressionUUID->"eea6ebb1-4256-443f-8344-90311e1e2e2a"],

Cell[BoxData[
 RowBox[{"For", "[", 
  RowBox[{
   RowBox[{"i", "=", "1"}], ",", 
   RowBox[{"i", "\[LessEqual]", "n"}], ",", 
   RowBox[{"i", "++"}], ",", "\[IndentingNewLine]", 
   RowBox[{
    RowBox[{"X", "=", 
     RowBox[{"R", "[", 
      RowBox[{"[", "i", "]"}], "]"}]}], ";", "\[IndentingNewLine]", 
    RowBox[{"k1", "=", 
     RowBox[{
      RowBox[{"f", "[", 
       RowBox[{
        RowBox[{"X", "[", 
         RowBox[{"[", "1", "]"}], "]"}], ",", 
        RowBox[{"X", "[", 
         RowBox[{"[", "2", "]"}], "]"}], ",", 
        RowBox[{"X", "[", 
         RowBox[{"[", "3", "]"}], "]"}], ",", 
        RowBox[{"X", "[", 
         RowBox[{"[", "4", "]"}], "]"}]}], "]"}], "dt"}]}], ";", 
    "\[IndentingNewLine]", 
    RowBox[{"k2", "=", 
     RowBox[{
      RowBox[{"f", "[", 
       RowBox[{
        RowBox[{
         RowBox[{"(", 
          RowBox[{"X", "+", 
           RowBox[{".5", "k1"}]}], ")"}], "[", 
         RowBox[{"[", "1", "]"}], "]"}], ",", 
        RowBox[{
         RowBox[{"(", 
          RowBox[{"X", "+", 
           RowBox[{".5", "k1"}]}], ")"}], "[", 
         RowBox[{"[", "2", "]"}], "]"}], ",", 
        RowBox[{
         RowBox[{"(", 
          RowBox[{"X", "+", 
           RowBox[{".5", "k1"}]}], ")"}], "[", 
         RowBox[{"[", "3", "]"}], "]"}], ",", 
        RowBox[{
         RowBox[{"(", 
          RowBox[{"X", "+", 
           RowBox[{".5", "k1"}]}], ")"}], "[", 
         RowBox[{"[", "4", "]"}], "]"}]}], "]"}], "dt"}]}], ";", 
    "\[IndentingNewLine]", 
    RowBox[{"k3", "=", 
     RowBox[{
      RowBox[{"f", "[", 
       RowBox[{
        RowBox[{
         RowBox[{"(", 
          RowBox[{"X", "+", 
           RowBox[{".5", "k2"}]}], ")"}], "[", 
         RowBox[{"[", "1", "]"}], "]"}], ",", 
        RowBox[{
         RowBox[{"(", 
          RowBox[{"X", "+", 
           RowBox[{".5", "k2"}]}], ")"}], "[", 
         RowBox[{"[", "2", "]"}], "]"}], ",", 
        RowBox[{
         RowBox[{"(", 
          RowBox[{"X", "+", 
           RowBox[{".5", "k2"}]}], ")"}], "[", 
         RowBox[{"[", "3", "]"}], "]"}], ",", 
        RowBox[{
         RowBox[{"(", 
          RowBox[{"X", "+", 
           RowBox[{".5", "k2"}]}], ")"}], "[", 
         RowBox[{"[", "4", "]"}], "]"}]}], "]"}], "dt"}]}], ";", 
    "\[IndentingNewLine]", 
    RowBox[{"k4", "=", 
     RowBox[{
      RowBox[{"f", "[", 
       RowBox[{
        RowBox[{
         RowBox[{"(", 
          RowBox[{"X", "+", "k3"}], ")"}], "[", 
         RowBox[{"[", "1", "]"}], "]"}], ",", 
        RowBox[{
         RowBox[{"(", 
          RowBox[{"X", "+", "k3"}], ")"}], "[", 
         RowBox[{"[", "2", "]"}], "]"}], ",", 
        RowBox[{
         RowBox[{"(", 
          RowBox[{"X", "+", "k3"}], ")"}], "[", 
         RowBox[{"[", "3", "]"}], "]"}], ",", 
        RowBox[{
         RowBox[{"(", 
          RowBox[{"X", "+", "k3"}], ")"}], "[", 
         RowBox[{"[", "4", "]"}], "]"}]}], "]"}], "dt"}]}], ";", 
    "\[IndentingNewLine]", 
    RowBox[{
     RowBox[{"R", "[", 
      RowBox[{"[", 
       RowBox[{"i", "+", "1"}], "]"}], "]"}], "=", 
     RowBox[{"X", "+", 
      RowBox[{
       RowBox[{"(", 
        RowBox[{"k1", "+", 
         RowBox[{"2", " ", "k2"}], "+", 
         RowBox[{"2", " ", "k3"}], "+", "k4"}], ")"}], "/", "6"}]}]}]}]}], 
  "]"}]], "Input",
 CellChangeTimes->{{3.80213027042078*^9, 3.802130309103656*^9}},
 CellLabel->
  "In[108]:=",ExpressionUUID->"aea13a58-159d-4c10-a7a3-e93333f9bb24"],

Cell[BoxData[{
 RowBox[{
  RowBox[{"X", "=", 
   RowBox[{"Table", "[", 
    RowBox[{
     RowBox[{"{", 
      RowBox[{
       RowBox[{"T", "[", 
        RowBox[{"[", 
         RowBox[{"i", "+", "1"}], "]"}], "]"}], ",", 
       RowBox[{
        RowBox[{"R", "[", 
         RowBox[{"[", 
          RowBox[{"i", "+", "1"}], "]"}], "]"}], "[", 
        RowBox[{"[", "1", "]"}], "]"}]}], "}"}], ",", 
     RowBox[{"{", 
      RowBox[{"i", ",", "0", ",", "n"}], "}"}]}], "]"}]}], 
  ";"}], "\[IndentingNewLine]", 
 RowBox[{
  RowBox[{"Y", "=", 
   RowBox[{"Table", "[", 
    RowBox[{
     RowBox[{"{", 
      RowBox[{
       RowBox[{"T", "[", 
        RowBox[{"[", 
         RowBox[{"i", "+", "1"}], "]"}], "]"}], ",", 
       RowBox[{
        RowBox[{"R", "[", 
         RowBox[{"[", 
          RowBox[{"i", "+", "1"}], "]"}], "]"}], "[", 
        RowBox[{"[", "2", "]"}], "]"}]}], "}"}], ",", 
     RowBox[{"{", 
      RowBox[{"i", ",", "0", ",", "n"}], "}"}]}], "]"}]}], 
  ";"}], "\[IndentingNewLine]", 
 RowBox[{
  RowBox[{"Z", "=", 
   RowBox[{"Table", "[", 
    RowBox[{
     RowBox[{"{", 
      RowBox[{
       RowBox[{"T", "[", 
        RowBox[{"[", 
         RowBox[{"i", "+", "1"}], "]"}], "]"}], ",", 
       RowBox[{
        RowBox[{"R", "[", 
         RowBox[{"[", 
          RowBox[{"i", "+", "1"}], "]"}], "]"}], "[", 
        RowBox[{"[", "3", "]"}], "]"}]}], "}"}], ",", 
     RowBox[{"{", 
      RowBox[{"i", ",", "0", ",", "n"}], "}"}]}], "]"}]}], 
  ";"}], "\[IndentingNewLine]", 
 RowBox[{
  RowBox[{"W", "=", 
   RowBox[{"Table", "[", 
    RowBox[{
     RowBox[{"{", 
      RowBox[{
       RowBox[{"T", "[", 
        RowBox[{"[", 
         RowBox[{"i", "+", "1"}], "]"}], "]"}], ",", 
       RowBox[{
        RowBox[{"R", "[", 
         RowBox[{"[", 
          RowBox[{"i", "+", "1"}], "]"}], "]"}], "[", 
        RowBox[{"[", "4", "]"}], "]"}]}], "}"}], ",", 
     RowBox[{"{", 
      RowBox[{"i", ",", "0", ",", "n"}], "}"}]}], "]"}]}], 
  ";"}], "\[IndentingNewLine]", 
 RowBox[{
  RowBox[{"XY", "=", 
   RowBox[{"Table", "[", 
    RowBox[{
     RowBox[{"{", 
      RowBox[{
       RowBox[{
        RowBox[{"R", "[", 
         RowBox[{"[", 
          RowBox[{"i", "+", "1"}], "]"}], "]"}], "[", 
        RowBox[{"[", "1", "]"}], "]"}], ",", 
       RowBox[{
        RowBox[{"R", "[", 
         RowBox[{"[", 
          RowBox[{"i", "+", "1"}], "]"}], "]"}], "[", 
        RowBox[{"[", "2", "]"}], "]"}]}], "}"}], ",", 
     RowBox[{"{", 
      RowBox[{"i", ",", "0", ",", "n"}], "}"}]}], "]"}]}], 
  ";"}], "\[IndentingNewLine]", 
 RowBox[{
  RowBox[{"Phiin", "=", 
   RowBox[{"Table", "[", 
    RowBox[{
     RowBox[{"{", 
      RowBox[{
       RowBox[{"T", "[", 
        RowBox[{"[", 
         RowBox[{"i", "+", "1"}], "]"}], "]"}], ",", 
       RowBox[{"beta", "*", 
        RowBox[{
         RowBox[{"R", "[", 
          RowBox[{"[", 
           RowBox[{"i", "+", "1"}], "]"}], "]"}], "[", 
         RowBox[{"[", "1", "]"}], "]"}], "*", 
        RowBox[{
         RowBox[{"R", "[", 
          RowBox[{"[", 
           RowBox[{"i", "+", "1"}], "]"}], "]"}], "[", 
         RowBox[{"[", "2", "]"}], "]"}]}]}], "}"}], ",", 
     RowBox[{"{", 
      RowBox[{"i", ",", "0", ",", "n"}], "}"}]}], "]"}]}], 
  ";"}], "\[IndentingNewLine]", 
 RowBox[{
  RowBox[{"Phiout1", "=", 
   RowBox[{"Table", "[", 
    RowBox[{
     RowBox[{"{", 
      RowBox[{
       RowBox[{"T", "[", 
        RowBox[{"[", 
         RowBox[{"i", "+", "1"}], "]"}], "]"}], ",", 
       RowBox[{
        RowBox[{"(", 
         RowBox[{"d", "+", "alpha", "+", "n1"}], ")"}], "*", 
        RowBox[{
         RowBox[{"R", "[", 
          RowBox[{"[", 
           RowBox[{"i", "+", "1"}], "]"}], "]"}], "[", 
         RowBox[{"[", "2", "]"}], "]"}]}]}], "}"}], ",", 
     RowBox[{"{", 
      RowBox[{"i", ",", "0", ",", "n"}], "}"}]}], "]"}]}], 
  ";"}], "\[IndentingNewLine]", 
 RowBox[{
  RowBox[{"Phiout2", "=", 
   RowBox[{"Table", "[", 
    RowBox[{
     RowBox[{"{", 
      RowBox[{
       RowBox[{"T", "[", 
        RowBox[{"[", 
         RowBox[{"i", "+", "1"}], "]"}], "]"}], ",", " ", 
       RowBox[{"b", " ", 
        RowBox[{
         RowBox[{
          RowBox[{"R", "[", 
           RowBox[{"[", 
            RowBox[{"i", "+", "1"}], "]"}], "]"}], "[", 
          RowBox[{"[", "2", "]"}], "]"}], "/", 
         RowBox[{"(", 
          RowBox[{"b", "+", 
           RowBox[{
            RowBox[{"R", "[", 
             RowBox[{"[", 
              RowBox[{"i", "+", "1"}], "]"}], "]"}], "[", 
            RowBox[{"[", "2", "]"}], "]"}]}], ")"}]}]}]}], "}"}], ",", 
     RowBox[{"{", 
      RowBox[{"i", ",", "0", ",", "n"}], "}"}]}], "]"}]}], ";"}]}], "Input",
 CellChangeTimes->{{3.8021303420716267`*^9, 3.802130353041288*^9}, {
  3.802130687657037*^9, 3.8021307128582687`*^9}, {3.807857652911059*^9, 
  3.807857654540626*^9}},
 CellLabel->
  "In[109]:=",ExpressionUUID->"709ed2b5-9a1c-4d31-8917-615d6667d0eb"],

Cell[CellGroupData[{

Cell[BoxData[
 RowBox[{"p1", "=", 
  RowBox[{"ListLinePlot", "[", 
   RowBox[{"XY", ",", 
    RowBox[{"AxesOrigin", "\[Rule]", 
     RowBox[{"{", 
      RowBox[{"0", ",", "0"}], "}"}]}], ",", 
    RowBox[{"PlotRange", "\[Rule]", 
     RowBox[{"{", 
      RowBox[{
       RowBox[{"{", 
        RowBox[{"30", ",", "100"}], "}"}], ",", "Full"}], "}"}]}], ",", 
    RowBox[{"Frame", "\[Rule]", "True"}], ",", 
    RowBox[{"FrameLabel", "\[Rule]", 
     RowBox[{"{", 
      RowBox[{"\"\<S\>\"", ",", "\"\<I\>\""}], "}"}]}], ",", 
    RowBox[{"LabelStyle", "->", "\"\<Input\>\""}], ",", 
    RowBox[{"PlotTheme", "\[Rule]", "\"\<Scientific\>\""}], ",", 
    RowBox[{"PlotLegends", "\[Rule]", 
     RowBox[{"Placed", "[", 
      RowBox[{
       RowBox[{"{", "}"}], ",", "Above"}], "]"}]}]}], "]"}]}]], "Input",
 CellChangeTimes->{{3.802130371655164*^9, 3.802130426022407*^9}, {
   3.802130475954856*^9, 3.802130478176414*^9}, {3.802130553384924*^9, 
   3.802130561680909*^9}, {3.802130626513476*^9, 3.802130666484954*^9}, {
   3.802130719718645*^9, 3.802130721389106*^9}, {3.8021308803346987`*^9, 
   3.802130890921741*^9}, {3.80213097092028*^9, 3.802130972027906*^9}, {
   3.80213102399629*^9, 3.802131101582855*^9}, {3.802132455962646*^9, 
   3.8021325265511827`*^9}, {3.802132637702265*^9, 3.8021326433793497`*^9}, {
   3.802132845427431*^9, 3.8021328855586777`*^9}, {3.8021414958703537`*^9, 
   3.802141519092332*^9}, {3.802141550936008*^9, 3.802141562473901*^9}, {
   3.802142004223641*^9, 3.802142004683668*^9}, {3.802143245759035*^9, 
   3.802143252478984*^9}, 3.80214377592264*^9, 3.802143850866927*^9, {
   3.802144118539629*^9, 3.802144119255741*^9}, 3.807857440097473*^9, {
   3.807857512344377*^9, 3.807857513560604*^9}, {3.8078576622966967`*^9, 
   3.807857662468508*^9}, {3.80785810724139*^9, 3.807858148854973*^9}, {
   3.8078582495318336`*^9, 3.807858266289967*^9}, {3.8078587830000896`*^9, 
   3.807858813324039*^9}, {3.807858897827815*^9, 3.807858994793439*^9}, {
   3.807859025338269*^9, 3.807859035090658*^9}, {3.8078591290437098`*^9, 
   3.807859215052417*^9}, {3.8078592522236834`*^9, 3.80785926372038*^9}, {
   3.807859407512137*^9, 3.807859408398232*^9}, {3.807860098319191*^9, 
   3.8078601010748997`*^9}, 3.807860302084076*^9, {3.8078622441913223`*^9, 
   3.807862268609859*^9}, {3.807862402380563*^9, 3.807862426087186*^9}, {
   3.807862829738675*^9, 3.807862832426536*^9}, {3.807862894415167*^9, 
   3.8078629005084877`*^9}, {3.807862964633136*^9, 3.807862987592649*^9}, {
   3.811984875967969*^9, 3.81198489267737*^9}, {3.811984990035956*^9, 
   3.811985004677301*^9}, {3.8119850556395607`*^9, 3.811985065882757*^9}, {
   3.812018947872233*^9, 3.8120189507151012`*^9}, {3.812019082866877*^9, 
   3.812019089769693*^9}, {3.812019151031932*^9, 3.812019168006274*^9}, {
   3.812019439712789*^9, 3.812019444791205*^9}, {3.812019550063835*^9, 
   3.812019569589793*^9}, 3.8120197313561287`*^9, {3.812019780905766*^9, 
   3.8120197829807663`*^9}, {3.8120199100306587`*^9, 3.81201992496801*^9}, {
   3.812019959925626*^9, 3.812019986249321*^9}, {3.812020032012081*^9, 
   3.81202003543325*^9}},
 CellLabel->
  "In[117]:=",ExpressionUUID->"027248e1-5432-40ce-88e5-9dfb642e52ea"],

Cell[BoxData[
 GraphicsBox[{{}, {{{}, {}, 
     {RGBColor[0.9, 0.36, 0.054], PointSize[
       NCache[
        Rational[1, 360], 0.002777777777777778]], AbsoluteThickness[1.6], 
      CapForm["Butt"], LineBox[CompressedData["
1:eJwk2nc4Vu0fAHAtq2GUkR0pM3tk9L2RUDzPeawQykwqOwmVqJC0lEhpyEoD
JZTIKlmlZVWeae+9/e73+r3/dH2u5zjnPuf+rvu63m3u/tZeq9nY2FL12Nj+
+/f//5HQ//8dBfL9g2bd2OWTNwsejYzAYebIoeZVJGTkYHncrGsE0hneBiWr
Sajt1nb9yeYRKHvu2JOxhoRcvUd2ZZePgJ+L56Gba0noLbub7ZGXI6ApLX03
ah0JPVXfWCqZPgJ8esqpgewkxGl11JeVOAKm8xJHPDlIKCC06lTB2RFYabne
78BJQpuyKb0xJ0eAiySkQ+bC6/uy86uzywgEiFnuNeMmoenvOjoGViMgx1vD
a7SehJQZtsrShiOQvX1LmsEGEvrgpF6+SXkEzl34Rtu9kYT2zHlMrxIfgYGz
Vxm6m0ioYtaFvrBhBI497UjfzUNC3Aqnri0uDoP2W0t+A14SMuDrYl87NAy/
XwYbID4Syl5deJD/7zDc+twluo8frwexru5sGobhcKlXVptJqFOAUmjyYRgk
42om7beQ0Mm5lz+8XwzD6WnHATcBErqTlbp448EwNAv73fQTJCHVPYm6VYnD
wLqRyIoUIqE8z55b82eHodp6b/dVYRL6e6RHUM9vGHhzxG+lbyWhbfovv0a5
DoO3xtOeAhESev1nT10zaRgeTrixPomS0D6Vc+u3wzBImFHj/4qRENVA42mU
yjDwj2T/mBInoX4yxwOm5DC84Teq5JEkoQubL7MRvMMQZaxBUZQioaXX4u1V
bMNwNGJdtPk2EipYkVAzHBuCZfk91kelSYgZ+4G/gjYEmcoeH2NlSGixkifO
/PsQPO+cq8/dTkJdcjxp7VVD4L86NqBJloRiXVPsgl4PQcDgtVfjO0jos9Xx
Sv6nQ+DrcefyVjkSQpaKve9uD4Hza/FJI3l8vcHhH76XhiD5xbPp4wokdDo/
8Kp06BCU5pVfvatIQq/WF4jRvYfg7a3ONzVKeH+yyIm5B4eg9lf0yQllEvIf
8egJMx+CQ2e0imRUcHze6NUgdg+BgGDIFTtVEjpxsyxCRWEInnSWD8SpkdDX
sIzPgqJDkJV0p/WDOl5fkKkU+4YhSHl62nJSA/8epHJtaXEQ0rYwzZW0SKjp
4I+tS0ODQFx1bPDSJqEhnriGtV2DkOlo//2RDgndL4vP2/JtEB4FOTj/1SWh
x7/nKpUqB0Ei7O9RUT0SsrXuErQqHITbJe4TTvokNFm9o/BUxiB8UfdaSjMg
IZGLT9Kybg9CXIrbxX+GJGT6k7uz69IgkCg/L0sDCUWvWT697fQgTEfuXuOD
SEghiS38uM8gHJreMPvSCMf7obO9HxwHYcau3mPGGK+/oLZe+MAgnJ0c3Gu0
l4R4E/jkIg0GwX9oJPWqKQl5ZZzn6FUehLxtJLf2fSQk+EQgwFkS3393dOpO
cxLigY8+7byDEJ3LbnTagoS0fGxmXVcPwsl8O/u6/STU4H1FdmhiAPRc+1pF
LEmIsZZzJoY1AAdu69f4WZFQT6F9sEzrAFhxftpaQyIhuRe9jxrqBiBz3+pW
EYKEzm8Tvhz5bgDa3hybD6KQ0IztTnnt5wPQl3QqutGahOK/oBuzDwagZPXD
kzttSajd43Rl9fUBcGA7/C7GjoQ4bn6qunthAI747TpKsyehqBP890KCB2D3
5stByAHHI2unlZPXAHjf/9fxyJGEvnWX0cwPDkDdo/z01YdIaC4swAVZDED7
k5AyL2cSGh6or0X6A9DLn6Fe70JCsguGUvuVB8CS8mZF5TD+fWJ7kLPkANzK
l5K+e4SEgjprPp7mG4Dc00dSVtxIqPC2Jd/9NQPAwRw4csyDhC6x//L5MtUP
nxX1w396ktADI7fGlZ5+qDv/iY68SSgu6x+Cjn6o3Mie+vIozrf1sg2xjf1g
szooTfwYCR1mTPu3l/eDUEJ0b6IvCRW7rdLULOiHzLZX51aO4/x/8kc0JaMf
UqSCnINOkpDEt/VK65L7IeGhUVS3HwldNFvyiYjrB4G05N5DAfh9PnK3zof3
Q5lHX9L3QBL6F3AmPOZkP7DsC6P2B+P6px1+UOAIXg/12IvqEBLyLJYPyrfu
B7VzccJ7QkmoI/FGs61pP+SVX/5YepqEHI9lBKzWxfff9zdD+wwJ3dU2cS5V
6IeHzWsr34Tj+NhreOeMeD8kK4QKakaSkNvxA5ImvP2gse/ZkzdnSShDZcuy
wJp+OCov4ql9noRs+hW0xqf64OHcHsfSKBKCIZ661t4+iF+4GWUYTUKfclTf
fersg6bbV9uqYkiI3NKzqaK5Dz5b5Ry2uIS/z8WzXz5W9oHBD9ctLZdJ6KX/
zqGGN33AMSs/5RhHQusmOM9Ss/vg09sYNmY8CY2aa0Qu3+uDcxrdmv4JJKT3
LHNI9lof7PnQcGPhKgm5B1v9tL/QB+VfX/LHXyOhfAt2jZshfTC1hbtU6AYJ
aaN7G34d7YN8b4fo7Js4/xYrPaQP9YHUty0ndZNIKPPPdv0zpD7wuf7udP1t
vL9bHe+0G/WBtFDtI5dk3H+GGSEmWn3A4snvHruL61fZ7j9v5frgo+OMWWwq
7p/K5U0aYn1QulGoWjyNhFycaw684+kDOJ9gX3SfhHynrjnsX9MH6YYtbKR0
EgpzIaYZ071wUsDrY89D3B9/KuyM7e+Fab6apOjHJGR3X3VI418vpJ07fkYi
g4REhT3397f0wu7eNv/3T0mIPlmMntX2wkWJK6ccs0jI5ADP9+DSXnDVWoqb
zSahrGpDNrMXvbDrcn5OSi6u/6UcTTKPsQukf+zOw/vrJq3HfacX3qV/Z//z
nISe9WhYzMf1wp0oMD7/koR+pPxYmIjsBbUfvTEy+STktPqKzUxAL/S7kurr
CnD+CrZQ1nr1gvnu0c3+r0kokLxlVsSxF9Q/kQ4LFuH9/p5vpm/VC7Kl/c/K
3+J6cmvKyMuoFzwETaeOluD6HCTTm6LVC5KaXQb870go6fhJ/d/yvZD1Xi/q
w3sSms2dNRCX6IXoZ+0fjn3Af//mz9BJ/l64b7NnUrCChPwSZMh17L1w8MjA
ttqPuB81f3FTWuiBZy0epiFVJPSrs3zHvZEe0Fil6LK9hoQiJ5jpfMwesHhS
c/RXLc5XR76GW209wF39xiP2MwmtPr3huXhTD3g2nSfrfSEhq6WbxoWVPSAc
90x+uB7HDzvlOvG2Bz4KvRt90khCB7QHb80+64H6FY0Mh2acz//mrJ497IEQ
mXTg+YbnB9G1lV63e6Dq07maTy0kJLYQN6gQ3wMB151Vz/8godKU+W9zZ3uA
dan8gu4vElpBFX7fg3pARFCpePw3CfXdVPv05mgPXOJV/vqijYSupz1qfeTc
A8vPLOqOdZBQNRuRkUzpgQcXuB/v+ENCV4TC5JP39UDa3dmDzL+4H3Pt832o
3wNyDg8GnnSR0MBEp1ehag+Y3o12cqfheYaTIvZVtgdu31LPkGbg6/MKEqdE
ekB+XKeGwcT5mbxSKsvbA7ZfxMsyu3E/nlZ7fHhdDxy/6x/v04v7yxUtk4z5
brhuXqqg1I/rQc3gw9GRbjiuHZs+OoDnxT6VYjNWN0zJeTOKhkjop3JTXE5H
N8gdZMxEjODv0xa3ZfO3big9erXDeAzXP1dxp9jabvgaOBLPPUFCfDH6juve
d0P+0r21PyZxfw69wpeY3w2B6yQs7k+TkPxUdrREVjc8mOKw957F8esp97w0
rRuoL3rl1eZxP5pITnS92Q1ZF4jqxQVc396e2rExthvKdb9JfVkiIcU6w9Da
yG6Y4ZlDySv4eZ6HI2ODuqGk1FnacxUZ+XIY69r4dEOqa2K1+hoyckrcmyvn
2g2TD8RlVq8jox+WH5o5bLsh7Noj+M5ORmu057NHLbqhqDxXKIOTjLJHkCYD
uuGpVlNuCDcZ4eE7qEurG9SCH07u20BGHK/a3VmK3fAhoGh66yYy2pB6bc3U
tm549PjpyyEeMmqy22y7SRivf2K1aBUfGS1+vWSjtqkbrnz11ru7mYxW7BbZ
XNd2g9/Wo+tPCpDRwbeXDt2eZwFJLe2qiRAZsQ7Ju/8cZUHIxL0yka1kxOPb
s1mihwWskuXUcREyKm8r8Q/8y4Lmg4dlGsTICN24HtL8gwWDMvYHn0qQEfsl
+21a9SyYGI7UPCdFRkY/xkIyP7JglNOv1EGajFw69vhJFrPgGaphamzH38dh
y4aMFyxYZogU8ewgo3WXjK1Un7JA7+NG+cGdZLRJOUn18z0WhErvhi/yZLTQ
+OXN0Zss6G7dPZ2liN8nL6ONL44FqrteWF5SJqOc6dZ7tedYUDyhauSpQkZB
7ULz0adY0Hfa47uJGhlppm2asjjBgoQExrKMBhkFFLtdEfFgwWIUUbtWi4wi
Z/NLJh1ZEKm0f3u3NhnduJl8ro1gwUlmgEidLhk9183uqDVjwY0LXlnP9MjI
AwU1lO1hgcnhL58SDcgoquAC+YMWC94f2hMeuIeMrns6eX1Wwu/T5l1hh8ho
j2jk+k4ZFhiXsm7rGZNRRqobmhVhQZ2365zkXjI6XBG1WpKfBR6NIQPr9pFR
+qP9BJmLBWccm44NmpHRfLqiXDwbC7xXbQz+YUFGetEJcY0zTMjWb1/3/gAZ
Tdxo8t86woSlNW1SGVZktDaX+OPfzYRrHa+qEshkNH3Qv/HrXyZw1nD0h1Bw
fE2c37P7FxPeWcTecbUhI4v8n6rPG5nw+szvanM7Mkote/9YroYJrd0PgjUO
klG03fnrL98zYSbncoaEIxnNdHnNGr5mAsNZz5r7EBlJsxV2/H7GhMjtHuem
ncmInv9E88wTJlRl5e1guJKR7KHgtbL3mEDjqbD4doSM5IcOmXfcZMJuPovu
D+5kdGfsxnJKPBOO0qbm8zzJKCzLRNbtAhP2GwRdvudNRju2PHmnfoYJ6zyO
x8b7kNGsTGvZxkAmrBK7vhjmS0b9b7kVxn2Y0F+YwPQ5QUaiZW5s1CNMyJ3l
2ePoR0bKZsuGrQ5McDdp4NgfQMbz2Qq1lcDP8zuJ9IPw/p+J7qGZM0GlI6tb
KYSMTD89Ik8hJlickJuTCCWjcZ4gIf7dTLC6nhHKF0ZGcifWG+qqMaEOT5Nr
w8noa8r58qPyTFBsIL2YiSCjFL6u1EfbmFBIYXoMnCWjE7K6TfStTCDv3RPV
dZ6Mitfftd/Fj/cnk3fVzwtkdG9unWYMNxPCFnlYdTE43rUTPWirmXDKdkyh
/BJen4YGw3yBAYqGvi2vY8mIlLaYXzrBAOd61dbceDIaPD5YrzHIgIqkBb1H
CWRUwrlWpZjJgD9vLiwkJ5LRabJJp8lfBnQ1hgtdu05GRc9zmtp/MSBgOT3x
0k0y4lRVW3ummQEXR7KczyaRke6jtshtnxmg+uVAzKk7ZHTgeqrWjwoGhOiY
sfndJaNgv5NK10oYwH3M5rt3KhnRHlseti5ggBqP4uzhNDIKv72rUfIZvt4l
PsDxAc63Bq7A6ScMCOZS0LN5SEbVcz8O/E5jQNb+LzZWj8no8eZop4rbDJDs
kCkzy8D55saZVpDIANL4dKBxJt7/207rX1xmQBmJLcQwm4zYfh/PLTjPgAbF
5Y+6uWTU3LUruCKMAYH7Xh3UzCOjJ9zJ3r8DGTDc+V1b9QUZfXZPujDty4DL
uXIuSq/I6Og74SpJTwboDAZ8kSsgo81lQjusXRhw/MiJcNnXZKS+dCEv0Z4B
uUZ//KSLyMiW14L4TmaA2f7oTMliMjp+15VfyoIBwq+lxMVLyWjI7s1IqDED
BDTCf4q8J6N2Y4Pu3/oMWL9CqRf+gNdzr3cCtBhg9OX4kmAFrv9jeYKFuxgg
XZlwQqAS75fxGUtlOQb8uxUquKWajCQ49iYVbGMAz9GxOf5aMio1YuvbI8oA
F3qlAP9nMnqa9OTAry0M2Cr70ofvCxkxLKVKQzbhv6+PHONtwM87668izsmA
Xf2TL3mbcL3liH3evArv15Z/D3m/klHHC9dd8Qt0SLBhq+ZtISNDuZFCyyk6
RCpvF+L7QUY1auq6W0foMPSQP43vFxk9uCddNtxLh7ptd6z4W8noqkOZQROd
Dm5PTilvbsf14e5i8Zs/dOCMP7d7SycZidTTFDN/0yHlTXiAwF8yWvXueHL6
NzqsjdBqEewiI+OUtKlH9XSg54Q7CdPIKGZjiNnzGjpMRQmuF2GQ0fb9c/Ef
y+lQ9P4XTZRFRlaCau//ltDh9+VLf8V7cLzRpNvXvKZD08WJRck+Mjrys5Wm
/oIOto1De6QHyOjVH6cfvtl06O8xfrJ9iIwaPpbk5T3Gv/+qlN05QkY+ymzH
ptLoILFOr05+DNebWiMu82Q6CDpFxClN4O+nduNKxg06fJaz91KZIqM0FbYB
jgQ6TGqnuajPkFHI4xy5U5fowPdeNEBrDt///hOjgfN0KD2Um6a7gOPhDJem
bzgdtqsIdukvkRGVPr80FkKH++80d8MK7of05AfR/nSYmT1u+5iNQK/GV3jF
fOlwMu2YYMYqAsVuOGRf7kkHY6Ul2tPVBHpT9PX4scN0CPpy423WGgI18cSR
xZ3oIPz5WlLOWgLVduevtNvSQeaVW9izdQQ6WXEm/CGZDhuMQjyfsxOIztpS
fnI/HeID1Q6+5CBQb0Rx3V5TfH/ftUQ+J4G0Y1NTtiM6RMc7kAq5CJSzMqW4
UR9/P7dUyhtuAh39y31hWYsO296pO75dT6D5HVuTZ1XpEHv1hmfJBgLtXfE8
tqBIBxq7ZPC7jQQ69Vprjn0nfv6V/RfLNhGou+6Xiag0HXJzz98t58Hr4U4y
0xWnQ6Oi4vOPvATySClf7SpMh2zOd5VVfAR6N/Y8+OpmOuj6prbW8BNoO/vb
lOpNdJjO0x76tJlA9kZaAWu46RDutLLqyxYCjabEzx5YRwc5DTeBBgECMVMF
VB+w0eGPTP2OJkECNZ4CgZkFGtzcn6P1VYhAaryBWY4zNOCaOmbUIkygivXC
9JpxGoQ+OmvxYyuB/FozP+kO00ByjmL1S4RAye+vWxf14es77CxbRQk02026
qMeiwT3LWdN2MQK9jTjiVEelAYrL2d0pTiDD+6Y/XP/QYMv4rx1/JQgkERYz
tNRKg3Nioxu6JAnU4ZCRnfmDBu2fvAeoUgR68lKdzf4rDTb/za2kbyPQavHq
qU0NNLA+LX+dKU2gS7H9l799okFSu51NtwyB9kmYFN6rosGB4Icbe7cT6LTv
8dCT5TRg7wr90CdLoFYn9u/m7/B66ZbuAzsIJEa8r1Z6S4Oh47cWBncSyFpe
e//WQhpAckncsByB5Iidnpte0kD8qSrXqDyOh1oT3g3PaPBz1YnIMQUCqSiZ
WvFn0eDM3j+0cUUC8bT1bd32hAZx8hO6k0oE0mqdDNFNp0FksvSFKWW8/yvK
Lg73aHAi5U/p9C4Cic+7tUQl0+CJRxJ9RoVAw2T3bwW3aKBlUzo/q0ogrlPr
HAeu0SCj9+OqeTUCffu5w1c5gQZHG8Rm5tXx/vzNWh0Wi/evDjoWNAikufH4
toYYGrh8v/9sURPv54JL7Y4oGtStZB1d0iIQr7f/0JVIGshebeFd1iaQ6p7b
KTNhNCj6fT1zWYdANws+1Z44RQNddzvZFV283zrsIf2BNIj5eef6ym4CfUo7
+CTAjwa80zWMFT0C/eOuJa/40uBOgf02NgMClYi5RiQfpcGtzRVmbIYEiqHq
bNf2pAHTIsiebQ+BFntOWPw7QgP7DKYlG+B8tRbvv+ZCA9XrVxTYEIE62/3W
mTvR4Mv9tuEV7KSOq/e4DuJ4iTBJXTEi0A73nJwfNjTYNQvyK8YEqtKd3ZVF
0GCYzSR92YRA1YMlShesaBD0qHJmaS+Bfv1Veuy5nwa5K6paS6YEEjC/n0CY
0YDuyW6/uA/vL9luYO9eGjhoFDsumBHIjOt5hZERDd73l8C8OY6nK/McZnto
ULbjAsecBYFuDz+qttWnQXL6pfyZ/QTS8F437qtLg5TtBnrTBwiUjU+C8Vo0
eJEp8nTSkkDU8Yqn+eo06JG7OzRuheNNaZUcVYUGq7/uFBwjEajm929RYWUa
jLYYi4+QCYTkPp13UMD7d9F19RCB69czJ5vHO2mgSRmr6acQSNJ8R/L4dhrI
vQ/07LUmUJBtpZmlNA20ne2pLBucfyn1R19K0kCRJaDLsMX10bVnSlicBjvE
dx6n2hFo55nqsQQRGkjQ2M78tcfXE3yHOIRp4CEj4tZxkEAPhuPVEgRoIDXQ
J93qgH9fOxQitJkG/2x6PvxwJND0Apvsc14arE2MV/vmRCDZhVtGFpvw92s3
O9t4CNe7ydD64fU0OH8t9VGdM/7+L2Ir7nPR4OyW6Xs1LgR63JQlZcNBAw3W
z+MfXQlkxCgb4luH75/wgr/sMIHuB5XuaF+Nv+/TmWvFRwjkuXyrIYcNx0On
ArXQjUA3+M3+RC1ToXSofN1LdwK1kDoc3BapMJepuJLjgetDoIPR/nkq9P7r
bcjwJFDq4Z939GepoHTB73i6F4E2afrYa01TYVeM5t8Ub7y/ploxOpNUuNVb
KJV0lEAzap5ixuNUKKx000r0IRD3wHZpu1EqCCmWisQeI9Dch5e3A4apMG6p
9i3KF+f/YRRye5AKSU7GduHHCeQ6KVn5sZ8K1JueucEncD2TSIuY6qXCVz3e
xhMnCTSyjuOpeg8V2rI+lHn54Xx1+6gXxqKCvyor3NWfQH+jFdEnBhVO662s
OxhAoA3ub96I0alQonLRhRyI9z+zOSWCSgVK9GCUWRCBlvOmBun/qKCal+8P
wQTyufe8wPovFS7IW8jrhBBI3/1cT30nFbZH73qx6xSBKpuWrh3ooII4tM/L
huL9jK/N+dlGBfaRSj7x0wT6oRqm5d2K/36729jmMALdsvmoxfabCrmnVFK5
z+B4uEg8e/IT/x6RybkqnEBpHowkqx9U8GzRhxls2af6E2zfqRCy5bjBUASB
0kW3fyn7RgVORt4KPRL38y/+ghe+UkH0T2hc21kCDdDnOq2a8X6m7/3ddI5A
/J2ZIjJNVDjxJbG36jyBDvkf/sHWSIWcufry4igCFeeLcPTUU2F3Q4jD8wu4
fm76+fbXFyo8a11T9CiaQF9dbzAa66hQVDT643YMgTIHna81fqZC3uzrN3EX
CWR3jlzy8xMVOlU+2UdeItBHt8vurFoqrOp+WOp/mUB7QuWuLdfg+z0q/eMe
i9en7WUghf2wK6HCLo5AUzUhfvurqWApdt3NPJ5AQ2N3Zc9WUWHHF/0qvSsE
Etkv7FFSSYXNFG6aUgKBGiTM5RY/4v0XDP4gcZVAz29Eh5pj24YM2/Mm4v28
p0h+UEEFw3eTz1ddI9Cdrfmv58upoKCyXD6O3dN5KfMI9g6emKuM6/j9sxR3
fP1ABe6EhS0/bxCo2VheZx921+eugzU3CXTuMk9HbRkVjP5l2765hfvHkTBe
EnZVewP30yQCraOy//n3ngoWJdVnkm4TqM7k6J4w7NBjHI+j7xDo9wpptwg2
W/OmqMBkAhH1kc0176ggWEwRPHKXQF6ZJSunsctZZh6kFAJ96fvRrIGtyX3M
2yAV5wMl13C2lApm1UqSCvdw/WITJ9Vilz7gThRKI1BBktjqNOy0zeGv1t4n
0F3Zh4fOYOcmjF8awxZ3yXQ+gp3jMMDz7wGBQkN3cxDYH0s6LevT8Txj5e9i
jt32U8/g7UMCXfT1dLPAHqs4//fxIwKd4EQCNtjnQrepJj4m0HsZjQiv//7+
b7JG2BMCLUSH3YnClqy273HPwP2n0tb7Kfb5ztb9Vk8JdO2Q4Og37AdVN1x0
Mgm0UiSgxY7fz2N+RmJbFoEmFYt09mKj/phr3NkEWivsNn8F+9y/Z3kT2Kjr
+vkO7FQOxqk/OTh+Fiq/qOPvmXTmyWBNLoH0OKM7k7D3Kx7mefGMQMJfPIuX
sBumrv29nYev1+U6EoD3Kzsp2z7yOYHcbgm3DWCbPpII93hBIJND+6QD8H5r
3z1mtv8l7lf+hNESduyPpQ+qrwg0yL2ik4Tjhe868Vcwn0AOv7dzqeP4aqT9
frqIbTiaXtyOLVW5bgu9AMf/rO2+KzgeNVYoCp8Lcf0Q211iguNXf79qT95r
PM9ImvOy4/iuVxTYf+MNgdq84ykt2FKcp6xDivB+c/Ccz8T5cEq8ZuXgWwJ9
bphKi8b5ciAmlKJfjOu9iVeeD86vEnk2M4kSAgk1Xs8/iPOvsO1nF1spnnfS
Cl+ScX66qPiIMrB9mgVyCZy/dhnKczXv8PzrtyHDCef33PmUsKz3BAq+MPnw
JM7/tyzR1NgyXB8362TEN1CB+KLg5PPhv/5rnv8S1wvFCZ335uU4XyG7/g+u
J3eWi97LVRCIL+Tf1GZcfzY6Ch3i/IjnFb8YLVtcn64aNaf0YF9h00l80ILf
97NlyKdKAlmYZLKN4noW27B26GkV7p+Zl5IO4Pr3beHo6phq3E8m71nk/6LC
3t89r4/U4Hrq83qHBK6fzllTbHtqcf19nbPrDq6veRdX94l8wueDNUe8BHD9
3Wl//vgMdvDW+uZ0XJ99Gv7E/viMzyf7GX5quH4PH04wfFVHoKybry2acH33
cFxIuPIF16dUkkcQrv+dn+4HedXj+e3Tjwop3B9EorpGoQHXGxM/jzbcP75u
12AXacS/89hZp+L+0iHKUTiB/Wt1ww0P3H/ib9VPNDbh/aVLyOj0UaE1YrA+
sxn3f8+8jVsGqPD8eqf2ua8E2m3cajuP+5vYfnYd+2//zYsCS324/2X2d9Qr
t+D3UWdyM3B/9A3+PLb2O4Haxb9Gs3D/DMrZndeJHalw8tgY7q+sTQ+nC37g
elzuVs0+Q4V9g54/Yn/iefyS8x3ZOSq8Mp1FLr8ItOrsVqbVAt6frto96r/x
fLV85M35JSo46ek1srfi+t3Isf79ChV+JVf2dmDTJUYGV1bheX30c9LLNvy9
Xqw9TFqL59PlksYL7bgelhl7Z7HToFCdLcm2A583duZzcOJ5pPQdZ/eOTgL9
OXHEPBjPKyKRhrWz2GfKgpV7N9LgiACXav0f3K9XBMu88bzT/eeXbNpfApn2
xswN89NgPXVj1vF/BHKfYxuIwvOSD10kX7+LQKw7tDtieJ5a6+Jtsp6K+zP3
5ZVKPG8lnHU83IFtcf+QciCex87LuqzJpRHo5fU/2xWkaBDQ177rNB3Xj903
BgbxPKfAq0vbyyCQFMf62FJZGgzc7NrKzyTQkcThxetyeD4S0m37h917s886
QBHPs3M5onksArkIl1xz2kWDayiVEdpNoPV+Mm9Javh88NhfxbiHQPVaq79a
atLAPOrW8oZeXG+CdbtsdWiQN3iUaMWWulc86K2HzzNP7LY/7iPQsaRzS9GG
+P04K8/49uP6+TVVKBfRwFaFh9AY+K/eyxi1m9DgZMvTrAXs40XGUZvxfO1F
6Y6sHsT9Z69y50E8f6eX6ny/MoS/35ysQxaezw++X8ykDBNI+tbZpWU8v7e+
SJkRGsHnr5RbLW62NEhL9Pv0F1vMr6WjGc//0QtUvoxRHP9ObyT3HaLBjL51
+9ExfB5Kqs767IrPZ9rbxZTG8XmYdCfUxp0G80El7SPYj2ua7vR50eChWADf
6wkCPdwnuf7KMRrYLeVVnZrE9dBk/1/NkzSoPdc4qDNFIHU78c39ATTYlqt2
fQ77EenU69wQGlhK6+e+m8bz2V7D2mB8XlqnbK4XMYPr+X0/sjk+T23MKTbS
n8X9dDOf40583iJv7C2fx+Zv0evjvUgDjkCdgtI5nH/HeTnWxeH9jFojHDZP
oNdzNaVrruLrY3LHtRbw/bfe49x4gwZW9pfRBPY7Nuq81G18vd80W/4iPk/F
TN2FFBoYtdlpnFjC8Stj3uNzH39fdbbWncu4X4jajt5/RIPnhcQAHVvl6NN3
nU9pcFfqif+DFRw/P75byebSQK2V5HGQjYJi2OMKzryggWB1fi3vKgriSIwY
aiugwVe3bclfsNOYwVwm+Hw8+3Hux4XVFJQQu29jCT4/u5+9dW73Gnz9bCub
bgU+L1aZ3BnF9m0QHayqpoGkuZdQ9loK8i/a0upQRwNnW9Jal3UU5Jj088tc
Iw2miu0O8bNT0ObTkY2ZLfg83dwi+hl7T6FBj/NvGvSdEzaN4KAgbZqttGQn
/v4653/v4qSgddObLw924fwccfpKwzYzaROpZdJgQpZN5TYXBa2N5enL6aOB
G7Vq0pSbgoKntOfuDtPgTe605Ax2gUmnza0JGny+Ofwqez0FeRemrEqZxfGq
tJRxcANen7Do+twlHM83QhbYN1LQyKD4mdrVdBi1zyoqwk6zPmE7xEEHm3uM
Fo9NFLR7Gy1TaiMdAqYiyXw8FGQ76h16mJ8OxdFVyuXYB7fNNucK0YHUueaE
Ly8F5fWll6yI0UFN8AaXIB8FlTmfMnCTpoPd56J1ldiDpzI9mnfSoXa56vBx
frw+6WM6Zsp0+GS2TkhgMwUx9nNXNqjTYSr7i0I5NvkvnctZlw7H0p3veW/B
z/vtLDprSIfv0txemwQo6M/+8eWHJnR48FT8ShH2gUDlchsLOvBx0zmdBSmo
41mO+2YyHQJfPaauEqKg7Kubpv/Z0kHSO4s3G/td79bot050eBe8O+WAMAX1
/77De+8IHdDNjNAR7IcfXPLivemg2q+Ud2srBYU7uThfOkGHPFFxLS0RCmqt
v6GcGESHZI33m1uxVW+vlX8cRof3r6z2hYlSkNPzXw6V5+gwECnSKCxGQVkX
1D4PXaSD9LT30xLsX6vtz+1IoEM243TzQXH8/Kybccdv4ueF37SYxu4IMRkt
u0uHdU4zW25LUNCm9Z0VIul0kLk2qKImSUEfs9pWXXpKh8MJr1ObsFUUmz4u
PKPDVZVrlGNSFJQr58RxvgB/n48f7Nduo6CjDDXqphI6NAxE56RjGzkJ2eeV
06G0RnyfrjQFaVj9C7atpUNaTdOuFux8k+N7uRvpcOhLi9sxGQpqvPX6e+N3
Onzc4vOPbTt+X48P8vfb6ZB0oDnjLnbX24e2YVQ6fAkxKlCWpaA6v2hXtx46
5M4uravGlibSrQ8O4/19CI8P7qCgO1yGBk5TdNiSZBQ9gK2kW7rDd5EO+o57
cs7tpCCeE+fEY9cw4E6rPz+fHM4PZS6lAm4GBBE8H59gv1vudunlY0CAu12+
hjwFNXi+LVfayoBsjnB6NXZy9w6nc1IMaLv9xs5GAf/OP6f/dycDUkv0uejY
H6KX/S1UGBATbrror4jz6e/W1dXaDPDQ49i1hB3esWfZYg8DfF8VPYhXoqCT
e4MC/pkywKXn4n4BZQqChS+eUVYMqDPN0XiErTd9okfFjgEqMdYOCrsoqNg0
ae2QMwP2Pi8qfo19c8vlumJPBohuW0MxUMH5nfsQbpxgwOHbx2VqsH97HwgN
DWFAPLfkrgOqFGTatO6MbyQDhNstA1qwqWecbU9cZEBDpkyfvRoFyewc3hJ5
lQEdXi13O7Ftn/t+Tr3NAHWXmIjD6hRUs3grrPY+A/LFvZPo2FU7dmutPGXA
kcuZ/zw1cLxYI26zFwwoqzrh3I1dXn5/7YMiBgxadK8/qklBbZU2aqvKGcD5
T3+wG1uqJuJB8CcGHEpIXvTSwvmxx8B+spkBWdkSBkzsK8VNPjGtDDjWspDr
pk1BOeVn6FJUBuwYsTX9h+3Qd+9bYy8DXu0iNjrpUJBC830UO8aAE2s3r/qF
Lcy2CMQ8A54pVEmSdSmIwrXvz841TOh5dMGnDjvFa6vMpg1MkMkL6UC7KUg/
UlZ6jQAT1Fo+hJRgJ6Uq9LBLMPF6z2mr6FGQWO/c+a07mSDS1SaRic1z7NS8
nioTcmUGlUT08X4MXvc8vpsJ0gZth69hu3NZNT4zZsKpufdvVxlQ0NYtlTB3
gAlBJ4pUQ7C7BPia7O2YIM+iNbKw86uCoqtdmWAx7nLF3hCv31/JD3yYEHPE
1OcTdtC6O+n1gUwY2f3aS2sP/l7zm6W9IvD9aysvZGDvNt7GwXOJCVqXr7zn
BQrSNTZ1rrvGhDG9HfxnsTd/Ela9mcKE83+fX+zF3j+29+axJ0zQeaLFb4Mo
yEct5hrlORO8Z36XlmH7qTzQtnjLhE8Xs8JljXC9+3gihfjIhEmFUptE7IHf
nVVH65kwsFpm7yS2cQCz5tpPJlx0mdnvZIzrz6UbL2r/MWGiyvxoBXbN/FzC
hj4mWI3LpciYUJBQ/H5/jwkmbKTl/LmM/fbVe+/6JSY8eNem0Yd9Jj35ghEn
C+hdn+/v30tBfNKaX+v4WVDffVEwD1vh+qLrEXEW0FLFH3GbUhDz+VHEKccC
5ky67jHsO+mL0R/VWXBIQ6DrE3Z7I0U73pAF6oUJt2T2UVBf0wZfd3MWuGzc
aH0eW8eKrmxpw4LTvBliHdik8Ts397mywLfUfkzDjILG980/pRxjgZCu6ter
2BH3R0+fDGEB+7B2ERP72KiPyL3zLNjiF/hE35yC1L+53W+9wgKFSNadm9jI
oHfjjmQWTG9IudaNLX1F6PylxyzIMk1M0LPA39N0K9v0cxY8i6hLSMQu5pd9
fLoEr0fT8loXtvOVqCDuGhZQZEVuqe7H8Sp2/uLLrywQ1tBIjsLWGbjQ49HJ
gq1Bd1O/Ylc+m8lT6GEBQ3ZfmvgBPH9EONNXT7BAutLwni+2Zs3utMFlFkSy
Iu68xa7l3dHTw90NoR5LCasscT/vrvk9KdiNzxPlkQewNz3+FL5ZphtkU0q9
b2PLmPYyTFS6Iay9z/wPts2hCenL+t2QGG8uLWOF46n6g3mHWTdoujeP+WDb
xMt7I9tuaDkQ/PYFdm7J9qslR7rB02WX/xj2FpXcBuOT3ZD0Z0pEk4T7/cky
ra4z3VBiWFFyCjvtmH9n4uVumJM5b/YWu9rpXxMpqRvc3eQ/TWHHX1GVkH7U
Dewz+RqaZAq6LZXyl+NFN2wX4LweiP1tmCLO9q4bbEWlWl9gGxhkDnN/7oZ3
KX3cfdhJ1xjucj+7wcDSVl6GoKDPQT4JDrRuqNxOVnPGtt2beiZtuBtCjOq2
3cZ2mGDuGVvoBt7x53P12Ge/VA86cvWAanFfMRuFgh4rF9/+JdgD2ca+h7Sw
Tb0tzD2398Cf01sZPtjvnDZuZVfH15+gWaVhs9mkC7+HHvA5mnevEdvr7UOH
GKsekGIerlvErq8r63c91AOmN7p/KVrj/PfOoVod64FbVjuqHLGjK8QsidM9
IKq+7upl7Biezj3el3qgLc5HvRCb62Be/fWkHtjzXfPNH2w7PudVTY97oKPG
ipfdhoLu9VVOiuf3wKxVsuku7Gd+xW+jy3uAuDVqbYetUivmuNDYAyXDhjoR
2KEOrUOxnT3AmHUde4hdHN9yWa6/B3ZEaURVY/e4zGv9ne0B42v36CzsVQqm
G7M4esHQJ0iIw5aCmgxzJWIEsa+niO/EFkncFhki2wt+lX0TpthHDz7XCdfs
hYl5o1QP7Jmm/R63TXqhIzRyQxQ2UcLGV23dC1L5wZZp2EJCP63Z3Xuh1H2V
Q9F/v9c26rkG9kLG1WXlZuxRocmO+qheWPEzaWJhN0TYmlre6AWD69mai9jN
fHMJ9Ie9gEpWefDZUVCsxdDHxFe98HRh50FZ7OEzBtNWFb0wVTjCo4sdHjZm
KPO1F9guKF+1wD6+S/DZxq5ekLcpqnfEtlZ6bblxpBe+uDvV+2DX6X/VkV7p
hQfaI/Gh2C4jfmctefpA+6kpZwx2ruptlauSfRDZsmvvNez4RsMjNJU+0NGO
MEjBjljy3maJ+uDpg/mRR9iCk+yXGok+EJSLdMnBTnfhfeDu1gePLZtjXmJn
9wZEbArqg68d5W6vsb985lX/Ft0HXosi02//e7769+/ZSX2gpPMKSrGNGTf8
7zztg2Y/M8N32PfvbBNJLeqD0u6XQ//9nnKewiz81Ae8e/PJJdiSDawuemsf
5F4XcC/CvrAhTUK+rw+26ObIFGCvL95eeGm+Dwo3qyXlYV++rvR8dn0/tLmH
vXqK/VDMWiJavB8WW0xP38eWE1AQkVbph7GII323sPUbDQvaUD+oDl5bG4et
ksY9lWndD8rb7n6OwHazWDUT79kPZdf2qPlhNwVeqrsY2g/npPajw9gnugfD
k+P6wd3g3AQJ24HvvGTFvX5QqU23MMQutAn5vPy8HyTF/Y0U/nt/96kYu4p+
uChX2C6A/fWhiHd1Sz9cIBT42LAVTg2cM2f2Q8Ol1O5eHC+9WS5dzGn8PJNK
h2/Y1Tm2KSlcA7B00937LXbW8KN3HmIDwODas+m/+HTUX7HfpzIAbK2byeew
6waFziHjATj2PmPnEew+03PI2m4A7vC/SEbYqm9fvYzwGYD4n8P3JLEfSGxu
L4sYAIHUnRpLOJ+ILbNfBa4PgFSagGv7f/kqlZxx+ckArC0LFXmDPbG83pPn
7QDMXeY8mogd0+q6Lf/LANzSjDP2wvYOOzPg83cA9r8szNPHPp+g+H332ABs
u7X3MS+2eL0cS3rdIFhoz29j4nqxbhen5vatg8B8fl3pLfaQpEmzofIg/Pr8
seK/euORoVntbzQIj8UsOuywxaKEpd/ZDcJhTma4DHaOD/e8mO8glL+2fDSC
69lViXVOKecGQUhoj8U77OIkGqGUNAjJy0EhMdhOXPZDbdmDELwpS+oA9mal
KcP0skHQ/3zTkg87UFmZEtkyCCpXRqd/4fr7vWOfVnD3IBQ+iJRIxb5S4Dkb
vTAIjWqjlU7YrqMXcvJ4h6DCcx1VBNsyK9BmSHYIXpiFnm7H9T+9/C+7uf4Q
2DAWLydjG3Pv+/aeGIJ2A5uN1tgn962UmXsPQb6TBtcG7AtS6h3DEUMQZ3Hw
TA3uPxo6HZovbw6B47YzzhHYs8K17ZezhyCC26ZAFfs53PwV9mEI/hg/DGXi
fneO64XmxR9DYCgjnJeMzffKbk1u3xDc2B5mZYZN1U626lkZgsOsM87TuL92
eO2TBMFhsFZp+52BrfeC62K+0jBULlq9J2PfFSDF6psMg+u5ZM553M9Vdx7Q
pDoOw4zUyQ9PsE98ZUtODxgGs6TENgvs+ybaxaGxw0BveO0wgueFQWrYE5/0
YVDnuW+QhH2bS9Q9pGgYEqZWx2hhG62os91rHAb7wEyF33geefsu9XI7YxhI
v5D6Key8j33L6gvD0NZxK4Ufu2/ibFAW/wj45Tg6v8TzzgPPgH4NhREQa7OJ
NMceF0v17zQaAfFzaIaK5ydm/1XuB44jcFmlq+E0tsPO+9VhgSPAzTU6uwE7
PLzliV/8CPwu0jj7CM9nrg9GX517PAJRoccPqv83zwmfGs8pHQF+OcfLVXje
41p9M3CoZQTkDlRwUrB1XytqWvaPgOx6t79/8fyYaxTwyH3VKESbrl5zDPtf
2TLp+cZRULt5NGwcz58zKx/l1oiMgvA+e4Nw7O1111SP7hiFrIu3rdiwldSE
jrWpj0K4Yd+zi3i+NeCm/rSHUZDfLWbDge0vbxpKPzAKAlLTe+PwfLyh/DQ5
wmEUDkej8xzYkY/Pum/zGoWRrlq2S3jeXspSLfgZOAp38yl1bNhC/YaGd86N
gsWJ/J/heF7/KirL6ZEwCr5Jr7ZP4Hk/o1ln856UUdhdLF58DNuqMuXwjsxR
sImuv/IPnxds5PSHRQtHwbzycjoF22uaViFRMQrk49vHqvB545aM5K9djaPA
kxd6QR2bmLDeZdk+ClE9FNIjfH7x2p3XENo9Ct2NCfYbsPMeSL94OTEKDLuF
lFB8/in9d/77BNsYPP4ZtqULn5fCNtvp79s0BsKLfz+bYj8eWO7OFB0Dr751
hc/weUttJOMnv/wYmCg3tWzE/l6msSZRewySfvHt8MfnNWMz78Ate8dg3enX
L5rx+a6M7714LmUMfmgnHVXC9jkexn7g8Bgk/0yyjsPnw7bcZ/LzJ8ZA+03q
STo+T95zl7n0NnwMRnuuFOth0zLCBKPixiBYj6xyE59HbZTWdtonj4HI7m8/
WPj8Ov2Y/lXv6Rjo7ZnL0MWm1I2PKRaOQXxEcXo8Pv++L/ppqPBxDB6una9q
w+flfo6+V1rNY3CtvYBnB3aVELGX9GcMbo61xATi8/YJpb7p4P4x+GlKlniP
z+c1LyjVWbNjYPtH6t9q7K32zKfd7OPQ/h2qzPH53t6jJFlDYBxW+2Z/uapE
Qdc+P0pKlBkHP167iWZFClp2UEyeVBuH+ZPme3iwE1Y9SvFB4yDsH5NrpUBB
FUMrt/tI42BAcGtekcf58n7tpdMu4+Cay/hTI0dBvtmS7vwnxiH1jHDG0k4K
2lYWJvsufBz+qL+5pImtujz02S9+HN7U1sQc24Hnm1R+Y9WUcZB/4XT/viwF
afPuurqcNQ4l83HNTdtxP/fQT28vGgdnd6+tSzIUxGvc619ZMw6v93FGKmB3
ad+eLfoxDtq1V6fspCnIrIWsUkwfh4tVvJfOb8P17kcnd+3YONRPv5HPlsL7
4ZpzoYttAnbP36c3SuL5SfxnPDvvBNyhjLwclcD1J1hxq57kBPwO/5XIj22Q
vVM2fNcEUOcizqmL4/Mxz/CTT4YTQPLijyLEcH8Ccqyk1QTYBDfcPCGK16/1
6dNF5wl4zv638LIIBb2OPW03fXwCsvWj6OlbcbzdUt0ZEjEB+qfGJIuEKajk
qbfK8pUJ0PUN8P0iREEtatput+9NwCV1VNkpSEHXl91eaT+bgEDbbJlBAXx/
a+sNrNIJEPo+cmN+C+63O7b4PvwyAT+1j3JyYGsecnjn1T4BTU9d4/k24/xl
BA3r9E1ALF1hswg/7g/LjjMCcxOQ6LM9U4oPz1M+mbUrnJOg6J+9R5YXx9fV
RIsp4UnQXNzctZMHr7eqP2habhI6RpsuyW3C94vUVFuzexLuCBmq79yI+2Fs
VLCoxSQIqjcxZDbgfDaMlgPHSbDkGE6VWI/PhzXxe/yOTUJI4GZbIW4KCjKP
ycg5Mwk6J4r4NnHh/qM3vXc4fhJ+SRPfV3Pi+SVhLS/cmwTnZY87U+wUFDd+
bOzes0nof33KqXsdBRXIRfxa9X4Slq03bfu1Fp+XVWVzghsmodnmfW/lGrwf
qYO2o52T8CJzU8Hz1RQk8Hnw0+nBSTj9If3MnVU43wxae7mWJoHjKbtxJBuu
d4zxp1kbp6B0bTeX2wqBzA+JsqwkpmBEn/bNZJlAnhYfb63smoLHXo+Tty8R
qDGbmfwepmDi+E+nNYsEshSR6LhATMFPAWVx6jyBJkxu77V2m4L7Ah5/380R
6JAkW7lS0BQUC2mkJc0SyNsxT5kvZgqsW1ztfWcIdPOlf/hK0hRw8bzYBNME
Yu5/e2Xm6RSkVfdV800R6InS6b1zRVOQIdh9ij5BoIp43cS1n6fAKjhse8E4
gfR1N+3f2jYF/Hcjv54dI5D/1tTDOn1TEPzoR6j5KH5eHHuh6/wUFIp7ivCN
EMi2gUf2+vppSBAVedc6RCDjuLm0OrFpGNXosbs/SKDVhklz3Lum4d39qiHX
AQKdf6ctZQ/T4Kade0Gyn0AXMz6P5RLTkHPvAd+/XgJxjBSS2d2nYb9izoN7
PQQS8BsWOR48DY+kWmXtugkUYDer0XZxGlDKnmcbWfj71P8Ot0qehrsZswo1
DAL9CRX6Wp89DeH2sjlhdAItC3/lIUqnIf9X/zZFGoG4pFNF/9ZPQ5DXqZTO
LgL1Ene/Bf6ZBtrpmfVX/hHooG3ghk3D+Pf3uZHafwlUG2D7vGBlGg7IN/RT
Owl0V2HiqjPfDKRufmwf30GgzsmLVzbJzMBPjdMfVdoJdINZG/VZcwZmSx7K
/WwlUJzP9P7YfTOQZxd8PfQ3fj/2zmorhxmwJ1GmBH8RSEGkrFbEdwaUYx86
Ff0gkNYjL4XhiBmQvlVfQflOoLbFHQ2fE2egocxUdvAbgaKbv0dlP5yBXRIJ
CRe/Euh3VblMYsEMRD4VnRBpxvERWJ0QVj0DRdLnnV81EihM3+DGsV8zoOO6
t86ogUC/1Dg4j/TMgKbYKp3vXwikuXLxy6G5GeBVsc49Ukeg1raUZ87rZyEr
plNy6BNef0hOlLv4LATvMk87XUsgp7X3pU6qzEJG2H4xthoCqen+c400mgX2
obSMy1UEUjV15rlhMwsMzyW19ZUEEp64tC7HaxYKtujUJVYQ6MUrqy01p2fh
ZYrw0U3lON5y5DYx42fBbtUZnsQyAln0barluD8Lb7u0q7jeE+jWxQhulZez
kEPRjbpYSiCrDydeOX6chY6Nx/cvFROoR8/zYuz3Wajwr9kW8ha/j/FRxxLm
LNjEGHH0vcHrm1peGpiehQ+8PQuHXuP8S9U1kuaag9rsSramAgKNMzPHnETn
YEceS9Agn0Ch1i5/7yjPQeEhf8h9SaBXEfMt32EOKIzoiC0vCCQUkX6fz3oO
mg9bNp7NI9AJ21Eua885iBxaUWflEmivp3h3Uugc5BW05+/PIVDx7/bF33Fz
MMIUN3uZhb+PrNtW0bQ50P4rPMOTSaBTaaHsR17MQYGQZJV/BoEmGV7XMivm
4LJxYm7TYwIdSVsTMdAyB9b76l7KPyLQ64EXd9SYcxBKNvwRk06g9F1W2aen
50Cl1U34z30CBd61DfvAOQ/hz1+fV0/D349Z9W216DxULJZwx6bi+BGWCTNT
ngdjZ7b37XcJFKuXqJUA83CkWeqWQjKB2CSzvzZR5iGhqfTmmdsEOqmTuYHH
cx622AS//3SLQHq+BwpJofPw8t8SL/9NnP/jQ5euxs3Dh7P8tw9dJ1DiviDL
unvz4P49aF9GIoEYnET9qhfzYCHSJ9+XQKCMpZvVuhXzoK1ljpSvEOgsd+vC
iZZ5sMk7nuAfR6AYQxvtdMY86L3W2Zh/GefHn29ajVPz8F4n9fPwRQJBeEHZ
NMcCuP29VKYYQ6Bu4ZGr4iILkM+xOOR9gUD3rMR9kNICiP1b7froPL4+0Jfn
8J4FKCOebfrv/z/Tb31kcoZYgNdi61dviiRQ9ga52mvuC0D5tk/POJxAVyTZ
bR+GLMBAc2xpSBjer2Hqq2eXF8DLdlV0ZiiBrp1buZufsgChYSN3foYQqNzl
QEP+swV4oHZ3ZlUwga5yWHPmlS3Al4P7cpUDCSRov2/jw+YFKMiyeXHQH8fX
3KqUq9QFwFMse9RJ/P4z7N7B4/h+Srxvs44TKEjjgqbN2kWId02taDiG83HJ
7KOi4CKYF2rKjhwlkPzzrtrFnYtQ4efVx+tNoBTdiFWfdi8C6VPxJjVPHB99
S7tiDyxC/e+Pd8nuBJpetcSFXBbBMlci9sQRXJ9PV1qN+i1CrlpYV6wrgbYX
WhTdjVqEZKuzGY+dCTRie2BB69YihFZ3/yp1IlASt1ZHfcYifEWhZ745EEjD
RXWDfdEiHHeYvsGyJ5DrbZkDrZ8WQTxKT3LOFufjvdcEqW0R1DZJ7lxvQyBi
0PT3u75FOKcdnydKweuLX31HbGERdnAcfaVAJpDI9C/T4A1LMO75SkvXikC6
esGPy8WXwJnD3WjvAfy9RuyOLO9aAu2Q2F8kC5zf1jV66mgJluZVpw6aEcjg
UEuvI2UJ6l6FZRw2JdA+qqv0KfcloHldYHiZECjqveTDmOAlWMgNLfE1wvE9
nyp46eIS8JddlfUDAm3ik0dn7iwBK45tV4AhgRRF2H4czloCoQyhXwH6BPoo
oHRZt3gJRvWlJAJ2E8hRM5l3Td0SVIkGbvDTIZD9Dnb5irYlGEg9luGrRaCZ
wO2XT/QtwZnbgd1eGjjev0b+455fgoCjc22H1QjkcDWqN5V7GQoZZ845qBBI
dDzOaavoMsSYhnSQlQlk87a9P05xGV4pBI2aKuL9OJlB7tVfBpu4dTV68vj9
OdhBx3IZjB/VOezaSaCtFpv9Tzkvw4Zpl0IpWQJtcGi58+TEMmSZBPzkkyHQ
ChgeK49chpcnC6tWbSNQaozVw7qry2B/uitqVALXi/zJoY/3l6Hn1Dv+f2IE
2jYrsz77+TIMxGyKrBfB9a656Xl42TJMvf4fRdcdV/P/he+lrUE0KEUiKYnK
aJ2jSLiTIiqilKyiRGkpUUpTCm0hZUdRSPoWktveQ3vvvfu9f38+r8/9vMc5
z3mec3q97u3194+SLJzz6/TVKpgH3sVOrbHixO+ELxt31c5D1IF9Pb4rWPjF
8eIv7x5y3m1C1faiLGzKGIgQmJmHXWsz3h1dSvz3uqSLm8ACfFIxdNYRJvEK
Xbm+buUCrF3+WU1O8P9+t5O5QXEBGiXE27gFWOhgV/radOcCMHntQzp5WZii
cnL6xr4FUJL+p53PTfTh76XO20cW4OWgV0/yYhZyj6ZucT2zAHsuesXfpRK+
bl50x9RxAeYuSuSVzDMx4S37qbz3AizVSjobOM3EbLUfuytDFuDNMlU1w3Em
sjOjlzvELcBCgYYKZZiJLDvTkonXC8DYzDid1sck/UCCxpmvC3DgnVTVuS4m
0t/RxjL+LEDYJUbk6jYmbiqw/T1ZvQD3u56kcBqZ+Kpx9zmZzgX40Nu+yr2O
iXkXTYKVxheg8sRAv1IVE/dE7JgWWUTBnSsTVKtKmZhx47/nc3wUfPBlsNOr
kIkKB5xeNYhQMNOneo3yHyYqlS7vfC9OQYu1Nk2leUw8mu2r7rKagjYeb9Vc
fjDRhK/DTl2egs5Pq9bIfmOigNHZa02bKDjvKfz+x2dy3mt2G29upaDrp4BB
q49MvFfjZ7F8JwWNXB+2cb9jYl2X/VyELgW7jtx+9PQlE329ltQL76Wg8uwb
yT1JTBS0sKu/dpCcT9LdtukJEw/4NteVsCl4W9bygVssEwfT6j7LmlBQfGVd
kuRjJnb+5Dt84gQFzezsk98/YOKPNQZ3Aq0oKJ35LvFgKBPHJZM13p6j4FiQ
VnzLPSZ2WNzUybGn4CLD1Bcufkz0t2G7/3Si4Cjn58+lPkyM/lZd+cWVgq8v
bOV+5slEcBPb9MSLgseC3p3XdGXiQJy2sYsvBSnhotyca0zMvJC7Sy+Qgm/v
K9RaODAxKO/Mp+kwsr9CwcTwJSYGhq54/+QhBQtUWq1unSP5F1zCpxNLwfpY
U2UxayZOrs57nJdIwYP7Npg8PcXEkQ+8TEymYGkIDKubM9FyRdXi5DcUtD6U
zPWfCROp6+9ELf5IwR2+9g8PGTHx3I9XM7QMClrKP8loZDLxM/cWrttZFNQs
PHbl0kGSr3u7Hr7+j4IKr97nzxgwsSvbMCbvNwV115X89dVjoprkhom/HAra
P272EdMl52F23/mvlIJ2hivm4ncxMeLNvHpyFeFPV5SOigbZT1umxb2egkcD
0tkZqkz8NnDkml4zBSsPJeobKBO+dApUjrZTcHhb0uoSBSaeiBzqCO+h4LUM
wW7zdUx8OiAZvH6QggNFsqldMkzc6tX+8ckoBX2c1byvrmJie7IkLp2i4If7
0VZUcSbuTf4pdn6Oghnx6afuLSP8z7aW+UClYo1Hw62VQky03Ze7u4ebihe2
XKl6ykfy9U3k7FIBKv4ILbfexsVEp4Yi53XCVKxXuaSZtcDA7QnDJ+VFqcjd
+8ScNsPAEweyFi8Xp6JGRWNN9TgDTU82MwZWUvFSffAXm2EGWr+yVfq8moqd
4WuFxvsYKKad522/lorbJqmVt7oYqLz7r57YeiruWJsgv6KNgdHCnw8/30hF
NVEHSmIjA2NnFBM2KFMx2r7dUb2OgYWGCqvCtlBxkcGlgNxKBtIXZJN6t1Gx
LsuVfbSUgZ/ye3aqbaei1YA3p4vDwMWcP5+td1HR2m9MyC2fgUIO5yXvaFNR
/JneqmV5DBxVb9K7D1Qc9Kyde5rNQO4zbxQC9ch+O7fkaH0l63f/99FxLxV7
AlMcSz4xMHnGrW6fIRXLk75In/tA7l+W6M97kIoxnILcRW/J+pZXUlPpVORV
3uMSlcJAqZHAPTQWFROCfffseM7A00WiqsWHqKirOqdSmkDu33bbRs+Yih6W
i/bYxzDw8qG2utijVAw/O3ZP+BEDdy965NV1jIqy8qoSr8MZeFLd+6CsGRW1
m/m6GSEMHOYa3rT7BBV/S5QsHQpg4KG+5BVMCypWrqsJv+/LwGbd9lnD01Q0
Xnbee9ctBvZFsKpUrKg4apLf8s+DgV6HlkRRrKlIe7Iz+84NBhr2vdT5ZkPW
9x9av/Ua2f/S7lQbWyqGWShJ111hoHPWgZHZc1Sc6xZ/7XuJgY+4s0fdLlBR
a/O/tu3nGGgxKPqm+yIVkze++Nt+hoG9XBtW6dtRUTI+zC7yFMFNR1Tu2FOx
tzGt/KA5A+PcnFvTLpPPu8kLUI8xMMW8WqPkChV/SneIfzJiYOavXdLVDlRs
27mI5zKLgZTh8pA/jlQ83XG5SYlG4iVzKuTFVSoaxWxK7dzHwNYcHnEHJ/L5
aUmf5/okv/HnpDZeo+IK37WnzgID08qSon8R3Omzhq2kxUD9JuOHRtepKPCu
68TgdgZKfnFfUkBwiYDh/fRtDNz3O2lIxZmcJ35u2lOFgb4VxfvdCA45nhNF
28RAeRF70XSCbT4beq/awMDcrssH6ggeS1H71L2WgZuW6g71Evz98Jq9X1cz
8Dem8nQRzF0cpxa6ksRr00b/IoLlhHXu2YqRfOw+7/GE4Ov+V0z1lzFwXfCP
1lMENyh9eC4rxMANHj1flhAcTj13Y56PgfMPVwnEk/P+lBr694+LgVa0Gc5a
giONHjfkUBi4+dEb4UBy3++ybzyTZ+loWFxY0Ebik37MpjBsko5DGueEFAl2
khgp9Ril45oXi8qPknj+cboacWmQjnr7QzdeIfHea8e9zqKXjvpCd4Suk3yk
PnnlYdRJx8ljOX62JF8G6hfSDrbScTwk+okByadByLaivY10bIz9d0qE5Psc
o61cr46OWjfy/uRcouLfcdMivSo6lj2ndlkSvvg0WfzaW0bHX2/eZw+cp2I1
z7u8g0V03BV54YQN4ZtsxUypUQEdc1hqv/LPUlFTsGXS4hcdv62+wbeK8PXH
3Wkd+//oeGJOQdH4DBVLt/xK8fpOx8+899RdLal483XOgcgvZL/f5zWCTlFx
3ubIunef6Jj2eGR74EkqWuyt1fn7gY6Ph77vcTanokxoTELvWzoeT6o7xzIl
elRZf0zkFR2X0DM/Lif1OJj287zGCzrOndTelnOEip6/bzSeeErHVWEv+k4Y
UXGli8B3/3g6flmcNtbOpmJjq6Pol2g6LrV3MzFlUtHl48t/Aw/pKHXWW/4L
jfCX5/4WhQd0vOjy/iz/ASo+wjn+06F0fGRmqq6/j4qts8lOcYF0DBVRj7Dd
Q8X7rUy35rt0/LdwJN51NxW7wwLXb7xDx/61epauuiR/rlNOl73paCtQ0XdW
i4qQL+r8zYOO2YuMD+ntJHq0h6Ym4krHiZWnE/g0qBi4nfeV5XVy3q2Uwcyt
hA+H7vdlOtJxgTeEbqZCxelItVmJy3Sc0i7727WJigOwovHaRTqWGrd7WylQ
ce0jo7haW8KHTPAuWEfFvAXqHn1rOip/Tv23dg0VX6RLlrw+Tccb9navrKSp
KNTkzZY5SUeJsklKuCQVd59Y/TvElI4QuXng/QqyftYr4Deh4+51eve+LaXi
6q29mbeM6PjG5ftguiAVmy3d93Cx6diw+c6WWD6Sb/fJf3fodMzT+XXSkYuK
65bU3xc5QEezRXyROyhUvNoSZfvYgI5XhaQHOmcoeGZdhJWSPh0PLdnk6jtB
we8SKwOygI4dcc+OiI9Q8MqWE+1HtQmf9xk9CO2noFxfkPPoTpI/Rb3Dc10U
9K7OPRiuQceokfynR9pIf+bEbam5jdRTatizmEYKimzTy21RoWPC87uXymsp
uNfM/HqIEh0Fl7aLz1SQ/mjVBi/9jaS+Fq/7LFJCwaYTxzqn5Ol4XovLbvlf
Cn6pi3/7YS0dk1uDD/H8oqAjNbLRQYaOibbL3Tt/UPBQT7bbDik6ZulKCmZ8
Jf3S6bB7CxJ03PzygsSNTxRcU3RRrGAFHWserM5USqVgr1bcquhldGQbOokW
vKJgip5NwhVhOqZrLOw0S6LgxuV972hL6Nia63qgLoHc33Y/Q4mP8EG8/zQt
moKK/jddhbnpWJ3tH/MygvSze3x3j1PpGBmXt3IuhPRfbToJzfM0fB5kMKQT
QPoltH9SOkNDuW1du+1uU9AgqWb/70kaGn/4vjHEk4LGQ+sf5YzRUDdQNOeJ
CwVP2XVG/himYe3eIyrPHSnoNPH0QN4ADc23qvs+vkTBwsbCVE4vDU123er3
PEvBBJ7cqtouGs48onkcPU1Br/zir33tNLRL/m4ia0biI6Fqw9VKQ5tweFhl
TPpHK95q2SYaTq8/fNKbScGozAsS2EDDGp/Xv2X3U5A74/SGM7U0nKJunnil
R0Gph9X8QVU0fMcp4lHRJutve5P7tZyG7gXZEnEaFMzieWM+VELDM3Tafq4t
FBTcE1quWERD4dp/Gcc3knng74KqzV8avpoTCniylvTbewIcXuTT8Odiv7qG
VRT8I5gRN/iThq35cgWCKyhYbTqVqZ1LQ32/Py6bhSg4o530694PGkZFBvPt
5qFgWLRofksWDflubVcKml8AyaNXcnS/0pBX/OQtr8EFmN41kB6TQcMK3iPm
Zs1kPpKMTV78iYaTKrwT0mVkfiv3ibn4kYbN6QGh/+UuQI1t+IO69zTszVe+
fDh9ATqmXoWz3tJQR/1o2e+kBfCqi475/YqGVcJP5hQeLQB/ytoP+1IIvlKg
csl/AcSZrVX5STTkV3j/Isp1AXiXeYgcfkbDTuPDb1MvLkD/M+fjjU9oqGbw
91bqiQUY0D/w5Uo8DaUljtlGMRdgUZLxDoFYGmp67o+7RKZgOdWBv8+iaMgO
57uwaSs5X7uJl+EjGgoGiokUrV0AzfCcIwMRNPwWsqjgpOgCKJcx6I/Daah3
50pb9aIFkJfhP0sLo+HyLvEY3ZF52NE0kLQohIZvo1/tDGwh83vIwLJvgTTS
r81P/Cqdh6nMlkT3AMKP9hqZgZx5cF0ZYbnnLg1btCUHKR/mwSghhyniS8NV
WiGv55/Mw1y86Pl/PjSM3ywX3Rk2D/BHOv2DNw236z6f/+Y9DzG0cxpBN2l4
5cK0mJfDPEi0Xem45EFDW9JHbbOch01T0ZzDbjTctcfscuGhediapNerc4Pw
Y/UireN6ZP2m57s3O9NwwDcut2TrPHx35Spae42cb6Tz8K6186B50CNS6ioN
C+rdNwYunQcVtS1Rqxxo6DI55lO8MAfL90jVyVymodTeoteLB+ZAmKN5bKMd
DZN1XNvkG+ZgvfPVFTsu0rCecviCxt85+Gj2RPjgeRoK3Xrgo/FlDmQk7hla
2dIwNN/OYX3KHLxp6/nhZUPDVLm+a9yP5iD3i637szOkns9Syst9yXoW8TcK
LUk+aW4FD67Ngd8Nmcy5UzTc+EQiztB6Dk5lmutstaDh3U+nQnqMyPttBYvO
nSD3eZ7f5KE/B49G8pckmdEw6XNUCfe2OWhUTDLpOU7D2IKZRLc1c7BN7VmX
2jEaXs1sedghPAf2uya/3TxKw7OFG4b152YheOFHVZkx0QuNC/2hPbPwaEZ6
x2YjGoKrSmFZ9SwU2AvX3D1E+Loso4z/1yzU+4Vk97FoeLpQCbalzcI5h9A+
YyYNI2/ZMRiJs+DpNGCeQyf7++vqnQidhf3LnUW302hodlrm+GnPWaiSGhZ4
fYCGr/efLD9+aRZEC0X2Ke2nYXj3qpF9ZrPwbsQ579U+GhpQ1YYVD8yC1Ui+
r4YBDdcJs5ZRd84C/3jQvR97aJgo2Bj4d/0sTM8alhnpk3ipir0IWj4LV+fP
mvXupuGbZ63R+6izIEE9st4Paeh8ijtlrH8GbHfYqigByU9Lv9Cjuhnwlhpw
KtEhfBKvWqyRPwOZdxXm3bVpqLIu7Xde+gzYNO3NUdUi+makFcV8OgMvxS/n
duyi4eHZ8vTC0Bk4XpWzOHEnDXeYvzHZ5zkDJc9obmd2EH2NTc5IuzgDU4NC
W5W3k+d5litlTGdATXV+9aQ6DQ1fq7x1M5wBKy4+/d9qNBwXEc8o15iBGaZA
bOw2Gl70rbm8Yd0MUIyqVG9speGKpKFl9ktnYEPBrglTVRrRTZ+y93PT0CzQ
M7h7Cw39zC+P9HdPwy2xaOnNKjQ88mxvknzVNNC/j11fvZnUA+opG+VOg39+
ENdyZRqmrzb55PZ+Gl5NT38VUqJhf5+CT3zsNBzT/PJEaBMNbxyj/skKmAaP
9/QPooo03KbZnF3lPA2WHTL90htJvuquxvdaT8OzsvtMZQUazu5dET9zeBoM
+AUqcQMNFTyzJ7h3T0NEDsfr+HqCu5XrlqhMg5qQIttZnoaPAt/eEpKahpYK
I4xeR8MtHiyFJXzTcGPFLUaeHKl3jYwprrEpeFHV4Dy6loYPJvW3zjRNwTd7
7+8KBPcY9i7q50yBpeftNRZriB8wjz2pz5yCvatHIqJlachtXGWQnzQFb7rz
5RtlaHhsl/naD+FTIKbBk6tA8Muxm9aPvaYgROi+k+NqGl6Qvb3f024KDp45
viNPmoY5lxlzp82moHTjdu7VBKeYWn3Q3z8Fp01n6q9L0bAsdCxObvsUCG+7
mlW9iobMlNLRBbkp6FCxfg4ED6Y6NNWKTMGslm9Y8koanqzsi0ibnQR2XsDN
VQT/pc4ZBndNQnqVtF2QJA13+s/L21ZMQtj26mP8BGu1D5nuzpkEX6fj4CtB
w+OHr69e+XYShFZvXS1IcGZkWeRg1CR0pLUN3hcn9fKte/an3yQEjEymyxEs
xoHrsU6TYJPVYvdRjPjHw6md1ywnge+EhDid4DDPhgtM1iRsuzX3vGsF2V/P
ePdGnUkoujwp50+we75VC3XTJHCWWN7aSvAN/g8edeKTUD4W/LtuOan/Aj+9
T4vJ/imcgQCCux4VHA0fnICGx6dGdxMcHrmox6F+Aop0fctmRImf2bIVjPIn
gL7N5V4GwTar3XdsT5+A2+yz0u4En5Ts27sqcQIOclzdDQi24k1wpYRMwPD+
2rfLCXYvAe4utwlY0R/3tm0ZDYfu8/GXnZsAVZ9Wly8Eh0XWv80+OgFKYWmC
kQSnGMH693sm4MXFtZbXCQZ7euDTrRNAM1K8YU5wwc+85VEyE/Dbt4C9j2Az
J/768CUT0Gi9uFWD4JYm0WVhk+OwyfW7iiLBzfkeFWFt4/AndlBlLcG7TgYc
jiwZhxn+G02rCV7DWvE6LmscLpzfrS9L8I6e0CWvXo5DANca9nqC47evC/n6
cBziv/TxqhIsu9TTsuT2OPy309UKCF7J5Hre4zAO74YjLA8T7NeV7MF/ahyc
mHyLLhCcLSWyTJkxDtMfg7T9CJ4MveB+WGscTj7tEUkhOPRRbLfHxnHAP2XX
iwmWoq2//k5sHHJWLjjMEtyULbW/c9E43K1fOa9E4qlA0/OQHxwDt9LC5RYE
/0ua0rKuH4Nzuj/fRRLcrLMn7lX+GHjOxpeVExxpnFcwnT4GiVFz1yVIfrlO
5DXRn45BlIPDY3OC12/avPAsdAwk3kXuTCI4QeP2Hh7PMfBznKdNEJzRvVB0
/uIYNDdtLT9A+GTefT6n8vgYrN7+5W8CwY5HQPOA4Rgk1cqpLRCsIxN2OEdj
DBLcO6gWhK+fafKb9deNwdga3+25BK86ZtT6e+kY7FHx+KtC+L7JWfHB0flR
+BCknxNFcPQY42RvzyjczTJcIULqRcdTzMy3ehSe1c1/8SF4xN8hSennKBR9
LflMIfUW9ozbouLDKLRwqfB6EmxZJhzjmzAKv7dei19M6tW877qbXvAoHPm4
zMefYJHZMkku91GYWHzitQSpd6kY07t/z4/CrqTPK5MIPmjd1xNzbBQUjT1y
tIleKODyo9f3jYL/JE9SOcF85fOtxzRGoafgac4Voi9xw3df668bhVvnX4uu
IHrUMqxVoLFsFBbq7UM+E3xoPR5RXRgBwbea2pZEvx7ssrdS6xuBEspRkWVE
7yxTmMJQOwK77gvz5hD8aIvQ+cO/R4C39bmsM9HHODnvEPv0EahTtTFWI/r5
b2JH5IOnI8AVFpg4RPDZ5BPhuWEjILvkBP8Hor+vVCpj5m6OwPPQ5Z4uRJ/3
t6nk69qPwD7lHq69RL//Cscr+50YAbFRmfvLib7fQYnaOtoIPN7SodhOsE6N
YvcurRH4bu7y4wvxg1LXNZfiFEfgtoHQ8QjiF0U3h12WSo5AokBp71XiJ58c
9snf5RmByW1zTibEb7TvXHMTGhuG0qzMUV3iR0piAQ8ftQyD7E6d04rErxTE
0H9ryTCYfnqdKUH8jO8h5UzJ92FwoWrP8RO/mzDs2+n2ZhhC7oisoxA/3NhY
JbktZhisPQ8pThOsnrxffChgGGqHlAUniX8KUF30Mm4Mg9L33J9TxF/t/pi8
vnduGJZ80TNZIP67aNbv3PljwxD39tdnPuLXeUtt7hw2HIbDl290ihE/lw5b
WGGwYxjcO9waN2gQvY1cuU5/wzCMyw5HaxH/b9m9LfuA2DBcMpmSNiL9QQe4
z5txDUOG4Idj9qR/uMru7nIeGYKuxXqsYNJfKP2UCo1vHgI0/zGbqklDGvdl
7rLiIRCIPmxaS/oRfZ5Fh5ZlDwHj8/KzPKR/sa6P8zn2dgiObVgjq6FL5q9d
Na9exg6BYku4qw3pd053j1UKBA1Bqk+IazTph+6dnFjq6E7W27dFqpL0Sy6q
MWc6Lw7BCRF/oxWkn+qJtm62MR+C2pvf5Y1Jv6UmfjdsmDYEZ/l67jzcS/Tq
88ItX+0h0P233qWJ9GeFta4/FJWH4MyagAllQ1JfAVePVkgNAV/hztkbpL+L
klzNDFwyBCnNBrc4pP+zDLD+wJ4ZBDxU7C9P+sNzWtyha3oGYZXsiLA76R/N
9S4OT9cMQtbJn/y1DOIHS8r+NeYPwqMDtte1SP9JLVG1KskYhAAcPRLLJv3Z
Bh2/wuRBMK/0juc5TOZJh6smVY8GQbhVzegy6Wcd3VbW9t4dBD6fNef/kX73
cbfyKqEbg7BF2bqZRfph+5xrMrvOD0Jp0tq0XBPyfPz2oL3pIPhstW/WIf30
h9qXkR8ODsLvi3aWn03JvPeRKsulPQgvPXQ0dprT0HW7lf9J5UHQFJo6nEH6
86p557Y86UGo2p+dCaR/fyz3Vl1TaBDcFj6e/UX6e9tD1ygOMwPAiZg4YkT6
/yAZ9Ri/ugGQWf/cq8WKhjeD1rE+fR0Axvn2jqvWJP7OZ9YtxAxAWGel15Kz
xF9jXsmf8ByAVQ0xzEQyb+S/22NRfmoAwk1OHkAyjzw9zN9spT8ASTt17f5d
IPOU6OWPgusHQFPrVMbNS2R+t/FrK+AZgGTqgIKCPel30iZdn3b2Q+dKkQ+F
ZP7xMljweZDfD4483cdvkPnoC1wXiHvZD2DwQnITmZ+CntUs/xHYD5fNrnXV
OhF9MdJMmbXvB4kqj9/B10m/PmxYzTzcD6mmAx8MXUi++o88y9Toh7eJI88X
u5J59KrRKpTsh5zQzJhsMs8Zni3Rrp/ug41broV7kXlP69BisbD6PviTetTX
gMyDe0y/vDj1vQ9MQoMchMi8OKrtRN3/pA9Ubhw6XHmL8EmdIbf/dh9oWpWv
S7xN4jfCI3ratg8+BzGaHMj8eTyEvyKM1gctoWN3DMh8SnO2dmjY0gfOZotX
SJP5VflYRf/u5X2gq/X+5ug9GhoLZ9K+jffC0Vadv4VBxE9C1oQcrumF+84t
w6/IPKzS/DWL+q0XooOa+gPJvAwDY7W/4ntBSP361ytknn7pWdWZ5NMLl0c6
jx8j87aVzLqueNteUPvnlKP3kIYfx3f/S6X3wrkw6xGVx4SvOay/DVt74ZH2
fPvqaOKfr6Q+yon3wpFon0ciZL7/obom0mO6B4qWGwhwkfm/YObetbGGHmDF
3t02k0Dqr3if0a2cHnjUFisylkjDhbOtKspJPbBzZ1n00DPCP8M3vH0BPfD+
4bXqwSQaRjx90ZB3uQfe/qj9NpxM/FzXP/XzkR7gVTA6MPGShrvVcnxytXrg
zbTG9fnXNGxsvm7UvaYHXmyv2sP3joZG3wJkNvL0QH502MsVqTRkr33Y7N7T
Ddeyf6Ss+0j0Y8NITH9RNxzg+aGrkU7mGbcU9rW0bniSNHBq/2catu8MmpSM
6oYN2SnLLDJJ/SVuDCm9SfB+kwPOX4m+i36XfG7TDbMyx/jCs0h9vzALCKN3
wz6BFYap2UQvtud2Rqp1w9rvg9xlOTSsG/LclL6yG3Z1mOhO5JL5mlVF71/o
gn9Sn/qkf9Ew8Fc5Q7e9C+ZGbizdm0/8IdpA8XlBF0wvWvHEroDw+Wlm1cbU
LgiuH4qP4hA/FLxrkvOwCwJX+/EXFJF5U6rgiZNnF/icYVbMlZB5YubURz2b
LrC1+sK1rZz4v+PwHQVGF6yu3h9ytpL415sesfUaXdAX7nA9vpqG78a8j2lJ
d8GUd3paXS3pTy9m0M4tJvs9Czdc9f+/n1Uc7XrX3QlOMsGbjjcSvu4d2Cha
0gmrNysdi2om8a5t4PL/3AmcHX1Fja2k37/JcpKO74Sv+ScCFTpoOBOl6ZTn
2wmiUQKB9l2Enz8t5nztO6Ep0K0gs4fkz8OIy8qkE0TSDAz4+wm/m656H8VO
UD46MWEySMP/2KNXLDd2glafXEPyMOGnWmH+naWdYKt0cmx+lNRreIXXf5Md
kLGgr2k8QfyvLiV0ZVMHxIWff/FqivD72o+h27874K7JFeCbJX7sZREh+L4D
To2PT1rNE79yjHVJftQBY6celeRQ6Bj260KohXcHWJQv/JJfTMfIJ3fLVS50
wJGygqo73HSccA7WFDPugHMqL+Z7eek4+qEnfbluB+ylwg4jATp+N27U36TQ
AX8zND2+CtLRPcKvzGRpB6DUwdKNInScDao5GTvVDvo71qo+WEbHdYUxtXPN
7dDkbB/KvYKO6+dcdBwL2uHGs/5xJ3E6ml/rc1mU1g6pNYePd0vSsaeH4ZcU
2w4YfPzzSSk6LhstMbf2a4evMVlLK1fTUf+Vb5+WQzvY6OiZs9aQ/VimmxXN
26GIK/HxHzk60v+IiqrsawefwaRfhuvpuJllFHxgazskW0g0/VSg492BhCh3
qXa4JfWpyXATHaU3Wijlc7cDlXnk5x9lOk5dL1DdPNgGiqFZgawtdBwc4o1/
XtMG/u056pVb6fjsh6j9rtw2iPqskXZSndz/19+Q5jdtwN/eJdK9nY4GUjNT
CY/agPIxXddpFx1fRepGufi0waV/14FLm44+l2Qu2Nq3gUoQv8h9XToWP1ls
bmfaBmoWhsnrd9MxLk7zdIBBG8SfEhf+rE/H1A8jl75vbYNG8aM7GAZ0wjd9
pyWr2yDh+qBcmyEdG3nlz1/ka4N/Y/l/3Q7S8YSkI7aPtMIvx2J1SQYdJzsm
O6/+a4WXh4eMPrDIeXlPHJX+0wqVtquUDh2m48t5DffqtFaw5oMPQ8Z0jM2f
Zr5KaAWhmcN9oSZ0lDcVzooIbIUaX1aphikdO4Uzv0a6tEK3o4pljTkdb6io
6761boXlC10PPS3oqG39YFvDoVbwa73puNGSxBc6A+SgFZwsJgaKz9DR8MEq
cFNqhQBlBr/bWXK/5fxa/RKtcPdmwFfF83S8Hety5SpXK3yWyOSvukjHqxVr
K0WHWsBKoa37jj3Jt2v08bz6FthtK3lilwMdbw1d7w/Kb4Ey8TMWvVfp6Bit
fMsuvQX+dtf3x12n45YzMkJnElvg6NpInqM36DgtnuBiH9ICp66nJJKGB2uq
pr6GuLdA85ZteT896WgWfuTXr/MtICKw/6yXNx1ZNlV3xY61wL2DIr66t+no
yhU0fs2gBR5lPpOb9aWjnoLL7IBaCygnqmlk+tNRc8LvntvaFhAqqftyI5CO
Bfaxj9aItEDH/T9pOiF0/PonYEX1bDOws5TWUO/T8UujWO+z7mYoeqY0nvuA
jt33BpfdrSJ43axGwEM6nlmV6+SV1wwPQorqDkfRkROpsiT4QzOocBo6pGPp
WGGYmfU+oRkOap406oin45+J3lvdwc2w8XOAbGoiub/FroM7PJrh+NtEA8/n
dGT6Cix+eLEZ4nk78hjJpN5ks6JEzJrhzcYH0TKv6NhUl8z3+EAzdM2P/xx4
Q8eOCvEdWruaQXaCpf/jPR0PN++WHFRoBv2FPsEHH+nY12UR9Vm8GVbcXiV3
/hOJ577Y1AjuZshxWe+5O5OOwatlGXdHm+A+zUJ+5Tc6tiRPmYa0NIFzt4zg
8Hc6bkiEvy9LmiD+R7p6QQ4dT92ZCqnLbgKBH96Pn+fR8cmgwqM175pgsVGD
zq3fdLTtyym/HtcEb06tX3m6gPCTmaXeFtQEN9mfN+0upGPtLNfzMx5N8Jpn
zm5tCR179Z2lpy81QXSjcfuichJfhelbCSeagJWh5N9WScf4dyeLTjCa4HdX
p+nvGjpq6bj2q+g2gRVMG7+up6PfT+lCUZUmUOcudLrfSPilyX9aQKYJ2PNV
mTdaiJ5+4ooQE26CTdYBclbtZL+Ov+bq843wa+BkEr2L3FdL9pl1fyOsyC04
sLOX6JPum5MvGxph+W0Gr/wAHTMqVV24CxthjaFl7dJhEu8Hh9suZzWCdLj/
f/OjdLSeyAkeetMIsecOfO+bIPXwXOnCrbhGkN21vqB+mo4Cf7fabAppBPGW
J22cOTouP3DjcstNst4XlkA2hYFDC8kub66Q576fdnxYzMD1oqevBFo2grzL
ufNJPAzU2oiGnkaNUKc2mRDNz8CB1y09t/Y2gu5/Y7Vhggy8J9lNi9reCLnP
ppb7izAwTHrweJ5CI9j8iDL0FmVg0HgI9+KVjRBx1uWaqxgDdRLPax8SIO8b
qcY4STKwau+2BpuJf5CadCLjshQD95pcXMWq+Qcpg89/X5RhoFhLtqD513+g
uPrd73NrGWjw9tz9wLh/cPbW2k9n5Rl49UxicKv3P8hqTAi1UWCg1cSrxhM2
/+A2s+mIzSbyvvRvy7kD/2CI6b/o7GYGemVqTmWp/IPebHaYrSoDe08c9Hwm
+g8GWjt4Lqgx8FfMvqq34w1QemSxqd12BrKCPBsbahogRtTsnsMuBqYq0a6r
ZjUA0+7l4+vaJH5Z3B5PnzTAc5l33u7AwGNs4TId3wboUlLU99FjYAb33yNT
Fxogerq88v//D0rH7017JbsBDu69AeGGJJ5XNllWb2+A7dL/rsUcZCBP0ueU
OakGEGn97Z7EYGD518bYPdQGSDbiOZTKZqDrcSXZ1+31kHLt1MA3IwYeur+Z
X7OgHtSfJxv9OcpAUdYtnc539RAQkOpRdZyB2dHljz9F1MN/MqxL7eYMPLGi
eHGKWz2YxR+RGbNg4BFlVeMsy3r4lxB7j8uKgVmRaXZj++vBa4Y7Y4UNA0/G
blOjq9bDlz/W8evPkfjZuXnkiddDvUv87h0XGRh77Yb6qbk6iPsYEbnfnoFF
n6W3rW6tg28XNieaOTBwtay5yXR+HbiUGp62d2Jg4u89dybf1YHKiZKiW84M
fHCmM0biYR0Uff/Q99CVgSucbT2OetbBjb66tDceDGx/P873yaYOhkU1N+V5
kfV2FkjtYtaBzOOve+t9GBg4qBZZs70OghRNecd8SXxLfE5EydTB6EO+i0IB
DHyhtJHpzlMHkfNfHTcEMZC/L+iAZ38tVMRclcZQBjoO4taEiloIHFM6fTyc
gZPIaWn5VgsP3vzTvxrJwCSLGr29z2tBKTkkK/gxAyPvSWzJC6qFE0N7Sl/G
kPxwG/pZX68F92/zrr////9/Duhu23CqFryc8jLaExnYYlEvwH2gFuySnt7l
SmIgr9jK0UVqtfBtSVK3XArhz45xjqx0LXx1r63a/ZqB1v/uuppy18IgF+vw
qXcMfPdkvv5jfw3Y50qY3PzAwEd1d8tUqmpgH/++tvh0BtrWu+zOy66Bgl2j
kz8yGDi6RZnHNaUGphp2hLR+JfzjCHOxwmsgN1r5JU82AwVPPJXW86iBa9sH
9in+x0CGlc/WQ7bk814xp2k/SX3dPCrvebgGlK+aTtvlM9AnsbLij04NbBfb
L3T/LwO79co3aWysgUKPgIefihio7a+26ItoDQS30qLrSxnY9rBL12KuGrRu
pYovrmRgfsqinLWd1cD3pmexYg0D9Vkx9pTSauj6IWfJrCf68mhQcfZrNZQo
+m5zamTgFZZe8YoX1TB/lG4f3ULyLz1keOB+NajmP12V287Ac5l2DlEe1TC5
+OeWvi4GWioYqC05Xw2D9zpfifUxMP3XsvMPjlSTeUI/THeQgX2xPnM6etVw
L2dFg80IA50vn/tLVSH7+UUGhIwzUG8w5mvTSrJfsXB05hQDTTsk3tVzV4Pr
us9C7bMMHDvdeHdsqAoUKbV1SylM9K9aqaLYUAUBzZ/5tBczcT9j1u16fhUI
aEcH2fAw8d3NCvOWtCqQdeDYhfH///f0hd/ZPqmCe02Rz7MEmdgUKGu6JLgK
wkr2a/SKMPHr7xj45VoFq2+qSqxczkS/gu16cbZVMC4Wc9BAnIlblicbhB2p
grGnbUUOK5lo/KJENV6/ClRUzZ7GSzOx82BC62/VKlgbZfKzUJaJU35yBkIy
VdCarqYxL8fEjlbHXeeXVAF7u2Gf8gYm1g6UJLRMVoLqq+E+U0Umhl8KtHZq
rwTLsBANf2Umhjgss11XVgnC4PMjYwsTPdwaAruzKyGrZUtY9zYmStwP/vLn
TSVEBo89XbWdiQZWtRV50ZVwVUV76sAuJn409f9R618Jy93P+9/QZmJqjo+V
gEslqIv3HX8JTHQm0/ihs5WQd0rZul6PiSVD509+OFIJvDEPUoQNmKjoHuu1
ZW8lJFU9UsT9TJzc+WowR60ShvpeNFymMTFWbTLwslwlNN/e/vsJk4mJA7N6
O5dVwlGJjx3lh5hofpU9LEGpBMW6xzv5jjCR59xTr6UDFUCvPp2heYycd/2P
6rUNFTBe6X3+ohkT5fLu1h/8WwFpVi4H4k4y8eS+WYfALxXw6G+OcelpJpqF
bfbuSiHvr/nnz2NNcARzyOxxBahvpPfssmXiviOvEjvvVkDAheArFy+QeE+n
eAe4VMBdlc1r4u2Y+KAr39HwXAVcs3kxXHaFiXbFT05IH6+AgryATj4ncr8v
3Qp8ByqA/daCouPMxINyl9KXaFbATs23Oy+7MvHbsPjohk0VoKnEF/zUg4ki
yZ3/HVtVAe8nx7lqvAg2py5LFKiAjP8EHwjfZmL5z4dZ3DPlsMesdre+HxOv
m3J/cu8phx0a4zzXA5hIP/i+SbiunJx3uOVlEBPfPlSUTysoB6v/rCubQplo
Ki9i4/i1HDYk9PwTf8BE/bdrQ/e/LoeHglKzBx8yUWBM855GbDnMvwjedDOK
idPPmbgzuByUvnXZpsUyMeK2XRj7Zjkkbsz91JPAxCyL3Es3r5TDx9M5Ymuf
MfGEXETGT8tyCHS77XHkBRMz6/aelDcuB7M170f9XzLRpJC+N8KgHCxu9zhk
v2HiRXsD4zU7y0HYrXpm/D0TZx2br2UploP8aXl/5TQmulcNhDtKlcN/a53W
nP7MRNXWo5EgRNZXd8mI+MLEOQ3Zs2sWyiAzuv7o3ywmcv880y8+VAbbuxgT
i3KY+HvIesW6ljJIU3SP2JnHxIlrzjl7ysugelx6x6XfTKy6I9J242cZ6Jxv
KHtSwESb7LTTvz6XQbTcNbvqQiYKaklu2PSyDLp2RHOLlJL9fCYl42PKwEKf
78GeCibS3u9YvzmkDF6bXJZ1qWZizKFidY53GXBxh8W9qWPiXY+6rbecykCd
rijZ9o+Jr2r8eZi2ZfA3ZejW////hlXI5mgVszLQEElpY7YzUfukUqMcswxy
K8V2+XQxUThYIENJrww6ykfcMnpJPVEviO3XKANVQ77UgQHC7w2C9S4by8C1
WqJSfoSJjotzZr5LlcGS2M7OY+NM5N9+y0xKpAxixfU6AqeYeH/wRLffojKI
lO8rypllYuSsW7DgeCmIin5InFxgoleGguaTrlLw3Pvu7QMqC93Wfiuh15fC
Rk7zoq2LWbgo69teweJSoFYbG/7hYuGGtB/uDf+VwvMDVzzP8LDw+Td32/8+
lYL5x7jkBV4Wfl6XM/T1ZSmsMTmQ95CfhaE/biz+E1cK6aurS9SWsDCD7+3d
nvul8P1xeuFfQRbKDns5yPqVwn/L2F9shFnYw6OWbO1WCvpnl0VSl7Jw/bFV
UtmXS+H3ljOnHy9j4TKv1+9VrEthJvbzKo3lLLSI9TR/c7wUkh+4fuesYKEc
S4dPn1kKzQ+kD58VZ6Hfu5exXfqlsPCTr4QqycLLpu+XPtlZCpmjb7UfryTn
MaMb2m0uBb27PqHqUiy8sCNSjSFXCrsjJkr+SrMwpe5XFkiUwmz+9TlrGRY6
J6nW6AuWgpnjjWWUNSykmWvbH6eWAu/NK8IP17LQQdbRznu8BC66Fo9sXcdC
tv2N3G89JfAvUDA7X56FNorLLASbSiDBNfKq5QYW7rgmsvlCRQksJHYvnVVg
4Vzp+VUNf0rAlOocel+RhbqLdoifzi6BA/IZU8pKLNzMGy08mVYCcTvXG+Qq
s7BPvm0o9mUJ+FG2XTNXIectu/z6WEIJRJeZBIxtYWHY9+/b1keWwFiCqM+9
rSxM+Hru4qLAEtDtr7JYr8bCw7nr6EPeJVBcsF72qzoLVQYyvg85l8DPDocs
o+0s3HpuVfpi+xJY5qK7u3cHC1c77ZNVsC6Be0xqovcuFsaZne40NSsBqf92
dqzSYqH1uWfUhEMlkPbjlMB7bRbyddoenzIsAf//pgT367KwSVSm+RSUgHCR
e/8/YOEvMaZvrUYJLL9u99ppNwtfUhO1rZVLoL3mAE1In+yX19BPXVcClvHB
P5/sYeFHxbrA1yvJ+/PfZTUNWGj3I0zwwtISUHppZlS0j4UtfRImmrwlUNXf
amW9nzz/HX5q5XwxbAiuZc0eYOH+TcYr+ceKYWvjD4lQGgvdwz/Z8fcWg9aH
1Z8VGCys36FjvKqlGPLO2Kl/ZbKwsN4lQ6umGF4Xa/kdYrNQumdd8MXiYtA7
ypvecYiFiYe4f775VQynKo98dTVi4eJAHtai78UQnvrm8bIjLFQIV5Q+k14M
yn8j2M+OsrCm/K501etiML4V3qB5jIVaSqf0TJ8Vg076Fr3C4yS/5XPu/dHF
oJjdd8PSjIXpdgU5IeHFcN/5qP+EOQvNug8t2nuvGA6qjdn5nyR88tiqzOdT
DHczmYqyp1i4JUVOrda1GFYdG0x7f5qF9HUzfN8ci+HiHwtJAysWlv59Efv2
QjF83a9Erz5D6uHTjq73VsWwyavG6IINC6NFflX+Z1YMlZFTKgtnWfhWLNK8
3agYliisqA05R/i5cuGCBL0YGJppJvIXWNhtd2ny6N5i8D184XnaRRbOnrk8
/FynGOSsc/IM7chz7Vd03u3FsL7SMK3GnuiFTNPsVZViOOZ69+qFKyy8KNY+
PLKhGGwei3PNO7Dw56I3cjdli2Gi88apoKssjHpg6LFashjK7uy/t+YaC3cZ
VM/8WloMAnwid95dZ+FJ/Xh/b/5i4Lc2Y/z/+5ZMh+m19EUkf/w/mktusLDh
jMn79TNFUJ9bpG/pxkJfmqGq0GgRpFasvDziTvRhyD5ocV8RPGxSOeftSc7/
OjSHr70IekfiVZZ7/f8+d75L/ysCLS/ubwnehA9X9VygqghsbXoltvmwUDK1
qNW+uAiKWrq0sm+zUOCkyejb/CKwjApRZPmy8JXMyuiFnCKoeHitscGP6NPw
+VKzr0XwbZ+qxUV/Fk4q5fj/SiuCTw6spJmA/3+/OzlD720R+NMufvILZOEx
nzyjPy+KgHFKOlgimIXhkeWM00+KIChuROVpCAtvdb6O5o0ugqtH/e5vC2Ph
yha97ZkPiqBT1fF71n2ynthjIbfgIvigfvA97QHJx7oaSfrdInif99T2/9/X
Hf2uRVe6VQR9T6Xazzwk9fV0RZyEexHk9exRGH5E9NCvhEf0ehHILMlQdo8i
fFs567TqShG4Fi4f548h5x9UbVe9UATbzHq8wmNZeD1E8YCxdRHcVqopWRNP
+Ho8PfKORRHUCLm0pSQQvb7538+fx4ugZOOZjO2JLPwmYPRXzJisN67Bzn7K
Qq/sm7GXmUXgsufOi4PPyXm3eKnX7i8CBbXRH+VJJJ8RCV6H9hTBD3XJ6JPJ
xK96DD0rdYvggWDQjq4UFmbnjqw7t6sI5DijIVdeEX211LQSUC8Cvbq2lJnX
JH+PCnZ8UimCY53zt269ZWFuxZVwB0Wy31CdtNB7FsYICTtqyxdBiP5qh/BU
FuplRuSLyhZBgJP5ndUfSX3WrA0eX1kEdy5qHXuaRvyuriKzY0URjBgbdyp/
YqH3s6k97SJF8N+z/eofPhM/82mTGxYg55NN19bKJPq2WZi+hKcI6n5qU398
YWHE64WMrdQi4O93vvn/35vPaf7yK3+yED5vEP7KySJ6fIpzkzZQCA0HH6Ya
ZbNwX1t9cGdbIXTfyLSq+cFCCl9eW0xdIUxLihWd/I+Fw80h9nalhUD9ZTDW
mkv0gNtt7fH8Qhi1Gyq1/cnCg2dHOk9kE7wz7Xz/L+IXZ0LS3T4Vgqv/9i9X
8lm4/OU697Q3heAnsiJ3/A/RB43nm/mfF8LvlEEfl78sHNHen341phByb12a
n+Ow8IiGjeBseCEIzW5RuVlE+JgVKBN1rxCs3lSu+P/vudvFu/0z9imE3mt8
72+Xknx8Xbtb0a0QDtme4eYvJ/fne6ghfrUQZopChP0rWBh5a+sb6YuFoKqx
9a9gFQtDNGzjtM8Uwn6jDgysZuElqf6Zq+aFUL3OxFakloV7NsV8+GVM4lOo
YBBcR+6rf+erOqMQOj9PVyxtIHza3MGfYVAIB69flQr5x0IMVrpnAoWwr1x7
+bImFrb1DGku3VkI2zljX4Obyefv8/I2qRZCRuheqaWtLNz40rYtX7EQOryL
NwW1Eb1fvTf/r1whXFGDXqEOFgZGjL/okiqEmtPqJwM6WfjmjoCzjFghPFx0
1Fugm9STuI7yBeFCYGylm/j2sNBA3uVTCS85n+bXeu4+Ug/69aKHqIVQHkFf
7t3PQon0d6rd0xzY0kvaswEWvrC7wvt4lANtPOfuuQ6xsJc3P8CqnwPdjfrF
k8MsFMsJTTPo5MCpqOocx1HiX3crXHY3c+C3d4nV4BgLF/o4hUZ1HNjIX5F6
foKFK2TbUjwrOKCZ6/+2fZLUw8g77twiDjxyenz81DQLH7TOla79w4EByqt3
tTMsvCGYLRSRy4GVF85+NJ4j+qO4Lln+OwfMWq6eKZxnYVb0jbj8DA74f3DL
NqSw8YMdu9P3Iwc0mBt/Z1PZGEIzdT75lgOF+jKumovZ+NXP4yAjhQONenw1
77nYqKFQdsT4GQc2Swc1b+Jho3ZJTJhjPAdavpqGJ/Cy8Xqn0XRKFAd+qEkM
r+Rno8ONx94zERzY/+zcZLAAG32M9m20DOPAv2MLz3kF2bhpyqypOZADC6/c
Ke5CbMx5szTJ5S4HTkuHUkeF2Zh9K+/qptskHjtbkm2XshFZonuGb3Jg0Sup
2YZlbBT8ki5Y4saBE7pto4eXs3HVgeTfv505EJTXdf/XCjaeNxW6Wn2VA+Ma
pbXa4my03KHOT73CAeXQg7/fSrAxdHmCJ17iwKaxWTP5lWzslxKoiDjHAYeA
kAcRq9jodYPJxWvDAa3I1KsC0iQ+Z3x4Ai05EHxOaNp1NRtVZAcqlS044GW9
f92ADBsP8lMcW8w4QFtYNmSxho26KaYV745x4Hr6MsuStWz88bV8OuIIB/jX
jFzXX8dGu+1X6sMPcyCh0mLbB3k2Jh8+45LC4kCyH3eQ/AY2ir9Yzqmic+Bq
n3/gfQU2uiqLlq8+yAHb3BhVLkU2qutvCHAx5IBcQ6ejwyY2ChTtHezfy4HH
QmKmzUpsTNwdMe+izwHWNk4zazMbz8Zf/iCzmwOW27KWZKmwsSnBTKRGlwPf
p0PLlVXJ/qlLhV5pc2CP+yg82srG2iXXUiI0OVD3IfAArxobJ7+96Hy4kwMp
jwTHHNRJfP+O/EjdTuK5ZSU0arDRY3vxzjZ1Dhg7ntxI28HGVoEBQxU1Dny6
ePdt+k42fvNQGg7cyoGnsnsr5TTZqLnogRqvKgcOBmpG3dNi47uDdoIRKhyo
/iK2MKHNRmMnRVfdzRyIfnlz4ZQuG8+JnvWaU+LABjPF6D/ARhFtimzZJsKX
vPRK9d1sDH83yf6hyIEvTZWvo/XYeKbbT+rXRg5ox6rL8exho4uKjGubAgee
dF3femkvG21fsx1XEeyfyKwrN2AjNWqYy2YDyWeKpZyOIYm3PnXLn/Vkv+KT
ixP3s3H/+rcjBgTvbuh3FzjIRpulVkY18qTegzPv29PYeFLnwyEfgu88tt9T
QWdjse25wX0ESyZ+uqfFZGPCqNcWOYJl9HXt41hs/DKtLLqC4MJFL3u4DrHR
0TH/0WqCN554uXD2MBtvHx78o0sw9/eulAIjNqbFWyddI3inl/DgliNsFI7b
qPaL4Nje//6EHiX12m5lp0rOp62erjtmwsaHPm4Wbwne5xJkePQ4G/et5xMw
JPfb+2ei85MpG7kUOXYTBEvJPJJdZc5GieKC8G8kHmsPr+l1OcHGbnMNz2gS
P3U1dUbtSTYWqF1Uu0/im3/JY6/WKTaaLgh9SCDxp0anFD86zcaomjae3yQ/
bzVPD09ZknxfmVDlJflzekF7bnKGjf4qLjvMSX5/q6wYTLNmo59xjeyfLeR+
I6cKVpxlY/6OzwMswg9nyj+tK7ZsvHKk72X/Ng5c0VPXLTzHxs4AL/NEwq/9
twRKlS6wMVczg/cK4d95e4HpOxfJ5y8teX+U8NM6qO59yyU23ly6ztKY8HfI
QHFO157ER6R17XnC79GqyKqHl9k4fs9mLJLwP/h06Z7RK0SfhOZaG5AD62s9
dzMc2Rgcu2lSm9SPyfL9nOdX2Si0/NX2VFJfkh9KuynXyPry15N2k/pL0Pn1
4Nh1Nnq/TjPuPMCBWzyc4nfObFxUm2/wnNRvrGbAY/4bbGQaM265k/pWqHkx
YuHKxh5XUYlLpP4TP/2tTndjo8zDNXxORB+Gb8TQhT3YaCKUYfGA6Ifu4x8M
K0+CA002FRJ9WXyise7zTTauM3l9aQ3RH97a6Alhbzb+tHq24y7RpyMTcTGW
t9jY+8QqSJDo164zQcXpPmzcpWbg+Zzom/oT4eAld9h4J6JphSnRv5npnOoT
viTf4zwmCkQfz3oavX7nx8agw9+NBJ1I/JeeEeLyJ3r+ky0u4EL4wXo0bhxA
9PL7rqQ17hzwTom0fX6PjbK4VZzlRfTHiMt6MpCNW8SUL0QS/T6id7PHMJiN
V2WPpU0Rfb+2JXUqMoSN1+7JUR2DOOD7UCe4M5SNhatVjvHe58DPrJzXO+6z
ccjC/E9qJAeWJ3Qa3Q5nY9XMXyvnaA6ULzC8yh6wMaKneptJAgd6jzzcLhfJ
xorfEvqs5xwIa7a9bPeQ+JWo6ZNTL4m+PDq97csjNsaf/XAq4B0HslTXO/NF
kfs1Xg4oSuPAC9HDe42i2bh1r+w2lS8c+Hjm3oPYGOIPp2+feprNASveqxe6
Y9n4lvlGcftP4uf+yXnq8cQfPjc+bCzggIgOJ9E9gY3zKnHZiSUcEFrpyfPr
CRuXX3r/1quK8LP4ZM/Sp2T/d1LXXBqIvv0WPHzsGRsvUdasD2jlAJ/EBp34
58S/3PT/pHeTeLodeNGZxEax9AMuc4Mc8LGXjNiSTOp5VlPffIIDf5eq8Dil
EL1+dXxH5RwHHJUUxzNfsnF18Naz57kK4cvO59bU12x8Lu/XsXJJITQd33vU
4A0b52Yv/GxeVghdZnE/774l5xVVWpUnWQj274zSOe9IPtcYDefIFoLD5fn1
oqmET9OZp+s2FMIq013LjT+wMbLT2V1EpRC8iuLcIz6ycfH/ODrvcKrfN47b
HKNQIbJSpIGmKD23ss6xzjkU2aSyMkqEEiKKUqkoIzIjSlklKZKVvffee29+
z/f35+s6n8/zeZ77ucf7fXVdoRvRNz5Zhbwaq663ZFGg4nES49+zVchmh3kl
fw6OLzkijKhUhZorJtMNv+F6IUzsH1avQlfGuLkjvuN5lMFSEKNThaynrk22
5eJ5tfLe28UQ69eVByoCeRSwfJLpdu1KFYoqouM3+InrKcQr38kW6+dED6uw
fJy/tIFWYbeqUPTTh0cbf+F+RIh93OpRhXI2vzvvKKCAuEfnmdO+Vchvx+ej
5EIKdEiHv0gPqkJ899avB/2hAMvN+/EqWA/T3T/FW1KE68PKPXApsgptTc6d
oy+mQL7XH8M/CVUo6XhZp0IJBUI6u46kYr2954LWomspBbyKw3Z/wXo8MWan
X3oZBZ7uYJKtw3rdziz98Wg5nmeRj6I4y6sQ654cJrEKCuRkVlvZ1FchhbXc
ZYNKCgSE1Kd1d+D4pWqbvajC5y9vfXRrqAp9tGZUKK2mwPqf2zvEZqrQy3H7
p1s1FOCS8bs6tVqFYlwFdU/WUSATCWja0VUjq6qYJzb1+Huf6a45MFejC/JB
8u8a8HqCnaze7NWo19POoK6RAtNUeWIMVzXq7q0ZZ2rG+bhQLlXNU420JdVn
5FoowFboUMqxpxqpPb923a6VAgI1ByUMRLFfrU/XimrD863q4KVMcey/939P
qGqnQK7aX0vhw9WIV5rdgaaTAu0Dd83DjlYjZ64TiTJd+PnPSwYistg/medp
mXVjvXmJYJZ9thpFHTh+NbiHAt8c0+4bn69GH7qER/N6KbCziKOUW60aMTtx
dIz14XkbfEe9SbMa6Z70U9g9gPXXXxueFJ1qdGJ2O5vKIJ6XVwPlnl7G/q35
pPLNIdx/vnz842Vajdh8Pccih/F88f9X7HO1Gl1bctwoGcF64t1OnZe21Wgh
IsR9bpQCnu2tLplO1YhWyc5CcJwC1a9jLgy6VqMrwl4ZKhMUkBjiLRPH/nqg
UMfRYZIC9+Z3C7hi/x0rbvsqdIoCJYrpqk3Yn1uFE8XypykQu77TXPU59od1
TrsHZ3A/00i+UxxajXJbrrqyz+H8j2OI1ovCz+9KPHtsngJPuAaHl+KqEYNS
lpXeAgVMgtHVpJRq1OS2Y81jEe/n8lEJ6y/VqFL43Ny7JQp0A5ui/LdqlD+T
QS5cpoDshkaRwK9qlLG+wD24gvuhX8JfjuJqdDDSU45ljQL7ry7rcVZWo4v3
ygsl17E+4tYNEmvAfjpEP520QYEzausuqu3VKEA4htZ2kwJbRlcP3e2rRq+S
hTMeb2F9H3Uy7/doNSqj1yr5QEMF32Rl4JutRrIoXqGElgrkiuiS+yvVqOdr
5I5BOiq8N/SzWaapQaMraUR6Bio85boq78NSg74Pa3cJM1LxfQ9oCHLWIOFX
i3VnmKhQKtydVcpbg5y0+ST0mKnwj3Tlib9wDUqJkWx2YqHCM4YvA5ckapC/
ZtRgIIEK60lKDbLSNeglaYQSz0oFIyh1Oihbg5T/3N39k40Kn/rEaqRQDaLn
KzvbyE6FaVEHgrJqDZKrU8yd4KDClWvrMje0a5B+us5Lhu1U6DXVNUnUq0Fd
b+yL+TmpcMxaNmnOtAYZRNHoynDh9Wcj91OtapDpsoucMjcVto/lTBQ44v0w
n3O9vIMKXFKzvCpuNchS+zf7jZ34fBPjuW3eNejWbduV+7uocFf04cyDxzWI
BSWcfcFDhYfz9dXnQmrQmeDWhlheKjicPHSTPaIG/bN0/JPBR4XNv7smx+Pw
882VzEW7qcDMbWzcnVqDYvmM3tXzU+H6HcaWwawaFGp773GfABV2lmq70/yq
QSsHQktm9lBBN/ObwZHSGlT2jf3yliAVOFU3Q27U1qC/r+AMuzAVNPR54Hdb
DZJRfGnPJ0KFQjY5twMDNeg1yWpWTJQKH1XaL8dO4viq7fkrtZcKCYcy148u
16DnTdtGTotRoeF1zt162lrkHhppcH4fFQ6ECyw8ZqtFtyX386vvp0I9ja73
xV21KOQIrYSOOD7PHz6FE8K16C4EeRlIUCHqrYWShGQt2r0iLG5+gAqhdnZf
pY7XopODO3mvS1KBtedrAkmhFgkGFVDtDlJhoGNF3kO1Fp2xuN/seAjf77YL
T35RalFqdXSi82EqhNk2f+c3qkX1RzzyXY9Qofy3as+ja7WoP9dc2F2KCnQK
lkLbnGqRdULCXw9pKljPqjxL9KhFFVtvM+7KUKHITvvipYe1qOHn0+G7R6kw
KrcviP95Ldrzo9r87jEqPHD7qjMfXosCPqUJexynwr4bx8v7EmpR7pHbom4n
8H0TxLhH0muRR7zDNZeTVFB6TFJjyMP7Nx6euHmKCsv0P56cLMH7cTiQbS9L
hdS1Orp7dbXIuNz1t/VpKnxelytp7axF2YcF2S3l8PMyPZtao7Vol5DJa2N5
KuSsspS0LNSi9jlP00tnqKAfrKDsQVuHVkoLrmmdpUJdiH7YcY46JO5tm6Ks
gOvzu3cf3e46tP/Ht8Nnz1FBz0KaOLIPP98+PnIU4XyTlRgflKlD/HQXesWB
CqcbPKfWztahGPqVnQKKVJi0jnA5QKxD9o4k723nqRBuKBtvd7EOaQU6idNe
oELApP67EvM6xKOWSD+HWXrC6NFZ+zr0XU2Mr1+JCnGUWf8S9zpk0ipwpV6Z
CvemBX7Z+dehq7NFfYUqVID9R/UkX9ahW4cuvvmiSgWKV+fNzeg6dLNgzSda
jQqWLuJy46l16HHI6LsnRCp4cllUz37H3+OlTLmRqOAWq2jKXVKHQkyMHa+q
U4HfvYJdvaEOBXKd3UvWoELmy2s0kb11yNWGj0FekwrmhsXmLNN1KOL4nl1i
WlT4rcdw+clGHeopdNBl08b9YCpo22G2ehS3Jvd7FnOO8OGUfr565KUYbdBC
pkLsGYJ+tng92nX/r3A+hQpJyUnn4k7Uo2LBqu1xVCp8/zAekHK+Ht2ib5MM
0MG/c/CYV5Dr0b5gwg1bXSocYi6aIZjWo7xXd5o1L1IhenjlqvmNehRtomQr
fYkKFhO7Ruo86pFGtP8+Tj0q1NC1J5g/rkdzdw3ppzHThTiVs76pR9vvNzFV
6VNBlGL6oCqxHk284pJKvUwFd+YXa5+y6pE0t9CdxwZUOHPd0PxjUT3SfL+9
/5ohFfpbbvb+qa9HbNpLjueNqOCou/hxpa8ejbj2CwoaU0HqsO0Uaa4ePa3q
H1nEfHniZ3MOXQOS1GeorzKhgtVxtbAL3A2o2lSzLdGUCjwPio3HRBtQ7d2S
TU8z/L641eXPRxsQ4fFdhYvmuD8Sfue+UGxAe2LtXx+0oMLSm4bMF5QGVCTy
nmULM1syj9tn8wbE+IovpPYKrifyFdlxpwZkUFxzIt4S30cFQUzFpwENfS4f
d7mK++WtEvufLxpQ2B2676rXqEB4Uql5MbYBKTo4hvNep8I21bw51owG9Ilt
27NBzByRSS+7/jSg74M1rzOscH6p8F2ta2hAqtmf07ytqaAYz/J2cLABqWtF
NmraUMEpZ8xq93ID+vUigGO3LRX8OZKZ7QiN6PU9c2of5uHM2I+d/I3o7a5d
cR/tqCCnkP7U6XAjMrR9Snv7Bu6XMfsG9p1rRJsvs6zP2lNBSKtsaFm7Ee1K
dm6jc6ACE89o5YR5I7LMT71Ygvn4cbU6eudGlNir1BTkSAVTZXGpMw8bkTqP
gCnZiQpBOkq7X4Y1IlHN7ePcN/F9VvVUbktpRKzXNu/WY7Z98/NRSl4jeiNR
yPnqFt4/YY+fTXUj+nTmVIKuMxXeLuStq/c1Io5DUmd33Mb5mzd2mLzYiHr1
79dUY1695ER1JTQh9c01yycuVGgyiE7+vacJ1ex3XlBzpcJuHsotaZkm1J6Q
6U1/B/ejt32jvy40IUHRIJY8zD71QHbRa0LzS78CbrtRoSu8rVfbtgkVawrQ
HnGnwtWq9F7N+01If8vUsQ+zg63mM8eQJrT9HaUhzAPPg7iiwzmJTUjB8bOU
5l0qCDP9Wtn3ownpWsh70Nyjwo4gJ7nsavw99pRvXzCfLn4n5TDQhDoTcoev
eFIhfT1mj+ZqE/IkiDHvvI/1AtFClbK9GUXFvtpRiFm41GTOY18zSrxTxO7k
heP7LflqhVwzauK3mBH0psJI/FSfsnYzOpfA96sU89oz+4wBy2aUnRvi6uxD
hXfCtEKp7s2o0cODR+gBvu9ifquIZ82o1vt2+F/MheulrV8TmpF55z5Ge18q
xF/99nPuRzN6yn2QutOPCkdYjxob1TWjR6xi3t8wv3/ESzM50oxs+FKeGT/E
80V7biaJpgVNTxrcp/GnQsG/sXtPeFvQ8YgS9feY734smwqXakFUX//58wFU
IHJvhNQrt6BdRgfu9GLeqnuZLWvcggLF5Bq8HuF5kE1MKnJuQW9ElFmFHlMh
8bN7hmdQC/Jvqd/1HfPKXulDV+JakNd2+0XdQNzPRfmMbv1oQRzfQpInMdN/
fR76qb4F+a0XyfgH4frcFSfFN9GCXA76+As9wfOEjvFWKmMrYsw5n5qBmXWV
L9tBqBWpyd2PJj6lwp6H85qmsq0oxPCjaQdmm4fGgXfJrehX15kRh2Bcf+7/
CoutW5Hjy4gztM9wP/93Q0PxQStCZPmLzzEnC4t5jES0ooWxeydEnuP5HOGb
8CurFX08W9GUinkD9e4vrm5FExyBCvIvqCB5WJmyMdqKSgV4LYswzy05el9h
bEP97JVE7RAcL9qB7avCbeieHWGiCfOD/I5Lv+Xb0I04YQ3Tlzh/eC6lf7vY
hgSXrlwdwByfwuLR59iGbrqJy9q8okL2aSdOFNSGctgz8icwi/dVVP5LbEOe
+pc2HF5TYddzkZ1PCtuQwx+dyWnM20EGeXW1IZGbU88cQ6lAa/T4U8JaG2o9
Zd03iTmWx7eIhq8dGb7a6LMNo8KJ/DO9T0+0o6fZA8+GMPvwv71OobSjc1Z6
w+ZvsJ7K1clRs29HBex+w62YZy6Pyt4ObEfRUZHB1Lc4nlJppKakdnQw/l9b
CeZ2lfyLDn/b0U5p+XKFcBzPnm35Cv3tiOEfq1E65pd/zCbO03UggYemQWIR
VDj1SkPtvkgHut120eAl5vcy6PTcuQ6UmM38hz4Sv093V/ydcQc6cSOw2Alz
qpHQvQd3O9B62pxFJ+aacv7E6PAOFPdI+yUxCutze+Bc+t6BVo2SL3/F7EeU
3+/f2oEuNrClC7yjgk74Mx3Kagca6XcN88EcJZ1MuMTfifbkTXIMY574XJH1
Sr4T1RXbbdeIxvW6srec07AT5USPvk3DLGCRkV3s0Ym8txmnbY/B+pbLcfJ7
RCc6tJ6h6oC5SkWydzSvE8ne7LKswPw34Q2Tflcnag8uoj/4HuvnBxbVdLRd
SN5XY68fZtm92zLH9nahx/4Xf3Zi5mTkOrRDuQudr89rOBWL81Oy/IPbdczR
JteeYL6p/uiD8OMuNL2Lw74XM1XsYSxjahcy1nw7ejIO98+YMa7D1V3IVLmu
xR+znGS9Q8hcF0pr95JrxlzQE78niq0brZRdZ5aIp8JictLtEMFutPVGTdEZ
s/vwGG2ydDeKierqz8eclNZH06vYjRZn+qcICThe5+9/OaPbjYxt2M2omAVT
JfWyr3Wjpy8Zj7/B7KFeJn3RrRslffS41ok5zKTo3q6gbqQUumtZNBHrmdB1
n+WobuTbenvgCuZjsVXem+ndSDRU/nAc5qbPe/IkirqRl/dGaS/m5RW449zc
jQpadX4IJ1FhQWn3Uv9YN2qxrqQxxCx7jc7TbasbRTqvvHyJ2ftnC+XYjh7U
l2Pk8g+zY9ZG9naJHvTmqsd7ug94HspqLXKdwb/vqOeRxVwofERHTrsHKfzq
rrbGfCzHc9fDKz0oqpCn8i3mfSLJvsuuPSj23yBbGea9uW+GnwX1oLzmH/5L
mJfDch9px/QgiyM0SCyZCiGttOknsnoQibJDWhOz0I6+RCjvQcmMuhdvY6bE
G+Tc6u5B95DAp3DM3/aMHK5c6EHVInlyvzCP+rwkk9l6Ee9swGwvZrvPw/ar
Ir0oUKC0kT6FCspvlur+nepFz4QK+/ZiXn15+V+xRi/aG5zNA5g7Y47Ej1n0
Ih2OXjtDzM9id3887daLys659Tlj9oggSX8K7kV6JWmuQZiP9Trf007oRY9V
P4m/x+yjUT+wO68XmWi8n8jEzGl6OGdbfS8aoyaXFmPWuVGiJDXWiw7m9Wc3
YS7N8Wi/Q9eH/vyzzhzAfPxRTPXk7j40F6GRP4P56znBW8+O9qFbe8Jr1zC/
MjbgMSH2IS9mk3H6jzifQjQ49M370EhPGIEVc1qWQ4qnWx86PkOU2IbZ90ex
Uu3zPlRzyuY8J2bXlO4jOsl96IbNhN5/PPagMpe2sA+pzP+2/O/5y3uPKHW2
9aGEoeqr/633ZbeI4Mh8H7LZ2NBjwNzvR43cu60fxT2VOL2O90NtXBQIlOhH
l4LF6Wcxsz37O71XsR/Bo8r/n+cuM53zqEE/qng9ofHfee9wOW72OPcjfhON
or+Y1VKMRwjB/YiXPU0gA3Pkm8inFh/6UZF2tcY7zLs3/dXGC/vRi4u2FwMw
y/etOCV29qO6gqPHHDA7/NS99nKlH5mmV3fpYN42fM/7684BpJYyZXAK8wJL
pzCjzAD6liATzYP5+T2zqEfqA2ieVubjPM4PrrSbBorXB9Dt+74e1ZjdDOm/
HH4wgBTO57MmYzbo8abXeDeAzpbZXvLGPGLbkfoudwCNTm83vIT56F5fzgPN
A4hp8NAuScx8ShaBA/MD6O5hee8VnN9zZ3o8m7kGsb/+FF6M2SR2UJ1WehB9
Vl0zC8HMdaZOx0xjEP1MelhhhNmmwXt5wXoQVdlndohhNj2uElHgP4iuvxx4
Mozr8XHdWMzf+EFkru/QmoyZ5WuGHd2fQSR6Nj7fBnPTlp6ZS+8gWqOtlzuA
2e4HTc9e2iFUkXJeuQ/3AwldDR0WkSFU73asMxyzoQhxjwQaQjkjnTRUzOEd
zjH3TYZQTea9D4yYpzhz1bg9h1BK/bn6LNyPPhjdutMVOYT+3tG4dxWz5x/T
0KG8IfSSszyaC/Oz7mT2Q514PZUW+Vzc/zi3BlDy5hB6RPdM1QKz+AnmN1eF
h1GTFV0hE+YCvetexjCMFtsVPiTh/ro1nW/ywnwYbacjLapi/rFNMpLhwTDK
+3EgoR/3ay4O3viMuGE0f6IxwxOzmqp+9/u/w0i6WU2IB/NiJve3qmG8nqFT
ZzKeB513fr85wzaCPv6SnzmLWV7j2MTgkRH0Rfcx9R+eL9tGfIRqySOoKxtt
6mOWIAu92bg1gkhdJ6Z78bwy2/pWYh06gpx2n9tng7mOU2c3b+4IyuI++HoS
z7vgC4eWGLtG0KnW34qOmB0niipP0Y8iuqGSvVN4fuY29LMnS4yiTMGNE7aY
+ZZ9hcw0RtGNRh7nfjx/faXbHC87jSLxvpI2A8xNJWSn169HkcfrX9cr8Tz3
WL//hPfHKKoui9+BMI9ryRzv6BlFQyP8bR+xHnjXRK0eYh5DnfM/vvFi7r2x
WSsrNYaig8RS7mM9cSnX9kOF7hj6vdqd3I/1R/jxmd8fPMZQnbxPhgrm/OnN
x//ejyFJhuDCeKxfdjrz3zpVNob46x/V0WLeJLUOD82MoezlqS4DrH8uhvYY
9OweR1vhcv2fsV6adm+TFTs/jl5UtbTRY5676jKZajOO+sPOFehgveWhajrh
HTKOFjeqX0RjfYaiz8a++zGOgrkX1Eaxnst1+eDJPDiOaJhYu2Uw+x6Wmfy2
fQK5HLXRccZ60OSEslm23ASqEbeNysD6MTFJ8QKN5QTi+mX8Ywbrze+/jRlf
PZ1AFOmnSYcwdx1K2enybQJd3q5kYoH16vWz27ti+yfQX+eC5ldYzz5jVKgV
4pxExVuqO/5i/Vus9slw6Mwk8prcRpjDenle5f3wxvVJtCWtmbkHs6k9x6DF
y0nU5npixwWsr1sGIn7x/J5ELtRZwWtYjxfOJ/fvnpxE3XKfq/2wfo9Ulftp
JzCFrqWEiL/H+j6TczRnO3EKVSr85M/FfiCOYQXRu06hczmaSdXYP8CxEz9V
46dQg6RRWS/2F9GZ85EddVNomZbm7gz2I3PvA+P++3tgOpIaOevYr+Rpub/c
4ptGrwTI7gyYpToP1xXJTKN+Wr48Fux3hOl+vcxUm0bclR89CNgPcYXScVSZ
TaPgSzvTmbB/Cg5ycuB2m0aityj6NNhfMX87PnX/+TQy57e0W8T+bPzNrnze
5Gm0dZ84PIz9HBuNH1drwTSqOb7+twn7vcHEIL7itmn0RdGZvhD7wbW8Ksau
+Wl0mJoYloz9Y5uWH+vebTNopTzA+yn2lxPvb+k9k5hB+ouEb/bYj1b4je05
qDiD5Pfwy6tjvyrkVvh4ymAGqXxO2BLDfra4llrd7TyDfjqFM6xgP+z5127P
5tMZpPii90IZ9suBBoaRqh9mkGO7ZU4o9tdZqq1eeYUz6FYbwdgc+2+NP1zz
pp0zyJY+57AE9udH5Z+LSa/MoL+tuntHsL+fHSKeObRzFvnuKzqdiP1/ud2j
a7rSs+gq24SNuS2uJzRflUyaRSxan7/y2uD75vSKkbo2i7ZsZznKrLB/5bVn
6PaeRXV1r53vXMf6WFVZND8S/87l3bv3Gp7frv+E/32bRQM0r6illrgfWTNI
MDfOoh8rWfm2V7DeLRM1dpydRfeY/u1jtaCCAof/EPP2OVSy8/vdODNcj/Bz
tOLQHKqRtCqQN8V+oOjm4wK1OaQe+nP6nzHW9ws2IwNX59Clo4l0hkZUeJvu
LXn6wRy67ccx129AhYSud7bfoudQAHfXD5vLVHCpyayy/jmH6rzZDMf1sB8I
zXAmts8h1h7fEutLVKgH/zv6q3PIvgPR9OnieDOwL7/mm0ezW8c39HSoYGHA
sZ1Rdh45jRp+L6FQgXFTvvn9xXk0/yrz2Ekyng+de284Os8jhhfnzSO1cL5v
SA7eCJlHO5RZFGk1qcBzys8g/Ms8mjvCWWGmjufR4tHu5Zp5ZCFuRfODiPVs
/2Tgw5l5lJywt5FbDes/pxNOSlwLSJdVj3hVBfeby0feHzu6gKYbRC9+VaLC
nx2fpCmUBTS7ETe/fh73g2PHJKOdFlCCFIvYeUUqvP5UFiH8YgGd3uXW5oOo
cENSJLTqywKq/XBod74CFUq4rol9rltAle4GTYtncD6U6aj/nl9AW8sqXAfl
8bzJ2sNLz7OIOIvkCvRPY/11yurJbdlFNLPhM+BzCs+HKOJXvsuLyPyZu0vS
CezHeE4HjbsvIm9/L8fSY1gfuTDxz0QsIi+TjcoBGVyP29qMxPMX0SUdiycb
UlTgtZDQCepZRIHfJRM5j+D76H23spdhCXHpNvEKH6KC9Ivj6qPiS0gyZrn1
gCTWt7H0ir3EJUQ+s3/8iAQVarcb1rLeWEJyh7dUpPbj/iiSMH/l2RIqVzk+
JCmG5/m8dfjE1yUk7u1WIiKK/en6mZzEpiWUpP1qkFsY6wuHb/Iv1pbQHM0l
BRpBnI8/PDlThZfRNH9oyTA/1qOzQvuXLyyj8hzw/cdHhXsHBSxuWS3jeaNq
l8KD73ugJU3oyTIq5Pp0128nFX7djJpeSV9GdWoP0w248bxU82JlbFpGij/H
mA5x/jcPLLDZXEbh/Oxuixy4n34eVU0WXUGmfXsZ8tjw+hQ3cSXVFWTX5R7n
SaCC7W4RHY4bK0jjrv2lM8xYn/e+iWcMWUGXTljxzDFQgbiuOHf42wqKWujt
jqejwpuXbNsfdK2gnEc2X3RosL+TcStlZlpFpzfD/dc3KHB4/8vp74dX0RaH
uHH0GgVYBfu1I3Tw74Gl0miFAkzx1z6nuK+iXWWX15sXKXCv6GHzcMwqOsqe
l39jngKzCTuDdEpXUez4uMvGDAUElRSCxqZXUdq/RaGAKQo8OugT+plvDXEo
rmdwTFCAQT3d+j2soZr7x089HcXfb2vP/WW1hqorh94RhilgS9RRYnu+hp7P
uk3dH6BAllJolve3NfQj0mzvTC8FrFv0CsV619By94FTxt0USIiz4pthXUen
w10O/OmgQJjwd7OR4+voxijD0v42CjAyUJXYjdfRk4iEdz7//ftv+QWryw/X
0Uy0ikhrA35e/YN99ad1tOg27HK4jgL5N8IXHVvWUXdaUoxbNQVWWQ5FyNNv
oGmFvKjfFRRQab28fPjIBorf5mLHUE6BjXc7YlT1NpCApQLhfAkFGvUlJB97
byBv7bBb7kUUkE4CkfmUDRS5VyI5tYACsuY93H6NG4jUG5/Slk+BAHnDx2dp
N9FkzrgLQx4FSlNK2fkPb6JWq2nWA9/x9xfZBAX1NpHfz4JrKtkUWDfJl1f2
2UQRdCGPTDMoQPtErvd56iaqtU27eSudAh7iD4LoWjaR0zMvUZ80/L1X1E+v
GbbQs6aQV4EpFFCmZ87TlNlCMyPPK4OTKHAxKHafhNEWstmr9O9pPAWOJ5RR
9gZsoZaNkKcB73H8Cr59PJexhZ4/Dtx17x0FtiSU33p0byGZpovmdhEUeMU8
qmDHRAO1ZujmpTcUcHdL00veQwNvvLLUzrymANfO9OKlYzTg0Kw+wB9CgZuX
XeV0iTRAk/9FbSGYAmWfSi/lm9JAa/LvW2VBFJjZ/qX4tAsNxETcvP72EY5v
o/uxX0E0oB7Qt+/qQwp8yE09czGWBi7nXUo9+IACZsPcD5e+0cC85nG6sfsU
+CL/+UtCNQ2MOzPuT7hLAZYPJWYWQzRwd9WT18iNAiZVbUcObtJAfahrG7sL
jndsfObGTlpQvjxxM+cmBZ7oCL1oP0QLPFsM3SYOFHhGdDf8e54WuoxY99PY
UaDL5GDS98u0YJ3tqBRhRQHCqXb2b460sCJSB8evUoC5wH3Pb39a2Kib31Nk
TgGbFSmr2ihaYA763UYxoYBvltn98UxaYOvQ9GoxoMCpouypbRW0UBzQxGGk
R4GdwoLKcv20oFtb5P/f3wf2ufSDYLtGC/lVH2YoZArcOsr4N5abDhK/ndMu
0qCAsXMqTZ8kHVSetok7TsTf7/xy7oAiHTxMP7sQoUyBX7rG9Lf06WAmaEaZ
9jwF/JUVqwsc6IDFa+qt2TkK5J08v5/Xnw5I1SXL3+UpUO3/ysshig74X5+x
5JSlwI1bRSblmXQQt3601+w4BRKPZsgfrKAD6v0C14/SFPAzfvcksJ8OUvbJ
HJw7RAHTR2JVk2t0EJM1unniAL5vAtzW2UEPUstP15z2UWBzzmA+5yA9KDYP
7k8WoYC6nnK+0Hl66IwZedCxhwKt8UjV9zI9OEj+EGDfjfvR5c21YUd6OLL0
ee7kLgo4lqWpawTQQ6S9GrchFwW2K62/T31HD+xzMp4eHBRIUt11gz2bHrZY
VM+FEihwmiN9h1UlPQQ6v7qcxkiBktO7tvIH6MFf92LTL1rcD4oFXu/YoIfH
8pM/KzfI0H9C7pzFTgZIRYu8zStkCGnwMUw5xAAbu46Nti+QYdY2kzx5ngEi
eF4pdMyQQWH2zP2DBgzgrqHI3zJBBt+IU6qmTgwQ7+EfUD1ChldcPsxBAQwg
sn/oWeEAGXJbfwp+fscAsv7bzn7pIcNu1suDZVkMoPa29UVEBxkMeJ/9aKtg
gDmCXpRPCxlsZz1Xe/oZIP3gz+uWDWRoVd+30r7GAPljd5YVa8jwkNuW8x83
IxgVCRkIVJBBSPx4aJokI2jE3n49XUIGunMGfQ+AEd6XO2X//kOGLfoioroe
I+T9Pln89BcZyBZWQgz2jOC9n7ta7wdmBp2MVF9GyHrq174nhwyyhGxj1XBG
eG15dqnjKxkODs/ZVqczgmc656HwT2SY942WVithhNxZwgPdFDI8dn61nNrJ
CC79RqysiWSIcVzaRbuA1yPa/st9T8b1oNgIbEzg8bmw3jqKDC/2Uf3tRJlg
9Kio9M63ZAgLc3J5IMsEQVK2Q99fkcHtq/m0ryYTRDFlEkyekyGt7Zqi4xUm
cKpUeL8RRIarqzqZSm5M0LbpkPcmAN+f4OtQ2mAmyBXtuX7MlwyD53FLi2OC
J+6UtOL7ZCi8wFt39DsT7EhJibzsQYbj45G/Y6uYYLcuw4VhFzLoyYgS1/qZ
QPvLm5RbN8lQ7vfnq+wqE1yQretfu0EGI+On6vrbmcFTSHHdy5oMhB/OBkb7
mKF4M3yL7ioZ+masD16QY4ZXen/Wvc3IoH/DmpFdixky+AtoNw3JcOOD78ks
C2bYe+zPHlc9Mlw7Oc2g6MoMMnQiRhNUMqjUc/5MCWSGiSFypZkWGd5/CUhZ
eMcM3V+XvGuIZBBIV+ITymAGMdFWP6RMht7fj7T3leDf1XqHk4EM7/ToIpnb
mUGBW+j7jrNk2Owr1yiewvuL+sniLkuGU5a+KRb0LGD5lbe/4xgZfq/oMbXw
sECt4DtDJEUG/yfbUiQPskA1z7hnlCSOt8fuYR0FFhiPzjJe20cGUIlh1yOz
AGd/I/MlETI0aYRYHbvCAh1+Sk/SBMhg7/9JY+A2C7Rs7tpk4CXDg/OvWR0C
WODx+H2by9z4PK0N85VvWSDIrL43hYMMHreXTRhSWeDjYR/XdRYyhGY9j9yW
zwL7Du+UU2cgQ/ENDaaJahZg2mnuKLOlDSYKy1NRvSwQR5BhK17QBvVToV/E
5llgjynJ0mBcG8StbBPdGQnAZRYaOdqrDaevMEjG8hDAa0GqxbVFGyKTNUIi
JAgQyKcvR1etDT47Qy9cO02AJ+Df/eivNrzh+Ri2pUaA8H9GM9vytKFmvXH2
+mUCvLWKffr8qzZYssx9jbImgIi9VhtXsjZo376DYt0IcEHxzmpwtDZctHy0
6vyIAAEfzLazh2pDSOKm+o43BBCQsFV4+EQbWhycI+4lEcBXSTBp8wFev/nS
pa/ZBGAc2HPrtrs2HKJODnz9S4DKYKmCUUdtGO+z/ebZQIBzOce/mVzXBm6N
BdjRTwB9esm7Ncba8H3u86TjLAESH++TvqCrDczfa06F0rDCtz26i19J2sAY
8j7Ybxsr2HmsLYgpasO/5edOZ/awwsmwm9QQWW04dkRBL0eSFaIqxWTopLTB
iOSRt3aKFcQEH3913KcNASJWYoxKrPDRSJq2i18b3LvsWevJrPDPJVlBk0sb
xh7pLl43ZgWa8MgnuczacPfo+Ru/rFlB5FbGroObWhC7UrnUfpsVjum9Xw2b
14Jd3QTRPG9WqPcSMWcZ0wI14gMXsyes4Hxu/MadHvy89qWAv2Gs4CtepDzS
pAVbdUdHJmNZoYdky2FYqQXSWuZSLWmsEGEXOVLxRwtUjBqmfL+xgokM75Zi
rhZYbT9cMlPICi91gm9mp2vBzHyOrnAlK7zpzbSSStKCttagkxzNrLDN8RhT
YpQWKGvd48jtwc9rvncQfYX3V3fI58AYK/D9fV0aGagFv+vYz16cZ4XeyyGn
9/howQU1+0HYYIWwdbaeiDtaYLHDU3qMkQ2uX7wyJOygBW67yCU629jgPu2I
Q/xVLZiY67N052EDrpamqCNGWhD38uAPEyE2oJPVDcuhakGFBlsAjTgbeFyw
8VIhaoFegZWf6RE2CFBk92hCWvD8/n5njxNsMNXF+dH2lBZYnj7Aq3uGDZye
HJWlP6IFBb9MT4wossFrXCNRYlrQ+vXvS3k1NjgTyzl6ll8L8sqvMahp4e/V
Rut3cWqB1IghlUuXDapNJ9L8mLXAqLyR/PoyG/hOMHDKbGqChatwQ6MJG7CJ
V0V1/vf//WiHZtdeYYN5KTbP52OaoNXyve6RFRtkCmpVq/VqAv1JMZZ1OzbI
caLNYWjRBL3z/qckndjAIMRcr6hKE965/LjAdZsNGPTvVj/+qwlHLLJ5M+7g
/QdKK1/M04SBgcBIrrtsQPWUaNqXoQkSu28USt5nA8u3HYkryZpwvfuj+7o3
Gwisv26ui9GEyhO52Y982WCL68rjr2GacElw/82ah2zQpsjfGRasCdWXQ+Lq
AtigKsRo/sFDTTD/VaLx7DEb3LjybML5niawakXbMgfhePL0jNg6a0LDKCuj
3BM2iGtXIFjbaoJBL7vI/qdskGSvb2tnoQmqXLl/yzHTdcRKu1zWhF8lskxH
gtnghInO7YdkTdCx+jSphllf/LJhpKom2H3SDRHG3K50lSb3nCaIFRuxpuP3
hwP6fbpOasJFxjW7Dfy9ALstGrYjmsBsY9TEgDmS6U2Ywj5N4G1+b1UcyAZf
6LWuuwpoggpr93llvP+v8bce53BrQoYyZ6AnPt+bMh5hWlZNmCvbaX0Ln59/
dVWRQqsJTUxpzPtwfIzc32z/sKwB8r63Xz7D8ftuKxLHMq0Bw++a0DdPfN4x
JwHHIQ3Y2GJXiPLA650Te97VqQGbVTsKEL4fNdq7InqNGrBSkMQc5cwGjWa3
+xsrNICjAxG/ObIB2eDbkkmRBmQwbvx5ju+fSPveeeqHBhy3/JgrgfMjoeL0
7YAMDYjw/+7ogfPn1fTJHQc/akCT4eGDT3B+ffm8db0+VgOEJl7LGOP806v4
EOQfrgH2azxVYzpssG1k/s2FEA2wNlXTkcP5K7WmmcQSqAES5xU4VHB+B5VU
VDX6aICP5G1t7vNsoHnl9IE0dw2waK2zj8L1UZC+XvL0pgaEcocVjOL6oawf
L71jowGVAtS4JVxfpj4xyM5CA47KtToU4fqT5vly3tpAA9RmVB7oCrPBp3yP
YQeqBiSe7DsXz8sG4tfyVLxIGsBms48xZzsb5Hp13nx7XgNsNaLlnzCzwa+K
Se+f8hrwPp9OZf8WK+RxJgSMH9MABXf6Z16LrCDedCV83yEN2BZu+ODdBCt8
uSBdeU1MA9j35wb59LMC6s468VVAA0Qsf/IfbMP92YXcS9ipAQ5n+yJf17DC
5YnlERt2DUi76hlQUswKqzK6Jo0MGrDr5WetX3msYCOQStHYUAevZ4bXPL+y
Qur1hYZ/C+qgpMirSv+BFbQ+FK3rTaqDWry4jXYUKyiTjJsmBtWhq8COdCWE
FZqfvnd52qUO04HmliiAFSzf7R2Ta1aH/hymU/13WWEplEt5ulodWsLbz1Gd
8PqRpJfpperwdKJx69FVVviwoj18r0AdHryirAVeZoUkOXXyxVx1yLBnzNTX
ZAXCJY422Qx1MGbdSJ8GVpDt2Ba6P1UdZG4+uqN7AvfvfY4vhBLUQX/s1DNf
CVbQvbfSuvedOiTk/vb25meFt04CnsfC8HlmWZvUOVjBgm4qQPO5Opw8ySHQ
v0WA+xMnWZwfq8PCy5oWEp6HoksGLAkP1MHtumW0F56XWqdvvuq7qw6Vh8rW
/RoJsOIkl3vYRR1eu87fMyzB892Sz8/bAZ9nKusr7XcCyB4W3eyxUgeixg8p
txQCfIvmPKploQ5adh5eBREE8P6udeCvoTqkOR8+0/mEANxrkxPEi+pwhPbn
zD9PApS2fA5s0VKHnVfLZIMdCHDnBA3bbTV1+LQRFLPfjACNhQvOe86rw/3Q
psJnZALEhujVVp1Rhz1DzCdqgAC2nm8OBZ9UhxyeDf8hGQKUfewIMJBWh+PW
HJfqRQiwm29h5qikOnycWzsRxkkAO04z+11i6nDVfjL3OA0BfhVpMTIK4vsS
vOKTOMUCpPqYPBpedaitFxeZ72SB4rrRSBYudVDhVD/CX8kCn0bsPu5hU4ei
I3vO8+exwDkTwamzjOpwKI93aT6FBaROxNlab5FAY7K3PxnrN+5CI4n3KyRQ
FVCMO/uIBaR1L0kMzZFgnyNrZbIrCxT91nU8PUkCw8971xauskASXw3T62ES
tPE7/hHSZYFdZ1cnt3pJIHijtmD/eRZIDMw87NJBghpG/mA2GRbQD3xXuNxE
giiJrd/Vgixw8wl7tn8tCVyMds/fZmMBMxMCq1gFCaZXGvPWlpnh7Kxhflkx
CdiLnbMtBpmBa6dvi2cBCaoKF+6k1DFDKs8PA5RHAp4dAm8bfzHD8sMVJfYc
EowzGX3pT2WG9K6JNwNfSFCg3anf+JYZvM4xG5ankqBMy37fR39mIPE7PcpL
IkFeoGvKNWdmSFzdKf4jlgRqWhsPmMyZwVkm/GhxFAkuGYZcCNJkBtNg24+d
b0hg23jp/jL2A+YH0l7TvSLBGdWhcnVxZtjGqDF97BkJIgtN8x5yM0NK31SO
QyAJNhXIQx82mWBmjmk65yEJHJaz2jNHsd95+fvlNh8S6O9ZlU5pZAIvzp0J
jvdIMOrSc/NxARNEmGTv7bpDAorBs1O6aUwg3yVJMHAmwcfY+2yEt0zQJ/BZ
r8eBBCUDrt4f/Jgg/OFF9tu2JHibEyhxyokJXOQm9u26TgKrI9xBn4yYgJLF
/e63BQleXI85y6PGBJEJB++4m5Bg+DLhr81xJjgQfiUVGZDAPkkrI1WICbrK
s85wXSKBa1r8iy4CE9g2DQtPUUgwknRjjAb7vySfx5daNEnwlOGwGnc3I/S4
rrRVEUmgWO1/dGc5I/xkNP9Yq0yCcqqyNHMWI/R3fC/sUSTB6T+KJWPRjHCw
rkpwQ4EEjgcdfAoCGcEs9HTWPnkS9OhX9wa6MELYHZMA/VP4Prlv31AzZ4RB
wbvBYcdIMEB2iV9WZwS/C1F/+6VIoJc4yx55ihHMXeIOKBwigXI16/5Tooww
Xqn4OUaCBPsvdd74w8YIKGVDj3sf3p9ZwDW1RQa4Y3WCP1iEBIej9zwp6GYA
FQG+GV5BEjCYxZkcL2eAGNX0xo+7SdifCeiFZzJAVGjXH00eEvz6bj+ziv2+
/nODzFVuEvw+4JpIfcwAQ+pfYr5uJ4HOt5WZ984MoCtGfnCHnQRrI7Fq4yYM
EGzrqkMkkEC0kLBXmsgA2ntV2MSZSND1O3bO9jgD9L3LjN1GT4LMrn9HYwUZ
oEclfBc9DQk+Z//SbmBmgM/HPlym3yDCx5I3+XSz9DDSb2+1fZUI8vXas4fa
6cFn5rK8xBIRKi5n6VH+0kPBh6xi0jwRco94mNz6TA+LRZ9Z3GeI8OHQfucX
b+mhg0N3IWOSCIv0Oxg/+dJDxVaQ39oYEbLF3O+W2tODr4tkuuYIEZqyrir1
6tNDkmaLQ8ogEfoLM4tWztPDMIP0t539RNhvLmTFeYQefptH+z7qIYIXncQL
cV68/nb/UkIXEX53SX44S0sP7CB6/1U7Eapu6nDpjNFBnfKLiMOtRLDkeH/E
poEOAo738VU1EaHSb8DUJ58Otpzpx+42EEF19SdLxAc6+GlVSjhVRwSP5Gj/
7BA6yFuatV2tJkLeYIV8wz06iDskzlJWSQTfnYb3F67TwbPCmfq4f0TILD6S
zkelA73iipLHZUTQmF4/iM7SgeruPa0eJUSYF6CoWIvTgRmT5JbrXyLwlvsa
hnLSAUfDIan7f4iw1vznd+kqLWhTVY2fFxDhziJnFc0ALZgbP/ZJ+0WE+lNn
m89W0UK903RI408iGKZNyHh+owV+GQt/Qh4RYG/MoaJYWgjsz6Sq5hLhcmni
bu6ntNDI/nks+BsRiIKS6lfv0MJEG71aXzYRknPFtudb0IL+Dx1jxSwilF6y
/yqsSQtMNUdFkzOIEJiZ4+svSwsPnUUeCX4lAndBUOWiKC1kZb14HJ5OhLQE
7bYb7LQw0DzOv+8zEfKXz8+PL9KAZYmvdHYaEXbO+Jk799BAUOj7PN1UIlxP
57Fh+EcDcgte39dT8Pqv63Qis2gg+72mwKdkIky8vnsFxdDA3mHJBtsPRNj4
mNE+GkgDF5gPdRxLIoKIJj1dtAsNdH40OMCQSISywYadpuY04GaWndIVj+Ph
6H3xgAYNRM+eMCqKw/e9cYF+/RQNxI78kMqMxfE3UTFqFaWBinEpvk/vifC0
IjKykJ0GRKTMOb7GEKHjdDiT49QWCqwVof8dTYQnY8+fORRtoXj9Y5PN74gg
jEY0HoZvoZENSuFqFBEuPKekZjhtoXt7T7iKY7bLvSq6prqFPFL8Ng0jiUDz
L43HQGgL/b0yrhkeQQS2ysTlmvlNZGfIbNAfToS6qN8yV8o30UtlB15ZzNHV
18S3vd9EdA1Z7iFvibDv7da5ujubaD+v7Z2VN0RoqVno+KK9if5U7GC0xlw4
n2OZKr6JzhYf39UbhutLtuBY4cYGMj5JjLTETI0Li5+v30C9dJXPp0Px+2ca
+M5/3ECBEqeH/DDvOiAxmPJgAzWsrjzfh3lrWu/qMcMNZOrn8/DfayI052qP
NxzbQFPVCt/uYXZ8vrvqNesGOij7Sug0Zt2UIdPbvetoLm0qee0VEUyLeaec
vq8jL74v1BLMh7xly4NerCORAMQahXnqM4viX5t1lBu8UnQXs0KVX7jQhXXE
4g/ulpjPGg+KvRZYRz61twQuYm4kx4oemV9DQpKzkVqYnXw9Wvv+raE/zbsX
yZgLJO+8+B6/hp4QiHxGmEloJjDdcw2VbXUsO2DmYHnBXKq3hlqNZIOCMIv5
GSvRHl1D1SYZf9Mx50x/uW/AuoaGhTIjujDzyFMX6vtWUVPlWzoefD59H7Mu
x7xVND1fPK6L2fqNnYtU6Co6nBitHYF53v3WDIfTKmIreiw8jnmgrN9vu/oq
MpSZJCvheIpTEq8f37+KhhhONsdhVnEWLHXbWkHbqso/cOD7yfoi2dbbsoJU
fot+98R8gf94hX3GCnoxnLSxhPlJnmSFYPAKGjJttHLD971XIpB52noFPfXZ
O02H82O99FrigNIKuiNICHiJmdvBonFTeAWFvSPsl8L59Ovdzx9n1pbRCWJi
bhXmPHZD74jGZaRoYA1uOB8NZ74TRb8soz+oLfEgzte2mwT5sifLSP5X0GAf
5qA1wduh1suIS4J7Jg7nt/9zrz2PlJeRlAPDjxu4HooO2JPfiS6jx3a0Z8/h
ejGYbpdu3VhCA/MpV3lwPcW/9WqWa11Cz5g/HlnELB9dee1n1hLSm08L6MD1
Z3iPbvF6yBIK8r5u+w/XZ+WIaPQpxyV0jOtpWQGu315WWs+DmkuIUtT99heu
7zvvVBIvHFxCt2LFaooScLz3Ox7zYV5C6tkiFrW4H/itNZwY7F9Ez04knR/E
/aLl9qcCh4JFxBL27Dot7i+EBZ4poehFVFKcVSSG+8/HKY5/c/cW0edjmxTN
j7gfLnnZTBouIsEpMq0n7ldiOeqt2+QXUWfzu5JM3M+Oj589eJFvEdmk9UbM
fyKCpxa/1e/FBaR3hO+WPO6HFt5x0ToNC0hISgX8vxDh29TbLraMBSSa77bS
ivsne0K+9OiLBcSEikNOZhLhwL62t5NOC8jIhcQQivvvivgvyd2UBfT6szhs
4f781ka731pmAV2uf3jWHvdvL0uPmu7tC0jMI3Ky7zvOnwX1pXtT80idJV7d
7Afut7t6DRSr5pFZfpdaH54Hlk4eNIc+zaORltA2u3zMbC5j8sHzyC9CeGUd
z5OwYh0hJ4d55GRb8zoEz5vupby3FdrzyKVze7IMnkeV7QHmZJl5pFSvfKC+
iAjvhLJvrnDOoxN+g0yexUQYVrhXUTIzh+69unFGqhTX65qS48/aOdQpbprb
j+cf+/fP+q1f51DmiOrdGDwfuWujHux5NYdCjuTdssTzU6P/8ISvyxxSmjEK
PYLnq6dQ7rMd+nNIf7aifb2GCNVuU1YlcnNI/Ee+XC2ex0bTOQ6xAnNIM2s0
NhXP65PJ1Ki4jVmUf4yTKxjP8xlR1YnyrllE8lh1cWnB9Q23dHcXzKKkzrvl
V9qIUO5EKA+Km0WCebcY9Drw+VNfqor7z6Lwl394yVg/aNxdyx+wnkWu7CZr
WlhfTE/5SJZrzKKPNKfjdfrw/l/X3GmUnkWfgnTYTAZwvzSbjWHeMYuad+WK
2Q8R4VmAXpjJ4gwyuejT/wDrmVCLDq22lhk0Y/73wjusdwaPVWTfy5tBQzmp
sr8miMAy1/VHOWYGMalaZQ1O4f7PpXj9uN8MmnaUzuKeJcJDyefBKtYz6ICA
yhElrK/iPw8fua85g/LTl7k8FnF+RLUe7Tg6g95JRxpkLxPhKJvrYzOeGXRv
f8jGMtZrWX80xQlr0+jmrwszCOs5qU7HucauaaRQLXo4aIsIASddu0r/TCOZ
ig9xHbQkKJzxbOr5MI3+dphTTjBg/bgiXSIUPI1G2loOPMP60d70Z6SXM+bL
KaIzLFjv/xu/wGwwjUQS3Y7psZFAt3Vbwhc0jbTqZygFHCSosGP75LN/GsVn
l7kc4yRB55YJ0ZVtGgVO/wlNxHq2o/PMT5G+KcQ7lpwiuosEkvYTX8M/TSHl
PvKHaF4SpOpaqZjenUK9Qy/99/GToJd0X9WWOIXkOkwUUveQQOuGSkA+zxS6
cz/6t7wwCay9eFsM+ydRs+VFtgpREjTsf02AL5PIb8uHyxLr8Z30GcO2XpPo
wrvT5Vvi2C+2ZCh1aU2itpvB0tGS2G88Pzb2RnASqT9KPql8mATopOiH8PEJ
lFubVT+J9X9IRy2pP3cCnRYdo488is//ci38ViBmyYDv2ifw/vdnXicaTqBR
7+YpJlkSxPT43Ll6aAKpx8uEF8iRYEb/Yljx2jjimJ786nOWBCK0T585/BtH
SjEeR1URCWzq6A4aR46j0RY1Ns7z2P+10R55Zj+ODkXUnu5QIgHpm645C4wj
n7Ko9DRVEhB4lZ4WcY2jj+IKN3xJJODlCncv7htDtmTVKybYLxFfJI9zZI0h
gT9mgWfJJDCI1UgOCxhDQi2nOoR08PNpQ3euG44hwV9eZEbsv/QznATdpcaQ
sPdW+5Q+CQbdbxlV044ht5V77p2GJLiZxLZq3TCKXrVUi9RgP1fYPPNN5QPm
943FxeYkOB7nZnrt3iiqiHW9XmCJ/WP4q9QSyijasxy/9Av7w5NyrdduiI8i
oQfGjoU2JLhQ5KWpuzaCzk3GlpbeIEG/jI3YveoRFBsfsFbniL/fL5o8FD+C
aBr2bfbcIoHEw+73IR4jCFmGl8654Ph9elrpRRlB2+f5LhHcSdAaVTyRJjGC
dFvrwvdif3ulo+2X4OZ/fw+FPQR5kWCyoY65on4Yhd5mO2H2gAQ51276/EgZ
Ronn9rv6Yr/cck12esxnGJl7Zul+fESC3XstOA0NhtGhtv1FTUEkmC2biyEc
G0ZtYX2/mLD/butNv7JEGEZXXlqDXAgJNsIO7NzXO4SuoTNnHV7jeAmnOgV/
H0Jp4QMfk7CfP7JkKi8XMoRCTm09HojA8TkmfVjUbggp7TtQtT8a+9tPzQyq
ykNoY5Vw0zqWBKdUx72ThYbQvko9u88JJAherDBTXx5EFyUrs1Y/kIBnI9tE
shYz23GSWiqO59yP00ofB9Fs90XhN59J4NZcmhL+cBBV398uPfGVBIF8Sc7S
5oNor+j5m0rZJKB/tKW9dWYQUY1aeqK+k0DBRH+VlXcQvRAtc1nPI8EdPkEZ
6uwAupLBfdD4N/aXVhGp9RUDiDbh+/yvPzi+29mkX3wYQKVVtVUSJfj9T36O
j/0GkK/m7Yzn5SRgjOKWyjMfQB9di8I3K0mQ+CFW7OC5ARTWMeVpX0uCsCZe
jhr+AfQeHdTraSBB0h6FhPSlfnT60VdBvRYSxHLUJpfX96PusrryqnbsXwP8
G4W+9KNjJ9oN1Ltxf9GnG0gO7kc/OST+lPaRIL6q/bnDjX40/oWXVn2IBBSj
pDA79X5UGsjPVjVKgnd8Uxkxkv3oH1N828VJ7P/JJ99vY+lHT1+ctOuaIcF2
xjWBr4N9yDlUJ8t2gQT3ruR1PC3qQ2Sn4K+ryzi+CsvvY+L60LKVj3HQOu6H
zhISYw/6UFVqZaoIjTpwWpbst73Sh1S1haOy6dVB8byhgeiFPqR76sABCrM6
HL1r6cUh1ofahRKUJ1jV4RK7vY40fR/ie24yHbhNHZrLWIIf9vWiyVbhvUe4
8fs5FZPcf3rRBcLv+upd6hB63lSqPq4XoR5ROtfd6jDka0Mo8+tFz1sOxgkL
qoORd9KZ+Wu9KG5HRUaZyP84OvN4qL/vj8tOkhQpqSiRqKSV6hwhMfsMla1F
2iO7QglFthIlSYjSTjNj3/d9X7OUovIJhbSg4ne/vz+fj/d77r1ne51z/5k3
BSfN+66w9/VDg5ng+gurKfjn7MDtj2v74cJsnYS6OgUXJUbrPJ/bD7uktu/p
XkfBc04TCklfP4CI0IHmGxsoGDNvWqCx8QMs+mHENdKh4H2f8idavA8g57S2
d2YrBTty/aoLbn8A5YD11BxdCprwXVT8PD5AFi/4j8duCg4dHnPwsPwAuf1e
H7ftoSCl7uTZuF0fwObkvjnTRhSMlT/a9mvlB5Ae200tMKGQ+dX7xBXhD3DE
P6PwKo2ClQtc3+n+9x7+85DeT2NRUGOn0pRq3XtQsE+RUDCn4KzSaRf91+9B
zlC0/eNBCi6sOC4Zdvs9BCrc4PGtKZgkCV7iF9+D3Y6K2KtHKBhqD/58m/eQ
rbztxgE7Ch7429QXtuc9nHFy8tU8RUE1zcv0u2rvYezTPCehc8Re7vfQRqn3
sIjz6kDveQo6P5vknvvYB0n3JzdkulCwynfxh6jUPlB+nvAj0oOCXx6eWaXk
1Qeupw8lOHtR8GfKsZ8ze/sgPP+7FseHghcrClr1FvaBkvea6C3+5Pmsv15r
3ztQOF7TtSSQgnMHxZ+XvXwHboqZX2eDSTy+jcfO93wH2Ur1DYM3KJjYoxPB
N34HkQU/PJojyP7r5MRfy70DF6XlH/OiiP+dNlwS/vgWlFboSz+PoWDZc0fH
17y3sO2EzXh0HAVVI5cd5fu+hR6K5/WgRLLfcH2DFIu8/ya5wSuZgrdzPXbk
rXwLd3OmCs4/p2B8xAnl4rFe+LrnltnxFAo+ytIXUyzuBbZFZLA1j4Lrjkid
q77VC5IeWtbmGRT827Cmuda2F/6Lu13GyKHgCl9GlvLmXqg3FymkFFAwz+hR
Uo1IL6jcL91rUkLBMfMkuYrOHjD7sPTAvgoKPjuueWvh8x6giB4a3ldDwQcp
vvd43j3QRxmcMW2goOPPfbxERg+wmAph9BYKKgaFHh5Q6YFsUctbnA4Kxu3M
U3X91Q3eqcvELLspuNIqJcisphvymjq/HH1H/B+VIHM1rhsq1ktuOdtP/DW2
HQVdusG/bMdHt88kXx4ExDUYd8NA7sR33yEKHv4kyPtvWTeYnqizvvmNgqun
bs1hfu+Cf5sPK8V9p+D2av9FwlVdEMSlb0z5RUH11tvOwnFdoO1ueKtwmtT3
8LckpmsXmK8Z12uZoeDlORra/5l2QfcJKc3PglTc9Z6aVKPcBXc6zGz+iFLx
xWC9/+/JN5AiGl67YC4Vl5ZGWjs0vQEpl2DntfOpKLL0V+b6p28gy3Mxfc9C
Km7bWbBy+5U3sPfgAkvrxVQ0rlZTCT74BnYutYjwUKTicc4H49Xab8D9fsf3
yBVUvPNParmo5BsI87rgwV1FRSs5fe0NA52Aizcva1Kj4pcn16Xj8zqh84rI
29F1VOyRtTMwj+qE0Auj6TIbqRgeXm3DcuyEcbs/iZs2U3FtkepIhGknHKDs
SDDfTkW9tdaXlqh2wtaqwmcXd1LRKLcy4eNsB0SJvcyNQyqO7tP7PNHdAR75
yi1lhlRcMzvn3d6MDti+nPJleB8V5d70Kby91QEinQf/LaQRlpRVz7DvgN2i
fpK7WFS87cx40GzSAZ90hOedNCf++FcluWFNB4iZrpoTYUHFfhENoQbBDtAK
WzuQb0PFmuzoJSl97VB5+2Tq0FEqVjlmfGjIa4cHBpttFU5QsV4kYXRDTDvs
Lhr5vfcMFc9ofOts8mgHZ/sf59wdqNiYkb6Ba94Or/rT8pOdqaj8KzC0Sacd
/D8++NzpTsV1o85X18u2g5KN6kcJLypeeDYnpWasDVLNKnk7faj4wWFnwqPG
Npj4IsJw9KdilMSz77kpbZBgejr9USAVX8+Y7pK50QaDL3z6u0KoyCpPUnho
3wbje962zA+n4tFpnpIDrQ2sdy3z33ub+C/81yd3rTbIz+4dvRRNRf3ZM3Nz
57XBqqIyuYxYKj44FaKu+60VYnWvjH9LoGJzKevNREMr5H4t8lF/TMXQma0Z
g6mtsNJpd77tMyoGKOkckrvVCiLqGckPXlExzCL/nLdzK9TuGN7exaWi6466
y8vMWiEwONlRLoOKk0/btX9uaYW7/AxTdg4VY6UaV4kqtMKWv6OlNwuoeIOt
NUGfbgEptmZXfQkVIwQ+7W7sbYE2fUqgVCUV58KZ5IDCFvg2ql1LqaXi8g+v
q10TW2BWpvZhSCMVZ05rmty71gJ3+kXF61qpaD+/qXziVAtUr+qZlnpDReds
6Q/+1BYYnGfgQe+l4oHZ7p0mG1tgMQ08w98T/yg/8TJY1AKSU+0CrR+puEXo
ODpPNsOLMFlx+S9UNFQMWN/e2wyNAyJhFl+pmH3mz5ezxc0wurYi9ME4Fa+e
2bJ4a3Iz9PU6CPf/pKLm1CornZBmCCpaOb5mmorRRlutjjk2A/fNHOa5GRKf
TMv8cvNmyDi6azlPkIa8thk1S71mOFgtZDEpSsMS1fl7Vio3w9Unwf92z6Xh
T7nfvMVizaCcKSURMJ+GD1sSVPBrEww0VF+oX0jDEDW3Hfdam0CpW9RUToGG
yyysElRymiCueZ6nzTIaHvqbJdCb0AQhaVqiyStpWFjnJFwe2AT6vjnD31bT
8KXPoPlbhybYsX6e+va1NJSMmopfvb8JxhP9s3y1aBi2TuRGzK4m6H59JaZW
m4aCZR9rd6s2wV6pc7VyW2kYKj8msmBeExwx4u07okvDtFe/m5WHGkG5uGz+
i900bJzkGXrnNAKHt2T5rz3k/fkphRtDGuGGrKaTvjENf4dcit9t3Qh430s0
jELDf6tS9B9rNUJWQWjPGwYNU9XLhO1mG2DLw/++rjajYcccvX2ezQ0wuUBJ
z+kgDScfXz03mNQAh6/mFeVbk/2kJVqfuzfAjPghb8mjNDR+rvqu1KQByvc+
OHvgOA0VqjTHtZUaQMV1aeij0zScFTru+GOsHjYwPXvG7Wn4+qV4sWR5PXxQ
PHEAnMl51YxMXO/Vw67IkH+h7jRUZ+k6bnSoh/DPsbXdnjTM7p56sNugHl7z
mYXqPjR0eBSgF6dQDzh7tMPdn4YNi9p49G918FMrXLo8kIYr7MsdGGV18OVf
3PGFoTQcX6rVEx9TB8M++7uOhpPzi9bZgVMdvJHxP/n6Ng03vGde1NpXB5Ps
n/Nmo2n49MSBwNMr6uCYml8N7QENL78+OfP9Vy2cfCJ4P/YhDaMdftKrG2rh
t5LZpeHHNPyodXhoOLkWlOYcPK/7nIZ7or7usfSpBdfhCYegFBpOJ7fULjxY
C4/vLPB8w6Nh85j61GLtWhhqjLuhlknD6vrvcEKyFu55hT13z6Xh/agl8jMD
NcC92lpbXkjDX+3nvr/LrwHHnjNji8poGHHxIVU8ugZG7FnydlU0VJ3DenDR
uQbSlYP0+HU03Pti0mYTrQYu1C8+JNhMQ0rCpPgm9Rp4uUnMm9VOQx3FyCUX
hGrA4LddZEIXDRPDh+cK91WDbfyexNG3JP/aRGzac6pBKTA9eXc/DVt1y4OH
o6phZ29HXNhnGm4rGF6416UaBKNLr/cO0bBq6ZILHxnV8O9CrO26URoWfave
VqFZDT1/r2l4TtAwuGN/25BENRhZPn1X9ZuGGYETjazBKijx3HBp8V8aOg+9
ejVdVgWxP0yFTwjQ0VfbfvxjYhU0Cq93ThOmY83Y2AoZ3yr4e31+uaAEHa9s
airwOlwFdlNr/zDn0XEy+IKZ2u4qGLTNlY1fQEftdVqnZJWqQOqoiORXOTou
/y7it/NvJcxVoPXpLqVjnvc3jcc9ldC/vif8+nI6Cmx5PELJrQTH6j/LOlTo
mHw4h7XxfiWE+834rlKj47j6zU8sr0owPLG1wHEdHW1em21+bVUJb4enGvM3
0NF64dxa052VsGksMV1yMx2XeVzZpqxUCR2pN+wPbKfjyQVMcZ2ZCrAoVvqV
tJOOTzZ+qPPpq4Cb89NoY0hHOYMTcmLFFdDdmuW804iOKm97nKsSK8AnPOrY
dRPChWIepVcrQGBu7vI2Gh2h2yPt94kK8N57N3EFm46VZr4FdiYVsPBy/Ncz
++nYHgZrJTUr4MAKyky6JR3tVkYGDUpXQH7ZolaBw3Ts/LTS7e94OSzZ6HmG
coyOU7+Zfvvay2G50d+SOyfpGMij7avNKodPQit6+s7S0SBN8PDV2HLw9j/N
XetIx6Q+xcMuVwiPHDd0cSX2Wgn337UrhwSXhxF5Fwjf+uQ7vq8czpm9jBG5
RMeUDcldPlrl0FK7xIruS8cPal+u7pEthwHZKy1R1+g4/FJq5Y7fZXDV4sLs
uyA6Kuqs3Xestww0iuPer7lBxwcOMveLissg4UCEq0MEHRXY1EzmkzKoX/Az
Oz2KjpvnLd+5MKwMAivOpv6NoaPY3EvVYi5lcGptHMcgno7uY3IC6y3KILV8
6+OgJDpGxpj4XoMyUJnqT2x8Quxfpjk6b00ZTH1jU+Re0nFrkf9IhVQZNMfs
eGD5mo6GAlXLXk+UwiM+9W58Gtk/ZOXq6u5SqEox3P4xi47mYPdkQUkp/Mjp
vayeT8cV6xSoQc9KgZHbcvpcMR2VQxyyNtwqBd89g79Ty+lYWG0UKXyxFOrC
3qpNVNMx9LLaVbGjpbDhitfklgaSz/bGOttNSiHkQdCpCy10NA7yM4nSLoUW
kVb3nA46dn2zcVReWgq6jqoqf7vpWDwkwu4SLAXPNazTu/romPWbei9/uAQk
BNZSLg/Q0aHo+Xh9WwmcsvGrKBiko76ynphkQQk4rdrSPTNMx0Ma+QFOT0rg
RYbitf9974qtEqEkfKsEnv6Srbj0g44Lg/IuFnuWwIkd0/fzJunor9hn8syu
BLL28kX+/KWjS6ferlw6YY6K4I45DNQU4Av93l4CejNa4e4iDAxYVUKzXlUC
jH2FKXwJBl5f4V83NK8ECiKLrcfmMfCR+gvtxMliiH6gck9TljxvCtrgN1AM
pRdbbE/JM/DmPPGLwQ3FEHmjNCtpKQNb9jwpzskuhpPhQ/feLWfgp31X8mUf
FwP10m6RJasYqOuxRzkivBieRWdNsdUYuD1lU+J272L4dsLMPXQdA4VtNX6J
nCoG2rP5nuUbGCiUHNU6xSkGN4shoRkdBsrt8BhfiMVg8fiz7NbtDLwTYSNm
plkMU0PiyfY7Gbhk7Gx9tkIxbEo7kPcIGTh1zOyvoQg5P6/HrMeQ2PPxAO3n
eBGJf7zDAhMGllgbeda8K4KJktfixjQGrsm7sKustgh8upRUvFkMjJHoZvVn
FQGsmcx+bc7AS269zquTi6BygN340YKBhvaXrIMji2DUyuCowiEGtqca1C70
LYK2gfcOFFsGltru9i5yKILPnYa/L51goKu6sFa4dRH8uBs8lXqGgeu28e77
mRbBHv9G1w8ODJx2HA64u70IHv/YdErWhYFPvDtfNawpguTdHS17PBjo3afc
pCZXBM+e9PKdvRg4V2HqVaJQESw9cVYy0YeB1S6KMpc/FsKj2GftTf4MjFy0
CqaKC+HU/qJFs4EMTNSzP5cRXwjg312hGcpAxW/Wy9IvFcKcH6uHLcIZaEll
t/2wKoSG/Q1XAm4zcEvr06VuuoVgpyMWyItmIManu29ZUgiug3P+vY1l4DJe
ueOWyQIQTPr+QfwhA2t2LItw7SyASrv5W3QeM3Bh95jd94wCiP1186f1MwbO
/LZ3TYkqgC9fXqkEvGKgjVgq9al7ASy9/Sg3hctAx+4Cz779BaA4l1vYkU7s
n7gTytlWAG+UZdfPZDPQp0thgbBCAZTbiYuqFjDwyjn56LHJfDgt37GXUsLA
o7CXp9CdD6PrCkcdKxjIGt877pWbD8UmEgJRNQw8HRw7uORBPqgU/XHPaWCg
cXeK+vfL+dAa2Md518LArjeV+4SP5kPu7tk7czoZuF9C9i3DIB9ur36yc3UP
A0/2RXm1qebDw8Wqxnv7GHh1za7cW+L5YHerKu3kAKmPs5U6gcN5cDip/+r1
QQa6n2q5lNaQB50T5RlPhxno6dy6aQkvD+JzKkyqRhm4ekj+a9qdPPiUr7tr
cILs/6rAOPBiHogxLoaLTJL1bxS9u2mTBw7GPXtW/SVc8ZHeoJ8H6X5v164U
YGK7c9mWPWvyIGyz7tH1gky8KF2lPSyZB09PbTLeKczEVWOq/VWjuWAY6tZj
IsrElTXvP3e35cJwFV/pgDgTfTUr3q/MyYUxwbh5dpJMvC5h7xQTnwvfOj89
d5Ri4sGdm/WMr+UC5cGun97STPy4QP/DmrO5kHfo4Mj1/32Pqe2S2A5WLtT2
frl5W5aJ4Qei2Ze25cLRkOS++EVMbA4WODWhlAvscIOe5/JMrBEf/BojTPYv
dvdLVyDPX+qFuAzngP/jX22FS5m4fe3LQe+WHJjv4NlSvYyJCxISX2Rk50Dm
dLZn63Im6u02vLLyYQ6cb7ev713JxFdvzs/PuZ4D4dqMmk8qTBQLzRPyd8yB
C0OLnb6tZuKRQxfEvQ7mgJqfX/GvNUy0HEiufog5MLDCNHdGnYku/bMTv9Rz
oOeGxiHRdUyMmf262XNBDtTtfP9snhYTBU6E6a6bzobU7epxizYwUc3tOV9i
IBsOaxfpKmozUcexiCFXlw0mrid8lHWY6LphsoCWng3LR7rOqm1h4vq2NTxe
XDb4ruie1dxG1r9c121wPRsKNqjpbdpB/Ce6cFjAORv8On2VtukxcYBfd+eL
VTZEnH6RrLeLibtmnW/8M8qGgMbjHQAk3lTVoJ0bsyHoustLA30mxqU+0U1e
mg3yT++qGxswUePl0YO6ItmQ13bH1NSI8Ix19ORoFvTv3SRLM2ai0hFD7vvu
LAip1PZhmDBxi7mt5ffyLFBOtbjFojDR7mc8RYubBfDx/D4OjYnRuf67bsVm
waVu3UdmDHLe/Ru/KF0nz2/5PjJnMXH/xWPirS5ZEBgx12Q/h4lr0lzNXx/O
gorxhFv7zZm42tgsJJ2SBWmmkpf3H2Ci+7+g4/3bskC1SEZ6vwUTBcU3J2xd
nQUfpi/pm1sxyX1CZJIrkwX+6ssUzGzIcyljDbN/mWA2nX6LfZiJu7e2/Fg2
lAlrH8mnMI8y0bFnobxUZyYY90jY048xccpUgqZclgmG7VYNlOP/+14NWFhz
M2F0b1fzvpNMvKzbMp0Xlwk6xxgeRqfJ+mFnvu8JzQSh7pAC/bMk3mt3z/l2
MROMOq2f7LJnYtsK6S/5JzOhcM4t7R3nmXjsneo5njl53/O39WYnJnKULWm1
BplwrOvw2g0upF6GxZjimzJhYGNM1Fo3JvpcWrj99MpMWCfu8WiVBxOvsgar
v0pngq91JVvpIhO15F1q7vzLgIJ464fyXkx8+Epj9shIBphmiofPv8TEUi2R
9YyeDJD/82C5uA8Tg/q9lI7UZMD9zaNUAV8mUtlBtyOzM+DNg8alk35MXGT4
1PLL0wwwey97ffQqE99Utmw7Gp0ByovCbn8OYCIXfX9MB2bA+wJZfHudicJO
zywyPDKgsuVCcGswE+9cz98YeTIDnr+67VIdysTQzS8Mbh3IACGFnX8KbjDR
lttt/do4AwQMjZTTwpmY+07LeGxbBtyoC/j0NILoi/lsPVM9A06ndRo/uM3E
xEvK+c0KGaBxfP6+W1FMtHnx9r2zRAZYp4h8vhrNxO6tEyKbp9PhZlmE8oUY
JtLvR00tGk6Hc3hz+kwsOe8dxyC53nSoU2pztIljYrrRA/8t9enQkqN7lZFA
9Ir5IsO1IB2EOmM36ycy0Vnk/nhLajrYRbT5bnrERLz6Voj5MB3unMs7uyqZ
iV6fOPnDEenw3WDD94VPSb3a0b89vpoOqWbicsLPmSgdEnLysns6zG5b1Tbx
gujF4W3TrqfSYfOA1YaBV0wcixjyCLJMh4/JN9a0pDJxftozXi41HRasj84u
4jLR88hH77mQDvRL5v+l8Jm42NP12QXtdBgeT+LFpjPRyObBXKHV6aCkf1Qh
OJOJQwpzPZ7Lp4Omx9klHtmk3p82FzpIpEP8r4T0Y7lMhPXnchh/08De4/0I
I5+Jnzfl6dFG00BDVKJQr5CJfz6ILznZnwY7habXqRUzMZ4yo/agPQ3mqkTq
yJaS/Et+uXu0Kg22n0pr/1tG9DIyUMcmLw2aNXfLDlYwcYXd8befU9MgaPGC
L01VTGw5fHlhaFIajK+QtsypIXoufe4V9W4avA6VP55Ux0San7q/ekgaFHyf
KxnawET1pHn2K3zSIGlz0z7XJlI/l9oMtF3SgOdrpGzdwsSkG7ff25xMAxNz
eqRBG1lvaemyx1ZpIONeH6fRwUTGxU0tosw02PXzscGCN6Se7Bf0+BmmQbtW
ru/v/33f58LQgiU70uBb6djBtz1MbN2UxKrWSoPJJI3qkrdEn5K83CJV0mCO
IK3lSR8TK2PmWXgsToN/B3e6hn5g4ncp6htXqTSYd+ZtiuMAE/c6+jWGzEmD
ej05P7NPRA8VzRTzfvHh/pLqr9sGmSj/KDdaZIQPnyLejS/9wsRYA0nVUx/4
4OGpd+PfEBO/bR18MNDBh6pP5SV9I0R/VzM+eNTxwVTT7mbxN+Jvv8j61SV8
yPv8dyJxjIkS/yz0hzL54PXNfcz/OxM1399XrHrFh1br7Kt2P4g/fB/rFSTx
4UDwi9eGv5i456Wcb909PmyW3uK6epKJ1fPe1n6/yYdr+bsahaaJPjza9Xdj
AB9Sn78q7v9D4rex5nuANx/SV9tTiv+Renl4PPyHMx8iM+zOxc8y8drNPRkX
T/MhZs2l1ZfmsDD4ab+R/BFyfrd4F0shFjavlVeu2c+HNX1pFttEWGhg/mft
HRof1DqTOxaKsZD/5d8eD0M+CM89PDQqzsK9sR10Rz0+LDtSebtWkoXrIoM3
XtnEB7OJ6vZkKRY+/XCmNnktHy4qsF75SrPQQ2SR0MeVfEiyMFa0lmGh/XH7
3G0KfLjjfnfFVlkWnm9++ubhfD6sttPMmb+I7Ce0B1TESDwo40P/ybFQf9VM
a9YMD5SDm7nFi1lYbDzsdfwXD1a+zpKOWULsmTm8TP0bD15eiZjjrMjC0abp
GIHPPBgZMw02USL21T58++0tD66qNTxduYKFZ8T9ar6382DGS9zm90oWWmyd
v0+qgQfb3T8n16uw8P0aoV16FTyorTcLSFrNwqMWNuE+BTy4fBr/XFjDQqkg
27VdGTxIPRQlQldnYble7KhxKg9Kxwweq2iwcDv7TU3tEx5EhW/t/rWOhcr3
1JPsEngw3GP1qEaLhUVW/Udk7/GgN/ahUNwGFnr+fjDSdosH1Oqfvx21WZjs
uHXDy2AeWPrt9TXQYaGvePWCaH8etC/0i5fbwkJqW9qlaG8epExEsQe3sjDU
PMb6lRsPzhe7xGRtZ6HzQqvoDgfy3EjMI0iXhYe3LFFcdIoHAU74n8VOFt5c
vq3x+FEezD0k/W3tbha+lTwQX2vJgwrKketTwMInLy3djcx4oJ6omlmlz8L6
WltopfFAfJTmedeAhZWfGj65GvNg6eeq5uNGLGxv2Gmuoc+DM0cC8nWMWWhk
dv3ihC4P3li575pjQn7fV7O7aTMPIqevsxpMWTipaHWraD3xj1/KVAyV2Huv
zqZMnQeqNp1bTtJZGO0+Gt6jwgNT+R8iOkwWyog0LRZV4sF+65+nZ1gsdHfN
6DNYzAOb2dqj1Rzy3GtNx+0FPMgcO/U10pyFBQJ9/03O5cGVPflShw6wsLSm
S8RRlAeKajmFahbEfnWK4rQAD7hjTNFxSxZGPHy4+O4fLvBlXN5nW7Nw0aNr
X/b+4sKhxbJ0v0MsnLuly0dinAvAX8EwPcLCHwmZ1e+GuZD2OmxggS0LU7Tc
Mio+c8F1ija36xgL6fVxW4o/cEHmNrsi/jh5v3lqa0MvF7yTwhadOMnCmET/
5187uXD7xPjPdadZ2OvodGVFKxcStjmeGT/DwuzRDc+ONXChL+SvU8Y5st7c
Y3I51VyQmrgu5eXAwqsPP6WrlHPhP3lxXXBkIU+v2utBEReKcs5NCzqzcFu1
+UGNPC5M5TyjVbiwUNBKYld1JhfuSvF0gv73fZn3dxU9+VyozrvwkuJB4tk/
9GlnKhecx8Yy511koYOx8o0FL7iQPjBvf6MnC83n3hSdTOaC75eSgHBvFsqL
5OuPJXJB8ayQKesyC7mPT22ajuPCq8GS+AVXWBiZ418rd58LjRM/Apt9WRi4
cbOAwV0uLN4RJnjLn4Vhna2lvpFceOLmM595jYX31cYkWm5yIdurMEU6kNS7
qGmFTigXNmjrv6+7zsKNYe0jyde5oHxzMik4mIXPmrOd1l3jwrmHXVPGoSys
eck0KfblgkHAmw/CN1hYeHXNqVOXuZBv/8Wq+Capf/npkpVeXDh5T+DUpVuk
3vfk0Yc8uNBmJSu6I5LUT9tNgXJXsp/Cwq0/brNQzby6/rUTF2r0f/9OiSL5
2vrtxSsHLvCs+JTT0SzEzMzw3LNcwEk97VUxLPwVLOXcfYrYn3Xtae99FnY3
ie6VPMGFROo17p0HLDzbPCZIOcaFBqcNVHo8C1/ZG8XHHuHChYkLF0QfkvoY
T10wa8MF2ef7txYksvDOf3NZzlZcqPfMv+b2iIU5o3Zmvw5yYeOBxBOaySyc
Cf0lG7KfC093Tr/pf8JCVWHNqxvNiH825/RGP2NhvlZC/GcWF6JZnU70F+T3
dCWbVwxyfv7eaKFXLBwYi027SuMC2/8fIyuF1E+ecdw5Che0Jsaiz70m+sV0
kz1uwgVbkHdZyWMhc+VLCQdjLki/sn3XymfhT9pD70AjLnwKqu0OSGfhyLXt
dlwDLlSt23tqRyYLT771zx7W54LlWGXAcBYLlV6Xum1FLsTs3Lv1QQ4LNX1O
RNzazYWL3hnu9DySf03iEv92kvxTkd43m8/C1zJurRf0iD1P9jxPLWThZaek
YWFdLvReN3lwuJj0l4ZsysPtXDChKCjPL2XhkZtzv9G2cWHa/dGWgjIWbg5e
Ui+5lQtz7g10n6tg4YUvtwY6N3MhbE+tjGIV6UcyTM10HS5cFmd1VlWTfPe1
TkzcxAUh/zPr3WtZSCsbwQRtLqynzZP/3/dUdtOPCaVs5MIt4Q03GhtIvE8z
PtVu4ELHvvIoryai/yvt+6fWc+FAbvkGtRYWuq1+/Gsb4ZwZVYuWVhZ+ypZa
HqDFhesZPbKX2lno+OiT2UdN4q+AXmu1ThbKycbdZRO+t3D5tuY3LLS93tTf
tI4LdQJRDz27ST62GOgcJuw9viN2VS8Lh74OXfunwYUXgbNr6t6ycOW/j50v
CHcf69V37SP5sPnSmjOEE1dXjCh+IPlSo3F+O2H2CZ5aaT8LO76Fp8oTvlYS
9f30R9Lv0y5/EiZc2HiKJvOZhRTJUWkhwqLKy7dnDJJ4pYhrLCB82eglz+oL
Cz+uWL5lA+HZSvF8gWEWXrr7ar0N4fT1aw88HmGh4p8jcvcJZ0wL+pp8Y2F1
+7z//iMc/yRE9+soC8UZ6Y/3Ens0X2T5h4+zcNWqq7Q0wm2uPtY6E6T+Y1ve
aRN/2Nq3l7X/IHoWutqikHD4r9Q8j1/EXuO1edbEn4lnhA2XTJJ5IS5XTJL4
e1axyjJnioWW7z7oVRKuNhsTsPpD9Luq/uBtEi/v/c5b//wl8bjVe8iJxPOq
hcGfmBkWhnyMoh8i8e4KPcjQFWAjdL9WtyL5ECX3ZFPXHDZWzkh8O0ny5a70
6sceQmwUZ76Kv0rySfp6WbKcCBvtoXk3dwvJ18BL2/iibJyb1ln3leTfFRHD
A0xxNgbMo1N0Sb7OjkmJfpVgY4Ha19yoHVzQXldvEDSXjTsO31spRPJdIOii
jOo8NrKjbL18SD0YtYieK5Jm4zq9qw1zSb0cLT6930qGjbb048ueAhfeCN5t
/LmAjaFnok+akXr7vNm/8+ZCNp6v6+HJkHpUHFRxWCvHRiHrJXPeGnJh9N6Z
yBJ5sl/GCfPsvaS/FdCNrRTYeHWbCP/xPhLf9NKgiSVs1BCzVUo05YJ8U75l
iCIbD6ySj06hcmErXTtHRYmNU/af19TSib4fkn2avZycJ6e0/jeTC6YrzFcz
V7IxtacmfDOHC0r3v67/rMzGab6hq685F+xqGyu9VrGRYZjs/e4AF9yiRr/J
qBL/5YenUCyJHjbio8dr2Mi81Sxdbc2Fv1syB3eos/HKNdvE/YdJ/brtza5f
y8aNFacdfhwl+6n2Kxxdx8ZV0zsuJNpxwaPykugPTTYeOsAuP3KSnL9ayi9g
PRsfZx2y2nCG6I2vX4jCRjaW8behtD0XOrVbVJ5r/+//zPsv/jtP+q3wqLGe
Dht3zYmQ/ufMBZp03XTtZjZqTT8SnudO/GNqrWe9lY1mUk9ttS6SeMVFSIxs
Y6Nin9mGQ95cUGs/etxrBxujzkY4xfuQfE/Ko0vqsfGCgtvGcT8uzCTdKY/e
ycaejt0unAAumB/oq16zm40dcFi/IogLJatDya2IjcM8l0STMKJfFjc89fXZ
uM/NOO5tOPGH6ps1DXvY+K65daffbS5YJ1odsTRkI10XA7ZFk/5aLan22YiN
Kaf6/f6R/it4sdPTyZiNa/x267XFk3i78q3+7mPjKV2xrNwkLpw6El4dYMrG
f7+VBNOeED0vO1wmQ2Wj+1SESj7p/7y5C6kxNDY6ez1W6STzAfPK/SOrGGz0
6yudK5jGBSfG0JyXTDZOtIYM7sriQkDA2IbNbBJP75rCYDJ/7FsYP5TLYaP3
fe+4/8h8YlT6WdvAnI0/8hrCDpD55axBlkjNfuLvo0rRnWS+ub1C+ATzIFl/
7c/KU2T+kSrJYXdYsLFUeKH6XDIfrXCpq7WyYmOzjV1pAZmf4g+ubX5vzcZN
pmKP/cl8dc6t2Pb4ITaOZJu+sSDz1+zTq1e+HGbj7qcpp/TJfDaaYqthf5SN
e2gfj+qS+e3CcsqRMVs2XmI2NBqOEf0/o6XiYsfGI3+vFBz5Sfrru8nzP4+z
Mdt5j+6NaS5kJcWaeJxko2x/MKN+lgu7csRSJ0+xUSJPeO5yER74/lVPuHiG
jfdGQi9ekeTBTaXRZdNn2XhQVufpj/k8yH66T9XTno3czB2PPOV4sHjO6uwp
BzYuDpP3klXkgeTR828uOLJxwyNn3byVPMjrUvD/7UTq54XGmMcaHiSwpbPd
XNg4o8V4bqTJg4nruzwnXNnoULfaQ3UTD3Tn365wdGcjy3f18cXbeVBInX3w
1YONae/++Cnu5sGCS+cEzlxkYxcjrE/bkNxnUqu+fvJko4vVWJClKQ8iKgRO
HPVm45fPTrfuMMn5Peac7r1E6sfztsjAfh4MmWT+2u9D9guU+bXHhgdlUdLz
m6+wseVlm3P6MR4cvz7BNfVjY6KAaKjuGR68XsLuK/Un9XtAgN3iyIN4Ofm7
O6+x0efG/nZvDx5kya/rSgtgY197yxrdyzzwD/B+rHmd8F/3A5LXyP0s9uef
pCA2vijwvvA1hAdyR3x7l4aw8aTM/vsDEcSeJEnjW6FstHB81TxC7lPSot56
YjfYuHXrCS2Jhzw497Mw2/smGyM/xhZtf8oDfFZU/L//Z/XyevLA63/3tdWn
OCci2KhdJ9fZTO5zpVsSHLoj2bikgeujR+57Mq7shfQ7bGz64fM8q5zc3/CU
fnEUG90CC8+Y1PPAqaJmUieajaunhlq/tvFA7LftjuR7bEzekzX1uJfcp0KX
CCncJ/q5a8mY00ce9It3mgfFstFkVq+WNcIDeb6/9vQDNj7cHhJv9IMHEvfE
os7Ek/NHpPjS/pL7TJipf3cCGx3nhQScFuZDu/rmKZNENp49blB6T4oPWyte
/M5KIv5w2k57t4gPG69FX/7f/797X5fQ3abEhxnjD2F3ktmY8Pl2/CNVPijz
z6kKPWXjX9nJyDXr+VCiqWzk+IyNt4zDtfK38mFB78eR3uds1Oue9jsFfHj4
9MEyk5dsFH4i90J9Hx+qd2i3pb1iY6/XbN4/Jln/59WFK1PZ+OyaQtOgBR82
CF7uDn7NxsICwb+fbfmwQn/O2p9c0u8OJR78c5YPeeyJmUN8NrZRls+sduPD
hcjt1lVpbHQKey9sd5kPCYrpqJ3BxtNFUdeyAvnwuoD68l4mGwNDN91TucWH
J5IDcXOy2RijOHQwMYYPlqR7nc4h9tza/m7bIz5UuEUrNOWy8fb1d3sGXvHh
CONS/NZ8Nlpf7094lMkHW6ORl7EFxH+Bt2S9i/mw7EolChaR9U/68E7X8mHX
uzHLk8VsNHIPvG/fTvz1w+RPbQkbs77V/RfYx4clc9OUN5axMd07Nz3rCx/4
K2UaIsvZ+KpYbLnADz4Ift4t8LuCjWo9qbsOzfBhoGBllkUVsXfoz8ZW8TTA
4js/c6uJXidcXnR4YRrsT7uUpVTLxotlciKCy9NgYn6WgE8dydeKoRV56mmQ
9WdVQ189G3+auviF6aSBOT1hJTayMSjXydR9dxpUh86djG9i4++un3fcTdIg
5ouB2WwziSfHxv+GWRrIGqptOdRK+v8BM+2Cw2ngphYZk9dG+t+6jgKRs2mg
W2N3dWkHGy1rtSjH3dNg17yL3z062XjC+9fPXt80+On58mPbGzYGn1/Wdy4s
DZ7s7bHU7maj+qG3a+TupUEk5YNZWA+ZBzSqv7Y/SgNVqZiW/3rJ/ldLzFJf
p4Ey932rwTs2lgTNej/MS4Mm8fCDcX1sHD8vef1lVRqoB/gdmXzPRpt1JXeb
2sh+EDHM6mej1RKrhnkf0uDfaPTU8wE2hr88TLf7St7/fj5Y6BPpx4pc3bap
NIg3GHtg9ZmNOvOvZ9iIpsOY73cd/iDZ76DbJ4GF6aAxRKdKfiH1nmg7nL8i
Hf4dePv5yBDJF7XIkdua6dBq6CaUOcxGV4dH8wJ2pMNwxdeHUl/ZeHT2hsut
vengEK5UcvQb0UfVJwaZnHQI+tZ9LGOUjfEvHiT9PpIO3lV/AiTHSb7GXclm
O6RDSpz5ukPf2Wg3P+9FlVc65AflM7kTxD/dSx9aBJHf7xD/LfSTrOdYWSRy
Nx0Mfkgs3/+L9IdY6qb6R+ngeieq/MlvNsqbRym95qWDSJjv18lJNs4P/v48
pSgdjN49uGMyzcY5PxcIVTekw8jygvx7f9jY+VWcMdubDkvd045/+cvGIWRm
sYbTweI+O2z7DOlfYhWniqbS4W776c2Bs2xcejUlmCKeASrTNZbtAhz89i9t
34R8BiSc3SuwSpCDx5JG6jNVM0BwycvVjkIcrDrbbHRvcwZ4e9dW5glz8Off
fb13DTLAJcbli7goBw9EJuXz2RlgL+ASZCbGwccjsfJfj2bA39K7T+LFOYhb
bBYZOmXAC99UgyEJDrImL37MupIBH6wCbTbP5WC87O80SngG1E4N/7gkxcGN
T43T/sZngF7AM4nKeRzMWMZYUJeaAcEpIffnz+dgl7Ttn+xCsv9Dm+cHZMj+
+40TKxoz4Pu8oS3xCzgoJ7Jj6/e+DFBQ+bPrsywHF5/9NLhzLAMGgixLNBdx
8KKS43/JApmwwKG5xFmO2CvgcnrjgkwYdVYnPYmDkmazsV3KmaCWqbbt32IO
FpfFpSduyoTQlqjn+ks4uO6y2ecQg0x437bz3rWlHAzTj7O9Y5YJMYbvBasV
OUj3cTtUeDwTnikZD85V4mC6C1Na0iMTNjVt3UtfzsG+vaueuF3PBBq4rghf
wUHxjUcPCcZkQlFhqXPzSg6uiv13+vWLTODJfwFZFQ42H7AXuJKfCbYXngSw
V3GwIu/JQafGTGgPKN4bsZqDUf1qz69+yIRrzCmfZlUOSrR+1cyZyARJhswm
GTUOjhX7LJEVzYLi45XWdHUO3tw3/DRUIQuc37+bDVnLwYRHFYs01mXBNyd5
xWoNDgr+0b47tCsLXm7SShHRJP6Me3OmgZkFJ+I/ZOlrcbDzwPea9mNZ8Oru
uO6l9RyszjScEPDIgsvWSzdnbeBgst3qlczgLGi6ofDo+0YOzji53yh9kAUq
658Ga24i8czmellxs0Do7tXB4zocvLrjvapCeRZE+57KidvMwfOuCbVTb7Jg
uYC0UOcWDlq+WfNS4CvZ/9L6YultHExRAzGtOdnAzvX7YbSdxGOQpuQjlw3U
5pJY7x0cHG1kbfi9NhsyNJKzebocLDL6dPnO7mywvjZg+p8esbcZ6JacbOgb
3chU2sXB0oRt741OZcOyKoNq1m4OjogZXDh4KRvCs5vSrwEH9ed6WkZEZENW
bohcNnIwcehu7cSTbDgro/7fsD7xP++vzKX8bNDZc1BruQEH3zSnOK5vzYaH
Kg0fGYYcjOBba4t/yYb7VbrSvkYc3H/oUIzkbDY8u0F/xt3Lwf7FmRNb5HJA
d0F2+gdjDpbMWxwQvC4HBjXX6iww4WCv4NsY8T05wP9LVUZTDo7PUfB+fTAH
DN40+zhQOKgpF+Tqdz4H5Nh29FgqBysFHzdeDsiB1C2vQ6tpHOyRjup6/CAH
6q8d0f1F5+Dxkl19v9NyINhzxQEVJjl/5tb1bnU5cMUnqp/G4qD32Y5Fyz/m
wBdth94LbFI/chv6v//JgexDdMMkDgcHfRd8nliYC1yBd0vqzTgoMintpKyZ
C067S61/mZP8VvJq8zLMBb9TSVIrDnDwwaC9rZBNLtj8VllrfJDUR3C5fZZb
LpwN+sR1sODgB1d10/s3ckH4Q1jyHUsOSjHEqC+f5IJtf75onhUHV8/EVQ0X
5ULULfmWD9Zkv9fTcpbdueAis11c7BAHl4z8DP49kQvuscVP1x3mYOjz3T5l
8/IgOZTFZxzhYK3TAUqxWh64Mq6puRwleuF5b983/TwIOzUlHGVL6r1razPF
Og9SHUwoWcc4+DZ1J3a7k/clZKa77DhocPzO+L1beSA/+lnmz3EObuiX3BPy
Mg829Z+4qXiS2Nux72ZKZR5cSVVz0zvFwQuifduEB/IgaF1RseVpDkbeM7gf
OpMHZhsrXC+eIXrq0b5k39J8kLnfEHb3LAfNn75btG1rPqSb2Euln+PgRHbU
Nwt2PjxU2DLWbM/B79qqklyHfNB6n7n9mwMHuYKPaneG5MNu54BPEo7EXgmV
6H9P8qH+7sZfq504aHX7cftEWT6cljY6A84cDP+2fnhFP1n/GkvfwoXE81cO
+s3mw9vYfk9nVw7OyzICRaUCEH7vLx/ixsETcvXMYd0CeFFeuDDJnYP3z3Pe
fz9YAPIvVzjneHDQ16bfYpNHASR1rNNuvsBBi1NhGs/vFIDS2bPMwYsc3N7s
WmSZVgBzz9s1/vUk+XKoKtiwtQAmyu6/WuDNQdrmmqmT3wsgau2dIdVLHLyW
2ny5fEEhaGi3XttxmYP5LHqojXYhBBp2Xqb6kHxPrbmzkVUI9Djl9kNXOPjy
3Oh8cCoEiX3a1x19OfhRN8Ax6FYhGC6+etfXj+TPkPd6GV4hxD6PEozw56C/
13/FrS2FUHXiY9XDqyQ++uKP2iYKIcZl8Mvra8Sf/o+eBEkWwc8sheOFARyU
V3m0Yp9iERT3jO6oD+Sg4ouzk6qaRdCkO3Cy+zoHH9nNOq7aVQQFwye/fQ4i
9rQKVCO9CKozx+u+B3PIPPkaLx8ugjiFCcGZEHK+DaMKvY5FoLLl7U3xMA5G
h2OkpV8RaL5b4SJ7g9SDQN34VGQR6Iasfal4k+RDzSGPnMdFoHTgpO7qcA5C
h/3J2MwiiP1rqKR5i4PCbotFE6qLQKpV00wngoN8HdXo8p4ieF8T+G5HJAfr
+POOzftWBOvP5OfCbbJ+0K+XHgLFsKFaZ9jwDgdvL8/IE15YDNwbjHMmURyU
jmvvSlMtBp8Rl920uxz8/CGCen17MZTdFzzKjOZg6ul+Gx9KMdh0WbWy73FQ
bb/TgZhDxaBm++62WQzhs0/8u5yKQf/84CPz+xxsWvxMa9c1wrwWwf2xJB7X
LB6WRxeDHWv6lfkDDno9t17n8rIYUgYyHpvFkX5+esmSvUXFMMf+8Bd2PAd/
v87N2t1WDOssTS4wEzh4JHGrhc1/xfCfdxWL9pD0j7K9pol/i+GN2AY3k0SS
X9tde+ctKIEzwfUfiEChye9FRxNUS6Bw5HsUPOJgzkKGhqVuCXieHYnc8ZiD
beKKIXqMErgRKfJmUzKZRyT3dhralcDUruu2656Q9Q+5HnO/WAKuIXmbVj0l
elG06lrTjRJQev+f8dJnpP+Vv4rgPCoBqT7WQ5nnHNzMNh2YzS6BD8d1d4u+
4KCblGxje2MJGF8fUPpDWKlPILX9UwmcCAmF0Zcc9PCZ7J39UwKmH5wT+19x
sOFvCd9MthRgdYtRewoHsw7I3WxTL4Vlsh/VK1NJf1SOqPWBUrgW+N406zUH
h1bVVezfXwpKXv+eP+WS/rzApM/CvhReTjrsi+ZxUHXnVdegq6WwZdlJlUA+
B40sxz9/ul8KgvPkt7ulcfAMdfbueX4pxE0+u26bTvrP+NKhNbWlUDKPsZCR
QfqHEA+lBkphq8eGTt1MDrpObRFY+acUHu53aVXN4uDyX8tv2C4sA9NCFJPJ
5uDzwm/MtnVl0PA612mK8NsCndduhmVQtEBUtj+HzCMSoYuMbcpgz3MYrM7l
oJnL08F97mVwfXnA2Os8DvJSGbe9bpYB48sPzbv5JF4uRwP6npL39z++713A
QednXRpuJWXA8U7RO1pI5sPnraM7e8tgZpuqlFERyX//MMNtv8rAT3WZlHox
0Vvjs/fsZMpB6H6SrmQJ0evj04fLNcrhYWJ11DBhLemfkpZG5eD1496KulIO
Fj42kl51pBwSx5TaXpRxsExXsm+lVzlMR1vzg8tJfklFT3CiykEyxDLvVAXx
/zKf0jxuOWRPLflmVEnOUxVWaVVfDv+SY4xVqoh+nW+7qP2lHFzedlX+I5yn
8cx8t0gFDJ5usX9TTda/+qLTT7kCqm57b+fVkHnDuOrS7K4KuKHYsCakloP/
sXdVpllWgIhGzrZjdSR+Xg82J3lUQChH+4xuPekPXm3GtbcrYHeocr5MAwd3
j2lc1eJVgKiK+4bPhO2sTB1qGisgPn1xUU4jOf9O/dDErxXgrzNif6OJgzXa
gccz5lZCWV3HtqPNpH+pzPEX1aiEhtHMZTotHDS9InI+cl8lKOjbKwq3knwJ
PpJuc7IS8iObN7URpjw9OHA8oBIE+/OOJrWR/K3lBb58XAnlRsJPnNpJPAcy
Nm0qr4S2sYtzoIPMg1ab3X9/rITNql/Pz+0k8+fzgE9/hauAqqUx3kF40+g9
OQPVKvjDmfZ/+IaDJ++PxtYYVUF07yq1s11kPl6ftPD2iSronT7dpdNN5rU/
DgsTAqvgdU3ovT+EhcS420afVsEXY5MTJT0clB08r+RXUwX/GVnsvt5LzlNw
+JjFSBWsPumykvaW6MOewWdu0tUQs4gyd8E7Mn/Ur47s3FgNqm7h/1oJK4ZM
lPhwqqHAbuznnT4OMp6MvXNwr4aHZxdN7H9P9Dfmyo3H96rBIj1xQv7D/8fD
c3V+NfDEdv9qJ1ziMEofeV8Nt7KvTUX2k/qQe5n5T7gGeM/k/jIHOLhrRckx
i7U1YLol4K/UR6IX72uFBOg1cHP9ualKwoZzqKbfnWtgdevBcd9PRB91+cMb
o2vgTElXv+5nMv+rnYjLy68B/sSFuu+EDdaULo0aqAHrl3kvnw2S+wZVXbFA
ohYq3dT8Dv/HwVzHKastG2tBb+F2yqIvJH8x+f7f/bXwyOO0aBXh806vYxZd
roXtuZt4nkPkvvGHq3j5cS38lRGjaQ5zcNbp2MCO+lpYl2fe3kv4s11i1r6f
teArEmwSOkLm63cedi+U6sB249ynul+JXo4v59nurYP/zu8cHSR8+uDc8+fP
10Fdj7fS7W8cPLdx7ExLdB3oHFfThlHi/+IKj9CSOjhYG6H+hbD70fbTcSN1
IBe+QDBijIMrj2csllhcD6yR8dwd4+S86w9b1uvXg0HZJbP3hJmmavNGztVD
7P3p6mvfyfPkxnknoushOOjZUo0Jct/rDdq5s6we7mtWGtYTPhM563V+rB68
4kL2nv9B9OC3BVdAqQEiTmosl/lJ9GSvSdmYSQN4ObdUpxKuuiAVjx4NYDX7
ypj+i8Tj94X1448aQOZu/53h/7GroK1QawPATDgv8DcHg5tL1l2Y0wi66u33
VSbJ/UXF7wpzYyOUrq1g5BEWryo4EHa4EZLXudeZTXGQ/TD9xYabjaBj833+
COF2szMXtxc2QsjnPQp+0xy05acWPR1thJruMwPyf0j/XKJQgjJNIK5x6vxz
wib6uR8/qDfB1kidnJ1/ybyn6EXN0m+CujtFxfWEm/ZJ+pRZNsH+Y//8bf6R
eKRGC4m5NkFbU8vMMGHTyU7bK2FN8MN49caLM6Q+FQTUtJ80wbKsRjmRWXK/
+q+1Z0lxE5gFvnp1k3Be+WNpvZ4m+OsX/lNBwAzvGVvT7/xsgsNNRsMJhLdP
u69bK9MM8m9vh6rNMUMJzYXbf2s0AzKg8yXhtooxMYG9zRDxU6B6o6AZZm31
2Gh4tBm2ZN48zCf8+VDOvjLvZrjsfz96s5AZro71+XIluhmc9Buc0gjrtu95
5ZnWDCsLa//bJGyG++/pbeQ1NUNLgvafVMJXqbYy6l+bQYR5N3mdiBnutXX7
2ivRAjuHwv57TPhs8syp5jUtEL8hoWC5qBlq3T64RtSwBc45sddEEebl8mu8
jraA7hUVJSkxM5zZsuzfJp8WkIwJTLhC+KSazwnNBy2w5uD3VxOEY5mvuady
W6Altm7PcXEz5KScD/mvqwXqr1y0bif8SO184svJFohB80kDCTNUpxx8kr64
FRLWpi/kEh5Y2kIV3tYK8wMHXyyTJP4aDDC+t78V7t3QKQgg/GibBt3NvRV+
ULuMRwlrlF9eci+qFdZGLNi7f64Zil2xthPJbIW0t/MycgmvfZIxnNPZCqdM
J2+vkDLDoK8PHXImW0HVc6LPl3BJimWK8NI2OOC79HY/Yf4mikOMXhtAy5UU
/XnEHwKyrt42bSChvkkznnDq7uuBL3za4KXTJsk/hDepVTmrJ7bBrbxLRubS
xD/+OoI/ytpAdIV4zyvCfuApPP+/NricmF8pPN8MtQUfmnrObYcILT9xS8LM
PrGnWze0Q6u9dswrwjkyTt8NOe1wuDju4ixh72IxwWSPdjBceSeJIWOGlMET
XMvYdngs0rkojnCuRsLbY8Xt8OLg8pohwurv9pwo+dwOu8yXFW1ZQPJP6JiW
h1QHXHG9OHGZ8MChhMX+mzpAybz9SAXhoftaUoMHO4CRVCEsJWuGUV6dP5J8
OiBboKeHQfjVIqmCnOQOEByJ6r9F2Hll/37Nhg7Y/tRNroXwTfOV3KmfHTC5
6oujzELizybD4lXLO+HIe4txKmHlkNDLL/Z2QmXnmshAwlVvp/tvne+EbXaP
2UWEi2WPDndGdwJfVVnzN+ERwRN3L5d0gv5/PYqai4g/isK+BIx0Qk7QvOWH
CTsx9AfH5d+Abd/A+nDCVSc6oov038De+36mhYRD9tyV+HHuDdhoC9mPEJa6
XGMcFv0GPPJcIxbLmaHknxy7sLI38LW/JwMJV7QWuv4cewMKuZs6ThIeO2B4
s0KpCyJTT42EEl6wqKlhDqUL9hyz/ZlKeOmANOvphS5YfmdqpInwa4murbnJ
XdAk9K9hlHCTpd4jvfYukGRtvCslb4ZHj/sUaQh3A/8jRV+NsMFznYwgnW5o
bfxbBYStuv+PovOOp/qN4rhNNrcoFEqhhag0eE6Uu68ZhQZaVEplZ6dIEUVS
hGQne0b23rKz9947/L6/P9+v597v9zznOc85n89fX/mUqyYdiPZzUFoX4+Mi
SaOf33eg296fbphh7HDlrJdmcQdirvh++znGhm+LG+2XOlDH1KvTbzBWlkxZ
F5bsRKdDk+s/Yaxzo/eC/NVOlGf75uh3jBNCvo8XenWi7olHagkY2w4NnK3O
60R7xOP2pGH88yTnc435TiTU7RSWhfE7OqkNjUN/0UfjA+05GEsE9LHV6f9F
TKS8nP+ZL+DNWpXPXyTw4MHF/3+/fvP4QWLJX7Q797x5KsYBni9H8Bt/Ec9x
OYUfGCdfFAytkOtCaW+Ufb9hrNR6LLnuXhdSNaE4f8TYgn7ihUFoFxJoU/jn
gbHcHbKbeVsXknxbvG2NceSUjAg7XzfSd8p2v4Ux7/47hTKkbhQ9VOZBw7jG
PXGy160bHeB9x3gKY6u+2l2ied2oRS16VgjjLY+XvyZWu5FT9EfSJnY+kQGx
JgSFHnRsRytHF8YfhST8Tj3uQTn19cezMe5SWm/MiO9BMu29Pz5g/FpPP61m
rAdtUHTcHmCsuaY+/AvXi6TcTWMuYPzL6Hhb94leZDKiLrQT41eXZB2pWr1o
vUiyfgCrv1dPb0bveNKL8uUZShIxvvNyVmqnXy8aXOqdt8N4KP38n4fJvSiF
mq6tgrFAeJ2zYFMv0um91ceCcTLDHVb+xV701O+3fzl2P3IM51Wu7+pDo7c9
zf6/Tw5Bobybp/qQrp7lVVWMcUHt6jNX+lD1uUOG/7D7aRer1n/Svg8Zhxx/
kIyx0sqfuIbgPtQRzOt2G+Pcvky/ovw+RK5UCtqFsSDewolzsA81MgjGFWL9
wTup0vAHaz/S1p5MeICx5bN+wagj/Uit8V8IDuNnSdKh6+r96Kuj1bMMrP+w
qt0biX7Wjyr3WkldwZg79Hdf8qd+lL+HNXUJ62cnbH647/ndj+AGdmIYzz3m
ru4a7EdHz6eclMR4K1AskY5jALErv92bg/XPxDp3GTe5AZTKa5VPxliKXY10
58oAOn1NTLAd67/11g0McU4DaCL6qJAJxiUvGK5rRQ2gAgXpwjGsn5dmippc
qxtAjX99WR9iLGbRJVyzMoBkV+v6J7H5IPrsxodwsUHEcuYsxRTjh4ZnO7uJ
g4j+7c7z/dh8qet4Ru/2dBBxb/nE6mH8qdpD6F3wIHr2vtKnAptXxw/eOs9a
PojU5esGTmPcFW3qNDY/iMxf+IeEY/NOz9pi6/S+IfSlnj5zB8azJhUtC8Qh
dHNkUPIhNi/79pyU2mc1hE7S/xuqxuZtOPv0zszwIaT0bXZMCmN7iW8FhXVD
yMXtyhEXbF5rq9tcRptD6NfDtLBmbL7n/2BeP35kGOVIWV48hLF6qG6n39Vh
ZGA4x/4U0wdTHqOSDzyGkZTNo8kcTE/oUWJ4f2UMo59BYr10GBv5LJW7jQyj
57biXRcwPdL9I+BlseAI+ku063DE9MvMvXwXJ8IIuhm7ry4D0zt3SdxLabYj
SPbtVNIkpo+ms533msaNILkDSbZ7MX5Rbns2qGsE8Zbv20vC9NRMUNZbEu8o
OjnT4vcE01+R7/UN7FVHURTf7YYATK/FC9SMHbMeRVNfUF06pu9q1xpdTOJG
0Wp/mWsjpv8SPtqZ7+0dRcIcpP4xTC/OuO3ZNNw1hvYzbQ78w/RlS5eawwHy
GPKyZnDkwDhSuRmeuIyhxdw7kbswPToC1Z9JmWOo6I+YtjCmX5uDjQZ/zIyh
XZf57UQwvcvbPfckWHIcMT9g5duD6eG4oNUwoZvjiPQnnYsP08+xZLbaQ58w
bii4zYTp67nQgstFjePo85FU7gVMn4cbV36a45xA/DJMW38xPd/aXPQvGT+B
DGP5pQsxvR8VDgNsbhPo1Oxh93DMHxAVs1MW8yaQTocrqyPmH07Gu7dYb0yg
7Zqz33Uwv8HKV572XnES2RZe0z70vz+5YJZLtJpEZ4h9LAuYnyGJchp8Tp1E
LIHfU7Mxv2N9ZmXTc2ESsflbajpg/mh6iFdQUH4KNQ+yNJ7F/NNYTtXui0+n
0Pv1tcMLmP9qeLbbmj91Cikc7tCIxPzZ8WO6UW5LU6j/115FHczPRTCoiH06
PY1iWA81/8P8nyfH8FUdu2lk8QKJhGJ+8WvEq5r03GmkORVGr4z5yYd8/ksF
9DNIR/+xbcv/fvS+H9VabQblGmVZm2J+tbWbWavNawa1nbWeXcb8rdthE+fh
hhlkMeDT6oj54Vcn7eM0OWfRMr5ZjB7zywx8dw+zyc4iI3PmfAfMX+OVG58L
6syilW+V0YuYP/87NmDsbDOLJn7k1N7G/HuQHH2wavAs2vpncLAB8/vPP+VP
GBXOIolB4dBTNdogtbuL5+/ILCI3XjkRUKUN97KkKpO55pCGz7W6mQptaPvj
2DksP4dOPTc2Uy3Xhl2taUy2+nMopeXt8rtSbfj5+R2LmcsckqBbvNNWrA0y
uj/DsqPn0HrZx4Q9RdrgyOYccL9+DmVnmeXrFGgDu/vx7w6rc+iTOdXH8zfm
F9ffv50Tm0f1/TzcmbnasMl+iKecOI/Sai1kenOwejMeGqV/Oo+SGQ8M02dr
Q0gXuf3rl3kkVVMksTdTG7gOnw0JL51HVy8Pdcmla0PjzOAi+9w8MuZmZ4JU
bQCbgk/twgvopmikJz4Z8zPNFgQe/AJqaRY1IiRqg/mrxJz4JwvomnD9c5UE
bXgbcu5HcsgCyp1hqDsZj53nld/N4lULyG5khbg/VhuqFfMn11cW0FRCP6ZM
Mb8f+CJa+eAiWvedcB3+juXz52bulNYismKTPZj3TRsScYm9bC6LSBNflOkd
pg07Ez8Xvvu5iIJaEmSufNWGmqMHdr7sXkS3jy7YCwVrg3LdvNsY1xJKpnj4
NAdh+a0azstRWkLXza8begZi+dkx92jz4RI69f36n5MB2nDNcAv9DFlCp33v
j3W814Ysyc7mhrolJIAzfmvji/lVB8GW2/TLCMcilMztg/nDiPH++/LLSHH7
DjH4DeYPBQS+DN5eRoz8ey5JvMb601hZSH3gMgoO2gz49kobDOOfu8tWL6NP
XL2ywu7Y81J6R5joVtCNmtdMXq7akPonUZ+msIKUmcsZF5y0ISYw6BGX6QpC
r43FtB2wem8VTlMJWUGlBYcocXbY/asxSp9uWkEM3gM2G9ba8OSr5AYf+yoi
wP1AVUvM32t+YP0Bq+iK74cvbk+0offMbsN861UU9PWcdc4jbRjuJlpSfq6i
mwsqQhMPsPuuW1ilObKK5D0/WPObaYOQ4FpTvegaku3f7yJ3F4ufILpVcWUN
vRAalyLcwu6r13qakt8aYmWZu6lrpA1Kl34bH61eQ9taJGHD61i93Bm/E8Cy
jnak7CJdNdCGixlCYs8vrCNFdpce6hWsP8aMDXc9X0c3IipqzlzWBsWkIu5f
mevo7WMl1r1a2iB2KH9IYGkd5aucd1yhaQMl0yZ1Wm4DFQmfOVhB1oZbFr25
qo82ELLOmfYlaEMARQgJ/NhAy19v1mhewvr9HfVHdyY20H72rhQ2FW3wqnzh
pHD4H1pL2fyQrqwNF7ofBzmb/kOENzEmBue0gc1SY5AU8w8J9fTzr5zWhvbX
OXbvx/4hs/Jyf08FrD4SbJ/pH95EtfGBPfxy2nB1n27f1/ubiC3z54DfMW3o
+rpQYfJjEz03euO/47A25POHykTObKJHy3WjVoew/lspyXn3xBbakoaGjv1Y
f/oZrRlpuYV+x5arnBTVBtGTt8dNsrbQXO5zuZfC2pAt9jHz6+YWkugN9K0R
1IatEyoBV1W20cX7L/Q4dmL3NZXlsu+rbTR0ocka8WLrEwu5ajXbKNMJP2LK
ifVr/I/yXzvogF2mKeg1mzYo+KkX7TxGB0cYg16FMWmDwBmWQ3EadBAouBCe
QIftZ02ryOkZHVSmmPUn/dOCRZnNe36BdGCDKz4Xt6oF7sc2evp/0cEJ+Y2I
oEUtwAcbTD7uo4O9YWo7nWe1oJJRhnqehR5iNfc4G0xqwRF9i18X//++pI1E
z9FRLcioXJj21KAHd+OrUosDWsDwQe0DhxU9uF2d0Erq0YLPgt90Kz7TQ5Kr
pu6tTi0I2dPSUVhAD09LCYe5WrXA69Th/JURetDKbC6Na9SCvg9aoXe5GWDK
RU0CarVAuO0yD/9JBjhYr3CusgKLR9/287IBA+gUvmIilWhBeNrRmp1uDHCx
09L2d74W3P60dOhBLAOEL7x8f/gXFh+94cF/DQwQfyyA4pWhBXRlLcrFawxQ
MdYU0pesBe/8MweKxBmhNKfsxbEELdDV2Ou4TmSEeze11sxjsPWhVou7TxiB
JeXnyvcILczv3hRh/8wIzeE29o1fteB9d9GfviJG+CT53XkxSAtmvH0npiYZ
weikNyNngBa49VfHHhNggrWEGbo9vlrQ2/T3cihigizdcUvhN1pAOOYgfcmU
CTRzmW/iXmnBsHyigfB7JlA6fiKXzlULHq4nCu/PZQKHT5VeA8+1YMNo2PfK
CBMo2AVU5lhrgXR9S08uHzMUZ1XZeD7RApkwETHN88zA58MbQHmoBVuGBnf4
7jKDzVWH/cz3tEA5/eTvTV9m2Gsdsi/FWAt49S/K7splhgMCVl6617TA9CNX
pu4oM9yhczSb0cP2O7hJLcCxAM0oJtdBSwvmyUb92ogFqO53Xv3//efI39eu
c91ngS9+oZV2eC2IujP9bTKABWrPFrweu4Dlu7vn7WwhCxTcSq6inteCLvua
GcEZFvCo7fGNOqUFTwJFA4yEWaE1UrF/WVYLjAfY1arxrOCxV67w3BEt6K56
l6v7jBUKxotOWx3E8k3vkrIdygq06qfESFEtIO183lpSwwr5q5Stqj1aIKC4
0hC1zgpdr4avjeC04Lv8hYsRkmwwV2fyeJVLC445epRn6bCBb4al8jarFij5
9c8Nu7DB9Q2Dhg16LXC206Ec/skG1+4On5je0AS94L+Grn/ZwJzR6mHLkibM
VjmETe3YATYntrxSZzRB6RPZ1+z0DhgoYg7yGNME1k3rLyu3dsDYctQ3rQFN
2FAzPvrebwcYPvJP4+/ShDu3o76dy98Bz4R3dZW3aMKSq/z1makdoMLOLGVZ
rwmftnSS4oXZweBEZ4RgpSYY5NdPWBDZwVgq0jixSBP8p1YuK1mzA2MJlwXK
1YTfW3lyXN/ZgTtbu7c4XRO+KbZk9zSyg5qATgEkaoLl66JDKXQc4J/hfjAl
Bntfw2aE+3EOIMWt7xP5pgnXX+64cdmQAzif38y3/6IJ7yoDbMRec4DsQ7q9
jf6a4DAcyjOUwQEHvv0miPpogrWkz/mwIQ74qih6xcRDE2IO6fFr4zjhFpy/
GeKiCb7PQkNWgRObg3VW9XaaMBY1NuZjzgkRxOPJa081gaM2YUXgCycIqRCk
hR5qgulZ31KvCk4o4YtZkLujCdRkZ43JZU4woLeWvnBDEwLmhl6fkuCCqtQn
A/grmvDnRe2de5pcsBq8fFZNUxMCF/c0ODlyAUF/mXiepAlPlKKT7eK4oG99
8/BhVez/Pp6zum1c4HZabo3nvCYUa8g84Gfmhk4vUv2Ugia46ocwxslxgwoK
qi46pglG5uG++65zQ4cuM4ffIU140c4wbfaaG7YtmGKuiGrCKcicepvODSy+
4cWCuzVhwvOAiXs/N2iW2j+v48XOZ+jSPnVuHshuyJlx2qGJ+Yu1ydEzPHA3
UkRZmkETdj479lnjNg/s6hx8VbWuAYfO7F1we8cDc0zDU3cWNKDy6rtc5xwe
kNi0892Y0ICSD7sKLw7zgDTfyw+egxrA6RE6cIeNF0T3PdrD16UBJ1wsK97s
5QXVj+Kqfs0a8Nbv9JLfCV4osWY/yVWrAZMWVkQbPC8cExPAuZZqwJN9xdHn
DHkhSDSBfi5PA2S+NS91PuaFXWPpB/UzNKDgYATuijsv4C3fRuT+1ACLs95D
CZ94oa+eKUI4WgOOWduq9/zghR2BJqRnoRrgrrx4crQAe/4No7yyQA2oytFz
LG/mBb8dEpICvhqgsGOc22mMFzi5leJveGpAuw1dHfsmL1yIjbSMcNEA/Jp4
lBkvHywyFcQN2moAeEu7BB/gg3Skbi32RAOkWu4Rwk/xwVubZ/RXzDQg+EPl
mDWRD7ZzEp96GWuA19kl7b2GfMAy2rWSra8BQrceWvua84GV89HMYS0NiLuY
qdbkzAfXLcV6uMkacHDNIb3Pjw9mO99+lFfF8psZl5sTwQceQf6cl89hz//r
f/lmOh/cZAs3fSqvAcNpe+xqy/jAz8Wkw/uIBhgf+S3N3M4HmzPVr6MOaMDc
ro7bjON8kE3kjcoV1oDPOnEnytf5IJH5s0EDTgMI71w+anHwA+Mr/uZ+Dg1w
imoPCRPmh0UnDZhn1IAX2Y66qUf4ofpT3oftFXXA18fUeZ7jh7vvJkFwVB1i
OMVFxcn8sH18sudImzrkPta9ZqvPD4+HK6qVytUhZe/LSF9TfhhtaDamZqoD
BfdHyNSGH+pOfNnUj1aHSmPT7q2X/HB6qGv1TqA62Na926Plzw+Xaj0SLTzU
gb+lcdXoGz+sXEp0trdRB72dfD+OJfFDqoN7yYt76vCaPex+ah4/CAypd769
og7msnfMl6r4gex9e99HgjrU6E0szLTxg+f7AxOhiuoQomuPvg3xw4TjcHCc
lDqILyh+4p7nhyPpDO8zdquDHecpmtwWP3yc+HWohE0d3q57JrKz4+Cbv0ra
n1UaCIjdFQzahQMb8/Cg4VEaKMbK9HSL4eDvv+ITG200mLPxNG07goNyydvt
/BU0kDpqsfflKRxsN7ONH8uiAVWTcncEcLAWtPabEkODtB/rmRskHNx8opT+
6BMNFMKHPQt1cPDUy0fyoycNoiN26p27jgPrg1fNi2xpYFUt9+32XRy8dIwd
XDSlwcVHYcvwGIf5cvnBI/o0eFbl2VNtg4MUV+XSeyTseXk9c2wuOFAWjxyI
O0sDVTeLskUPHIi3NHxYOkyDwuez2z7vcHA69oecmjANiunXoeMjDs5vf+ML
4aDBmxOip5pCcPB630evzQ0qJDVMvLP7joOW/o6lW5NUiBKfZKuPw8GQw/HI
P3+p4FKaZNCUhAMhg/Q5Sg0V5uJaKS8ycFAsuny0NpcKAzNMkf2/cLBSURl3
JYEKmo3Tp6YLcFA2fatgMoQKMnFXmyNLcRC8WzX/tQ8VQkZ2X+OswsEttaPr
J5ypUMHDnbivDgdKbw7nDz2mgnDrofSuRhxcbnE3/mZEhVJF/WvEFhy41+bJ
PtCiQm54xCejdmz/Q562oEqFj3KMtw/9xYGmY+VrMQUqsNCZ//7YjQMWFe8k
zoPY/980JKT14mDVj+0sswAVpM6yIud+HAhLez9iZ6XCm/Fql5UBHFAa330R
WaXAvdwcb+EhHCRf+cx+fowCPrNKbpMY432oDKYdFCgYc3M1G8bBrxdXqr5V
USDkgU2aP8azf+3iJ39RwIQ+lWSO8SFNhwnVBAoMv3tktYj9f6eeTE3MV+x5
Z62eSGE8Om3iv8+XAkKmAo7sg9j7A6dfhrtSQPoIf3cQFt8T89CBk88oUPLH
+287Fv/u+5cm225TADfDWFGG7c+pPqzXS48C4fbSq7ew/StnP9qmESnQ+G6o
KAnLT9kfw5f7z1FgQeeMVwKWP4dzbMksxyjQdO1YskETDo440OVt7KOAo11u
WBaW/5DSgkF6PgqITRWVlWPns18+9cYeRgpMCA0GeJbh4KvK4bsqS2TgzXz2
8l8hDjae3TjhMEKGBktT/v15OLBlt16paCdDheL5nPVMHESN2k1IVZPhQ1cz
86sUHLz4pq8SlEeGRV8r+7IfOLgXO358XxIZksqDY35F4eBS4EB/6jcy6NbO
id8Nw0FpZJ/39QAysDJL2pUF4aBB9ZaxsCcZQmqGyd3vsfyV13hN2JPhlES6
QvwbHPRrmyjWmZNBY7mzWc4dB1b5lA+lRmRIUMT/eeSAg82CD5UNOmTYKnzW
dscSBz0i0sxzeOx9Kzregg9xwL/d8UDiHBk8zsl9d72FA1brG9IPjpPhHMm3
LtoAB+ZsGkbl4mQINRIreq2FA+nrR86e2UWG4Mt+itJErD/s1m3LYyODsJfH
xAuExZcpfOPqPxKI91sFhZzE1iN+zrLNkkDzgweLNdZPbhOOJ9QMkECWy32B
WxwHj9VDMqJaSRBZkCp5VwAHD1fnjnysIsEiR+l9Zw6s/pzZpL/8JgGRL/m1
AR0Oor//rEpPIQF7epjm2iI/6Kt+lxmJIkHG90Yf/TF+YKD/9OjYFxKoPX0u
4NzFD857jn/3fEeCqJa0TLMGflA4tTm68YIELJz6ZOESfrC/HqD1wpYEqlen
I/wy+SF23XV1vzkJZnJfBTfE8UP9GH621ZgErI2J3O0h/OARc5f2TY8Ejq3q
TTG+/HDU59YhdwoJXBnell18wQ8/+IpeO1wgAflfZnmsFT/cOMD59s0pEohF
yKf9vccPOz7XKSUfIQGOX/tBJzZfXsVFxk+LkaC7m1QbRcH6vemp0QsCJBBJ
xf1SUeaHnddObMVxkGBNUlvwhww/SB+4sXGUngSGI6qFI2L8YCXgP1G8TASq
XMjXBT5+aGMpan86SYTrkc5+DQz8sL42W3emnwj+5lcdXRf4QHBZpVWgjQiq
mXVqrIN8wNmyscJeS4R9fj/qbv7hA9ZDzmcEiomQsL/yn08xH5DZroYrZhNB
BC0m+afywTXx04pPEomgYtLV+ASb51xeS9uFkUTI5GRWlfrABwU1Xzb//76Q
jV3EULobHzztua0Q+54IQY1BwaJP+aBGMjcSXhPB4edVqokxH3R6XNKddibC
t12NLa6afFB9v1M1xRrbT5ORsBPwgWzDx0c+5kToIhVsXJHhA+VbTW2ut4nQ
Ez2nx7ePDwLeSTu+NSSC+csjPDGcfMAWZH/tpzYRoldrtsU2eKE/beHpKIkI
UVw0VjtMH2kcZMtTVCHC84xDDGmtvHBVw/F06Bki3D9YUdVYgumtvoed++Sw
/Xu9Vf6TwgsG3aoRqVJEqLoaIZ8dxgtPSku8jMSI8K6H1c3dhxdKo3Z6HdxN
BL+b5oynHXihWTExiI6XCDsCzr+uM+OFf1O2yfOsRCgPsZlQv8ILe7kyKza2
CTBtmLuWeYkXEvN2twqvEmACjr/kkOeFKeG0eq1ZAqi73L9JEOOFvDM740NH
CVCb91L3MRcv7JY9fp25jwAhkrOmbEs84Lr3UadzOwHe7ZV8u6OOB8wPZQvi
Gglw4thW9FA0D4g/fsDyq5IAOx9rUkJceWBE4GaQfREBptLtGE4a8gBNdKZE
8xcBrhUh7biTPHDYeNlOOY0A/6gFhQw8PCD6tC32QgIBnreYNZwf5QZnF2c1
gygCvD83sKFfwA14+dvKXqEEwO/eyr4exA0ztl6uDZ8IwDf4w434lBuYjTwZ
jr8nYOe5XCpC4QbFFo8foW8IcMmyf65dghsKzEhPpF8SQJjr2UPXTS5Y55JC
5U4EKAgPDhFs4YLFfEEGB1sC7Ks4ORyUwAVzKgnR+KcEsBCYDuV6xQWB6eJi
Ug+xfJJJkhY3uKAAUS7vu4vlQzqwpvQ0FxR9SlA4bEQApomRAR5eLtgb+SSW
bEAATzPmdOooJ5gtPAx3vYzlc9jCyyWfE56fl2CrU8fiu3s9Kj6QEwJ6Kkpl
SQQI/h1JqH+M+SuqWkXURQIEStXETBE4wdTi1Lo8IoCDxTIdizgnvOaeUW0+
g8VTOOwktMYB5rud3nkpEEB8bkv7aAMHDNAlV+jKEGDt6tnI8zEc4LTF137q
MAGiycc+U1w4IJk0HnXkIAG8Zxm1///esZseUfSkGAGWfrmMPZLjgKl/DFLa
wgQwNKC3ct/BAX3BybHuAgRYx1lyfO1jh96LuT7VfASQib+bmZvFDscztX9L
cmHPy9582e/LDhHuz8Q/shHg7IOV59xm7CDIMh0sxITVW2byZxUVdrh55aZI
8jYeBLaO9ToJsQODDnpxbQMPVewcqmXzO+Dp0z+/RFbw8MvNL3NP1Q7YmQ4/
Zubx8D4pQ9bm2w5otXU83zKNh4gYkY8D9jsgmGKiWT+OB/FGgSZDnR2glxbW
2DWMPT8vpWzw6A5YWKyM3OrH1q/naT9n3gH7fmuknujBQ79rsaZENxsMjb/s
s+3Eg3CCSGBXOhsQhL/v/NOKhwCZydVoHzYovlEuf+EPHvpeH1N5dY8NRqsX
JQrq8cB4IEPJ9gIbbHEK1mrX4IEqrZLkJMQGf0eZd61V4MG92uL65wVWmCx3
60ksxcP37x0MNdWsYHMccPZFeLC5wX5lVyQr0A62++vl48EiwAdn6cQKtT/+
UtRy8bBzmn5k8gorPBGt3IvPxsP9q+zODidYod8NN301Aw8L7+97SHKyQuz4
vm+OqXjwK2ePnBhigW9p+P1pSdh+bq3aVf5mAYnuHo3NBDyw89l+L/7EAhzy
cjv14vGwp4M7v+MpC/zycdQsjMHDbQtXIy4aC4hwMk8rR+Fh7NOkyDUpFkg4
uFlbHYGH3Um/XSoZWKCl73P7/XAsft0GYd0uZrg7hlsQDsWDiMytp3SZzOAR
HEDXFYyHjUI5rko/ZmA6dHkk4TO2/uSZWcpDZpC0dXnj+wkP0U5zbLkEZjhx
Tb35xUc8LMkymowcYAZnk6VID388ZG+Fz5zYZoJnXT+Gv7zHg2/L0/2hHUxw
qSrDtsAXD2z3q+/LpDNBYbHepWUfPLx7V6DY58sEQn/bjp/zxsOn77ILaQ+Z
oMburfC7N3g4z1RJn0BkggbF+tnF13gYsBcurzjIBDsSmD6YemL7bwiK3MHA
BCLKgeNTr7B4LyauP+xmhPpuhg6Xl3hwFSjYt5LNCLNtZfiD7lj+d581+/6R
EbrcrPa0ueFB/mSQnO0zRujZiFUIcsXDk7XnpU80GbG+xO103wUPL8S/W/sd
Z4QveVe7yc544NvL6tvGwQiPz2kpnnPCg79vk8GlMQaoOlH75IwjHlhaXfa1
lzLAjYCUp2oOGJt3iHyIYICja6tixs/x8MGcPtDKlQEeH4i8+cYee/+0c63z
TQZgD/+zu8QOD68Mtf8lKzPANc1EGU6MnZqn9Ln2MkDlgLWXkS12P+6RxN9t
0EOniQN/iQ0e/mjMu53roAeZ5ENxpzA+JcmWxpNFD2e2p86lW+NBalNzkDOQ
HqbBOE4V45ZHqkjemh4sIiR7u63wwBPDOueqSw91Gyv5rzB+peG1/99JehiR
/KagjLHmg5frIbvowdORZz8Dxv0yL4PvL9HBwNGzj5ss8cCZtXzMuJkOtAJO
syRjrJt9tNo1jQ6+/ZSvCsZ4P/+jgBp/OujSfRIZgPEBGl2MihUdRESpO33B
OEhIal+/Lh1gUl3pJ8aTX85zx5+mgw9VDWW1GO/JivMJ3U0Hxk2xLBsYG7qx
mTstbCNxZ68+eSyezwe2juHSt9GFMCrYYtwlzuvyz2YbRa4PsldhvI283c+d
30ZybjekpbH9y/do6tZvb6FHoUNu7zGedKhjzynaQvY3shnYsfzVs0hlbLza
Qofjznm/wVhi9swDP8oW8nTq5xbG8n/xSPJpJ74tVCKk+jAN4+wBEYnClk3k
foTLzwA7rw9cy4oGXzZRzT+OO1zY+YYUZtmRjDeRxddDjZUYnzVfHPeR2kTH
+G7+fo/Vw5syLY8jM/+QuVGrwD2sXoo+JdH2pv9DHU1lBXisntT0j52+7fAP
RdF5xpzA6u37GzlFxkv/UO28d4YUVo8HFl9dWuH8h6QumjVLY/Va4ndX40Lz
BnI+XT55EqvnBks3fF/wBoqrfzJCweo9WX2PYOudDZQ8rvHT/AUelHq2o/fL
biAhyp3jn7H7YSCRNli0to50sppojdj9OWT84Gd20Tq6x9y6jvPAg9208CSL
9zoaEKsSuYndP4m61/bRV9YRn6TU13TsfuZKXD//9cA6+mDq9kAQu7+6Joc4
JqbXkImdzyPXt1g/v/qg0Ct7DZ1REHm/gt33c4x5Z11eriGXAoFCq3d4qJPN
IVVpraGqMM+RbaxflC6Kl5mKrqGGH1+m/bB+cmG4w9VwchWJCPkXymD9Zpcs
s/q3rFVEs2mmtQTgIfARw4bSq1UkmtHl+DIQD/+MXXWOXl5FO8XJyhCEh9d3
vSXND6yijattNoxfsH5U/kGZcX4FnTa4JlSP9b/wzqfGE/krqNe8jjvyKzav
ll7oH3q3giqlL6i4h+HB9FDUZMqNFWR+qz/04Tc8VNcQu97LrKDqE3SCN77j
4e221UzJ9jLCdzL5XsX68VpW1yCxfhk5V1tvGGL9mjTT6SAatowu+m2qmMZh
8Rt72Ko9WUYeFXo6jj/woHz5l3+e6jJyxd0W+fITu688e31e7VpGI6ziHoXY
fKCePCgeNrKEtA9FvJhLwcPj+WMsHNlLaLD0wLZUOtY/t61Xit8sIW72+cF7
mXjwsVH4UXtjCf0scziQhM2j56/fdkvKLyEzB61oemxeOa4mXKhnWUI653cb
6f/G6tO61qusYxHN+78/l1OA9fceeQuun4vovcf3gxLFWD7OXfge5raIuO+T
ufyx+WgeadfhdmURDbWG9HJh83M/p3dhyrFF1Pqx+a13FR648vS55RgX0aDX
BUbBWqw++lcfbrQtoNoADZkobB7vy89/x/9zAQm8fEOHmrD4ejUPWrkvIKf1
oNvdzXjo4Q9qP2i4gAQ1lKjubVi94v/qi8svoGZ3jUh5bP6z4TMu32NfQGUS
NTfGurD9ko5arffNo9ZDZfcie/GQdv/73daseXSy62Gi2QAerJc3/mz5ziOD
Fo5DpzC9Uf7R8d5js3mUW8SSxTaGB4X7K1VHVOfRgRs9V/on8NA6khQtKzKP
UtXllgox/SL0wznKcWkOJXGnOMTO4SFTpujxrro5NF11sj9wEQ+e+Pvxi9Fz
iEHrO783pofehjAwiLjNIcVx1m3Pdez39Im7va7NISzzH99s/q8Hzn+8oDiH
qi+pVvvTEaB5YLcEws2hD7vi335nJIDHoNFtt+lZlNgiWZ3DQgCDyiE67spZ
dOMrsmnbQYCnVVJfur/Pogq9ANcNTgLsKTH9u+gyi/y/jHZK8BJAqDTyjsb1
WXQ1jNNSB0eABMewntmzs2iUf175NaYPbwUMTDQLziK3tbDDpXswvVjvfmNr
bAZNBClLs+0lwF1aVUhbxAwyMGQ8qoHpzbzqN11nbs6gRxEXJUIOEKBS+LGJ
uMgMmv71iHH+EAFa7zVZe7dNozep7DlkTL/alPwxcvafRv6Qej7uGAG8nK/e
W9aaRn4hB+x45bD9aO1qnOGdRp2WUrftMT2cbug7dL9uCklnxc5MnCbAn+0T
Y6beU0jII5bD+BwB+l6oHBijTqFUXojrUibAdshc+yjXFBp7/Dn/ugqmZ4uM
tO/VTiLeQCbloUsE8NGPbb7jM4lMpTp3WRAJMFrWHTmgMYlCrwScZaAS4DJt
J1c3/yTSbi4OCdTA/FT1Xdrl5gkUGs55UkGHAFJ6jEmEwAmUtXl49o8eAX7E
HrDPMJhArsqLhXaYX3jqtHchVHQCncvSDj14gwDSGcY3mAbHkWwo2b7ZmACC
Zq9Y+qLHkePQotrrOwTY0aQmc8p8HPWKOC2rmhGgQ8hDjFFhHL29JuvAYI7p
bSYTcfz6GJKWuF1bYoH5ARsJW/qCMVSi8K7rrSUBila0Hsl5jKH552dD9DH/
0zGUTG5RH0OjSwxMRx0I8LmQpDsjOIYKX2KF50KAg+huq33vKGoYbn379wUB
FM9+FbSPGUV0zj6fcjwIsBnaemPyySi6rJmz5yvmv66cxK/Vnh9FrxruMLx6
RwC9s3bH9rOOotiGZPzTDwQwYtVVG2oYQRs3mrtMAgmQ7CriLRg8gvJj92Rd
+UKAbLdH6pn3RpDqQE+NJub/pvbqNJcqjKBxsWBe9QjMH/45eV+FfgSZXey0
1IgmwP7MMcPDtcMI16k4fzmeAHEPk5YdPg8jZQZTuxuJBOgSU3Y/bzqMGkny
jA9TCXDIKOXy7dPDaPTLUxfHTALcG49JW2EeRt7CQuPvMb9ac/XEwvyfIfSd
7ciJH/kEOFrXaqgbMYT6ovNolcUEsLIPvyD+DGNJ+pMT5QSIFxGa07o4hB4+
P9HBU4Pl9y4hZ3znEKqiRMorNmD+6mbO7MjQIDrTVHTqVjMB+sNf9RMzBpFb
IXP7e8xfL3wg9fN4DqKMw+s8ZV0EMPU9qnLGYBBtXFNp2MT8uP1Gv07JsUHk
3OzHrziM+b9LyQ9T6AZRgEBKheU4AV6MP+pl+DOAuj46TKZPEyBM6wV9StQA
Cozsebwxj/nVpMmDRfYDSJjSTlFdIcDP+vPfTmgMoBvyDlbeGwSYqwmtozs4
gH54zw783SbARnU3/bH1fvR408zrOBMRlD9f8U2v60eiT06ZuLER4Sqeq+XL
935E3v3TqJOTCILxQVI99v2o8qyqwyk+ImjPKPc/1+pH29JP4z/sIsLupXZD
S+l+pLa/YWhpDxHOlU3Pl9H1I6sT9GL6+4jwey5i+2lbH/LYn6VZsJ8IxD8V
3TaJfUhfP9/iiCQRhkYbJps9+pBP+YxV4BEiGNF1vHxthHGF3BU2WSI4PItm
Dzjbh0K5XTntFYggq5HQsoLrQ2LuU69nFbH4zdlIP6d6UbeSX+U9JSx+b+fi
nLJe5KHztXDgAhFYjbwjRcJ7EWrVMTNSI8Kr11c0G55jnMCY1UciwsiXtEPt
er0o1o0r8pY6EVx3HPOUl+9FpnGDUuPaRNjFvtrZw92LjnFwnnlyhQjAyMyS
09yDPBkEa/8ZEsEltrVEz7sHSWrH9HgaEeGeHU/hB3wPEtphfXvPHSJcEckr
fUzfg/AmF/XizIhAWr4ZNp7TjcZzhuLRIyIUfe0Xo7fuRooW6HrLUyJYEL7s
SjnRjXbWXjJ5ZEOEVF49ze3pLjQw/y+F3YEIN3WoUYNxXcg2z4YQ7UIE5tEj
k0amXUgo4+9uwksirBFwy5aSXShwwWDv+GsiPM0P/CI6/Bd5Mp2hefsQYca2
LPPa97/ofVfJN4UPRNj3VvygzO2/qCnPRKArkAihG6G5fgf/It19biGvgomQ
F55549VwJ0r0/aagEI69X/zyOEd0J4rI0G7ojySCdXKXkqhZJxoVl3v4Pg7L
9z+F8/lHO9GG8iidWiIR+JuyyqdmOhDuooL7eioR3Bbx5ZEpHWi/YM98YhYR
9FIUxcetO9CMYoGKaR4RjnwxyUk/34Eu/Sx4eKCICAbcos4cDB1Icab5QU8Z
EdorQX+krB05lNGfCa4mwqTNvlNE73bUQdKrMmwgwqqYN73s5XYUmb0ssq8F
iy94OC5IpB0ZW3BL9nVg9cdAd8hjsA0Z13T0f+8hgtW6vPFKfBvWHyKJDwaJ
4CtyXWfEsg2dcC3XURgjQtPJv3O6qA0NTURtbk4RgfuNt9ylHW3IZT5DqWKe
CJ8F2jiSmlqRXKUtd8AKEW4khNh9CmlF3kefm976RwS6k2TbTdNW1KhqQFCg
J8H9lAqmvydbkXBAfgQzCwl+P/IUVmBoRQWzxjZt7CTIX3+ey1TXggq1WXLj
eUjQpyA0SfnSgk532T9w3UkCVrJ+LIdZCxpODXO+uocEO+Oy/iHFFtS1Yrwg
t48EerOnx0ZZWtCBiIw8jgMkWCrTs2ZuaUY2LyL+DkuS4GbNvsQP35uRtMg5
fNFREixf3xXib9mMFvw+rYbKkaDVTI3KqtaMVkPHx51OkWCHAqoaFWhGJXa3
d988R4JNHh7JM6N/kGku1f4CkOCNCN5iJesP+qy/wCVxiYTp/7Wc/W/+oIUX
yZWsJBJ8VMwRyr7+B8l/WYibpJHA6/7X8F9yf1DYniPxjdokuE07ZybN/Ac9
et5eknWFBP98vnlutzWhk6e8FsKukUBB84GQ8o8m5PCxTcbLmARno6NPD7o0
oWu/blta3iVBqcj45qxuE9pv25938wEJbPaCl8nRJrQDz85KtcD2a356+yxD
E+KWiyCctcLy/a7dzqqtERXluzpK2ZNgj0S82K6fjUh5wu2boDMJwiFxp8DL
RoTbepfM6o6tVxk9t7nWiIzehESuepJAujDd8dzJRjRhEG837k2Cy+77Ll7n
akSXtEqku96T4PUul+WeoQbEbbydUB9IAhN15YLfeQ1IycaeuSQY24/osYZ/
HxuQreltqexwEowkBOkEWDQgj54F/sQoEhS/Jdp7kRtQudq9/Mh4Esg2Prbq
PNiAsnK4j4YkkcDqZI6NO10D+rKqpBmQToIEabV0j856JKyqd8QnhwRVY6G3
BtPrEYt+aZpHPgnm3KqyP/rVo70m9JOuJSTY1X1yLsy8Hk21eVQ4VJKAIS3v
AgO5HuXYjBBt60jQ4p88kiFZj1xkk+9Z/iEBY2OlaCFTPVrj9BB/0k6Cxs4r
GlBch3Ik+R8/6ibBxZ21zuFOdeieP6PGwwEScPmMaMWcq0Pj2nty74+SgJ9y
j6y9Wot+KwqlmE1h+/3VNxeSVosMelqOmc2TQMk8qf7101rk91Fa2myFBHei
tp7tOlGLRHSWQ83+YfHSZZorzdUgiU+Hfe/Tk8F98p0GfVINGjXLXXrAQobD
sP3zhkUNenD+Z6U5BxkEoxQP6p2oQUrdOzgteMmABGTJwwvVSPVhb9rTXWTI
OPH+N0d6NYq+oF5sJUQG6cSy/aU21ai2y17eTpQMHyNHBXeer0Y6XR+2HSTI
ENpTdHFxuwrJDjZIuEqT4a5wq+bt4irU/vbp15fHyUChUsdve1YhF8Oi+17y
ZPhav5GzSKtCJtG4l+8UyWDlf8Oad1cVEvP5Pe6vRIa6S0F1GZ2VSHbgcMBn
FSx+k0d2Y+GV6JZw4YswPBmKDS/IRphVImuV9eQoChlCQrjjh09UorRhjb0J
mmSw+2Qe93OjAqXsoOSn6pJhuch7erO4Au3mtQvMMSDD2gcZxXrvCmSdZBFe
eJMM3tZh1INXK5DyaENHxW0y3MksWN44UIHS+i4oN5iR4cDDlU2tmXLEN/24
ou0RGYIuy8pK55SjT48FbHufkeFsRpehw6ty9LdujjhqS4bsE3OXaTrl6N/t
SsVZRzJc/NA+EyRejnZYPFJZdSODUogTvfFMGXrCmGlC50mGvlqVW+G5ZejF
ousnNm8y/BFbXtB/U4YYG9J7ed+Tobn0r/drgzJUV3Xh1J5AMhT0R+6SPVKG
QhL2fBQPJgO3ovl90kYpqq48R3c4nAxj7cmWbVWl6Ox4vPmJKDKINuuJtH8p
RZfAtudsPBkYWr4SyealqEo/VV01iQwPK6XHjwG2jrP9RU4nA7/z1KQTfyla
cxrbr5NDBlWkqApDJej00HFnw3wyaBrH9D7MLEHJkbYNt0rIkDt2PIf1TQka
UaTf+bASW+diqOK8WYI+8TNdsqwjw9XKb+zPFUqQcUiZkcMfMux71G6ls6ME
XT4aeNe9nQyVB2K4/buLUeZAufbbbjJ0PdZtOp9ajGpTUw74D5DhdtH1ctLr
YpROyvrzZZQMXDOWC7k3i9GNTbgVMYXVb4Krof/pYvS2KLMubp4Mj8U+c9Vz
F6MVCf+dKStkKFOjxz0cLkJPj2rKZv8jwzknUfv7eUVISd9crICeAvpbL3Qr
A4oQMeBZfxkLBZrx/Rkej4pQ6v75p7UcFFj5zpz6nVCEkLd94x9eCpwIbTUS
21+EhiLjNjp2UbB49TpWNgqR64MDU71CFNC0+6h4pKUQvWN8HTEsSgHnnKxP
WYmFaCXqjeikBAWOXJwUCfcqRLNfuw3mpCnQHX17YOBOIaKXOaO3fJwC9VZG
vI4qhYjV04BnQ54ClVEiFY/2FaKrJeyu24oUkBdoVMhcL0DbDXw/GJUpYDqX
/ly3tQBt3LngzapKAdcTK1XE1AIUufboAAeBAgF8yeq+vgXoYKKtGTeVAon2
y6eOPipAMzpgxKdFAQ/P38l7qAXIlBTHvFOPAgdXZpeuHClAAY5RlwUMKeD0
Rfvk2I4C1HFdUn23EQXwI75RFaP5qLFq/+yeOxQYv6zgvlaWjy5yfTwlfJ8C
swvBbDZR+Ui49KWYyGMKtLaymV98lY9cR9fiRCwpYBvuunDtbj5ii91sEbGj
wCG6sbYifD7qs474KuJEgRdHhm9YSuWj0xPMTCIvKKDzZKrKYkc+8s1VZhD2
pMBNm0fFj5t/I2ru48A93hT4fci56V3gb3SssLBY8D0F0m8466oY/kYbYTfd
dwVSQHqHfr+b2G8EB+3b+IMp2P27w6MzlId4/uF/8YRTwEv7nm1SbB7qT6aX
4YyigDm4/Q56nIe8o0aOs8VTwPftqRfcp/MQcUspmzGJAmPRlx9ybOWi0gBq
3VYaBahO9BLvSnKRMf2tB2vZFCjNCdP5/DYX3XnW5LPwmwINnN0JR3Rz0Y2C
+dNTxRSIe/RxCInmopekvSbDFRT449KX0DL6C6HVZJ6eWgostG0UTSf/QlHH
d59vbcLO24jc99LhF1IqShuubaOAWqF2aTDhF/o4v8pV2kUBuarEkyd2/kIy
utqJv/opsDrIs6TSm4MudJytTh6hgO4b6Zra+ByUlyJ9M3qSAl8asz3/2OYg
Ld0Qs/+/19o05Limhc9BDmbC477LFFAJlZom7MpBv4sku9w3KPBM1PB82kA2
atalqdjSUaHdODonIDkb8cru2/2AmQr75p3VJl2yUZrp4WvX2amg7XU6O1Uz
G9nsZ+fV4KECXfvS8rR4NmJ5dkXmwk4qKMhm9Hyaz0LfTVOz5PZQIU1XRT+1
KAv1Luf/EN9HBX3NA+pK/lmIOi3BzneACj/Ofo+Rv5uFjFdf12xLUmFYvFov
4EwWuvY6bHnqKBV052mkW5xZCHUJveiUo4Kmie+zLz2ZqGUw/ln5KSr8nA2u
VkrJRD1qfGWp56gw3SlKxr/KRCe1mO1CgQo8p65NZBhkIoFl4huvS1Q4PS8b
5y2biayyvv2zJFFBgp7Zq5I5E91L7qi4oU4FL8vqt2adGcjfIXueoEMF46TN
zIdJGaj8JL+V3FUqyHx5s7PpVQbyvJ+qtec6Fa73D8Z+up6BqkSsX9GZUCFB
adAj/2QGio+Xx43cpUJx6Z9cNa4MpNZZulj9gAoj6ncNjgylI59c3iPJFlSY
Lf9h+TA3HVHTFlMDrKjgFL/rAGdAOhI2veprZ0+Fx1bGz1kepSPHX1K/rzlT
IeJA9BcDQjriKFdXAncqiORcCmPfn46+NOSx739Nhae9PTH8/9LQl4umhxh9
qJDxyKDtSUsaMoi95DPwngpx+9s0DielIftw6sWiQCo8Q3FnFN+koTudDhfD
g7Hz0tDP+Xw3DXWyt3g7h1NBdMSfTkc1Db0YvrL/ehQVrG8pnLopmoa+i3Bu
nY2nAq7+qNfvjVTURFkVE0yiwp9UX1mLtlSUTyf9ej6NCp/Y3lx9lpaKdn2P
V6zJxvK3V/dcuV8qMnD9cCTqNxV+B53ievA4FS2lLRo5F2Pxutmz3aCloiNH
BjuuVFBBTsXyXujRVKTy4bm/bC0VmvIszGQ4UlG4Scc71iYqSLlkUDnGUxBf
iUh1Vyu2/3ZnbfmKFLQacFst5S8VlnAreZHRKSjLpH3rVR8VotKONd/ySEE4
g6+LBsNUuFG4t+vBvRT0kdx3SGaCCrc4w0TzCCno6JeqD/SzVLj/9uGInnQK
+nLprVLT4v/nxetyhj0Fna7WE4tYo8LC6YmzxhPJyPXMjfPPtqjAmXfkdkN1
Mprf1fFOlZEGzZJVmi8TklGmMf1efjYafE5+peP8Lhl9es/b28NJg2vBvYV5
T5JRq8el9ng+GnAW8S3C5WR0yLOX1VaABltKPBdYFJNR4jmJ+xeFaRCy04WJ
WzgZHQy/zMAjRgM0kxekt5WEOvh/VbdJ0GB3a5VRf18SWjkRVhEmjT1/SzPr
R0kS+jmrsWp6nAZ3fEMYsmKSkIfDnity8jQYfhccyuidhJII5NGV0zQ4mNa8
8uZJEjJZU4zOPU8DGf1b5jp6SUjT9PRH1ws0WH+2dv/q+SQk/jU4VU2NBg98
m65+Fk9C6+XF2zvINLjQnhO+hzUJ7TrNZlOtToPyAwwpTZOJyES3RMRbhwbG
3Lar5Y2J6FycwRTtKg1K9z7pX81MRALVR8e4r9NgaSSrz/hrItIz/MJTa0yD
TrUP91heJiJRVt6bb+7S4O37zPH+B4lIxm6mnfiABsLj1K4V7UTUdDPiOYsF
DSYtR9IvnktE3deD8IWWNPAvdZ4p35+I4jnQWQc7Ghw4Zkf3gj0RKUzR65x2
okGQ6uGK8cGf6OBTnQ+zbjRYM+mTOZP2E3HNx6xHe9CANsUhO+/+E3mHWL+8
+RY7z4PEsp16P1Gwh8JpQT8a/LLsXvoq9RNVB1zlrAmgwV73xDy/9QQU5mLE
7PqZBrJm5yUnqxPQcm25+KlQGoSNvDsd9zUB3a3hMhqLoMF0Nn699kkCKvNJ
LPwcQ4OMdcfnumoJKGL0hBo1gQYDLxprQCgBNd3ePbGZTAOX55fp3k7/QOyU
4cQfGTTQaPWSOlv0Azn6Hfho+IsGVesm1/CBP1BA95Vg9gIaRN+TzUx5+AMF
O/EWZZTQIMYuTMdR9Qd6ZdbCequSBrHHfmtE7vmBck8q3uepo0HdRn/14dl4
NLezZDKriQZpJUkT7GXxiLGZ641JGw18K3c1XgqJR6OtEQTOLhqI/lSM6rCM
RyG8+/an9tHg0nuHD+XUeHR8m3u3wTANLp+yL+E+FI8S47kP009g9SC9fDd+
Kw4ZRaXpRc5g9cjfGRfaGodytoJDSYs0SFlRLBpPjEOfkQnT9CoNfMLO9Xu+
jkOPH4e7vtukwQjjIeRwKw4941oXOsGgDsaZFP5i5Tg0xsRe08iiDuPuvAHX
9sSheylPA59wqMPGUhsLcTEWyfW2P+fjVYdPK9zf3OtikWdWr+3PnerQ6CMY
xx8Xi/Y1HPOh7FGH9I80o5mXsch6971fo3vV4dsrenZhk1hk1nWa/sV+dahT
N5v4gGLR51K1a/sk1WFeKZZqKBKLmOtRfcYRdVifKbZ7vBaD3uDrrmrIqkO0
9ue8+pYY5F8RvjaioA5bycN3nqfGoCgl05+OZ9ThXo180RO/GCTQ1Gi3U1kd
bDa7JFIex6CMzXcGMSrqcOQ+e8959RgU+ERXUwmvDu9J39R4jsegQolWg3qy
OlQc0k6W5opBrCrldsYa/38v1dnOazIaNcj0/ljQUYdj1fg1+epoROfRsuh2
VR3M42xf74+PRmW7bqnjrqvDv+D3XrpvotGXRpXcMGN1iJr6ZVD3IBpJDBxT
lrmrDm5rBQZvqNFI7kNfQ859dcD94Zl+czwa/dYTtsE/VofpyZ9W9TzRaKvg
k2zjM3UoL1E10J2LQkYvRTYMbNWhMJmOcV9TFEp7dqt10AE7n+9xLYfSohCy
ki954KoONcz+8PhjFOp9TSleeKkOHD4f4tdso5Bq6dM/tl7qUArMHoWGUYiH
ar605aMO/doFFypRFDqgxSDp9kEdFs7vI/EeiELNuJV7LJ/UoThzlP8DSxQ6
174zxyNYHQwHbvJcHo9EdjMSe9nDsf1fPZWqVRuJRKLmvF9HqoPArRfWb5Ij
0X1NNV72OCyfx2vr6T9GoialmVCPn+rwgHVDMdk+ElEzsoAlVR3MorUO/0fR
ecdT9YdxXDSUKEWFlCRFSEWheL5GkXnHyQgZbTsjScpKRSqp7nXtmb33Vsie
2TKzRxRJqX7f35/v1znnnnOe8Xk+z8vr5YSaxkHTOsevnvk6qPiZi8D7c3FQ
ojeX/LcYX69lTRc4Ggc2E8t3XSp0EAubx/b87XHwruUy9XuVDjrWZ8D65Ecs
HBH8dcaqTgedUZ1hetkfC7JdjBNfmnB+mxzuN7+PBejgOm3YjuvT0eXvuYRY
0J86e6G1C8dDv5rt+4tY+FM1efN8P65P4ppo551YiGP6+qZwSAcZvgsbnjeO
BZdth1vEx3TQatxSwdlz+Pzzt3ZHTOmgZVcB+TKxWGjuem7JOa+DjMc4fjhx
xcK1htsNHt/w82/4bGe6FgONG+dkF3/gepXpkHvwJQZcFPqzTH7rIIlvliNN
DTGw9S+fXOM//P5RZ1fIOTFAb1EZ38tMQrYJG7dsCouB0wkeOZT1JMSsnpg8
5xMDj9dnb3mykYR+JR+y32AXA24f6seKWUkobSJgXssgBqhHC84vbiEhm60C
edVKMeD1xUr8EDsJxSrtMrcVi4Hi1a4g/W0kxDLR4KO6KwaGO2f8/DhJ6G5W
Uok2UwywqjFYSneSENNX4Qjv6Wi4f7eDaYGbhIRji2smP0VD2eILrwN7SEh0
bLHtXlk0vGIU+1F4SSiflWQolxgNf3K0ebz2khA/s/k/4TfRYDgiK5a1j4RG
MzKMkXs0XN9jXzkiQEI1ylXcPpbRoJY4M8x5kISWXu2tWdGNhjSlYG90iITM
30jseqMUDZ9HnZJtDpPQzabrUcYS0VA5bmcQIkJCajWC28m80cD3y8Ov9igJ
lb1OY7HdGA1uB8KVfoiTkBOhKpj3LQo8s0sfCEqS0IUqjh0ig1EwatwF2idI
yLBrx73K+ihg8A49cpEioXq188xP86Ngg2wLKeYUCXGrPaTeiY2CbfrhEU0y
OB78TrufvYoC3evnnH7KkdDG7pKftQ+j4GJkYdMBeRISY22IOmYdBYGvV5LV
gYROOM9WFF+KgqY9y9scFEmIc1aZ5bZaFByjJq8wlEko/XsDl+apKHDN3nX1
/TkSqk67GKslFAXnfopfnFIlodYkt6tOO6JARGi2bps6Ce3Jz2L+wBQFTI81
qqQ1SSi+7uTxU18jgT//vIqhNgmdGl8f1fQ5Ep6+7VZ1J5FQ/8aVTc8aIgGp
rTXHUEgogityl01RJNjJpvTXECSU23fZ0zExEkr5JqxndUnIcosOU3hQJPiM
xXptMyChJCny+bknkXCwdYz/hCG+/2cWNpO7kSBtFH32/++LMrzeb1i6EQnT
5/sGnUxI6HJB9HySXiSoBvpuopmR0Bk55wc+qpFw1zs1K+8KCZmxVdp4nY6E
vWEqX7qukRA1vNol6nAkvI5WD1q5gePzz+bS6O5I0KOVtu2yICGrn5cbzrFG
gmJh2EtpKxKyJ0/61f6MgDnfqTaqDQlNMLHp2kxFAGtVaNBtOxIqtHSYPNkb
AfGmhV+e25OQ9bu763jrIyAxQCE7yRE/XwWvqUBxBGz+KMJacwdfv2Vd5fmU
CFBIdB0avUtC5yzuzj0LiwDGPin5f/dISD79dui3FxGQhKj7eN1wP317+MbZ
IwKCrvV4ST3E50930vgcIuAZ70drbQ8Seqp/4cbA1QjYJsTff8ML399a9WOZ
bgQ4uvU3uT8iIQHpz65lahEA+hvPBz0moQbWjAuf5fD1fCGKGU9J6A8L8489
4hHgciW8osYP1+eDuPP2+yMgkGlH9aA/CeU83cI8xRkBSivL2j9ekJCGo8TX
++sjQOahltHWVyREC1NPMpwPh0FmvvkDr0no9zfh3z/aw6F+n9n6029JiN3o
kkl9QTiIRwqGa9Dx80pYWHSHh8P5p+alJgwSMqlfTuP3CYf+jULmDiFYfzqy
KhlW4ZDmYuHrE4b73dZWQYcaDt/sZE8HRZDQ34cbsuXkwqEq8fXNpCgScl9n
XmJ0IBySd7rvK4nB9U+4fc9mDQe26n/6TXEkNBxssKC0EAaxm/fsGYzH+TzI
pLOxOwz2UBsNvyaS0L6aB0l/y8LgkrKQ0L9kElq1HIs6Gh8GZ98duM2RhvXF
Vrn92cswmL5Tp8SfQUKRJ2P7DriEgW3HwaCjWSTkH85pNG0WBtLbTzrK5pDQ
Qsbj5TH1MOw3/7SfzyOhZu61C1xSYXD6wNN8agEJPS/TXXPkD4NBs74DpkUk
9OylXfqmTWGQSfm1zaqEhBzWcbI1LITCAPusp3MZCYm0z2RU9IbCgY7ce54V
JGRQHaYxWRkKFE6zlWcfSOiOQdpDSAuFOfLiz7dVJCTh/+RHdVAoxGjaPIz4
SEIyaXcNHniHwmT/gG9CLQndPppGuWYbCg9Y1Pky63F8r8j5u14KBbbxXMnC
Rtzfvhtyys+FQkKTWH1FMwllPeu8I3U8FJyPZk3XtJLQ8SUN9869oSD+nPyi
uf3/fu59GMcaCplJ2wo6OnD8RhqEYpZCIN1w+UZfF64/UYX9zUMhIErfEjLU
Q0JNFD6Bw40hwOWmd3Gsj4S++uzvSSoIgRnVL4FTn0nowKO2NaO4ECDpFejN
DeL4Z/ooyAWGQJjoYMTCMAlpn9SjKLuHwFOzy7bfR0moYoPwnLN1COQVwYfl
MRKKEWZUdl0KAZM9z0JWJkhoUz7/C3O1EBhz0vz9c+r/+utn2XMqBFwWnw6u
zpBQild578rBEMit1rrwa46E9K0dGtbtCAFlnUiZX1+xnjMMXkkzhYAD8/OU
1UUcn6WA8VfzwTDpyB//8zuu74nvXjyfg0FK3+DIyjIJjSWwC9fWB8ODexoS
yyskdDpQ8GlkYTAIV/8p+LZKQqpWIhZRCcFwS/Fe/dffJDRUX+dTTw+GTRz1
5rN/cD84mYTufRIMszd/PZz8h+uheN7qjXMwfErYcfDL/98DnRPLkb4RDMtK
+zQHWciovdDl1B/dYIgvP/y7ZwMZdaUMZMycDwbOWlnJT5vI6FUo+xTT6WCo
5zOZadxMRswiJmFnDwfDq4AosY9sZCR0qvV12O5gWODbtlTGTkZaThteCrMG
w1RlmmL+NjLqnQTi008GvEt9wZ3OSUbCt6/FvZtigOjOQtt3O8mo2OiXRkQv
A5aU5Uhh3GRUsCbAVlrPgMIEvrzXu8lIV56eyFTCAO7KWzG+PGT0TKlw8UYq
AyRFJPe485FRFatr/PdwBtx7dG+HEz8Zvdl8gxYdwACDYCLw1v/f//wS+djZ
iwF9SnUM4wNkJM42pmTrxACrWxNHyAfJqNb+QaDvDQY84syXVzlERk9UdVRq
DRhwjaLWc+owGZ2LrRM4qsmASr2Y30dEyMiMurSUpsCAJ2bdMbxHycjR28Rf
7zgD+5mFT2ziZJQdJJ53QIgBW8ZW/dYkyOjf1FbEsZsB04ipblaSjB49O/1j
7xYGjFzd/qL/BBmxHbaP1/oTBPcXT/XVS+Hry7YIRywEQVmQe2rhKTIiv+pS
4PoSBBOCv1gTZHD8pqQ/JHQFwcGr6dNv5cjo4Cqrt2l9EGieT6d6nyUjj4p8
ikxZEER92KhyW4GMyuYl1x3PCoKnE+VFxoiMFssHzdTfBYFy00zhBSUyMl3O
VvUODoLUmNeK0ipkZJUl4DPwIgiY42t0BM6TUcL9HYv63kHw/NCbsS1qZHRM
4KfR97tB4HxvE8vyBTLizigOS7EOgjs7xeMHNMhoh/tHv8fmQcCw2tnxUYuM
Tuz5vequFwQbOGuepuuQUZRCdlmQZhCkMPSr6WQyerpck9WqGAT7Mtt83alk
9NnjccqR00Egx6HSdeMiGck45niHiQXBmkNhkrYevj77OedJQXw8V5lV2oCM
UECl2PjuILiZMzfLa4jfr/l+Wh57EBiYVBswGZNRxXuSwzsWfP+0Pu2xy2Qk
baJJyVmlg2bymYZaUzK6pj8nPPyVDkWWS60p5mQ0dEawQXScDiQOLtOAq2Sk
HXCB/1U/HRQr4u84XiejhjXJH7va6VBeUs6td5OM/l7hOllQS4f3ahbyshb4
OHdo+t1yOlRnZs3xWpHR+6UhjYt5dGDoJQmvWZPRzhizEe1UOgiFmUz22+L4
5LFRrsXSQfTnwImS22S07ou0Cz2EDjwjpzeGOpDR49MRpyYD6dA8ctf8vhMZ
SWg53CL86GDml65q6ExGXk9gsd+TDpN35nJkXXC9k9dSPO7RQU1dIWW3KxnV
Uza5K9nT4XdWhvjyfZzPooNq+y3o0Gepe7rtAY6np8vEbnM6zJ44U5fqTkbN
Sa9B7BJ+nnabcV9PMlofcPWEEQXHYz/Ts+veZHRV7EzUO3U6vPv2p1DRh4yU
8eLAoUyHNklnh71PyMjARNz75Rk60Kru5fx4SkayDe3F4lJ0SI/Z7dHiR0Yb
4c2/MTE6vK016kzwJ6MbnnGSBYfooHPaIMfzBRmlLTCk3u2jg9xPvn2GAThf
TVcW0nbTYYA/e/vJQDLqj9W50L4d56tc0n/LGzIqebf5EOcWOuxkigwcfktG
PzYH3brFQofSdVxC+XSsB5amf/rWaLCySFd4ziCjYFn+jzd/0ECUBUavhOB8
7JpI2bZAgxpr7h2yYWR0SvFYUMsUDXbYHa1nj8Dnry+3SxqlwbzWS46RSDKy
ESjeG/GZBlkkan9ONI6fXNij1C4a/K32knoai/uTJPO6s5UGHuuP7zZ6R0bb
j2Qd39NAg09mFt4SCWSUX+Ov6lBNA9WzcJ8pCevPfEjZRDkNcpZL/7Ym43j5
bPF2KqKB7tJPtuhUMhI5dPHh3lwavIhai3ZIJ6P4Jzoh/en4eW16qpUzsT7u
FKjOSaLBmfowx53ZuH610OS7OBo0iBuljOTg47fuz2dG0qB724HbGXlYTz58
q+wMoQHb/FrZwwIymrHcqb+TToMTav+CtIrIyD0l/PXNQBpwRp7+x1uCn+dt
wo3O5zSQfpDzdaKUjAy9AkuNfGlQf+OJZXY5GV1M3fb49yMa2E+W2bu/JyP/
ov1pmR402OlvuUGzkozG1bkOebrRIPML4+DuajJaffqs65YLfn9348bhj7ge
apxybjnR4OW398zJtXjesLGletymwUxz7wenejJKSfiUnmFNgyOp2duhkYym
Bt6lrN6igamQ6dSmZjKavxX32uA6DRrrZrVaWsgo77CCbqs5DULlLBTobWR0
K+PIqKkJjgf7ZKHJJzKq+20hxmpEg58DTh+EO8mI9JM4+FGfBnIXDurPdZFR
9WmPgtCLNFib+Hc3q4eMPJ9/GvKj0KBVl0/YpY+MJAvd/AJ0aKB+/JGJwmec
n83LSama+PgOrUMsg/j3WNakRi/Q4MFbT+ePQ2T0kCuU55gqDRZ0pXX9RsjI
Xuao1isVGhyad6zQ/kJGcvGKH7Yq0YC6TCrgHMfz6ekH2zCgQcn6HvlPEzi+
oX3nVeVxfLL26rydIiO95d9nN52hQR7t6JzeDBn1RH8+PyBDg/xz3Ht45siI
sHc3aDhFg6ekqeaeeaxvNFGLVikaWF3I42IskJGPzU2buRM0qCp7Pm7wjYzO
HN9qJHAc9wd6eI5nCddXhriIxTEayOrTj3cvkxF9l2hDnTgNHJ5PJb5dIaNR
evQZJTEa7LLwzCBWyUhRycOmRZQGyzb253b8JqMHKfOGTiI0ENhXe715DfdX
jeFvySP4fZbfcD/7S0Y8b+6rsBymwYjdJFmNiYLCF9WOzR6igd2mFr71zBR0
6dJa1owQzr+4kUMZCwWlZXLXr8OsfzFE/94GCuJi17OWOIj7cya8XmoTBdU7
VgXeFqRBov6dhnlWCprJjz9dfwDfj+WYYfwWCnov40c5g7lFq8fZbCsFeWfI
DlQI0EDstbcgLwcFqbN/+HQZc/4xZNi2jYJMT96V3IG51ZFP0JeTgvp7Zmb6
9mO9yDrkrLiTgjz1v60rxhwtbXPpJxcFLdyPtM7EfEhpfUPqLgrabkoSLcN8
n2el/uoeCmo9Szs5gvnUysVLvLwUdFBN5xEf/n0XTknnZj4KOu37is8S8zD9
taA3PwUxFxR9a8FsmP/KSGY/Ba3tvL5JCz8/0xvZQ7MCFHRA0Vp3EPOiFv1+
uCAFSRyd63+M319yrcScIkRB/MOK9PM4Pu6ZBV3rhSmo484mHz4cPzk3Rl/u
YQoSmOCJ2Yjjfczc1uamCI7fj9cLm4Tx+aaqL3mOUtBWnk+39uP8uNgdV6wT
o6AdF+05tHD+bLzOetyTwL8npv75Jc4vzcuZJCqJjz9y6pjG+Z+mLqb2HKcg
j+daPy7h+lhtzg95cpKC5NItYBjXT119P89paQrScIhJd8P1lbPTSnjsFI6n
Lae6JK4/RSun969kKOiq7Katq7g+/wRsmgc5CtIj86504fo1kj2eMHuGgr7t
3Le1Edd3IMe6Jbo8BfkkCWl24/q/nfOoSQXw+zA/zF+VowHUNsosIAoqyi+m
HMf9Q+ufOBGsREHB3Ml7H+L+UnYZKT6nguO37tKeUUUa7BFo6Px6DufvF6ea
Me7PVrUs9yBVCjrLcTl17jx+P7O4QqULFFTyaaP2a9zf91uyvGfUcT3d3ClK
xv3PtzA1EKhJQRZXa88JYX1I2aFXe0abgoih5Bh2rB/q7ptVRnXw89q6q7Nj
feFy3qbjS6ag3QLnzhzE+rPzqPO0JJWCnrvKueoY4uPV2ru6CAqKejLA8eoy
DR7eiGm7r0tBwk1zv6bNsB4L+ewX1Kcgbr0rKpeu0cB6I/OfagMKqsq7uzB4
kwbP2IUtLQ0pSJErbv19Kxqsk2Cy2GaMjx+O8pGwo8EBcthq5mUKMtcyv7/i
QAOWixy8uqb4+FPe2U5n3G9bL9f/NMP19la+v8GVBhcUgtmDr1CQ0ux9as9D
GpDi2ofOXqOg8vYa/TUv/PxLXOcGrlOQoR3pu/QTHP96K7mHNynIqdVD1OcZ
Da5+mCzfb0FBhcxbNs69xHp94213mSUFjfF3+Fu8oYHxaS8PE2sKSjbmqPsb
RIObMcVFf20oqO24wIeEMBr4c5Eeh9rh/iSyPSyjcf6H1L+csaegf4NZHCrx
NEBEYVuPAwXdu6HqcDKFBlKpSRRnJwq6wdGVL5tJg8r9Yle5nCloKWrLlG4e
nscNapsy7lLQQH4tu18xDdLqOc5q3aMg36ozxzsrsD4J+TFPuVLQBfkaY5mP
WO/a6y55u1FQZcausAw8z6fe96rsf0hB/oscfxTbaPCx7WN5gTvWiyM9j6aw
H6hqC2uielKQI8uAcjz2C87eVjZzXhSU0Vyt9AD7iUaGfITPI6xPUW7PLbHf
mCrYd3X/YwpieyB+0u4rnk939hbmPaGgXCcl+WfLNNiqrxyl40tBtt23Csp+
Y71tD9874Yf7Sf9V9hZmOuyhKIg88KegIanZM9asdFAVPVrD9YKCHl+fMprg
wP4zxn418SWOZ538IRdu7A9XBUrQKwo6RhmMEtxLhwckpZ2dgbi+JTZ+GRWk
g/T7kd8WbyiIsl58pViEDuy6HM7/3lJQFg/nTIokHQ6wtHoH0imIyS+zKfc0
HYbTTh06zKAgfTcio0sB+9HjGvqFwRSUQnWL2n6eDu1avPu0QrEefvmRYaZF
h915aXcGw3B/ZjZ9rSPo0Lttt/ntCAracFDXStOIDh8nDYeYoygoOl9QZvwK
HcbKny4GRmP90ea4Srekg82G5DdCsbi/Lp5ed8WBDjGcTQ3ZcRRUwb7uwHlX
7E8lfr9ViacgrbqdHYpedNAIVFhqT6CgWHHjY7rYP89dif5inkRBe622K3lh
f62WKXVzMRnr5/O4/bXBdFB3+/PgYSoF9WQN9B6OocN0OqsIezoFKV8q9QlP
psOvQ2bXGRkUpBkZcEoyhw7/IjlPH86iIKvAmT89JXRg6RIKzsr+/3uDcQsh
1XS4eSX2FeRSUPzcqKBLM/anraH89XkUJPaGPcGmmw5v6HvO6hbgePz9RHMb
pgOZV2B+qJCC0g9LrY+bpsPfmNKTlsUUZFZuzTL5nQ6C9n+3LpdQUPN99iTl
P3R4Hjfl8qAM//71ye0FG4PgJMX33qYKCoqT5NdQ2x4ES7bTHC/f4/7147Jb
5MH72tjO03sqKejDPY+32QeD4Lvn9u/hVRSUmmrWESAeBFtZppUOf6Sgl71/
lJ/ifYyxJVE4tYaCjm6fXmXgfc3tyKUwqToK2sS3cdtHjSCw62BJLKynoOuf
3YLZdYOg0yH9AmrE8z21Ns/GNAj8dW65VTXhfi9MvT9tEQQloafPqbdQkPNV
YPFwCoK4+0KRTa0UJB/Xd/WEexA4fJcJoLRTUJfz8aK/vnh/++bG3fkJ5+ek
vMD4myCoJK2JG3RS0M7fF1InI4LAuqW4t6+LgnSFvj3cmBwEIzw1fJd7sD6E
7U+HvCBYLhFeHOzF89V866XX74PgtPTwJbN+CuLsVgpa3xQE1YP/9Ec+U9Cy
VtjTlz1BwLPBb8Z8kILumGuoyowFQVO7747RIQoqc66Z/433c0ezTU3mIxRE
Fh4P6VvD+2Yi676RUQp6mPHRpouVAboBb5nNxvD1bqMeX7kYwBjMdx0cp6Bu
H5algwcY4Kji/NR4koJm+86NOoozYP/FnqN9U1jfdvPbjMgywP/ZuLn+DM5n
PynL6jwDJDXiJDpmKejnxb+tO6kMqOzc/4I8j/Umiz7VZcKAPZcueTd+xfdL
neIpsGJA9xcjjguLFGTEusMrzwU/j6WEeOU37D92+p5r92EAqbpjSGGJgt5I
C3pufc2AokwDkYJlCnrtwHLpSiQDnrSWbzy5gv3XStp8VyoDbN5xuiT/pKDb
YSzmFsUMSA2huB/6heeHl1Qnbx0D+tae7g37TUENL9qtp7oYEPmjRGvXHwqS
YWvU6BzDvxe8tPP5X6xn4rcCh7/j+w2etN3AREVfsjRvsjEHQ1OQh8n9dVRU
4+gyT90eDO6eo1++MVOR3aq2etG+YPCQMvl3cz0V3drlF6EoHgxSYr9SBzZQ
Edtj9V0TZ4LB8WPBd+omKgr13dyapB4MuueiG2tYqcjAK+bHC4NgmKkqOiu/
hYq0aPopgTeDgVmdVTGDjYqEqZV8ec7BMJ3p3yvETkUj2pM3f/ng339P2kzn
oCLbT4eLjd8Gw20e3cYt26no7JML8sOxwbAkGyXsxklFH3be5XqUEwyvvGW5
v+6gos1tShYXqoLBVFYgyJSLivY+CLsh0REM9s6XMlu5qShodExaaiwYGGdn
TZV2U9HJgN6/l5aD4dC1npjMPfj5/GNnozaEQFDSoQeCvFQUsrVbZOuuELgd
/2k2gA/HS9Rq+K1wCPS1Ti0w8VNRU2yVgvJpfNz1pq/tPirqDcq05lQLgZUO
asHn/VTkrGjFWGcQAtxfU900DlARyqUt7rQIge0Z97vyBanIKvt8hJprCPiM
lFUfEqKiG6Y/28OfhYCQsKvGq0NUlMTBKOQJC4Erv9Kv/RWmolb2J565aSFw
tuAKt8UR/Dz2zy/dqQiBEdqbSx0iVPR7Yuq2QXsIuMSpSaOjVCTgpvbTZCwE
6psfxCaKUdET1zp+35UQ+Nctm8QlQUWCZ1h2dm8OBW0z1/MPjlGR569VVvW9
oZA/rOI8IUlFxwtEjw9JYE6myZNOUNEVrsclDMVQ+DnnGJR/kop4hJ2HXIhQ
YEn87CsgTUVF13sb3G7g4yVtnE9OUZFIAGtu3L1QODtISHw9TUUaT9ual/xD
QTT46tBFWXz8nJf2zchQqNZlPlIsR0X++UPX1+WEwi1tiQ2CZ6lI7oOYdnlN
KDi9mXR+LE9FOQeE5WL7Q+Ef93H3WQXMppvN0hdCwf3lpn1kREVS7QGrw+vD
wD3YkpyjSEVifr/k5HjC4Hy0ES+PMhVtuvjPqEA8DDymeu7eV6GiupzPNBOl
MPjuPWI1eO7//6d6UUhcLwz2mTn9UFSlItPvSWcErcJgTj6AO0YNv79f/G7w
CAPDNKm6DepU5IUY37zehsF+/stcNzSo6M5d3U2LSWFAec+29FET59tDLsCn
Igy4Us7cOqKNny9arEGlKwxOl844PNGhognp0KWjc2EwFM/DNUmiIt78x6pn
WcJB4tv7C6oUKkqedmC+wxMOAwtfuOKoVPRi/s6VnmPh8LXhvtP6i1T06ZpU
wvXz4aD08LGluS4VNdIGd+wzDgdoXbdSpkdFJPrZoX8O4WBvNLmb34CKjthH
krf6hYOk7+kml0tUlEWsvFOOCocTgTM8nYZUVFJZJBRXEA7SD5l+HzfG/dyy
botUazgECdnf9r9MReGqDoy5yXD4c/is26QJFZn8in92iykCen8b7FM2oyIz
m7PX7LdGwP6haiLUnIo+l0m4BOyJgMZhN4GVK1S08px1plooAvx7XTxI13D9
MUV+3nE8AjTscpwTrlMRl/k+Ryd5fD7XURbmm1Tk3vGjdf5CBKhv6Dj4//cd
g34s8D7UjYB16ik9GRY4H0+EHISvREBdTorQZivcfwd+//1iGwHpY83rTa2p
aLFfcrTwfgQ8ROz3cm2wnmzqUIl/GgH6Py57b7WjopQO9QspbyNAhan0oPlt
KlLYrb6rLjoCKvYf1M+zp6JHc4Otf9MjgBjwObDVkYpkvW2jNEojgNt/+KGp
E85ffWZqen0EgMpRh+w7VGRxqohfoicCCkYMf2+6S0XWTt92VY5HQCy75R5D
FypakON7b78UARPHSHUp93B8fpNV5ZgjId2FmZPpPhWlZrM3826PhA1Dd2fJ
blQkmS7gybUvEtT2JhpFP8DvSyp4elgsEkqSnpktPaSihz3m2wi5SOBo3vVb
xYOKDsJGeYZaJDQ/VRB540lF+d+nz/7SjQSWqNWZL15UtLEwT9bxWiQEh8sr
Sz2iInYXh8usjpGwWv9PwsuHivh2+HTmekaC1XHptNbHuP9lCxofBkRCBqPt
w/6n+Pd0ZO2uRESC7asGK+v/v7+o+HbaLC0Sss13Jxb64Xq7WnnLtTQSrLne
uW7ypyJLA36+9MZIGLWxHaY+p6Kt30zFmD5HguTKlb7wFzge3Ln1lrORUPDV
+dbMSyp6kJx0+PvvSIjUC/M79QrH84ms7Vu2KIDpWkWPQCoavFjRepEvCgL2
zfnVv8b58Nv28PjRKEgV/nWL+y0VUY2M3omciYLTX0f6LtOoyD5d01VBIwo+
7gsafkenoi7e70ftDKPgMjeH60IQ1suOlulSyyhonTkRLxNMRR4VnVOi96NA
yuHnTfcQrK/m1w2zn0WBipROycdQKhqfpNgbhkZBs83hWI5wKmo5PmImkBoF
/Dy3BS5GYD341GjMUhYFFwf5jgVHUtFVMRXG+pYoGBLc3ToURUUnbk5pCA1H
QeMqeaNwDJ5fwd3vzL9FwUmJoiaLWCoq/hQzWsYSDS/lFUXT4qhI5cQl6bPc
0SCi37bn+zsqKv/3oL1LOBqumhoxTiVQUUQb1/IrmWgQnm5IdUmkIuWkoFZr
9WgQl+PULU6iIiaezZE3jaLhxrldL/8mU5G+2edgL5touJBeY4RSsb4lbv9d
6o6vb+Iq9kijoptH9v3kDYwG94jxlPfpVDSjzdJIi40Gw06REyyZeP6sV8yW
zo+GF/W1aspZOJ/9/ZNLddHA9SRj0TMbz0tN87iOz9FAKqsXe5+D6+376JHu
hWi40sz8iymPiqBtLXmNJQbsypEB5ON6DWq1Vd4dA2PKtupuBXheznCmJYvG
QHmWc2NhIa6v1NV4GYUY6ORUHlkpwv7DgBIyQY6BnZsKn0iVUNE3Nceagmsx
UDRSWW5XivVnt5p1mksMJAZp+CaX/f/9MNX6Gv8YeFklPTZRTkXvuD0OboyK
AYkYi1bB9zg/K6/zbuTGwLNdrdrGH6hoy3hh7VxdDEhF6BjTKqloWa8ihD4Y
A1evN6y1VFHRlMk2x5tLMXDumLj4lo9UdFggLtB4cyzwmunNK9VQUbCiILq7
LxZs10ki11rcP7YlpfknY+FCdrBgVh3Wyw6di/svxAKp6MGb6Xoqmo0lqydf
joXVpWL6gUbsXyL6v5g4xkJSn6yYfhOuj5AUKznfWJjw7tZ53kxFffuFRc9G
xIJFhCtLZQuev3Na16/lxoK28wbV1VYq2h/1ySK3IRaOzOjxSrRjf0Ls9Dw2
GgvCToSb+Sfcn6c4VlpWY+HwoX7btx3Y78nd4Q7eHgcdEc2LtZ1U9LEqUeT5
4TgoFNzG8qcL+wXDIvdEhTggXO5FH+vBfk/v1s2Fi3EgtHGxzawX63WsyDFT
6zgoLyYHBPZRkai3sNAv7zjoP+A6UNmP6+GCIq00JA701DUKlz/jeXKUqycl
Ow4Ue8OFhAep6Pn2JbmahjgYYNHl//97fw+ufOPgGIuDFB/1mEfDWL/nBt49
/BMHV1MNCrJHcH7yLhjw73oHC2QTo9FRKto96e08IfEObNpO+XOO4X7IjdMb
UH0Hh3iLNGCcitYRfjrMZu/ANbiaZjVBRXEjnTnUe+9gQufk7aBJKlqyWxlu
C3wHo7m9XVVTVPRnVVjMPeUddH16U784TUUsVtZzhh/fwaYT8pr8s1Q0nR31
8PrwO3DpiTdQm8P3+2QnH/H7HfTqpX+3n8fzafmi5+Zd8WBWKMob+hXrn19c
YpRkPKT5zzdUL+D56fxip5VGPCT2t7ItLGL9kNrDd/16POgfS+zc8x33A+sh
gQCPeMh+qimuuERFp2VdPOdC4sHLwn/brWVcX6SCKNf8eBCqQ24vf1DRkJH1
yJlP8WDMI3cnb4WKLiuwxEgsxMNhpPnr808qer/aok5sTYDbIRc2r/9FRfc4
d59JOZIAU0zro0V+UxH3OHOv7LkEKMzS/Ki9huchf4b/L7MEULNecnL4Q0VO
OyRLvj5IgHnd+lTaX6xvap4tPCEJkLE58nbRP6yP0xGSLgUJsPxMpXSAiUAC
pAeqHF0JIHHR+/U6ZgKd9WF171lKAF8liaWDLATSHz96vm9HIp4/2z6fW0+g
v2kdG7mOJ8Lf/cvaNzYQSCH5xzFvnUT4PZB44cn/34frfiQpZpMIgpfXGuI3
EciT1+vuVv9EmPbK7q5hJdDD1dW7h5ITQYkRajW5mUB3r6yPca5PBBEtjyeb
2Ag06NxoxTKTCHIJR8SEtxKo2/C1au2WJJDjNdJTYSdQ+660hFrRJAi5NbrZ
nINAdc7+mzdoJAFrySPlh9sIhFiKB1wtk6D79eb1IdsJtH96PFLiWRLQ6qQ0
8jkJFLj5cwN/ShI4vGjY82kHgZiWXvVeaEqCXIs3Vl93EkiSRVg162sSnJCh
nt/CTaAeh8EXlziTIUm4NlZoF4H3pdMn0clkUMot8FXYTSDG++70qxeToS13
fElvD4FKNkQ/rXFOBvJ5zi92PAQamk8FK0YyiDSv6j3lJdA8N1mXVJIMzzea
kiL5CMR7nZ/iNJQMjdPMjfl7CUQ8mM7vY0kBWkVEYzM/gQ7u7eD0PpwCGrtW
yOP7CPTnpfKYjUYKnM5/b7C2n0AaSlPFIbYp0Jlf9oXzAIFOSNUd5HidApst
Er4JCxKIHK4Q9yE/BdSN5LzOHCTQ64AfrSWfU2DASOytjhCOF+OP9B/mVFhz
kDl65RCBTD1KzT2PpMLSyC6lO8IEKt2yaVpLOxVIgg97nxwm0NNKNhNTx1SY
GTy8xDhCoE/DlrqFjFRg+1P9PFmEQFwHpK8bVaSC7TPOxBJRAjWVThxSnUyF
Sy1F55qOEuil4z0J121pwJBxMRsQI5Cd92Xe1VNp4GO6tjYnjuPf6vWo4nIa
/Nq6svuPBIHkWIzZO3zSQEOUN5NNkkAhhaMkqbQ0kKnjruc5TqCTTSELg11p
0HIgyPzwCRxPTW1VK6Z0uPSYclfqJIH2xZ+7sY07HSTsvrIpShHoRcGnxB6R
dAiw2cuvJU0g7b0W1+oV0sHr2KMk/VMEorOdm/lCTYdndz/lXjlNIJ4k5wDh
W/j4oWwFGxl8P72plJcP0kFDuFHpriyB4tb0aQdf4/Pvf3zvIUegWGeT2MGE
dLguq17qewbX96/bklVl6cDn+lsq8CyBPrh+CfjUkQ55Fu7CwfIEChCbPcgx
mw7Jsm6vohQIJPsjUtGeOQMs9r+5mwAEOsO0QXUdTwZ817XoTkM4Pgp/XhYd
ywDTvWEZOYoEWthw2S3yfAbcSGxhKVLC9Zw6aZFlnAHdpyObypQJZCmlU7Do
mAEcyymclSoEOjJ/qtboGb5+8+uGj+cIJAhn1paiM+DRy69/684TaKvhQnZh
Eb4fzTC+UZVA27eN66a2Z8DpvfY1zWoEev468XzLTAYobWy43HqBQMtWjVMC
6zMh+8g6yzZ1Ak2eH4mL2JsJPPLxs20aBPo46zWmI50JgsO6o22aBCo7q8dx
TDsTOgMjtdu0CPRIlMNP4UYm5GfySbRqE6ivzqL6gXsmjN/R82jWIRDrLSWx
haBMOPltTLWRRCCzOHeRwCzMW/U86sgE2hQjKnazMRPvU7LiHymYT5tH205k
gmcHr8YHKoGWhG/9S1iXBc3XHveWEgQSd47J2L03C5JJW/oKLhLoa2G4WMGp
LBByE9fM1iWQoeP2L8/JWRD7xkU8VY9Abx/0aAZZZUHr+jsP3ukT6LgXx+fu
x1mg/C1eIcKAQL/vrbBpR2eBDtCs6ZdwvOW4KKulWZDjVbnlpSF+/80CIn29
WaC1JYv7sRGBZC5wb136kQUxjaP+bsYEWhE47qyyMxtojp32DpcJlC2/MtFw
LBv6tTdX3jQhkGOQ9Gd/zWx4TF51NzYl0EYya9fjW9ngsVMwgWxGICWfz7pF
PtmwVPvnzDlzAqnouAweicmGdJUNsjJXCFSbubrUUpENXtNp4aJXCTSV0bs3
ezAbfHIcbPdeI5CBya/PbX+y4fKxqnfs1wl0ZX1oufjeHLhjvVvtL+YW6m3t
KrkcOMzerzN/A8cr8fUOhkEO9B/zKv18E+uZKS0o+W4OCDm7Bjbcwvon5HH7
Dy0HiplONBVaECj9VoeIf14OPDffYRNvietplEY16sqB8Dgf+zdWON8cZA/L
lRxYOr/S62FNoLHmHapFu3PBWqQ+ztoG69VuNzlNmVx4EXyjQ9+WQLfD33/b
Z5ALytqS15XtCFSfmcIqdS8XnpIf64vfJlAYa+yuZ8G5sHd7Y9IuewJtSU3P
P1ySC+wapib/MD9Z9/DZpsFc0OAOs59wwPVfduu42Lo8EGge/tLkiPuJ31Xt
7cE8iDrwKCfHCT/vP3vH8+fzgOvX4GjwHQLdlGgwkL+VB7KP1Gw9nAl0Laci
zPVZHgSJ7tS7fhfnBxEz69LzIP/xK4a6C37e1zpTLe15IG+5W1biHoF0+Ukq
Uyt5wN6ycJzTlUDWj2sSNPbmA7Xb0vs7Zg37TbU/UT641bQf67hPoGEpeeri
tXwQYrY/metGoOkcj9/Sfvkw+9f/+dsHWE/1e+98TM8HLQ1rdOchjtcfuB/X
mQ86HlS1i+5Y33hiK9vX8uGUsmfsSQ8CVQ383kI6WAD8p2T1OD0JdNr97Na9
6gXgsZZjNI/5yiPLxzK3CyBPUiqnzotAn09HyMfRC8DAZM4kzhvX0yG2b9fK
C4CxjsfI4xGB1IrWbt2dLABf59l4Qx/cb99mrAa2F4Imc/A56ccEKuJ3q6TL
FsKp0ovHOZ4QyOH9k7Px5oUwGKJhOY7Z641gNPuzQthrkvCt5CnWkycRNbU5
hTD9PKj6tS+BqMuRDz8PFoKyi8q4hR+B4vt2hV7YUgTDh1tI6BmBNiiq/uSQ
LoKvl0w3cPvj+ET3WkiYFkG05y6WKcxLfoMt8X5FUJXPeaH4+f/zsZ31YV4R
CBXadD5/QSBvUsL3jNEi+Daommj6kkD28+2OStuLgYMn58PxAAJ13NawPy5f
DLKj9QeYX2H9Tnn76aFFMZxUCf/QilmUt91Hgl4M1e8hPiKQQB7CJXcUqosh
16SoyeY1gdYS8l+nLxVD2HP+U2ffECj3dk/7o4MlkC9h+5n1LZ6/czMiZZQS
eOyV++ET5s2/3F4Ye5aAg/jKRDiNQBxNE//MMkvgnOCJCxZ0AmkyX3RpHCmB
F7HXxk8GEciqpHEtYmcp/EH+pWuY9/+D559VSuFZcWRLJYNACVufSnnfKYWY
XUF8z4IJtPPfg9U38aVw4P71MEoI1l+HX1M7+0rhDPqltycU19/lIe5/7GWg
/0lR9TPmdevEXuorlsH7ssOWkWFYj9av2hxwKgMVWuD7q+EESsn1r7+UUAYJ
S7c0D0cQqNr62vsNA2UgZPNs0xTmP49DCwI2lwPdv+dbQiSBaoaeul8SKoeq
j2LsFlF4HvcL1RpDOVxyuHxRJJpAV0M1joRcKoepMuW6Ccwun19K7bpTDiXJ
qRaxMQTye63k0xBQDm/+WUubxxIoPMM2ryylHOTPaInsi8PzYWruykJtObC9
5TrXg9kpyETEZLwczi48eRz4Dr9Phey7rSwVIFVn+VUzHvtHjroHq/srgCHn
6rohgUDCG+SpwvIVoPfltmgJ5kNSMbWBlyrAaXbjb4dEPP99154o3a2Anq84
cUl4PhRJyZ18WwGDPzt/D2DeXnHyyfXsCvjkaCMSmEwgFpvB/Z/bKkBdxNjh
fAqBbPYdTKctVoC2iFr3T8y73H5Mvd3+HpzqWnQTU/F8ML/q3nfsPTQGvZ67
lIb9eX3Akes67yGcJB68JZ1A/6Yrg07bvoc9tZKXCzAbXrTyJ714DxXfJKVv
ZGB/rSRclpH2Hvqqi/ZxZRII5j/OGra8h5dnDXnKMd/nvNaps/gefp19c9Ay
i0AVd/QUnu/4AGy0mTPc2QS6nnh+arfUBzj3vc+0FHNA9bGwuYsfQOfj4Mvr
Odj/GVoLb7/7AQwvWNWx5+J55Vim5c74AJZXvrFl/8+F1BGFkg9wJW6AapCH
9TCrMVtz6AP8OBsU8QdzAL8OPZGlEm4MPFqIyMf5t3M3NzhcCXwVLErKBQSS
dwiaMdCoBGZ/68AvmKtXbnGk2FZCqxbPqHch7sds83jq60rYfk3/mFARPh/C
grQLKmHF1fnOe8ySQtOVYQOVcMCpNNekGOdfqGXbufVVwHrZbv43Zu6AcHMl
0SrQN63no5UQaLH2TjyNVAXbsljlj5divzug2XzOuQos/IxIdZhHKb8/aoVV
QTj7D6p5GYHerVfzSa/Cx+X/nVvFfEbmK5PtXBWYzocIvSjH/vdjynFf7mrg
zJ6fO1hBIE5HDW4WhWpYaeWIyMP862psUu/1ahA5ukNW/T2eXxX5K5wvq2Hk
OGteH2bqvZR/CQXVUNX5a7fVBwKlnRhuiB6thmXneYPfmAX1vlkycXyEuebh
e08rCdSoVz9bLvMRBL403t1VRaDOranm41c+gvn3WHIUZm9l+HL7xUfgvqrH
Il6Njzu+8rta9BF4M2v9cjEfjpO+UzbxER4bDUwqfCTQDUf5Ki+uGuBvt9tT
jdlZnRyaqVgDj67o7tGswX78Q56wlm0NaAlfHm/BPH76ij8RWgNRMyR3opZA
Yq5/merqa6D18OJoJ+b3FavZqb9q4OHgLw79Ouw/8mlDLKK1EBt48F8XZvf6
X6V1BrWgLs6bqVtPIKm3J16s962F75M+hz5hvu134XVmYS10KbLpkRqw//9I
4e6cqYWP/Yoq9Zildt01tuOvg0770mmVRgLdOcJa7KlTB9lF7GolmPf89fbm
8KyDGr0cA6kmAhW6Z3Jw59TBr4KT/ImYIyixubTJOjjDyfRyXzPup9bWftre
eig57psWgHlZk298F7kehtzkXFhasF47jp7Z5VMP3U23px0wf/nBo0krqgcm
46dMo5jrjTWfBi/Ww8i7tnxSK9ZX3lwLoSMNMGdM216CWbWJZHXSpAGGlHk2
HGnD+0ntF466tw0wyPcqMADzagVP91RTA8g+O1mwivlQzWPK602N0LfhsINp
O96HbWrY61EjWCf6l1Zhtjn5JOzFvUbYd8KdLvIJ1/M+ethodiNwtXL89cPs
G/0vueZrI7zYqzg7i9kll8MGHW2ChK/cppoduF8O2/lp3miCKh0v3UTM4lJn
s+ejmyCadKdhYyeeb5fZQo8MN8Gun22lZpgV721mWtvXDGYHHEWLMDNYNoda
GDeDjOnRrTu7cD+kvJW9E9IMJqPlprcwv5RijxTob4YF3e9CpZgjC4k2aY4W
OFvtfJGzG+fXpNk/WaIFdNxW580x++W+ue2k0wLs0zzzmZgNhnVtA+xaYOm+
nc66Huy/vftd171qgdtPfbdpY8535n5RndUCvYdmRIMwvwgRiBnuaIEfW9jC
RjC/bNUroP5sgaMO+tdEewk0uNWwhZ+vFWRWT7nZYWaj880jhVZ4eeffcDbm
+7YTvKVmraA8/O/FCmarKkfzt49awVPE1Uumj0BR8XPtdQmtkLUrId8Zs0jz
bw+jplbYI5R7NAez7KNPnprfW4HN+EP3AmaPcpWF4D1tUCczXiTaj/VQv2RC
Q6ENGp2OtJpjrjI18TW+2ga5S4+5gjArprH+afVtg6pXPzwaMR95YHozMaMN
BlgucTN9JpCE3JefE91twJfsVyeJWdNhacCPqR3G7uqHmmB2+D6sTTvSDmEF
7k+fYf7065c7G7kdmlfyfPMw90TSM6Zc2mGoKSZkCHOfqdiBk9HtYPBhqHDT
AM5PiRbXVEM7xPH8HBLDXLavpn3rSjtcS761hYS5vjI+OfzAJ5B5H3fiNman
Kc2FKM1PsGd0x8WXmO+st1vaffcTSKawWKdgJp+S28kUg89PKHeqwdzZrZ1k
1PIJKPu8LIYxa0n37T/25xPcGnM6/xOztGls913RDth5Nmc9+yD+fTk+pTP6
HTD7VjtiP+Ymmlmjs08H3HVAXJKYbXyvLBzL6QB3kXuGCpiN24cPXfvSAXNF
fXbqmOnOnnN7uDpBKEFah8Ds4zJUr6nSCT2FaouGmD1zg9WZnTrhWkcV2Qzz
wcmbP+XiOoFWrWV5FfNgzYFbP7s64d/O2zLXMCcadkif3dIFeTVpWVcwc+l2
r22S74I4JZcuE8zOyR1mxnZdgP4dDTP4/3wYZFeI6YKKG9zMZMzxSQ/Skrq7
YCTk9p9zmF+eqv71jr0btipZ+spgNh80S5BS7gZmNb7oI5hz/OLvUV26gT3v
ieIuzEXUlJMb07sh5G68yTrMBTOkcO2JbrgmYLwyheMnKEp9LrG/B1hy7jC3
YHZIuNr1Tq8HttzNvJeFuc1bRq/4ZQ9EpxQavMbsLPF2wbquBxhXhIPs/8/v
Zctnpet7Yem0ywltzDx8Azzp0At/9x3cfxhzTNvl5yquvTB8xF3/D66foZeF
Y255vZBxvrurBfM9ZXHBy0u9sH6bydtIzDU7HDUnjvcBm+dJf1vMJ+sHHfjs
+uBoo0mOHOaNujdS11L74CBHzyYWzOyocI//fB9kcT90q8H1T9KkdjZJ9EOr
yN5tfpiFOP04K2374ebHqznqmHNDE3/bZPRD+JWVm5swCwr/bWj93g+5YkaC
Fbj/NmVPVM6f+gx2det7/+/XRz2LIjX3PsO2fZpPjmI2vjpywbTsM8ysu3Oo
H/f7N45Gl4L1AxDCmpbwFHOxmPCuTvUB+HBmK7sU5lidDs/8gAGw7fVV7ftf
f0ZVj17pGQCh3dvJDzHfKPXy7D4wCI87bh4QwPwsTJaFz3IQcm5cSC/BenaG
0XVMPGcQFDS0lvUwxxZp1bIyDUHv2I+JeayPmU5tl8cODUGtYtpDT8xHh7xi
xTWH4HttVdYOzG9mbeZH7IegZIOdazjWXznf5OcbGUPwjqhtPIKZ29tiMKhi
CJIS2iJTsZ6/vbAkHzY1BJbn7eclMStGFLFx7xgG8TsOiWl4HvCeNUv9JzcM
GWo+DaKY886WvDC5OgzjmqARhedL67MJ/lPPh8FFYzf/Lsw/D6B67/xh0F9n
KeOD59MBXmcOrdFhONB7L/Abnm8vsl+bv+QYgUeJFkKGmN8eXKdKkhuBTAvF
4TI8H2OknsHz6yNQvDBZJoC5rd7xk0bgCPAkiee64XmrJGn3yrd8BE4YlhZ0
4vl8TThji+b8CHC1HC0/ivlUx3xbwN5R0IicLL2P5/tVB8tHxhqjMDOlllSL
/cDZgl/l6fdGoZvF894OzHu5WEX8E0eBqpx4QA/7if30kGtLvaPQlZn/hob9
x+Pkqwcn2b6AVrN3fTv2Kzdtc3ZayH+BJJXqPDbMsw0Bs662X2B9EpcOYL9j
ez7t5v6oL7BDZeKRDfZHcdfuqep2fAHNgtekIOyn2rp4tQQ3j8GrXkp0GfZf
P8WclR7Jj8FD41P2w9ivzZySWXa3HwOL0BMZf7Gfm2RpOL07fgwOG/EQuzHr
290cvjAwBgwvhvZR7AdBg72Jl3scBCeVX8th/5jI6jPgpzkOS2wee85hv2n3
x+JnmPc4OI0ymtSxHzXYL7hRt2Qcghl5CRrYv75XGfyR+QMfN+wNUcV+981A
dGme5AQMcI8yFLAfvnFYQfe65QTYqz1/K4n9s/l71aLyuAnor3P05Md++3Hl
wYWakQnwCWIjb8B+PFFw7bf7/kloiIpemsB+3vVB6fS00STkv7llUoX9f5Xm
nkbW4Em4mXnNKxTvC6Pa9vn9PZNwNMSVYof3iasGM9U3eabATtyiVB7vH+Fm
lN1pBlMQrFWfvwHvJ0P1+xszGFPQW7PzZA3eb8q/W2936J+CLaKB+x7hfYh1
coF9ed80tL91sDqL9yVb6twPWfNpWJdawD6P9y1TP4l1KnHToHZT5XsQ3sfq
Sn5f556Zhru/G9gR3t/mT229kS45A+Tyca0hvP8t591T2e08A+v4/kXfw/vh
z86885qlM+B43ZhpG94fuc1cC8gbZ8F3RJAaivfP77nZsyI6s2AQq/7sEN5P
effek+qiz0LAi4Tgd3i/1Vr8MWk4OgvCKvN2B/H+y9Kmf71QYg5MDkb+puP9
ebN/0dble3Nw44LQUVa8Xwsu7EQcNXPg8TJr3g7v548v89xk3TUPm2hXpdvx
Pj8uIrEwdnUeNGuF5yXw/u8Xe141IXsefG0/bPJ+S6BjM02DxIav8K/ss13b
azyv1F4cm9H9CgbL33bzBhLoks6LNJuErxBy69LMpQB8v7srfcNrXyE851zP
6xe431J+BkUfWQDtjvLmj/64/k5+CCFRF6CVlFn83Y9AzC9KZVweLEClRZ//
Hl9cTyaMjH2JCxBL7ZY89QTnOw00lToXINRcIFDTh0DNkiXaY8yL0EXdGGXo
TaCs2BNMmyUXwf1ZvvoVTzwPHIriU40XIf6q4r0r7v/vL/oBXX6LIOz8mN/o
AdYf2W6WR4WLkLiidUDrPs4fb7l6/tQiiG+Ttj91D+8zPCcy7Hm+wYRC4dru
u/j+Pu2eORe+wc9amZRFJ3z9pkw2z3vfYPnQtO0HB5zfssP0nqRvcN9+XNL/
NoEePCx1LPn8Ddh+CvVr2xJowwLnvMT27yCTet+Y1ZpACiXppGPK3+FxbUxE
gQXu56y1ybI734GJLB1gfhPP47bNLCOJ36Gs6B0vy3UCRavfn347+B0i3uod
Cb6C+ca16UGuJVA+4RUraob9n+l+rVL1JXhpoOmWcRnrP+sRo5MeSzC9vYBx
zAjPf+NfJih/CVQuZ0/GGOD7LY2Hj39dAkXebRROPaxHMjNmh48sA6POvcKR
IJDJ/cfTLGbLMPMo/kAzmUDJw4H33RjLwD/Mbiygg/V6A5fBm0/LEDl+4PJN
TRw/181lmtt+QMhutO3dBQKpsJ2biVH/AUrOaZf6zxOIyDq1J9znB3hHRIuy
qhBot02x29kPPwDG5W+JKmL/l/mV9IBpBfgfPGdSVsD7W9bih2sKK0DJfdNL
PoP3R/3cDUv3V8Do1LlhXRk8b2caFUWLV2BF3eMvWRrH95F4xOa1FbCTF9yr
fALvOyI/VALP/gSn3OWDoscItJ4mR6px+wl0sfJ/G8X+//vPh88JZT8h8rJC
UM8R3M+6n9bLMq9CT49wb+QhAl3kmO66c24V7jw7mmwiiPtr+sHVq09XQeXq
75879uN4nK7JZG5ahdRV5cQiPvz8SY5VlJ2/QEs1K8FgD4FS998KumjwC3hs
VodmuQikxnr/0NaIX6DtUyfrxIn1MfbYJef/KLryaKy+LmyeQmYVUvQTCSGk
0tmkd554KUlJRElCQhpIiajMQ8iUOWQeCxGlKMqQSObIPCfTd78/n3XP2Xef
Zz97n73Xumvd3/+Q1p2+53MCWL84Zb87Wm0VfdtcW7Lhw+a/I+rnrnmsoiyX
cdUmLhPQyzebWH+7ih4v+agpsmP9tCtKNORfQ2meGQMem0y4m+KFMzy1hhq6
GRpVq0xo3538Yj15DY0L3ef5u8wEmmrLdefpNaR50ZyusMAEet99+8Sj60i+
mmeWMMOE4+46GoEB68h08Xun5QQTZCNEHTS61lHwAfUp+1Em3LaJexWpuIFO
nInYaT/EBI7CswFlHhvIMT6TebaPCTd5Ir2iGzfQx/GDHoY9TFCt6+PWkdpE
9hHy7rLfmeB6/Fdw+NVNdHfu0ZGpb9j+A/2382s20Snh9Ly8L0zYOn1CGM/H
At5uv9/afmKCmSvYRhxkge7R3+ZC75mgz+rTc9ySBRJJHnY5tUzY5G55bBzA
ArJe8d/0qpiw8fHio7fFLCB19lng23Im5J9o+BnczwKxOYO3DhUzQefzk6c1
AqywrK0TkpzHBGf3488Yh1lh6VtQ2eZLJsQc2bcAdqxQF6n6i/7/72mWhZ+G
hLPCzeW4udBkJnSAIs2glhXYBfP6Pjxngo9UoyhzhhVEOwOjZqOZIJxIL6nb
yQat99M4BcKZYB8+whFOZQPOtk/bpYKYoMJ1uqHuNhuYeu6qkwpggv/0QJlx
NhsYBvw3K+jLhMxZ1lDoYYOn05Vh//9+S+oAbuMxPzu4Te2NbfJkQpKZfJKO
HjskZ4v9jbzx/+9V34qBIzvw1EbFMp2YoP2sZSw1gR1uth50Z7vCBMNLJ9Mv
tbIDQ7H/9ouLTPCNffDRj50DKmy4E7TPM4Hl1qMGNm0OEJULbKk0Z8KarTVH
1yUOqM9q4tA0ZUKRZ9EAbxwHiL/KVoujM0G6PrI4/AsH4FiCTywTmWCj4Nzg
wc4JV+nWRwwNsXj3NzGLdTjBeDqe6/4xjL8p5RCiAycURpOeFx7C7P3Xl3Yw
iRPUDrAutWsw4a/BYP6NDk448GSB+89+JigOv6rbws8FXPqzH6cVmBAUIDWw
qM8FXmcv6PzexQRGsjq3pgcXKB42xbXsYILD2627a3O5wEXnzmyWGBOe8NcJ
Jw9zQd9dHU13QSZk/VZ41SrNDS7VT7m0eJiQt/aulm7CDeeHj9kNsTIhKquE
V+oxN5g0lRn5rhrD8Sm/gxrvuEF1/L86yUVjeN8h9TtsjRtc/14pj50yhuDI
0LJjWjxw/eEBTeFRY1A4rq6p7sgD+yJ71Dz6jUHQlNx2OZ0HVmQTX7X8MAb3
FRX+3308oBxyo3BHmzEcxAscS9/BCwy9//RONhvD3Uvz1RkmvGBXS6DfbzCG
Hx/zf4w95YVf52iTSdXGcNa2rfFSIy+YHbotVVBmDBYqUZXyHHygHDrfW5hv
DGeKf7ZsQ3yQMleol55lDL1KKjI4Tz74rRV/7PELY3B9lpGWWcwHzk/cxy7E
GcNG9lZb/Vk+2HdlAqccYQyT36txW1S2wMzJsPPDT4yhQbJMgfPyFojLmYaQ
h8bQfjShY3/qFjhPcJ1X9TIG/8mm7d79W+DBlocPqtyNsbibpq3J8IPVmbus
4GQMeA/J/xLN+SHJLcej8JIx/JfzWf1SFD/kFVmsbLPC7N9WOGPcxg9m6S1h
TqeN4V9Nq5yFsAA83kk+XWFkDByhKes+NAEwFRCwWCIag4F2PvNdoADM0sxe
7TEwhgrJS94yjQIgR3a2O3HYGAw/VHwN5BKEKo/EZ2YaxmAqbfCE31AQnr7R
tDi3zxj8rO1G4u4JQkyWV8NJOWNMv8E8h6sFYS6sb0Z/hzE01zNE+tcEQfF+
5YKsiDFQV6Mlgg5vhWh2r4kZXozPmWlpfY+tUPn+xXwRqzFYoazdC8VboUgh
R8FhxQh0fyhIpM5vBVtnpRcSs0aQTvBzytgmBKd2FvgVjRpBnjVZzVNHCEo/
jc+f6DOCsznWB3AnhWBc4iHPp04jSO7t7+S7IQRcxCO/j38xgs7YLb4NYUKQ
3PmlIK/BCPYp+YS6FwhBVLlwkHCVEaTkXjkp3SoE8kGdibbFRtDFHS9XOC0E
As83BfKyjeDNjk+GhwWF4VqM4/rkCyPwy8vlytsvDB0MwahdsUbQ/lEvV4Qs
DA6CTeyEUGy9Y+ed85eFgfNP5FWbR0bwodetKMpPGL59P7t5w9sItI7+flKS
KgwlEQLDt92NgOL316CyThgkzJ+SbzoaQfdiMW9KvzAYXHp7/spFI7gc+Vz8
2qYwONrdZTItjIBVuytqh4wI2IUEM9WZRjB0x6M65bAI7C8oDOEkGUGrXnb5
FjMRyFkJRi1gBDydbAXUGyIwn1AZFKJjBA8qU79eChUBIYucYqKqEVxfiDI8
80oEDHJrh//uMQJS8qKafJMIVK5rmyZIGcH5SwdfV42KQELArsN6IkZgW2wj
tJ9TFOoOOnz6ymMECV3XmZd3i8JPyS44v8mAg92O2a56ovB1ff7r8CIDgv/W
G1BOi8JYukil9QQD9D8EH5tyFYWiaZrmjwEGOAx//WAWLAqPa+65EbsY4CX5
dkvAS1F4+kevJv8LA5wGuTS9G0RBquUjRbSBAd6u/A66/aLQNbXztONrBuz7
eHSkcFUUTp74IVdXwICEbZRvk+JicDESRoUzGTBEuGs3rCYG1wI1R80TGODr
O9kVTRSDiZL9F+IjGBBQ02LDZS0GJA+dyJ5ABujK1p7Yf1sM4mr/vBP3YYDY
Ic4qnggxsHp/QY3kwYDLW5tFYnLEoO3hYUlPRwaUVt170lsvBmp436pUGwYo
FHLebvspBuYL7+2azRlgdu3fAc9FMQi8PGc6y2BA/2sOjs/84nAmzaxJGM+A
Wl0h48/y4jAw81JQTY8B7qqhd24eFgeXkfnzRE0GKD77NNXMEAe/237cVkoM
mDTnE/toKw4x85x4N1kG7HIds3K4LQ5X39BtHokzQEovmFkYgq0380qJ2cKA
Rf8Z++dpGJYboGSxMkAlkV1dqVIc1k8MnHCepkMIK5e26Rdx4E0K+x7YTQf2
7/nCuwbF4fIL6s+U93Q4LOZh7b8kDlHu+b9eF9KBa0fZ18e8EqCcdOdKWwId
ds4uCu6XloAyTy/+iUA6rI0JttioSoBI+QMahwcdutIdOrRAAijLlDcyNnS4
dE97/LmRBDTTbg0dYtDh0b57fbEXJKBuw49+8igdap7dDlG9LgF6CgWP3BTp
MCWdOGByXwJ2h8/KxIjRwSqk7a1AmARo5I1GvmWhA29RnIJZsgQYenfcnZyg
AdnriIhmvgSUN/lb7uyiQdLj70HPqyUAZ0erNamnwbxTclFkswSsRI6pheTT
gLplOkGmWwLssn0OtD2ngWXV6VvqoxLwrSaGvDOABsNPfnm2LkjAlhcb3E5u
NJjevtKzxiIJWQvl440XaFDkUvCngF8S6z/4bu+n08CjpmZ5TlISXJOYetFH
aFBZGXHhtZwkfNUTKRRQpEHDnFO4oAr2/F6L5RMxGlz94cg6pi0Jowd21Euy
0iA5I0KRDJKgKOFsnTNJBb2/v8IOEiVBrki/gvaDCvu1T3xPMZKEz0e/49ca
qLD4vToi9rQkZH8yfVRSSIUTNkbu26wkwW4k9d+dRCqsHubQlLokCVonXCWY
T6jQZzD+6IWjJPgPyZ3U9qTC2llZQr6rJFyxqlFXtKOCUlWFoaGnJIwkbcgq
mVBBc9tXKwsvSQj7qBSpq0+Fp6+vPF65LwkPfWR5zFWpQItzfS3lLwluD3Gj
AVJUKNAvXKgNlIRtjx+mN/FQQeNdmcH0U0mwcYNi2SUKJNR8qUoMwc7fjfN6
MEgBt3NjgZ1hkvCop8N5tYUCEg7+nWERkvCKEbL8oIoCQnFZXe2RksA0cL25
O5sCRlOv2p5HSYJgTdu51mcUOMcA8QkMN7GcFojwowDZW22uBsMnu+dGHW5Q
IPSYZZM0hrVDfjBPW1OA0p0gyILZ+zrxKNfciAKFykEqV8Il4XZB6SlnRIED
izfSz4VKgpINM/u5CgUedctzdAdJwtlT97j7pCgg3tfY1vdYElqlo2oP8VFA
xPtbodMjSTimu00r4y8ZwryrDAN9JSFOtbBI9TcZQt1mNdXvSYJU+7GIpnYy
rG8P0ba+LQlc7GWKPu/I8MrFhE/OXRJSfVA1vZAMjlOnbjg6S4K66bZ0rWQy
yF+bPkG8IgmN+mn7D4aQIfi8u3GhjSSYvXKIIXuT4dfQnps5ZyUB/0FA9/Y1
Mpzf255w6KQkVI4Q6Q3nyPBzqLvQlCYJyoTN3ftoZPh+qDWTEycJs1z7FtL1
yMBSfe4OUU8SHpgNcYEKGWS28avLHZSESUG7Z3PSZIjq5/scvE8SeC34xqr5
yZCoymYTuUsStrfj1DPWSPAnpIvnoIQkyBaXvHw5QYKshvvf7bdIgqeFZPDH
HhLc5G5cOILliyI/WYyzmQQeu4V9M7B82t1t7nDmDQkGjFRK8rF8Ex/y+Nic
QwLetd0VZj0SsJHJZmkRTwLbEzPv479IQGP+fTPuIBKgVEsp31oJcKOXDX72
IgHXjfcL/MUSsJQSrFzoRAKrp9+jddIlQLRV83SRFQmc2O0YXM8koITCHv7V
mATP1zUveQZIQJNrPKugIQlmP5ceiLglAdvRSL2tFgnC9SfWTzlIAGxjZf+p
QIIPByT3vrPA6tfYuS6nbSQwcovg6qZIAN/xN3ZyfCSY0E5beX5UAjxylD/N
rhJBIlr7vOB+CcjcLiT7a5II66M5cSpSEmDpqnznzy8iqBAqRNex+ll/Kn5d
9CsRRL/I7L/7VxxCf0yWnHlHBFnKbVrBiDiw3+KpeltChOkwpeGYNnHg3ENW
wGUSwd357xndWnHYJD1kHYslQtdRvl1Br8QhdQ/7+aynRJDalZDwPE4caNP+
jIB7RMgW+k20fSQOyOhCn78rEeQffHv654Y4uDZekEqzI4L1yFiv8gVxsFef
2DJgToTODomXyjRx8KQtVBylEUFZw8dmXFccTjrzHSjRJ8KdSevbDv9h9uXO
OtO0iJD+vss6T0j8/3XoPqcSEcbb3gSWrYpB/5s8+25pIkyM3rF5OCIG+26c
U2wRIoLPwPxZqVYxuDGT82aQgwhpPcd+e1SKAeBhn8QKAU7jnzsmpoqBYbiH
g90kAYTG8VZhQWJQ13HvXmc/Aca/U5WZN8UgvsPkom0HAcKJzjr9F8RAlK9K
ROwTAa44cE4fo4jB9tvW9/uqCUBVbC6/qiUGJgUfX30qImDx/rHuuFMMQkLO
BbVnEuB5nZOsIbcY/EY3tm3EEyBFfNB7aloU7rCfhBPhBPgu6Olz7bsoSMqg
1axHBOguNvX5UCMK/s+vHFXzIgCboXHPvwxR0NHavtTqSgClp5Nj3CGiMLL2
ZHuYPQHKLFXYZj1Esfl4Z5TLeQLUNjy8WXpeFFx4NM45nSQAL6MhyYIgCtuU
yGcfUwhwWX2lsV9NFDof8fk0GBCAx+rUMYKkKCzNaJXv1CWAQ5QqIWRDBM4H
vpkKVyOAx+HPKlXDIuDh8lZASYEAomquGi1Y/zb2XxRLtzQB9gQdjvxQKAKj
fz/nZYli/OpzRWbEiMBVF13uaD4CCDu5XXG+hz1PmBhPZiVAbE8bZc8lEeA2
J+I+/cXD9y3cV2tpIrDtFsu60AwedIneqxQtESji2rZ0/Tce/tw+uKdeSgSO
G8xILPTioac1cOt+NhEQqyIYhnTgwVLx1IDPqDDk0U5cIH/GQ6NR/ZuPn4Vh
55KLiVwDHpKET1dzFAvDj9dN6+JVeMjv+8WiESsMup41oFCCB5rj5WjmPWHg
eay5aZyLB4keFG1vJwxqd/x2xKXhgZHXJ+hBFQbV2PjrrAl42H5rieuOpjAY
evb98YnCg8c+pp/ndmFQvHTs/K5gPNjwjoc6bwqBYrNOYZc/Hj5cbFG0HhaC
+Fu9tbn38PC4S82Q8UkIEid/XE3wxMMzDWqPbr4Q/HByCn15HQ9fF72HdkUJ
gR/cE/zmgAeum9oUrjtCcPdJaLW4LR7eBP3Z+HNBCOiuLT7XLfEw2bBv6AtB
CC71C2tNmOHhlnLEr2JVITC27inwMsZDZNT3ludiQrDyx+67CgUPuZxX9gov
bgVJz+R7SyfwcC15Y3OyZivUV2sGdCE8vNU9+u3b461g+MK7uUMXD1WTu/Xf
mW2FrW9yFaY08VCg1d9fs2crEKrSnWRV8VAqP3zi04wgxDZIP7RXxEOnd9fi
0GtByMl4pP9FDg/CZQUuWx8JgrrMoTtUGTy89i/RopgKwschA9FhSYwfD9+8
uN2C8Ol79M8IETw83dxDZZsSAM7xzWJLAcyeFZ/j3QoBqBHb5mbAg4dNHQVH
ET8BYNE6t6zHjgfxqJnEaqYAkHtVRY03cMDZccPYb5cA8Io1Jt9dwcHsb+v3
9pP8ULjM8KpbwMGy4Ta9KxX8sHjx671dMzhoMM8de+THDyv3j9+PGMeB513B
tfcm/LB21M9C7jcOLE+vxyrI8cPlvGsjDQM4IH1U/pM2vQWSgmtWfHpx4KiF
ZyG92QLJLurXTv7AwfOjfLNCgVugXtBJVr8DB8I/qB/WzLZApYvcoMFXzJ/O
HYGCe7cA539joWc+42AhvlIHv8gHkoetuAM/4iD85Of69Do+MDujsL21AQdO
RqcU1EP5QLumLVGlDgexNd+OD53nA9/tW9wTq3GQnUFhq1XD1l9zcFV6jT0X
tUefNnghZDbJ+UMZDtw9H35l+cwLpyot8HeKcYC/UPvY+jkv5Dw69RlfgIPL
e7fpLjjwwpmLZr/2vsLB0ty1uMKjvHAJNJgy2Tj40F54I5mfF6h+DWyKmTgY
4Ri687aHB/5L43qPT8OBpqbyJeEcHuDxWfS4/QIHthzz/aF3eODDSMZsfSIO
bCL+huJoPIAfI/HticcBSFjJqMjyQPwxqbjIWBwccfksg5/hBvB38pZ5hgMD
NlfliLfccDaiPLgsEgf3cMrfJcO44dWzu2l24Th498I/74sNN4ycvhC7LxSH
3fczR95oc8MEVZ7IGozt/y9rrY+HG9TL4x6NP8GButLfa0e6uUC7/L32WCAO
Xl9WEmzO4YJ7pNf7/j3CQaP/K1KkNxccNixAO/1xsEdeMzyKyQURJDaG6UMc
dJtmmLQqcAGuTEE74QEOhNStZ4//4wRFr9dNqz44WBTf/2m6mROILA+m7O/h
oGideaw9iRPCuq3cJrxwsDv9Q/LCDU7QKLVE3ndxoJKpSKGROGFhI3uPwh0c
KF/qfDSwkxM+xiaw9t7CAfeEUHr+PAfEvSjKT/fEQW7E+p/KDxwQyRoidP8m
Dv7m10ezxnPAHkm2f9c8sPOPpkz7XOeAKtMNoqM7Dl49WN8HRA5405rac8cN
B4eir/joynLAqc8GT+Nv4OD+QqfStUV2mDEgHWlxxcHYvwCj/k/sMHvaokYE
w1/0kUJwMjvAmOG/i9ex+AscbL11kx2eDK3WN7rgIOI58khhsEN0YyrLMQxv
JfTr8SmyQxhXuF+tMw7YrzD1czbZ4JP5iUOnMLx33/P4J51sUKVuO7PqhAPT
9ReOL1+xQc3flid5GDYR0HvP5c8GzGtPp1wx7HbuWGXCeTawmGufIWDY+UOQ
uZsuGxjXClzfj+HuiiMFASJs4Gf4iSmL4YZmr6aecVaoRN+cd2OYfefPPId6
VuAR25GtgeFEV0WbwwmscHKqrt8Ywwa6MaMnbrLC1eU9c/cwzKPWqxfEZIWW
u29fV2O4YFXOSkKVFa7vpu3mx/xv9FCidvOwguvEq01bDMd/Zv77OcgC07fW
dFowvGhWdG5nNQsIS3hm4TE+jppKO8bFsIBnbYJOM4aPm+/bYebGAjLnxGvO
Y3xaPTMzNjJmgdSXhXvYML75x/g4/FVZwP/8A1w+hoei43as8bFAr2otlyMW
r6idPRvmXzaRRNN33CEsnvuthjQPPdpE8Qs2o1uxeM/JuicEHd9ESQ4Hmxcw
/LpNhNdqYwP9Xj/ROYLpI6Aj42B2+QZacWkcHcb00+peMuB0YwNFB8kOzWL6
el9+tiVXfQOlcf14yXcb02vEndKLU+vo6dVKuQOYPvu+N9IiXq4jvEqp8gVM
v2UJA0S9y+uIy3k2MxHTd5nFldNn966jYpFq73FvHHR57VZeHF5DR31Twwyw
/NAonLvMkbqGyl+bN6Tex/I5X6QqwGYNlYnVr4n54qC3RKjZb88a8ji4uiMY
yzezxxO6q0Or6NTscU5JLB/PqCmnDqWuIhc1icRMLF9Lxcezj9utoic121rw
WD4f2Pp3QlJpFZ3Ul/OcfYyDW/W9G+fH/yH+xUP3057iIK578+bO3H8oOSG0
xRarDxE5yfN053/o6rlwvAZWP+zzuTcXDv5D9l5fm3mw+nLN01NFYGUFKZ8S
Iv6JwOqdpbVg9JsV5CkOCR1ROFh9b6YW4bOC6qN9SpqxerVr2wFpDsIKMoe9
N75g9ayPLGg5JLCCfN+8fNv9/P/10cNbq+0vih2s9JlLwMH10xe4l2P+Ig53
9QTRZMxeBNxUvPAX4VZFN46l4OAZXty8Uekv2u8d/dAVq69DR7z3d80uIy7H
3buKMjA9HG92PlWxjHYYHStYz8KB2A22rOP3lxE+5eUeoxwcKOycYj6nLKPp
GGPLXKyeH7A9OGktsYz2/yGQxLF6359kMRfZt4ROhbQ0+xbhIPp0b6/WyyX0
L+nU180S7P5hV1UBtyW0h9sD7pfjQOp648li/SWkQ1lmEcLul9L1423hAkvo
gHXDWmoVDvJPGcv0di2i2/asMife4mBUsSMjOG0RmbhMkyax+0r1zNjEy+uL
qFyfzSkeu88I8mPn1PQXEb9Uxw2zRhwU13tf37F1EdG81XFSTTg4v60o3uHn
AhJb5vg0gt2PJrVjzP+yF5Bak/1URSsWz8OLnIa3FpBIZ1pMVBsOLvrt2vuB
tIDY9BQqbnfiwKdKSyl/xwISOuilY4/dx5cI/nc2/sxj05fTuuVPHFSPrIe/
qpxH10IHls724SDBS7Kv7vE8Ohc6JGgziIOnuSufD5+bR3FduQdcRnBgLH2j
VfTAPEo8nYT3H8NBSrzgKRrbPCp/cRylTWB87uL+MtY2h2gvDdmbprH6f9I6
Yzh9Dkn5e3qtzOHgm+68kf6tOeR4aCBBdQkHLczTh9doc+iKdQLjCtafcLcL
t4jLzyFTqbU7r9Zw8PLmzXtPlmfRdMIlsdVNrL7otb2+0DSLfu+6xULD+h3n
AeZMeNIsOus9rZrBhQcH/Z0B8u6zyFc8/TEvHx6uuzH/ClBnke21DC4XrH/6
9V00kyk/i6olZQP6hfBw8aMv38LKDNp68gyHmRgeQs27A6ZaZtCHudYL7Vg/
tr/mVLRBxgzK+ycVdloKD+aZJknTXjPI0WfJZ2gnHnys8WKLp2YQw95glxvW
39V011saH5hBx+U4TgsqYP28R+AcF+8MYne0lspRwsOWhFW3Pe+mkZ/SS1Nj
Fax/s77A/O02jXIFiEvrB/Dwn84PM9N902jPjebxVwfxAHPnba/2TqHg3eN7
Lh3C+s34K2dUw6YQJ6t7sMJRPAh4TUlGEaZQybydzDjWr5p22txO25hECyEd
FcXH8eB74/vlM8WTyGNu7dRDPB6mVkffFjlgz520hyzIGJ76apu/B8OumzRd
Oh78/dyOMH5OIEHdRT8pJh6MKefkgyMn0NnQ9rvsp/Cg6VLP5sSYQCfL7srP
mmPzBld81RTfBBrmn744dA4PiwORR7c0jKPfQ4baPy/gIe3abut398bRDKPq
QTfWr1eruW/ffmwcXR0p0/9lj71/ZwKeZ/UPknyUf3bUEQ98vS4dwWV/UN1B
w8YlFzxo5b94le/2B/m8V77B5475x6h+c1nrD5Jt0jeWv4WH2McHJ0oXxtCi
4V0jfS+Mjw+n9sYWjSFp92Vrm/t4IOPtLERujKHZ4n7Px354KDwVdFNaewyt
qAb5lQfiAU+fulq2PIpkSq7dGg/CA4tttNJw+ShCoUIEuXA89F+OfZ50exSp
kKR/nY3Gww8a2+sJNIqmnM014uPwEBj73b2efRTZebzSHEzEw0ihSv2+D7+R
xQ3p9v2peKhk2/ZM6slv1LJcxXMrEw872cvGIo1/o9K2lprmHDyk7zuSG7vt
N+JfSp/eU4Dpubi3V/HXCDq0r8TPG5vHPpnMueqljaDuef9bfRV4cHv7w/77
1RE0drrxjWE1Hiw0xF7/1RpBu8uO6OfUYfyUHbz4fGMYDQRV/93+AQ/o3pR1
/fthZHSa3hnQhPG7KVx6LWQY9ZiwtGy24MH+X9C52DPDSPQsW4dHOx62Bt46
g1cYRl1lCT2LXdj+f1vyXGaH0Njk0U43bN7UCIq3lH4zhArDzMpXB7D1uDLH
44+G0FOFQLcH2HyKXLgHR0yH0LHuh2zCE9h8RrlYxyk/hL64SBolYfPslmud
kgkzg+itoNxJrUU82B4JGcuvGkQBnKmczSt4GNJYNNB7MogulpYyL23gYV03
Ug0sBpG7dcBBbnYCKDQdel2uPIgM1i/GZXITgEW2bSljdQDZsmV70fkJkKkV
NsXfNICKGR1f/woRoGCovXAobgAFr7kFpIoT4Oh7dTM1xwEUtvdQrOkOAlT8
d31qHA2goM7uFR5ZArR8fh6wXWQANTUfia2WJ8CbgUn90qF+9Owc0fWmIgE+
hnzf9660H+0mCnhqqxBg72f+syiwHwUFpSctqRMgavb67F7LfuRCp/eVaxPg
/CkNtjua/cgpxljZ+wgBmv6kZ+nx9CNduoQHEQiQleXEfflnH6qdE38tfoIA
u+Uuam8U9KG6R4MTQ0TMfmfMyTX/PuTpspellEaA1Vwb/wuWfSjnWOJ4IJMA
IwTmpJp2H5p9IpdqbUaASLpWhrVAH1IfjZY7dpYAr33UKlYafyGXaHZzqQsE
0LR8fGHx5i/U7eehv2pLANbxiMiyfb/Q/Db5Lz+vEIDY3Juq39OL5NkNV2qd
CFD4x33g6dNe5KqqXpJ1gwD+yTOJ8fq96F6Q6Vq4JwEC1k4eurb4E2Wzq9fe
8yLA5Hsdts3Mn+ihitmG0wMC/H4Zb06x/IncjFzTLzzCzrNPItFU/CcK1jhe
dPIpAZ6FpWtub+pBmdORUtQwAnyb/uERcb8HJfSZtp2IJoBHZ0n7hyM9qOO6
Zzs8J8CAfk1B/kI3GtsiKnEsmQAXcf88abndKOSn/hO9dAJcaR2OfX6pG1U2
H9VA2QQopt7zfS7fjdrp1DWDfAL81SdkUX79QATDlgFCCcb3oIZXZuwPJN+p
9ZNRSQD72OJbBWY/0Mo51kHzGgLcf1iz3VbiBxo/0jhuW0+AzYGq9tq2LtRf
oj3t+pEA6jcjVd+HdaHZPs7hB18IkLuclurM7ELzLpz1kW0EiD3RWFUj2oUM
ciT8sv7/v/qPNJbCtu8oQ0dFvqaXAEO5LPO4yO/IhZUe0jlIADd+WblbZt9R
8e7wxplRjF+Z81I0qe+otFTh3ZYp7LwW045VvZ3I55PBTcV5ArTFOrz6mNyJ
UlS1+3F/CSAmMe7sbNeJhM6eX7BdJ8ATlxlq/v5OtP+cxkt/NiLcq73+03+u
A3GkqW685CZCtWvP66WyDvRiaXS4hZ8Id4A1cMWrA4Xqc51ZFibCWe69Y0H4
DuT16OhJWUlsfe6mZ9nWDsT2zriFIE2EqzMZI87f21Fw5a7a67uJUCj3sq0i
qR0FzD7dk6hAhMXl5emQK+3I1TtyplmZCF+1xoYXtdoRdQNk1w8QYdga2Q6z
tKMtlhmZKtpE0HDZJW/Z1IaOdC75Wx4hAvWURKtVdBuqqrItCQUMpwnsnbBp
Q9nXDZTfnyDCU2mT3jX1NnRab6hvjUSEc3ujCkI3vyF3tZIWTQYRwqwGrLKb
v6EzAhoLV0yJsIc3PpsQ9w3ZqPQbppoTocHhiantlW/Iy8Li9S9LIrwwat7N
ceQban5LNpG6SARVo6/fd235hi7X2nKZ2RNBRc3OsLL7KyINX2+KuEaE5b0v
D3zNxnApIbHNlQgb2kIONne/ItyrxltinkTIMT393onxFZ0X+WNm6kWEjIJo
8SU5DH9/qR71gAge/Sr75xdbkXqwLMuPR0SoYHs3YNvYiu4a2lTJBGF8DdFF
Gc9bkeP5dNsL4UTQlRGMyXFuRbfD98ynPyPCjR33TO/iWpFD5X/npuKJUKd6
TeGtVCuyqmZL1kohwqOwvmnX2RYk6LW7/E4mEeIvykRFv29BXIWLzxtyieAW
85JdOb4FKX5jIQsVEQE3RZFVvtGClNZaK8zLiaD2aa09itKC9No5R1OriOCr
NCXutKcF/biBa56tI8LdryIJF1e+oBgy+eKxRiIwiG1/3mR9QbosXVmBn4nw
9m/53xGLL6jI8m101zcihJRXlPRu/YK8jg0qKXZh/N9UkHxR9xn1WO477d5L
hKCcJCENj8+IZhG0+/0gEdwLd8U/UvmM9vlL3pUcI4LA/sGq9MFmdPxH2+VL
U1h8TlxzC4hpRiVfh3+VzxNh98rjJjXjZvTZ6kb3lhUilOvrN0fwNSOBLxWn
zm0QIQ01+lfUNSFi4go9n50EiicjROPuNKEJ73vVHLwkOHvE8OGhQ03IWCk3
yUyQhM3nz9efzH9CgPs9my1Kgr1rT2NiXn1CN88nvmTdToJDXXI+Fg6fkOs7
s48nd5Jg6ozXz1alT0jZPpaYLU8Cdsqvrr+/P6ItPzf2sCmRoFD/ScaXtI9o
Q/4/MzNVEqxd6b1rYvsRRWRW9uZqkkCNqhLpq/ARMfbcKuLUJQGLY5uy1e9G
xOq1t93iGAmsuJXuDWc0ItrboKNFx0lw+sWNbqErjcj475ORLUQSSBQv3O9X
aURnZLm/WNNI4K746b3p7AdUzzM+W8kkAXOM7e+V4g9oAXeQLHaaBLkXfC/L
eX5ADuKjHQ7nMD6WxG+4ow+I10AipN6aBH1XKO6XOT8gukTXjZ2XScB7Jqhl
6dN71Aem99wdMfuBgsMyYe+RQHX5q5brJLBkvJH+af4e+TagdaWbJAjqoQxq
yL9Hu1/ts71/F/M/WCFDZqIBtfW8H+m5T4Jkfdve2OIGVJTpeEv7EQkq7rSt
vfRqQP8xvHcFPyUBvaHvDoXUgOTa7b6OhZEg60Psr1viDShl7tmT489IIB2c
/+JQfz1SZougPY8nQWahNf1eTj2y+t0nvPyCBLpe96+YeNajgX+CbYxMEoRv
c3iQh69HMovlIVm5JLBNXFMKF69H5l2+eI4iEoTQQ6fXB9+hn32yc2fLSSAc
wuYwUfAOKdgee1paRYKcbRG653zeIZOWxG3C70hQtbS+aGT8DqXd3frUvpEE
hMxTBg1y75BU0Znxus8krL+TqSufr0Oa9y1VZNpIILohv0u5vg59KV9nuHWR
4PDhSI7tUXVIrXk380svCVRCJ3b6XK5DYg3VBxSHSPDbYnTXxaN1aG1/24j3
GAlSYp9U12ytQz5L1i5dUySgbkoXhg3Wop/XbreoL5Dg4KRAaU9pLfJW1tx4
tILxfZ8nIOZxLWqbTP3bv4HxE/dr8pNVLZKO+fdal4MMn9sC0q/p1CJHWUtC
CC8ZBh7v8nogUIvaL/JGjwqSQXnmC+IdeoueHtHJRGJkqFn5UbpW8RZdNFC9
GbmdDNtuBZedDX2LtH4e4ZzcSYZP8jgJZfu36KFMMen4HjIUBxhnWBu8RcT8
JdwzJTKUHOImckm9ReUtNstTqmQgFGe1Cy/UoFP7r5w2PEiGXREuqr7NNYiv
+7b9M10y8Afe0bZMr0EWBDHFqWNkIN1q/hZ/rwZ1yhUGGRiSwTdEf9rAogb5
kgbiI4lkeHU62JWkU4OeVKsz/9DIMNatb1wkUoNmgg9l6ZmQgebOnN/oqUaX
PoUnBZ8mQ1hR7RvTiGp08dK49uA5MqT8uz9rT6tG+/RG7bRsMH5m3tw7ylON
eP7oafhdJkNGyabth9oqVN2YGvbdkQx2BK0E/rtVaLHv1yMlVzJ8H49V4T5c
hTqbC0Q8b5LBIq1kR8nSG9RSOq788S4ZDr82cJUseoPs0Llv2x+Q4ZnufqqS
yxt0yHGI6/IjMjj5+rwZO/AG8aefe1f6lAxvNhwGTs68RhKRhbxc4WQwTZHt
dcx7jfC7W9qYz8jw5P2XTjXn1+iDWbp8UjwZhD9mrEZpvEZP7TQWJl+QYf/v
Gs/UhUok+sDJ8HAmGWp5BANPllYihX5bkYe5GP8Z5naZnpWoL36XRWshGZYq
D9PjjlWisspcWelyMnjmsfipsFeiV5yKZ2yryGB5reDUmQ8VKHlLJn9eHeav
y4bgnqcVqFTQRGPlAxkoQwc2fU0q0Ng846P+ZzLYflb08pKqQHlazV8ffSPD
CxPqH8HBctTUvkps/U6Gjg2fRI2X5UiJLq66rZcM+kK7ucaul6Mhv1N3zg1i
550cuX9Arxw51nFqp4ySoS9o9iE3dzn6GH7p5NgkGb7y5ns7tJahPy3NPSrz
ZGiV6B05G1eGlO/5v3f+i+nt9TXNH3ZlaKJ9Rqx4HeNjNXjol2YZOrHdpm6Z
jQKhAZG3r7KUoY4kw1ZdHgoYZC3cu9dcisrrV47eEqDA5Y2DXjtiS9HT5mmO
1yIUeHpngk3ncilK+h21d02SAr+v5ie065QiTalLL47IUOCFi/DEAlcp6jrS
7eYpRwGU6ecT1lGC1nqcEsv2UoCj04U1L60EOZ/I2bm0nwKf07ZsIbqXIHXr
7TMaGhRQXzY/cZZQgvZVG4he06GAsO4B8/HtJUjVufJh1lEKfOyVXJ4dL0b/
RHcQh/UpsNJt1HytqhidLV8xk8VT4J/WhxDrkGLk3rtSZEahgGoq5/onm2Ik
er7qTIgRBXbg939KP1SMdl2bJjeepICD1UTlIn8xOuar+4DFggLLWrdCi/qL
kONpKruOFQUKfz8SHywpQm1tv9472FKgyenoVu/HRegZd1ZL0hUK1GfuogZc
KEK/ZS5Ldzhh2Oq/RBbdIvTPpDeT140CXP4hPf1bixBz5rP70VsUuG272rX/
dyFaU+XwdfSmQPYkut5XVYgmgNyS4IvtF/Z8uBpZiO4fvWHWEkCB6UP/Fm5f
K0Q7xE5JswRTYKhC74U1oRCVBDbuUIugQJ3ziEfu7kL0STXT+GwMBZQtCs5b
rBYgKVxHbUACBcIZ1wkO7QUot/mgfWkKBf685dr981UBGrDPxg9mUsA6gtqb
E1CAwi8omgu+okAw7x73nxcLkGVQVOKhIgqk5p4ettcvQAunJrZfKKfA+LXM
/0xlCtDjVOn6gCoKnM/N14ldyUcOP3YnFdRRwM1hQuZoRz7y+/A3u+sD5n9A
+k/twnykmZH0e7OZAh8k1u8GBOejBcFdjP++UWBfxid+bcd8dGHEc5j4nQLn
vuaGH6Lko/+sX6dd/UmBnJRlhZB9+Yh9bTY0eABbfzS14xhvPuKz2p/5//+z
n7I9Ww6jeeiTi9fotwkKhJhc/B3xPg8V6LIxFmYxPZ+PuaWXnoeu/vzcK7pM
gZpf9mHafnnIPo4tXGONAs1bvtC87fLQtbo3jgxWKmQt6rdsJ+Sh46nyjle5
qJD9pOIom1Iecgg1D3m0hQpQkVJ5iC8PcbUGdqYIUSFho2jSo/MVehk+iKrF
qTB85bDW9thXyGkpuPH7DipUZMi8ZFi+Qv8m6q/PylJhNPBkvsyeV+iFYake
739UmEq7n3t3LBcVR8Up7NpHhTPaPwVcXuWiClyeirYaFdbUFdHSjVzU66Rm
TD5IhZrbmSW8ernIbuJ0mKUuFWQPbp/M4shFeshlxuUYFfp3Rlp+b8pBAVFv
Lvkep4LIkWdBwRE56NK7+6uRBMye/Rjb13M5KE11a0Y6lQorEHQ8VjEHJbZm
Xy01psLk2Idff+ay0X8Hs8kNp6hwVHvjcvWbbORmZanfZkGFrW+LPCQfZSOj
gR20fisqFGk9SJs1yUbiJVrOk7ZUmCjgC6XszkazZN6sv1eo8I/c/1Nh6iXa
d3t2mc2ZCkfSgw94Vb5Ezvco5vxuVNhR4XvQ5NFLRJ7zbBG7RQW1ZK7olFMv
0aOKX6elvalgGrtX4JrCS/RNrG9RzpcKD0VqiAWLWcjgweALxQAqENstua/W
ZyGhz0xrlSAqeJ81ZI+PyEJG83Ga6uFUuKBL2zhum4Xq9qmIHXxGhStBS6/P
6mSh7B+uHNrxVJCoMuT+w5OFGkNH2HVeUGG35LuM3z8yEYVrWVgngwrqJTed
THMy0TinjKp2DhXiXX4c0PDORCyeracOFlBh/0RN9W1mJiq2CHqqXkqFgALr
Jc29mehE0bdWlddUMPYj559czUCEJzK7ld5S4XwFsWXwSwbaujh5S74B8z/R
UftHSgYSXXjfL/2JCiVyLB8PeWYgB/8DxuItVHC3d3LdoGegc4m5TfztVBB9
YSK3TyEDzYh9YrD/oMLzzjN1FWvpKDxFqPdvLxWSRk+QXn1LRz2TW1wnB7F4
xPzI5nqZjo7Zk0X6R7F4VPUNVvuko9+XLMu+TVKhx0l8vMs8HcXw/rhYP4fx
7ST/lqmZjuJ16DtKlqnAFhJjt58/HVWmmLSnrlHBxOD3wIXhNGTw7l5kOCsN
FNRIh5eq0tCehmtnfbhoULHwxX04Og1JhpYrXdtCg6kZQoba9TT0vnb1n7kQ
DS7v1e/+Rk1DokltLSfEaRCi91euVTENWcgOZantoIHUk9PhChxpqLvtk/82
WRosURZw336lIo4VVXuWPTS40DJv0lGZitbOFdB+K9KAtUeyWzU6FYk6r2k1
q9AgTSjnb7drKjLeXyxboEGD8iu+X3qMUpGg9MMtkTo0mOuZuX9ALRU9Md2x
4nGUBvqzxUc7+FNR4fWdo+b6NEgJ5ZNv/pOC3oTC9yM4GjT0PL4g1piCeCgH
GqXINFDkOqr0Mj0F9efHV/yj0yDjrHN68MMUZE0+lv3dhAYaFl1b311MQeeF
6p4Xn6aB/UeHKMMTKcjk4sDTkHM02P7v8g3h/1KQjSTTy8GaBuqitEElzhRk
Z9bsiLtEAy3Xz9JPhl+g9Qq+s7JXadD831fLww0v0EvVBuKyMw2sra5MHEh/
gfjWKg9+dqNB4L5WDif/F2i5JlMm5RYNBFbNJpcuv0DtDjSOm940OHfPaeId
+QXqOGo/SvHFsHMUqUvlBaKVVTXKBtBAzu60sabQCySSI5gx+5QGyd14xte5
ZPRLeef92jAsHsoLocXtyajpQYF5aDQNFrPH7HvKklH98VBVq+c0YPmZvg8X
l4xEVXw3VJNp8CMiTmHOKxmN6pp8XE2jAcNiZ/Ev62T0N7wx5P1LGjyutFUV
JCQj6ag8k9A8GozkP564vT8ZrdW1i1gU02CvqhdZWTgZ1TVwNe2poIHE882M
bUtJ6JejiPdEFeavX5yNYXcSqs/+oFpYR4N/etm/cmqSUM3Tf50eH2gw/gx/
xyQtCTXped7Sa8b8aTBM1nmchK7/27Gd9SsNsndpFJ90SUIV2/Pz6jposLDT
aGe+WRISZhMx8O2mwRt6CB6HkhBdUaz5RB8NjlsFxokrJKEi/iAjzmEaeB6+
HbBTIAnN65z5UjdGAxU58D6/kIjwh4xx96ZoELdAnfrRnYiC4mklevOYXu0K
cE/qEpHTqrLsyjINHp7Zsu72MhF59TR4F67RwE/v/sOosETk0bj2w4GVDobX
m05P3UpEbvrZKv9x0SGsU3ra0yYRaZUVefTw0cHquFLNUWoisgxbqgzdSodD
e3YTNLUTUfde5jJejA5su7LYz8kmIsXS7H1r2+gwXN/t9JonEb12GDF9JUMH
+Wi3nXFDCejKmSEPKzk61BY5Vu8pS0BdnoFhInvpoFWHbxR+nIAmUt6m1irT
4f7GleMXzicgStjVV84H6ODXvakjrpWAhnrc8mS16NDA+qNQiS8BOc3XZzTp
0sHL4lZD/K94JLDbMNrjGB0yj3P7XC+OR198u+/KH6fDs9dHVtMC45GNuLtF
M54Owl8vEw9diEel4WzqbhQ6uLA7PlTQjUdxUfZrMkZ0+Pgx47OTUDy6fzeu
6p0pHe7qLoPE6HOk7vrQ3d6cDqYvX26I1zxHXlck9261pENo0EPla9HP0U4Z
1FxgTYc5/KvJXc7PkQ3n1GXTSxhfMjlX95GeI+kL4utLDnSQIp7vCJB/jiwP
pD+McqYDUXzVRH89Djnvi+TScaMDeevqNmpnHHpR33673RPj10jOJCc/DqED
5mMuXnR48tPpsNXjOHSDvo2y9QEdjEV2sl2yi0O0N5ypWf50mFYOHawxiENZ
DdsWDJ/Qoa/XcvuVnXHo2GWCbm8IHSLZj/Vd/BeLoo0eu7pF0qHRlNU9ryMW
KXf1pArE0uELLnInqTAWWXFoNr9IoEPlwL/tGsGxKNvb/8+hFDrwfziUa3c1
FqUld643ZdDhtbql3B9SLNpvI8V9PocOl0TvVJcpxqKHF+hcc/l0cMLHtnzl
ikUhPddWfUro8P5zSbLOcAyayrs5IlJJB5Jc5YORuhikZWH/Pqka01vE7fe9
yTHowDKKV3tHhzeNBW9kfWKQpNaK/esPdFjRnK/MsIpBbVYRKoRmOizkvdx2
Uz8GUc6LjXxtpUOassz+4N0xKCPDLdyigw4E5knGJGsMSse9OTT8gw7PrVT7
gwaeoaXOsa8Ov+iwexYdda97hvwDNi7MD9Jhc2CwJjnlGZrfsTHqMUqHxyb7
W4QfPkOdX8dt1ifooJjyq6nO7hnS9/vU4T2L+e97XaqM+AxJRSUdY1/C8kee
R25K+RmKGXOJe/CPDoUm1oSLgs9Q/oThDMcmHRa/jy9Lz0ajhkZBmVpWBuCz
UmLF2qLRwyxWPVYOBoSdVkwkl0ajPREbnYiLAYc9U66/jYlG/jjeqTs8DPCT
ave9cTca6VX+51XJx4BZOgvB7kI0KlY1C/zLzwDW2tn9kbhoFLYjVURrKwMK
Ty5lsCpHo0UtYXFnYQYo/OxUz9wajWpck0KzRRng/un7sccLUWia60zgb3EG
xPLkEbK6otDAqeOb//+/umjdg0a26iiUL3B+6swOBjBM/hyNSIlC3jylZhHS
DEg+0CNrFRCFvlrRjn3eyYDHg+UzF52i0OCV/QlcuxlwcttxtRcnoxBr/qlb
x+QZUJobZrFNLwqNzHV8vfEfA1y6ZVffyUchsX35qdl7GfDeJO9pBl8U0vad
nB9QYsDDgHNxtbOR6O6lsDfb9jOgYCw4S6QrEnFdzWKjqTLgvvIyRNdEIp3z
h+t8DjAg89XDUeOMSKR0nLxZosGAV/1uygbBkUiQNFzy5yADTmXqRVz0iETP
uoX+yOgwoG04sOD1+UhkF9wRzdBlQOU8URhPjERXNFCdzxEGBOqFA4dGJDrz
mnm5SI8BOR2lLfM7IpHsaZnAYcSAL7vUmOIckQisUxUlDBjgdCve/NJkBDpj
s6iPM2TAo/UWz4mOCBQmJtl5A8eA/brFhKSaCMRlLjaaQmDABo+5+cOsCHSc
sOz6jYTttxvHxYZHoBrZj3dYqQwIor9K+3U3AplSo9jU6Aw4l84myrwcgUou
X2a3MGKAv+ZJhUVmBJo4RPb2ZzLAOlz5dv2xCNSeib9ZZMoAMYpIfp1SBEpq
vzz16xQDGppTLkyLRSCjzde/+MwZ0BLhq0ZgiUBHwihULQsG5JEsSpvHw5G/
wh4dy3PY+pGvMV6d4ajSjf7c/zwD0v+E3jpbF44OXv7hlX+BAetRBmu2r8JR
GV9rb5cNA5oP+tTExoajpaeogtWOAVtPjTms+oUjEYaGiNJlBtw7xJHu6xqO
VD8Xj9CvYHoXMRI/bBWO5nM7dNyuMsDCR89yGy0cyb1J4oy7xoBbC/Iqu46E
I+lRecZbZwY0bSMqGimGI7fj9pIj1xnQcbbrX5Z4OHrA5XOGz40Bg9dH6Crs
4Wgy0ENa1YMBCZ023zpnwpCe0RlzI08GaNgoaWT1hiG3JR1x19sMKJoY2Z7S
FIbS9aSpkXcZ8KdHWbe+Igx58UmwlXkzQKffEglkhqERK82DXT4MSIt423Mr
KgyFXPYZXHnAgJUjNrVCD8NQop2w0A4/TH8eKsmfXMOQeu1Uue4jBtRKfFPN
tg5DrJuK/WaBmF6/fpcqMA5D7HWffd2fYHra91Tmp34YYvk6lR4RhOXDIf6x
/ephSEMwGl8YwoDxJ5oHk3aFoWH3LpuWMAZs7sgq1hUKQxIqtZsTEQzI3ta1
Z2kzFIlettrGG82A+H9/dDumQ5HMg4bcPTHYetvGnK5foWjLPEsdimPA5YNS
h1laQtEEbpepeTwDZq4aPCPWhKLc/QcvuiZi+jxr/rA4LxS9daDMP0lmgFqM
1pvjSaGo+o/HZloKA07vtvg3HxKKhFMbH1WnMWDZkXe13icUxRTRQjszGBCd
uO9O+fVQZEHZtv3//1PfEmeBPtuEIoVy7Z1cOQyYP/KHheNkKDpiVZEk/YoB
vfc+3jPHhyKWd4UvNPIZ0Noc79N6KBSl39TcQyhkgK5U/rtL+0JRjwZJ/mwx
A5SPz/Hukg5F18t4kpxLsXgd/yu2LBCKto17Pfctx87/ZC1jcjMEbdTWbHtW
iZ3H5Mcj9rkQ9ITeI5L9Bqt/I/y3Dw2FIInSwcCqaizfeXINH3eEIF/t0fst
bxkQZ+aaufEhBAntXv3XX4fVo1f5TkGVIWj6l8rsXD22P9jI6lhuCBKcC7Fl
/8CAtdBOgy1JIahm/NAZ0Y8M4Px59udiWAjycDv4Ra6JAcejwlbWH4agu4zI
WvXPDLB3qDwv7xmCUihOWtDCgC6+rJ6LV0MQm3HbXtpXrN6+fKdTfz4EZZ1p
e3amDdNHzOZRfZMQZO3hE3ipgwGpn3pKu/Ah6OLHmTXX7wzgv2Tv+vQI5q+f
+pT3Dyzel/WRpVoIylg6afm4hwG/dB4Mk+VDkLDrdUZULwMqDH8eNJEMQU8d
nr1N6sPeX3Rn1X1LCLpp2V3wcgDTB5c0T+lmMOLqJe8pHmKAStWckvBCMFoP
WBevGmGA1rbqAw9Hg9GtHez+DaMMePC6ekL8ZzAqNLrm+fkPA164F6rWtAaj
l1ymk+0TDBBa7nz/oCEYbcq+7+uZwvL50egj68pglBz+3WRwhgGfB6TxFnnB
KOFKHHFsDtP74N6vjqnB6Gflf9VTCwyQttXeiIkJRv0v/YrnlxigyDcV3xcU
jMKc2/f//csAli0O/sg3GLEay/239g/LR1HDoFLPYCSfdC9+c40BwTu8/AlO
wejFW65nbJsMSDkSQ5y7GIyS9tSLcbIagWycb0bRmWDkSWwR5mY3Am7qi1tB
RsHo6ZsjwTycRjCq0fDMBx+MeKWlgnm5jSB45sCPJ3rY+QR8hPl4jUCsPVws
XxNbT3ggxrfFCISbhXZPKAWj+SCtZ7wCRv+j6LzjcvriOK6dEKFJE01pEIp8
jxQh9Dz3pqEkoaFSaUg0JfW0dymVhraWplI00d6lItqTlhH9zu/P9+u599xz
vvPz/aMO2qst23tCKAhYC9PjWbdSkI/z1PZ0riAoDF4SY+GgoOG6hAzJLUFw
bbukPNMOCqJXF3B6xxAE76SuVtJzUtCcsHTe2FIgvBxO/rjORUHF9mfP2I0E
Qt+x7QZrPBSU0RdmLtMaCOm6ZXd+8lHQ2IfBNu7KQGC6mse4tJuC/u14fUg6
KxAEnTbtnhegIIORgPN3YgLh1NinV5NCFHRj+X7L4JNASJ5WbP8qQkESNab3
7zkGglT/YZvBvRTUmkPPArcC4eyWiZBuUQoyOVQgK6cVCNVTRkdaxCnoyIGk
gouqgfBwpORqvSQFOW0r0Yg8GAhXrOg2vtmP15cNKWXbEwh02zUPFx2gINet
tJK07YGQoVc6liVLQfuzClht6APhzxCFL0megnR72s2MfwRA14kDbVGHKOh8
oHGs60gA7N1jvCngMAXZG4Ya1bYHwCtlpkaPoxR0rhY5H3oXABvPSrA5KuHz
Rv/K/FgQAGKs35rNj2P7u/8q8k8OAJvT57ivnsCsL37NMTwAHHusv2oiCrJ+
y2Ph8zgAmiMsDp5SoSAbF+aEd44B8NWEyvL//elCW7uq95kFQJvCEUPR0/+f
lz3qpV4AHF6UOcatTkErep8nr2kEwOYYylOWc9g+ZvyuiicCwFkqz3X1PAXx
cikKKcoGQOFL44mxCxR06tmZCEORAKhVcOnqukRBp/XXMrJ2BoBtB+eZGgoF
uZimiQuxBMCWFFDOJyjo8gnF/tJf/nChaVtJvBYFRd88QnOa8Qcx+2fFftoU
NCNYy2I47A9pH/4ec9KlIHO+uN3m7f7wkUlV7eYVCtLZwxEZU+sPOlcfd2ga
UNCXr6xqCyX+UMjZP3bMkII64zYsm2f5Q50N6SpqREGUWRYHtgR/eF/BFrfN
mIJMA6oim0P9QebcdvT7BgUFihpIFnv7g42Fm+nXWxS0wJHw752zP/xwMef6
aEpB7of6R5fu+EPf59GzheYU1N88mXf2hj/MLLMwxFpQUNVlRYW3Ov5gKTp2
0tOKggyJSpWrF/xhcSic2dwa21v5Zza/ij9oBO2naNpi+xnNn9twxB+0Xr4R
PmxHQZsaDs4x7feH/sIb93Y5UNC40CeLA8L+YMsvp7XhHgXV5zyKdeLyBwMz
pZJvTnh9pYvE+CZ/uL47IrHBmYK6mAdNHOn8IbtClyPrIQWtNmrnSaz6QXZP
DEugKwU1vrjF8m/GD5ZWrR7ZuOP35eRVlkb8gPPltDfhScH99LrS5j4/8AgS
3a7gRUHOFfyNai1+YCmvsIfLm4JqRVkbEmr94IW0dPnKEwpK51fh4H/tB278
e/u7fSkop9DEtSwf/x4v41bkh+tFWuDsvXQ/2EjezA4PoKB223NHdBL8oOBT
v5FdEAW13Uo8qhOJeTAljhqC61E9Z/O9AD9YXRu4JhuG69VUfGeplx/IjYRk
bomgIKDmSOx66AevDn9+OBVJQZX9ezNj7fzgakpfT100Bb3su3LkhIUfWPSH
lT5/is9/TjB73dgPzDzF9rjEUdD7tezpz1fwfi692KkbT0Hsb0ravxB+sHVW
IuBgIgX5hhup0Gv4wQH22sAtSdieM0q7VFT9YMo4gHc8mYI2tJ8+kXjcDx4m
PJWqSqWgxf0rfoIKflg/0tdFpWF7/RWbfC3tB4vRvRPWGRT0N0ZcwUnUDzoq
DoapZ2H7r+QSpKAfXIiQaBDMoSC2L6NiF3n84H5Py6OVlzhfNLXDb3Hg9RWO
v/+YR0G2meuucWx+YHrjUdTzAgp6wnXq4w8GPxDmqZx3fEVB8dVzV2/9pcFp
xvUWjWIKeqR0lP/nCg22fdJXFC7F/qp6PfNigQbHqbNSy2W4HsW6FdhP0WCK
p+5Fw2sKSrGf0zb6RoMnX9aynlZSkF9+d5X5EA0K9V8cs6rC+dlu1RXcSwNh
pQECvaWgiGbNh93tNHAVz1nmqKEgrYf3E4420cCwS0H4ay32x7KGWEk9DXhn
vbsL6ilo6yrtN/mWBgV8ZZyPGimohWLAsLWCBrUsI0PEBwo6S6hLjRXT4Lo+
p/yeJgo6flBBvz+fBmuVZlt/NFPQO08Lt+lsGmh0LjlUtWJ7JEV48KbTQBE+
mga0U1CkXPmFG8k0qEhgGr3SSUGZj1DTh3gaNEcWTYt343ogMj1z6SkNVKuX
Hiz3UFD38cGohQgavCnuiqruoyBtyYiK7BAaBO+4A/4DuH5Nfj/jHUCDJPNu
a51BCnJ8Jr7voS8+n6aw9J5hCtbnzSqBj2kQpnXTbvYzBe2+3BZQ4UEDI9aS
08Uj+DxsD1ZZXGmwe+lAsts3zOK2t62c8X4Th/3OjuH+Y5nXt+BIg4Phwxu2
T+D4mw2SC7SjwV2q6ob+SQra97zq+lkbGhzT2UNLnKagx3/VDQStaOAnEpJo
OktBjPd9OThu04BdMvWUzDzuh7LK1gKmNPjz1c5meQH739ra/MxNGjC+3SFV
/oOC6kjf77TrNDghH2XttkRBHkZnVqcNabAxnltFbYWCXgmUWZoY0GDV6kX8
xp8UFFJ07sw/PRqUMBr4NP3C/S28yCFXhwZ0by6sB/3B9tm0bf7hZRo4/gyg
I/9SUNh8RdItkgYRLIeDuNZxPJx2fmJOpUHcCZ3M3g1UtH/8crCPJg3sptmI
GHoqQqIF+e8u0iBa29j7CiMVfXRR+8JzgQYsDQ7qu5mp6C5wbfc5TwORh3oR
n1ioSPOom9LOczR4lr/HJnYjFb02l9UsU6eBefx475VNVFRftu+s8xkaxNiX
N/FtoaJbz3N3aZ+mAeV64aU+diqijtlWXlCjQab/+NXIbVQUqGEobqhKg1Q+
8z/kdipKJEs1aadosFmMsm/7Tiq6+X2nTLsKDa59yPvUzElFoaqXyw9iruFL
FKZxU9GXK3mzL0/SYFTk0NJpXiqqmU+vPI15fNqVpN9FRa17doj9RDS4eC9a
pWI3FRWpbxWqwTxWE17pKEBFXfFbkzIw5zf4NMgJUZGpUGd6JuZ2O99r08JU
pHri9oF6zNaFWY+T91CRVL6c1F/MmRZMxwz2UVHOqfaYC/h7bg/SH3KKUdGz
MLV7JZhfvc6+2CRORaxzbZXKeL+166I5jySxvdg3mQ9ibuCQjD22n4r0/7TZ
R+LzXiv5wPNDmop+tJBDt7E9kvKF9qbJUBFbKHuCHrYXS6lypYEcFWmw1Rcb
Y3uefXhkfPtB/L2gEBFvbG+DDJH4+kNUVDnbNliD/UF+2zHmfBivLyM/vhv7
63yD4GuZo1SU55l1PBD7k5jRE/6qiO3P+fjTLuzvq8N9nBHHqGh68lLtWxwP
4hJ50erKVDRYObbsieNlz7nlrN8nqIh7xtbSEMeTUXnZpSxERc2qplJaON7c
5zg9DFSoiPePl8xNHI9RF3apsqtSUfWjbqdAHK/8x4bDK9WoyMX9JVsnjudO
DgdHqzNUlPY8b0Qex3vJ3qUJ/rM4PsIa6LNwPkxUWk59PIf9My5pAThfAves
OjtrUNG7dV2h2Rs0aPNPjpO4SEVqf4WFX5nQoFjW91LPJSoaz4m2jjSnAc+R
18GPKFRU6ybCEWZJA693F2/IEVS0z8qUKdMa5/uCVv0gSUV2S0aan+7i7zWP
lvlcpqJsFs1lMVwPvppuBwUdKtrNWrnqf58GHyrnic+6VBRU6n6F3QXnV0Pw
L98rVDR6rHxvujsNHOw3yyoYUNFPxi7tq140eJd5d3XoKhX9GvD8Je2D11cf
uPTkGhUJdNex8/hjfwhrK8pdp6IScjx2dzANlDb8KegzpqIkRqf0Y+E06HrR
/8b9Jv7+sK6SfTQNfrVuNJAwoaI5qXytxjgaSErF0lpNqYjea4nu6HNc//VT
zjuaU9HZgUG16lQa+NMpxvFbUBHTQ3vxm5k00Mw2d3tnSUV3+Lfk7cnF9pm8
sGx6B39/EI2vFdLA5tDKny02OF+1V9sXSnG/YnIMy7eloi1pRg/WK3E9r/ta
edmOiq67/JkWr8H1cOCS8297KsoSp0laNtLgaExzY5wjFfknC5/82EwDOcrd
DOREReK5fIqnO3E/OUXh/3of5/en3bsH+miQk+4s4vWAipYTeZd8h3G/y2cq
E3WhooN2Fz5ojdJg2J3+W70rFbH0Q9axaVwf5bwSTN1xvDx6l3j8O86/5oR5
Vk8q2mW2UqSziuvHVdO2tEdU1N5/cjUQ99+/fXNq6o+pKOOFntUI7s81B85c
GPemouMKJ8U1cf9mRo/GvXyoKDj+pFzfNj/IGy3ZuZdGRTJ9i+EPubF+mlnt
rPbD8frxmLGygB+McJLihgH4eZezqTz7/GCC+zP7WiAVnToYbbF1vx/sj8t5
EhVMRcUhi++ED2L9odoefigUn6fVsuySkh+sJxocbg2jIp12s6vRJ/0g7bix
+e0IKirXj6j8p+4HEUHLcsxRVNSjND/pqukH1VvE/BOiqcjEomJ+t44f7ONh
e6D0lIp4iMjhLkP8Pkvev45YKor/cq0xwwSfR/wAp+UzKpL9eL7i6R0/KC4J
fcOUQEXaZT0f0hz9YGBm8W9cIt7P/XamdlesV6avtSokUdFOBZ0H3E/8ILdp
5nBTMhW5p3QgpyA/2PY8Xe5GKhXFXPx3YzXKD3aYpVf9fkFFM4Wffwcn+kEF
17+vQelU9DyqfefZDD+QDil9KppJRXvknGt3F/jBo1ez4+VZVMRp3ia4BevR
5gtZDZo5VNQivPsIH9arM3wsJ0ZfUpGc2Q8B1WY/cGrZqu6UR0UTNcemfXuw
/tzWO7a5AOertWzu3Gc/uOFgw5dQSEVlCboed6b8oNF3dkS+iIoyPwY7bFnC
7783QLXFeL3vjM8b/mI9l9whr12K6/WALF8iiz+oO10rmyijIgab0aUIDn9w
ieXscXpNRZv+qapn7PKHP1RGH7ZKXF9dayQH9vlDRodya8wbXN++SxVIyPrD
8TMdWZLVVKT7POJnuJI/bG3oEih7S0UvXe5uF1LzB87rl0XP1uB4MPXiabjk
D2Xbb73rqcX59uSrSICeP3xo4Fy5WU9Fe1N/nbW96Q/6NxwqFxuoSPDhk1Q7
a3/ILYra7f6eihK4UinheL7Z5eG/jf0jFSXvqbzR+dgfZp1uxsQ04fqgE/JL
LsQfCBW5MtEWKup9rySZE+cPJ63prPNbsb0viXKcTfeHyz5j5crtVMTXz9dI
/8of3jB8j2vooCLPEQXLgSp/EDotx0V0UZFyzQxPx0d/cHxRvHewm4pC9m2Z
mOz1B4Y7YY23eqmozqBiRXDUH/Z19jAu9FHRmcEHRvbf/eHsv+DuewNU5Bi5
V23qrz80MHacoBukou1W45UubHi+nctQ9hnC+f+MOiPPHQDHCyQ6tn3G/enA
xWnmvQEQeNRwPfIL7o9G/P2/8bz6lrzyVuArFZ0TMexhx/OsXJP07pRvVKTn
yk5/6nwAuF4e2yw1huOH19MpUicAnMLCwnLHqajzmY3B5lsBsMqrXqAwifMd
ZpoS7wZAtek2s7IpKuqTMp7Wdg+Au9/XXp2YoSKOLSndBwIDwGAHf8zbWSqq
ejScKxoXACa73ThPz1ORQWb8U8gMgCV1BfHGBSqyDm4vcSoNgJp359vP/6Ai
yttaya76AOhMad/RvIi/1yC2k9odAKorvTOXlnE9LWSNWvgWAIcyLA3aVqiI
SO7vy10MgPTk+JvUnzjfNWz/htAHgmXRQ6aOXzhfH7OIRXIEwnwclzLxh4qu
9Ck4VwgFghiL0+aONSryYP8rwCwbCHdpBXep/7D+qaw+YgOB4JTXadu2TkXM
Yxem/10MhI2zUxs16QgU4dRm+PJqIPx5xqjYTE+gT2sj5R5WgbCVU3aDBiOB
GvjcRJ1cAqHZx9mwkYlAf4G9PiQgEEz3Ll8+zUIgziNXalueBULYz4yxt6wE
6qiLOyv7MhCsmTPZgY1AylSHB4VvAsFAiaGlbBOBXt6ff6zfGgifLarFDm8h
0NA7lxDxL4Hgfn2RJ4+dQD2KTI08PwIh5UPqc6ltBHq42TQjgi4IbFQna1I4
CPSnXEP2IFsQpJANroI7CDTqVLNpZHsQON2hdETtxHwghpq0KwgeLAa/4eAi
0KBCK5/j3iCwkoxU9eUm0Gphwn0D6SAQPmt1nZ4Xj0SrD59cPhwE1Dt7ee/z
Ecjg/fYr1yEIvF7UmX7fRaCsLpWN7upBMDpmRDHlJ1D8mmRGPiUI+LYwdAwJ
ECiwTFhrVS8IJL8VzZJCBEr3KBa+dCMILgn5Jr4XJpCDULFYmWUQdBv6zMEe
AjnxiroedQyCn5LVnYV7CTS5VQ29dwuCwkVlUkKUQE9Egzzv+AZBBudmyzgx
AsXcfGMkHhYES11HBDkkCLRBuH5xKS4INhg3mT+SJJCdYS+160UQmHb2XlqV
ItCCilFUY14QtEjeajaTJtAx2y1DbeV4/UvuYwMHCPTCs055rhbvj/Nw1AVZ
Ai2bFrYJtAbBrcNBXyvlCGT7SbnQuD8IxC4/bZA5SCDVFtYNFd+CYH39+pmE
QwSa6f3dIjkfBNYvfhhuO0wghjRF+P9/3U290NrudoRAcnZSZqqMwfBMNfLq
/FEC3bBxNFtgDwbdtLeqV5UIdEqVWT+PNxguj47UfDyG13OkN/DeGwzcy/TD
SsoE+r7U+8RWJhgOl0iHpp0g0HMnxTVbpWA4sWL5hRMRKHkHd+cTtWBwNWhu
9DhJoPaYNOlCzWAY9tDVmFch0D1pM9HlK8FQ8IXX7IoqgfqzeT6dNwmGgAFe
oXo1AvGcfG1RYou/V2JsI3+GQHdanq0ouQTDp2Q6gzh1ArV5UaI6fIJh76u/
IyznCDSmk2XtER4MVV+MGGzPE8jcp/nZmUT8PdajlQMaBPolIaiyJzsYhmZ9
dqhdJJBK6oX7nKXBwKtoxJBziUCZ56kmArXBUOlY789FIdD1DiuJE23BELur
Lt+FitefPfDFbjAYvt+/ZTtGEGhTq+nLt5PBcLw17+MFLQLdrVZ+JbYSDOxK
edWFlwlEy+LbmUwfAp1llpRdOgTamFsye2RrCKQfXXB21yXQjzz+G193hcCe
hydPjusRSGIpNjpVPAREFMwTNfQJ5JvRk+uuEAJPF2xj8wxwfIVUfLRTCYFb
IjfkuQwJVO/nv83tUghsEjptfP8agdSPdMcn6YeAv7CwzJARgcJ8HZ4Nm4XA
4ZN/w08aE+iB4zPZQ44hYOw8Epl8g0ATj1vuJz4KgQs5vYdYbhHopPNgolgI
3m/0uIWZCYE8F+fe18WHwLlhLvTBFMfPNpddrtkhcIzOKme/Oc4HHt1SzXK8
vvFSsf9tAl0TTXp/rDEEIs/m6c9ZEMj/fac96sHr92XGXrTC8V3x+svV0RBI
4p52zLlDIG0fN4XIxRBgmbKf22JDoEPH46Im6UKhhZPYYGlLoDiuCfnL20KB
Hvlkf7hLoFII3D8oEAq7ZwVWJOwJ9MGJL8dFOhTa3fj6vR0I1NR7+7PS8VDo
U/bQHXXE8Xq/aobjfCikq+nbqThhVslbY9ALhZNROZLx9wlkH3ZQicMsFKZ3
uD7440wgyvaYFsV7ofDHrsNM+yGuH1fDxx96h0KEVt6PfBcCrX86lD0YEQq2
0gLc7G4EqnQYP6+bGgrhFMEeU3cCsRg9mF94FQrcS6Xy7zwIxDu6pya5NhS+
7lmU4H9EoGBJ6xW7rlBw+Njy2sEL1zOGywVGo6EQ+4qcbnlMoP2vpcVvL4eC
vOfjV+JPCLRlssAjmCkMhgvNdrn7EIj7ONv3Ts4w6E6h5+/zJRBVpyRRQTQM
gvy0ymT9CCSVnvWu4HAYPLl/a9Hbn0BFx5QfXzoTBqtXFBuGAggkGyPOu1En
DAJX244qBBHodXpE1mfTMDg8d1CNFkwgC19em26nMKgsuz77OQTv1ykncso3
DBLyjOQOh2H/FlVS+GPDIH/DIQ5aOK5fpkJtVtlh8CXnk99wBO5PNG714cow
GH96NflgFIHSui9PWrWGAYPba23vaAKl5myY4B8Jg+zpn6n9Mbif7ExznFkM
A40zXCHSsQRyjaF87GcKh+l2Ll63OLzfy3Z8k9zhMJuydqz9GYGkP/2O4JYM
h6qcxt97Egg0d1TV8dbxcAjMd9WyTyTQzbm937suhsOShpBG3XMCtS6OK90y
Coes+awhrmQCHSy5ROO2CweVEdEtJim43otF8k49Dofak4E9Rak4/vJt+Yei
w+HuhnFl5jRcH3Q4WhazwsF09ADSSsfnfcVvIlUVDhp+JkNJGbif7nwj4NUR
DvQ3g3l+ZOJ+dj9Ghm48HDQLsuYgm0Cx9R0d8b/DISCg9Jp/DoEYa9lPG7FH
wMUvxVb9L/Hzp62r1UQigM3sBY9YHoH01OPdLxyOgIZX3lfv5hNIeEvd23vn
IqBWQge9KSDQiFpodf3VCBD4xV3J9gr32yPHypXuRsBdiboerSJ8/tF7s23e
ERAUbOSfUEygHRAY4R8bAdv7JoamSggUpHlu2TIvAjbe0/t4qIxABxw2nL1b
FwHPigq1XP6/vzw0tC1uIAIKs5bv178mENMF25bZhQigndx1fFsljo/T0Z7G
zJFwTWpPtM4bAmldD5NZ3xUJ7PNsIQlVBKpmduOslouE7OEW0YlqHJ832O6l
n4mEAwJ3tGX+v7+82i6mxCAS1qJG9zjUEMixLqxq7m4kRG6S9XtdSyDDjq4D
Gr6RIPvvXBB9PYHGNZUk2xIi4WStvKx6A4EubDL4+bA4EqTcv972byTQkQDb
YWpzJDTx655qf0+gxEfnRDVHI4GPGljE9RHbZzdlp8NaJOTHu9fqNRGI3iro
e82OKHCiSlk/a8b7HctjVpaKAgk376IvLQRyL1mPHVKJggmW4Ki9bQRaOn/r
X7peFPQHq3CZtBNIo9jePt42CgoCImTSO3D+HDW+8MY3Cs4e8f421YnreSFb
+8akKNjjx66wvxvbW3Hhkmt5FLBqiQpb9hCo2PPkTqHOKPATakjL7sV6xbfH
YmYmCuJPzX6Y7SPQM/ajad+YooGzL8BXeoBAKVKRnBsFo0GhOuWbxScC/Vzo
ZdQ7Gg0nEiX7Mwdx/18LqeuhRMPSCOftqSEC3eZjz/K4HQ0ihYaR4p+xXpg8
w3LFKxr2Mm8wvPWFQD5eS5JG8dFw23+uOmkE55esm3l4aTRsqBap+vyVQEos
HHw/O6KBtT9Ul38U1/+SJwE+c9Gg2nE0QHeMQKbKj/nPbYyBYFNWXBkJdCvG
hF9pbwyYcf1qaP3//7MnnR/VhRgw5KVr2TSF47l2R1O6XgzEWnJZn57G/bvj
prSkQwzoNR/IcpvBeq8/23AgOAauvQLPslm8/m/ByorsGLind2J5cY5AllCW
1NYYAxP5gvTSCzj/vE9bcI9htu5Nv/kd13szfbtA+qfAzWAwE/eDQEKCxrxK
gk9hLjSxsWsRP+8YWsp9/CnIb4w5uWWZQDJtvwrEdZ/CLQYlUnWFQPwc90wt
HZ6C0qAdnfMqfj+9/shY6FP4maF8Nu8n/j3O2TM07yn8UPSWGv+F7RtEn2Pf
8hRmt6qm7f6Dz9+bxuc/+xR8zG+9oazheAiLke7fFAvZJz5bP/6L61nT6HkD
yViYOpL0uuwfgTgiHwxwnY2Fr8UJz+fWCbR27MgpFtNYyOtqFBGhI1GtRffU
Ae9YUDHYqqxFT6L39kzHAlJj4U2z0XdvBhKdddaP21cXC+MGeVDGSKKg8usP
lkdjwer7rNgME4lceoJO/WOKgysiLBn8LCQihAlDJBoHRsdmai+ykmjp+ybl
16fj4OhRP2fXjSTKYOQ6b2sSB0s1Xe9fspHIua/u5/Un+H3l4oLhTSTaK2BT
FJAeB4pZAoe3/n8fOb/J8vL7OCh8/4tygp1EBUf+ikXPxEHMugKL5VYS6en7
Vd9jfwZ5V6u0nm4jkWKI3eFw2WfAmOal3MhBoh3ugmtz1Gcgc8a2cmU7iZIZ
GXwe2z+DdKpt756dJHKtSyL1o57BRpoNTZOTRMrDkT3W5c/gkt6VngdcJOJ3
9aHVDD0D8Q6+12ncJNr1THFamz4epHNjFDt5SJRW4GErJRoPEkTtpXVeEm10
uPIMzsUDtebRP4ldJPJI7JsJs4oHn7y3auRuEhnVHxqUCo2HUEvTfS78JFrb
2zjPWIKfn78a90IA+8ODL1VoMB7+tgZktwqS6J3/7WqgSwDqpc9av4RItKA2
y8ixMwE+qh+LEBYhEedNnmuMYgnQdtzb6uwevH7oZi4+pQT4ci5zyHov9k/G
I3PqhQSokQsYi9xHIp0TvYnZ1xIg7yLX40pREl2U/Lthv10C3I+VqPgmhu0t
4tPU5J0AL/OzaWwSJAo8X3Ah9Cl+v8b7u4wkiTjatRoevEwA2cTYOVKKRLz+
84983yVAYG6rh9N+EoUnpHx43ZMAlUssOXHSOB5E1UZ3zCTAEouodfUBbO8B
1V1BGxJhcBd74zcZEq221xXLcSbCy5/PS1jkSOS/P4bpl0QiKK/VnZCUJ9Hx
tuOaYycSgY1X/4rGQRLdOjT49ReRCFpdp9itDpFImk9/yyGzRJA8Z6gdqECi
79cv8oW7JGK9Gng49zCJWD/90+EPS4Sa6ILM1iMkestpzdOUnghDzllFC0ex
vU9cTUt+kwhye3S1tymRqJvxpG5yVyLsvhflL3OMRHucLzz4OI2fn1fXvXic
RNzM94z56Z9DEE29zEIZ20vDwSiS5zns6rHL9T1BIn3Z6kYlmecgM5FxLA1I
RGuIWGA5/RwOG9RfqUUk+nRrTXJd/zmc1E/dNnISrx9f1Sxk9xyWg/fo/VMh
0ZnLD+Utac/BUZbvKJ8qjqee6Oxvz5+D5tyNDAU1Ev2a0YjyLnsOJNNQruZp
EiUxxZ+/3P4c3OQMz98+Q6JNOhbClKnn0P+y2snr//vEt5vY3aNPAg3loWPx
Z0kEgbwJH/mSwJnTP7jkHImaAyY2XDyYBLHfU+63nScRz33OpbXzSXCGZcPq
pAaJ7mRU9fTdSAJVFltm+oskKiyZZht9mAQ6u9vTeC+RSLvDeVYgMgk2Ty0P
ymqSSGvX8c/euUlgS8tPOUMhkQbrZ1Wh90kwHvxp3YBKojcdTC4TX5OgjUF9
5i5Boqjpo/Of/ybBlSsN5j4kibZYLK1t5EkGSS9Z52daJPqdkLL5hnwy7Bim
8hdcxv4KyHk0r5EMHw/TUeq1SfTDw/RjlkkyRDRs5hrQIZFNlqhGrEcyTCqf
tpjTJdGH8qOWlXHJwJv1kKC7gu1Lm43eUZoMP0M8PuzQx/ndEq4c25kMdwf2
dO4zwP5velyjs5AMMt0ylkeukmhZiD/27OYU4Feyi1A3JBG9yxv5O+IpsHVP
5SXdayTievJltVE1Bc5s648yMyIRUwazvp5RCqyPhNo4XSeRyq+aViGXFFj6
VNT3xBifV7ihgf9pCow/29IWeYNEg7qdxZSSFNgtdl079SaJSowat1d0pUBX
y0OLwlskevok5dK1xRSovyCx7a0JibZWPhk9xpEKQTn7VVpMSWSXWayhKZMK
ItqX6D+ZkYjsefYv7kIqSNPraE6Yk8i8vct+n0UqeFVu3r90G+eflciBcd9U
8JyVD1+3IBFad07+mp4KRicDaWxWJJJMYdfe1ZgKIeWj7Jx3SPTq+YnagIlU
2Jn5S0DQmkSfyzPvnGB9AdUZ/uXiNjieEg71Soq/gMh4429ytiTKN/ztTqq/
gH9Fx6OV7pJoYtL4e7npC2C+2denYkeivijhLCOfF5B6/VfKOXu83zpZxdMZ
L2Au88pfigOJmiyGhcw/vABll8phHUcSRXa0zDTNvADzy8MahvdIlHp6TcyW
PQ1m5u6r3nQi0eb+sqvasmmwpnyhzvw+Xk+xWsCFmgZ5dzna7ziTaNJDfHXM
Lg14f7qb2D0gUY6Mzb2QyDQ4Z6bz+N5DXH+YvQ+5l6WBZfSFAw9cSMQmWFtZ
MJgG9X68hq6uJLoy9StTki4dyhzv8ni44f5BuR0ytjcdql5z6D1yx/VgoH/j
hHo6XJ9K3/PYg0R1Qz6ZMpbpsK90wc7bk0TuDcrbK4PTwWljzIUnj0h03kS1
P7QoHWK+6GQ/8fr/fqN7iXkD6XDn9nDok8ckapBWY+GhywDjH0MbnniT6IBN
Vla9aAYofGFZevwE97vnZw9Va2RA/ZuNll4+JKJu11ZhupsBw7Khtz19SdR7
P/9BWHQGTM1T5t1o2F75X3zvVGVAQfOP1Yd+JBqx5uaKHM8AzgJhr/v+JPop
eLRx09ZMSAnziXAIIJFA1ZBm8+FM0L7fKWUbiPttn9GV4auZIHgvU9UyCNvP
tTcKvDPBM6vos0kwiW5cFyyff5kJ0ifi1o1CSNT2Y9B+oTcT7HSZEq+Ekigr
guaiQp8Fn6TDasgwEjnN2vmNSWVB6PSs2YVwEg2JVusMamXBl6pXQWoRJHIw
d3wm5pYFET3+R5UjSXST8oivLiMLzKncRoeiSPTV5g2ttCsLrp77sVEqmkTb
/y7k09Nlw5aPFfLCMbje3OmhPt+fDb87uQe4npLoJCEtG62TDd2acfSbY3H/
5nnJMfEoG0q5ptI2xOH68VuoKjAvG/TGopqWMPczaDEHD2WD0s1T1hPPSNTO
JZc3sykH6nd5BA3Ek6iH51VgkmIO3LedkW5OwPklQXe3yCQHxnN41KsS8fsL
Vw6IRuRA48LTobz/799mUIxcrMkBBhm278+TcD7pgZfgUg5EHVpxCU0mkffI
pfaMPS/hadx3b88UXB8E/PQiiJews9Nv091U3E++6a+NeL6E4c3aG6+/wP10
v1NUcOFLcFMdctNMI5Hg7xmOpNGXMHXspc2JdBLNSW8T89uUCyr2WgNSGbj/
oDt8TntzIUL2SgVPJs4/uwO9Ucq54GN6lpspC+/vcmL39OVcWGl+MbGAmXNW
29/WOheeNK7JfsrG9nEUsZf2zYXzVk3zdTk4n49wsvIn54K0W9zevJf4d1W/
6pOVueB0e745JpdEmjYyArG9uXBGRXXOM49EXYorT/cv5sJQyS4Pi3wSpbyT
KlvckgdbRJZ8yAISxY7b/voungfOt88xHS8k0ZPz7wfEVPNgkjdmUeQViRx9
gr6FG+aBqZoBubEI67ObT6KOO+eBV/hmsXnMD7YNPtwdmQdmyoK3O4txPjwU
3f3/388urLIJlZZgvfTGcs2nJQ+yGVTV4kqx3nGVS+eZyYMJAeV+tzISKdmb
54yw5oO/p8mQcTnWq38Doyf25cO2r/KU06+xP4pjf0meygeV61vkxStIFCa3
wzDjWj7sDjd221hJoqtZ9PomLvlw/37CsSnMxZObHl2PzYePjtLG7/+/z3rL
LYvYsnwoIm1X0qtI5Bn0NZOzLx9eHO5aelJNIgWV1f7m1XzQjy0zMHmL9Yph
aWgDVwEY6HrJqr3D8Vs0Y8NwuABuBkdYiNRgPTjCsMNNqwAqCy5wrGNmjBDl
AvsCCHJgFRioJVH88uHdJ8MLQKhdJOT/+6ffbeqpf/yqAOjWViyC60n08ZxV
xbbuAjh0fTD7dgP2116ZpOGVAlBK3U+qNWL/FuwWXuIuBO4oRUOB9ySic9n2
5aJiIajKaTevYGY7VRWwoFcIoYHdCc0fcH8bf9fT96AQ6BaYu1M+/n+/79Pb
m+ILwSFdwfL/+yMP7Hj1x6u6EB6I5dykNpNo5427x859K4T+b6WVYi0kqqId
/KzD8gokbiU4rmG2jicS8yVfwcVDLwJbW7H/2RSP6lx8BdPdHMzJbbgfbNW+
ds72FRQ3C/c7tON4MlLo8Yl4Be8DuTad7SBRS4eDPnf5K+hwlo7i68T1Tvhz
3uLwK1D+lOg2jXmu9epTQaYigE9Z78q7SPRcfNvwU8kiGPTwukbrxvVXTV3N
TLMIOrKuXdb7/77l09FRTxyKwJLZJlm8F9szoD/ld2wRnGcaP7uC+bCU7PGq
d0WwfWRB7V0fiVTPbpfunyoC5pCyyMB+nL/NpMbZ7cUQWmV54soA7t8bZazZ
lYqhskFOUfQTiQxdTtlIXi+GRzlS3guYb3W8kHzmWwyCPC5iZYNY73TMOJkX
FIPSmbO8nv/f5xsuCkGfioFte+aV88MkopQu6W9jLoHLnypnt38mEd9H35Jp
mRK4ERTX3Id5/m2J4h69EmiNNPgb/wXr5ejF98WPSuBi53anmyMkGtt8VTfj
ZQlcimpGkl9J5OXc1vmnvwTC4+OJOcw/hsZksplLIZ0lJDfvG4kqptcN38iX
wjH1l5ftRnG/09Q0OGhYCiZS/1QPj+HnecZF2PxKYaTW4/4qZguZkhzV0lLY
dufESvE4if4yp9J9GyuFnyUyxY4TWE/dpAlO7iwDUVPq68OTeL7UVNuqdaoM
rG7HMy5P/j8/VPSL25ZBWMfmwPwpEpW1/Qi4mVgGve/99e5Mk+ifFMvxzW1l
YOK3/ZbUDPan++llfrpyyLvyJHcM898TB9ueypVDnHPf0cRZXK9rgiYfXy+H
tH2zf/XmsN66bnXlc2g5DLq9+LdjnkRubvJn0mvLoShqUvEj5l8TKa0jq+Xw
iQjO8VzA9UF1XSBA8jXUmztdUfqOv1c5p59l8BpOXXWCBcydreklJ4JfQ7Pl
Td2UH1gPq6wan659DYP+7Gm6i1gvXDwWVvPrNfwxUJHcsoT1309Pj7IDFfBB
4MPQG8w84eG3JW5UwOiLOzU2yyTKtF8N3B5TASEGi30iK7i+tW445NhaAaai
XAIdmI1bR+N1WCrhzbWwQI9V3G/7awRLTlQCQ6+otNxP7G+GQoZIh0oYLfVY
HsJs+6o5fiWnEm7SdMdpv7BeCjql0TteCcX8unRHf5No2v76TWXhN8DgKaXy
FbNra8Z5sStvYI3eMc3/D4nObek3jgx/Azpbh+SPrOF+eOE3V2DrG+A+uj48
jNky7egkC3MVpAna53j/xXqhkeXRlr1VMGrVHXvgH4l8u7Zy66pgbniV3on5
xmyZ4fS1KkipTOxwWsfz1MIb/lrXKvB6u5dXYIMWOuopuWP8WRUk7Kq9V425
UMaYkVpZBfO9jN+N6bTQYuaREuahKjhfY+TGRK+FNJS+rjL9qwIlLa19qZgT
pLgDNQWqISSJHFJj0EJe7gwa4yeqYV63Nf0bZtk8w/X3htXw68Whxx6MWijO
++6DNbdqcD40aSPIpIUeyAhFP3heDRpbKbfLMV/TnZTWqKkGhqT31peZtVDx
43+cFmPV4J760m0BM/s9VZlB1reA2LWifVi0kMybq3oJUm/h3l+2UmFWvB/7
0vtFF9/C5uLdQyWYN/KEOgjZvoVTAa3MlzZqIR5v5iPD4W/hQo+J3DfM1gc4
0xZL30Joj4D+PTYttJ+aV3J16C20v9rvtWmTFor0bNATZngHv83eZcRhTlS+
6Hlc/B30Z239cGAztlf6acm8C+8gdPzot0rMDv5t59zuvoMmEaOlC1u0kNB1
ha8Z0e+gZDn51wDmP+FTS3JV76DZbtcPU3YtlPoz9RHX+Du4ItQ9sIS5mWoW
o8teA7Xtnwtdt2qhKQmvk2sKNfA056Tzxm1aKC8358m6QQ3c2Pxrfwjm0W/M
Hjce14C0KV0DLwf+3oDYqf0va6Dn4qVzCZgpinKj2r01IHq+LW/fdi3k97nz
0QRdLQS031lLx/ytzlhlWKoWyuS2iEvv0EJ09AMnlS/XQvs9L/mXmHczfM9g
cK8FZ5McXtmdWoiXaU/6waxaCNXRHniJ+WH229vNPbWQJH3W/gCnFpr5zCDa
xVAHm5VOj2Zinv/AtvWsbB1MS7NJiHNpoVqh30ZSBnVQsOHciSTMM750Vx/6
1sGDgQIRfm4cj7oWp1FJHbAwzHeEY95jmHvdfqwO7KqfXtrCg/3D/vAfP2c9
ZF0iQj0xMzS8NzumWg/OlS9if2I+ZT71s/luPegN7zGz4NVCoTvDGfuT6mFq
//mVIcxjEmuTBp31wFcQfVKTTwsV+fex6TM1wNqKp3oV5nV+t6auww1wasiB
VWaXFvpgPhP70bQBrCN6XGIx78vqmjj5tAFSnBnSWXdrIbRaue9IcwMIr196
dBdzagFrUzZdI9zwZ2MfxKxBoTd4odAIP+/eO6XGr4X00ZrOPvNGGK7rFs7C
TJPSOysR3wgpanqpHAJaqN8+pbywsxF2Iplme8yxa/EqjWzvwee+U0Qv5qcC
2g6mJ9/DJAe5piiohQ5vPLIUeu89KBi2rUVjvqohYHgh9z2U9/8O+4n5dJGN
YcTEexj911qtJaSFch1lk6yFP0C85Hm3PMwvg1mHBvU+gJ6ndtMmYS1U7X+7
cTjsA6R096fcwLzXPWnvvZYPcM05l/k1ZjX9icI0to/gIZ8xwyGihSS97dXu
nv4Id1mCyFuYyz7Ev+jz+AhrMkLHSjHXB0znD775CPXT7HFse7RQgc4eNfe/
H8HSmNlRD/PTHCuVumNNwOOdWpuG+ctxs/Cc+02QM/PIaxnzH0JJ5nhZE9Cy
9xegvfh8JVksNr+boPaUwHlfzLfrTvNfOtYMP2+1nG3HfHj6un3vg2Z4NpGR
ybNPCzHeVd+99U0zTAVuszTArJujum+ZrgUklknfBMxWVjUZfmotkK5fvf4F
82ifZXOPTwsIBIc2CotqoeAYpdLe5hYIqPj71RBzgHxjkzpbK5SeFj0fi7lg
Nv+yh3Qr/EsS+9ONef/oXm4+SitUHdm2sFVMC2243ijPYd8Kp8VG9p3BrEc7
2mYa3Qrb5UOjHmCmD2YWEKlshfwnm1VzMe9galc/8bUVNidJ7h3BrHOT6lXJ
2ga8XBWHtotroajOW5uSD7QBj9ljG4T5COM+7gWyDRSmjnVbYL5/cWIiybkN
4j28rkZiLqMzqq163gZbff8yVWEe/pS0fOZ9G1REyzaMYb5RoViv9KMNaq7G
JWyS0EIHXGX8Yvja4fvtQt8DmB+wiz41PdUOf9h63S9hFs+6finVoh3Et+i7
W/3/+41hVq2IdtB66vWIhvljyZX9DlXtYM5Ee5yKmemB5Z5N0+0gHRzq8Qbz
jZFgfU6uDnBXL77bjdm+5sT5iJMd8K/uHzmN2YVzySTQsgOWmY2F/2G2878g
Sx/TAY3STR3skjhfHu8UW6jrgAJtLhN+zLbs1E69pQ7ov87SLYH5lJRR7SmR
Tmgq1dl1CLMoSeefpdkJ2vz5cscxP+c3exfh2gk5lhk7VDD78+oyM77shDXb
+nI1zB5TB34tD3UCSnm49wzmN74/Va22dsHjRRn10/+vX+cdZYW6wNFXRvgU
5tVxr7SfNl1wIqY8XRlzRrS3DHtyF1TvovukgDl4RWgut7sL5MP58qUwb2z9
lTGysRvmB7eKCmKW2jsin6LcDa++dMltwzxYO6bz26YbpIwvtvx//k8Kt1a+
pnZDUcWZn1OY1bP2TRt/6obU1AepnZj5qbf4H2zvgdzZ0I5yzIwZv50OnO2B
ouNCTgmY34vpLz1w64Gx7vggD8z1y1WPzUp6QET7wY7rmO+My8mvLPRAhSXb
nxOYpaIS/u2V7AXPOB/Eizn+1d/fq8a9wPNzz+ACjpdLdpeUbZ71wrO+2cZa
zBnSDSMhfb2QnzS6/n+8nRcd3GrI2QfljouOJphPOxss9FD6wH1hQvIQ5qMK
PsXrAX0gMuDG8Q/Hd6mreELvxz64NH91by3mDwxJMzc29cPXx1v1fTDnGHOP
p57rh48kS945zL7dtl8SfPvh3K6kXRsxS448UdD60A+PjMTCanD+schJqdVt
HgA78artDzFnepy8v3JxAOTi3QLlMTsVfjk9ETwAAd3X6Udxvmd9Ntn3rGsA
dtudMQ7DfD04IIqP7xM8ubGcjjCfY/KWumb4CXT9eZsncX0J8eSwtUn5BNwu
p+sDMdu+DmelzHyCDqElP3nMKQePhdEdGgQ+c1eudly/6PLp3nk9GAQtVskr
Vpgly/vOf64dhIjtfFQWzBTGirkd24agv0j3Ryyul28m6uz2XBmCqvFueRnM
73o1cjleDEHZRmO2Slx/3d+sPPiyOASV8fl3zmL+fqXnTfjJYbBb1ddtw/X8
oM8jE7mgYfjROVDxf71XsJWxKB4eBnoBWmg37gcql4dMOHk+w/KjtFYC8zLf
3MV69Bk4DhK3m3B/kU7btvLD7DPE2tJ0T2Eu3bVlNjr0M3jqyAe/wv1Ku6ug
oaLiM+RbbmTdizlxz5TItYnPwKmTXxCA+51Y96sYjx1fgOqZ47OM++V6nnqn
KHwB1HjVVQfzZO0mp4u3v8AePgbfYtxvJZ5mHPkT+QVK9pY92475JwjUHKj9
Atv/ueWb4X59R7ykZ+rHF9BtlC97jft78sh+OTnhEbAxfJKxCXNEzLMwBs0R
CFrhvncZ64Ub5i8+GLuOQEcjyR2H9YXSXeMU4uUIdFUFPBjGekSs/P5K5/AI
6HH/eMqPedNHyejJbV+Bk8nbTBvrmfCtmpahKl8h/KZcnx/WPwe/Wel02n0F
s2u5QxVYLxXeeq2W8+IreHA8s5zC+kp+RlR0z8BXGJe747Qdc5XY1YVDW7/B
2yrbZQWsz/av9ieMnvqG9WJbJ4n1HHP7mOIRp2/wyCWA7Q7We7+7nr+TevkN
hOm9fB5hfXj5NrtG7eg3kF00Uw3HevLxgy3jTPyjwJ72XjoR60+eY1Y58+Qo
3KncfDQN69V8i7nqR/6jkNRgqZWB9ewFJXSmvm4Uyv7Q33uB9W+NM7t56YYx
eDpUEhyP9XKF0wZ9g2NjIPKbGhaC9XSWYAX5ymEMSN/bNm5YfwdHzga/yx+D
Otm7fGZYry+og7bv/Biop+W6aWA9f+7QzblN0uMw5YTCJbH+l0vmeXHu9jjY
F+w8y4DnhaX9vD3qGeNwO37JrxvPGxmLUv2sU+OQ6/KAkoznERkFvu3+khMw
cYrf2wLPL95ML8d6bk9AvuZuARk838xAYe109gS0HgplnsHzUVD8nMiHhQnQ
u3NHNgnPUwy/eO7dOzQJwvK2NBLPW/O0IdWVe5NAismybMDzWfmNTvYzlZPw
RJEjNAXPdya1NkaWjFOgflVTQA3Pf0N+LM23z0/BGeM/kUN4fnwVWjStGjoF
1MofczZ4vjywfEP7z8AUyFyb5FjH86nEsfyC4H3T8ND3xrwXnmfvG0+lsVlP
w9u0cntmPO/OFq5+My2fhvr9PKFueF4W1CN2vWSZATMre4UlPF8LlywxfiZn
gCkw4ZwRnsdfOMC1f89n4Pm1o1X1eH63kllY2PxjBhgp2Z5ieN5HZSxu7Cqz
0KFz0sPtKz4f26sBptBZ+DPHkt7+Bc9zEco9y99mwWLD2Df+zyR6d/DbuS9H
5sB+Jljk+hCJHKyad3ygzUGbV+jF+E8k6lWe2FH0eQ6SeVS1uvpJxMxdJ5dy
eB4C7JtFGPtIpHnBS+ep/zww0cskSfVgf7zKcHw6Og/izQffnu8ikVyV60lS
cAEO5j64faMD21/ocOl1jQXouunsa9+G52XmyYTfTgvgV36XzbWFRBuHrO/x
py2ASplzt1sTidiD7lV/7F4AwwHnvvsfSJQgaLK+kfk7uJ+S+WfRSKIqZfXi
boXvwMm4V0a7nkQ3mwruHLr1HRhvlF9WrCWRCrUwd2/kd3gpI2m44x2JBk5l
MaQ3fAerbU7yo1UkSjyhtPj293don35UllNJotbNuzfZSf+AnnPrn++8JlGt
27beims/gGy0ChQvI9ETvpLxxLAf0OIv87K3GM/btnYNwo0/gO79XQm3VySK
Mjq9Ef79gBOqquMCBSTiGM1Q/HNwEeim3NoKc0nklOswqW2+CL23v7SezCER
053ctMuJizA/stxUm4nn9XQzll+9i+DkJpaH0kmUfTEiHHEsgfyZ0uv5qdgf
rSMjB84tAWppeM+XjONh6IlLrecSZOy81OaUSKLQFJFVpsolyNEUvtryjES0
+Af9338ugdTQd51dsST6/PXmK99Dy2AuQUk3iCaRy4rLjnbrZXiYmXM4IoJE
h7axuDZmL8O977oTNaHYXwMv3Gynl6H2pWfKZBCJIuMgvlliBZq+nNBiDCCR
bFu64bDpCsCK+9BOGol8+B+rpqatgDiruPiuJySyLvrbtHdyBfbt+8HD7YX9
ye3tpC+5CqMJTyJZPUjExp1WfdFiFVQcHvjOu+D4ulzE/zdnFQSL1Hs/OJNI
4Xc4ndmPVdBjJE3i7pGI+43DYOjhn/BL5Af/DXsSFVMC+V2df8Ig7eaIoC2J
eH92S+yv/gkSvF9iWq1INOlecTOW5RdEvfaRdrhNoia3LzJtF3/Bmto9t22m
OD/ra758iPgFHIrlTvE3SBSw37XFf/gXfM3XWRcxwvkSeecMj8RvmL+quRpj
QKLl89PBFnd/g9yDuDMseiQi3acXaJW/gfxxtNvkMl5PuTTeke0PCDnu8nlN
JdGUY2S7rPYfMKyB00yXcD2i3S4qSf4DxFDy4snzJNKbN7betvgHJs01HW3P
kKjlVBy/osoavOelFEecwvGdX9t+MGQNDPmro3OAROkvKp/SfV2DhcIGxrJj
JDIbPe6cdOgvzNcnDJUcIRHr+i1zPu+/4B4SviXzIImaFW11TPr/wjXjjfeC
ZEhUMawsSTvwD7huOzKaSZFIkm229LHnP0iLdYg+JEai7zMu3Xp9/yAr/jX/
ogiuV5k3T7HKrkNrh9C9ZAESpVbvKgn0xnwzPlCdD+fbppLh78Pr0GSvf36Y
E9vjGMqK3L0Bbbj0IsSUg0Tbiyp0k89uQAW5fzW+bSaRwL91RUHHDchUfOt1
KiuJpO8892ZN2YB4HlaV5jPg+BRftb/WsQEZS8kcZ1on0Ipjk6wYPR2i/Shs
O/ubQFVVRz7py9GhbbbT192WCVS3qBlGZ0SHSnpe9qYtEGhnBJ0lZzAdaogT
3f1umkA8JjU2UdV06LDuG66WMQLZ55in+P6gQ56RR/M/fsHrHf9MN7OHHv39
kNRb/olAXpLzjq+16NFmDTO72B4C+RoxzP/xpkeH9TSsrdoJVLE2q5pRRo8c
4U6xXBOBXtPSLtTP0iN3W22FsXoC2Z3h6aAKMyDXj9+7aG8J1K3WFqahxYC6
3kd4iVQQiKu870yhDwO6Pcgul1FMIJq2ZYRPJQP6WRVRK5JPoJy2KsGPiwzo
9bevsn5ZBDqbVevoLMGIeAbEjcZSCWR6dk400pAR3ejkVZNLJBDflR/pAhGM
SH/P9w8WTwkU/S7UhqOJEd1/f3c0KpxAIyvGI1aMTMiFY8X9VSCBLiz4kIeP
MyF7kWshb30IJN7yZIeJHRMyyZZnrfIkUKc0y9UN2UxoJpjWlf2QQBpnIm/S
jTGhen/JWZojgVzXXS+aCTKjgnl7FT0bAh37+ljmiC4zsrzg2shzm0Czh8o5
zEOZEd9xVsf6GwQq2aWysKGZGW1i80a3rhJoim1vyW9WFjR0T2r3sjaBNt3b
pX5ZlQX9dfi6wY5CoMMrN6y3u7Eg8x7DsZFzBIpsCvoh/ZoFlTPz1p5UxfsR
vez+4icLOvKaiAhSJhD3kEnVQwVW9DVlH9lymECeQudVX9qyIn32+7/+yhDI
oE8mRCmXFWk4c3nslsD+4f0gKDDHio6dip+SFCHQB6+DhM7+jegxb6ysxC4C
GU6+8Rg334gUAh9QuXfi3+kmlhrTNyJj79hLy5sJxBwv9vnvxEY0H6cu/o6J
QHcOfDN3F2dDu1zfDrr9oyJKI5lJNWVDDQfUbA+sUtHgkMWLO2lsaFp54+SH
eSpyCW4kuyfY0NcZ9dO6E1QkPpwY9UhiE1JRVA3s/kxFm7NKz9wz34SyulTf
n+qjoto6bdGXmZuQIdvzfwltVBx/JyZEZzehnw9qDs01UpGgVobs4IHNaPOQ
hIPUWyo6/kQjpMV6MxJ1Nm3SKaOi8gZq4J/8zehNgfxph3wqslg0j766vBm9
vqQ365lBRTOKTRwrR7Ygrv8ouu5wrL83bGVlzzfRUDRE+Vak1HlQ755UViml
lFA0RKTsvTOyRyGbqOyRhuy9k8oKyciM3+f3532dz3nO/dzPOOe5Lpe3qK35
aZIupBuTSBUOgqDM8W7j9nNd2PxE/8mbMkGw/kv1oYfoQk/NgdE+NiEYrPv3
VM5HF9h922L3nRaCA53my/1PdUE2lfA61lMIRoQNuPztsf1Xwvcf/SIELhaN
b5RtdEHsEcefSSFh6OZk219xQxdKdx0Yq9IVhqb9hrZal3Whmffkt9xwYRg/
5pz+Wl8XLtvi4op6hcHulO44jqEL5tUfx8yFReDIk2mqNV4XijrqAx1VRUC+
Nmvm9UldWI/6FBChJwJOd/fOTh7RBReR4/ve3BeBjEdqd6QO6EJNdFh0T4QI
4ERmfFR36ULEC7Ot/96JwMre7KunZHSBdu1B1/Z+EdjUxi93UlQXxmrXF9G6
CMgRv/Uq8+pC/q0PccY7ROFoC61aZIMFiV3nR+9oi8LjO1nLPxdYoPJy36iT
mSgo6cWmZU2ywHakJ+uJhyhs4V9ZNP/OAkd3/TN2aaLwxmtQVLKXBeyfZfMv
1YlC9HjSzsJmzF7btTn1SVGgLvXqET+yQP6ABee6oBh8dD7b2VjGgq0Q2ZVz
UAzuXJTsJr5mQWpP62UKSwwkDAy9i16xoO9xrm+jrRj0FQduxSWyoD63FNTD
xOB3gUGVVQQLRDeKzVwLxWDwgUv2G38WtH7/1Z3bKQZp8ty4v64s8DLWe1S2
KAYpt7iO7HNgwZv97HtSceKgz1etwbrDAqkao9e3NMQhaCzZ1Po6dv7b68u8
RuIgJq/088kFFgQVbalzdBAHKJpZ99JlgcdwytL75+JAEUqc8CCyYCmm9tzX
YnG4r7P4w+EUC7R8pfI+94oDTvmt0rUjmF7dpj1PV8RBVS3r35n9LPCJnI/Z
JCMBsBr3XG4HCzQ05j7rakjAnTyGzqQkC55NZKuYG0jAuv59jfzNGB5fjQI7
Cfj7uqDiNjsL7j/z6ut/JgFW28K3KCwyIfbY0fcaryXgnqi3b+skE3BWlorn
WiVAOLLN6OEwE2S4HDsPzEhAtHNQg1Q3E97oT78qF5QEftPU/dkNTDCb+u7I
qyQJbo61707VMMGPYbWXlygJmyzO13x6y4S9XD/9Sswk4XmCYxA1mwmr7iT/
HU8lYbWD71ZdMhO+KkSIHI2VBMIxu1jtKCbQ3+3kWHwrCcWuA7aFAUzMzymW
WbskwN9JtV1uTNB1419w+C0J/fI/j/rZM2E7Gvt5jF8Kel/6lc5YM6H8ZP7u
mN1S0FO9F8cyY4JpR8qbpFNSUN1zLzzLkAkKP69mkA2koKkryp2bwYRrykzx
EBsp7DyFIxdOY/xi+vjsfKTAoJT9T7YGE4469OcuJmH7U25t3lBhggvtq6pY
iRScq5pope5mAuueXfn7Vimo4SFGRG5hwph2QJDghBQ8+eGWNizEhOCY3IkJ
Nmn4pN56XokL83fcCGcsLQ1KUUI/f84ywP6cjvUFZWnwjFCNvDvAANNjSeQp
bWm4brz9BtsnBpjEP5QUMJAGS0O2v375DOhra4c3ltIgcJ/9+5ZYBpxrkyBN
PZGGrX+1mlM9GbAnUbEwMwyz519lom7LAOtLH6TmU6Uh2Yp+8PMFBtjJFvNX
F0uDrcPd4YsEBijpbNaQbJAGvfDruL+qDKiLPXluclAa6MKLd0JkGaDa57oN
PyMNp1UdfQ/zMGDe88+lnew42MX+nrv3Dx2crV7NOIri4KgCx1OPfjoEkIVf
6+/EweP18giNj3Q42TMalXsIB8KLH0bn8uiwFecT54FwIM4nI1gUQ4dX9et1
3TQc0Fz6kp540qFLbdfRl8Y48OLR1jlrSweh6Y8bUzdw4NDn6al6kQ7x3+qN
cu7j4JZlH88WIh2M7Y67jj/FQaMS03jzYTqw3uvXRPvjYCS/SZpvGx3q+sts
ayNxcF19c6sYHx2yNG78vZaMg15dK7l98zR4/l91pWMWDly3C/hRv9JA1j+P
xfcGBweyorOd6mhwWz5ObXMlDi40X5YoK6SBedwDfpdPONhB303ZnEgDMeP8
+1bNOHC+rvj1hh8NKi8yVRq6cOBXIWbcaUcDuUdtiwmDOBjMnyecvUoDvvQT
yWM/MP83lJS/02nQ774mlDKBg45B0yDX4zTIlvuj2PYbB+88Hi8cVaSB0iL1
x/15HOzbHD+4IkoDG1sfmt8SDkxyNte3/qOCqvv5B1JrOCDGqWiWj1OBPGTv
LLGBAxUh34yyDiq8960I92DfAl5Nr8Naqqjwi7vnryXnFogiEO+sZFFhZgWN
fuTaAlxdw6+PPaeCdqBkacSmLRCSubXLz4MK125vdPRjeC+XE2nRlgp5IRxJ
/19vanFyfHiJCuxdxlGfsP3B3Y8GRahU6HI+r3UHs99woKiv8hgV+DJ3KAVi
5zvuJA56KVDhbnvsnALGrzF+N/2mGBXir6vrHMX4G4yJBl/ZoEBhQEZDGeYf
W9kL/vuTFDA+3cuqxPzPntWSTeyhwN3soKiTMzhIvSmqMPqBAkt/dO3VfuHg
zq1NLoTXFLj4ZHdzxk8cjFu2+VcnUkBihe4Z9xUH+MNzCQaBFPj3bk+IcA8O
bIxiRfmdKBC8rX1qowXT70Td4S4LClS8EEi8U4cDqUOqhpUGFDCbGSy5Uo2D
qKPEllo8BQyrrfW73uHg44jO+OgRCsyJFz1rysWBd4v0pOIuCnwhnU6kpuLg
nrydvKsoBZxT1zIZsTiIedHRurZBhk1i7XM9ITi4K3NTK2yaDD+OBryd9MRB
Vvf+XNIAGfwVHM54O+Jg0/seE7l6MtS6qkzm3sFBvd+aj3AJGd7Tzmy6ZoYD
3hM/bu94RQZnA+mZl/o4WGTPwTOjyLAnzE7sIRkHbwwp+HgvMsTute7u0cRB
04VHyYIPyQBOcwUNKjg4b94dFG1OBplTGbLnduDAaqHzFEmfDGx34gNtsHqu
LK/rkyKQoSdlNWA3Bw7KBH6FcqmTofnyp8Tbs9LwH0k/WGwPGd5VvtQ7OywN
/DVb10CaDC42fkfaW6Sh7qXaSiAPGYR5n3TPVErDs72xORuLJDD6dK4rI0ca
Lg/AqaAxEpyasKznjpMGIS3JD1o9JKi9aXWe008akLnkNYk6Eujd4ZZOtpeG
J+0kdd4SEnhczcofvS4Nr50az8tlkkDk5cXmVj1pcPzV3acXS4JzUoZbroM0
2DiX92cEkIDv/Pix5APSINizYqXwhATOP3f2++KkYY+BWlKlDQlaZJPzdnJJ
w3gx1cfpKglcBUxuXv8tBeodekcvnCPBW7rha+NeKXC/lJR7gYCttzw4zVkr
BbJ9nTzOGiQwSzpeb5IjBT+8B0/XKJHgRnXI+u0oKWiwW7u9bxsJpvkSAo65
SsFiaHNgnggJXOSfHCy2lILGLpN0Y04SfInBhf09JwW6DlKVe/4SYXXPd+vf
2H3VpNzTITlOhHe/i21e7pGCC9c5fin0E4FdIYMmJyIFD1Kt1/WbiLBWWJ5/
bkkS9nS5CGZWE0H3WAuDNSQJ+58dlpAvIoIkn2mr6CdJ8AkTECxOJ8LXlCsj
kTmSQPur/uduLBGMj0uqjYVLQnmy+1tGMBH+Pey+yf5YEjhSbQ1p7kTQieXc
O4Ld3wlPDn22tCeCa0mZRCQF+/5h5mqWFRGqSV0tuP8koXMi/LvIFSIMj6Ws
38RJQoWPhe2z80T4btmn7r8uAT8T70aeoBChbpeVtNsPCYjS6TrNCUTQNrpx
hFknAQ52z69NHiFCu2yX/FyOBEwbpI/+3UeEw0cS7lpj75UP+weL5LcTocvo
5usaBwnYasJbfluCCE3pDrfnL0lAkO/cyAAfEe4dT1biOCMB+0ysZaw2CHB5
ZZvl9D4JmLJmgdwCAeqynXKLhSTguYgHmp4ggPpu33s35sShjF9w/esQAZQ9
jx1a7hIHV51NprOdBDAa9tC3LhWHDP18qkIDAdzKbY0+J4gD5w7XlIc1BKAN
DaVsdheHsV04yuQ7AlRs94tTuykO5CWS/JNcApicm39FoWH2fQ5uPpKK2TOg
76OqioOCwe4RnjgCXOC7f09DUhwSAxpDVsMIoHOtb1hiWQzoMgozQn4E4It2
/vC1XwxCY+73a7kSYGr7V8voSjFIp1kcDXMgwETpr22kFDGQ+iTcvcmWANeC
2HdOeIrBz7LehPCbBJheH8h3viUGBhFZt/CmBOj3jxDezBCDhZUBcUlDzJ+k
cCv//8Sg4NTxexwsAmTtCFznkRID9WohcyESAeaGHX4/WhaFBVWlD8e0CBDP
8+zGRL8o7CkYtXiqQYAEgfP+ZytFIWBpn8qYKgHkCu84liSLwg9kMWa5nwCo
oImxw1MUNh97ayO8iwB5ImGybhaiMNlUkdi0lQDWTIm5UZooCE83MLIksHid
7h+kqorCkkiHbpogAWyCs0YKJEThXLfN00puAkT1PxHYtiQCAna/8xY28BAa
7Unz6xMBbSFqMWEZD/2uKkkb5SLg8EfzTtEsHrJDdqw/TBKBobb/0rUm8fAm
jcxcdheBX4MXj4//xAP99VeXpzdFwCY/bynzKx44rl18JEYTAVP6+Fu/Hjxc
vRosk3UIsz/iw/Bqw8MyT7ymroQIpMf9CopvwEMzbrPtphlh6DtymNX6EQ9v
r9JqH78Rhk9Bl8x2VOMhPydaWMxZGEK0iHHepf//PXTrH5V4Yfj2I7FV8A0e
7pn+1+iHzX8H7dk7MvPwYBCjR7frFAKD6K8Pr2fi4Zrl2YGncUIQlRMdfDwV
D0dC+yeyrgsB+e/j2b1JeDByqx9YUxGCAL8Ka9VYPJwoZErcWRSEo4auPXqR
eLB0X/jOWykIciPDm4JC8WD+piTqk5cgUBUnP/wMwMMNG2WHXJYgCOx78fus
Dx68y+9WVckIAqNYSG/AHePrZZn877sAxMwovn/8FA867FWUa1kC0Jb2S1LD
CQ+pD9cGlh8IAM/Mha0C9ngYCUq+XwoCUG3snLp4Dw+DzRTFbH4BGGea+P//
9+BTvAtWm9o3Q5yGUIK0FR5+8PUuy8dvhvOvsvMpNzG9cTi5tJub4eEDy8iI
a3ig5RwzunxkM3x87bp71RQPe2eD46gb/DBWoLX/gQkerAy2NVvV8YPOV24n
XmM8/OMOb3j/jB/8w4gzefp4aNL1stY15QfiRIi+7Vk8XDa/7yqtzA8O5j4e
JBYekjaPdUgs88FI5hRTnY4HeBK4l1LLByIiET4nKHhg2BqqlwTzwbm9j3nO
E/GQ8M/3zTUTPjhPfxftcQYPfMVf9SlKfMAv5Ly1QRsP2k1RlZZLvJDru8d4
H+Bhif9laF0tL8z0KR+MPonh+VzLa6G8cIOhail/Ag+2A1rfTprywlze35Hy
Y3h4/K39ydmDvPDD6ea9O2p4ODw8357+jwcec8aOqx3BQ4nFOdNT9Tzwy61h
q9h/eBBymUwWi+aBObzpEPshPGyYCUjuseCBvPBxAW4VPHgoOO1x1OABn/e7
7LYdwAPpQDhRjI8HUiVW5sn78eAZpT803s0N+1+4XfDdi8XTxZXFmc4NpmR+
t6+KeBjge7NsYs8NR03ZtQkKeDChuar+I3GDQKSIVfUuPLQqeVAHZbjhYrZw
P1MeD1V9LlEck5tAVYn3+uwOPAzrOVyxKNsEn/jVhl9uxwPepWZSMnATxFzl
3Wu9DQ8PmbvsN5lugn8c8sJEOTx8sf2ho3F4E9xnN7p9RBYP8uy/3fI2bYLD
jNIdh7di+nd9vW3dzQWZx3xWdWTwUF62/cidDC7I+H68+/oWPNzUXVkreswF
6+8fBUbj8NBS8vqPti4XrAqprnyTxkPllpSjEopcwL7lwR8NDDPf6YztX+GE
Y5Wx9GQpPKzyUhQ8Gzkhp+q/X3IYFqLWcO1L5gRRoaWEdEksXwTkokUecsJW
6XESHsNUypnlkzRO4JY+XjkngYe6W8UH8uQ5YZOuwWAehgUHE5DFEgdI6E48
foJhNteuYzcbOeCIXLPjJQyH1G+WzU7hgDPXdxXQMewf2TB+7BEHJL9V/0fD
cHttUjyfLge8iXuudhHDb1xlju3YxwHPasRPOGJYznjolSMbB3wVfjHyCsM6
fxont3WzA1u1j+Q4hudcOWa4c9lh/umJFDWMr+j2X8lHvNih9M6N26EYtvE1
WUi9zA5Rh//pbWB48W9642UNdkCr2w86YP5zn0+WviTGDls8VQc5Mb3OPS4u
TPrFBhW7G07FYJixyuenVMsGNRmfVHQwvWVjzB8tx7HB7P0j2JiCh2cl964I
2LOBwlnjo6VYfM5qZ8uZ6bHBZ+dq3gAsfoevOnqyqbDBYe99P62w+DqJaT/8
xssGg9o+6cZY/I3vdPsJftpAb9JxR/Wx/CCcYPcferyB3Ou0zS9j+aOjYhh+
Qm0DPU/J3W6H5df+tpfkbdPrqIXv9KloLP929h4jer1cR3yOuOT6nXj43c2+
3/7SOtrD66qyGcvfIvcCzxncOireJlZ1fjfG37pnYar1H7pk4X8iB8v3v0pz
m2z8/6Gl5IXHEnvwEIMLwNsT/6GPZm6WHli9CD4x0eHm+oeC/mb85MLqSfKc
gbt05Rqq3yldH6iExcv8Y0im4xriWUlj36OMB7Ht5r/fa6whxzTHG3VYfcq+
tZe9vLiKuI7+HLbH6teG/2ukU+EqsqRZ6R3F6juhff832XurSHtzV8zaYax+
gotvnzy8ig683ZrUdBTTp7OudHB2BQ0G3cJnq2P+gt8ptoIVVOGhbBWpgcV7
XP1m4t0VRGDbWPbH+g3+zq6cqiMrSC2yoDkA60d1ge1PLv9dRkl9ZzueIzyc
OS1Bc3q7jJa45SfztPDg6sn+VPrRMlqtClxu08EDJX6Xl8qpZdTUSxhmw2P5
weFYX8W+jLaz7fM9hvXHotaIoubaJWTtgO9xIOOheCEhy8hnCT3/MZr3kYqH
0Qpr6UuMJZT63WtlGwMPt7TCDQYkllDXQHfkE6wfi6k4tLf3LiL5vGLbST3M
PzOjqdOJi0j05mnrK+fxMCVxlUv5Bobny22GDbB4+pbY+x1cRGe6X1y1xPp/
aWxY5pXFv2ho9OV+Nux+ePpWbTW74i+SXEjMir2MBxQjXHPH6y964Z7Wdvoq
HgqKKy6nsv4iaY9/rgvYfZMIew7pbv2LEtckXubcwANXna3fnZ8LqKEkdOfd
W3iIqt7TzJ67gL5JMAaRNdbv7x06t+nRApL2ob6XtMHDu/ej9xzwCyj9SVXJ
/F3sfkjZ7XVZbAEVz4pl9T/Ag6bymdGiwXmkuLPjSQN2X7510JhwzJhHp858
2f7REXuvHAwYy3s4jx5qj9p+dsb0ePtA4xx+Hm01IF1td8HuB+g6fF1iHk23
ot5R7H6+YU5X+TE8hybL8VWc3ngQST/l3Jg3h4SieDj2+uHBxbPLcffTObSL
3dDjbCAeBO5sc/rJnEO1t04d8w7BY3PNYofIzjlk0z7K/uEZHnLwygMv/syi
mtt5DfxReJA+5DCWXD2L+i/u8tCPwUPh3kAaf9gsWr3wRzIzHg/xk1uvdF+b
RUTHFXPeZCz/DTsfCR6bRd2NRHPLl9h9/eLpTBr/LFrYJrrRlY7pdWVB8tXA
HxSfmC9DycLDhzO7tUXy/iCjV0UvanMxvcvkv/S6/UFal5p9Ca8xfajKPHyG
f9Atq/63zdh76WRZNvW5Mra/bAhnWoKHDAn8rD/HH2S4TyByqRzLx8v19O9d
M0j5UJF8BPb+iqYavYvKmkHOWSYvND9g+RFC8851nUExAVkC45+x98p/dKk9
RjNIxdv2TAz2nnvoofd27dAMkmlN0Tzfggd+hfSPh3hnUGn7la9SHdh9dmpU
w73iNwqY+CMz2I0H3l0W8ldv/0Zq4ti82Y8HsnTy6vL234gzy1DsyRDWj14p
2hNbplGrslO60Q+sX4uYMGiu0+h6P3fQiTHs/hENPMyjNo0O+awUyGPv09Hs
7333xqeQJ+0pp8gMHiKf2myExU6hc5rjlpzzePBpg/PXdaeQ+p4Xg2uLWD+0
04sa5ZlC0ueohLVVPARfzHCRLp9E6uj5M3Y2Agz9YjbM35tExTTrtwJcBCBK
Gh59fGASxYV9iZPjJYCd+i+7/B+/kEZwt/oRAQI4leH1gmJ/oX1jg7ZMEQKw
+XzykNL/hSp2UZAt9j5/uH+mVUf0F5qwzfSLwhGAv8NsWap+AkXeeE3+IEsA
3/9WSgM8J1B4idrNpR0EOPz39bd0nQk0zb2v+6ACAe6fbjpgzjaBSnySPC33
EeDRRKlZbdk4ejzVZ56tTIA084OsmkfjaOafys0FbJ7wrdtScun4OKLdl3LU
UiNA7JXXllHLY0i2WDk45DgBthGfqN5+N4YeJB+KGjtFANMScudX+zFUo7nq
pqNDgC8XDu2bOD6Glr29zyQTCFB1KmHZb20UMaiLX3io2LzWaoL7WD6K7nx0
5rNhEuBDvpd+xNNRtMfT6ffgWQLgic981k6PoicKFrdZ2LyUxjL0WOAdRTdF
Bx0+XSRAAIFv59OGEfT+XBDn6SsEGEg68V9cyAj6e/n8as11jC/XrxCKwQj6
Vb/rLPEWATLhoZzXthEUuIefreU2AajUzCzdnz9RacmxPxfvYfEQLd7xKvMn
SjBa2/L7IQFm9sA5/3s/UaBChaWbEwHm75GVVjV/Il0D3n45FwLczddzm930
E/WLOxqVeBDg5SBex7bpB3q0r6/3gi/GJ+wJ1T7qB7Ie4WByBBGAwWx25zb7
gWa+TmZmYPPm6yj7TtzBHyivIvuHQRQB7u04uidn5TsqEnGY4MPmU9lK1Suf
PnxH6QIxeeVJBGi1lbx7NfQ7CrnppGyHzbNPVNfxzpe/o8U9SazDmQQwqHap
l1H5jq6ZpovOYfOvwYOCuSNrw+iKNM20qJAAdzplsuvrhlEVx5UjTsUE+Abl
00NRw+jC1a7HhAoC3LTb9urOzWGk0lx0RPI9AZq3Het00BhG7Ty7ySOfsHn5
kJvFOt8wsqy6UFCMzeNZF5curfR+Q01Ob81CWgngY86TZ5X5DakapuladRFA
6kaiof7jbwg3UGRD6SfAoMgR/SLmN5TT6ll04BsBNAdepXnv+oYeSHZLio4Q
wFbjNr357xAiX3dyW5rA5u24G2TvuiFUder64vBvAoi8XIsviBtC31KirjbP
E2BMUPgs/e4QOrChVl65TADFYnYrA+IQ+jd2f61gnQCFqa9nm+WG0DGel+Kv
OIngkbt5wGr0K6IPqCwn8RJB3CKpUyzsKwpOCkyKEyQCsXVoIkDrK2qXvrQp
VowIdub3jw79HkRGFynScdJEiDfj6+CKH0QSn7c0JsoSoQgPv1bog0ix7OX2
tJ1EOKDzJqZyYwCVPP7JnqdIBNlcLtGzeQNIVnDIolSJCHEmb2wLrg4g6eUi
Zt0hIiSMnvvdLzWAkjUT03uPEiH318U3jXX9qEVs8tbUcSJI4HXWPZz70XrT
ij8HEMH78O0VzqP9iFSM55Y5Q4QNS/RT51cfogybfDlMJkKi2qbV00l9SGRt
tI3BwPhf5Xq0yagPsY7FSFmfJcJ3mm2qq1gfmpCj+AQYEgHV3qst+9KLQq/2
KOSZEKFvZodcvnsvav0MQx1XiRCw12HZBHrR3oXA3LUbRJCpuZNWvdqDnIgT
/grWRPDrHXLoe9OD3ld43mbeJUI9d/D71Hs9qKvuNdXpIRG8hFT7Ff7rQf57
W2UznYiQFGCw9exMN9pUfbar34UIpyPdBw/ldCMlj9q7wl5EqD6z1b3Yuhvd
PlM1ruNPBDP8ZZvfKt2owH/pkEMIEY6bOvE2/u5CFh4HtfIjiCD2+1H+2bwu
NFV/UmwyhgiZlNO9T+92IS6WUMyeJCJonYqZ0lPrQtGq8Z1mqUSwMVS4+Hm5
E72KYi9OzsT01jWOGSrrRKxYw1M/8oigyQrZGenSibZLDxorviHCmyML16YJ
ncjLvZvfopQI19tcf34T7ET+Yyk6OVVEOHRIdLtNewfyjc9bX/iA8U3TCnse
3YFOEZyPnKonAmWL9+cLVzvQr4iEAc8WLN7/9uKLlDpQsU7xbGsnEUZdVMJe
zLcjtQ4Xy+39RHgXfgf2lbejf/7VOlbfiMAz6d+LvNpRxBk9m9IRIlxempgf
1W1HD4g7pgUmiXByPGf3jm3taJe6YoHJHyJcDP7APjrehoJ+2r7L+4vFl96t
eKKoDT07rrCyaY0IBT8pqltd21CosJW1MTsJwo11qtyZbeiUiK9wPjcJSiqi
7O23taGQ582dfAIk4Jkf2pifbEW/4uLLroiS4IvFpbW/Ja3o9BOLslIpEpgO
CMo89m1F8fMFTdKyJJBeDeP2Nm5FgT+Fpu/uJMFNEYqt1IFWNMHcJtaiSILE
l6oiCv9aUMK+Z0cPHiBB29a5ZwWNLajomJpugCoJdA8PlVQmtCDz9TbTaTUS
RMdNaVLutiCLUKYJQ5MENY/zOln4FmTsE6uVp0WCR4OXSW1bWhChpWSTBIEE
Gbsb9BunmtHl0JIUOyrmj7PpR63qZtQmU4rrZ5EggLTj8oGIZlSR/8tYS58E
p80SJv0sm5Get+eN1AskaArkP35FuxmJhPQdE7pCAqu3UrgMXDPad0P7431z
Emx3FMuvH2xCQqoKQoOWJIi9eTlZwb8JiTmv8hBsSdCjWZVvotmEThyh5OTa
kUDg+Gjo/clGdOha2rqMEwmWT3pumMc2Ippm4Yy7CwnMePUKDjMaUU//zid/
PElw3n7OppO9EZngM1Mv+mO4ioOTXtiAdh3bcaUuhASf3LgPR95sQA0S+q/U
I0kQM3uzLX9bA5L7oP7oRSwJ3BvtiqPb61FHQlGTeDIJhq3P1jB961E5sSPJ
JQ3zP3uxoUm7HrWEJf3+k0WC9lbFCqnVL8jt7vE80wIS5F2zfrLr9Rek1lQ7
3PKWBMlcsmzzVl9Qta2Ds3Y5CU7uPqbqsfcLOjz93KWghgRln5w3d3+vQ9GP
Hozu/oz5f9jEdzS+Dgn+uJEe3kgCLq+RvPwLdeidWW8NbzsJbps2uKnL1CHl
MPTfox4SLJldEbrX/Rm9IWyZmRokgX6t98XrEZ/Rr4fzS5d/YPbLC90F9D8j
mpIFsX2cBEf4huLMpD8jWd3tvYTfmJ5arrWW3Z+QdtH79JJ5EshQw2R2Pf+E
bvRLFRxcwfIt7VGN+4VPSOnXwJ/kDRL4fBCaCNn+CdkFT5niNpGhlexdSvz+
EXFO7d7w4yfDT6aH1YvUj2j2jnUtuwgZcpOXD6dafkTP6ytyH0iS4dXvvRTq
fx/RzdYtZb9kyCA6nTIbsvQBzZl4jVzeQYZsb21r+4oPSB7k93UqkOHWP3Hu
dY8PyFeW7ylFiQzrk6bc2xkf0A+jmxOVh8jA/jClolf6A0riczBVUyNDEcHR
4+C3WvT2g+NwxgkyNERkFGzNqEWPU8tu7tQiw73jwimx97H1HaFz4XgyrEVE
vC2AWlQzfdFRgEoG01da5y8I1KKxf15sLiwybFoQHnnW/R616Xo7Lp4nw4+H
nB0mL96jA3MDk5YXyBD2QiKs0PY9MmgUpg+bkkGPcCAyEt4j45d5MfrmZHhq
K2vELfwe/Vy61FFvSYZSy6jz/wZqkONY5byWLRn+hf4n5JhVg5oU3BaL7Mgw
q0PZ9NSpBh3qudKr5ESGqXfi7/npNUjZb/vzBBdMv8WnndLba5CeuMdhSS8y
qL0g17+cqUZSD28le/uTgTTbc6youhp1D2eN/Ashg64dteD0s2ok535kxSaS
DG5SNzqZN6rRV9ffvT9jybBvIAx6TlQj3uEud8NkMrj/7AjtF65G4rd+L9an
kcFfo/q+4Y8q1BwLKpBNhrdFToH0d1WIFjGoUFCAnT+X518cUIVG//3oU3hH
hprdnjtizKqQ06QdLbIcix9f7Oqf41Xo80CNHf97Mtxv5ewsFq1CgxH/9B0/
k6Fc9KjFwlglapS+8muqkQyV6QIPEior0R0ntYOX2sngV1lVXBxZiZiLH3c0
95BhpvDrmrZNJarIvlUGX8nAJ4e4jpErkdDrxxx5P8jg8m49OnJXJRqfuDa1
Y4IMd9mXd39cqUC9f/0fBf0mg/CpWNuDORVoes+tVxvzZKjlsK8zN6tAbub2
dtYrZPjv4+1+K5kKdEJBc6h/A/P3Q4YJailHPKdPDZM3USD6UJBgr1c5suYR
e/SWnwIRVzIyTmiVox9srDQFEQqYqKSzX1kpQ6x/0eYhkhQw3n9mkPy6DL2d
fV60LkOBvUInpeatyxDH9FqIxQ4KyG7VcTPeX4Zm2R6udChQgBo8w+s8UoqO
Hfo8AUoUuKb61udCcinKMn1tmnGIAkVfuhf+XC5F2WSui5JqFPjcz9A8ub0U
JZj49D4+QYHv6vXnNAdLUHjZtu5RoEBlRQKaii1BW3Yl6DHxFBhUfrNGMylB
uI458lsKBXLGXJ5d2F6ClkI2lW5nUeDv2Jy09Ldi9NntY4rHeQqkZ9+MeJRc
jOL2/8c5ZUyB52deHvC6Xoz4qac7dE0p8J9R1cLx/cWocpRjy9vrFPA22SoV
Mv0OsXbZ18taUkC6klnkW/AOSZ94O/XEhgJnVJS5FO3fIXXbLocfDyggPxv3
3yX0DrVyzNsQHClwW/+V/VHud4gmpNqS/pQCOnsuSqU2vEW1/m/CN3tSwPNI
NTn/2VsUr11UaelHgfsr7RfPmbxFp1JNaQ3BFNCj3Y8O2PMW9XydO64cQYGX
csZnL/x5g2wzMj39YiiwTuMfLC15g+bPtqj+SsTiF/0hJNvjDbJIyVQnpVJg
Psqz5aDuG2TaHBDxMpMCSVWT/05te4PMbjcwOPMpQA5RffL//zcQe7PG5NIb
Cmh+2lnL9rYIhU00VxeXUiDkheCpXPciJK5n7CBZTQFRRvnlUb0itEepwfX2
RwqMa1qkpsgXIR2J8IFP9Rj/ivSgkT+FyKVkv8fOVuz7yFvxGVWFSKCey9G+
iwL7X44bzQYXoshvSWXN/Vj+pcXS310pRMKPvEh7hilwV1yNf+NwIWJOndzm
NEoBtRWfndWbCpHIeebx1kksvkKhB9i7X6P+AFaM4iwFbr42+Fj86jU6vqNb
22GRAr17fwdPOb1Go0ecDzSsYfpVmh+KZL1G6v4j+ts5qFCt/pH8TuE1CrTN
r7nDQwXW1lU/xkoBYs/wta4SoMKUVtNLw6YCxGW1XV9UjApVF79TOlMKEF1v
u+NlaSqkJyYcfu9QgN4ztfqzZamQ9OjgFnlWAQpKQQ/WdlJB28yqZHoP9n1j
N5G0hwpHaob7927kI2OXJt1nBzB7Y291mjrzkWbcRMiQKhVMZHPfDWXnI0W5
BR4ldSqQKyUFLnjmo2SB8tx7mlQ46FO8GS7nI9pTnF+ZFhU+NI/5+Wrkoxzf
vshNBCq4ThuZnxTPR8eUhzuoVOy8d6oPzk7lISZts3YoiwrhQr8imj7mIZ9s
jf7u81TovW+QnZWUh8a/6yXLXaACb+ezuCmnPETBnw43NaUCaLGxAgzz0M/x
pYKU61T43H4gL+BoHhoOvbo6cosKX7O+Zk2J5iFcrv2tvTZUODnHofFqOhd1
449w3nxABdJcLKHmC4ZnA6vSHlFh4Hx9i3p6LtLo8nsx+oQKUTcKW7k9c1HK
M5VsBQ8qZN5xJR68lovcTjv2XvGlAp+C8ZFcnVx07tqTffFBVPilrPfcSz4X
ifYRn/c+w/Quv/X0DXsuyh0aUZKMpoK4u8CoXXUO+rxhPUBPoIKmZvHKPpcc
pM2znOX5ggr7eBcvuGrnoJ0cCTEVrzD9Sy3+c+HMQXdUXNL+5lBBOfzUi921
2UhjvrL5QCEVthgJ/rzhmY3i+59IXCmmAiWhTZFGzkY83uO24RVUuKQ9lNIk
mI0uvlL49fk9FW7Pvo+bbslCNktXHNc+U+HxEt4wLTwLme9rVVBposINKea2
VeMspD3+csSknQoHQr5q/tyZhdxapMsDeqjAuL7Ke20sE327bJJRNkgFlcjE
voc5mUhorijr13cqLBa8E9tul4mS315+jxunwk5rbtHzKBOJ5cROn56mwg4L
6VOyvJmoMDJf6c4cFXCKJ7jvtGSgufkRh+dLVLi82aaXEZ2B7i+59dX8o4Jv
svGh4msZ6IF7D3WSgwaf//znknUoA+3efaRRnJcGejNF9L1rrxBudcTkuCAN
ilTlt+z79Ap9/YhfvyRGg+wXsjezw16h2K5XGW7SNLj6NLuuyPQVKt+wvJ4m
S4O35MONcPAVqggfV/6ykwaO3DReyr90xGvlzD6lSIND3l2i7V/S0UBt4JDg
ARooT/R59j5PRybMx3XKqjT4hnPbfNEiHcXvyCunqtHgR6iQttHxdNSQFlRq
cYIGaVrV7c386ehWvmeNJ2D2LYbvVPSloSR9zrbkMzRIakv6uDsrDcWt2U6U
k2lwYnVrwMbjNMROIvL1MGhQdQ850Vlp6ObORZXZszSou1bPEtmdhngSF4z4
jWgwIH+6XmcxFZ0RL/XbeYkGvJODuaN1qchl6n2NuhkNNj49+bgSl4r6P/lt
UG/SwN4tu+/R3VQkdCEEmVrTIPSDS+lNYioyvn/e9d5dGozQkjVr5FJR0Lxx
ncdDGmwlqP3nOfcSidbukYh0okFhddeD159fouUuuJzmgvEhBo6SEl4i8rZD
2W88aWDrU2uGt3uJVFyf/Kv1o0HUoeOtafSXiDBSTmsLpsGmT8tSdxRfIhEp
h7iv4TTQrNOTi15/gWh12r8nomkgWtPcurfrBfKJy0ALCRi/kL17cbkvUIYA
KXD9BQ22fDkmesP7BfI2zxvgzqCBitKqm/TVFyixw3G/UC4NpA47OimcfIFa
KGfuSxTSILOjZTFI+gXa4fWybEsxDfRPi80bzKagGIFTnNsqaNDZQb7v2JCC
kEzGmZ3vaRDPY/d0JS0FjWcEuO36TIPgKLudrW4p6KqNb8XuRhqU1vCZcpim
IJu6M393t9Fgzr2c7nMyBS1UXd27u5sGSyKzqzdkUpAcn/85+QEaLBBrHGMX
k1H8rIXT9mEa8JhuHlPsSEZc1mnxW0dp8DzwnD5XQTJa55gtkZqkgUlf58iR
4GRUX7/QIvKHBp5s1wvf3E5GGfevfuP7S4P91nd/+NKTkf5/k+PsqzSwMmaP
zFVORmFl2r+WNmhwdj76727BZFSrt/XnNBcdxmJZ+8Ymk1BItlLXdz46OLIy
jJfrk1AEm1JVlxAdOoRelOhnJSH5Py1JdeJ0WDZ7ac8RkITWInofleLocE30
0acl6yR0yp6NmiVHhzuFlAENZhI69JRNPFaeDi8Tw3+/V01C6mxRzb576NBW
tFcjSjwJNb70drM/QIfAC1J/CxcSkefTUJXrqnQQ9H9tJtOdiOQWHjay1Ojw
eyG4trY4EfkV/7uqeYIOM8p3jN/EJiL1vpFpBaDDtg3NW9NPEhEua8Va6Awd
7tVu1rQwS0SrjWw/Fkj//3tOIen9xET0fnc1rZ9Oh1QUTFA+kIiq2ngzq/To
oP/nt8xdkUTEgRLWXxjQYXd/6NDKfAKq4jx3xvsitu7wa7ymJwE1L8w737pC
h7M5Zj4N5QlIUpaRTTWnQ2H2dWnplAS0Oetw8wFLOkj9pYzFeycg3c33fm62
oQPD8MJ589sJiFA9PDV+H+O/42Op5bkElOSiN/7BgQ6fjsc+zDmRgPZsj+5K
cqaDjuOXMRX5BHTWO/CtkxsdrP9KWE/wJiCFRh4/fW86fCuS6az+Go86xfpZ
hwLo4Dyh6KWYHY/eBv/k4w2lQ51RRPm6YzziiVgvGIygw2nKURKZGo+anDiY
r2Po4FCNVnlk41FXZsOAVyIdov9dzlCbjENhoScvXniJ6cOVcrijNA7tTT3U
qJJBh3YTC5th/zh0/ZLHIbZcOjSPmJ65eCkODR/e7tb8mg4u5Q6hp1XjEFdU
/6f4d3QYNR3QjuCMQ0r/Etatyunwrnvo5NnOWNRay1A4UYPlFze7rUN6LKqg
NmjyfKJDEq6jidcpFp0YWD/dWk8HEzFuyjozFrHy6k7GtNBh4P6ZXkOFWCTx
W3rPtU46ePCftpNZiUEzLxrZlPuw8yrStqGmGMRW31U395UOXFk8zR9SYpDF
CTn3dz/okKbU45/rEIM+5ngffDxOh1vCNhdXmTEoqIa3TmuaDluXFvAv92B4
yuMs1xwdlCoMzuWuR6Orj/801i5i9bFBCcd1RqPFWDUNjzU6iBSfkBnMikaS
pDOhZ9gZ4C90Zn7DPRot0AUHOLkZsCipctzJJBq1052lqvgZEN58keucejQK
KfRDTsIMiDjYbuUhEo0MS/YYHJNgwG51+TCRieeIbKpzeRbHAGmNKxGzNc+R
8u02/Qw5zN6eQ8+V4jBsU3/qqjwD1tiTqoofPkeRhbskZfYwoF4PjsbrPUcp
5KbeJiUGpLeub+tWeY4012oD3Q4xoEHwaIYZ/3PUzto4fOwoA5LVInhPj0Qh
8Lv7cUKDAfEbKjfuV0ehiOSt5JhTDLgdfPbfYlwUEj/zp4SqwwCN8NR/dY+i
EHvLtOwagQFZRryJUwZRKM9A2OoVlQFxXME7L6lFIYsYeqY+iwHfBwNKtklE
IUu+9F7O8wzQLn6UpTQbiX6/2bqUbcSArVcX1d2bI5HSzRQuw0sMiFWqit2f
E4luuGuxcZgxQNMnb9fWgEgkIjM7kX6DAYfqC0TOW0Wij12F75lWDCjuq8jq
pUYiXxF//782DFjY0n4m7UAk6ih8eCb6AQPmKb8VygUi0fvzDpOnHjFg9jl/
7NapCETZFubyzZkB51LF1yoaIpBpyyceVzcGMLNHnr3KjkCnGrY67vJmwI8q
YkVvYAQK3RT8tdqfAdziw40MmwjUzKH8n2kIdj7tmByfXgSyGJq/ux7OgAHu
dC7uoxFIkTKd8jyaAXdPmH07Ix2BLJ231x5NwPT7dl3003I4iiIEtjelMIDu
dX/etz8cmaycbruRzoACQenJoIpwtMWeWMWWje03CTTuTApHSCUpLiKfAVqU
3lRjj3BUvtn4lvIbjK/lS/UdFuHI0ttxT3UJA05IMu/uoocjh2SRtnOVDKgx
6H9v9l84GuneaT32ngHqsvMR36XC0cK+kiX7z9j+418N41efoddSY7b8jRgu
dLaPGHqG7se+7o9qZcDxJar5l9pnyEhDWW1vFwOmFRnPjmc8QwNDJs6FfQxY
cpSx+xH0DF3i0n+rNcSA8eK6p58ePEMlfru+1f9gAF/SutLIhWeov6d1+fw4
A9Qet01p6jxDBlV3OYamGFBZNgT1+54hQX/JVfNZBmyJOJwQKvIM1S5//D79
lwEqpWSvkMUw1Hc0uvTeKsZ/q5jdp8EwNPo13n15gwH9mYO/jnwIQ69d7saf
4mCCM8PCvCsrDJWIaM07czHBLafpVs6zMFTur1VVyc0ES00Px1KnMDQv/5ib
nY8JUftNtq1fC0N2KmzvYTMTnj917LpLD0NJ2i3LzoJMaFDTPyinHobuKaym
lgszQe1sXvby9jD0p8mzcU2UCVeVIr7y8oUhb6unVsclmHA8zIhGng1FTsaz
bnZSTHiqHuhW1heKSHt/SrzGMYHnJ7f4ldpQJBhqJjcjwwSthQZP9ZxQtOTz
KE5JjgknivbcPRkViopUjkZe386Egu8+1++6hqKvX2L4E3cyQWd/3Hy3VSi6
Nli20LuLCdaFR/KsDEIRr0iKoYQiEx58Iquq6oSiOnVjNdpeJjSbcmzepRKK
rhr+9nXfzwSZ8fgO7S2hqDDF0qjsABPujHrsC+IKRYT7XxPnVZjAXqeWwD8T
gspZZ68oqTKhLJvQntcXgs7/6oo2PcwEzhPmpu4fQ9BlOTt6xFEmKDme++FW
EIIqJk851Kszoanl20pOfAi65qm5nf04E/K/jepw+4WgLh2nk0c1maD4jHrJ
82EIykwQ6rhxignd21en/rsWgsROr/+MBib0CQ8H8+qGIMaq4Z1GbSb0X5+Z
4kEhiFp88B7bGSZcLhV7eehACJKO9v+jSmDC5I1Dl1y2hCDrgadjV0gY/+K9
FWvcIYg4ImMYSmHCZ5Vmy/j5YHQZmevU0JhgUjYlbDEcjKrC76fOMpjgv+MY
60JzMNItP+u+U5cJq8p6vffLg9GNDPEBxlkmhB1pOFeUGYxYD6qync4zYfdV
2dty0cFo3NBq5ZUBE7jUY1pfeQej/QWKlV1GTKic9VE2eRiMKtn+bXBeZEKc
LI+KunkwihneeHfwEhOmuARdj54PRn5b0LSRKRPW9e71G5wJRk0edTHuV5nw
Nn5qIuFIMMpRyq/NucaEF7xslwV3ByPcPu6bPeZMsBjkno4VD0aHKzo9OCyY
4EU5SNTlDEbstCPblSyZYMT7QH7/XBD6yzj4n541E5QlX6gqfA9CkVe7Kxzu
MOHmI5aSTlsQ2qoFnxJtMfuSPbWuNUGIo8KO8ukeE5JMLr8dKQhC5c2BpOkH
TNhEaC6+lRKEGB5R1eL2TPgk2u4u9iwIjW5+WXTsERMI6l2tve5ByD/9g8JF
Jya00zkvvH8QhCqrBUSeOjOhYv1kf6N5EJLr9L6f8pQJ5bOKwisGQYjbiXH+
oysT4rsl886QgxD+1u38cXcmqFzFOeedCEIl1qvem72YoK03o3ZSOQix3d40
cMCHCb0eohFj24KQmFV8Bs2PCUeEEkwKRLB1174FqwAs//DWtFiOIBTy/UuJ
fxATvJcWCNTxQLTU4/IvM4QJ9XJf8dENgcjus1jJlzAmbAXNrXvyA5GEcsD8
eDgT5Lw2SL/DAxEhgucVTxTWL+5eM5x7FIjS8oL7dkczIZD+p/k/00CUoIm8
tWKZ8OXdTY0sfCDaKryr4GI8E7KPdcheORCIjkkxDe0TmbCv/gE3SywQbZzt
eRSWzAT5iDoX+6UAJP6jRSbnBRPO+rts7xsMQNf/UNU+pzLh2gHXW/drA9Dv
iouNw+lM2IyG/hIyA5BJqvT31Qysfl716OqGBqAu8YB7EtlMSNPpFg1zCEAv
3NtdDuQyQaPA4qPAlQA0H7QueDofy5cL2rylpADkO7Bdyvg1E67rHrJIVA1A
rorUaJsiJiydlXcr3RKAuI5HxHq+xeLXuX1agCMArS9JyMUWM2FZgKAVMuGP
Rs73bMkvZcJOnjppaps/sjVcCv1QzgThll8Cx0v90Tmch29vJRNyYv6VGr/w
R+ul4WzT1Uz4OW9cmxvgj/RdTs2x1TJhbunW+2MP/ZHL6+Cr4h+ZcD4h0nDO
1B89z01hKXzG/OVhKgxR/BE2tZSpfWGCWDXb5/Wj/uhCo3EqoYEJCprSo/Qd
/ujr2l5hgyas38usyjfz+yM3Id4F8xYsn9IFdros+KHQPEFDuzasP7CSPMyG
/FB3Mv2ERwdWvxLcKw+++KEb+V+jw7qY8Ejwrvy7Ij909V2HQ1IPE85xiqft
T/JDZclnunP6mODyd/XwF38/tGFx+nXpABN+lCnfeW7vh0SlR4U+f8X0TQvk
ibyGrZdpj7V/YwJVcfpFDcsP1bhawtB3rN7slxZlT/kh3uf20r9+MqHY8lRG
8n4/tIicrRZGsX4hpmKtL43trwrR3hjH+qGP6Iw6lx+Ks/8czjvJhCsNAt9O
//FF+xuOWYhOY/X5eOus06Avijv4t3TLDBNon4Q6hr/4oqs7pAN3zmLrGr6a
d9/5IjmlvKG985ie2dz9Kqm+yG60J+/gXyx/jn8wl3zmi34vveRQW8LycXt/
mKKrL0oWUmk7sYLxfa+w5YqNL9rx3W2X1hoT7r8hZXy85ItUNKvmzqxj9Z9X
yKFP90UJE0s6ZDYWTKfEdAmf9EW76rQk6BwscKifH/6j5IsEqvLMWFwsmKy9
P7gmg/GvNDl6lpsFFtnhbof4fdGzahOP87ws0ML7Bfkt+yDnho/6BvwswMkQ
ykXGfRD3TE66oQALavNs6kq7fRCXjrKjkRALct9b2wZ98kE/xs41GYmwoOyu
/j3ftz7IRhCSjcRYEOe1HJCV5oMyfrIvGUqwwLe44+nfSB8UnZPXYCDFgjNL
coLXvX2QYv613fo4Fhi/Kfizau+DhjSPrJ2VwfYTFf+8sfBBw6mHz+nKsqBQ
Na8hytgHxes5HGRsY0GV73FyItUHvUvb5kvZwQJec9b+xpM+qEta/QZBngX+
hw/8t+OgD3LY0vtBezcLAlVSFSN2+KBO5W2pJxVZMNSu3fCfmA9K7d/Cd2wv
C9iM5CdnOX0QT+H3SdX9LJjfxU/uWvBGZFqIrtIBFnykmGR/HfVGLdqax3er
sCBTfue3zb3eaERjKVn2EIZL/rwyrvdGoQP9gRL/saDHnr+jsdwbPfrKtr75
CAuWktC+a3ne6PWiwzSHGguC//6z2ZbijRJ+mJouq7PgAonksBLujT5b1J//
rcGCf7tLBJe9vdG7sy2NP06wgNPy6dIWJ2/Uaev5ueckC2Q5LvJcvOONNKM3
ERoRC2wfJvBUX/VG0elXCNVaLNhbrvKRqO+NhJwL6wp1WDDWbi/xh+yN1tgl
W9LOsOCB99Py4lPeaFYu0iiawAI41Br24j9v9LjmnLk/CeN/zdU8T9EbiYyZ
LT6mYPza1HgGZbxRm3s//x0aC1L+Sp1REvZG/tFtiZcZLDg33TEbyemNHA+Y
ljJZ2Dopc1hxyQsdhRgj0GNBX5/+aPukF3o6HO148BwLPEJl2pO+eSHNXXby
2/RZQDj3zjGo0wsdkTpDFTBkAep1KIz94oX42mRXlo1YwB+iqFdX6YUE7kse
GL3AAg0vTiWpIi8ktxU/3GbCAhqtS+xphhcKGK2VrbzMgm3ffwzxJ3ohDrbM
vowrLMjO/HWrINwLUf2Ft0eYsUDPVNHXwc8L6ZXwjD69zoLjnGSpyy5e6Pfb
jMOWN1hwpMft59WHXqjhjdim8xZY/t9yanG39kLMST1jZMmCG+6sglozL3TP
30NtrzUL+NSeme0y9kKZ7VXhIndYkNTDqohjeaFP/2Qdl2xYsLBzU5w60Qt1
4XNGvt5lgemuhL6pU5h/M4GdH+6zoNzMQ6/qqBcKOtFJybJjwelZv295B7yQ
p1UUPtSeBTfvLptW7PJCrV9mPjx8xIJ3Ok/zxmW8EFfcXP1FJxZEBBCzDol5
IW3ldwbaziwYtvr2XxifF1J4b2Ch+JQFjzZTdkiwe6HE7HF2flcWxNbO6OUu
eaJxDdftU25Yfp1Pz7wx44l0X2vWNHmwoGO1kO/kmCfSsFKeyvPC9EqrIisP
eaKx15axoT6Y/ipDDI1uT/SoX7T9nh8Lmu76L19u9kS1R48EnwtgQWpq5t6U
T57omPiv9qNBLFiz8yznqPJEHz7S4iVDWPCK2hDj+M4TNby8OzMfivUP15AX
ovmeaJHz3qe2Z1i/yGWUVL3yRIqHr+/Jj2CB4cBQpV+yJzrvZSoYFIX50+QW
ZRvjiTz0nRysojF9af177z7zRAnzzdbkWBZ4WYz/j6Pzjsvpf/94C6G0J6VC
SCpS+YSuKyOjjPs+5yZE2XukSKQSdbe1996D0tTWkKZUGtJOKkVaSii/9/f3
5/Nxzn3O+1zjdb2uh8dDTHd3NpzKMBtWDCf5fLfsbxmbDSqDVt+5Ihm4nEtg
sehjNqz6zH2/K4qBVVVLja0fsOHD7Ern3BgGtlyz/8xlzobdj4ZW+cSR+l16
wiryBhsai8z33ExgYAFHucCJS2wQF+gY3ZtEnq9y+qnyGTY0FGrIyT8nemAi
VSJ5kjxPKrBt9gUD9yfveSHLYsPn2zLLG1NJvVW6qukcZkO8wKf+xDTy+4cT
my32s+GZ7oDm4wxSv9MfQqp2saHgyHEhwywGfoHBoxo6bBi2P2Cu8or0e6j2
gbytbDi+rsGYJ5fo4V91E0N1Nrx6xNPUlsfAZWc97ARU2LC4+k99SgHR82Pn
grvXscH7cN3RJ0UMNDMS961cxYY3h7wvHCtmYK/R5RPVsmxYufDsnFIpAzMV
brT0S5H4pzNk58sYqPbedUpCjA073Swr68sZOEg9iTgnyIaX78f+RFUwkH/U
+G3FUjZcSa3LMa9iYGn0U+buRWxYZqL0b08NA3eVxW5q4yLxEV7+Xvwduf98
1RGHeQc4N/1q3WAdef9XvVD93w7wSVOS71U9AxOc3vKsn3aAyDmmpUMjA7Xq
8a7shAOYmNrcZjUx8LvSfMeGUQcYysocX9XCQIU7fkqMYQeQ+bZ4bryVgRfv
jhm4DzjAl01+Xq/bGOjlpKv+uc8BBKNup7u2MzBckv/d4W4H2E2/NDreSfRG
ffWSpnYHGDG67rmmm4HbV8d+uvWRPO9d/pHxHgZ6L/ijsqrZAVzTs4IK+sj8
OtY5873BAW5LmN5i9zOw3/+wYn2dA5hxLXjPGGBgXVdEclWNA4Tfc8xdPsRA
qfvXLD9VOsA+M2HVL18ZqGTn85jrrQPMTuaqpoyQeeOqn61b5gBnxnzz731n
YKf2kiUBxQ4ARoWNOj/IfP7sfWtBkQMcWrv37sJxBgZq/mxzyneALTsORL+b
YKBm/5Pta3Id4Lp9p5HPFLmu2+Xcmu0Amp8lok5MM9B4cjgnItMBbDUEzeR+
kfr1/5hnm+4AzUc733+ZJXp8R8be4qUDGMj45ST9If0sbcFnn+IAd04wNt6a
I/qgNLwn8bkD/Ne+RkX9H5mv30oU+5NIfC8p5U9zMJFL1CNGI5F8T9ndplwu
JlZfVc4KjXeA1SmyD6x4mLjXKfPQijgHUOvZ9lxnIRMtXF0upcU4wOiy/qsc
vEwUrDs+bRRN7h/emF2ymIn8YXwTslEOYLVCzd1uKROz5poZMxEk3vqckzv5
yf1GyvwD4eQ8Ejn9XAJMrKCql4+EOUCB9LVzpYJMvHs15e5CwhYjarceCzPR
uEFaZGso+R4pOV4UZaLPWt9vNiEOsF71sMq8GBNNdwz87gx2AOu0pt58CSY6
t0lpMQnHrqxQsJRi4ri1dVBHkAMITW4f11jOxO4tsbKPCF8INzg4sYKc7/CZ
QnXCJl58WimyTDyxrfI2B+Fade+UK3JMnNDbpP450AFufJnOWK3AxCFTjX/t
hEe5Du3tXsVEhnbq+2HC9b0plwPXMDH0el64APm9YYOqJLWW8FTG1QOEbaQH
WXzrmdiY+p9yMOHuf8Py5UpMFNJV6uEk540sZFg9Umbi1S8xdtaEbzhtuqCh
wsTTBxYLCpHvNfSK6PimysSTF2ae5hL+wJHVF72JiTYGh7ssSHwCpp9anFBn
YpjgJikDEr9gd8VgQQ0mugX83axJ4j3TkXrwrSYTUx4x1muSfHSOaj57uJWJ
BV+X/daPdIAn1Q3GatpMbLlLRVuQ/Anf8nvdv42J5Usercol+fVrCkoJ2MFE
u9J1loKxDvB9ZErZAJg4Wb05+hGpj4ywPO1/yMTP+7MjOBJIfb/n/Ji2k4mb
d/KbBpL6Om7Yw3N+NxO3PqgX2ZfsAP7810vE9Jh44VyrI98LB+jKy+Ov2MvE
Zdxb6wdI/Tqu7vtqsZ+Jtzv0hltIfe9f9Iu1Tp+Jg+1+rR2k/pdLCjM/GjCR
uWs24BfpD1UevS72ISYm+z9SVXrlAB23E39rHmFizTPTEFPSXy5/GPFfGEw8
xXOmt470X9J/rH5vion/esQ4dpL+DMipTNNlkXiJB/yuJv3rO1ci8OMoE4Pc
N364Qvo7zf7ofLAhyZfcCVdZ0v855cGP9p1gIqd997qvRB8UleLdpk4y0ZNR
+P/6ISThrhJxioky39Qki4m+SA9dMNE3ZuJDhyzTWqI/p8Z2rZo2YeI5SZ6C
0SbCD3ZYRJxlIvdJkT+KRL+mKi4ZHTjPxIxyCfW7RN92CX9snLzAxHqXJ5fb
uog+OUV/CrlE8he8MIIi+mjL6jbbc4X0c7h71+cvDmDqExH2/SoTg//orXf+
6gB/T/494XudicdaAuz1vjtASM6ixO03Sb2Jb5iVHCfxeNHq+PkWEyWv9jlx
/nQAfY3Hv51MmfjUoHcHxyzpD5SaVzVjYhSf43KxOaKX2ZnezeZM1Gs2X4+c
bIi7ezn/wT0mGmY/ufl4ARuimfvvrrzPxDWpdeMfF7PBWfJ6SZklExtyX+Tp
LWNDp+OX8EsPmTjcml1fLcyG2yerBZc+YqK0XNG2CxJsOKGjKppizcTZ2mZu
8RVs6G5el3TEluTL4NCmTjk2nCmoaZx4zEQvKrs2bw0bDtopu/s8YeJ/I5+6
UpTYsCTFuEPDnjzfseJ2rirxP/mWhS0OTHwg99bl0xY2LJV9tsnCkYnK2sb/
CWsTv7E9c6uEM6mPxSeemAAbHpjPNWa7kPp6WmBWvpsNoVI2HEfdmKj4qEZU
9wAbPMwPlky5M7E1f4npB+IHgsqsxLw9mGgmtcPbiviFa9ryc2pepL5Dzjts
J35iKdfh+3XeTPziW8oSIX6jcqs0+5ovE58Ut/JxEj+yasJvPa8/Ez8Zn3+1
gPiVIs0245gAJp45c/mMvBkbDvD8XI9BTDSyXiVBW7LB7OA8uz2Y9N9psS+h
Nmx4P8v74F4oE68UzbXO27Oh5ss6DqFwotceHX/vubIhsM9UOjmC9MPaCZOF
3mxYnj1TuTuKiQmnXgu9CGRDk3Td0q5oog95C2SuRRC/9Jr3871YJr6NqPDA
eDYE78s/JBDPxC339j3cmMKGFQdnD8UnMPFdA9/Ipiw2+B1v+ayTROor4dPo
wQI2OI5e4G9JJvPgYa7v4zI2hNvm11x/QfSSPTFaW82GyPvDstypTHw8I7hE
rZHkW33hosCXJN+ifdNJbWxw4lR4qpLORJ2Hd8t39LKhdi3DryyDPN9AxmGI
+Fu3rrgdhllMPHzx5v5k4n+/MTQffMtm4kAgyjkQf5waKWxgm0P0oy9luSWH
Iyj3HsoQySP6FCZx8Ckv2W8k5lPj8pkoUrvibbygIyzQUd/5XyETV2FMwGdJ
R1DaxXm1pojwYGuLlrwj3Fn0cO2pYpI/DkXvmPWO8PF0xoPREiYuMNHtWb/Z
EW4KFp6zKWPi6iT5hgptR9jXktQnUE7qKZDb0nqXI1w59Wwm/C0Tx3SujBw0
cIQXex5FqVaS5++V3q7JcoQsefbnoiomntVZbaN12hE+3Hudd7CGiYGtnyoZ
lxxhsmDruo5aosfqHzfa3yb7xekFylfrmFirNFfaYOkIpjlab2feM9HV1zRU
6wnZh6T6pp82EP0NjGnMJvuS/RvxIqEPJP+TBvcPk31qaGRweVgTE+UPXInh
jHCEwaxLgkotRP/v4Y13iY7A0k4IzmolfuDTma/pGY4wbZdfiG2kHlJiVdML
HeGSS8a9mk9MvHd047GaCkdYpBv1ltXBxPjMcxbzDY7w2S7wRXcnE5tt5+L1
OxwhVD55w5Xu//mDWY6MAUcw7B7CiR4miplFBm0Zd4SIW+e/P+hj4uguJ7f6
P+T9FqqbuPuZmOTqMeGw0Ak8XU/yuXxhosepvr5jQmRf1/xtLTxI9Cjnp8Wu
FU6Q+H2FU+AQ6b8xt5r9a51AYnmzktwwmZ+8+TNXyX78T3LL+bgRJi4X/yQe
v8MJDDbrayh/J/Ue47trfp8TBERtCEsbZWK+5EDAbdoJRP0GwjTHSP2JC2+e
N3YCs/VuWvnjTIwbTFGKv+YE9VfULsMkE48PRIRds3ACH7pXrWyKiZH9y5P0
nziBSetLT71pUh+B0Vf2PnOCqfepzlUzZH4s5ft9Opicj+/HcoNZJrpzPrjv
Fe8ED/fb7Kn7zcSNd85x9WU4QYKG6aIjf5kYM/Es62CxE/TcaD7TMEf82Aap
l821TsBrU0Az/zFRSv+a4IM2J3D5otnTyEHhsUd7fmoPOMEefhYPxUWhg0ne
I8lJJ7jAWFvSyE3hP2u1KmEOZ2D9LRRnLqCQo+rszHp+Z4jYu35Bw0IKdwqe
WXda2hlaTlq6HualUMbewyp1rTPcPVL0/N1iCtU0novKajhD9Qbei/pLKYxw
KRdK2ukMbX0Xcyr5KOxp3O1LHXEG3ePD0XuWUSiW87VY+rQzyJ+JWlcqQOHi
+prsf9ec4U9emJ6OEIXFMicDuR44Q4jYj7lcYQqjgkxcVjk6wzx/9CENUQoP
FM+nnvVzBiXV6q0vxSicFklXKo5xBrkJswIlCQpDMhgrt2c4Q05haluMJIWJ
/QLpLSXO4DDg6iErTeG1mAeLPOqdoSBFutd/OYUbtK12X+52BkG9yzWCMhTO
Vp90Nx51htCqp4edZClU+VG45N6cM5TvsrnBKUdh3P7Y7mQ+FxB7fnGNpTyF
OXJm6pwrXGDN4H6LMQUKR34NKt/b4AKP3mqdu7SaQtNNqyeXbHOBu7zwtXMN
hZeiEl68PkB+b3hzMb2Wwt7tx576nHCB3wZNZVXrKCx5bhbudNUFNK7ZSIIS
hWf/Rq8Nf+ACG1ZZL8rcQKG49vieZmcXsGjo8li3kUKblZWrlINdoLYoNTNE
hcI3ebPD0cku0LDy3x1BNQqjpQrKtxe4wAKx9ponmyi8OZ3UNV3rAiFJjNfT
mykcvlhp0tjpAmc+3j54ZQuFcm6PLN6PuoD3Y7177RoUSh4IPjT6zwXKzXv+
O6hFoevECWFVIVcovGYQULSVQt8Fxj88FVyBsTTAU1WbQuaXDGGJLa6w73P9
mohtFHp41icW7XEFrZs8LMEdFN4/79/neMwVjIRwpa0OhXsbjo7cveIKNis8
n/4ACkXXVE/YP3SFd1U89qd1KUzYL70u180VcnYkyL3bSeEN5648gQhXeO/g
eGzbbgotTsq0O6W7Qlho+vrEPRSmKxzMXVvuCs7n1f3F95L8cbMcvra6QnK8
RMSTfaQ+ktzM3g+7QuKK67vH9lM4JVea3jbnCv5ndzw10qfwcJDaPV4hN6jj
DDCuNKBw7oDL2MnVblBxzbFF/RCFTTtm6SYtN5j+Lf017DCJt7JEq6m+G8RM
nPRfzKAw9eSvpC3GblBjfazXjEmh9921C2TM3GAkQ6qik6KQ83q89Aa2Gwy5
p+zby6Lwm+GUnHGwG/RMyV98eZTCtrM8h3JT3YA7w2allCGFV6L3ffzvjRvc
sv5g/vg4ia9gynTPRzfgmVp38esJ0i8Xw3pSvruBToDL5BEjUs9SnHXRXO7A
17pQJucUhbGwfea1hDvEccf1yRqT+nXW8OXe6A4XDM1325tQaLSV6r25053s
C1Y7R85Q+ITvkRiXoTucHKjuOHKOwsYDMtcLb7jDDfErItnnSX9kyMtFPnEH
HqOzA9IXKdxu//f6i0B3iL5TwrK5ROL/INa9L9UdfvzxOPP5MoXKTUEl+NYd
7GzaF++9SmG1Ud/Oyg53KL6afCjpGoV6d5ccsZx0hyTBpWr8Nyj8K7dhLb3k
GaQl8qTcukmeJza48Lj8M3CioiobbpHvq7uu4rj1GfwVHLVRN6XQJdyis/fw
MyioGv/gc4dCt4Yj9MVLz2DLgVdvfppRGJpb/0HM5hmc2LWPefQuyd9H49Ax
v2dgcyDFKvsehR1/ZyamU56BXNvELvH7FL47t0ZifcUzyDFYmXDXkkKuz4sO
srufgevA9sSmBxR+F6Q/Cv16Bo9q6L3qVuS8W5Osz/N6QCv3bTvPRxRq03dt
W0Q9QOah/4kf1hTWU/tEjeU9oP3fh/cGthR+nVI+Nb/RA27vUulLfEzhZ/qB
daa2B3S1pXgufEL661lz8OO9HuDz3+mus0/J+403t12gPWBH/u7KInsK1xV+
OHHmjAe4BF49LM0m8XQw2GN+0wO4xlvN7jpSaCJnWxj20APKXvto1DuRfK6I
Hupx9ADDLwk+Si4UCvZv+6bt5wGPFEjDuVI4b7xq9Hm0BwxLTit1uVE4GWMv
qpXmASv0dc5qPSP9G9Fn31ZEvmfFX00PDwrtKpdd8an1gEPvNROHPCk8XqP+
5dInD1Bx/JmD3iQ/uxrk6SEPUDgAFwN8yPmvFuodn/aA/35Jp/3wpXBt/Ror
Cx5PmKafBer5U7hN1GM4RdgTRLiiV4YGULg19FPePzlP2G9rtGsykMKDR3eI
X1X1BGHVUp79waR+rx9QHN3hCbcNPp0LCyHzSOCHqKuBJ6ROJZlMhpJ5o2rO
t/ukJ6xT0P6zN5zCJftstMSvesKCF27qIREkPzIiJVyWnsCln7x4LJJCJSeP
psWOnqD2LODRrmgKDXa9Ct3g7wlZX08884sh+v08bt/lOE9wi5/R+RpLoX1I
F2dxliccmDBz3RZP+mczTm8u94Sm900Wbgmk3mKXUSVNnrBGYSVndyKFDdJj
e671ewJf/LF1askUelmO/lWb8oSBGbvvts8p/LH7fpwwjxecdoo90vCC1NPd
M6aCol6glFzGkE8lzzPsd1Va7QXl7N6x2y9JPq5GrTuzhVxfza1SnEZh7vZY
88zdXuBprLxYIIPwUePI1SwvWDtpYncqk8LWFS+60y54QZVpTGByFoU6Oc0m
Rve8IH/v70Oz2RQGcLoeXc32gnN5F6L0cihcdvPHxOIAL5gf/OrtnUthyrzr
Zf5ELzCscFrVk0f0erPJsEqeF9it3cdQLqAwe/ZD8s0aL2CnrpW5X0hhZkpZ
T22HFyh0KbHLikh8+a0K9496gdli+tmyYjLvVQvuffnnBS9Px2ocL6GwyDlb
N0LIG9p65R5El5L8TwnRD1Z5w/UblUbfyyh8FjH82UzDG0TTQzs1yyk8qvxh
rdtebzihGfXX5i2FQTHNR98e94ajR1tzKyso9PEyT1h53RuMd+mICVVRuHLJ
czrQ2htyuT8uO15N9DZvwlvd0xvwTmxcRA2FjjzbwkejvUFKJ75jsJZCTf6p
1Opsbzg93PlSpY7CyPYlHJVV3lDxbv+qu+8ptDQbqRroIO8THlHPryf+Y+rx
vrVj3sCVVdLH0Ugh9XrbKyduHzC2f6eq94HCPX68zGUSPrBvzbLlLk1k/lWf
ZGUp+YA975OY980USlzYOG+t4wN3zDfUirRSeP3oH6drTB+ItVnodewjyX98
tebDiz7gKyQyHdRG6id13a6UBz6wve/wr85PFPLpK4/yPPOBAsv8ALkOCscl
LCxson2AQ41uPdtJYXeG5krZHHIeZcnMmC4S//k1ir21PqBzYYHqQDeFl43c
31X2+sCLcKl9a3uJv+LZf6x52gd4bzH/XeqjUF+veMEiPl/w2/KCTvhMYUHn
2PLT8r6wZuXafUP9FDrvutb5SdMX4pUK29YOkHnDw3J/ZOALtSuvL740SOHv
5VfN9M76Qpi3WmvsEIU8R+YbNO77worBhbv6vxJ98Jn/oe/uC+/1RgwURoge
X58QcYrxhfNJbVPG30h9HJ97+j3PF3Y2vdMO/U7mPfY4Wzb4gjyjTPbTKPF3
nb9vbBzyhVCLrAjxMaLfWw9aLP7nC1WXwouZ4xTKr7Ac4xf3g/IlVtbuExQ+
9ihbtW2jHxgI632qmiT6c0rcyHO3H+j9mvnA85PouwvnF0EjPzg+73INpkn/
jxUsyTPzA/ONfyMsZ4h+Z66XdnPxAxPWTvOMXxROfP1g4hztB/p8hl++zVIo
snxKOT3fD5gpmlNr/hC/N3j7HU+TH/Cdao04/ZfCwLAeT7tvfiD6b/OI3xyZ
n33O1RsW+IM77PxQN0+hk/7VSg5Zf0h3mzNcyEGjt5hKJ6eWPxxcccpqByeN
8zXbTqoe8Yf9vYY7zLlo3Dn/0tfpij+o+A4FJ3HT6DpzvkfwiT/EpHMH9PDQ
aPBw+Fl5iD/8vBu5SXwhjRYOnrPx2f7g2pFzWX8RjV5iV8xy6v3BLAZ32PLS
6PYD6Zlhf2jQV03NXEyjw93kyfMLAuCC4MOioSU0Wlr8S+SUCwCOH1LXVvDR
+IP/RP07bcLRnFmH+Wl8fT+iuIoVABWxa0PsltH4lcuu+eftANik8lguS4DG
iBHLq0zXAFiixr1zUJDGZ3RDe3d8ADw5GcUhJUzjNY1Ih7CyAIhaQRkdEKGx
m26qdO8OgFdBi1kPRWn8oreeM+0Pef6r3OFkMRpDbm95tkAyEDgEj8l0iNOY
JHT2g+uWQJCfbfq2VJJGbeqXyl5GIHx9rHh8mxSNyUZSPBo3A8HWVOfsVWka
f98ozzrqEgg9egK8gctp5OHojH+eEAjbtrocqFhBY/SwAmi9DYSzm2PW/5Sh
8Y2HTu/050BQ+qgfq7CSRjvhoqkRziCofWxWeFiOxhP2kr3ickGwfzvfHSt5
Gl02v1x2XycIKisXliUo0PiyvWlA4FQQ/AymXjatojFzwdsPXQ+DwKiz7z+O
NTTKHcjCL0FBUH4xxniDIo0jKZWBq/KCwK2MLX90LY3veGQMgtqCYF7VysZ2
HY3/GVSW758NguiA25ZJ62nkle+4u1kqGMICKYEmJZIf5cu19H/B8PuRiO7c
BhobIqy0044Hwx+dsGWKG8n3Zilv3vcgGG496bU4pEK+V81TUTqY3B9WbXVP
lcRnptplbUEwmHjqyYSp0bg2akHr7c5gaFiw83j5JvI+8QfW0/PBsImZqPZt
M43OKqazOXIhcPLe5WjhLTSaXtQrztkZAleWX0vbqkFjistVg+nzITDlFXLi
tCaNpx9clLzDDgFWy2DYEy0aHbs7w5WTQqDfXss6YSuJD7eXseK7EFAfuvur
9j8ab4eebzYeC4H9X135x7Vp7E0+YdsmEgqdUhcLRbfTaHY8vMdbKxScU4YX
bd1BY9WAg8Wzk6HAY8P9/YQOjRxhnhW1NqFwYEHg9UdA47m6m7RBTCi0GXk7
hCOpj/p/UcuqQqFV95N2iS6pN5GT/4mOhoKuIMupbyeNUurvw06JhIF42bAp
926SD5GBkyNbw8Bq8vHUqj00PuG//LvwdBgMtXII7daj8bC08YKWp2Ggu+tg
xbm9NAYJSi/ekhwGnDEGEk/20bhtQNX7Y0MY0Nz9HFH7aZz7a7f5za8w2MLz
60nxARpf3N9tMbMyHBz6rkd06dP4MWxm4s7ecNh4R/HoXwMamXh3q9atcFgj
yxsrdYjGGOUf7bv9w8F7cMpV8zA5T+rknZDX4dB6/j0/dYRGc0lTH52hcAgs
tlx7i0GjUZzRN1/eCGjJaW5zZpL6SCu9vlkmAkZC36yOo0g/x/2V/LkpAgIY
a3lLaKIXpRR06UXAQr2uJ+0sGlUvVquMnoyAaqsq/59HyftnZbTWmEZAn33l
LgFDGk2aKxOeOERAhnUee91xGvk28TQvDokATiHrc7onaBSXrObPSYuAQdPx
luMnib6da411r4iAGpOJXlMjojcFL8bcOiPgsOLpp06naLQO9d2ZPRkB6C1U
FHGaxPdcxNiiJZHw+N+Q+ytjGn2Mko48kYuEn/uKp9+ZkHj3GeWu04qEC413
fn4+Q2OlhZrdr4ORcMau3Xn2LI2Xvt3knjwfCQqlTdnLztP41knDT9IqEi5a
bbVcdYHGll0WPle8I0F/RU+D1kUaj43PGw4kRcIa15hi/Us0RjmbwrPSSGBs
Ob3H+DKJx60jMec/RcLC3/3Gd67QOJD2p//iRCSs1hEUtL9Ko+H1TGO/JVEw
157N8r9G45RkuNmkQhRIr0tVS7xO46GpclvrbVHA9aMuIu8G0f8Ly4e06CiY
MRuJrblJI9y0Wip3IwqybrVBxy0aN8pnHNRyiAIlgRs3v92mUUHeUtg6PAo2
Tlhu+mtKY7vig6KpnChQU/rguNSMxhr3o6+CG6NgdKu+ubQ5jb6jsefMvkWB
pEDm5Lq7JF/ps0pWC6Ph95LuhVr3aFxT2n03Wy4aFGZCXuy2oHGR6pcXCtui
YZ63aJBxnzx/KGBHCSsaLLuFsk5b0jj90N3D63Y0+Dy+JHbtAY2nWk1E/F3I
84zceC0eknwuz1J/HxcNXrsZ7nZWNJ413WGyrTQaltyyjXN7RObFcD5vR2c0
nLs7eCTAmsYH1xaEpc1Gwx0G0y3KhsaxQB6vArEYOG/kevK5LY1P2wuOzW2K
gf8OmuRnPabx+7GD58wPxcB2rYDnRXY0Ni2cWq9wLQYsHedUKp7QWPhWUGGR
Ywwo8x7f+f4p6Y9H68pWxRJuvjPQYk/m384h+/ulMcA8L7y8y4HGVq91/Qt6
YqDDer67n03jT/cxw9q5GHiHc1tGHGlU32VpUrs8FnZJNEmNO5F8zqrdX6gd
C++L9rpPO9N4K6BI9qFhLLzRXeH1x4Xo6YIFTUoWsfBkWnQNhxuNf0MVpcT9
YqHk0ZTe//7+UOpzx9s7smKhuthqZtEz0u/TLacim2Kh6MdNzaUeNEYaLLq4
cyoWKm1cuJd5Ej1de0pAXjQOqPVepwW9SP/RN3p3bIkDjQHdvcLeNOomyF8I
pOPg0w/DQhEfGlWKC1ZvuRsHlwp9ikV9acx535m8zI9c50w/IuZHY+D9p+z1
r+JgZdL1G2L+NM6kiurZf4yDte024mIBRO9ST1go/I6D6R+x+qKBNPZMuT/n
XBEPiRYBfCJBRF/2n7i/SiceHqgLHhcKJvOro+2mo0k8FIuWqwmE0PjocvSa
TU/ioU/7pjdfKI0aZ6rUZePiQX+8xHZxGOlHre5NR6ri4diLu78WhNNYHT2X
W/EtHjT5dH5zRhB/wFVxyV4wAd7V19nPEU7Mv/bRaUsCePR+CvoVSePl/JSk
ZsMEOKon+t9kFI2501+trzxKgNWKyibfo2mU5RCZ2ROVAD/fNAoMxpB4Jb3O
vlaRAA8ev9rbE0ujYIHSufZvCdDc6LioLY7GPSlbo32FE0Ffb+pQQzyNG2yt
VgZvTYRxqziZqgTiv/y22307nQiM9fpmxYmk/5ItLJztE2Epv9vhV0nkffVf
n999nghXpsXSXyTTuMtaqDHlQyL8LHQPin5O6unVlgDNP4kwvyucN/AF6b9t
F9P5VyXBypujf9xSSL2UOzdv0U+CV6sVzO1SST9dOZ3z3CwJTh/pvn3vJfE7
45Yi90KSgNlaNX4ljcaKU4aRnuVJ0B70dNooncbYK0ayHD+SINE8zfpwBtEj
pZZ9pZLJsG7LuJNuJvneYt7ejzuToT74s4R6FrlfWC1x941kuHx67brV2TSe
fO5wYWFAMuxecSJP9BWpl3D9DtmyZHhoIlnHk0Pm59PKZvfRZBANmzs7RfgW
+9iKY9LPQWljzP3PuaQ+nl2xuq/3HBbvi13WmEfyaeH6ZvLOcwDewNXF+TTi
CdPyqvDnkHhOPO9FAY03picYf2qfg/n6jLqgQuI31q0Ap9/PQeIf91l2EYnf
PZXz5utegO6pEDOz1zRyvkoIKjz6Akpcl3EbF9PYX32w6IL9CzgXPSJwoITc
f3PDixuZL6DMtixwSynRD/nIvS2fX4BkzeoI2TKS3w2XbkeIpMDPkRAF3jc0
jif78r3blQLzfDly44R7GpK5T5mnQKAoZ1BbOY3+K/2BEZsCLlGc7iVviX95
l/c8qSUF/Ph2/k2oIPNm18x/V3lTgefk/v5nlaSfU9I+eminwoY9oXvuVRE9
et5utfJGKgxsLF1pVE3jJvE/KyQiUmGR3LY7ujU0pndvSr//IRWyqp22K9YS
veRbFRLF/RIqHqlYL3lHYz1Xc0uRzEsQUUzQHCV8aX2pk9DWl5Cy3/xCQx2N
+7Z0aAYzX4I8j8CSzPekXq9bnDG68RL8uCZX+dXTZL8+5M5yfAkzNoHpFg1k
Xso67WJHvwQO3QdZho2k39/n804UvYS9HkuV//tAo9XE2EW/Ty9hi3apmFQT
jcMzSUPm0y9h0lHozi/Cmde+SrkLpwGF17C1mdSXz0bHPpU0CCYWO6uFzKt1
NqV39Ml1mFPzbqUxb4npcbicBnP7hJi3P9KYv1qxe599GpRpDvYZtBF90js6
+CwqDaS+D/Wt+0Tm1XJqkVhxGhx8ac3gaaexToO/5WNnGiyRE1DpJnxCTupb
+580aNz8zyK3g+i1W+ZnWel0OL8pXcW7k/hR7xrDqK3pIJ7uxLjeRePzX3ND
F4+lg5zPl+7d3WQ/CohRv3EvHT7+XtW2oofUQ0tLW5ZvOnTvi9w+Rdh97W1r
3ax00F2es7iml+h9ithbweZ0sN1dApF9RF+/bju2+mc6+FeIdN37TObffeVP
VmIZMNDI06/fT/zKzNJZac0MEM4fPCL3hcR7oNv439EMaPrJv3qKMCvdp0Dp
fgZki1YY/e/vHwZWcb8ODcyAktcmvwMHiZ7Uzkoez88A6ZeKf68NEX9Ut936
VGcGuCWdPbPjK+mXV14xyf8yYOEDo/XLhkn/Pq/YtVshE35/PU51Ea6PyBRb
tycT8ovDul6M0Bg8vqfl2OVMeJ17vdrqG41Zcna7mlwy4b0Nt7j+dxpDYzxk
wlIzQTE+olhylMYVjcWK2R8ywSbepuoL4YYuj1UyvzJhaUubavoPGpXmMj99
WJEFhsYDE4/GSH15yYq162bBSt1PQvvHSb7tucPUL2XBwt1DLiIT5DzPv+zs
cs2CPT/RpJNw7uGgD+3pWbAjQtg9bpLGhTUMhY1tWTC910n01hS5bhDO/eFf
FjhH1E1o/iT70wvbQ3WK2WDJu2TdPOHWSxc7Vh7KhqHHJhlvpsn8TtzmVHk3
G2qTp7ydZ2h85XBTvSo0G2bzBioP/6Lx295f+Qpvs0HBjGaIztK4/eOFhS2j
2ZC38rjyR8K8zJ5fnyVewRtX/uPBv2k8k6xhdVD3FTj+Y7ec+kPjPbvehyLX
XoGqakf0yr80speID2j6vgKDHcuLewj3S5Un57x+BXtSKKXIOdI/xxOLA4df
QcIZz16TeRof+h1e3i6WA5ecO/tX/iP7jqZc1iPdHJiO01HvIrzu/WVnuxs5
wLTMqQnmYOGHngtBw4E58H1e/4UhJwv3ZhsMZr/NAZvLMy2iXCxMu8y6NzSZ
A/lC2XvrCWstLj9sK58LI/dt5525WfhwbMba5nAuXNU0+L2bh4WZW64LDz7K
hSVTS7XnCY/q1S7PeZ4LR8+nFmQvYKF4zmzqZHsu5P636vHNhSy8pig5GLQ0
D5xlGA5rFrHwNxXQkbItj5x3ZU074TcXd6WqXc+Dd4w7hzx5WahD6T2WD80D
tbvrBfQWs7DCdMd9u7o8kNNW4PtN+B1gIc2RD6OemrtfLGHh/oPfrQI35wNb
eUe28VIW7jp2b5BxIR9ibi4+I8THQlGP52o2AfnQcunarlLCK8X5PRRq8+Fm
parRHX4W5gS+wx0cBXCgdWWS/DIWTm7++rh+SwFYXOJUrie85vJGv84rBZD1
zq/nkQB5/4W9by6EF0BLc9hbJUESj8sNR682F8DvV00dLYQXnzQJ+ba0ECL5
x+TthFi4M9Zz8PvOQgh7G+OjLMzCQHWpZ7ceFEK/TLR6C+Gxl++/30kvBEV3
/zlrERZOzBSfnR0uhGNvlcYVRVl4MF+bwbO6CDjCOPnrCHdfaJfzPVUENxcX
HjYXI+9Xj9zxwr8Isvl/v5ISZ2He01mJQ41F4JXJ2F1EeNnV+tWW/K9BjOP4
5BkJcv6bEZ2q+1/Dpq6IMh5JFh4LtSs2s38NIiuyM+IIT5boHNErfQ3HjsuX
7pUi8R85KZr47zXw/bn4fZDwM7+A2jrZYnCRXbSFLU3yefDPK2GdYljt+shn
zXIWftl/TSLyVDH4J+rylxHuC7HJefCoGM5ffxtivIKFfAonrkWEFsOw/gPd
P4SH7F5yiRQVA0O9YtZXhoX/jJupD13FcMBM+I2qLKnPkBLNvn/FEJhREFZJ
uKFOxgHlS+Bmv7yjyUoW+jXqr/yxswRcVAOtZwibPrndN3q+BDS+mtu6ybGQ
CnqUjuwSmLDlclWQZyFH+ra7XxJLQOiOc3g24V+mtEhXbQnMqR/J3a/AwuAe
o/sbxkqApeTV2k5YqLPbq06kFJp8nH5dX8XCiJLLdKVWKfyyvio9R5hH1T1N
yqgU7qWe2+a6mtQ751xkmW0pmPqHHZdew8JXt57IVcSS67pgFk84ibViw5qa
UgA876CuyMLIxN+lXWOloBGq6FlEmC3r+21KvAxy3wZ67lvLwoSJtNTLO8pA
2brGvoGw0Lc7EtvOl8Gr8rJrx9exUO3Jmc03XMqg5d1T3R7Cp7Y/FObIKIPw
viULLv7v78Vv0nk39akMKg0NMv/39843VmU9NOB+A9ce/HfwphIL52LZ2rzK
b+CpWcG7McLCRRxK61lvQEUnV/3OBlIfzxVuvrR+Az7u/I8mCEttTlMJT3gD
UUUe8abKLJT9Dv7TjW/gSq5I2g/Cdjux9dXcG9gxYOJ/fSMLJWwEFPrXlYOT
yHbDIcLiKgtSrehyYJ05O35WhYUjcY9z7WzLwWGDs0kH4d7Gv7Yzz8uhZvJs
NK3KwscbxPZ3tJWDjr7vqxrCZhNhxzcvegu5+aVBumqkPqIz5n9veQvNL+0P
ZBPuiSpx1Dr3FkJMTN+s30TitzrE4KvnWxjMEFoYQriPdokWKnkLV1RG+Pg3
s9A8z2gkbewtnGt50GJFOK/NzKFGrgJ4VmiajBA+Kd7ebsyogDvFzvGG6iy8
3Ewfu21XAQ8KuhLfEE7suX5lPqMCvih6nFfdQuK51Jm9dKAC7kn/bAog/FKG
QzlQshLYwSd/cWiwMPW3fEuCfiUcfLS49hJhNwl6yXabSsjT237wHWEN1ZVM
OqMSuCXWW27SJPqBu7ZPDlZCidNfAx/CQw3VRtIyVZAR9Kn8J+FTj2UP1jCr
QNKpq4elxcKsj5LPFzlVQWKedHAmYYXb0rINr6tgXVjAuNBWFnqekD24fqYK
XNwMe28Q9u2qGxJSrYaCVMalSsJ+VkFxrpeqYbTN1Fb+P6Knu6p0gyOqgX07
dL0lYQ0zr4fwqRpC96Yavydcfmfz8oeiNcD15P7K1dos5BfhHD18uAa+3C2+
YEF4yVrHitfONfD78W7VKsI9N4Ie176tga3Tr+5LbWPhtoarfy24a4lfK9O5
TPjNr2jZN1gL15UWWWcRTla3bU63roWkX2LqnNtZuCO3V1SvsBZaFjw4oU+Y
rXut1eZvLfRC+pg34d/TAbJnt78Dj5ebJz4RFihtmxi1egfDhudPyu1gYf+P
hHPrit6BPF/suvOEK7YksAU56mB+/96jcYSTluZZJe6sg1pJr54BwnfMVlz+
aV8HBV3FZWt0WLh86dN701V1UK7N/fcs4QA3rY6UZe+Bo9PKPozwjZQNzXL0
e7A8vcfoI+HPx1bGHgp6DxaSl60EgYXV+jn+2r3vYeufz716hFtFjtiaidbD
qvPJjg8Jpw3UyyRvrYeLk9HXUwifDjh3dM+pelh8Js6pm3BO+TaTXXb1cJth
3b4MSf/8qb4bF18PO9cPn9pOOOO/+uZb7+rhbU8Q32XCwzGXyiIm6yGqRf2z
J+FCc2kHbekG4I460JlLeEzwxxUd3QZQ67843U3Y96Ll6xeXG8BKikuJR5eF
9ndG2p08GiDyCttMkfA8p6JUU04D3Leg6vQIv0qsanbrbQAxtUyNC//jyb13
c5Y0AgYOxTwmjG+mjFlbGsEgXE4ihLDwtAT3xdONsL/Pip1J2EDlX/2IYyN4
2i0brya8ekhAdyijEVK/tRzqJpyW0/beqLsRgmMqgsf/9/7qdf8OLP0AhwRL
Gzl3stDJR/JoptYHSNL1HxUgbFKqeCbo/AfIer1oeDnhH6f10uc9P8Caw2Wv
1xCOUZvs6Xv9ASDv8tWNhM0Ze5z3jX6ABQH2/ZsJH/zHw9gk0wQpwn7rNAmb
xRZ1hhk0we0XPJu0CFfJtnZ5WTWB12KlXxqEx9UieAVeNEFNksH9//1eEW+I
iXU1wVBeRLIy4YJtCeVxAs1QULvXdTXhRWUD3eW6zcAKOyIqTdjO7p+auXkz
PPyUvYOf8EDlSteM+GYwbTvLNU++d5TqrbZvb4a/JuuNvhE+T5u8+ybQAi/O
1ez+SHh5IuPB8O4WuP36Z1YJYeqI1GvbBy1g+AcTEwhLCPQ+S3vZAhk8myTd
CE8eTB20HmyB0yNb/t4kbKpkXTks2wpUaNyhQ4RjC5jbZo62gl1kNe8Gwks9
6CNxz1qht+H9qgX/O8+hL7K/K1uhRPR9QAepl8vhOeVTXB/BWKzGJI2w1KZv
VwN2fIT8P6nmTwjb/l65ffD+R4hdRb1jEu6Lcb/5OfMjiH24c24lYZ81ivBs
nNz/I0v1K6nv408iJr6ptEFTRrLSS8JOb0Oa56+3gc7ZGgNzwvbCOdsrktug
ftbMXYPw9EDc030jbfBzcGRwkvTbFvYhYfsNn4CdZ8JIJSzj0MW0uf4JftYP
lF4izDYfzv8v5RMk81lukSFs8vJJTfbYJ3ht+yv0Pen3W0yKd1a9HcbklGes
CT/bmsnJfb8dBm4Va20gLK/07nBrQTuUK+891kT0ZZ9osvd9rg5YxqF18AHh
eydPWnzd1wF1a0cEZQgHw8IUZY8OWLMqOrCA6Jn6kcVTuz92wMpTdl2GhPd9
FxLQkO+Eby3PWsaJPtKNWnX/rnbCzYas+2zCrfESSxKyOkHpXkm+FGEI+B6j
xtkFYTZn/RKI/kb0pzqHHOyCvz1K/9QJB9xdnzYa1AWHb7h/yyd6bn1eVFLp
axeIWpNlk3Dv/S1VjK3dsDPwlEoJmQ8qfqYfLzt2Q6O4xC0dwhJiE+futHVD
UflC/hwyX2TspKtzxHrAyYNnfiPhqDXidVugB47IV2pFkHnVykruULnSA9fs
h1KXEZ6p/RaY4N0D0fXtJy3J/Os1P5gaXdQDvMXTaj1kXvKtflEjP9wDl4yu
r95F+JzOhejV4r1wJ+Tghigyb/m0WGMvdvZC4EIn7Tkyr3nHRk1f3+qFcOaw
Hk34wtTO7ydCe2FqifSeeDLvXzvxbbSr6YWujaHrp4k/eOpbyKn1uxes6pqG
kLAV01n34fo+iMuau8cm/uJdo3nlkeN9UMSlVllF/MjzA4b3c536wKz2dP0i
wiUrp7a+yusDt5JjT3SJn1mZOz2j/60P3lSVNt0j/sdtKW+ipexnSImTz4kn
fult54c9OxmfodvnvVwT8VfixSJ18U8/w+bvHFx/iR/LSA/Y+zznM5x5W3po
JeHJu3QR4/tn+OL3e3YH8XOXbM7uDlLoh+2tF6aPEf+X7C44wTbsh4iYQM0b
xC+mdAx8WfGMXD/P9eIR8ZeD3am7T77th8mLn/WdiP/sC7f5b898P9S5HV3g
Qfwq7ZX3s0PzC8j80K/xJP42/8/ytNW3v8ApK6dn7sQPX3+Xnyib9AW4EpN2
ORC/nPlbZPW7/i+wXliu7T7x1/46C65tlhsAeq2q7kXixx/ot78/YjQA2DR+
/RDx692njiQpBQ7A1w1HD24i/l5xg4dhacsAfBKV/bCM7AMya7RBWmwQOqe7
RgfIPjG65FzVFnoQZK9yeuaS/aPtte9lUZ9BGB4sTnQg+8ln4w8++U2DIPRo
w/pDZJ9xdPaqVRYfIvUq/0+A7Dvq7YU+Vw2HYOsO1vJasi+tZafdtwgeAr/S
Azf+t1/tkNy65Gj3EBxwONa/mexf2dscenlXf4Uu5ahbnWR/WxGiEep15SsI
6ynMPyb7nlihTt/P1K8gvyzCWo7sg0Xvx09qzHyFsE2Z3Tlkn/xzdzSfgmGQ
8KkQ0Cf75t+r0nmU4zD4SYnMtZB99ddCf9GtjcOwwSzc14jst7+8s55xy4xA
xOjuinayDx++Mvwz5/II2O5PtqHJ/qxeViRxMmsEvNn7n78l+3eqfknNN65v
MF97QXsz2c95Dtwdvc34BsrbxST8yX5/4AaeHY74BrGt21R//qWJfzomYDT+
DZZedr1l8IfG7c7xnyt3fgfDi45vQmZpXBpd2qju+x2Ch22kB2ZovLntTXP4
0Hegwj1PrZum0Z/jvxGBHaMQmZtkeW7qf/8+yCXB9hqFR9MOJ/wnaAw6sf0s
79dRkAt9OVI2RmOHiWS7H/6ADw62kl9Hye8jS300An/AcWXZ2oXfaZTZtz1+
cOIHrMm1GV8xQuObomCJj4pj4Lv6qtmGrzS6Xv2lWEWPwVmG6fbNgzS+Ov7E
Z9+TMXiq/ktz0xcaoxlrfx5LH4Pcv2oH132mcfWepu5fvWPw47DMFYleGjd8
vPRdWXgcqh+6m8930fil3Cfn585xsCxYc7yzg8YbClWdtPk4KNjTHJmfaNxm
KvJHP24cpBuMKLuPNBo7LXzZ8XEcVj9ibNvXQmMUhoTy8k0AR6J45IImGkNa
xC82wAQ8lD97I6+BxhrJ3udbzSfA4EO+48X3NFZuvSGOiRPwS8+6ffE7GsMP
Cu/72jUBXIqtB2OqabxjOTSoITYJsVUVFRqVND59Hh2y1mASTn1Ys6monMbG
+ev8xU8mwf59sOmOMhqtA/N6OQomYV9f4u2MYhoPrVcsGZmaBBWbODG5IhoD
PuhSdipT4LTh9d4n+TQui78Gby9PAZfB7PeOHBrHHocr50ZPgd/c5h/K2TTq
XdpbYtQ9BTq/V202y6Cxb/uS6PTlP8HT6XRo6ksaBb4F3Csw/AnBj45I9L0g
v++y7H7o9xO2b9/tsCSZxrKmRpuJpp9wsPlM/boEGs8t2vRLXnQaPqx52b49
lkbfkMODS+lpeMIr7q4XRWPPqY6vaT7TMOh98t2ecBpH0rSDxFqm4fjFDTba
ITQGNu722Co5A+s4RJ1WB9LI3Lb0zIqTM7BK2ame24/kR98rrDRsBmrvfdH+
6EXjGQn3VuXPM2Cbee1F5DMala+s8Dda9wsq/Pbxm7jS+PqL1Xnq5i+QZfiA
iBPph5MVpcJZv+DKQXp9vj2NsZsi1EL+/oITY1apx+xonP0zvHZ89ywsuDmZ
PWRN8r3+oYyI+yx8THm2+uZDGluaSm25P86C9h7ZzkELGuVTbPLLFH4Dh/nZ
cpY5jVo8Fzexbv6GmT2Spa9u0yg6VAW5eb8hM3v6Ff8NGmdu6O0YX/QHmr+l
uRy7Qr6H75zlPOsPjNvPyfteoPGFlNb2vpg/wJpyN357hvTLjaVvQ6f+QMXo
yvUjp2jcvfr3oc17/sLFidvnuE/QaO7iujDS7y90tOhPLjtKY732MZGRob/w
29yhkJ9Jo+opHy+h7XPwyXhB/L+DNEqpFfiLecxB4ssin/79pN9eL1f+1T8H
678UXCvYQ6PNwJVDedrzwNUgL8TWpXGv/4kJI895GIlcf3X3Dhr5rdQ4eofm
IX96o9HUVlJf4wb0Xt1/cH5xYq3fFqIXl4qKPIL+wceRrZEb1GjcqP2Oq2jq
H3xqjXqdvoHGHNtdI4NrOTDes4VfeS2p962rTT+zONC8c9zUX4HGv4MKPYyn
HBi7aHfjlAyNP5cutlbP4MA4G4bYbikal18UdnLs48B99q3y9qI0JhqkajGE
OdFy6H3XKwEa4ZJejttOTlRuN1fvWELjjr6fajpmnKjbvHvRxAJSjwr067Mx
nKjmvHDnLAdhHrX7f5o5cftYbc34HwpTXh65xMvLhZ2Gf1zbpymsE9J45qTN
hQpB+29mj1N4a7ZxyPoGF8btqzS0+0ah8Dzr3FAEF5ZzftGAQQqvyXd9Lm8i
18tv/vjWS6Gogc4eicXcmGYSdMulg8ItL/KOdezgxrnPCyOlWymU4a/oETXj
xs3KpTeDGii8rlAeVJzAjWfuHXyzpJbCztnSLd1d3KjLFeV27S2Fjo//Y94W
40HtEo1XBcUUftpX42xmwINRQhwq83kUbmBzXx16woPW9tbdqlkUnn8odqsu
nwdXZubmMlIpzNcK4VszxYOfxA4kn0ukUPz7iYQR5QUo89Uo+kI0OV/1XJD8
xQUoKJfreSyUwp1P2lXfhi/AGdabi//5U8jn/yrmY9sCvFrDFlnqSaHVJfv1
hqIL0eVyllOtM4UB25R7dh1eiDpvnuc/ekrhc12DjiDnhXhb1TZE1prCkgSe
VUZvF+KNstmVqRYUzg3lJTlwLcItdyK0VU0p/ML8fEIKFmGBRGFv2FUKx+aq
l4pYLcKlLsZL589RqKl6zuFO7iL8/eJcisEpCinGsqeaM4vQ6sG9UuejFM76
3Uw5pcGLG/mWY85hCqfOaIYPmPHiz5hUueZ9FPo6/u5+n86Lt5LvnO7VpbDa
e+GwxAQvNkaypzq0KdwlqK5YuGkxcoj+7apQpxD4i74Vmi7GCw9rpaOUKYz9
vMZeMn0x6kl8jb22hsJNJgsVayYWo0COts1qWQotr/2a+qC+BNEqPq5WnEKn
A+YLN91dgpaPJGTOC5D3eWWf6sleghrXLfuHF1H4fiT+W/evJZguWfHPhIPC
q7kV3hu3LUXnwcVmb38xUa9SSqHi0VK8oWa8a/k4E6fEJVhJxUvxsf3fe8Zf
mSjYHPmxiZsPm3rVxbx7mZie9ldv914+ZBRaKGa3MXGZV/m6aWc+TOcxzqxs
YCK7cnJqsI7cP5lQVV3FxEX9bYISIvzYX493CkqY+EZlQ73tMX5sdNDND81l
4swEz12FEH68JzObfjONiXuD/6jO9pD7+b9dVk1k4mjZBjkuxWV41PTj9+4I
Jr48cpjSvrYMNy7OpWwDmNgf1FIe9nIZ2spWvhD0YGJd1YJzytPLMFvLTtCT
zUTbi+ILerYJYHpUgienDROPbTt1N/uxAMo27tp39h4TRd3Nrz+vEEBj11iD
jBtMlDujsb97oSDWDV/NmTrPROWcB6+n1gvix7XWcYpGTLxm3dQhelAQk7Ul
1fdTTLxiJN2547YgroHSh0YHmAjVjKkb3oJYmnA03ESXiQpZ9YeiswWRAq4i
1lYmtpqdFepoE0S6f/fsNlUm9iy9dVx8ThDzV06YiSgy8XDl6h1H5IQQzDYx
O1Yw8apCTA17lxDymFnn+omQ8//ZyJ9/UQjLohLqdy5houIamnvISQhdxD+8
7uFgYs5W5US+F0Ko22L28vYMA2czn04q1gvhGm7q3cR3Bi48t6Jhy6QQxhc5
7bzUz8D22XalLeLCONVgu6PuEwNV/gj1K/wnjHFiP76tbWCgYunLT/MnhXFz
YKuteQUD/fPdB8uthTHUia2UWcjA+0UJXXcjhXF7q/eKwQwG6j+4+IzvjTBq
BbU48ycxcNVYzxv2gDDmaVxPWhvBwEXDSnpfeEWw8L+XaRp+DDx/LrhFYYMI
XufW/qjlysCjTVKaOgdF8PiKtqMqdgy0O3JdXuOWCEYYel6Sus9A6gqbucBT
BI9m+u2ZvcHAh6Xdts/TRTBubN/GunMMDNArPLOuSQSFx1WMAo4zcPHXZwn3
foqgWdu4oOFhwr17FvmKi+LZ78dc+PcwkLk/WuWxlijWbgK+XG0GJi8Lrttq
KIrODf7NJ9QY+Fc80S/3viiO7TmtNLnmf/+/w0ZNzkBRPLnb95Ddcgbula8y
4s8VxX5TYPMKMXDpzby89o+iaNxlKO2wkIFWP7ZxXv0lijz76g/9+XMEnUf6
+rIkxFBsve31y+NH8NLQvEihphgu8lxb8G7gCHKkzB54xBLDxOqz7A0dR9A8
4xVOmYnhn/poSbsGwh2/Xq70EsNTPkr5DW+P4KKruSfmUsXws9BcnnTBEWzi
9OZweSeG8Trd50+lHcHqFJkrb4fFkKvqwMKguCP4fxRZdziWbxsuUUgystIe
WvQrI5FcV8W7vUNRlJWQkaiQQhpmKHtvMgrJKInsGZkRpWSHigohfc/353k8
933N877G8RSXsI2yVoljVq75ZEs0G2lnBp4d3SGOTaVLF7kC2Whb9uSwA4qj
cOONuv2ebHwqyN3IOSeOK352ntW9yUZNnc20VidxrEkKvepsx0ZF/isxU0Hi
6O5ZZhxhxsbKKP6cp1niWGvUeS1Pn40R/N8dBOrE0bCifHkji41bb1+f4Poi
jrkvu/U+abBRNj1LLGhBHK2M69/+UGHjh9LoxefrJDDpdGjhv/1s9NfIzr8i
J4HrTniZCOxgY85mHv0yTQns2bNnh4QUG6V21gvHG0igbLuq9hZBNr4fdONf
4yCB6evTYfcKNh5OOu3C6yeBmreW3A1/sPCAgXvGgyQJ5L3QzLHuYaFlh21f
wgsJtC3dF+VUxcJrFrJXVJslkL3Cn+teNgs/lcfV6A9IYOJXI4XACBb6HW6m
LJuTwMhdMx3xd1gYVrnHfo+AJLYpXnnw1IaFa9zrKjs2S6KySj5/lS4Li1PT
W5YpSGIAP/lbD7JwT9+4whNNSdTX1ur/vZeFh8eFwjpPS2LJe1tfMTFCnt/e
JzctJXFwWc0D1X9MDA0RPRx7QxI9zJvCzMaY+H1jAq/KfUlsrNTSCG9nolpn
4x+taEn8uYyh1lLCRC7a0K+eTEls9pzdKpzOxDtqhT/6iiRRoTUiXD+IiUF9
6VNn6iSRQXJXz3JhotC/MT7KO0kM1P1dyGfBxGJJb73HA5IoMbYzwY7DRHv1
B4J3fhD2SYhHfDnCRNHPW80aFyUxWv3hEWMZJsZcCEjz5JXCKRMxma9CxPdw
k/15olKYMdk05b6ghRZDDsbsTVJo2HpDeeewFurY/3tmsFsKcxbMA7patPDN
r5CMnoNS6Kqs5xdRrIUXXZTe1ahK4d1LntUXH2lh2wLt/dYTUhjFuPeGEqiF
02UZJuM0KazUV5NXcdFCqTd+stu1pfCr3ScPVQstPLnuAU/9GSlUSX5/Sktb
Cw+XJdZ8MJRCr/CavVeOamHYuX+nDS9I4UW6eWDGbi20kt7wVMtSCjfQg4R+
iWqhl0xwe+YlKfTQV9iv/Y+BuiLCnQ72Urg6UNm26isD/7ke6cy+JoXUMW9t
+jsGHvoeyqXrJIUimtxnR8oZ+GLONNLaWQq1h+14IrMYaFrsPfD9hhQKG1xv
Mo5k4MM208MDN6Ww5mucLHgwcH3J40VNFyn8pa8WpWjPwJ2dmkmSBJ5gO9w/
ZkDcH5NOP0uct+BXumpOZeDB+98j1xLyfMN2VSQrMdB+5z4hpetS+Mo9f/jP
Vgb6/Hia88ZBCiO+/WFYCjLQrDttT9cVKdx5oM5wep6OLZakIzqXpVC3PPZu
6AgdKz9EZ5GtpbCsOHnLyQ46FnFO6+SYSyHjeWbEvnI6apzxF/E3kcJgyd2M
zdl0tO282dJ/VgodGhUi90fTMcmY4ZGtI4WmFz179bzpOCXXefAXUwpfVjjZ
JDrQMTfmTH8eWQqd+v4m8ZjS0ef2iYxvIIW29Cftnmw6Dh3/mp6qLIV7B/PY
O9XpONOnwdezXwrtvn2x7N9Hx53TGYt+O6XQPDrVpliKjhMd3qWvpaXw8NDK
lLxVdGwd2RZ8VVgKxepyzzT8pqHkDo3ajJVSSOqYbvk3QMPgVQs5pguSuEHi
JftUGw2fT7Eyk75L4ukzsVJ1ZTRsWbW4/iLB98KMHquzOTScKNhsW0C8BxXS
2duCcTSs6J8T96uXxLzSwvB+PxpeGYx4MFksiXvtDw133KRholHUmd4sSXxA
eZ80akVDEa6uOd14SSRXnF6+UZ+GxqyNf00eSiKv8m6FK1QairsNz/51l0Tn
C3ctRg/TcMBN4LasvSSKKlk23tpNw73grvTdWBJfVKb6HJak4bPDy56T2ZJ4
LeJdgwgvDdOM3j5WBkkckbYrEJyj4pNbNqVlcsR7V6+8JDtKxbWStNhBacK+
kyvEbbqpWFXjOZ/CJ4n+6xjNTXVU3Mx5dH/FrAQKfkzL5xRRsfIMnY9rUAKd
uMWHZjOoGNUwtT+pRQKPWgQ6l0VRcatY5suhVxL4SUTC9/F9KmbId9o0pxP1
USxLtsiFimnB/asMQyRQ9JKlw9glKj74xcsOuyWBVRLOjmpGVBTau3a1s5UE
1qrtwmdsKvJ9W76MV0cCB+wHP9OOU7Gn8M+MBhD1VYJptlKRivJJvS8O7pFA
aqNS9+BOKn66uWFti4gEnp9IPz4sQUWP0XuVWxfFMU9h7jE/PxWTimfidw+J
Y6HeayntRQqxxynYDjeJY3jDxINX3yjIOZQye65QHNvM6oVo/RQUPr2NJyBO
HB+Ql8XOt1PwhlCF4U1PcZyPfKTQXENB+9bYRhlboh/anGirKqLgjk3JwkE6
4ng2sOta3xMKnss3/l2qJo5OzkNi0gkUPMT1TiVnuzhGSThn3wim4ODUiYQL
/OJYWvrfob+eFLwt8G/k8w8xvLoMk5NuUDDz9/HmnV1iWOB1+6uVLQVXHlsl
qFQihju+X/unc56Ct5I6jYSSxZAeSO8w1aWgj3Oic5G3GKZwvuuF0Cho8DxB
UN5WDLcZ8LuPqFMwb7PM25sniXmiX1DJQIGCcgMuFyMOiyE8Vzf/vYuC+4Kq
7/lsJOaLlXn/cjZQ0N+8o4HNJYY17aYTfsIUvPJFqO/78Drc7/efuN9KClaX
6xpebFyHnY5fzLIWyMin1j1SnLMOhTepV/74Qcak4OWiE8HrUCV1mZjuMBmd
vhtcm3dahw/XTODHXjLG3XSNGT27DtdYNu3zbCXjpaYPEi9gHZ6ev1vEriWj
jFeTrdX2dXjkGG+TWgkZdyob71y+ijj/8wqFlkdGli2r2PWrKOr0rVjjnEFG
Nt/E4/4mUYSi3Qt18WRckc5vuz9XFDk9d6dVwsgox5y+ahYiipM9062NfoT+
3Yx93k6iqLA91MntLhmj7Nf9DdcXxU+GbWWcG2QkXfbTCjsqig09xr6a9mSs
85RzubdFFAsb6E/1LhLnDWMHTFeI4g6nP2sCjMh4hz/5vRIxv05qH3T7okvG
gCMbcxbqRNB0bmuvLpOM2rZ/cgofi+CbNRZLXzWJ+AjLbr8YIIKCwmvL446S
cTY+gyZsL4Im/IkL9kpk9Es1Ns07KYLTO7d5XpAj46ksxVTWIRE0VpQ+7LiT
jA2C88dHJEXwn3Dc6KONZHwcdsXq5oIwfvhFs50RI2MkN11jTZ8wuibqxF8Q
JGPaaalfsWXCaOLpy5laScbegbMR+5OJ+b/0pH7MPxI+2utMK/MQxj1/SgLM
5khoZFe26dRFYbRnuFYypkj4ntd6xzhNGJ+OTb3hfCWhjE6cmaecMFa9kr11
bYCEz2xsR2SEhFFo6mdW/gcS9ln3ZzRNCyGvYa2syDsSGp7/mXazUwg1egeb
/d6SMLI3quvgCyH8z4VhsaOehFYLTXumooQwJK+qrruCsGePt+9LVyHcY9RX
nfGKhL2kls8BxsQ+VDx3ILyQhN0XXgtePiGE50HzQ8JTEob99Zo6KyOEF843
RtZkklA+2dVEl08If1BsjvCmkvAWWfVCafda5Dk3HGQWT8KHynsvfItbi+z6
bvu+SBK2DsbqqputRcnJmowrIYR/135U5+xbi6sfSQtse0DCTV8kFTSmBfFE
sKzVhA8RD5VSsb8vBLFA7Who6z0Sml1nfOi9JYhmMncMW2+R0FSUf6KfJIgx
zdvDx28Q9kvtTxQSFMQr4ceEtjiS0GF4hmnZuQZ/R/+KsrUnoY1+OUwS++0R
e23eLhsSVkVsKYi9sAbT2y/v0btIQi+VmZGbsmuwAk3f/jIl4dyEL6/PLwFs
cSU3ZhiR8ItnmnrNKwFMXa3+zeksCXWssjMUPQSw18uez+g0CS8wC4w7tQSI
OUnim+FJIl6n4q9kiAtgpZTDJScWCXmslIdzP61G5YsfzqTTSXhigvbye/pq
lD+Xd3uKTPDhftWQ6ZXVaHL+apG2BgkfnK89vVZtNcZ3PW5tRBIeOtYwO82z
GjdOrYg5d5SE+zflpa5t4cebIWpfuVVJeDVnWsU8ih/3bZEPqDpE4C0JHrMX
+NFwR59etAIJPftDtKv+48ceAb3NPgdIuO++t2nTPB/OFfc+9Zcj4de3stdE
a/hwu0T55/S9BL+cqCrhgXy4ycPrds8uEkqZdBvrGfChiWGb2badJAT3rUH6
e/iwm2Vt7L6NhGMf3l2K/s2LzKcnNH5tJuE9jwMBGyp48W2dw6DrRkK/I69X
XwDxXYi0bqM0CUXsZ4b6z/Jis/6OtFZJgk8l1vK79vCi2eITu2hxEvJ2NE9m
z6xC7c8ZGjfWEfz6FhbsXLUKHUJEZy+JkFDCwSLSK2gVXqKKnHMUImGu1r7L
741XYWztEjlYkISq3AduXf5vFZromT6oEiChSSPupy2txNzMxZX8q0noo13e
a9m0Ep3jXt415SOhgW1df3PMShyQKu9pWUVC90DVUGebldhafbGfs5KE3KKD
mlZqK7GtBi4NcxPyMFg9UWAllljznwpYQcLOw/LVmz7yILZXWlO5SLj34ef1
A1k8GOEd5yuxnIRLhQIu39x4MEuCx2vunybWy/hvOcbmwTcRUcoTS5o4zyo6
0ruVB48oHrk6/VcTIyl3Fl/95MYPsYtCqwm8oHLff7iaG6V99o8qLWqivN8x
sTMR3KgrdrblyoImzjb9KhC25sY5eXJi+bwmfjz9zV9UnRvdl/+U30bg+gzv
5wbC3JggE2UQ8kcTn9wmUX8MrsC0Tfl/JAgclzmm0/hiBdp6/vr0ZE4TPe76
THzzW4FThvQxbQJHqmVInjVZgbW0oW98BBZq1Pqy9tAKzKje19A6q4lWQaLM
NatX4EHd6lOZBG6vOGFw8jMX/isKvRhM4EM2Y2u+FHChs0DpJz8Ch2kO6xfd
58KjozEhYQS22b1K7b0JF3rebTZ5SuAKkHx07DAXRtfKbush8PDXOd9pQeK+
6dunooT+gJM578eHluPn96vHzhHY6PlNN7mS5djv6/CogMBdF8bPPw9ZjluK
PlZtJPyLtB6/5GNDnPc9uSWUwGrLeu8mayxH/lU7QqWJ+LwIjvXk2bgcaYI9
/54SODHuiU7O72VozlY/qkPE13zLnuaE5mU4dfT0Xl4i/u/bJhrepy3DWzMX
U+oJTBeJ3qF/exnaKfz2jiTyFXIjN3fr2WXo8l9xgRORXxOVCNIBpWUoef85
7wUi/4fEnxV4rF2GbXI7jA2XkXCbSXfciY5/ULvjepQ5wRfaWFQVr+8/0HSz
CHMh+KQfsNpRH//B620D8gkE34pa/1AOzy7BnseSrFaCjzPbK94mZi9Bu+KV
hrUEX6/7W0WGmS/BiHzYvbMEn7vqSw+Kb16C0KMWBvm8JNzaZb11S/dfEP20
Qmk9Pwmp8+u/5QX+BXfDmnE/4n2sU/Vb30r/C2XeGucF1pDwM+epjNPKv3DN
ieUcQbyvpI0VD1LLF0FI96fwQeL9ebobtZx1XYTDO53WvBMmYXJtonGkyiLY
uJzT8hIl4RFfpUKDmQXYRDPK0xAj4XK+KxrpeQugHuSwVVCChN/W2Llct1+A
M/veOg8Q9WAnc0tT038LoHOjM65qPQnvsEyS077Nw6jsvqu5G0io3b7Oiid7
HqqnH7/P2ETUq1pF3+FL8/BYyaYgawsJWRUjVrT983Cq5cXYK6I+hXOF2h/4
/gcMq8T1u3aQ8DvX3PKIp3/g0PfjXxdlSBgRouDmfuUPrC896Ca3h+gf9wdJ
Y4p/APoF5y/uI+rtvEJx6+wc7FlSO55D1EuHZWOHVYrnQNNE58gyop5ulLux
YfOtOWjM3tVwVp6EqQ6byu+cmAOu4KL2ckUSfqj66G7KOwfD9qSj8spEfrcl
5pc1zQJZHCaeqBD14erx/MjgWTAxptYcVCOh7Yfod5N6s8D9C3LL1Em4qjDM
/tWWWTg5fDBY7xgJxfar9nCPzsA26/PaiydImOZedKEmZwaWblM600kk5O+6
fWHZ9RmYSgrgMqKS0KOBLPsMZ2C5tUj5JgYJh/zWCfbyzcB1yuDsCJPofy+0
z95o/w1cu8gBLzkkNK/vufAg9jekSD+1DjtFwnb8d0Pq4m8IFapxuvn/fucQ
MSmh8BtW2ZtEWeqT8KmQkIDv0i8Y7LhfbGxA1Ec1m52XG37BnSe3Ko2NiX7j
ru9dE/YLjCfSoiyJ/npIW/XuA9NfMPoifs9NcxI6nd11of7AL6CJyOuFWpLQ
zX6F89Wln3DBXU/kBdGv1cnua/3f/IT2UlAfuEz0n3e7HcSif8J2y6M14ldJ
WHzbana11U/YnfY+WJvo/yK/Ywcuq/wE3/f1D8OcSbj29Vov5PsJ3qSpR19c
iH77mPc/1/fT8KPGuOyQOwnTezt378ycBv2rurVBd4n8JbaUK9+chkzO0Ucz
nkR8pc3J+Yxp6OTKIp/3JWFLyKZVUZumYc7OMqzTn4TWmSnM0R9TUOZ63pUd
SMIM5TfWcZVTsCM3b6SNmHc28EU+KQ6bArfR5LJzESRU1NM0AqspWOBJ/TkZ
TfQ7CUrbbvUpsE84aeNJzE9P5vRPOYlMQUieo7hMMsFnfXfFvSM/IIT97+Ob
RyQ0HuetwFc/QIbFm3ODmMfG90YyXgb+gJmlTof/sknEfrR/R5jFD8L/zk3j
ucQ8ZbAzsv3oDwhXjAvLKiCh7h61Rft1P6Dx12S9YxEJhUUVj/a/+w68x56k
kkpImDmbkhzr8R02HhoV31hOzIs/2t9KKH2Hmahu/vkqEv6xzzdnDn0DUmiv
7cc6Ev73TFYQw75BvqHjgdo3JHwTvfHSOPkbuM+fOvq8heD7Vat9rPlJyB6n
3s3qIOFzhWXTllmTkDOu9SOjm4Q/kz9YqZpMgn/irStPiPnWRUbs2GuxSYjV
2z6X/5k4r/lxy2zDBOSXJF2uHCTm2yW/55/dJ+Czv19t1yjBl8ZHeTeUJyBT
L+Tb1AQJBew/VlV+G4cPKkHtwsR83RMgFfPy0Ti0+d4xU/5N1K/fbuMGRuPA
TvMIPv+HmK+r7M2fSI5DX/InRvBfgl/s6PKUtq/wjH/OvX45Gelt355p+n+F
TRF6m3mI+f7xSNaUP+Ur+MzmSpD4yVjTY3PIhfsrfHNv1fMj9oHwEvEja8vH
YGQms7NLhNi/Tk291HQbg6OaJ2/uliDjUFvClU1qY8CFy4+4SRP7jM2+LRHz
o6Bguobn/WYyRr9cvJNbNAqfg6bqD+8gI/fc6FlL51Ho66XciN1NRjuxA5dK
VUZhQfHtylXE/vLfI/cbOfMjUIImxg4HyfgwbZ5y5NUIJK1ddBol9p227fLx
xm4jMPrllbqxKhn7cw9qbjo2Aj3fP6d+UCejeLsL91XuEYjeXh1ncIKM6w+I
pBvUDYPzyND6ATIZVxdeWvzgNwyvh/pWX2IQ9oT6vv3OGQa+t1amC2wy8m8d
+hEiMQwSW0xFA3TIeDXM5WDjxyHYNPp6zU59MpZXdJgGpgxBzINwjTJDMk4G
zZ4dth6C+PhNmUamZJTydvxepzAEIT5pB1YQ+5+fqM1v5cVB8Lic1JBpQ8Sr
x4UkXz0I7ydirHSJfdF0qPtVYcAgeH86tmKlIxkF89QUq84MQu1BPa8iYr9M
Vp/20ds+CPtSasfsbpHx79fWGIdvA3AsImCj7D0yNp47oSXxcgBCexvFxr3J
qHlM3fWo5wAcuFpUneVPxkQuutCI9gB4W2RtuRZEximru+MiWwag66HUevVw
MkofCv79evILTJjeT10dQ0bv4Bfik8VfwOD148IPCWSUj6g6HOn7BQ4UqR/L
TSX20URpcqXeFxiw2a7ik0nG65kF+632fIHh+pNBF3LIyBO4qc/vTz84nR/E
E/mEPLaj5t6GfhhS5VbZWURGDzl73WPR/XA4ctGWv5SIZ+dp7labfjjaeaBr
uoLYX6+t0uhW74efuzeZ9xH7PfXl1Gpd4X7Qu31WqOkNGVU/bDhFHfwMEazI
htJWYp/32C6e+/wzBOon+uS9I/Jfpqjld/8zlD3UPf64l4xXOkVn3ht9Bree
/LHUz2RU2Ca5NlLxM8RNtFxLHiLjzQHZiDq+z2Ag3d2d/JWMLb8Sd74t/QTZ
ckKr076T0Z8px/3V6hN0HehalvWLuO9M6vwk8QksGMk5BX8I/0IMUrOr++B6
GNea8iUyHriz6t6pa31AG40SfLuCgus3/b37dnsf7Mnbk/mJl4KvLq4v3tjx
EZI773ZOr6Ggb7LB8aMeH2G1fagnrygFdxkPK8kqfwTGa5O8LZIUfHLnV/7o
2AdYPsalfWQjBa8qj/TbxX6AD70ZZ85so+DzD0e+VHA+wMmtcSVOuyho+9mv
78PKDxBccNQpUpaCmUEPuUpe9UJJ3+LNkoMUbJyQcDW52gsW3OYVA4co2K61
xr1uby+c85I6JqBGQQnZq/jjSw+kRTZ9O3SMgoGvzs+8i+6BLnFmhSmJgkIP
+T/e0OkBv3Muz4LoFHSSyZLvWdsDR7ezCivZFDx+Pf7wz4b3oH66rWpGh4Lu
jmSFKs/3sHJapnPfWQpa3V5vRT/xHrLa7/SdN6ZgVWf0Lq9l7+FxzIHuaDMK
7pvSL3Io7YY3Xg+K3llR0G5y6rKYazec1xC9IWpHwe3tK+IvqHVDZssJYW0H
Cl4YUI01WeyCy6dKHINuUHDze1IVf0kXfFn4L6njFgVLt/baGbp1QXKb0X1J
Dwrar8niOotdsCp+x15DXwqKz9p/WOLqAr8SS8fUBxT8YPrRlFLzDjwX5S5+
CyHitz5++SHfd/DH6e7s4SgKnlMw2VrDfAcZDg82eMRTsG9jzcFZ0Xdw9pjv
27YUCqokmqfUvu8EEt9r3m2ZFAxrezuplNAJ+S/vl13JoSBy3/ZAi05o6zP+
XpVPwewnY0ND+zshx6ncX/IlBVM1Lfx2zHaAzcfjIZdeE/HafuLP/OsOCIn2
W6isoqCYxtMcC58OeMQ880q6gYICEvVKlic7oO62/dtrbymYoOa/bmljB2T4
Fci97aDgl6OfunaMtcN9e9GWvT2EfLU7gh/y28G1+H6O1yeCj9EStG232+Hl
uQPVQ4MUdIzfsHlGqx2U/Hfwa36loOHK0R260u3AzohxSv1O2B+V9hvH2qBI
qG/lqt8UvFtksL/geRtc5YFcy3kKNnX32eZ6tgHPfRm7pn8U5P3brKeo2wYd
mgJH5XmoWCMXH6Im0waJ+teFI/ipyPvZt7ZuphWUmCtGltZS0VkvNLarthXk
hnSem4tRUVrAq8oishWmV+xxebueik5fv044WbfCuwDN/1S2UPFk/uqGleqt
oEe715C8k4oLR6aERYVbIai4ibx2HxV3pxi4Rg+2QDnv+sSbB6gYENZQG/ei
Bbh77FpGlai4/ap5jrR/Cyiqjr3VPULFLdeFfwudb4Exp4zIaqRizxf9c67K
LRC3cmSXEomKjnxuj43WtMBy4+FrqXQqivSW6l6qfQsXhuZviHOoeO2BKIvL
4S3olHsqeutSsV9S98PN7W9Br34+ev4sFZnt2xK62pqhxejd40smVBy8yT4m
ercZ5nTSDPvNqRgr/NVaVrEZpJv5cnRsCJy+u3XLcBP0bUwPb7An/D9wade3
iCYoeKoqik5UdJFT3RvEaAK3r14bCl2oqGsmF8W/vAnU+S9ky96hovCtP2o6
hW9gxZrcymQvKjaGGX28bPMGJh8anpb2pyJU76af2f4G9F5YXggOouK56M1n
BXobQX7Nx6HVEUT8gvhGfIIbweJCy7t7sVTcdDmhqZnRCPfKL8ovJVGRHHt/
untlI9irdv90Sqci9aae+qPyBtDpNRCfzqJiZtz1OEXXBkjw1Qy1yaOih8BB
njsqDXBocsR65AUVv1nEWvrN1EMFLTP0fCkRH/GUWk5+PchdWVrTV0nFKb0f
m1uu1INK3PkWvXrCH9NxJx75ejihb9Ld2UzFuNMF779P1YGMReBW7Q4qrtXe
dMr/WR1QE0LTmt8TfDodP997tQ6aP28wp3+i4gnNk0PvlepgZLT/TN0gFZ8W
fj/gMVcL7BOPb2p+pWL4l5Kl3uJamN5Lb6j4TkVf++BrH27VQopdPOJvKhYz
Gl/d06gFaZPAnpJ5wj4z9ZXtfLXwO1Ms5MgyGjZdV7tX/bYGfmvIWhbx0LCo
+p6tflgNnD31WUd5NQ1ra9SXPzSoAQtRim6BEA07+qZdLuysgeUv7pkriNNQ
dcVdmXeT1eCpX3EnV5qGhsbbyQOF1VD8QTntv600vPpHW9bXvRpGW2RasmRo
+PxEx656WjVImPT+2SdLQ7eS1AdxYtXgfOjJlsyDNDx3e76Et78KfhvP425l
GpZ1yguvzKqCbvWDpx+p0ZBU1DEe4lwF2RdqjHYcp+EGm3v5eaQqOO6hcjqJ
TMPqmcVO43VVUKW3TnWLFg3vZfO+jvpSCWK+X7njtGlY99z5i1FuJaiG6uVL
n6HhF89tz7PdK+F3Ea9mpAENTxo1P/dgV4Lnp/Q8cVMa8rSpmA5sqYSHbr8W
gy/S8JXqarWaqQrY65uzUdiWhtxHG+tkKytASC9NJOAqDWfxY7BYaAUsf/Cs
m9+Zhht/OO27ZVEBR1fm2ni50bDwWezWi6oVoFB0v3HFPQLLiQm8XVMBjCeK
07d8aFhRbnLvWX85DHU9+rgQQEOH1a92CReWg5XIsK9TCA0PmfGHj/mWQ8z8
0sx0JA1Hrd47qhqXw3z/ys228UT+bp26zHWoHHSfSy8bS6Ghka66LAqUw/0p
03DTTBou3Bw7N/2lDIxvCH75mEPDn0MH8iVelsH9SO2Ppwto+O+O3Wh2YBn0
f7rs2fqShgVvXfMKLcsgUyS7h1ZG8ME2oU3ueBmslzDoqqymoWa170pR6TKY
+djhrNZIwwOHUmUaRl+DPsvhdX4LDcdutbtrxryGjEOPUmXf0VDCSi43lP0a
kvd37UnppaHe856TL3heQ6L/Lap0Pw3ltR+sflxcCrOcTVxBwzT0eu1y2/pK
KbgLqnJ4J2hoGXPCbHZPKdC6jBXdpmgYvGvIhvGlBOz27874OUPDdV35py5G
l4DIlGzWxUUa+s1TP1F0SuCmhqj6x+V0NLWy7xxfWwKWdz31OKvoaKGxeSWr
8RXc2Kfyt0qAjgcKjUl2Xq+gvGFQ5rAIHZ91atlrabyCu5PUjkwJOp72XrAY
XP4KRAUOrNi4kY5czpeEFcqKoee6WW7ANjqe2uitr3yrGO4xX3/4t4uOgQ1c
h76rF4OWodRdOzk6XunRiznz7yXc3KSb9Fmejsc+l923L3sJsxGGh9mH6ejz
bR3v4TsvYY3+thOvj9Ixd7J5fabGS9AxCi+TO0HHyhUzbdWrXsKLlS+zoyl0
fLlGRNOnsQhS/vqt5mPS0W/vpvvTD4rg3AGpToeT//9/fbPq36kiuFp0ie/L
GTpe3D4glrO+CCxa4x9pGdLx20X9jKXPL8CktCHzhSkdl/buyJ5IewHSVWvX
bbekY+n1/DNOl1/AmGjYZz9bOhpYJn+JUX4BA698BWeu0jFxb4Lv2WUvQDlm
S4yhMx2lt18Iya1/DjFaD71q3OhI2v2IEhv8HEalJd/K3aNjYd2a3xsMn0Pj
1IJdiA8dfTNlJvbveQ4ZNA/r+QA6MpdOerT+KoS47StKjELoeH1l1YYV5YUQ
M1FvWhVJ6MszFa3wL4RnzgqGu+PpmK3T1ixwthCu/IrLvJ9Cx2XndYr6dxeC
c5Md+VsGHduZb47BbAFsyBZRYOcQ/t5N6d1eUwCKVj+tc/PpWGzctOQfWgD8
054/hF/Scfz0k10uZgVgrUF6bf+ajq+2CHdNKBVAh3HOu5YqOi783RPUt7IA
alU0lf5roGPn+utfWN35oJb24L3fWzoG/63Ugcx8OKQnXTHWQUeakIjbY5d8
uNrgPKnZQ8coCJ8KYuWDhsIx/cRPdLyXk0X7tS0fbrkIrFocpKOlZ/2u5pk8
CJa/Oa3zlY5qzZf2bW7Mg5fXD0rnfKfjT+uti0PxecBc7Lq16jfxXe6CxlaH
PFAdld5sNE/HuxPJz97S8uB+d/ZswT86UhsP/vm+JQ+2NpN4BXgY2HVHudl9
9hm4bItjmfAzULPxybh78zPIvHn1TcFaBg51M9Z+T30GnDIfVz4xBi7/cX++
3vUZ9K5ONzm3noHzgv5XhHSfwcukSKfszQwszpbA8v3PoHlYrvTfDga6R/r/
17vqGYzQDyuy9zJwvOuzkEF/LpgyHnbH/8dAw3yf55rFuTBpIJz5TZGBYR0u
88GhuaA9HJWmpspAV8ut+SS7XLhxQKjFBxgo40CuOEfPhesmZ7a902DgqMym
lZ0yufD8kmHsVhoDA7X2XsjmygWSoDDasBgY80mtaqTvKagVnucrPMVAo0hL
Yffip6DiTZ1b0mPgjty/Ko4RT4Gb8Xo12YiBkomO/9U7PAW4UH484AIDl1Y6
DzudJO5XsWM6LAl5kbW6tw8+hbEhe4n1lxlYoaB6c3DtU3j3WjbP8BoDq8Ys
k/FjDugV+9kmOTNQ/Zt6oUV0DtRmJlCG3BjorPTikJp+DtS/voG77jEwr8lN
/pVUDjTdPqBz0YeQtyRYMvQ+G/yqejzSAxi4zzjte2FUNmTFhbaOBDPwmNTh
Mblz2eBq7K4sE8lAKbp2M2VTNlT5lhSaxhE4RaKepz8LcqqvMBOSGfhnw14+
05Qs6Oyq+9ubzsDffdGVhhezgBM7XimezcBF7U/ys7JZMLfEl8DOY2Cy3vOw
vdNPIHlMJ9DnBQOTHu9SnH3+BII0ucPLSxiYct5M56zbExieZDydq2Dgnsxa
qo7mE5BPt/qwv46BahEvzAYEnsDODdHrLzQxsEHuERd352MgN26yimhjIMft
p1tB7GNo4lVpaOxiYMbS2NEZ88fgNfWf6tIHBubMZ6ZVHXgMn00ZRf99YaDP
wa17Ni9kwszse5LxCMHPiGkF7ppMqJmV+fJggoHBx6+oXwnMhMun7/mWTjHw
pH1QpYVBJvhmacLEDANf1Lw7PrAnE0L3lf+TXCT4GU/CgZkMYt9lNWos18Ko
ICMN86oMkABG4uWVWrhRhPeDVVAG/JtfdztytRYaK92J+G6cATs28ltVCGlh
V7Lh2p//ZUChbcDZr2JayEi93HP1Xzrw7F6lIyythf46r8Lt3qaD21ivjvIW
LfRcuDo2Ep8Oz/MdDc7t1MJbd/sduu3SIWjohLX7Xi1U2mA0gsfTwW7fM7fk
/7Tw4Qx1YvO6dHC+Ix9eraiFibtmDl0bToM52cP5wypamPUkyVWtKA1qnhzu
XAla+PvhpRtOfmlQ9+rxn50aWjivSBnfbpwGd2irt2pQtXCycDwQFdOg+HI7
zYSphYIuTQpveNPgoM0dR9eTWpjeIxpV/fERmMRHJEec0ULzQd/AfXmPwOBO
ROszAy0sYUd+XfR+BC8SVy57c56Ij5eS82GjR3A73HL/oIUWJtX1rPuo9AiY
PLRzCzZayO3sFjEm8AhOB8j7CF/RQgdPjy/nBlMhrTUnX8ZJC/f9KOpQepUK
uhfYfaouWqhljaeuhqRCT2MKD/O2Fv7dGUBddykVTK/DXmNPIj7phgkSpFSg
vc6n298ncFsG2WVzKgR0RlnefqiFinORB4/9SQHTBp+7D0O1UFj6zkmz9hRo
vi0dGRelhZVHO1JHslJAO2c843G8Fh7ukthR650CGS3hBc9TtNDU+PMbrgsp
ELT7dXFFhhbKL1UmRkIKpBVxvXqTrYUyZO00X+kUoBzjKezM00L6jtVDHbPJ
ECBvnfHxhRZqNOmYOXUkw8ncntDBEi088MlJyT43GY77L9z4WqGFUgF+ZuUB
ybCo5nTme60WFvy4yWthkwwn3s/J/XxDxMN8WsGElgyHJeUWfrdqYazYmWU5
u5MhjVLxevYd4a9XnTdrVTIYaF28OderhVd0+cePDSfBg4gWubnPWmj315Ps
UZ0E1F3Z72aGiHy/OF4umZoE0y4FDr++amHdvQ7XhXtJ0BkXwz/1XQuLDhim
ypolQfFa6dCJX0S8/e6df6yZBIGNY+tG/mhhWbbFF0eZJFh/otLn85IWLtKj
TwWsSoLs06Y/u1cw8eH+zeM/RhOB57QXp4WXiezS0z2xDYkgMDuZXLOGiR2J
K/VCniRCA+f012IRJpY6nEhoD0gEZv+9HU8lmKgRdW1c3z6R6C8q2skbmFgo
Trm+51QizDJVroZuZWJL0BNPdeVEsPxI9fKUYWKAWcOZyPUE/nMwwHEfE1lF
i/IqSwlQVl7kZXaAiXzVDWc3fkmA2tjMqyeVmKi9vl9asyYB0lTeclCVidy8
q0tzMhMg8c7PrbLAxBPCsg/OPUgAk+TBAXENJqZfV+mjXUsAg2X24cuoTDT8
pLDorJcA6ooX1ca0mPhtdovamHoCsAWi21q0CXsYPD/DdyQAl0ev3vPTTMyV
7HPy4E+ASzWLrTHnmMi0PkQ+3x8Pg1vaVW+bMHG7onySYnY8PORTDLlgzsRf
XUov3W/Gg5jEzEeSNRNTaT4MTWo8wNIPid12TNQJ3bv+tkQ8lAb8PcbrwMRq
i4oR+eE4GMj5fXbEmYlnmyJc9Qri4LJBvlm1G6GPxzft5704MEsRM0q6y8QY
1wXFZTpxMBo/Q3bzJvz50TLnujMOtjoqbdHzZ+L6ZJN665lYOKCTOyIfxMQn
tZfc62pjYZsdLW51OBMNlkQXgiJj4ddC/4mBaCa2zdVINVjHQoysfndRAhMv
Hj1RZqMeC9LyYWcfpDIxmt+j01k4FiKUbjSZZjJxs37piR+DMXBXd1xOOYeJ
1BVac80vYuB12lsXvnwmWi4+HVjnHwPdsoIve14w8eXLO3/KTGLgSFfAUGYJ
E32fWh5oOxQDbndV/zlXMBHHRO6QBWIgbWZ+JaWWiSMVu8Y3f4mG270vF9e9
YeLnKg1r/RfR8Oe12efPLYT84B/cMwHR4Coymvu4k4nx/4JKpsyi4eLm/+wd
epgYp2ATyzgaDVcF92xS/8REx/n7OTxi0bD/c9ULnkEmhm6vX75hMgpuW0/j
m1EiH8uLUgKqo+Dg2aTCwEkmGnGlPT4XFwX2+2qkdKeZ6G/mJ+vhFAWOu9hW
UrNMnF3Fi6s4UbDOQiG9d4GJAwzd5V/2RsH5N6btMctYqL6ZGrCOJwpMl78b
P8fDQj0BXBX3KRKeO9yakuZnYZDTlgeuLyPh5DndwfeCLHw0rEV/FhoJmMGp
ChNl4RnzJNMj9pFwbq1loLYkC2VWWXBJakXCnqUQ+pqNLHxtzzhF3hMJMfHN
0zVbWfg9yNS7jicSZjrXet2SYWGpoXhL1JcISFA5yau8j4VXM7cYlbyOACGJ
EMfJ/1iotNHH+r/YCMizaW5NUmQhr3KU3I8bEdA3uiR1WoWF7y/1flo6EwFl
I9tY/OosPGfM/1pfOQLO2x+2f3WchXab1vGvEI+AR8rq7pfILKzzFOSa/RUO
rBAFl40MFsYWHfyq1BEOa7wkzd6wWSiZ0LrqdV44BOVNqt7QYSHJ+3RSYHA4
PDLK/yujz8ITnUdWZF0NB5K9bVabIQsvVv5zEDoVDvU2m2iupiw8grsoxYrh
wHO1tl3mIgs/dcrXPxELBze4RHtrQ+jPiKQNzoRBuMy6bEd7FjoHVG426Q6D
N6LlSxscWbh694q4bS/DYMLLWa3iBgvJ2x9u2B0TBobhJyzMb7FQ5NbtX3Zu
YXBhdOctvnssnB2pdV80DgPr3F33Hnuz8OHO3ZsaToTBmedsR4Y/C6Mjlfa9
lwmDT/QMnYlAFt5sYfDu4Q+DD3TVbffDWDi3LUCiaDIU8jeu+bA7moXLLLtf
ebeGQkHOvrvV8Sz8r6TSILwgFNwdEyRMUojz7BiTwchQcLR2jFxIJ/LNMTh4
2S0U9qwu4g3NYmFwz2NlZdNQeHvympncMxZ2LrV+PkIJhZLK/JyqQhY+6y6K
cpELhdHTXiP6xSzc93S0Y04kFM77/hH48ZqF43I3lj2dC4EhttSWe1UsHIyV
fpjYFwJnpX9vkahn4RSumntTFQK2bdFrM5pYSM/6l3XwcQhseLdhQqWNhRFH
6XveBoYAY9GrsP4dC68H5HxJuR4Clg8mbc/0spDFf+nUM6MQWKFlKDb8iYV7
76rOz5BC4PKF8Ywrgyz070HOlf0EdngkuzTKwqVC8e7t4iHwMSAx1nuShdvJ
rwRXLwXDGbnvi8LTBB9Ewh13DQfDjEoSLWqG4Oe7S0HXm4NhnrfZc+sCC6n2
F4b/FgZDwBnP3LR/LCzvnZ0tjA+G0rTLZuJcbLy3d14r2Zs4X+JoeYabjcsS
A+wq7INBZuzLYORKNl5t3jkmejYYBjpLu3p42Zj43Pl4uEYw5JwXOy69mo2P
BHx5GfuDgRE/tf3sGja+toqoOygZDLveGLpGrWXjl4wdwhSuYKjUu8h8L8zG
RaUx+4CJIJAZlQqXWMfGl1e7bnJ3BQGJdOu0jjgbMw6sK88oD4Lr9ikPgiTZ
GLLpV4frkyD4HELkdD0b/+jN0d3Dg2CY18hi9UY2XlpoKH56JwhStdesIm9m
Y0vekWJB2yAw35616c5WNspfVfsSqRcEomfo2a+2s/HI+r56jmYQ5M79KpjZ
Sfh7SEvg0MEg6FZ+rnRgNxs31DRrkDYGgfyVeDnLvWycFihZe4cvCH7KFccm
yrLxu+U9/rHfgXB2vaTn+/1sLDya0H7jSyAorq0aFjrIxjXd4fzKbwNBW6Dp
NVmBjXaXF1gbXwWChMoxYTclNu7fZqIplxEIMwP7e/OU2fh12Xl/87BAmL2d
snFMhY1m28Ib6+4GAmQ/7d6oxsbrZWEpJ+0DIWzPeQFtdTZKGE6VrDQKhOn3
tS88kI30mf2l/YxAWKr/8fHFcTbOK7xhDKoGQsbuiZvjGmy0eaYsIrgnEJ5S
6oM2ktloSXr73FAiEOQSwrexqGzsZn0c6eQJBJk6833udDbWiIZpXf31EDa7
kLKearHx6Sax0EMDDyEtkpT+mcVG7hx9681tD+HHZqcNQtpsfLaL6iZX/hCM
/xvlg1NEPn2TXIyfPoRdfJl2l3TZGLPAI/4i/iG0Czaxo8+w8SF1cl7hwUMY
LzfJrNMn7Lud+aHd7SF4VF53/X2OjVu9zC6F2z6ET+3bGrYasfF5oZSxm+FD
WGi1e6hlQujzC77ozXwIR4qvtlw3ZWOpju2RAvWHsJip5ptsxsboIeEA7v8e
wqGeDyVNFmzcovNU3HHzQ5CIN7OetWQjp/aEH5/QQ0i3GQ3aYsNGIyW/R6XL
HoJlm6Mi1ZaNInfXq+0deACzN7ex7e3Y6LNV8oxU9QN4cuDvUMQVNm7XXS9G
S3sAJ9olZ15fY2N/Vcposc8DcDPxch92ZGO+ey7V1uYBNP7U9xBwZqP2zydP
jVkPYPxVKrf8TTbWttqHB8k/gCi+G0u6rgS/N2o6rxB/AIfw65Wbt9h4WL6t
7dmfALD6zHs+/jYb//bJbEv4GABdd0YbK+6ysccvZ7ihPADKu6OfDnmwkW2n
kCj/KABePlYS4vVmo2BtS/s73wBgfqz7useXjce2/ln+/HIA5JlfRLofGy0K
Lz1tOxUATmd2CdsEsNG9+ojZHtUA2N8jaeD3kI1Oy4rSXm4OgJ172TueBBHv
m8t9mSdPAAjFfjZvDGEjo83mj++4P7yO/bjjaxgb39pEbqxv9Ye3T/QNeSMJ
/w30/8ALfzAythaViSbib3xk/fc4f6g03a5xIpaNZfyLgu88/EHFKeyHUTwb
V3j6Wfyy8YfEy92SLomEfgZ/AfWUPxw89PdVeDIbFX6/8uk84g//1Ul+fJbK
xj28os7h2/0h7RA4N6Wx8fiHOIkHq/1B5tG9wJEMNu66JbpQ/NMP7Jl/dy5/
QsT30bGXGz/4wfEbJYfWZxPv+/G6ybwqP1ju9b5S/ikbwe+BrFuWH9weNGui
PSP4/rdexCXMD0rWOZ08n0/44zqpmnXLD4Ieb9V1LmTjjWvyx4QtifPMG50P
XrDx5LmPFWnafmCdH9qa+pKN6dNHDO3U/ICd6k0rfsXGKPukZ1YyfrB23gJb
Stko23bROEzID/bEUPIGy9j4UXyU9+f8fXD1gOS5CjZGxDkx3Yfuw9oyEyGB
aoJft6w6jrbchxqzqvlNtWzcOSEA+4rvg3yCy/mD9US+oxMVKI/ug1Z6PPlE
IxsbjxqdCQm8D8drjmeeamLjwflLp9a63ocDnJu+Zm/ZGDQ5+PbFxfvwLdtw
1KGVjRrPa68+PHUfOk5yVXm0szGbn/trKN4Ht4qbG0M72dhBufyxTvY+hN//
/Cu5i6ifW6v+7Ja6D3FaJNqz92xcr5owXsBzH7LzKzaW9RL1/9Nt48vTvkC+
YX256SMbVxdXr9T55AtSZrrQ84mNswEp/uZvfOENJdJ/uJ+NvH8PpCYX+UID
D01/eoCNCWydpdVpvrDaxy317xAbhTittPgQX/jUyLjMO8pGw/WHjxrc8YWS
9obnIl/ZmLY46a1p5wv8zwRvbZgg5J2X+XLa0Bcm7u6v3vmN0Pey/28wwxdE
rqDv/h9s5LIfD/yj6gueT/WbD02zsfNT1ynvPb7g7BYcqP6LjS6nuJZA0heE
ZZZ3aM6wsU7kvuaWVb5wZLEolDFHYGOdwd0zPuBs3PFOe57gXwRPiN6QDzx7
ZR5+ZpGN0ur/BJ91+AC3h1eXwRIbIzebCslX+UCIslb4+WUcvOyw5tT7PB8w
Odf8zpyLg/cEQsLSkn1AxGNrmBU3Bw2uaYTGBPtAM8Og89JKDm5V2Cb44q4P
rD4TEWLHy0Hpf4Ov/1z1AdNTY+1X+DlY9HfG0uSCD5jPmQdfE+DgyKqrb76d
8gH7FbvbHQQ5WPZzW3qipg/cOnoi2FGIg3cHXEudD/nAMqe37Y4ixP3IR62O
u3wgx3sgxHEdB93bLFMiJAl5J8PeOYhzcDxRbb6PzwdmXi9FXJPk4IUu1XDq
gjfMlyp8uLKeg9zmO7F7whvyKIwEuw0c7Go1funb5w0954yGLm3i4FTiz0bj
Fm9w4br32GoLB1ld947oV3hDC7l12nwbB50u6rc45nuD4HHD4vM7OFheflq7
8JE30Ncc5zGU4SDSFn0kI72B9Sa45cxuDqpPmmDsfW+wT7faeHIvB9XSj4CG
mzfYtn4cZ8hy0GxjB3uNvTeQXLnVSPs5aL9XAOdMvUFs9Pca4hHgx7t63dyn
veHbyXoTZXkOOp+qHpKneUMBb5jyf4ocVOj/qnjnqDcsnrz6QOYQBzccnAma
PuANn7yvW248zMHwoqSmuzu8oe/fq2pRVQ4mC6rmKUl6Q4n4mRQ+NQ4eCg8S
4RXwhnMHTHj+HeVgiqZg8fw/L4jM/z76Ezj452Sky5pfXrBHSJo1eoyDx7kz
duGoFzjnzyt/OMHBkguq/kEfvMBX4lHyW00O9km0unG3ekFLnmJQBZngwxbH
5tBqL1jLW7qigMrBmJxCJumlFxwN15t7ROcgdSGpTSzHCwxGN9lFaHHwr3CT
HHeKF5h67rT2YRG4kKwoHOkFQss8xpw5HJTD1JdqAV7QPnJq3PIkB984zYR6
3vWCzPYndno6HMy+XR/97boXLDdIcaac5uDPyt1J12y9IGTLyZXKehzc1x55
S/KCF7BKW8R3nuXgZ5MNq3v0vODge8XHIgZEfhX2bChiecE+ifDKf4YcvCiS
61ug6QXcW9caTxhzsLhe+r+3R7xANSnfvfs8B6u3kr/wyHvBACV+Z9UFgu+f
PVz1dntBUPUwM8ecg08b4nrqN3nB4cakxciLxPfsxnZdMS/gXTu+/54VYZ/5
ixPLBLxAj9I1dMmGgxrfbvPUcBHxPHBr62lbDq6yLPiV9scThu7M94MdB+NV
WZOpPzzBc9F41+4rHOSsf9n4esQTVM81TK29xsHMfc02v/s84eJ55rFZBw42
S7Vkkd55wnQLt3ifE/Fdyc4mr8kTNljz2FU5c3AprN7zSLUn2P22YGXe5KAK
mvT2vfKEZCWN/AeuhL2aO6mx+Z7gMp0bd+0WBzf9ss5xfOIJz3/WCerd5mAY
189JqxRPmFyeyH30Lge9i/sGnWM84fowx32LBwdlDhZdSw7xhLPWP2+v8OLg
nJ2924ifJ+w6G8s37E3w4aX+gKaHJ3xxt5Co8yX4UrTPo9TVE76nWT7O8OPg
t9K/mhxHwv7o4mrfAIKv3AzeJVtPeLnbwdz6IQe/jkxnV1kQ8tZn+9ODOLhX
4b+NqcaeIKLmdmRfCIGNYg/F63mCvP7fy/xhHPT4ePjTM21P4MMT+8bCOTh7
/uzCJ7on1L6wuFQbyUFXxVeXZTQ9QfHBnUOp0UT8HC9v9VT3hEj/x553Ygl5
7kO/l5Q9Id113sAonoPXZb+2PTzoCWa7vV4dSSTyrZASd2SfJ6zRtUySSCbi
cScE/u3whOXNL9b+TCHqZWhoTO8mT8jW9edufsTB0509MS2SnuBUsOSens7B
itnvu/pEPCEue4fHnUwO+hm92Mm9xhPkeCSEzz3h4Iy7rdvxVZ7Qf2Nyh1I2
Bw3JyesjlxP+trwuW/OUg7KuRwdWLXpAQmXq4FAuBzuUnMsDZjzgvcjzhyV5
HJxQGYmTm/IAC+fV1SEFHGQ72JgNjnvA4dyXt62fc5Bpcezfs2EPsLryoeZY
EXE/ZEo3st8DlK56h0gUczBxUf90+AcP6LR493XiFQdt/bPGn3R5wHWuvvry
Ug7yxVn9e9/mATt+Fh4MK+OgucUFt03NHpA2cn2bVQUHo9xLTt2o9wD3+0di
jlYR7+ncqO1klQc0eInHC9VwML3hUZFTmQfsubt130AtBzMc+bZJvfKAgq3X
sKCeqM+XLoe2PveAIW6ZT56NBD+SPZYn5nmASyNz1ZkmDl5xJp3yyvGAa8Ir
i3a/Jeqd5p+b9x57wMRl019zLYS+zwctItI8QMTVraiujeDDgRbuymQPEHpj
yxvRwcG0wn8nuBM84M8Evd/8HQdjtyivOxdD6LeR01Dq5qDje2WzhggPmOzY
e3BFDwdJsWt2sUI9YP7x2fSWXg5qCgrSvgZ6QMu1rozYjxxMoneXRgd4wNfs
AiWrTxz853PK0fS+B6i8W8M41M/B4Kw8k2PehH7T2YnlAxz8PmR7RcmDsK/B
R7JpkIgfnRwFdzxgk8uH5vBhDgq7aTYa3fIA9eGVQudHOWhFKpoNdfGAYPst
H/Z95eAtZRWRL84eoHGXGEXHOfhcO2mNhpMHWLq4iZVOcnB3lsTH4msesFg0
dcfzO8Ffca5r1CseUB2Se5M5RdhfvrZm4rIHkE06/4n95OD6SYXa1EsekHv5
2tqPv4h6GfjI+pq1B9StfpSZPMPBdoHBtDOWHtDlcrvVco6D081P7LQtPCCe
Z9O9/+Y5OCnAU2xi5gEnBoMqfi1w0MtO0cXTlOCT9qxf0V9ivmiszigz8YDd
984PuP4j3kujp4qQsQcsZIxXH1uujY+eem11MPSAzP9RdN7hXL1vHLcrO1uU
9lRKEq37jiLJOud8SlFKlAZN49swyh7ZM2SvZGVUZIWM7BFKCFGSIiSl3/P7
83U953POc+/3fV1d+paqxM1JYQ6njOG4sQvssctVqOaicLdee6u9kQtknl9Z
4MlDoWWXt9eqEy4w2slbd2QhhVdNjtv0GLpAxkfnS4L///siLYFe6cdc4FZI
clgjH4U6Yh3lfkddwI3Nk/IToHD2+W9RTxZ5fp16uL4QhddqZG3DGBcwFvhy
WXgxhSZ3QwcLaRe4+yS4vlGEwuMLeVg/KRewmjcufCBGYclx9bL9hEe/H1XW
kaDw68CFlQkGLjB/JWIfnxSFBWdbr8kQHj+9r61amkJIlUpN1ncBxfjjMy4y
FPKaLi4/RPioMGeK2lIKzw+25s/ruZD9zuDT/DIKl/7JdaohnPbUKOfFcnKf
Z5pLUwl/s1fht1lJIefuk85RhGUfzU9uXU3hP3eunCTCrMaKC6NrKFxh7Blb
QfhGRaxl4joK+abtdGf+/3759H+nNlB4+Wdo7j7y/d9Zv+WkNlF4Ze3XxgjC
shPxDU3yFF48WxDJR+5/w6uYz2MLha9M7ST9Cd9afOYtbiXvC/6yZxOxn0sk
btuvbRQemefm7Sa8XixsSeZ2Cn0X/7sdRfy3Pex4gPkOCv19NPysiX9DJf+G
yeykMPmExwFT4v8urvAtzSoUtl3ICjlL4uNSp0677qJQILjP+T8SP+km0QW7
91CY6HhLIIHE99cVucPjeykcubtEYeC4C5xgvysbDxR+sAobUSb5odqqZn90
P4XKjxeoPiL5o77Z7coidQpPfMqXkyX5Vat3+nvhAfJ9ia2RT0xc4OmNQTYr
DQprTqpk0CQ/z9VuiJU7ROHeiUaWIMnfkrsazU1aFE4tUgzsMSP1lKnv76RN
oWxV27mycyR/bp/q36ZD4R+5C83PLVwgddKlrF+XQq633a1VF13g58qebf76
5L4m+ldGLrvAc/5bikhRONi2MXEZqb/t6ddffaMpXDLMbXvhmgvE/nw/GMmi
cFFzwafqGy6g1NwQcvgYhSsPG0zvsXEhM+ZU14whhTa3l6ZU2rnAcG1MesIJ
Cu9Oxc6b3naBoOB0YQNjCmeSov+I2buAiV4o99+TFPa1CSS+cyT+eGHjlWJC
4T3R1XP5912gwfd0HH2GwnDU50h2dQFBp4uH500pfGC/u/ixhwvcV067n2JG
YcXWGsVKbxcQ0t+hS52jkH1WwmzS1wUGzVakzZ0n9uTdOaoc6AI2nM6hCRdI
Pd7zFnwQQvpR9nUJnUsUpueL+P8Od4F7oxzrpi5TyPosPnA7ygWC1xyuibSi
MG6iY5FILJkvtSf/ql+lUPJ7E+/LBFI/u+lXX66R/NR6PnonxQWiW0DG/wbJ
r3yHHIN0kg89Ktw7rSkM0NA1353lAgoJtNN7Gwr7z3vw7sp1gVWmib5OdiT+
PxpTdJ65AKWtvnXtLQo95ec0bMi8ee2hdrb2Nolv37KvT8k84t33bL3VXdJf
Tns84qkk/drhueNiBwr/C3plYUXm2cYTRpdyHSms4/fXG613gcmWnJGj9yis
EvxudJfMQ/WBtl+/7lO4OEk6ZDWZl9K3Ox5GuFC4J9+Jp/+dC/g5vmne7Ubs
EXibl9PnAnWNdRHv3SncYsf5JHyI+HPX5+k7nhSu69g0FfzFBXo8VD/JelMo
ujUrNHncBXxuNVsU+RB/NWyKbvjpAgGllfZGvhTepqxF+H6TecG9af1vPwoP
1UfPG/8j9TQsbh4WQGHzu6nLFVxEb81F7FAOonBjGafFfl5XcH7TEN4aTOGP
ez6/W4Vc4WVnpf/VUApDeYIU7oi7wvXgoKUC4aTfKTAiu2Rcofqy3t7UCAoz
/2lkCKxwhRXFvD8ORFJYm7dCaGatK/B+6FbpiyL990c7Tsu7wgaJNrHbjyiU
b/XX49vuCvKJvC7isRTqrSrVVFZ1hefFAR6ZcRS23liobAtEP3o5rtRKoDBN
U29dA9FnV9aP6H1MpPCsav763UdcQSylZ/HtZAo3r4rULCb6bsliawvRVHJ/
zSj/Y0T/fTtVTj9Oo9DhbqDYAqIPPZ26WtXSSX85FvLhzTlXOHOyYaTrCYU3
WHN/UyxdQa8uN+BqJoXd/EedHt4kejssppknm/RnIzvbhNuucNs1MTEyh8Qn
8Pr4q3uu0H74raBiLoVMZuCvWQ9XOOGrJfA6j0LNexfiNPxd4cMPoVijAlJf
X0r/pIYRPce1r3b8GYk/T5Lk6hhX+KM97H7/BYUhFmacecnkfWpyPRJFpH70
3JqMM12B8+hsVepLCkV6unxlClzh3id3jT0lFG49cp76UewKXw71GzWUUii+
5faGD1WuYFwpvuB0OfFHfOzajw1E34eqHvrxikLT0GSjv2QfWP7NRO5eJbn/
v4huhV6i50cfeou8prBevC7vP7JPFCWy+cVVUxgRWf2ve9wV+lbHblCspdBP
5lwd/csVRsz8jpfVEf+ufLZpkM0NIpl+Of16CmUeiCt5L3KDnPakOx8aKHR5
LflLW8QNXhRNXrncROFngYdeq2TcgK+5e3a2mfSXF8Ucoqvd4MkbqyVurRRy
ewxdW7LZDTSNy5tF2ym06s0bU1V2g0VyI3IxHRQ2SC3xugZkP02a4JLvpPBb
I5qUHXKDfzY/HQu6KMzdFOWwgXIDHx62ILV3FCbID7OnGblB48t1++rfUxg2
J/NHzdwNbszcdTj2gcKnqvbOP8l+qMQmbtjfS6GXQUh2MdkfqyX+vb7YT/pJ
jWJE7D03qLqk2zj5kcInoRasKG83CFkhbnVnkMLtNoG/s0Pc4NgR8wSuTxRO
qh6N7Y1xgzc/9K97D1OYuuHhmbWPiT2LvrwV/Uzm1dEg2jXPDfxuq7VHfKHw
xXSh778Sss+uvHxxxVcKrUvatgTUuoF7rV1o8hiFkWpftPa1u4GRwi3jzeMU
/tU2+M3Z5wbS/5ye53yn0BlTjg98cYOwztiMnRMUxtu/dXo/5Qax2qO7iyYp
FCxd7DPO5g5dnVfO4BSZ13fagmXJvp/yA+Uqpol/9Ubyz0q6w9pfV6w1fxF9
YHSGr3KlO3CAoFntLIXmOY8ycIs7XFi0efTIHJmPJXpFHaruMOHZw9v4h+iN
zIv6bgfdwXl46yv9edK/upTdKAN32LddRazlH8n/bYfuqpx0h9PXueYpdhr3
ZDnqqV5whx3hSY6tHDQ+qRKWYVm7w7SXQiTNReOFN7Z/vZzcoWBZln4rN43t
153FPvi4w2Fx1WhqAY3eKix77Qh32LDqnXPzQhpNPxgeb0tyB+PRJC59XhqH
enQr7J66wxm2J0sb+Gg80q/5QaXUHUQG/zZqC9DYtyepSqzeHbwXpMnUCNLY
e2FZFH+3O0jUlbFpCNP44V6B0/Jhd+CxZzmUL6YxuawuSP8n8dcp69B9ojQ+
nF84E8nuAasjtmm9EKMxatu1Gm4hDzh7JCJohwSNd3+e2Owl6wEzDiX/ZUnS
+JPn+oHNGz3g7+bsXxuladzUVrD1604P4N7nsDhxCbFv9r5Y9UEPmHZRrVgm
S2Nnk7NIGe0BEzXjwmFLafSfKdF5e8YD9hZlzwjL0ZjRE/CZ96oHyP19YOex
nMYUg6eLjO09oHZJaCD7SvJ7oa0ttd7kef+uQ/+tonEHfe38sYcesKHWPOz7
ahqzz6t+Y0/zgDZZ7Xvn19J4cF+iV+0zD/hTH8bzYR15H8dm8+zXHlAodGoN
s4HG3JyEmPwOD7jInvahZiONDgV7zLqHPMA500sR5Gnc7HivQ3bKAzxERVbk
bqbRbtmZZfZcntAreiRtvQKNc4Mrzs6LekLe/UMNkVtpVFlg+SZqlSd8Winh
I6xIo8Xuw/eMt3tCV9SrT/e30yh8asWTXeqeYO5j8m5aiUZzyUJrFdoTMm1+
XbygTKP9vf3cR896gkBdZPC7nTQadqBL4A1P+Dx8wkhHlcYC4RS5H/c9IUpi
f1HxLhrfxdXMWwV5wlHvk88U9tAou9xYRyDRE6YuFOvF7KXx7Ldbym/yPOFb
4bV7wkCjz6+kocdVnrDulou+I9JYaPraNf2tJ3S6LXgxvp+c40aNhhFPuPCU
u+SUOvm+jov+4t+ewMr3Mak/QKN20nSLNZ8XcO548nC3Bo2hrtxzc7JekFJ8
7UaqJo0h3PHT8Vu8YE39yCcJLRpnOjb+tEQvGKyQm75/mMbv/GYrT1BekP9z
Vex3bRqd3ztlWZh5QWYwx4ixDo1dZ1c3hNt4AXdddW21Lo0J148/HnP3grHY
+1pK+jRmMVF2Zg+9wHoxmj0yIPUS/e7c/BMvMPvNK8NL08j6cyW5sNQLRNb9
sLzJ0PiUY93lyFYv0ND+Z/yBReM/dhiO+UTOudRGNI/RGPfOQrtm1gvS31YK
ZRuS/OiqrhMX8AbtHaGt0idoDHOfeei63Bv+3Szffs+IRvdAju8ySt7w4C29
9YsxyZc4yz/tmt5wxPVYjcEpGtfs3j6da+QNUwFd889MaHwVXyny/Io3uM0M
NcmdIfVULeT+8b43LAlxB1dTku+rbLy3hXnDc5X6w1/P0liW9PZoUro37PEv
mTAwp3E2+cGy/WXesFT10s6CczRWN12T4ejwBjr7nZSsBbFXqN3l8xdvWGMq
G+p4gcZznp4hM/+8geehSs7gRRpLQwdc5cV94ELA7ouHLtMolZft577RB8LM
t5Y8tiT23Nf8xoc+4CG1MlvwCqn/yv+681k+kBcsg9eukvo2ifHzuOQDY0/W
XW69RvLDOPSIs5MPKEgZ7Nhxg/jve8nh5FAfuHUt7mHITRo1XdirJ574QMKe
tY9mrGlML69lP1/hA5s+fgJDWxrlokWUud75AF/Wt7vP7GisvXg8vvaHD/h3
aR6XukXjrrFU9xcLH4C87Z9m29uknq9FrGmTewBqrhIjHXdo1B3SeSG58wGw
fX70cIc9jfwTN91cdB/A5nNxXwMdSPyW6jUsPfcAZlPWvfvhSKPl6OOmvrsP
oBlVz+vdI/nH9rWpIZg8H9vnl36f+FOHQ2TkyQM4s2Kd4SIX0r+Vrd/KVz0A
qz/iL81daeQoMzGP+vAAGvTzS8rcaOSuvs62a+YBaC5ffHqpB43q8tNjHMK+
kKenEG3nSd7HX3vj13pfeJckfavVi8YGNovOJWq+sLWpc3KzD42CrEHTi0a+
kG5ozef+gMZ9R8ZPDN/0haDMmdJ+X9IvTTsWBjzwBc21FmK7/Um/CHHJu5ji
C7zfG7iDAkg/y3BPu1buC60rlIK/BpJ4ePMrJr/3BbGcR+UHgmlsut0Xwjfj
Cy520g8iQ2gML98d0LjQD75vTp2ZDKXx98BN0W0SfjBz6ei/w+GkP325ZZ22
yg/60tcnxkaQ+cTD3rt7mx8Ya6/7PPOQxo/sQrZD+/zA4N7xOp0oGoUm2c2T
j/jBo8tV2vHRNB794d3kdMIPvnBZX/z1iMyfuuf9Ny384NSay+t0YmmUKP9c
6mjjBzZuOfdi42ic2NsRkujsB69e6d6ZiqdR2c/feyDADzINNMW0Emn0ynCr
2xXrB+pucYcjk0h+TtrffZzpB6Nh5+TGk2l83Bf2ZkexH6iGhwfsT6VR6yM1
0PXGD1Ls9icEppH+LO72NfSdH5zmNmOGHhN7hSxFr37xg6kvPPHKT2iUT4u4
bzrrBxtzFPzcMmhkq+O6cGWhP+SWDsh0ZtK4SJnte4ikP0wbrtdYn03qwUjt
YNdaf6gI5xCyyyHx3/QxWFnZH5bb29q8fkry6ZOhUOZBf/jz3uuORB6N/XP3
etVY/jBpcWCFeT6Nw50xShNm/sCblWj2tIDGO7XH9r686Q+XZXI12J/TGPs2
Z32Csz+sHb/xWvcFjYqxq9YmB/nDgNbnTw8LaXRUv29eleAPSaulEkeKaFTd
JSrJkecPzhQXx45iGiM07C+dqPSHM47Zfx1LaPx7rCuwsd0fEpVWhb0ppfGl
TULZmU/EngbjZslyGl2z69YunvGHCbczqaaviD0CKVM9CwJg4KrS8icVJL42
bGeqpQLA9kbnjplKkp/5vJFNGwLA2kD/C76mkefS5e7pXQFwMyF6r2c1mQ//
duvvPhIAD3oqFVpraKxIZleMPhkAYgerS2XqSD2feZYrdyUA9v9O/n72DXl+
okGg1DEAxibOlTyuJ/pmfP0Nh4AAgDmezZMNZJ6VysmcSgiAk3keqruaaGxN
v7/HOD8AZMO/Dzo20zj4MVLwVnUAZE/uUXjdQvLJU76moDsATg9fkRJoozGz
wzJBfCwA1l/yjKHaafwiLtkV+C8Arh/2eR3aQeZn/YkYRZFAKF79n8/7tzRe
aRnZPrE6EI5Y6k4s7yL93my8vmVnINRdFJg266YxX182te1wILDtzA9LeUej
pEg026+TgXC9+FD36Hsag3+tFt57LRCESytebPlA7DEYFE1wDoTuNxt2Xesl
+isg8NDmsEDw0rQ1fNpH6tXrymjn40BQNUsXn+qnUSZo967kkkBgX199TXmA
1GuF2o2w1kBItqi5bDtI7JU/3p4+HAi732TwPBuiUU2459HgXCAUVdvAr080
Hlr9TASFg6AoXk5SZYRGvtbTViWrg+DPtWQf2880xju+mzRVDQIRSf74/C+k
n7QVDm7UDQLug9rHpkZp9ORce1/ybBCM3jZN2z5G+t/qpsUb7ILAY5Fe5LVv
NN67y9lm4hME3xYKbs4cpzGtN0qgKC4IBE0jjb9+J/1+XoRz37MgMKmZ3rhh
gtjTYDk7VB8E10qkw8wnaUz9ZKCcOxAErn7sCbE/abw5/OdfymwQyDNpuj1T
pD77NKMqhIKh7atQmNQMiUdZCmvB2mAwX7DFkf5Fo17l9mvX9gRD6xK2BQ9m
aSwfjVThpIPh6Xkn+erfNI5aqU4VXQiG+pn07+x/aFyF7D+iHYMhM+ouvfsv
jTvd/WxSQ4Nhz88x5uY8jUmbNjS/zyB86tfP9H9kvlK5R1SrgmGMO3T7EBuD
O2Ze7SjpCQaf96+El3IwePd6UJfVVDB8CbfzZjgZ/CQm6HpIIAQ+F2YkeXEx
GPyyyuPImhCQcDUxKedmcIMdp9LtvSGwnt05/xcPg/eXvWhrY4WA12+x9C0L
GZyZDyg6bhUCI5x8aLaIwWnXL3t43UIg5fqp6+G8DKpOtCR/ehQCt00WqDfw
Meg4L64//iwE3iX+zeYQYHAsXtljdUsIeA+olCgLMsjXcj3ZdTQE5OyyLl4U
YjBoW+U/ce5QuO5slBslTL735dNwy7JQkP+yNbJpMYNF1wzyX6qEwl7tdSs5
RRl8zWB5BxUKxxft0NghxmCg6NOzyyxD4dpB/YXnxRm8+MtqMsgtFBR6rSzC
JBjMnmGr2xUXCpdvup6rkWSQCSo5IPwyFFJPe3P8lmLQpOZNoXhnKNwrst6z
cQmD3b8kvbUnQ2HVyZ1iJ2QY/NZrIpIjGAZFrZUeHrIMWvoppWttDIMfl8Wj
ni1lsPrKbIGIRhgc3rpEd3gZg/d2DwcJmIZBbO/rSPHlDG4XFYzfZR8G/tOL
PdRXMLjZ/Zh6REQY9KWOilxbyWBbjvtb+YIwGP2kuSt6FbmvzoHyidYwEKCl
/9WuZvBsB//5r9/DgEebOjOzhkGrXI2NSwTDwezj4OlV6xhccG7XtTubwmHg
Y/lf3fUMDuVIxIlqhUNLXc/OWxsYVBqaWNV3LhxsmtcKJW5kMGdh86mPzuFw
7v2D+42bGBTeGlO4JD4cRt15gmflGUwq3ZfgURYOJ9faq6/aQvKl4s59hb5w
uJs/9OCIAoMn1ZdV8v8Lh/qv8rbWWxnkje1pX7EsAkY3q/+J2sYgG5fVqit7
I2DggeSyKkUGncvuyk4ZR4BLW9j7se0MCjY/25p7JwKeX8/bKb6DQSeNuqb0
yAio9zJS2KPMoFHrWaveogioGrd7ZbqTwa+6yneO9ERAuszcpLsKg88Pzlv+
/BsBb1UaSzNUGRTxc3r2dtlDUJb9uKFtF4Nz4wHN0/AQHh5crjC7m8Fb+WJb
qTMP4c8H66alexk0vTqn/eXeQygqbBBQ28dgXoR+dEnCQ/h8TGLYHBh8empH
bEvVQ3B8u9PYAxl8zBpqXPX5IaRyL7NM389gOvM86SlfJEzRT6Ub1RjciBvj
722JhNCu/jM/1Il/h1vV/Q0iIZoKPCh6kMHaz7YL+25Gwka57AolDQYFYtiu
XwmLhDi11b0sTeJvUWcOLIqET6btQTaHGFT/rbGX6osE+9fpQyFaDIYWliQl
cUVBrWFAc/5hBj0dwiv2boiCLY8sDTu0GVQ4WLBUSjcKdpevuTV1hMEYjp27
lG9EwVu3WGUxXZLP9Tfjw8KiwJR+7aOoR+wTFByE4ih4t/qug74+if+LQTf5
wSj4F5rCZ2XA4OWQlbImvNFwaWCLohfFYKfHHoXOrdGQ+/bnRDLNoO+PKf2w
Y9Hg+uGDTgXD4G5OM5EY+2gomG1S62OR+lb5wf09MRrOlGc0zx1l8GXZ6RL3
+miYPG/0W8KQwYJFLa0Xp6IBM58XbTvOIL2roitk6SPw/fFY6sgJBu+0SF8Q
0HgEyTJigueMGHylLivTaPUI3qa3RjoYM8j50MHzfegjmM+rqwg7yWDV9nO0
ctkj8Ol875J9ivQfGzPRni+PwOPgcG+NCYOD+uW5Frwx4FVU29J/mkFjvTVz
HnIxUOh57tTsGQY1vr970qIUA7Ue4feEzxJ/JScvUz8cAyPL1GCdGbEvhj/m
nUkMPFPdF7TXnMG4F7RLpHUM7KcvOdHnGLQJ8V7p6hUD7y8n8Vw4z+ClaN83
YbExsELozSp7C+JvGbautoIYaDz0rDPgAoMn9HSjdzXEQOYTjTXJFxns939+
o3YwBm6xqEWFl0g+/UdlO8/FQEF3nnPDZQYbuf5mXhCJhbDj2qH9lgxONF2v
+W9DLLRZfcWfVgzG6x00zMNYuK183YnnKulXC/sKZA1jof5wnqHUNZJf/Z4H
sq7EwoJXPlUbrjPIdeGy0VW3WNiu2Fq76waZH5u9T5x8FAvfEo3NtW8yOCrR
HmNbEAvbEtlCjKwZ5H4j+aCkMRbEFIKNL9kQ+6QF7u8YiQWf5+PPbtkyqGxm
2N/FFgebtg6ledgxuHOlJ98T6ThomdBSDPuPwfnjK80zFePAqu2HbtItBq9v
DKT6teMgSTqLLfc2g7In1FXVzePA3faYZtkd0q+++Tm028eBisiLlQ13Sf7X
tHqHhcVBwO3UgG57BvPp0zXeOeT92dMhnxxIvq/zjM55EwcKy64rTDgyCHVJ
NrzDcXAncNTorxOZf1bCL4PY46HwiKLswvsMHspb/8FANh5yR8WuijiT+903
0lTbGQ8utmeOybqQen+/4vw5Kh7kjYaa17gSfxRzPSm2jAdRM8veLW4MyonG
eGh7xIN/aaXDTncG90YnWgkkxsPl+ec54MHgi/neBq6yeKAWidtpepL75uxY
ptgTD/SG2EZdLwZd16U3B8/Gw1H29c9Z3qQ+Wi6abJVIAGef60rGPgw2McX7
OLYnQN4Krf2mD0g+J8qM8OknQMf5G73nfRlcc3hVu45lAmifeiZo6cfgbHCC
Y7VnAugc/dBwzZ/BgJ8x5+6kJABOpMnZBDAYu0+P62JVAvCtHmC7Fcjgcmm5
Tv/BBDi7Sfv63SAGJUyKzvzkSATpoKQbjsGkH4SIrAxYkQgmSs+47ocwaGep
//ASJsLCTWprXEJJfh0a1XcySYSKHu521zAGG9rjXrfaJ8LxmVei7uEkX9Kd
Xc5GJ0Kr+Z5+9wgGT/0eX7ytOBFyDLfs9XjI4LV94VN7PiSCEBiu84gk9bjw
wQu3+UR4VWn7yD2K5EetytfFckng1K6V6BZN6j3PTPI9JME3P08V10fkPHp/
7afTSfCUmjJ0jmGwcOZ8kOK9JPB5fIDnXiyD0fXveUrjk0DvtCI6xBF90SGe
61uZBJ/P2/LciWewxOevQtxwEpz+XGdol8Agj9GM0K9FyVClOqx8M5HEp3rg
i798Mmzsdoi5ksSgT+Xq41f1ksHJWjv4YjKDR2ZifwZeTwbvD/Ni5inEHsl6
w7/ByVAgoCtnksrgx9NJK588T4axZV+fGqYR/cJb9j2+Jxmu6Hm1GDxmsKdZ
8+xH9hSImnt/63A6g8v82WUvrE2BF5H+6WpPiL9HWMUq2imQUWV4flcG+d6k
wbjBVXK+pj9tWybJV4EnrLzgFNhyp9NmfRaDKx/Xh58tTAHhmNHaZdlEH6g0
mJ/sT4Fyu6oksRwGM0TvmccvSIXoP6K8vE8ZHPe9paG8JRV8t9j/nCe8io//
mQQrFSJlMswncxm8KUZfOngnFa53ap8cziP+iFcVfRWfCkP2893d+QwOnL5j
5leXChabLn+oL2Cw/V+meMZkKjj+Vj1f+ozUS6pGr6xsGijw8FvnPCfz9k7w
7Z4DacCcdVmQ8ILoN8nupO+WabBI7tCy4EIG/+5HuWOhaTC1e+qZSxGxL2I4
YXFZGoRmyr+1fkniZ/Z5dvloGniY+NiZFzOoe/LURxfxx1C0LC+SKWHwT4bZ
6v34GNLSUF29lMz/72vc6UuP4V5K3aVtZeT3+3revgx5DFpx38XlyhksO9PT
61j+GCY5tfbzvyL5IhJqFfXtMdyUshz7RbhN+xEjJpMOtTw/pYcqGNTOzTP7
pJkOcw03qpoqGbRdVndDzDodFmk6TRRWkfxYuvD4o7h0GJDMikoi4vRbVuuY
W1M6HHwR8NqvmsHVPN0CjfPpEHLjxZVbNaTeDURDrTc/gQKqIPhsLdF3JbUX
7hg/gRp5KdUjdWT+/ZdoMej1BMbCLx5XekP0SXWqXUbhE5j5sWtapp7Um7aG
07vRJyCpJSbE2UDq49Dxy5dlM+DWZcf4z4QviqisNdXJgJ4PC542NjKYFZAf
9dI+A5a0b9ub18SgW++WCoesDEhWdN4f0czgtil3n9SPGSDger/EvoXof1e1
77vFM8GA+2m+aSuDdSM2QzsPZcJRz6C1Gm0kXkuGLaJvZ8JW3xTBDe0Meo2w
/3c1MxOubLSy4usg+nr9V4nMgUww4jt7cIywgPeB+M38WbDBhjOw4S2pl4v7
FxSuzYIVWHs0s5PMQ7sNexz3Z0FB3VY/3y4GxQPXVN81zoIorsx9V7pJfYg3
KubaZsEro8Izuu8YPKOrxL06MAv0XtX+kn/P4GL+npr6jCxwTdPn5Osh8dra
yJ9TmwVps8WOI4QbjgcaNX/KgloB16uVH8j+8lD1oDxnNjjnirXE9jKopXnq
xCu5bCha15lwt4/kZ/mWzaF7suHgoj0jhv3k3MbKIOV4Ntw+lfZw+0cGN1Xd
Np6xyYYWL69igQEGXZazhpyDsoHW19AfJqwiG+1skJMNgmWgXzpI7ElLaDvZ
lA0OB969DBsi/dDw3LW0b9nwwedW2NVPDP5MCf61UyAHLoTd7dUcJvV769Gi
BfI5EBqnFrBshMELzlkHpbRzQH3D2qyfhE2GX+hdvpgD5R/vqdR+Jvdruv2G
0zMHRp9nb3z0hZxvdTLtTc0B0ZpFrjdGGVTzUHjxryYHJpg+Lc2vZB7Wv75r
/iUHHF67Wy8ZY9DB0PL4Yr6nUJDGLBwj3D61aY5T/ikw8YHsJd8YPMgzL7JP
5yncvBR42m+c+DO3hSq1egpb6x+tPvOdQesDQVZefk9heRSHzrYfDJ67uUU2
Jucp1OVydrFNMLhiLkj0X9tTEBgbed1IWFC6VjB15imclpqWip5ksFdtqCZ6
SS4s+3u57tJPcj4ozdm/NxeS9Hw+qEyRfqpafOvqmVywSw8y4J5m8JgmNanj
kgtKAcWrmgnrfXTddis1Fx4YHWAiZ0j+dx/4M1WfCxtVT34894v0O9Vc2fKJ
XDDbtK9+6yyDW2LVT/VK5sHCP9JivwmXFGU+0N2bB992rsgv/03y6S2vvfDZ
PPBYfy/Hc47BVJeK+TUeeWBcb7GQ+kPq/Xr2kG8m4fb5fKm/DO5XE+XV68iD
XWGXXn4gXBMSc9Dsbx5ECLUtSZgn+bLV52bT6nzY3nSiweIf0ZcbA6yDjuRD
B8fyt/JsLHxgPL0h+2Y+nD65X+k74V+NIdbrovIhRKZ7MIedhW0m4/t+VebD
pxmOkZscLGy5turK6vF8EF/dskeZk4VdzTwT6VIF0Ljf6OM04RUZa/MD1Apg
lVHm23wuFqbmtqR3XC6Aoe73MjbcLAyg1tb+F1oAk87jT5R4WNgnLsJ9t7wA
Llh9954gvEXR/Fj/WAFkTQ0VZC5g4dD6ty+TpZ/B7Retmy8vZOGd4MUqzQef
QXLwi7F1i1h4fNmL6lPXn8G8X9j0R8J9nnesDR49g74PFppRvCw89E9MM+3N
M2huXtV7lI+FzadOaF38/QxGWouLhPhZONZ2yCtg/XNYc0q+9zXhvy78cquP
PYfEcaODDgIsVLPgX7Lc9Tm85Nr1bYcgC+MPTgW55T2HaYGszlHCnz9VPDYa
eg6fzyVwxgqxcMmF9rtR4i9g/shvS5YwCyNfjmzW1XgBCzv8JRYtZmEtS+mj
le0LqPmk+aeQcPbvyxVsqS/gyIbppVYiLIxobmHnfvcC1nLeuCUnykK5B3vr
7ggUQpCXv3ATYYeW9awLWAg3nVb0OoixiD4sfVt3oxBW7h8f3CLOQo+sbw8S
kwth04tXy3sIj2w992LmXSEMmZn5e0qwMFciJ+qVcBG83xm4Y6ckC0937nfk
1SiClVGC/AOEoxbbPqm/XQQ3zvuLPpBiocmepzcFc4pg9+uWwyrSLNSMNt/Q
MFIEV8E1q58wXJJeJbj8JWhHGKl7LiHxX+b8svHYS+jsmWdXlCHnC4MMxfxe
wimUGu0knCHlYNhT/RIeyR75ay/LwnXvm9fIcxTD5NCunauXsvB6vv1mjj3F
sEPWKbSa8PajY32nbYrBAwpkLy9jIZ8Zb75WdjHMvrpWKSjHwp+Wx9YVfy2G
Ia79flmEm4XmnpasL4FDKtm3DZazcOWJ5l498xJoPHPY9QfhFts726/GlUDt
Qb8MvxUslA2y3rOyrwSGjTgmt6xkYTWbb9V2oVKoKJOh3hAOMrD4ELOlFKjN
dK3FKmL/m9ntx3VLgad3yQmu1SxESe6wk1al0BvY9y/6/+w50JPxoBSUbAVe
qKxhofll33c6maVwVIzHrZlwN+vJhd1NpcB2aKP5hbUsrMkLPmv3oxT8trVT
bOtYuPTuqWRu0TIQXn1SN4Rw4rdB8UGlMlgYKnp003pSH8FvA8SOlcEyyYMW
JYQ3nC7lCvuvDO4oq96nNhD/DQuyrkSWAdddxcRBwh0dK68+LCkDDUOrN9Yb
WTjpdPTg0gHCfGtmuDexUCB20espnnLgjPZYFUzYfmf6lzWbyqHiTY3eKnkW
nkqoScnQK4fNMwK3sggLfRD963ezHCSF/ovZs5n4o8vqU304OXdbX/aasIHs
n3PnSspBc79St8EWcj+Htc5GQ+XgeyfjczdhWekMjQy+V3DyVfyYqQILE4xz
X5govoJ3nUsGPxNWMK0ev3r8FZxNEqu7spWFrqaTvz46voJH671jfhL2PFP5
NT+FnBvbmNptY+H8ItOhsaZXcHBTueAc4ZWFPmwes6/g2zHD+DuKJN7VL0w8
VlbAxosyy/4S/vZNYv137QpIjxi+c2c7Of8Vdq/YugK8iwNe/iYcFiUYOfWo
AhwUv/bYKhF/+W9MDKmtgLLKoneThC2bAlripiogP6Eq12oHC99IjRvLrKiE
/eqV50YI2yTPOLLrVEKthuX4aWVSz2ucHY7+VwlzVy4f6ST8qyUiSiapEtY5
X7itu5P0iy8Oq6nWSrBQ5rr1inAHVJ6ZY6uC88LtB3eqkPsuO5EspVAFbScs
36cSzjz9UPvxySpw4z62W0aVhVavzqbmeleBvq/YaS/Czx1klysXVcGVseWH
fhNeu7RBdNvXKsi9Pv79/C4WJrttG0uSfQ2H80ePtRHed65MOlznNay89d8t
2M1C7tw6vkUOr4HP/ycrlfDlyPu7fmW9hvMVWcOL95D+8FB0pcXAa3B/Piv/
H+GfA5nqJySqIbVDZFUv4duLUtc0aVWD97qdr9X3kv78056uu1sNufvDJZIJ
b5L5eVInpxr2rD8ruGgf+T7PinfHhqvhiEL+4wuEw2Tdz32VrYH1vWmj1YTf
Fm6I5adroLNDv24tsLDhYdi2Fx41cD4jQ/M+4XF7wYrp0hoo7Cw7+YGw5VYn
3opfNcDmYs+rgixc3lxQtGpbLaQ6NB72I7zu5ukwyYu1wCEaIjNMWJ1/7ZnY
+FowGE79b89+Fk6lVfWV99SCz8fOM36ET4hsHL4rVQfhC4abPhKuibA73EbX
gSTrwavtaizcZak4/Nq3Dori7ZXvE7YV1Yw58aYOdjifXNtMWMJks8mDRW/A
V7bKd6k6C4+kzImaa76B9dxaVywIB5g75vW5vIF1ay6XZRNeudRoP2flG7j+
IO3eLOET2eJFDVz1IH/8ZiYcIP5euG/bwYP1kGG/5YAz4c1ijk8tXOuBO1dx
72vCrxVKjXdX18Mn9caQhQdZOPNph24JbwOsGtHQOURYUdwta1qnAR7GNRm7
En5vMfB0wL8BooJDy8oJv9Vc7ufe0QCv372w/Ut4WKLdeVimEQxNdG4ra5D5
OmjbxWHaCFNZrGpLwhG3bvW8T2mEgZ76E/H/56bzI7bfGyHrYPyWt4QfT7Ft
viTbBFpX8snOQuaT0Fadv9gEjj3dHqqERT/w+EyaN8Gfjx0LLQjrBYht0PNq
gmDrs8+CCPMn7TddnN0E4uzyQSWEmebeu7vfNsFZ1YbQEcItO15UNvxtApGv
XcVCh1joU7rG/c3qZqCbm7h2EL5QvlhK+UgzHDJea25IuLhEqp7/ZjMUesK7
/whftvXnpCKbYVvuddNwwrUrYmQXVDbDccMF0/mEnw1r2m/+1gzdX3f4txDe
EXAnsEqyBWzT1il8/f/5daU3rftbwP/4dC2nFgtjnW9FHb3cArNL002kCc+9
dnTSD20BWTX1EXnCre05M+XlLeDMnmSyj7BhRrVz5rcWSKEySnUI/yntypGU
aQW+rDU8RoRfbLm6+K9mK+T2VWw8RzhDI3LHGetW+FyyfcMVwlJ7F744GN8K
e7kW/bEmPCjLD+nN5Jy7NuoW4VeTZRdD2NrAyvnLwruEB1SWfObe2gb2l97s
/D/vsvp+6Y9JGyiElqy+Tdj0j9zj235tYBvKXmtD+MehcDOXsjYYvP5yxVXC
mxfYGstMtkG8Bd/a84QnykVPwpp2KMv+3vT/+8Ylyu2cPNYOeftNZHUJt9zM
L1PxaofVrjs4/m+vXa119+KSdviyZt+dTYT3uAaaO062w9kSBWcJwh62P3Vc
13fA18R00X/EvzOg7rLmVAekRqutHiJ833IB1+mgDnCKvJhZTVj0TVHNzroO
OHXbPSOVcPzYl/cZHG8h9sWXJe6EbUb2aL/e9RY6lWvHzhL2OBy+4f6Nt5D2
UWv5XsIO+3cFDaa/BQ4Hm8eihFdPV2aMfXoL1ygN92GSXxFLzifErOiEht6w
zGeEN6QNJf8z7gSBSOUlboRDukom+cM7gY5vKqUIdyur19a2d4KGJVukDOHp
6UTr3aJdEOqomdBP6sH56vJDZwy6oGqNUEsC4cgynsh9fl2wXjplqfn/zx99
bG1v7IJVew47rCTsqutzYoNwN2QeFBt/T+pxZ6lW/G6DbhC7zmceRJjp+LBB
KLAbhrbJdP2/vrWrs68ntXeDeqeY+m/SD06k9vFySb8Dk0OZESmEVwicdN94
8h2oxbm+pQkfr+bxlI17Bz3fZH7MkX5zuK6q4P3wOzhT1/YhhvB10bRyyy3v
YUh0LlSNcEH2H7MW6/dw1KdItJ/0N9ZHM1OB4vfw7MFGrTuE/bfPu61Y0AMv
U1UVxAjLPbuZvtigB55SZUUppH+yqS3P6nvYA9Vut0dUCVvFyd31H+6BdFuu
1NekHx8ZvbFgndIHiFjX/dOA8NkMGZ0Epw9QLGVc3kn6u5fylqP8TR/IPle7
wJhwdv60kqlcLzjzHSp8R+aFw0UhntQrvdCv3t5yjLBqwp3vA6W90HyNOdBE
5k9k/4CI16I+eCjnxn2QsMwCgWsrtvcBs16QP5/ML6X8TfnKJ/sg7PgFnVWE
Ze/Ier1x64O3YjPF3mQeij/dHj2Y0weq3ydZE2R+KkYdjnf80Acrj91awBC+
cvYNHcfbDyc23qvOJvN35XS5lfbOfvhk0ufDRzi4buDZXbN+CIvTOHKGzHOX
/yL/7Aroh5M/1H7lkPm/Zq0cr0tpP7D2gSvb//VBvVXByfF+KBNw+qJF9EMN
c6mvatlHqBbbIO1L9Mbuqz3nynU/wsZORZ4mok8ite4pUg4f4cPhm4n8hI/+
kNhml/URnl2O+nKA6Bt/n7NHlT9+BKHPO2vsiB6qOqgR+UBsAO7nJSmlEP00
MPSS477mAHzIWrO8leitC0o/fcVvD4CCWo39LNFn+dOa+ocyB2D5r7vqMoT9
oo8eXTo4ABHrF55RIfqu8SF3YYj0INT4cdbqEz3484hXVL7eIPhOfbxqRvSj
ioftKgfXQbhWMa55g+hNx+JCu4mXgyCdp7X/LtGn16JyGkWmB8H60ifde0S/
VuisO/NxyxB4LfE3vUf0bvpq48tnLYZAav0Xy7tEH8u+Fd4ZFjcEPM3nTG8Q
PX1uhbvA/Z4haG7Q32ZG9HZkj7faWulPMPW3sk6P6PN2JxsFZ9YnsOZ+tlKZ
6Hmjf/JKjwI+QeC/0bWSRO+7zG0q+K/pE7Ss+l09QfaFgRMuaySEhsHous5s
NdkvpCUHJmx0h+H96VUp4WQfSTnmHh79YBjm3L0qzci+klRpEOHbOAx3DM/v
30j2GyWRvDtHFo+AwqsLfF/IfmSYXNLwlh6BymkJ0QTp/89PsTVKoSOQJVyh
aUj2rZhfI0vM3o3Ayo6QMB6yj71hY6cuLv8MOlYuPzPIPhc/nHpd69xn4Jc7
etiA7H8RNrmbuJ58Bj7+R+5jZH9M77VUjPr5GUJ+VUbdJ/vlSESomuTeL7CV
n81OlOyjo6tOLbN2/QJSEQbcUWR/lfTRffC86Qv0jfpsX072Xd4Ph88My4yC
stCx75FkXy5VvHuZ3WIURJOXbhAl+7Sdn5YXb94oWJQur7tH9nFT832PuDm/
glOa5atRsr+/Seb0mzL4CqqtvfM6ZN839Tik3RP7FVSSl19M5WRhb05mRcnE
Vzhpk/zjLzvpT3+eTz06MAb3jJ87abMRfRiS2eMYOgYtWy7wBMwzuCvEzcl8
dAwaLUMvNf9hUKenflQfv8GhPRORi+YY7NB0k9cI+QbnjaZcds0yaLtU7Pih
sW8gIP9lsdkMg+dyhL1PHByHJ3nDm1ynGIzerDTkED0O73JaimMmGUw+t9mj
8Nc4VMafzHv6g8G2T8X6Czd+h4ZPC38XjzO4bP2GLfsNv4P925W25WMMPpfY
PL3I7Ttw/HwtUTzKYFy7zgGz/O9gs2igPPszg416q/INPn2HHec3m0cNM+hl
ojbaKvEDTKUVhh2HGExoXuXyVfMHTGwEReMBBg338q6L+u8HWI7fV1DoZ3Ay
9ZP18OMfkMhMvp79wOD8791S9R8I76EHC98z2CPDnq8nMgEifaqW1t0MFgw4
/bqqMQGHVAW113Yy6Jq2z1Px9gRctlt4rqGdwbXutRIhWRPwwlExybKVQTXl
lMNRnyaAumIxydnMIM+DNa1aSyehYtPxHf4NDDpG7DgVxUxCIocbLf6GwVgV
rYhw70m4evjQDr8aBr/sXauMlZMwJVJdxv6awYZlL/sC5ichoZen70IFgz8E
/h4KVPkJk5ff2VSXMXjfJ2mp+o2fsMFp8vLSEmLPJVmBhIyf0FXdlmJRxGD5
mu2VBV9+gl5Jj3DacwYXJ85POKybgl3xGl79+QzKnYhWmzebgne2K+cFcxkU
TFxgohQ/Bf9ETuspZjPY5NXwY9XHKVisUmemnUGez/8a17BiGtxKBVafeMzg
p1RXKWXTaZhszrp+KoXBPLXMaaP4aeBauUzZMJFBLpMNvfuHpqHgUCytGcfg
8eJ11z6vmwGOFReyNj1i8BEfnxZziagQFY9t3JEM7hVaxuacOQN5R+YKW8MY
fMulL3/r5wxsehejFBrM4GfhMROVXb/gTNEBR70AYl8Ls6HU8RdItUTe//OA
wWqhTBHR6l+gVaG9KtqLQQ3r6FhF4Vl43PBRXcmdwWtWP44uPz4LddEDNcXO
DObyG2T0xM3CT7Xy8L1OxF62b0svj83Cqo3DoVl3yfviN0nUq/wG3JGdInmL
QXEhLXYOl9/Q0WWbdd2GQYkDC9X5W36D/VGfwLLrDB45S6uMyc3BlllU5rrC
oPnPXuUkqzlIsO2/s+sSgzXY5K1SPAciJ0q0zc4z2FtOOSYK/gF1OwU3p7Mk
P9NB75vJH6A9fEQDTBhEr9wtYjl/YEPVvvZgI+I/7ozDUtx/oSM6N8v7GIPd
rx5Vzhn+he/3rnja0AxyOPI+K3nyF/hfsmvSeiS/1IW3mnPOw/kzInUrtRl0
7uPZNnZ8Hjr0Ts8NapD6SF741DB7Hni1KovC1RjsPHc/LmXRP9guqfoT9zE4
WlTZ22P6D9hr21y7VUm/qPDcN1v0D0R4Oo6f28HgO7Hy8r98bFhwPo4a3Mqg
otGP/AlVNhSbrT3KyDNo9sSq2ciCDe8XCh3JX8egpPnD06qhbLjpwFkp3lUM
+neffuxVxYZPLn2L1VvGYE7Xj+/UNBtWCYs1ukozSNl6WfiuZcfisZuumWIk
P/R37N9/jB1vO05m1Agx6LTbKdbCnR3/cj1TaOdl8OStw8ncL9iR757S92Zu
kl9Xb56X+sqODcPrO0vYGBz4njIWs4wDRTC5MXqOxtj1EnseGXBg97hkidU0
jVEq8tqiLhz4edE+X4UfNHa4nlj09xkHjmXv3tA/SmP22zcnjMc4sNU3xOb+
Jxqf7FkvvW0lJ/ZTe85I9NPoMawpevsYJwofcGsNf0ej8Y9Z/l0+nLh9WO2Z
QAeNL9YUFVu+4kSDtKzf15pojPxo1y7+mxOfxHm7VtXSyCw7MLFtGxe+PSpy
iK+SxpuJUmllFly4JphdHktoXBMf7FIRw4VDrHg58+c0croVse3q4kL/lAbh
W09pXGac6blChBu1Ho+N2T+h0SLxisstbW4s8+JIupFM45G2qIMHXLixyy99
vWEsjW+tVEXsS7jx76bN5+Qf0qgxd2b1ut/ceHGxpd73IBptXksl79vBg5eO
snfEP6BRPJ6z4NVVHvQP2vpVw51GvoStpnnpPDgq/Mu5y4lGdoF3ySKfeXDz
J+Ego9s0nrHaZte9ZgHmb50SqL9JY/iSpbl8Zxeg4e6h4c1WNPbx8G1OjFmA
xY+/Stqfp3GhYn5C4ocFuOvJcNDL0zQefTz5hm/pQmyScj/69TiNKbSjZofR
QlQMP8H6/7+vt73RlMj5cCFeqanzlDxCozf2WwR0L8R/Rzb/ED1I7m/Fz+60
ZBF29r64/28v8ddQT339iUUof/LRvm5lGpc8G11q+3ARXiqcXZagQKPjnawt
t98vQsk//StPrqdRSNxCvnMpL7ILWmlxryD2iY1v8zbhxYsx+QGR0jS21yUc
Co7lxYChd/9WitCov0nf4scAL25U5w0M46Xxm8MC2+i1fLhm3F7vLwf5/S4Z
rYgLfGho661qMEehST1n7Md0woqPjgZNUni0hlKw/s6HHGH7n1SNUrhDLTlA
T4kfJR2XHxwZoJCVlHjsih0/HjkotG72HYXSUpO/mov4Eev4Ts62UthtrtR7
k10As83VJkbqKJR4JnyGpSGArEeLJ1+/ojBRQOXVVS8BLP8gYBlSSOHXSEuV
iiYBrBom3eophce3hvQfkRDEwJ3sizgeU+gVWFu/wFgQt+3SOfIojsLcNVa/
f8QKYsQxG235CAoLE7TohSOC+KtDb0mqP4WZ6mk5mluE0CZkql7cg8JfS136
028K4YqQhjvXHSkMl3wUqlQohEaM774SWwqrIt+/HGMTxvO/d8v/saKQ903f
Yr3Vwvjo2MbTG85R+Oy8s2eRpjB+T+Wc1jhJ4bzwPlOlS8K4U7GKl8VQWLD8
el3uA8KBVUW0NoUh5kHfd+cIY/ts1iZ1NQo3wJGfr9uF0VzA026VKoXLpR7+
ODorjF1JmZU/FSj8bz/3n0+yizFNp0u5YC2Fmgov5WxwMVr9J/Xj4lIKZyWa
z3CYLUbR0M4lwmIUCnw7UerhthjfNH14l8RLodLrHEXex4uxLlTrpAI7hWxe
8alODYtx5ptvTeqMASoujBP69mMxdlo7HpH4ZoB1R3m0dMRFcPF2FLUeNEAO
d02lKBURfLNU60hVtwEejFRNe2ckgh7mFut4mw3wdIGOPY+DCH6xLWrH1wb4
yaPNXiZOBMUqcjwuvjTAz0Nq1lKVImi6m9vW7akByty0Wzs3LIJKvgUtoakG
qHt3IV3GK4rlm8RaHz4ywOOFzgUWm0VxfDwlMzDYAE1W1fKP64ni2jj1WAcv
AzwfobeQui6KNiu/9Zs4GSA42xj7Boni6hNf0pVsDTBapudZQr4oin1+sm/+
sgF6OOXU+naKoq1/T1uRqQH+vcq/V/e3KGqYHsq4amiAv+7te94jI4aKsR95
l+gaoOg3xeHde8Xw+c3STc/VDXDycYXluVNiuFdPmNZVNUC2b0smTziIIaes
eEXXFvK+Gu6lkjFiuERh+Suj1QZ4mMfYP6xUDA/Mega3SRtgz9fj0+/7xFDG
KcvpgJAB7uNjn+xnE8fsuE8Nj7kMUKHSTiFxuTjyS9pW8v7Wx+/RV1irURxn
D4RlnBnXxwer7gqfNBHH4vfmbVmD+siv7SyoYy+OWtjl9KtLH1+qS7BNRIpj
2PMyDtVGfcxzag/TKhRHOaei+OsV+vh6utPXoEscF4XI5yQ+18cdLKGYBTPi
qHlR8U5Lhj5+3hfnfkFMAi+YxevPxutjh9pxAettEnhMld1hSbg+jnj8mV6n
K4ECy68dU36gj11iBaKOFyXQtT9no859fVx/2W7n//9/8eWvJQ+b2OnjlXjW
Hsk4CXx+4b8Flpb6aOH/mYN6KYGfz27NszHVR9Fludc3dEpg3mfepDvHiH3u
drceTkig0iH1zQ5H9NHJNUI4iV8S/fVsou336+NeuVvbNddKkvoK17mtrI/i
axo+3wFJfLli4oH1Jn3sUfirdtBQEse7FhVYLtfHqbmbx6KvSmL1raQlZuL6
2LmYTcvVXRJzWSWCx3n18UmEtPrcI0kM4x5uCp/XwyWacHsuXxJ3Tf2bdRjR
w/Vb9m9zqZdEn5OX1M1b9PCbp29myIAkchzqPXa4SA8t0VV7y6wk4nKRjwpJ
ejjIl29+WFAK8W+St4SfHnbrbrr4eaUUOv+R5vj3nx7+OZHTtGinFN7OTf/6
+aweft0ovTTtsBT+Lqem3+ro4babVr3VJ6Ww9E50dc1OPbT9tzfX7KoUvi5/
wl+6Qg+v7ag9cOeeFK7nkLxUyKeHLY1qmoJBUqhytsOraEoXv0X/spdOlMKL
8rslKnp1sZH1oCgyj/DJ9qyWGl18qbf2Q0ilFNa4nmX//FQXLdR9GnnapdDq
Y2n6gmhdVOw64zk6IIUjWa1HFdx1UVNGVeLAhBRG9d6OO31dF50KStyF2KQx
Zs5p2///HvIp/k5uHQFpHLnpmvBRQxd95nJL5qSl8eqOHxFK23Rx6O6P6SVr
pTHetz8nQEYX+6cSfqduk8ajbss8/nLrIifcXJ+yRxpN7BY8t/6ug6X/Pfoq
pimNhUtd3s916+BgEH/5uL40/pv77eVXqYPeIbqKKiekMX2b6imlLB1cm5La
PmYqjV2ZViPDETo4/1n0fxRbdzzV/xdGtjLKbGgP8qVStM9R3I17KQmFlJE0
CRVZ1957RHaZIWSFIiVkhhQyQipCiYx+n9+fz+vzHuc85znjfV+vqytqLYMX
etdVZrE1UUVc2eThTRmsTee54XJdEwW/672IdZRB58VdIeaGmugVcZ3K5SKD
lS9ys8+TiPve8va8Z8tgj8Jnbau9mvh6xU4zCT8ZFIpbx+O1XhNbo3SHqoNk
MLC7/lQJnybWj1216A6TQfU+3VdL0wysSkoRNIqSwSQemY9n+hh4WYY2S4+V
wbynl6Rf1zPw58hb08cPiO93Ly/Rixi4o9Q59EaCDLJKlflHExko4+r38dFD
GfyTklQY7c/AYM6qeHqiDPJ8MLln6sDAtvfm5HME3mk81Kl2kYGNXDtO9RLr
pTYbHDrMZODRHW8YjcR5/f25kvSjDNytv/q1fDyx/4Fzv+0uBvq1h1yaJ+wZ
sBXnKhFnIO2uZdfBaBk8vXRxXJyTgfEsqe6v4TL4g1uQy/8HHYv+kJRWhcig
ZsfxvA09dDRjBOal+BN8ffx09m0dHT1R9Uiulwy6tembhj6lo94cZ9l/bjJ4
X6N6x+1EOo4zR7ZsvSeDBWHP+G4H0NFmoP12kJ0M0VccjEPv0DE96PqLW1dl
UF6lxbPBgo5Oze+lW81l8MqWTR2bT9NRI40R//i8DEb/MYyLOEHH+278jgun
ZXDcXVBx5x46vhIf6H/LkEGFKY2PnRvoaC8rJCJ9UgZtAismU4WI86+3MIYP
yuDIn/yikHkaem8gj+1RlMHqWA67+FEahv/lO/RvC7E+dN2tN+9puN1nOIEp
JYNyvaIzq2tpeNzogesOIRk88sXvgFMBDavEQpluy9LoZtTtwJdEQ77f990u
TUnjG4svc/lBNIwxUYhoJfLntBR18p4zDXl/bVj1hsivQ/LqYZY2NBwt0Laj
vZbGApk6GTsjGlI2fzlvUCKNmy7fKEqm0/DGjT6T+cfSRB1OjJw6TMObnY1S
cjHSmKdo9c1UnobXhL22f/OWRvLp1P4ZGRryqPbtUXOQxpeJPx88EqDh0yWd
LwoW0ihwppTmNE/FyGMN009OS6Nh6xFhu69UVF1HWdV4Uhq3WwcIBn2gYnLu
g+9ue6UxPSnJpKGeimfp2xmdstL4zpSpJF9GxS1298dfC0ljq6tRWFYmgYNP
+Jydk8I5szuPtOOoyG9Q+t1/WAoVqvU8JP2paHvowUezFinsCYlHDicqHr3e
KPu5XApLd3JOrbxKxWtHRV1XPJLCTbpqj48aU9Flpvldc4gUhhXusw9iUhG3
dLwn3ZPCo1vrrvCcoOL7cu5Ll82lUOw/0cgEZSrKmsoxjjKl8HYOc9lgOxVv
1GcaVh6SQiWHv7mHpaj479Tpi9NbpNBTsvzJMQEqerWsV+0RIs4Pd+O9uEDB
ezcGUu1/SWK6kd+znB8U3Cqm4tz4SRK7ZS+8WvuZgrHZO8N6aiWx7+WPPVlt
FNynxPs0JVsSVS7Yz59/RcHvforZcuGSOEEpWK9SQsFr8p30q3clUXWhJnJP
FgX3Z3Wdu3VBEqWOMy5oJVBQgdc1+zBVEv032zgEhVAwnteMo05JEoMF21tm
PCh4Z8eWTVKSkmhTXmF614GCi28pLUqLEjiiv2LTjisUrB1a2y42KIF1l7f8
mzGmoNWPy2OVryUIXcDUsC4F+85cbzqYI4G725RH58gUTGM+POoaKoEVzcEt
SkcpePOn648Yewk8dS4rzmcPsb8hNNzDSAKvLCQd4N1OwbpB6aETahIYOHLR
N02Gghaz3F6d2yVwrv25h4UwBfX2t8irCUqgUOIZYcYKCq5UN7LzmBDH2B+v
RHTnyDiR2SGQ3CaO24v8r9/7QcYdXiFeccXiKFezU+rNIBmz4xd8bsaKY8a2
1V8PdJNxe8mNx7ucxfGAa9PbV01k7NdSul1lKo5Zpl8f2teQkefufreDGuLI
bSZIp5eScVhB6UzELnEMOTWVg0/IOJp06W6XkDguo1vGmTQyFkkkX+eYXINJ
pg0bguPIWJCxsVCsbQ06LQiNfw0h44KTQ+XKojUYuL38+0VvMpbPhq+YiVqD
A/aBKzjvkzF914PpV3fW4MYUF6FKOzIqW3z57XluDW742fU57goZ102O31TF
Naj4SME41oyMdx4de9u9ZQ32nr9mWmpA2D/jeOYKzxps2Tv5Yo5FRueQYzdm
iHk2+aOxgT6VjMmOslbX3q7GaxX9K7qRjFY1yX4D2atx7uVSpP1BMjY5H9pE
D1qNSseqvqnsIeO4236rnBvEvByU9kFiFxkvydWkCJxajW+an6qKbyJj388f
fKYqq/Edw/bTXmkyAkfYm0Lp1XhpZin+qigZ6zzM1vAuiCFP4jzrLT8ZE4cH
RPV6xfCX7qMmdU4iXlUmw2lVYsjHGvrSO09CkTKu7NkkMQxZt/taxDQJRXnK
XageYhh/IfmY9TcS7szQuv3QXAxd30ltNx4m4W43vbh5ihh+LxKYv95Lwn/f
1eb1d4uhX2mmf2InCWdlDcIrV4nhZdJIwY9mEh7bXGe9+6coHvx38bh+PQlt
Lgc5JraJYuLKEM7PL0l4Q/RRgWyRKH46FfvOo4I4z/8b76MoUSyPvWNPKibh
d2El08N3RFHTY75pWx4J3+ocf/TBSBRv+OSlbMwkocrSaCkbRPHeW+G3Kqkk
tLzBbQdbRHF/s9HqywkkfCjr/ISPRxQvK1ZrlkaTUMO58HZlswhayYLmtjAS
7uHzaAiIEEH2RM1AZgAJ99KlJ5wNRXDV5U2fGN4k/FkScClsswiObxNbJehO
wkfnPZ40jgqjcgFqDDqRcA0cQIVcYeR6RTv93oGwT9Pb7amtMLYeqVo1dIuE
CQK7u82OCGOR5HYQukZC7uxHMce5hLFKf6lU8zIJg4fvSWrUr8KWjldamZdI
+FFKJcIheBWqjiw0bTIloZ6Mh27PmVV4UWIjf74RCevO6Hlab1yFKzKeNhno
k1DT9tfZ/0ZXYutWjckNp0iodFR6etOTlej0xPLYX20SxizxXSbbr8QvtlXe
k3SCX6X8jiRYiVyDc0lLZBI2W9Yc3cu/Ent6O85uUyf4i2hInW0Rwlfj213N
kIQOt7T5ZmKE0EC1fazsKAl3qH3V22kmhKcTekzlD5HQN8HMOVxBCOsjdJ7n
HyChaux7kyOzgji96kojcx/Bx2Dlh/XVgvgLbE34lEiYKLXt+SFfQfx4pZP2
fjcJeZSzukJPCaJSwIZzZbtIaMVfMrFroyCaTf22LN5OQlKrd/XiVwG8366I
9VtImF6jwy1SJIDYU144vZGEp3LOXzZxEUDhwOLofRtIyBm0/cEUXQBXVhtX
eq8l4Yt9NkdrpAQwdGjT3C8pEqHTi6Pvh/jRyCBA2l6ChDfXvdgnn8ePlU/N
poXXkDAi8kNO9T1+lO0P1K8QJWEvf+1ADJUfV+rslL0vTMK2PTdYxZL8uH+L
reSZlYQ+Wt84Sg7z4Z0138XVBUkoUfqqtSyfD91jVX5o8BP+x4e8TbnPh3/a
FW4Z8ZIQexObWzX5sPR6zx0vbkI/K9+RNNbzoVmUc3cdFwn/GNoFL4/zIpb7
m6zlJPTWFsS3XMqLYlY5o67/NNBL+x2nug8vdghUnVha0kCfc4XNLfq82BnX
SfJf1MA1zQUVqbt4kXYB6xUXNLBo8wmR6jkefOzn8nB4XgMzHi3yb63nQaFm
3Yc5cxqoZFcy0hTDg50ceQk+fzTwr0jS5+rLPNiUUHvLYVYDZ/uY8otHeHBc
d+GX428N7NQfn76/igc32M7NBfzSwKnJPZcY/dyoej1Or3BGA1eWJT0yzefG
/Sf+DX+f1sA3bX6fqty5Ubrtzl1VAgfZ79pioceNcbpJU2FTGjjwsSD0jBw3
vn9wYiMXgfmL7quHLK7AdbetP7n+1EDGPXGaeMsKxKFLnGsI3G5+vOBzygq0
My81L5rUQLvVct6z9itw9OjuL5YEbhuxbT/NWIFGEZWn/yPwZnnN6OVNK3Cm
ujCEi8BK9U5dP39z4YHzATfHJojvbd6BCg1cmOnM29ZH4AdJ5c/yE7lw3ev1
vl8IvOLlSZrLbS5M9RWyWyRwyL2Th6MZXPjuM8NmK3HejvUjDvNbCFwco2lA
4ISBW79S5jlR5tPXn4kEzsu4FB3VwolXBG33/SGwlrqDZscjTrz3NeeHEeGP
n1PV/Nn7nGgizFhuJbBid4nLrjOc+H1WDfUIPlb+PVcDSsR5nC+DvhLY6K1K
4kM+Tow+f6zej+BT/YT1DPkzBz7nvlh/lOB/aLIj8mApB36M3mazSGA5BdEL
N0I58MDZ7JC3RLw6VwTIT1tzYAqXhfgjIp68HQ9ryjQ4UOjpclsIEe/i2JDl
txs5sP6NYZYvoQeLP8anNX79A4Wq1LshhF6mfpXKu2f8A0n+41vSCT0NtR0V
1zb+BxOD9U5v/mrgfVmDtMcS/+D7nl02c4T+OHn4rgY1LsN30u3mA4Re7zl+
+MvlsQytFcIeLssaqPx223uuo8uQfNjncjeh74p0CffAX0tw+WTZhWOE/o9G
N3ml5SzBv6UCxhMiP6R/OJmRLZbg5UI1vyKRP64ybmG3Ni/B9SUb+1IeEpID
HUPlPi2CdPF9RxYfCc35TLstoxaB5f9n8jeRjy26WT17dBfhxdnVFelEvk5E
nV3pKrII/HKUKjMiny+vXNOn37gA8tP0jwpEvjcdPlr5zGcB3E8LTXMS9cCz
dJVMPHkBDE/nfhkUI+G0ZaY+P+8C7BWOim4m6ge/8oEvc7V/4Y2N6Y/XRH1R
0x7ZdtXjLwh+HaxrIOqP5cpN9yzU/0LHHnn+jzIknNvsrjnM/RdKvziH/15H
wnxfrr9Dr+bhDc1Ue50s0Z/HZz9f8pqHG3981jM2Ef3Aea+JFXUevLy/9nsR
9fBTonDHD6F5uMd87PRuG1EvO72ipt/NQS/vjp6NO0lofV2D2z50DmTt5z/c
lSOhd82Tm3f05qBO8afpIFF/7//8d2hx7Rz8kxc+o6tIwgYNZt5C/x9IZgck
vNtDwuGD2fIOaX+gbnPfhlPKJKyY37h03foPdJ1JKxsi6j138us7X/b+Aa2k
5wZOB0k4w9n3u2NuFgTUVYY3HSGh4sqGquPVs6C7pHPs3TESeg3uldviPQsZ
2X4MNtFfDrKXXZ2Zs3B02W9O4yQRvx23ZHRlZkFdQnmXKImEeVsOHH84+Bvk
VcJeDlFIuCLl7PEL2b8h8PpUbjXRz0S/3LCIu/0bVKmvOtK1iPq6J4qXpvYb
ZsxK1kWyCP3cvm1ps/I3XP0v3TqQ6I83kgw/cHf/AgF2XHbQGWJ/2NE0kdRf
UGHeWRdjQELxthqpgOu/gCPiVXL2ORIOfTe4d+/YL+g8wS/3xoSo10H7ZXsF
f8Hgc5sT381I2MXQo+R2z0CB9O8uaQti3tierDGZPgPb3ze2/b+/m1f1mzy0
mwG+IJ31fjYk/M/o1fBz9RnoS1+d0HKd0LMfx3qa+AzMfH+tJmtL9LfI46yT
w9MQwzCcumVPwuv5+5sfF05Dif1QZOsdEn4efPTZkT0NyaGp61WdCX0V2bYU
6U2D8mcRm1RXEoalR3413DUN5Ks1N2XYJHQ+p2Rv/XcK3F/6SEcS80xFSkDt
UOMUOHqdpa71J6Hhzv0bah9Ogfzh0z/Tgki4nvtzo9CtKRjvejt3kJiPSJJB
G8tIU/DIX1mrPZKYl6Q9Td+tnYI4U+VPtrEkfOen10+e/AlW36MDNxDzlu2N
4S/ba39C6rIRqymJhGubrF9axPyEd6eTRT3SSEhbYL9cee0n1NKLStQySDjV
qbhfXOMnpHkJqfDmEPHLr7/ktO4nKD45addKzHuehxiMoOFJCJPebpZSSMJM
GQGf4dBJaLv38PvdEoK/iAOb59UmwSvz7bIBMT86uOwpapiagOOHRjyxmoSU
Q6dGDJIngHrs7E2FWiK/4pf10nQnQGoxP1f2DQnHn0VnZvBMgFhSmpxUI3H/
xgS2eckPWJwWaZVoIeFL0dSAHusfMCgwE7q2g+BXzcSKe9MPYPPYn9veTcLu
K0+qBzu+g37tV1mVTyTc+jDuqK3vd+CMq3zF+ExCdbULXs/wO1ivDEQrYn42
GnZkZP35BoZuEs5+YyT83RJ1UOvJN4jhVbV5+p2EPwyK5hMsvkHc4tzi55/E
fLEgDg82fYNXH9nrxX8T85UKuVS9Zxz2ju8uZxDzu6Ka0tqo8HHgnjN647tE
wixXPolQ7XHQWper/I6Y97WbL53fLzQOd650fZfkJWOCN2Tfe/0VKDVPhy4K
kvGU/Y8iK4+voGOL/CXCxPvGU2n/X7WvsEkknia6hnhP0fcMKHB8hbr1QnE2
UmTceMnbgaNqDAT7f3xtXkdGwxy1Z7ecx2C96NudqsT7pJHUY8g+PgatyRoa
KduI/ffJO/b/GwVr953K4nJkPBo81+VcPQpf9c8M+vxHxkHlD8oX3UZhgNR7
knsfGdU3nloeVB+F/icDFHcVMtbqnl6a5xsFxlz2IO8RMi6xGHOPGkbgA/UR
VxCQkaygWPItaARsz+jHrlMn4/k79ny1p0agdLNFXDaFjMeVFAuU1o7ARHnM
HzVNMlJ0htj/ff4C98TeJ34k3mt5DwpZFelfYDxrvY+jHhn3LWqO9Nh8AQPH
0OR1hmQUWByX8D7wBVzDbve/MCajqIR+4culYdjEt3PflYtk5BqZifSpG4bf
cRsD1lqRMeNUXvjHoGFQip8fbLQh40j0Gs9nZ4dBJ9l6h/tNgq99hzTWbxuG
B/pU2jF7MgbUt+XwTw7BJ4a72sJdMh5Z2hV/t2wIXhTt+FfhQsbc9eunb3kO
QcLxc7fd2GSsat4W8FNnCJLbrsTSfYn3X84p5s+NQ+Bq+ey8dBAZbav1Nt78
MQi+78qKx8LIyFi+1m9bPggq9qKRFdFknMy8b//HZxBkSDY/w+LJiHn/muf0
B4F2Lqn0ajIZf3zhbrffNQiK36K+MB6RMYoOV27NDUDenJ6lYjYZkw789R5/
MwDDqv8OrMkn4zab9dKfYgZAsL3hxEIR4c/JXYJk6wFYPLLafaSMjBdij7Dk
jw3A8oLat44qMsb2iwx4iAzAlPvwtbpaMnL+m889PfgZhhcf8JTXk1GYOp4f
V/QZBGV2JRW8I2O09pXB0z4E/mKomtNOxtcl6Yfdz32GrJidzzO7yfiQ37B4
y77PMGATtjOrl4zupl90lPk+w39W1da5g2Tkd3CQtSztB0OVMefCUcI+hc9d
5Ev9EDZrpPf8OxF/Fb3OFav7oUbcZ/TNFBnN2aabY6v6wEhmcmfXLBnvtpTV
8F/tA1NnuVVjC2TkKaM3aG7og7fu4/4LHBSsH/iPatHUCwe4Fx+I8VKQ/1sG
S9e5F8aooCwvRMEddiqLInt6YdNwtoaGKAXD+ezN4gY/EUl46u0FCQoaTx1O
m4n4BO05Rs/c1lKwdv29QUnaJ/Dq5lqRtpGC67vOwYp/H+HT39iU+m0UdAzY
PVRc+BHqPYOCfspR8JjzmTkl64+w95DpcxklCk4ZO2Zf2fIRFKbSt2rsp2D6
EmOPdU8PxHmtKr15iIJS9XnP5MJ6YC79jG3ycQq2XEh1TGf0wJWUc4yOkxR0
lybn9fP2wE7dVQf5qRRsONsZ3f7iA/wcsVI8rkVB163Zt1ycPsDSS78dt3Up
2Gp6zGP40AdYoZ8oladPwaNUabHl2W5wXfw69+0cBRPTB80aCrtBq67qhZwZ
BW/s0K+n3eqGMxcDrKwsCfvDKCF39nVD0lzbaKYNwY9QpPDZ6S5wnt62f+Im
Be2UlKOGC7rgz9hukrIDBTU1Nnuss+0Ce7tUiTtOFEzVu7p38UAXJAkbx750
o6CXuvKyx1wnXBiCxpXeFKxqD2EUlnfCgeLjKfoBFBzLK3D1vt8JD0rMpdJD
KXj1Sg0Ph3onNJp3bvodRUHPq79Oygh0grdZ1TONeApuG7qd2fbuPSifMu+I
SqbgYvydTPmI9yD8fMu1b48oGDO7u2Sj0XvI6D3vgjkU9HmQT8vb+h7cA6I4
ogoomGcm/6nnWwd0SRuNTTyj4HP+rK/xhR0Qt0FrD+U5wf+PIzN/nDogw3Jz
a/JLClGvO++OkjtApj2uZvk1BWevXxSwXt0BNRsjOIyaKChzsmyba287/Oqe
dSn7/++THNFnd2W0A1mx4tjabiLeJ9JUjO3a4UnblNLdXgr2rr6mue1EOzzu
KWL2DlLwoc2lfbdF2iEqVjUGxyhY87L7nm5vG2izn3Gl/aDgoSt/6sqy2uCl
oJen4AwFrTY05GTeaYPe2/yyN+YoOENTad1MawOfltyX3UsU7PGdapdd2wbd
JUs2aiuoxHzubZg43gr6NB+ZLH4qpjPOiqaVt0Lw3O9KCWEqcsUExO8OaIWU
a3NnXNdQ8YD0+vx9xq2w3vZ03w9pKl5Oqlko2dsKn18O0A1lqSjTwr/3OXcr
kKdcY+u3UrFdSZnveHcLnNOUrz0oR8UyE5rq4ewWoFT2vXysSMWC/Wuc8lxa
oDu1IFhmPxXPvFoZ9fB0CxyseLPT7xAVa9xsSLy7W+DNXx23peNUPHRkk/YQ
RwvI3gqNva5ORSdVt8nLuc0gf6Dr8jCVita6B9b8MWwGDyWXH/raVJSy1kiy
FGyGT6IL69+doqJEwITK89J3ECRXO3PSgIqv/hXfnrZ6Bxc1za+UGVNxacmS
n3fdO7hedMd17yUq2puvjPnd2ARrBx//l3GZijvOf+6pvN8EVKd0683XqZj1
5RTbWLkJio6qqsTaUVHsAvfp96ONcK5WwXvNXSryyeQIycY3wg4fc6MAFyq+
SJS/rqrbCLFPW3P4PAn/Tl7T2ijYCM1cVvZuflR8ru9k3/6iAW492V+4FEzF
6kCTF6w7DbCkRTN2jKTir/928kUrNwDPs8Zbv+OI+Gl+3JX64y1Ufv72/UYS
FbkX7wrZPn4LUY3DrybSqWhhNhvNc/EtcJlz/rXOpqJAj2y13qa3YGIR7fE1
n4oNkxm2l3rrQez4KlOLZ0T8r25/ohRXD9kTzb5fKqg4z5q68vRsPRjOGy2Z
vaSifuHBvAnpejh3/Fjh4GsqqhSO3+/vfgPZgzxZpk1UjNd+Ouoe8wYa9+v3
fm6jorbqrz8fDN5ARcgAyaSbioExz1/1r38Dq2mGQ/29VOwYrrsc1v8aDnj5
5hoPUbHVzYJnJvk11O3B1P4xKv7wCypZNH8Ncm361cYTVEy7VZ2Vu/s17Hep
WO6foeLKXB4hvqk64K86b2gyT/Cr9YOX+1kdCFseb/u8TMWkJJeOFKc6kAm+
ZGzKTcOA50dzhtXroMDm6/KAAA1DxISaa1fWgReMZ18QoeGz74funXj/CjiV
wy4NidOwj8NuwTDhFXDR126/uJaGvZ+fR4lY/v//YdWjwxtpSL9zMdFwH7He
pyXj0nYaHvT7Z3l8qRZGlxMtRuRpKCd+iVr8phZy+UI3WOyh4aO65PgX4bUw
byj8ZvQADZ9en3113rQW3H77mlkeoeGtS3U7/BVrYWTW8/sY0tB0KGYXZbEG
YsP8jK1INDztIHYw5G0N8M7tLv1Kp2GhWf+rSzE1UL+XZ9aKRUOZP1WkWssa
2CRduXpcj4Yvft9QzjpYAw77+VZeNqKh+Ewuv4xADWzPiu37akpDv7yt5JU9
L0F921EvKwsanrprecs96yVUFpZwfb1Cwx8+8xJOTi/B8fWIpuVNGkoZKJX/
0X4JWbzpl0btaXhORHVmastLOKvRTzJ3oqFPm6DO5dkX8NfSY2LYjYbkfZev
Gb99ASd0g8+aeROY3TbSnPACJBp52QMBBD9a9mfKbr2AFOtfNsZhNLRNOnxx
A/UFPPK4KtYbTcPxgLSnf2RfQLtw2BWDBBrae32eJP+uBpMQ73tdKTRc+T6r
bmVjNdSucj5+KoOGiZz6X9VTqiFsPPNJSy4Nk5mVKyfvVINXn1YTo5CGW1UO
fRXQrYbMj/nhb0ppONH24HD47mrI+7t1hXoVDT/bKlX7c1fDDfMliapagn9V
dcfh8ioIICe8PfSWht+4V3/3vFYFqnlXZQubaahi9Nh6eWsV7PTuE1Z8T8P1
XMEhlA+VUOhwKeZRDw2zHn9buhBUCeIf3Mo3faZhpoLVGTqpEl7GPr8Z84WG
g3376P+WnsMqldQKsW+EvR8++98rfg6NkY2RPj9pOHLhcmf1tedwRKBjmWOW
0Kuh1Fi93HNY3GE8bb9Aw20VN7wjhisAa2WuTXDQ8fRGVY/NiRUg1Vt88yIv
HX8Z0HKtjSrgi9vPvx+E6OiwM63/hkwF/Kv34tEWo2NEJ/XP3q5ysH6mHlwj
SceTMgd6MiLKoUFxNlp1PR1d3mvf6jpVDlafb2zI2kxH1ZWmT0vEy+Gaavg6
2Z10jGr+F0x/XwZHKRgSrEBHZRqbPzCyDEYrje9x7aPjwa7ldc76ZTDcNNhz
S5WOYgqb2mXWlUHT+urM4aN0LAs7cMS4rxROP/v19dQJOooflbRgJJeCwaJ7
ZC2Zjq4Rktf6zUthU4B9rrImHYVe/b0uqVAK+Uf7lZJ16Kgv9zVocqoETP61
SIvq0/HJtNEvy5ISuNljaeF0jo6Md9KNLvdL4Gv7G5nxC3Q8lCZDO0AuAYdB
aUU9Szr+vOqT7iFSAhG9nskvbOg4I1Uga9P9DIpsSHYKt+gYfO/nr+9Jz+Dx
YnBqpANhv8Oj61xXnoFMepoihzMdb/Ir92WpPAPlXfViVu507Pf8GDjK+Qys
OjQYrd50lP39pvtpUzGYuFh/OhhIR36TWUmR2GJYuh1U/TCMjrQz2zP+mBdD
hNXKPzwxhL93Wmes9xeDmukJZ+sEOg6s22ZymasYdPMiT7Wk0NF9btRwqqUI
JoZuOezPoOMdXqez/x4WQXURdSwql47N+o3NodeKoG/JP/nvUzrelTl6OBOK
4EXqszSjUgLHpEirixaBeQTl5/NKOsrYw+T5gUIIelLjIltLx9s9aaT5gkLY
XJZ/2rmejnZvyrLE2IWQfTrRpvcd4b9/6pP0M4UgMLn59ZEOOiqqVI8WyxfC
loImk5gPdJxXjvyBy0+J9z4cmu2jY9/Cu/Mn257CRKuUts4wHbe37uytSH8K
lxoXEnO+EvpIsBDOvvsUvFZH/Mc/SceUL7oPRFhPwbw+ZMb0Fx0b6tP2j+x4
CobeqVNl83S03P3PW3GpANIZHjvW/KNjVV+/1mh7Aey1+R58mZuB6X9iQSSr
AK4GPlB6IcBAqgJDOs2tAPQi9TmlRBhYqNUU88igANwTx7iviDNwS2+Wt4Qy
sX5a+lC1DAO5M2RzfggVQO1k6YM1GxlYF77QpvglH3qFExXNtzHwhGVOfVdl
Pug0pfx4JsfAwXK5i6PR+fA4NambX4mB5/6OOBjdyoct/xwn9PczcI1j28AB
rXzIVBBTfHyIgZPppHs35fKh+4x25OxxBjawOOXEePJB/O6mHerqDCRxrW0U
HciDrtO2n4KpDPxnM8e4/jwPeC4cL/mkxcCNHPRIxdg8gh+7kp2nGKjksBRB
s8+DA4YSn26cZaDkQ6VjNafyoNV13Zby8ww8tlrBJWpfHrAP+vqsuMjAym3G
enWieWDNaSFGt2KgWE6cbXzfE7j8sawk5CoDW17K6Bo/eALMg6HOXbcIvp5d
o7YYPAHumUXT9Y4MVBxqOT8h8wTaNIQvmDgz8LaZYeKzD7nQUf3JKcWdgV+G
eTfLx+bCDXQr/OLNQLnwsPmThrnwa2gdz85Agu8jjpQVG3JBnfvtVYswBu72
7txr3p8DmfJ5P9OjGZh636T/cnIOlPL99vkSz0BHKR0XEfMcoF5+eWhrCgPv
LRpSdeRzIEBF45/xYyK+ruG2eyez4fi5nA9xOQz0LrZQyyrMhqG2/950FjCQ
ku316/mdbNjttVgvWsLA/Z8+dVmoZcMFI50+6nMG3qy4ffgRfzYsylpzu71k
4Kc7967fackCVSf2kdLXDDT5vKG9PzoLOpYH3SYbGahu5FH93jQLRhdff9jW
xkAB1do4g91Z8DzmLpztYmDO96bGK78zifma/NT/EwOFc42rBaszgfOPw/6q
AQbuEPgzus8vE64ln3/5c4S479nL0iG9TOB7SjPa/J3gKyI8b93WTMh5GcLJ
miL8K2mnf5jMgBwev/z7swwsLroqsu55BqieDLbOWWBgMs87937fDJhqWlLs
4dDEvKC6A9vPZsDDe/sWeHg1MdHQv3h8ZwZ8TA5q3iOkiVnmaXGKfx7DmIBj
loGoJp6I/+Q8WfcYQr6eCnSX0MTJuf3Lu6Mew5YBP/ustZoo/PJT+aDFY7j1
09u8bSOBf286v/rQY1hxo9RgbpsmcjSYBJUKPgYFkQDdDfKauP4S53Lnp0dg
XmPHVFPSRM44UyOrJ48gvmGUeXG/Jhp+azK55vYIElLPnvI8pIm5gbavRk8/
gqAV6gaPjmviXNZZSqvcI3Bp3nzh9UlN/JJLz5JfTgehddetRyiaSK7qejrd
lg68srl23Fqa6H/2+O5dj9OBqnTOZbOuJo7wWfbVO6WDayWH3zF9Tew/0hPf
qZsO67RkI/TPaeIqSvYxTfl0OGRzLOHmBU184HgvQoEzHZ7nj6b5WWiiFeuS
y63uNLhY8Dgr5Yomnv80/WlTXhpMcQg/Kbuhic3y0gHK3mlgue3Rk5bbmug5
su12pkkaGIbx5Hy5q4nH+cpdPA6lgUZuRfq8iyYeSauNrl6dBn9KTR+s9NTE
qq9WOee+p4JEj1+ArJ8mim7gyzeoS4UkoQ5HpWBNfN26JaY4MRUiNr43gQhN
3PrfxfPX76ZCaNHuE1qxmriG4bPoqZcK4Sq3Nxg91MTi2nM35/emwovmU9OW
qZrIq57/om5VKhyzsaq2zdDEy2StyR9fU2B10Rmv+7kEP1M/ua7WpcAOrlck
n6eamL54jI+UkgLHjPWXQ0o0MeZlqYCdSwqsdCvLiXmuiZ/Nq9b+PZcCBnUR
pxJfEvZLOGh2HEkBBbnI6bTXmthj3PaMa20KcKlbeWU2Evc9cbzpMZcMmymV
q3NbNVGlqylavysZxuc1wvM6NXG5rIfiXJwMx7MLhAo+auIGMWbKr4hkmDhS
4lDwWRM3H3NsKLNLBhBa+TH/iyYKnTww2nw6Ga4vXdyXN66JPO0TssoqyaB3
865zziTBt014/JBkMnCcEKjK+KWJRfHBwZ//JIFVSf1M6jyhd+2XO+U+JMHB
EMf1D5c10eWgXURFWRJ4zXQejF6hhaVnDYRjHyRBhU0SJZhfC3/GuNRXOyfB
lakYutcqLbxpq8mxxzQJyM1uak6rtVC9ym5i5GQSSD7dKH9TSgsNvGZbh3cQ
+x8e4DFfr4VVXMLfdgkmAeObb5v+Zi28Gr3/XsGPRNh2ZDSEtkMLk5Yk3rq0
JsJqlzUnj+zWwnOWvuvCihLBf/rDF/k9WrjQGVQ6FpMI48K8d2QOaOH1Kycn
XZwTIT/k4j/ew1q4baBHwNAsEUZu1djNHNdCUf4E/duURLgyOvWp76QWzlh8
Vmj7LxFsdKv311O08PzY3w82axKhicnhVKCphW+2+V0OmX4Ij9I9imJ1tNC4
fotCbeVDeE/a3Od6RgvD7dSzbvo9BDda1qyFkRYWBrIS4vQfQs3E3DLDVAvp
Jxyrju14CGohA7N7zLXw4KvsxjO/EmAw+1jfGmsttHkW5jX2MgG8OkcKf1/T
wqksl6KJkARoKH12p9NWC7M7Lm20Mk2AZgl/pWJHLUxvrQ/R25sAYmXYHu6s
hRopFZ+KOBNAw/3ppZvuWrilqrGd3RYPavo1I1reWihBXtR8lRIP33Yw9eQD
tFD4QvH2W3bxsHfgcCF3qBaeLa49GEiOB6E7lzj6IrXwC7eGpcTaePAaLDhc
HKeFil8Sovl+PIAPvHxmAYmEvUmO+WbVD8CxgeRolqaFyfsK4neFPwB1QX2n
g5lauNWIRT9t+QAygjZfW/lECxkjrlljRx9Av5SfVv9TQi9/PAsGxB7ARobT
uvwSLVQNLDgDo3EwVjXw3vW5FjqtNorgeB4HmhPJTqyXWvhtVZfltrA4IKtm
r970WguN/lq1ZVjFgVjv1/AfDVp4co/G+yCMgwBOKndZixbun3K0fy8VB9kp
z0zY77WwOHDqheNkLAw/2Jap3aOFq3IuVt99HQtpCfc/S/cT9ifpuPY8jIU+
pdIVA0NE/L7PSUQ4xIJ75ss1j8e0kPcdLTSTFQuyhwJFr/7QQrlfYyvX7o4F
sw7hv/umtXA9SebhIHcsNOPBltlZLRyvq7y4oj8GGCv/hZYuaOHfUNa9u6Ux
8MlP/8RdDm2smu3kpYXHAP3D4b4jPNpol/Bh59VrMfCl5YH5goA2ZvSZ8ozS
YuCgyO2PpcLauE9i4vXTHTHwYaLyqP0abdTfYh3bzhUDip7XfZWltbFzXiFT
oz8aTqZ51E6sJ86jj+4QqIiGhPbf4483a+PUifQTG2KiYatW1ZLpDm3sP/96
r+vtaJjl7l2U2a2NWuen5fefigbzGPpYi5I2dquvtjiwLxp6DfmrPfdr46it
1mYP0Wj4QBXzOHJIG7v6V0RtnIyCMaFL+yePaeMLeiUf37soeDzD1Zp0QhuT
c/cWHcqJgo758bO6ZG18kKA8VOwfBYyKDc0rGNq4qquwy+lKFCjce7DnKVMb
sa2sJ4ARBSPrrJxNT2vjTfuzKiMKUWC0wbNE2EAbv33KVvFcFQV8ibN9ZecJ
vKFdzmYiEjYaV05dMtPGveojxrHNkdDwZOCniOX/7Z+VX5UfCTr3L30quaKN
2qIr+mtDI+EUS7vQ5AbBZ9Fsa7VtJAgeT3Pgu03YH/HQkONMJHj/tJHLuaON
L59kvnc7FAlcaXl1rPvaGDQbH0deHwnrd9oxf7tro3hVm6DWvwg43FJTF+Wt
jf7HrrtFDEZANztN7lCANpaLm5ttqIuAwWdbHT+EaOP1WXPRLxkRIGVMKXKI
1EbZ00M/vgVEgPXChj7JOIL/HdwX9t6MgJuhT2aePtQm5pW0jkK9CGjI4Z/V
TiXs8dZ5YnckAiLOHvgy/lgbz+ocP3drUwQMbTnxwiNHGx/PIj2HJwJUJY/6
bijQxtqE1tEt38JhReUeLCrWxh8fOVPaW8JBfrPiEL1cG9V6HCYqi8PB98WJ
WwNV2pibfPXY8INw8Ih1+mlXq40/rR9xn3QPh+CNEwYC9dpo8/dqWY9VODQf
Ti2IayL0KxzemckMhxR63h+FNm18PmjWVqAaDrTtW+Wfd2pjS2HarmnZcHBZ
JUxjfNTGa6aRpy15w2FLuduZnn6CL8HhTvGJMOg4FaZjMayNbxozdv95Hwa5
13SOzIxpo4abdYdwZRh8X9Uu5vxDG0dCxXQN08PgYfyuTr5pbWxtHZb/FBgG
F/+YewfPaqOope/nYPswkD2XvEt6QRvXNf6bdzAJgyKHyeKEf9ooXxe5HEYN
A+ucfJnVXEzc7jp1e2BfGHyqENA+xc1EvsfL303Wh8F0l+9CBC8T/YN+fxPj
DQPXDbixi5+JXFd0OH5NhoJu7/4yKSEmyoS1PePtCYWQKNvGM6uY6Ft/PYla
Gwp7FwX1okSYaP3AVLMiNxTOj6840ynGRNE6Ec3zMaEwds26WVycidoJ0spK
HqFQ+EazSkeSuD+SEqZ4LRT+O/9sR7A0E188j+IyMgiFkrpCnqa1TKSf2SH1
TCMUtr/SMRLYQNh/85Al7A2FXZQEeY2NTEwPVQ38tT4Umq1Sr7tsZuIjs7Qt
nfyhsHj1pmL5Viam3txSPfQrBHrrJC7+3s7EHbOXuDYMhMBlwQdiSruYqJdw
xNO1KQQGFlarWsozMeaay1fRshAgeXp3JCoQ/j7a2PA2PQQ+VwiOdysyUTJD
pCE3LASqeh7Zi+5lYu+clm+FSwgcPnHViaxM+Hd4IHPGJgRu37uy4HSAiW1H
G5t1DUPg28H8qaeqBL8iEvGfKCEwzqCbfD3ExHbZ588CVEJg+1MqWfYoE7MM
ql6ZbwuBI37l6TrHmXjYfNVVi9UhADJ5zp7IRLEWf/0gjhDQeKXSXHqCiSq6
4op9E8EwtdY4+rs6E99ssorW7Q0G7vqDPbJkwt99R09MNgTDeGJ7OJPKRLeU
nV15ZcGgFQlvXOlMrJDMXhGdEQyZlf62BZpMtJVVtEuNDoYeZkPMoDYTFfNn
Prz3CoaCVKGDq3WY6Ji6eWC3fTCE7DuvrXaKib+VSg+nmwfD39D2/mt6xH0O
EVHqesEg73zva7w+E/9ussrgJQXD0warKw0GTBweLd/y/UAwrLmZbTlnRJyn
MVb8a3sw6Hie7ttmzEQ7SZm1mySDIe7I7SamKeEvg8x5lTcYegc3qtwzY+JG
8jX1ih9BcHHcTPrRJSb21f80//wuCJx7dW1bLZh4glXZTc4LAqmLnLQFK+I8
yirB6ZAgOHfCOWbbFSb+W4i+0ncrCEz0P13QvMrEq1oJt1bqBcGzpP/S7a4z
0exOV9jdg0Gw5YCHWfxNJnYO2J/cvS4IlNWnY2ttmWg5vvPv2uVAgm9fxrfb
THw4wrGXNhAI9zeedxBzZGKXkM+FktpAeN3qIqt6l4mNtk8ELz0OhI0N3GDk
xESfPW/Stf0DYfb54geX+0yMP+ddZH89EJzs7k6muhL2sLiefToVCKfeh91/
407w05Ck4HwoEA580Pf9xmbilf27YgxlAyE5vFdE2JuJ/WOPXWxXBEL4vgOi
e3yZGBXEtnwzFgByv2/6sfyJfLl7uUvvXQCcPpDpejOQiTWS9NMbCwMg9MLE
dGgwE0nnz1tvjiUwl25/QSgTuU3XpRq5BMDPvG+ktnAiv5sP+LWYB8CIbKPc
VCQTecJjc+5pBsDyan5vkRgm7rO7EmOyPwDeWj41/S+O0FMNR9/ddQEQKTpY
TIsn4i32SegdVwBsEnnsZfGQiazfuYV64/7AdJLpcE9i4vc2HWuJNn+Y9KI9
eJjCxKTCuhqBMn8wvqb9uSyNiT92KegqJ/vDaa+jie8fMVFKofZJiK8/hKrs
+DSZwcSptd+vb7vlD4mzm8IFspko8mSt0jdDf/DVVXuzJZeJ6ty97l/U/eHB
tziHI3lMPPeoXWCNoj9suKaRplvAxNGcJ0a3pPxhVaKOlnUhE+c6lWR4Of1h
mNV9y62YiQ2FG3rfjvsB0+qbREwJE3f208gvOvxg9mPi/idlhF4UA/+MVfqB
Ut6qltoKJs4vVweqZfhB4yJp7EMlE9lOFblvw/yga8zUaaKaiesX9P66O/uB
btatIK4aon5QTSVsrPyAwy9EVvIVExM3p6ayT/mBbF+LvNxrJj7x79VsAj/Y
J0guPFLPRBujymcnd/tBvbtAuWYDE1vTRn3GJP3g+Lv/wLiJ2K8xdqWcyw/u
363H681MpFw5LFgx4Qsdu6erXFqZqLVXbeV4jy+kBTyvCG5nopwiSVbjtS+o
nVNTTXzPRPdN9t8bn/pCxsUwpSddTCwPG9rqmugLp+7Wpz3/wMQHIXdumgb4
wgJ7PqbhIxN3G/B72dzxBbPbh1Z+6CX0umW/WJqFL2yjP1z80s/Eiz1OL/hO
+4K9iJr19AAT988foUac8IV/Pfv1l4eI+sGMMdDc4wuRrcE1AiNM9BgLfawk
6wvSW61zxMeI9Z9+jxxZ6Qt7hXokNo4zcUH93Nsbf31AvnVmcdd3Jq7asYe/
dcwHil6/u7BvgshXk4d6Z7t8oJLhSj7yk4lqT1KuCNb5gEr95qyT00Q9S13g
HC70gZG8ugD6LyauKZBr/pLiA0fdPCd1ZpmYqXozQCTMB9bX2becnSP8Df0w
a+LmA/ki+XtM/hLxO7il7sMNYv0iRdR8kegf7W+LHU19YGyf3jXrZWK/1Uo2
snwg9uKk5nUOFkZ7dP/4T80Haum7s225WHjGtCtXba8PHMre5OvAzcL57eae
dzf7wJLOyOhdXhZKr49Q/ihG3C8Z9sqZn4Xff26/bcLlA3c7jm11FWTh278+
wkIz3vDEbonDfSULJ90/P+8Z8obWr2PnPYRZGLD2t0ZzhzfoyEkdY4uyUHDk
mNXYK29o2/8wjr2ahec4e8a3P/OGWfHoO2xxFrr0BAV6PfaG4z3SPR6SLPwc
2SC9KtYbPj44WOYuzcJX9+K1iv28weee8Dq3tSyMNS357ebkDRcS8xfvr2fh
qg3XO25e84ZylUPGTrIs/MNRks829YY524oTdzYR/p3efLpc1xsso3Qe3d7C
wrpPHzzXkLxh3cDqgJvbWCh0KlMk8KA3VMaJ/7LZwcIhrt8l8ru9wVbq2ifL
XSxsJhcyvm7whtzMQyQzeRbKKjhG1It6g0CB395zCix8uWB1vmGFN+wIvpeg
p8hChwG8NTHrBZ45WwO097BQzYuWuG/cC8wdopfI+1i4tvxiQVSvF8RcnJ6E
/Swck1q6vaHVCyy+US6qqrDQq0CkoqaWWO/31EDxIAsX325n+pZ4gf4bavu2
wyzMcT3FdSPbCwR3b3239igLU4KPJNsneoGS2hm66HEWVvFzcySEe8Hx+CUa
D7Lw42rj70PeXsDs/K9pXo2FTYUeB6lOXrDs9a/1x0kWQuy+4qYbXnBCx/fs
gAYLGQOZqjfMvUDnwxezDjILB8YLgpQNvcD1ldxUHZWFrYqhIeJML5CtseEs
pbMweI2YmLiGF5x2qw/P1CTiX28/uPewF6x6diorTpuFW+QDemyUvKBeeqeG
P4uFK2Mj3r3e5gU+F/Qv3NNlodkkKxzWekGGDseKK6dZyG+4zPlexAteZars
NDzDwvunWRNePF4QpbSmmXqWhfJBd/boL3hCz+Ocv6qGLOwb2pyoMeUJ/w1s
yNx+joU1LHMJ5qgnzKTd7V1tTOhr5pOlfa8nqLzuC/9nwsL4paBb5e2e4CNl
3PLtAgvXVS0Jr3/rCT+sxYO7LrLwQJqUREy1J+THSXa8NGfhyRNqJvueeYKe
i9ODHEsWFp3RbhjN8QTb3yZfoy6zcMOQ597SVE+I7+4uc71CrFd8cDU9zhNQ
YEnU+ioL9w3mn38S6gmBll++6V4n9LBBv6/dxxPOfcigH73JQj5/v7drXD1B
BC/s2WbLwkPsQo5rDp5g57YjVug2C413pZ//cs0TCr2EfabtWXjpfvzL2xae
oHBw31K3Iwv/JqPQVmNPMHTKmK28y8LCgXipcT1PqFXzt0t1YuHUV/nXDVqe
0HF92tHnPgvtZmvmX5M84e3szIqrroQ/S5lBfcc9Ibb68RoddxY2Dnlaiah6
Qlf5rowDbBbRzy5YGih5QmSnX620FwuxKtumaqcnnP339dKCNwt1+VQMj2/y
hKlthgG9viyspu5d0yXtCZdV/hyu8ifqzZl9Dj5injC5pfNqYiDBP/M/m9OC
nvD0g4icazALI7/avT+8wpN431ZYmYYS+sirDD+0yAaDCzN71MIJPk5JB7F+
s2FSrMl5UySh55mfj90m2DBPMtX9F8XCxxZrXjeOssFq8nVubwwLpcLS3ykN
sOHxnHRIeRwLnYsV0rJ62OCifeVvdDyhpxq3PdjBBt7PH8btHrKw5Gm/3o8m
NrhGOF7QSSL4GGhfLnjNBj0DM1PFFBZuukgRCXlB3C/1ZFQgjdCztfM1r3I2
pBXb/h5OJ/h/KMwXWcSGrA2NvlWPWfjMc+x5xRM2/N7X9Cgmk6gXg6x7Cxls
2P4xiHErm4VZMiPyOqlssJ3f7cjIJfI5KaKgOoENcddK/9uex8I7l9IWSTFs
qNzAvLyUz8Jc5dzp4TA2nB3kU3r/lIWOCg+cYwPZsCt27m52EQt/7s31tfBh
g9imwyz3Zyw0MbDjZHgQWHM492wpCxMudjSR77Nh55xwhFI5C+mK/3oM7rDh
+GzrCp7nRP1UuCPOtmODzFqNhQ+VLCwekjGvu0583+9yN7eahdqWXBWyV9gw
uDrOw+0lC8W607kCLdjQ4ZojqVfLIvrjmx3iZmywpjXvlatj4UN5B4n882y4
qizdufCahdcFVldcNGDDCs7EFe/qCb10IL+SHuGvrXPZwwYWZrsvjIrosKGP
0fD3ehMLvQ+wqXxabIjQSKhVayb0U3JlnQSNDbFSItKrW1loIeXPOERiw0uH
A78H2oj8k+NvvHWCDY3r5IzyO1j4TZbpU3ucDfQ8Tk2XTiI+khtsdx9hQ+Rg
52utbuL8JzfuPVZlQ75hdeP6Hhb+josJPbKf8PfFe8Pxjyy8e0Tu0fAeNlgW
Kdo962Vh4N6lzJT/2NDWOSjt0U/0p3+HghzkCb1UC5CZAyzkTqZrmO1kQ5NA
+b91Qyx8Kv+l0mwbGzRJwidHh1mYdoFjwnEzG17xrBMrGGEhl1VvbZosG1Z3
zFndG2Oh1WkuldF1bFh/qEqTNM5C14+H9x+XIeJfwq4Q+U749zOqIFOSDaVt
ZsXdP1g4fO1aqoI4G5K4bhxJmiTWvzZcqhFjw5uqWrrVFAv144/kXxdhg5LT
7dE9M0Q87+0t3LeKDXYZ8cJzv1jIdkv5KyDEhppc1ovKWRbaCh1xnOVnQ8V0
xj+PORbGmA1vm+Nlw+XO5/W0vwRf9u+mhXnYoFiculF0kcg/z8vdh1ew4clX
O873Syzc2W3dcJeTDXU1lGsx/wj9XX39ovWfB1wP3W91jlMH06ue5h9d9oDy
BObkphU6eNvmcUjFogcUKRRyDnProMbyOX3WggcY3b2dmM6rg/bRTYt/5z3A
tza3wZJfB0sq99wunfOAr0dt3eUFdbBwFWeF/x8P6F3T9/qbkA5uW/jzynbW
A27fWhGTvUoHD0YK+9/47QHGLguzV0R0UJ/qxOv+ywOazvYOKIjp4N748v8y
Zjzgmkz12e+rdXDD0v2/Q9MeYNBedj5LXAdb71VdUibwcsTwTytJHbzwMMcy
asoDRC+fEt0lrYO+GysWRQjspLP5+RcZHYTS2HXxPz3gLOPCn+R1Ouj3S6Xq
OIGbtBSrjDfoYM5U+cCvSQ/gpz8QX79RB++ohDpVEVhJoeZP1yYd5HAyDkgg
ML2r1DJsiw6au/OuDCXwkd1RFlrbdFCkN/1XDIGTOG7+4t+hg9O1D04UE7hD
zlSkZqcOKk25TI0QuOXm3ZJ7cjr40WLX0m7i/m1JXZMHduvgitOppmwCD93y
L5pQ0MHhAbV1MwQOT8kTeKSog7qrfHfYEf5sGTT4fn6PDhqy1VyECP8be5LO
Se7TQT43y+3FBBbf9+Bck7IOGiUdXmNH8JfHNvnufkAHXWoVyRSC37tXeAQP
q+qg4MRspRLB/4XbScWTB3XQbbOLw24iPmcU6NOph3WQS336xhEifmqiMs/P
HiXsW36SYfz/+D7YLCV8XAe1E/Rko4n4T2rc5XgJOii1/Pzd8F9CL/ZHHe3U
dFDRfK5Ug9DPqai7rrtO6qCZnU5/2ZIHeHNpy3xU10FOft3j6oT+UkSaMICk
g5abyjsHONhwd9XKueMUHWxsYT8O42LD+ZNb4CdVh5jfx56e5WbD0s/tkkl0
Il5rWPPKhP5NtP5zYmnq4KCJleMWIj86/bRsObV1sDpyzYHtgmwYan24kMck
/Ju0/u/oSjbsVVNdY6Kjg6OkN2YWwmxwn5YvFz5F6F+o5EO6KJt4Hwb/r6Lz
DsfyC+N4ZIXMklEqhYqGSqS4j6zS4n2et2gjCoWUESnZe++RmcjeZJUtyt4y
E8kImYnf+f35uZ7znOece3zv+74ul3e+mEpB/yTofFe5HOHCtVfFBtcpiCqa
7q69HdcHLlYeXk0KWqn+U9+/wxGyhS5vqrqBv39VlTTmdwQZSw3rJ7coKOzm
HdFtu7AerCo477pDQYc7eM9/2e0Ina7C++vuUtDxpbDCMCFHaF3jojzToqD+
M/DqhbAjmAsJce7WoaBj2qERpgccYdOnh1p19ynooK75dhsxrD9Ba+ee6lHQ
dqu+qfAjWE+vzefufEhBQ2wshxolHOF2uvaHKn0Kcqyz+soj6Qikwj01I0Oc
ry7fBkylsb1SaSx5HuPz3BfUGcF6q/rqlkSpEQVlZGrdfgjYXvJOL3RNKOgU
A30bjYIjLD0L0GQ1paAvZ6Ia0rGen/GOqM16SkGcFpsum2K9l13PrtMwo6CZ
w8dvXsD14JrI71vr5hRkctTi30lcL4K09eziLCkoIOWijCSuJ4V04jLnrSjo
xDldXlVcb7io1xwmrSno9+bsN09xPXrlt3rPxwbni8vttkxtR6DOHW468YqC
+BeqP9LhekZE07d02OLzsrkbPjJ0BJ/SIL3ndhT0TelV37gx1kPdRU8BBwp6
U5slYPXMESzjTp8vccT39TeS2PPcEZ7bmAXecaYgGTtJkV4bR5CfLjXbcMH2
1aukTbZzhNQfh35GueF43cHV5O3sCF6Xv86ABwW9c78a7OqB6+FGieuAJwU9
nhzTCvF1BK1GtvyX3hSknmZ7ujgIx5dju8UuXwpySVoRXQh3BPYBkYYiPwq6
c+KxlEKMI8T67MjRDKCgKuljpgkJOJ4Uio8uBVLQuGbLsGCKI1ACD0JAMAU1
MggGpGRiewo8Gz4WivM1ktf3aj7W/zsZfF/CKMjIiXaUscQR7vbPfX8YQUGd
GtfD28sd4TqbmiLdGxy/i1/KCmodYfx6n1RUFAVRsjTuZH51hKd8KWWnYyho
9rGwfRnur3QSWntbYykosDxSZgT3XwIqDzwex+P77nvguxP3Z+PS1s0MCVh/
6HUCDHH/9it1X3LUOwpK35yu1jTlCKxfnvFJJ1HQAvPbVtU/jjCaabez6T0F
1dn2HupdxfnxSCvnQQoF+RoJ339N4wTnaIWH1lNxvqT4ecoyOUG/4VBsYDoF
rbKb5LKz4348+P2KWCY+b6DKxNJ2J7DWCxj9lEVB8n6DMos7nWAyPUvveg4F
ZY9AHvN+JxCR47OZzKWgZcFEQ0kxJxhq7D3wOh/nc0WogflxJ5jYwWawvfD/
77eWfzntBKwlFSjpAwUNbqU4nJF3AtobHKlniylIkke9rOy8E+jYMKY3lmD7
FKg63FDD80BSsbJ2GX5fYHmERcMJwkmFZ38+UpCIj/pMK+7nlcbTpJzKKWjq
q1d+Fu73uz9x+e6opKCNY6JXEvE8sO+4nW1iFQXtnWyuzLFwghs2HAynaygo
76rT4a5XeJ7obdpbV4vzi/ZFGJeLE/CZd7RqfMb2VhATvO/jBK8fndz5//9D
MxC5XN8Q4gTGjf9Wzb/geO/uzbkUg9fHKZnQN1JQ2Q+u6ZEkJ0juF3zh34T1
w8zYzS/LCaQfRQjubaEgRd+MSI0iJ4g70Hw9rRXn05POM6cqncBzpFH0TDsF
8RaLPhf74gTyd5O9ajqw3rWKGkh3OEG0mrkH0YXzRyBm3+0BbL+7CnsHuimI
QTn6Q+i4E1D3C1826KUg5WgzxWk838WLH+FY6KOgp7dzO27g+e/BoonBq34K
8voh5TxA5wxn5jZubhnE+XmQ/9ELNmfosZv67jdEQcYTJeESvM5A9+8i/c4R
CvLY9ll8Y68zPHp3uCT+O9YTNrFTo2LOEPMhnvXwD6w3W7kbRySdYfVexXzO
GNa/x6tsfwHPv3nhpmd/4vPRR28VU3WGb7XgWjFBQWIvt4w8JZ1BNviTlOok
BXln2r9rv4Pnaa4TL5umMG/EPlXTd4YJgYRb12YoyC9F4d73p87w3Fm8tfc3
BSE5Nyffl86gw9c1dG+Ogta7RzauuzqDlPMHl9F5CiqMZ/ghhed5V4vRGv0F
ClraN0eRiML3e20QNbWI34+euaf43hnsjtxkf7KM/e3id+hJrjOELdbu+LOC
46ur4HP+R2cYVagqMP+L8/GF+y3eBmcoMNGaW16joKSil3/9Op3he01apdU6
tkcUpUJ0xBneOJQeXdugoOo73E0d087wsCXmhA0NgRzq+OSiV7F9GvSb/v//
ffG5LIccGFzgoK0ow0s6AlU+7suw43KBprFfbf/oCbRt75eZcEEXKJypOWvD
SKAY8jFd0yEXeP20QXaNiUBc18JZd0u5gIMcc5cVM4Hq0x1EXBVcoILFj2WF
hUC2bxJM2NRc4LPjsy7zrQSSdvm6Jf2WC4Qql8v9YSNQ+TN+TkN9F3DtdJd7
wkGgOOeVt+fMXeBU5lDnFCeBzK3FxyXtXUDnTBuzATeBvgpWLyn6uMBgw9PO
0W0E8moRWzCOdAHT5CZZLR4C1W3hocl/7wIfWP7K9u0gkGC9z1n+Ahfg5dzc
dY2PQFEn1mpDq1wg4MsySzM/gc7+Za2VbHWBj/KT3ao7CVS22nBzetAFom9N
yVfuIhAlOzyhYtoFfP6yKMruJlBQ55H63DUXEJ64Ppi7h0Bkh99kJbMr7Bge
5DkiRKASPbEjs7yusNc9b+ztPgJd4cnJlhF1hZ9W45RdwgS60IViYiRdYfik
k0aACIE6guQERBRdQeJQ1DLzAQJ9qnqqXEtxBd/CcydeHyTQj8VN5120XOHU
UVumpUMEUjTRUtIzcYWMSj3LR+L4exWG97VfuUJTNL390GECuT+k1L/wcgW3
TsMD144SSPdafHRupCt06ic+/HyMQDqxl1m2prpCqNJnBbnjBArcFXLcvtgV
XigNFmaeIJD2gpgcb4Mr9Bxb+bxfEvubynGtodcVwov2WQSfIpA9a0ps1C9X
4HUyKt0iTSDZY9WX/P66wtrO8Wjr0wRyqXayiWdxg/0rbwSnZAg09djiToeA
G9i/ipG6c5ZAk0wOfAfE3WATzfqvr7IEWjL42xV61g00P5SfASCQGqNPjdhl
/Lztn0g6IlBFjAZH/203+KdVkip4jkCXaJr7M4zcoEmHvclTgUDR8T134l+5
waVKGq81RQIlWpYUF/i4wXPN2DEDZQJN+xwQno5xg2ff1/u6VAi0PnS8SjEb
r+cUNlK+gOP9383PxZVuMGguFJ6tiu3d7KF9rcMNPgbR3d9ziUDCD3mLOcfd
gOlbV63HZXyexGL6mRU3kI9OqVu+QqBFwTijaRZ3OLPXU+++GoGMyrREOATd
YdLNOapRnUC/Mv7eIo+5w5W5xGcyBF7PM3yu6Jw7yFxbH40nCZTe/4dJieoO
SlEB82zXcPx62g/OPnCHiCjLSMvrOD+5r/z9ZOUOg1z5I0MaOH4jHN1zPd2B
9s2tatUb2H8PvlQ0RLvDzkYzpeybBAqIPNPJmOMOarvYtQRuE6hF7MaKXo07
RI2f5LO/Q6DvUaJ3JnrcofL5/OOJuwSSYeCV8Zt2Bw7a63fVtQg09nl7+R1a
D1AIN5zK18b5EGEnpsbjAToqsryC9wlUS5FO0TvkAaG/OwfsdQm0pc3VKlbO
Axj1VRR/6hGolEbxy2bCA2IMgpWuPCTQTFxar9sD/Dy4dSRLH+ezhuc3qRce
cMOCcfcOQwK9dNjDwuLrATwv5JasHhHoyXmRSLoEDxhbs3/U/xjb07y3YX+R
B9hJj7yUNyaQvPtaq2GTB1iTD47EmxBoJKl6snvUA/huC1gzmBLIJ3RZ3fiv
BxxRYtZ9+JRAT6tb5cQ5PWFqVG6y7hmOP8VdMxyinlCyXsEhZo71qVMwapes
J3BIxre4W+DvLb1zpxCecGrbhMSkJYFWBtjm0vU94djW6COXrAj0IEKC45St
JzibN9UmW+P78lrsHw3yhJ0ejptYbAh0XrLpcUmqJ6wZ1bXrvyTQYF+BWFml
J0gKJ5yvfUUgbsHTbyZ6PSEuVFhT5DWBBFR+0KN5T6gJV2d0sCNQPt33uDJm
LwgaOEEM2RNo1n60UF/ICy78az8r50igL0FH3ORkvODYE/nKMCcC/e4NuC5H
8QLb8Fc/F50JpPLTVlffwAuEP4amUFwJlPZ8ZqnMzgu8GUK3prkR6H2kKXEu
3AvsnzuxbvEgkMTM8ZLf2V4wzmCYpONJIP/a31b1DV4Q/Orq9xIvXC9e0re2
jHqBSPDZkh0+WA8j77MybnhB4YjMySe+OF8PRho95PWGz98oFz77EchmuEd+
ScIbVgc81oQCCGTsPvY1+6I39IrMXrYOxPpwQvzuG11vKGpylm0Nwvs7ZJ3N
f+UNJt806g+FYH3iFslaD/UGoSOPll6HYnvktDOb5XgDj2Pdp64w/Lwtx4+/
0RvMHC0PHY3A8d10K2jmpzfwZ9tKOEYSqFPcWcKK1geumf7s6HlDIHZ9zbht
HD5QxPiB/1g01uPeaZWaXT4wEryy5hBDoOObx5T9xHxASjTdpjuWQOe6pGrN
TvtAfuhQxOF4rO92R/48UfGBkqzgG6/fEqiG22TeieoDtdu68toScH4qrU7n
6PjAGfmkTNFEzJL7Odae+MCBEM6LVkm4/ohE2d6y9QEOjR32De8JNA4WBh1e
PvAu8qOmYAqBDl/btqwf6QNhOtyNxqlYT1NkyB0pPnDFbvvIxzQCaZawvO//
4ANv0xsCOTMI5MHAKPyxzgdKX8qNaWViPW5hni3qwue9a9KZmUWgV4xUmZYx
HzCMeqBHk0Oga0v2hzcv+cDJBwcD1HIJ5C0RvHSFwRdSij/ci8rD+n79d1Xu
dl948HpPw1Q+vu88US0l7As5pnc7zhQSSP3qhEj7SV+4dfDFK9cPBBpWRzxe
ir5wk8+6pqMI64Xm+Qpt0heife+l7SshEKvgzdvEfV+oKTp20qQU56uX9LZ7
z3yhLXxGo7iMQFb5TLyuDr4wzR6zk+kTzp+kW6FfA3yBr+n8K6Icn+/e0bpj
b31h5vGE7ZsKAqWk/uhKz/UFDdJ1789KAp0UIVcvVvuCQs0BrRPVmLny7tJ3
+sKdkXqwqcH2v1Nwpm/MF+oizUqqawnU62v2qWnZF5orDvSwf8bxWW6xf2SL
H8SsjgVq1OP88SkM4Rbwg9XS3N/RDdje+95RtMX9YPR+wMT4FwKJ7d/t3Cjr
Bw92ONkfa8TxXvHU8OZVPzjR5VFk0YTfLzSUZNDyg1uv3vuVNhNoQE1BoMnU
DxiLBpnoWwn0QT+VKHTwA352CcGLbQQqdGvbXh7kB1NtES0+7QSSm7oZOpHo
BysywiIdHQQ65H2P50SRHzgo1vMKdBHor7JVVfgXPyDqvN/f7cb9QU/xwP5B
P1A3e9ob14O/z1f45uucH6Ba8+SxXtyPrdqcDaX3B63tYfxi37Be5YXOO/D6
w277bweM+glkPce/4SvmD0XM8h0ZAwTKHfAN+yjnD7MWlULzg7he63LSclL8
IfbhAzbJYQKxXT1maq/rDy8uHQw1HyFQkxnzAd7n/hB9f0tF/nfcfy3JazV6
+INSBYPH8iiBFPQ33UqKxt+/uOeP9Bi+P/vytYQcfzifQf61HCfQAr+ub3Wt
P5BmsTEFP3H/853tIvM3f3CYYhxbmiAQz4kLlU9m/WHXGfv6U5N4/xcLsv/o
A+DSVa6rZlPYvhIOKyn8AVD1M+tJ9jTWjy2L0q+PBoBWiPaJ2Rkcv1e/yVkp
BkBxnmDAkVkCvZC6eyVEMwBaHn/3N5wjEJOkZHKvUQCEZ2ccT5zH9YlIC1V0
CIC3qrYm3/8QqCoo405raACkfbp6ec8igRg0PoBLegDIPRWou7mEz5c+YqdT
FQDgODAStEygta4BI93eAPAbD45sXsH6E7+u6jUbAAkaaJHlL87v74fv9jMG
AvvNtimlNQJtHVidpwoGAi9cdXj1D+/X4E9ZOBkI13alFBasE8jkUl1l8cVA
ONM56jm7gf39iz0wRTsQ3vIsbTpEQyLR+NdsVc8DwfhyD5c2LYkU9QZeMPgG
Am2ua0XoZhI9fusn/iQxEAYub3A105Ho31iaAf3HQDg8cJKGiYFEP27OO1R0
BoLS4j4vOUYS2Ro31CXPBILsj6rCZ0wkSjKiupQyBoFxDbfD+y0kkt9/g2Nt
dxDQWTBMDTCTiMNWI+u+dBA8Dwr6s42VRELydmXLakEg7F4cdmErid7Gl7oW
6AdBmY3JgA0bia7xpejE2wXBgOb78kx2EvksxUQXhweBwxctxVEOEtHJZQXQ
5AaB73mv+7xcJDpEJAc8/RoE6msi+y5yk8i6nm+RazwIZnuEbG22kejlSVX2
QZpgoAm2tE7fTqLi76pSvQLBMBMruH2Ih0TxTVNVdKeCwe4Yy2UuXhKZ3v/M
fVstGCjHTu5T4CORsA5YfTcIBgV17+Cn/CTy//yMCHcMhtUNzvdxAiTKLL69
+jo6GAi9zButO0nEafThc0hRMLQbaCfRCpIol49/72BHMIhk8AVJ7CaR7Grf
DY25YLAOqN9zbw+J7M6f6qBhC4EtEo8ueO0lUTocmes7GALPNGfYi4VINCUS
zzahFAJnws8/+7mPRMn31DwOaoeAiKyhOY8wiQJfVTeEvwyBNDlVHgURElG0
LI7Lh4fAw+tdhLEoPs/V7D38BSFguMh4NPwAiTbtT/kr0h4C+fL176oPkijr
ucWBh3MhELp9W+nsIRIF93Bs7WcPha10bU92ipPIdfUmh+vhUNhLrpUrHyaR
24JImP7FUKDSvMw0OUKiqgBxblv9UFj6cEE27CiJ+kN5RhucQ+H1yFW9imMk
SuOwtVJLCIUFb1vxSQnsn3dLcixVoXDKud572wkSFW6ljfo3Egq35ff4nD1J
InPNnUwHNocB99jjw/clSWT1tHTcTSgMhtXiHrifItFJt9sZIufCwJ0hXS5L
Cp/P3ajxr1YYkHKvsrqkSRT69mE+s10YaPbRVKyfxv76WtNDxIZB95P9JvvP
kOg9wZ7aWR4Gr8+2FV44SyJk3BAbNBIGecLrUUayJNL9ESLhSxcO/Z+8hPzl
SFSQuqupRjgcEq6ayucDiWoCty/KqISDUn7AWg8i0eaNqzt/PQyHMtchYl2e
RHcCs4u73MJBdJOiyl4FHB/c8hS61HDoW03oUFAk0V82Hk2jxnCo2rRAo6dE
oqA64ys75sLBW463zlkZ35ctLWNjWwQMO66KJalgf2+7tiEqHQGhlxwPfT5P
omGD7UU+NyNgOTmmcuICfv9Xpa7Mqwjouyu9ynyRRM8LDe2E4yJgukqi/tAl
bB/Fc4GUmgho7jOTUr2M/XU9d1/5rwi4qDApp3+FRNlH9XOecUSCmdSLIeer
JCoLPdtoIBkJ3wJZdyeo4fzceelf/I1IyOiyX6pQJ9HkwYXafbaR0MtTazBE
IVGsRnfJ2NtIOLq5zHKdINGjpKGHs/WR8OLX5b0CVBKxtMlryM9FQma+5n2p
a///vr21QBfvG1gYr5YnrmP/yGor5MEbKAt5XmikQaLlsl3afXpvYMqCWu+q
SaIrdkdYLnq9gfYvshbxN0hEk2bSSpv3Bq5bbC8pvYn3L9+tTtf/BiZHSyO6
buF4F+kRUGOIggzBnTxzt0m0WBPf8ONIFBgVsh1kuYv1o3L6X+31KIgbsGjf
d49E9TsCLy7ZRoHjRWmBs1ok6rn7g2L6PgroVI6tEto4XqMTsmTaoqD2PZga
6pDIhY+bRX09Co59U7K3u0+iWq759RvbokGlee/hUF0SHfU7vCP3YDSU0WcZ
p+uRyF06dI8URMN3+zbVqgc4XrJuGA2R0eDer1fa8/D/30++TeYYRMNmCeXP
M/ok6jMnRTNso2Fj11UjOkOslzOlZ9uDouH119vveR9hffw4NrEvNRpKfl9+
Kf4Y23Nm3CWiIhrW81Z/ghHWN4dUI+iJBocOuSmKMYna8+f/sM5Gg5bTH2dd
ExIpCV01o2eKgWsvFwotnpDozfIh1YO7YyB+gd/e1RTng2rDV8tTMfA9RnYk
7CmJhlTIu38ux0BHrmRP8jMSjfmUa0ToxsDhwZ4HxWY4v52XeJ/YxMBNVTqP
BnMStaTkrZsGxgA12EW5z4JEvjRJ+rGpMaA5LBv8y5JEWk/uftioioHkkhWb
1eckajxHpbj34/USvqtM1iT66D3nr7QUA72FXaw7XmB7VnkNH+GIhSXl+Jz9
Nrj+HHoaq3IwFpRkamYlXpLolck3aZ9zsbCgu61S7hWJDpynZd1yKxbMWO6I
XbQlEUnDYZ9lFgu8PWai11/j/JSQYPD0joUPU+IF2nb4Plre6yFJsXDvC/Ht
sT32Zw21o6MiFpr1PwRZOpBIgzZnWbk/Fk7sPPbdzpFEAiODzT+XYyEi3r7K
wwnns+yuxjLuOIg/YC8T5Eyig+V5d+qOxMGMxNq5KBcSlfYy/2ZQjYOClKL+
d67Yvm9c5y1144D84bk1w41E+wsKena/joMsd7nGfHesf8aneNci4qD7Xci+
Mg8S5b8r3s1WGAe3Y/WYqz1JJDi7T+9aexy0y5raN3jheIjR02qfjYPzQQ5e
Ld4k+rYQ5+LOFg/hu/XEunxItAftI5+LxcN8XL/mN18S2Qhcl406Hw8C53L5
hv1IdD51sPSfbjwMGGYY/PAn0cq0HxloHw8PvgdemgggUQytubVeTDy4lR4q
mwrE/vX9nPmkLB523TxR/juIRLxSWy3yv8WD3IOn1PlgbP+5lYvSa/j7PamW
CyEkmk3wzvrD/xayF+LFlkKxnr3jPjJ1+i1wIn6j5TAS8ahuVxDSfAsOTl9h
JZxE9C5PLAIs34Ja9+volQgS3U++RlEMeQt33Oa9VyJJNEh//tbxgrdwT2x4
68obEmnm7N19t+stLLqz8C9H4fsY7RSpX34LDfniOYvRJFLQav5nzpcA6X9o
+v7EkOgLr9xJHZkEiPmo7DsXS6IA01oNn5sJMN6Y2zoTR6LrUefW1l8kABfL
lrjJeBKFHJvJSH+TACseK+vjb0mkcsKROe5jApRGw9j3BFxvrp980z2cAB/L
/G4OviPRKZEkWpL+HXh4J93sTSTR3DnOJq4D76Bm4PRYexKJzpTsjua5+A62
JS7/a3yP/W3EyXbP6B3M0odF1SXjfNbLzJvxfQc+Ms315Sk4/vVuS1fnvoPE
RDW7olQS7dNnPvG9+x3It9SVZ6fh78leOK+6/g6sr015JKeTKPXgRYEVoUS4
NGMwGJtBomNvf6jNqiTCKePZ4tBMEh0WiPA+8TgR/pYeEfLJItHnj2GvPvol
woXeRnanbBKFP6/6HFKQCDdbbB2tc0h0uyF/Z0l/IoR8mrQzySXRr7HPQkfo
k+Bgawmjbh72ZwG/x6RYEridieTWzMf1lc19ywolCdikTiRcKiBRSlvDZdIq
CXQYRcugEPtTQ2frRkwSMM8K3jn+gUS74pPWV+qSoF76o93+IhKxTnR2K80l
wa696eI8xbj/o9miOcL/HlzHvG4yluB4XATpVoX3wFhOw76MOT35sSTP4/eg
3peoPF5KIikvc47UoPcgTt1P21WG8/+OtHvIx/eQdoZbvuYjiTy3+Oh3T7wH
Cw/uzXmfSHQk9O4Tk+3JMHakXCW+nEQmJwMM7qBkUJr7wOZXQaIPp8R3xxsm
w6hbyPVXlVg/b8jePBecDLLef/Y+qsLrl1YnT1ckw99nDx5rVJOIW7M43n0m
GbZ4uZxWrCERv8hmqvTOFPCin3Y8Wov3G3zdgi6kwGifOIW/Dtc/a6E/b81T
wGW8K5LuM4m20m/1fxifAksNDg+nMSvrp7m5tqSA999PmZ31JPquWlawhSYV
7qTvef6xAef3vOq/n0dTYezn0dLELyR6oJknI3Y3FUaMbWx9vuJ+7FwN9atX
KsxXBZZZNJLouFWyZFtpKqgeprO+04Tzbc+mStmZVLgUTclSbCYRsa17kmVP
Guxv3KJ7qAXH6/PaN6CeBld3Zvqxt+J6ePXH5267NNgV+lXmD2a2w133e3Pw
etqxW11tOD/YurWVxtIgrchmuaidRE3yn0p4+dOB9+u2rVEdJJo3Znty7XI6
7B8WD3vdSaKwkl9WG7bpoCKrFKXTRSJtFpm+bbnpMFLSK6DUTSI59ZCQ4J/p
8KLzEbtID4nsWU7dVGTPgH6vp88ZerG/6c2i/hzMAGlzfc0fvf/fn333N8UM
EEuqTqvqw/1sjLXW+t0MqK+leR7/jUTOSm9nNKwzIGTJO9+un0Tim2eJqaAM
0Gv/rn9vANcXJ3n+4qwMkLE29ZYdxPWKc62x6msGCFgkifIPkajoxFY6ll8Z
0FazLLGIWSlgStmDMRPed31JbR4mEePnhEOq+zOBwSYgLGWERDPKXeeU5DOB
fTJvyek71nOieP/LO5lwqjiy8t4oiW7sOvxgwToT8vrTN8n8wOdvS4pNDsXv
h1OSucZI9LD/5pOY/EyQcftZMYE5i2+ncWd7Jmj4dVwoH8f+PWF5+sqfTHgz
9Pxs6E+sF9wFxgzcWZD/UyLceALPG8RI1qbjWTBy46au0i/cT7RXv5VVzwL2
3eph/JPYnzqrkyUmWfCNfHR6BrOnwY8jdj5ZEKVKd65iCvcPlXXc7hlZcOa5
UXbQNK6fEWVK3U1ZwPRq3UN/BuuRVpXJ49ks8Odn+HrmN17f9vHcea5suC7c
brZ1FuuHuJOhwYls0PMqtO/HfF+lP6KNzIZVcmMxbQ7Hy7qHm7N5Nvyz+/31
5TyJSpyuT9iHZIOlaDvzlT84PmaYn33+kA2LavNJOxdItJFtN3TzWzY0MXon
T2C+ppc+Lb0pBx6fn2ArWCSRxdNITe19OaD3T7HVYQmfd916uEs5B2JX+pbU
lklU3hZ3MdIgB67PTVnvXMH9pM0bzQyvHFi2zLwzhrno9uFWruwc4Fm4E5W5
SiLHDbXXVZ05sP+NmKz1XxLx6asdrVvLgWNmqlKKayR6EvTxvaBQLryUm/Rg
/UciSRaPimqVXNhuDbJtmEdtVy+WP84FKW0TlfB1rNeZBbxcAblQ2pP4XmsD
x4vs4Kb8D7lg8IxDT3QTFRllbHzLHMoFLq0Gy0nMEC/ksXlLHtQ+3hjKoKGi
wH/dP1OO5UHv37roZ7RUVHNRsStNIw++rFzIkdpMRapKPGeYX+fBob4wgVXM
yzpxy2VJeXAxqL29iI6KzsT8WGlqyQMaf47hF/RUFEJxPyS3lgfCqXdBloGK
9okuWjKJ5MP2A22Ta5hvKF/pOKaWD5yJL34WMVLRLx+nUwVW+eBwSPekFRMV
zW1+4BP1Nh8k1oMapLZQkRQEfRtrygeVIt7MP5hXj8Tx+63lw40z04MZzFTU
1s2mEnWgAJAv781HLFR0gbimy0EtgM5NQYKirPg8rWtWP14XQPKi1qEhzHcW
An2E0gvg9cYzm7CtVPSWrymzqq/g/79/4yHYqGht7uVUE3Mh/JpQWGBmpyIJ
6QSq0ulCcJQZ3lGO+corh419Dwvhha6HjSUHFVnLv9lsFFwIKzziwkc4qUif
qc5mf00hnBt9t3UE83TVKc/zS4VgfX5EMpgLr7/2muwV/QDgWxqhyk1FPEfz
Vr5pfIA9Azzy/zB7S2knqLt9ALod1XvTt1FRUHOks1TxB7jXHSt7bzsVmW7l
++oz/QGuW9r6c/BQEevWA2l39hZBxtQRoY+YNwc13o0liyCzyWrcaAcV+bc2
C952KYLmi4dHd/JSEe2FokM+xUVwhYt1x2fe/+0xU312tghCqN0vzPmoiJpU
IHNfpBjefCC2C/FT0ai3WjPjrWKYvXJqoAFzycRc9wG/Yqixke42F6Aigc0/
39XWFkM7HRvtnp3Yf1dD/MY3ioH2p55GLeYzLT4LrlIlsGQw02O8i4oUE8OP
pRmXgOPfqy48glTU1VX37lpiCQwfPXy3GPO+6/YVDkMl8ClX9I7WbiqSQUG/
TwuUwlmVPnv6Pfg5oRxtQS2F0DcjXxMxk/G3zoNPKXzXb5G9uJeKvDyldPzq
S0FT7nTjJGaW3h5jU8YyeO8e/9pTiIoWTm2aG1Qog23eEcThfVTE1yZqOmBb
BsrKbxUaMPdpJNkYl5bBHm05NYP9VPSQpSrBb60M4PSIBaMwFXFE3zj3dtdH
uPWBuTAOcwb9oOYl2Y9gc0eUC0SoqDI83gBuf4RZ/nevuzEjNKfyyuYj7CXm
6Z+K4nhlzqlhffMRxD+bRLIcoKKszFfl46UfQT3glXIc5kSuKO5tgx/hAJP1
xumDVCQ8xBfqTfMJ4tILqxsx5z0vO3Fr3ycYlPYMu38I+7f3WI2V0if4pHfu
+TLmr7UTpycffAI1mr1a7mJU9Gmrmlmm2yc8vxuq7RKnIuJ3tm596idQun5P
KQ1zVs39VZnmT8B0WEpO7jAV7S3JE6ZZ+ATm9vtOf8Fsmcf2TZCvHGJViZM3
j1DRhsEUb6BsOThsnzk8jlk5brXtvnY51DPx7392lIqi4jk4vJ3LwbRudtsG
5slalYZtqeUgYOi17nKMih4o0LIvtZTDwTu0A5wSVMTNvTx4aqUcwm7fyAnF
7LJP4Ur77gqIuxX5Ys9xKmqOMNRrVa4AlmcNkgmYt+g8O3vcqAJQ4/C3Qyeo
yKJ67MdcYAUcCW03TcPcd//7K57SCmga9587dpKKCs4eEn7zowKsUxluZmGW
nRdddmOvhO9hHO+PS1JR5mUmwX7pShjY5vUtEzPrQFlZiHYldPNT54+eoiL3
CX7mYo9KoD0h+TMF85YX9Ycv5FfCSepS8QEpKvqRZ3FXfrgSPNtvP4rDrHKr
tvPt1ioovLJ/Yac0Fdm6WrRanK6CP+4bZCDm5+l3/Qt0q6DENNKV9TQVDVW4
3dL3q4JTk/E+dpgZU+Ut3cuqQPpr7oMlzEd/CpzcM1UFHJUPWQ1lqEjOlH34
gEA1zJ66+uIb5rB+266EC9XAcmo+58oZKhL6SJiGW1bDlTud2aWYuc/9ZWNK
rIbeT+bmh89SUT2DO9d0ZzUINCquhmE+r1w7eoWpBqykUs8yylLRpSNnFsVO
18CXdu4zppjZHVGek0EN3Axom+vFbOItEHkvogbcKApainJU5HGGSbToaw0c
/pxsn4w51edyezBNLTx7pn6dE6jIWVftyPLJWrA2Mu42+//3z28nlHx7WAvP
b0szdmNWO3pwm2pkLbhTOr7JICqakWCulWupBf40gxvhmG2kfjwrYayDflo2
q1XM2hndRTWydWC+3HhaQx7ng0Cgwt1ndRB+OD8oB7NL5ZMCx+Q6+Mn3yZP9
HBUpfHFqODtSBzIzQwL6mIXcSqWcBD5DmBWd3CfMn8Qm83XIz1BDxzy7QwHX
vw9DHJ2en0Hh+GeJx5hTdJ1Yh2s+w+ow17+PmGP2Tlk50dbDY87Eq9yKVBQd
ZXi8WrYenmYqiNzHnBiUyR73vB5eeAXaZGMWuz+4IJhXD/cPKlBolPB5N8d9
PTNfD9WBY9GXMbffUXb7e6wBBq5x64VgVlxs3n3PuAEmz1x6M4RZd3SPp2Fa
A3Cd3ap8UJmK2OT/duyeboBK9WpNY8xZLUe3vDryBZKofe3ZmIePpZ1yN/4C
NN2JeYuYJU/FPFfO/AKuG8+XpVSwXnS6zmfNf4F2Db9gC8yTN258aTn1FQ4W
HvDJxaw+4yuVaPUVajgf9s9ifv5Ow0Cy7Ctknzd+KX6eihI6w9++oGuEKXb1
R7qYJzoPSdiqNsLuYu74iPP/27Pt1jnfRvjAn7m3BfMCu71tVVcjOKjwDNFf
oKKB/CPrjhxNEPx6X78UZsa9T3aySjZBzUbytoeYV0UdiEXNJjCvNLMNwvwi
68ig0qsmaDc5vasCs9iC3+a1+CZw2BH7YwrzmrncZv76Johhu9zFo0pF/1Rl
DsbMNoHkp7opWcxNtgKVfrzNwGQbKqSDWaaBW/Q3NEOb+lFTJ8wS92nff3jQ
DB3lM53vMFfyOSbNezdDefaxqzWYpd9tcY4oaAa2A6dbv2MulBpIzBtqhghu
+bubLlLRT9HzVgosLVAo+mSaD3PchruhomQLWEYNW0tglnq7Ze7D3Ra4wxJF
q4LZ8PMFl0S3FtDfGW1zA/MLf840trwW0DFqHDPEfMPSbHx6qAXc1RnOWmO+
dm/ykypbK3j5bzVz+f/9Ze3P+860Qr1KpKc/ZnXFq8HWD1th3OuWbQRmC4PK
CiKoFbJuD6nEYV7+4PQ7tbIVlBQy+t9hTpzdXek+3wovj5yF9/+fL3t+Ylqo
DfKO/9D5n58qkTu6KW1QefGfciLmaLtgmkv2bSC/t3T4//0aGMUfXshpA846
ikQk5u1v0thbR9vguGuLeMD/+/dvlE/saIfaEPnG/8+ryXmD8FNtB6NBH67/
7+Ot9CCk3qYdygsjfxtgln973SQksx1OpUnoaGDOoFkuWx1thx2StPcVMNuE
1pr+4e+AbpOMSTHM6Tu2WTurdUDor9pFTsyH6xlacp064BulwnoB+2c3T7XF
65IO8D1Oa9aBOXaby9PJPx0gk97Sm4N5v1Vy67J4JzyAR0k+mN/HN6Ym6nbC
jfu/O/Qxo9FJwfU3nTChZXAbYU5ee3Txb1cnRC58ldyG2bxe4W4sdxess65p
jOL4u3aSyWvhShccsi4oy8b89ehW7iW3LghJzdZ+hXmc3VoiqaYLeO45ypzH
XD338CQbfTcwqKUCG+Ys7UWjAwrd0DztZ9CM80VWSPfs6utuCOB2zPbFPC10
YpPTp27YmlLIdRVzT/xJka80PVD+6LLtFszmNmlC7ed64L6twp+POF9r7E1M
Ix164OkpRz0zzHR7focdrOmBvZlDX0UwJ6xpH3rB3AsWfluF27E+ZHR05wdf
6YXixNh7tpj/GNwceenfC8Jhu58fwPzDZoN6srsXKr3HdL9gPTL7u6X8w+4+
qB+QFzTGfF6cYWTbgz7gytcM3YrZ49+QjVJ6H8x8kv2aiPXvnsYWravLfaDV
NpCNMLc5vr4vee4buPtuk2/HeioZQWew6vENPLj8H+lhVpnbeTum6xukefwR
/4P1eTAAnTgs3A+Li9mWLzEfL5r8FW3aDzvSDyvTY+6V/OSz8bEfvuyKcnfB
+p/dFi55iWMA4m+IABPmXWXZy673BuBY46drDrh+GH3IoS3OHICi7qu1a7j+
jIs/rpijGQRjYy/XJ5j1XR2HHMQGgb6U32cY17OOkJWNQOog/Gkwab6Keb3V
u1bUdhBOC/46V4jroYqGx8SZ5EFIuVLeLYj58t5S/rYOvD6X1d0W11dVUQ/u
Odoh2MtQerEf12OZu7SBwUeHYG4igUMac1ho//3qW0PwJfHZV09cz5+ejbxi
6zYE5kUZzwdw/Vdrd9xXUzAEXs8+MhzGHPQq/0PE2BAMhX7XN8f9hL+A5Czt
jmHw2nw6uAj3H3aU2aS/ysOwXSbHbg33K346PV9cLIaB3Ca65zTmodzRiymJ
w+BAPavzBPc7smICfA97hkHyoiW8xf3RpaPRx0pZR0DfUDqxDfdTcS/L/TNg
BGrnsnw2cP+1N4ZWVf7pCDDZL/4SxtzIJahl+m4EvD79TFHB/ZsiD9+UUt8I
aC+qVt/H/Z6F2HmmUs7vYJacfsgG94NlwpqtfSrf4dYlhwYf3D+69d40i3/5
HV5Xs7yJwv3mCYPPAjvyvsPIwbu+Sbg/Pc7ku3pqGr+v+jgkDfez2Xe3X2IQ
HYVj2qvxabjffWYoq+58bxTGsqMSk3B//KbRTL04bBSWj9QHROF+emdifti7
dvycu+yGD+6/K6s8X1/k/AHrob6/rHF/bkXwab2//AM2B4lLa+N+/lzf9vBq
tx8gLHRZQgH3/+vv+4Jja3+AiIp9jSCeDyxfPKhGjGMwkyDx6w+eL5heUCLi
lMcg8ICnRxWeR7bZfwv84jQGK28jwn3w/EL4T0p+qhkD9nBppmt4vkm3Z2R4
vWUc5jqYy7fjeUihUyOI/dI4DB3xKmjE89RYbrKNsfc4yJxg67XH85bBv4ea
ca3jEPkjgfc4ns+eaPt/SeX9CVcsFO/14PnuY3C5g++dn7C4Ghv9As9/pqa7
jqm//Qkz4ldqefG8aENDOM9M/oRDR2Oq0vB8+cbL77yx5ASMX652ksPzaOhL
O+nWlxNwrTpvpQbPsy4Mp4QE6yZA3keG9SKed3OT93ZStv2Cv4fGk2vwvHzZ
nu3os3u/IO7x/mpZPE/TibIyOab+gtkbQudT8TzuR2gpu/z9BenLw4I8eF7P
ELZus1WdBDYxSSlLPO/vmuiJfRI2CRv+uTat9Hj+f0abePvXJBSZf+0XpaOi
03/uDKrITsG7qHxlM1ocD8ePXznhMwV1auYxRZvw/CdjtSL0fQpmj3/rWV0n
ETPZOcN3ehraL3r0H/9HInFVE0UB72k4t/I7WOcvibJ/tbEf+jENMbNKcx4r
JLIq6ze+IDcDm1T9u9KWSNTU7e38IngGvrxOk6xbINFMzczL6tkZsA+Q+dM7
T6Ie+afygSK/wYIzcf3HLIk2MtyG28nfQC8jCRMzJKJb6ihJsP8NF0Wmo0an
SDSlHmeyJfs35P1OYe7+RaKlkmthG8O/IWScT7/yJ4kWdt7qc+OehU0NyfHv
xvB5pbf0pCjOwvYtiQl2oyTyD3SQfmA+C4cZ92lQR0h0ge/9m6LEWRiz2BS7
e4hEgo+mc5J7Z8E6Y/7RUD+JVnbLC59mnwNPFtuYsD4SjblNhekqzEERsSJ6
sYdEMepW5cct5+CIlMP4XCeJLoY5X4hNnQOjSp5633YSnRtM7s8dwet/W+aL
tpKoTuuqhDH/PEgdUArMaSKR4R6n2Ub1eeAbH78o/ZVE/x6NN3a7zsNZnbfl
WfUkOrisb+NVPg+qEj6D++pI5HHvaPLM33moYQrwcK8m0SMpbeYNyT9wweFJ
6s8KEsmabb5UavIH9s2XHZT7RCKR68V7jqb8gRrJ6TGXUhJNvEmVJsb/wOEE
ha91RSRKPyKrIC68AI6sQ+WbCkl0ZnVoukh7AayiPyUfziORgcr0+OaYBaDu
KDZSyyZRo5TGN/rBBVAss599mEEi30Bb84rdi7A1MYnPIpVEHd+WbsndWwSr
7sgGq/ckkrKXl7KMWYTy4IyZp+9ItKYdmGQ6sghn8rgfaseTiPdhFPWoyBIE
LffyK8dg+1+X7UnXX4J5O9opwTckyi+VaV1IXQI2Tb2KyTASaTGxdNPOL0HT
5Be79GASvX372rZLehlsi8fZHwSQ6NA1lxuWr5ZhYJP6VW5fEjnat86PVC+D
iaGncI4niRbTA9p2sq/AoQUuiwtuJIpbOGS7X2MF2kqUD7Q6kUgnoPnZWswK
XFl7tUvdnkQuHpfEEiZXYGNjy5mKVzh+lPx59kmvQpyCiO7BF9i/6HncM4dV
SPdls7W3JNFwKykd0bwK7jJLxs3PSHRrKe5k+O6/UH+Lk4/7CY5vnvTfpkZ/
IQo8755/TKLk5YMl+0v/wruyCNEn+iR6ndEynMm2Bte+mlE9dUm0OYktVuDe
GnDSUb9EaGF7lTse18lag2NKtk+jbpNI2L2o3JX+H6w+vyAeqEkiocgECx/N
f1CnydlnQyWRIr/yI8u0f2BwQfWBpjqJ3mlKZp6jW4fmS9ZZopdJxFcte+n3
jXWQZFWIHT9PIoblH1J2WesQO3lDIEKRRFe46XVWmDeA/WwY7TlEog+mShnX
7m/AX5OVsz1nSOSXXLgQVroB/jaB6felSPTQ6tjLEdZN6MapbBg6TiKxjc6y
KZlN6GpDecvVIyT6FOse9Eh/E7K9oXMl4yCJClYr1O+FbEIzTnohtMIk2ptp
fbquZhMqPNUWpLyHRCPBvz3fLeH9qNNHXwiQyJL/vvNfURrUn3ZSNY6HREo7
eqlVGjRoqO9hQxEnie4d+raH3o0G7VH2i6xixfr17ARjURENunWM9u1HRhK1
jCYIjk3RoBvfr39OocX5uLf0qeseWpQ44rDg+o9AbUtWW2IJWtR7tJlNY5lA
xZ47uo8506L52IF1nnkCHYeKZskiWmShkZVWPUUgZ4W7XRkztGhKJJ3xwTiB
AkXP1MTs34xOHIyfXxomUMmh5sdMNzYj5esNt55/I1Cql53Pd+/NaPZw2+Ff
nQRimyDGJas3o+77/eqXWwi06pUktLa2GVGzXHKiGggUykM3dOokHXoW8Vt+
uJpAk/tKCkYN6ZDrtYIf2z4RSN+k8jhTPB0KfM/iI1VEIH/J2/WRfXToy1S8
mGougbQZ+2bfbqdHjhvN7y6lE6j7hC7Tnqv0KE39+bxcEoEKi5N1WFzp0Y5V
wfU9cfj+mzJVH1TQI+/6n/lzEQTiFnNcPL5Oj1jMEzlzgghUZsPk9/g0A2pJ
6Vi770Mgcd/U0zxmDOiTeqwhvRuBdCLP/hXLZECR8b/VAu0JNPAjuD11igHp
m+lEb7Mh0B+91wVhhxhRisadK/bmBGqu1XKYfcCI7PtY1IaMCRTWxsGc+ZYR
aZVohx/RJxChHcXcNcKI5PjERA21CdQyLSSlK8SEtkRv/hV0k0Cnp+yOXddi
Qjs+6g1kkgTKn1FxTolmQvAl/V/RZQKllD8q0hlkQhp796BcZQKZBkqctd6z
BZWe/B4TCQS6dGn2wey9LcgilXe3mTSBdu5Yca+M2YKCdRpzzkhg+z/U/j43
vAU90tymNXsQ30d/JtxqPzPanDAnFCREIGGGiXpNPWb0Wu356kEBvP97+hde
icyojf/jeAo3gWjaFWJ5fjEjaZnJGUFWAv3z7hX6fZgFLf89yW1LR6CluX1N
vE9Y0Ag5fq1pjYKuV7828MphQd81jT+yL1BQnI5G9JVlFrQjmnJNboqCZKf+
bb1+lhW12MntuTVKQblLWbJvbVnR8mVGUf1vFGRcGvnuVBUrWlNNfabbTkG1
a7WZTMxb0UravW3qXyjoioNIBu/VrUjqoSOXeBUFsSQGftcJ2Ipc6vJeLBZT
0LaAqZdj3VtRK2e9VkYOBQ28Y4mM3s2GZL92NGumUNDq+Kiqhy4burz9WP9c
HAUNx8bYvUtmQ1ahT0KtwykoTyVNfGaWDXn62uz440dBTvHfd9+TZkcXzWwf
33KjoB6r93uXXrKjQY/5zJzXFDThzf8jo4odOapHra1ZUpBWNC+TEgMHmoqM
1JM0wfdvWw8pO8iB/qXcZL7zgILIXEM95cscyHg0fLPFHQpS8WpI7DThQGsm
Fsa2VApSLDT2eRLAgdIj7z6yukRBrN4JSlwFHEiEaTe/rgIFTRX+HM/v5UBm
nj2hSIaCbk9u+N3b4ECvNnOxbZWgIPl/IlTmfZwoOi867LMoBSUYwOlsZU6s
cyX3nwtSUNG5VXlNA058r79+fNspiM10i+GqJyeyGj9/OZmFgmjNKEkBmZzo
V/108RFaCvLT3/dLuJ0T0a/6sMYvqyNTGwPelGVOFGgj/pBlRh3FZ89wCe/k
QhyuPP/uj6qj0L8+eV7AhVj/ra5k9KqjOT/b7h/aXOg/XuGpZQ==
       "]]}}, 
    {RGBColor[0.9, 0.36, 0.054], PointSize[
      NCache[
       Rational[1, 360], 0.002777777777777778]], AbsoluteThickness[1.6], 
     CapForm["Butt"]}, {
     {RGBColor[0.9, 0.36, 0.054], PointSize[
       NCache[
        Rational[1, 360], 0.002777777777777778]], AbsoluteThickness[1.6], 
      CapForm["Butt"]}, {}}, {
     {RGBColor[0.9, 0.36, 0.054], PointSize[
       NCache[
        Rational[1, 360], 0.002777777777777778]], AbsoluteThickness[1.6], 
      CapForm["Butt"]}, {}}}, {{}, {}}},
  AspectRatio->NCache[GoldenRatio^(-1), 0.6180339887498948],
  Axes->{False, False},
  AxesLabel->{None, None},
  AxesOrigin->{0., 0.},
  DisplayFunction->Identity,
  Frame->{{True, True}, {True, True}},
  FrameLabel->{{
     FormBox["\"I\"", TraditionalForm], None}, {
     FormBox["\"S\"", TraditionalForm], None}},
  FrameStyle->Automatic,
  FrameTicks->{{Automatic, Automatic}, {Automatic, Automatic}},
  GridLines->{{0}, {0}},
  GridLinesStyle->Directive[
    GrayLevel[0.5, 0.4]],
  LabelStyle->"Input",
  Method->{
   "OptimizePlotMarkers" -> True, 
    "CoordinatesToolOptions" -> {"DisplayFunction" -> ({
        (Identity[#]& )[
         Part[#, 1]], 
        (Identity[#]& )[
         Part[#, 2]]}& ), "CopiedValueFunction" -> ({
        (Identity[#]& )[
         Part[#, 1]], 
        (Identity[#]& )[
         Part[#, 2]]}& )}},
  PlotRange->{{30, 100}, {0., 6.406605830813946}},
  PlotRangeClipping->True,
  PlotRangePadding->{{0, 0}, {
     Scaled[0.02], 
     Scaled[0.05]}},
  Ticks->{Automatic, Automatic}]], "Output",
 CellChangeTimes->{
  3.802131069470632*^9, {3.8021324727253637`*^9, 3.8021324790289927`*^9}, {
   3.8021325094764853`*^9, 3.802132528622463*^9}, 3.8021326455921993`*^9, 
   3.802133016268345*^9, 3.802133369410541*^9, {3.802138904585712*^9, 
   3.8021389179220037`*^9}, 3.802139833912277*^9, 3.8021400955161247`*^9, 
   3.802140482109685*^9, {3.802140543835532*^9, 3.802140595218677*^9}, 
   3.802140936114888*^9, 3.802141267375992*^9, 3.802141366702207*^9, 
   3.802141435431705*^9, 3.802141491043582*^9, {3.802141521433815*^9, 
   3.8021415633102016`*^9}, 3.802141746417889*^9, {3.802141998750251*^9, 
   3.802142005369841*^9}, 3.802143149663643*^9, 3.802143182180081*^9, {
   3.802143231214202*^9, 3.802143253522683*^9}, {3.802143759548911*^9, 
   3.802143777721095*^9}, 3.8021438118037663`*^9, {3.8021438448781567`*^9, 
   3.80214385337737*^9}, {3.802144108534649*^9, 3.80214412193134*^9}, {
   3.803967146065527*^9, 3.80396717569363*^9}, 3.8039672099012747`*^9, {
   3.803972385750382*^9, 3.803972412114064*^9}, 3.803972465895381*^9, {
   3.803972571735326*^9, 3.803972632972137*^9}, 3.8039727222017593`*^9, 
   3.8039727616788807`*^9, 3.803972801646843*^9, 3.803973987043795*^9, {
   3.803974041652457*^9, 3.803974070530282*^9}, {3.8078574173728867`*^9, 
   3.807857441197201*^9}, 3.807857663407103*^9, {3.807858119005433*^9, 
   3.807858149958013*^9}, {3.807858256810369*^9, 3.807858280430447*^9}, {
   3.807858792041753*^9, 3.8078588142120733`*^9}, 3.807858899155916*^9, {
   3.807858962180188*^9, 3.807858996267743*^9}, 3.80785903619102*^9, {
   3.8078591533654957`*^9, 3.807859215640812*^9}, 3.807859264218486*^9, 
   3.807859409389887*^9, 3.807860102370611*^9, 3.807860302994928*^9, 
   3.807860638566786*^9, 3.80786067083104*^9, 3.807860806141943*^9, 
   3.807860974409129*^9, 3.8078611765255337`*^9, 3.8078614027703133`*^9, 
   3.807861553805303*^9, 3.80786165991895*^9, 3.807861946498983*^9, 
   3.807862170391876*^9, 3.8078622137521257`*^9, {3.807862263789948*^9, 
   3.8078622697413483`*^9}, {3.807862396457985*^9, 3.8078624265335627`*^9}, 
   3.807862502412383*^9, {3.80786282436228*^9, 3.807862833194118*^9}, {
   3.807862890032538*^9, 3.807862901186719*^9}, {3.807862978587133*^9, 
   3.807862988534749*^9}, 3.810028476521492*^9, 3.810028543809484*^9, 
   3.8119839748732767`*^9, {3.811984866423052*^9, 3.8119848932740173`*^9}, {
   3.811984986503096*^9, 3.8119850053599653`*^9}, {3.811985057941325*^9, 
   3.811985066486408*^9}, 3.812018876503837*^9, {3.812018963358595*^9, 
   3.812018987687704*^9}, 3.812019025999032*^9, {3.812019072320381*^9, 
   3.812019090371995*^9}, {3.812019144911606*^9, 3.8120191685611677`*^9}, 
   3.812019221732409*^9, 3.812019258923297*^9, 3.812019291656629*^9, 
   3.812019445959765*^9, 3.812019574177652*^9, 3.812019854620541*^9, 
   3.8120199263046227`*^9, 3.8120199889125023`*^9, 3.812020036249172*^9, {
   3.8120208480827312`*^9, 3.812020853617482*^9}, 3.839221488858453*^9},
 CellLabel->
  "Out[117]=",ExpressionUUID->"38eaa2af-40e5-4bb8-b1cb-90167b5764ee"]
}, Open  ]],

Cell[CellGroupData[{

Cell[BoxData[
 RowBox[{"p2", "=", 
  RowBox[{"ListLinePlot", "[", 
   RowBox[{
    RowBox[{"{", 
     RowBox[{"X", ",", "Y", ",", "Z", ",", "W"}], "}"}], ",", 
    RowBox[{"PlotRange", "\[Rule]", "All"}], ",", 
    RowBox[{"Frame", "\[Rule]", "True"}], ",", 
    RowBox[{"FrameLabel", "\[Rule]", 
     RowBox[{"{", 
      RowBox[{"\"\<t\>\"", ",", "\"\<y(t)\>\""}], "}"}]}], ",", 
    RowBox[{"LabelStyle", "\[Rule]", "\"\<Input\>\""}], ",", 
    RowBox[{"PlotTheme", "->", "\"\<Scientific\>\""}], ",", 
    RowBox[{"PlotLegends", "\[Rule]", 
     RowBox[{"Placed", "[", 
      RowBox[{
       RowBox[{"{", 
        RowBox[{
        "\"\<S(t)\>\"", ",", "\"\<I(t)\>\"", ",", "\"\<H(t)\>\"", ",", 
         "\"\<R(t)\>\""}], "}"}], ",", "Above"}], "]"}]}]}], "]"}]}]], "Input",\

 CellChangeTimes->CompressedData["
1:eJxTTMoPSmViYGCQAmIQrVZl5/o3+I3jMXN7DxCtfiYgFEQH9TMlgug3zJXG
/4D0tBdRDiD6XqFZEVPIG8ecuPUlIHrSrwftIPpCTGgXiD7hn2zZGP7GUYpl
nSOI/vapLvVl3BtHuZjCDBCdYhdRBaLnHHxaDaJnNhaeA9Fba4MvguhH16Pe
g2iOFLGPIHoZo8wvEK2naQamL03fo/EKSLMt/qQDog8XSbiAaA1tATcQfep2
chSILrnaCKb33XPJBdE9fg21IDrr7pp2sLjk8mUgek388YMgun9m5gkQLT73
04HXQDpvhuxBEP1ordcVEM1x5RaYns7HIvgGSE+ZaAWmeS6kt/Imv3F0me7W
BqI3RKT7nkh74/hC6C6E/hkbCqJfX0kJB9G7XvWUgugoc+9KEJ0SVTEXROur
JMwD0XP73SNvAumWSw2JIBoAHmHfuw==
  "],
 CellLabel->
  "In[118]:=",ExpressionUUID->"fa9f79ee-407f-413c-a26b-51543553d606"],

Cell[BoxData[
 TemplateBox[{GraphicsBox[{{}, {{{}, {}, {
        Hue[0.67, 0.6, 0.6], 
        Directive[
         PointSize[
          NCache[
           Rational[1, 360], 0.002777777777777778]], 
         RGBColor[0.9, 0.36, 0.054], 
         CapForm["Butt"], 
         AbsoluteThickness[1.6]], 
        LineBox[CompressedData["
1:eJxU3XlcTP3///FKO+37PktTTVPTTGmR5TwtUWnVYl8SQpZsISGyRFmzZYlE
SvaEZC1byc5ViEqKbEVaqX5zfb7ndd1uP/9ct7nUzJz3/f0YOe/zPrhT54+a
riAnJ5fmKSf373///18BWKF/ZkRN3Dom8ODoEfX/Pd7FTP7YOP6xfACuWK7/
GnwlnUmvnTHgigL9/jHm2qmxnzJ7BWB/2r+/cph5E6eN36FIX3+G6cvj7U1Q
CsC34H//z3lGx9MxbYEyff9FxqvTcso0lQCol2fGDFS/zPQ82/ZljCo9XwGj
FmDkHqgWAOGEbUUtdteYGHO/YSPU6flvMHbad7QH9w7AMdl3l2feYk5Y6x8Y
0Ide7zazas3Tmn4aAXD5369i5uvKlFoPTXr9O8ysY2/S+2kFoLjFTvYKdxm3
S366A7Tp/dxn/jmzaAB0AjDqfy/4gNl5v8psuC69vxLmRxznrL9eAGri/n3C
UsYq6c7vcH16v2XM0taxXyMMArDg37cX84h5bDxvxzxDev+PmbrtW+rijQLw
fw5PmeJRw+pTjOl4njLa2RY7000C4P2/F3jGzHA59um8KR3fM+Zwc0TdPbMA
/PtqE7Y9ZyxHVG96Z07H+4LRbTzxosUiAP87nPIXzEXdwbe1rOj4XzIJQ1yC
RZwAWP37dixfMVErlNZ6c2k8XjHdwkGjongBmPG/X/8wxx0jb23k0/iUM6fe
dpTmWAfg32fTP1POzFfYGPNIQONVwcR823r2l00AWv99upYKZnbk7g0mdjR+
r5kJeRa/BwsD8L/hGfiG2XP6ZGu0PY3nG6Yg90bKXlEA/vf21r9lLu18e/GO
A41vJXP31dq5zY4BeFT2769KZvxy13y+E433O8bAcPHmMEkA/ne4+u+Zo29v
fE2S0vi/Z7JSd5dfdw7A/55uQhWz79hSv98u5FHNHND/6O3gSsdTzQSljH04
3Y18qpnjY8OfH3Gn46tmjiwcM+GdB3nVMJbL3kWZedLx1jC7rkxtHtef/GqY
EufpXQcG0PF/YJL2Rax7P5A8PzABwS838Bgajw9Ma3y/XjNBvrXM+NY+7WcG
0/jUMm1hpZFtQ8i7lln5+9uwwcNovD4y8783pqV4kf9HJpcbEPF6OI3fR6a1
39o0W2+aD3XM2hzlwUt9aDzrmLnnwsIf+NL8qGM8JzWUm/rR+NYzI3f1vzPP
n+ZLPeOves/kTgCNdz1zfLhCuWkQzZ9PTMXFWZ0Lg2n8PzENqUvWlo2i+fSJ
uaJweK5tKHl8ZsbITb6aGEYen5kp88RRNeHk8Znpp7dhIcaQx2dmxsH3b46M
JY8G5sGRc+kK48mjgXl9dPG16RPIo4H5rJvpXDqRPL4wfsEXe5wmk8cXZuc5
Dm/vFPL4wuQsnbKvJ4I8vjIqH79OmRVJHl+Z+6L+cS+nkcdX5sHqex8wgzy+
Mbc1lNPORJHHNyZEYeEBi1nk8Y0xSl77ects8vjOHK84u6onmjy+M/s4Cycs
nEse35nkw4MT6ueRxw/G4MCez+NjyOMHcy2yIfX5AvL4wdSFX0jwXUQejczt
6lmnixeTRyMjXZVkPCiWPBqZ3BsbbhUsJY8mxmD4u0y35XQ8Tczhx4q3L8aR
TxOzxz7WsG88HV8T4zL85NGLK8mriYkSmk5zW03HK/v+jkFjCxLIr4nZ9GdH
wsC1dPw/mUe7UiqKEsnzJ3PfP3uyz3oaj5/MgBeT9J9tIN+fjEq7sGVsEo3P
T+bepUS5j5vI+yezyqW+7/xkGq9fzKDrD7f/SSH/X8yNJ2d0N22l8fvFtOir
Fxhtp/nwizk3Y8zaEztoPH8xnKf6cz1SaX78YmZuu7q0dBeNbzPDM7p7ZOIe
mi/NTJ3Wufqfe2m8m5lbY9tGbEyj+dPMFGgYFVscoPFvZpjVyeH5B2k+NTPp
A5/JBaSTx29mrsH0W58Ok8dvplXnTuraDPL4zRxYFb3cMpM8fjP9PlfMLzxG
Hr+ZdZabl4zNIo/fzCTXrqT2E+TxmxFvOJe9L4c8Whjxed6Lfrnk0cJcTX+u
XHmKPFqY3QnMkNVnyKOFkb74nMg/Rx4tzJdJAaUPzpNHC+Pdr0lvfh55tDLO
9wImG+aTRysjKPhy8sYl8mhlIg29WqKukEcrY9W3aoDuVfJoZbIKPROuF5JH
K7P25Ovrs66TRxtzMGTQb8Ob5NHGjJ7ylXv3Fnm0MSefRXotLiKPNsZFXjTR
+g55tDE+R+9EvbpLHm2MevHFyI33yaOdmfZodaBnCXm0M8ZJJ4U/Ssmjnbll
dLXpaBl5tDOlPS6ZYx6TRzuzmJ/OaD0lj3am6N6qO/eekUc7E7NtgmT1C/Lo
YOrW31jj8Yo8OhhTQ4fLv/4hjw5mvbbjk9MV5NHBdJ/0eTDrDXl0MIfWqGfY
VJJHB3Ngb/voj+/Io5OxG3Po69Eq8uhkvPauHTe1hjw6mV07nTN5teTRyQh/
ud+p/UgenUxoicW14/Xk0clE752/aeZn8vjDbPMusHf4Qh5/mGi3jelNX8nj
D9NiN6M2/zt5/GHsRte2rWgkjz9MQVTKmyE/yeMP82RB4yb1ZvL4y5zr2q/4
4jd5/GUWKFn6HGwlj7/MoRaV8Bnt5PGXqT79WSjtJI+/TNaaoOK/f8jjL3PD
4ymnpIs8/jJtWh3Y00MeXcyVggm8afKBrEcXkzZpS7Fzr0DWo4v5fciCr6AU
yHp0Mcu2HmGeKweyHl1M/o0co0zVQNajiznm+ihnsXog69HNSBcd/j28TyDr
0c1cj8lvNdEMZD26mSMZx8581wpkPbqZrGYFsyKdQNajm9n8ZIbnXr1A1qOb
mWcS1XuuQSDr0cMESA+kDDUKZD16mMXN+6+ZmgSyHj1M3ZXutF+mgaxHD/N4
9GT+Q/NA1qOH+cYPH33MMpD16GGaf8T3XcUJZD3k0KQ6r2AMj45HDidx56OL
dSDrI4fuWtN8LRs6Pjl43tIQfrMNZL3kEMvrx5QI6XjlUF/erzVLFMj6yUEi
Pu233pGOXw6XmyWDpzkFsp5yaFga+XyolMZDDsnJtd18l0DWVw5/E4LuKrrS
+Mgh3sHXut4tkPWWw9yPMaYPPGi85LF9zfSsk56BrL88hk4uubdlAI2fPArH
D4pbMIjmgzw8K2bcDAONpzyGFNTt8hxC80MeD2ZM6rAaRuMrj8iyxV+VhtN8
kcfysY9mfRtB4y2PGfIai1740PyRx4n+r5UKR9L4y6OrVwUn05/mkzy2vjlb
lBxIHgpQvaPyZXEweSjgqs/G3ZNCyEMBecv/KfYOIw8FlNcfWuQymjwU0Ja9
IdNyLHkooHaC5yj18eShgHjryFWtE8hDAUVZuTa1k8hDATVaN32eTiEPBfTT
8am/PpU8FBBV09KZO408FOA7YOGG/TPIQwFKkdEbN80kj16QN9/2d9ls8uiF
LxeSP86cQx69kNOuNWjsPPLohalDH6r4xpBHL0TNm4v+C8mjF5zeZNU7LCaP
XvCZY9dhGUseveC/LTNWZxl59MID2U+TinHk0QuihwGn21aQRy9cCP4Y+XUl
efRC4LBBCVWryUMRW49ry79cQx6KWPZXq+5BInkoYknoT/sb68lDEaKBs5/l
bSQPRUwolZTnbCIPRdxM/eN5JJk8FFF5cc2fPVvIQxFVZXFGW7eRhyJiutO3
rN9BHopY15g1YWUqeShCUjIycclu8lDEYvcRcvP2koci1GeFPJ+RRh5KkGqJ
2icfIA8lLJ64KWbsIfJQwiI1e8+Qw+ShhCzfkhD/DPJQgtUb/rURmeShhIBf
rQuGHCcPJVwLkFs88AR5KOGhqPuWRw55KGHB8LOj++aShxJ+vH3uJjlNHkrY
kGM30eEseSjB/VtMid158lBG9JQ5cYI88lBGzuDKebx88lDGCN+1x60uk4cy
jPM4FhYF5KEMA5e4l6aF5KGM3j3BpcbXyUMZg0uiuwxvkocyeLeT5xjcJg9l
vN8Za6hfTB7K0Ir62aF7lzyUMfHDbQPd++ShDBPBmZk6JeQh+/7S+J/aD8lD
BeIvv89oPyIPFajrvz+s/YQ8VJAcIles/Yw8VBDvaG2k84I8VPD9sO4BnVfk
oYIH3N3+uuXkoYKIo0sc9V6ThwpUN63qp/+WPFSw72JcjME78lCB4grXZ4ZV
5KGCD9lx44xryEMFLQmGvU1ryUMV+YWvaszqyEMV/2xY/87iE3mo4tG65r9W
DeShitCy74N4X8lDFV8+DTlq/Z08ZL//6rbAtpE8VGGp5PlA+JM8VGE4bkWS
QzN5qOK+Xfh0pxbyUMVvtwMTndvIQxU6hWYxrh3koYqC8TkHPP6QhyqsnQyr
+neRhxoOXu3bj+khDzW0tUeHZsgFsR5qmHtglmGmfBDroYYhDl01xxSCWA81
LCzZfimrVxDroQbj+1tTsxWDWA818M9GLDupFMR6qKHP4MXTTikHsR5q2LRA
OvqMShDrIXv+2YpB51SDWA81rN00JuCCWhDroYYvEWnBF9WDWA91cK86j73U
O4j1UMfGlO3TrvQJYj3UUaNsteiqRhDroY4+m33XXdMMYj3UkZOzeu8NrSDW
Qx1lItGpW9pBrIc6TqhevV2kE8R6qMNjdlr5Hd0g1kMdrblu3+/pBbEe6ogb
1yNfoh/EeqjDziXC4KFBEOuhjkp+qc0jwyDWQx07fLNdnxgFsR69odYya/Az
4yDWozdij6z0eWFCHr1h1RHs/8qUPGRf/ybMr9yMPHpjv1+712tz8ugNJGX3
e2tBHr2h/+uVzTtL8uiNVeZNfaqsyKM3Xt+b8bWaQx69ofcu5/YHLnn0xqil
wm0feeTRG6mvw0Lq+eTRByMXHdb4bE0efaBcFXu9QUAefaD2wW/qVxvy6IPv
0Tv/fLMljz5g9lxJ+mFHHn1gcUyi1iQkjz54KT8n/qc9efTB8mGVNb9E5NEH
ScJmj98O5NEH8Xt4a1ocyaMP5uyrLGgVk0cfHI1M/dDmRB594BpS0NkuIQ8N
ZH6+Jd8pJQ8NRD00b+t0Jg8N7HjAvPnjQh4amPj84Mm/fclDAw96sqK6XMlD
A4KUZ9rdbuShgfx/th3vdicPDXhMDRP0eJCHBhJf7t7W0488NKDdeqe2x5M8
NLD7fDhXbgB5aGCn3s0RcgPJQxMffRaGyw0iD02EZ370k2PIQxOSbZvt5UAe
mig5WPGjB+ShCf0VQ9N6BpOHJsTtjLBnCHlo4ofc0PTuoeShiYVHbrd1DSMP
TeT0SFy7vMhDEx+mKYf/HU4emhjjcnnsnxHkoYnCL1eYTm/y0MQ1mzUqHT7k
oYU96evPtfmShxb2WQ/wbB1JHlo4fdz02G8/8tDCJ7u933/5k4cWFJ7YGv4M
IA8tND0bYtEYSB5amLhuksL3IPLQQt/gn3e+BJOHFuwKF0z7PIo8tOA2Iby6
LoQ8tCCqM/CoDSUPLdhY2EZXh5GHNixr5Ja/C6fj0UYk3zTizWjy0QbnawOv
fAwdnzbeh3y6/mIseWlDccsm6dNxdLzaGPN6xMqy8eSnjdVb0448mEDHr42V
+q3770wkT2241L2MvjWJxkP2/Mmnda9NJl9t7DnWtvXyFBofbZS8ta++EEHe
2ij4fkPpzFQaL210HBf1ZEeSvzY+v//8MHMajZ82HNbMi06fTvNBG+LEvu/2
zaDx1MbOzxc4qVE0P7Rx4XaE65aZNL7aMBIVmG6cRfNFG7/8pE8TZtN4ayN1
3JCwuGiaP9qo3jEtZ9EcGn9tPPHULpszl+aTNiqyrl+bPo88dDBfUhc3aT55
6GCpZ4/S6Bjy0MEVp3UTAxeQhw6C135LGLGQPHQgyT03n1lEHjpYI/QRui8m
Dx1YrxWfFi8hDx1YMK87BbHkoQPlxts6FkvJQ/b91hE/9ZaRhw5yljilqS8n
D9nvrziuKh9HHjqY9qw/0xZHHjpYrB894PsK8tCBam1uz4d48tCBWWVsUsVK
8tBBQfqwfx6tIg8dzCnZ8rloNXnoILuj9MblBPLQQb+Hi8ecWkMeOjhZ3iv/
yFry0EF+ftOLXYnkoYPc9ryLSevIQwdvne6Fx68nDx3I1x8umL+BPHRx8khB
5dSN5KGLw1XJN8OSyEMXfubbIrw3kYcubEr6F3luJg9d6AWr1zgkk4cunhgu
um6ZQh66CF38I1x7C3noYuDV36fkt5KHLuydum/82koesufXSkyp3UYeulBP
/qP/cjt56KLqftXoOzvIQxeD358IvbiTPHRR9Pqh+rFU8tCFz5Xi5am7yEMX
sbNUMtbuJg9dyD3WTFiwhzx0YXg52HDKXvLQxY26EZEB+8hDF33VZ80YkEYe
uhhR7GBlv588dFFwSH2L0QHy0MUBvbizigfJQxc5yb/W/zxIHrrIHvNV6/0h
8tDDrStv/UrTyUMPFS89B1w6TB56+Hlz9buMI+Shh1WxXMmWDPKQff+7PS7L
jpKHHqyKwz9NzSQPPax+W+7rf4w89HCoaPtE9+PkoYfIzjZLbhZ56AFfEreq
nyAP2eu9P5nbfII89JCmUrukMps89JC6/Oi3OznkoQdf0WSt0yfJQw8PW7a+
25VLHno4kXoiPP4UeejB64hlXORp8tCD295ZI3zPkIceNr7oui45Sx560NkW
9M7wHHnooazmn2N/z5GHHji3lfQ/nCcPPbj0BNvfv0AeeujvK/mUm0ceeigV
Gfhuv0ge+uCoLhm1OJ889LHE4k7P6EvkoY+RibHB/S+Thz6uCOVGWF4hD31c
qHhZJVdAHvqY6DTTrLaAPPQRlunYcecqeeijY/W+ZVmF5KGPS3VmaRuvkYc+
gkrsx828Th76EDW7F3rfIA997O7OL7S7SR760BhrNF71FnnoI2Xw432fbpGH
Pkrv+y2+d5s89LHxoeL3Y0XkoY+nf6IUEovJQx/D/vmUN+UOeehjQlaL3KC7
5KGP3HUKDab3yEMftuGro9vukYc+Zj6s3PjiPnno48fk5IFnH5CHPiLH/kne
XEIe+nh77+DC6aXkYQDThKom5iF5GOCJtYuyaRl5GOCNmcqF5jLyMMCmnaXN
ZY/IwwDlK76VHn9MHgY4te2t26on5GEAc19l9/Cn5GGA41/elDo+Iw8DzF50
/6fic/IwwMLsfrlvn5OHAeo0D7eef0EeBhj+bdqLjS/JwwBnvdox8RV5GECj
6u4g53/IwwDjPD3LlMvJwwCv9tz+/KacPAzANN1PPVNBHgbQ7r5StuY1eRjg
grNcaugb8jBAwVXVepu35CEbv/iBd9vfkocBphioSUorycMA9ZWvBAfekYcB
eldrZEW/Jw8DzPxgeq5/FXkYQnHijKG9q8nDEMkrx05+U00ehlgtmNgrp4Y8
DBHT8Fq89AN5GMJe26NmWC15GOLrjioT3Y/kYYg9Rh4V7z+ShyE+dGSb5daR
hyG2Iq02tp48DLEjY77TkE/kYQjvhJ3dfT6ThyFyv0UFlX8mD0MsPxpmndFA
HoaYqXp7+ewv5GGIUCetIJev5GGIuc+OZf35Sh6GmB5cH1/8jTwMkV7g/nzz
d/IwxOjCv8eDf5CHIcpP72szaiQPQxzYMu/eu0byMMTaP9U6mU3kYYi2/qNe
R/0kD0NYuFmbO/wiD0N0LrzyuvEXeRjhsHmMTl4zeRghrCu3aMlv8jDC3VVl
39xbyMMI3Bzpto4W8jCCH69/ztVW8jCCkqO354o28jCCRvblwf3bycMIgRqf
b3S2k4cRVBa4ny/oIA8jfE3oZbyskzxkX5+Y88v1D3kYwT98A5r/kIfs6+e1
yp37Sx5GGFwR5jKnizyMkO4sV27bTR5GOHUh6OuHbvIwwl7O0fmHesjDCNLy
gMjRcsGshxEMi8/d1ZYPZj2M8CSCu6dE9vj/PIzQfqvjxRqFYNbDCFNX7lzV
r1cw62EEj6Khu5tkj//PwwhW3tONTigGsx5GmBAaoDhRKZj1MEbL5bDxusrB
rIcxXj5+ZnZf9vj/PIzRsMrYa4VKMOthDD/31f+IVYNZD2NMaRz3pEb2+P88
jNEskHPapRbMehgjorrot5d6MOthjIs5rVZtssf/52GM+zt+nD3RO5j1MMZ0
h67M0X2CWQ9jzN2++I+yRjDrYYym8Kz8fNnj//MwRsj+2meRmsGshzFiWuID
dbSCWQ9jXF5b5HhD9vj/PIwR8LbXnNnawayHMaSG29UMdYJZD2OE3c9Xuq1D
Hsa42100OVqXPIxxb4SSkYEeecjG70SJ/Q098jDGrPQJ+2fok4cxnvPUp2sa
kIcxDh2z2JxvQB7G0FH/oDrBkDxMsOBsRrW8EXmYwGpGlvYJI/IwwdVF/faN
NCYPE2BHZmyjMXmYQPLFIXenCXmYINfMwtXVlDxMsMelUK/clDxMUHjWf/gy
M/Iwwdd40zJjc/IwAa91xrEr5uRhghO1Sx+PtiAP2evF7fBptSAPEyiNa9Pf
ZUkeJuBv/eYktSIPE0xOzkt7ZEUeJkhx2ho8i0MeJjh063q4Ipc8TPDw69rs
dC55mKDgjsVwDx55mODAnUfiZzzyMMH4kmcRs/jkYYJb+jPfy1mThwlSRz7O
3GtNHiYoWTz4vKOAPEyQ096lVCwgD1O0HGYyRtuQhyn0Uwev/WpDHqboP3ZQ
9ipb8jDF7vL5ujp25GGKhUFat47akYcpYqaGnXMRkocpTqjEfSgWkocpKnZd
DAuxJw9TpF3pr/bBnjxMkRjn9Xe+iDxMEempIu4SkYcpZp/NP7TJgTxMMfHT
Ol8DR/IwxQOvbJcjjuRhCqfEUWPsxeRhimGn8i/nicnDFGbcXsEDnMjDFJN3
RfPvOJGHKTapW4lHSsjDFMav/WKeScjDFA+P8xvCpeRhijfTn+19KyUPUzhP
TFwx2Zk8THHOYkbqB2fyMMWUDcffT3MhDzNcK5ozod6FPMzwzae+d1Rf8jCD
6vv+3+r7kocZxifv+TvdlTzMkHXCcsBHV/Iww6xnf3Ii3MjDDDaNoV7v3cjD
DGfFQRrj3MnDDHMU9eRfuZOHGU7aF1kFepCHGT4dWTPzgQd5mIGfu/gN+pGH
GaTPri++0o88/n2/q9ycPMnDDKZVFZbHPcnDDDn8bw6m/cnDDLwBFZO39icP
MyzpKLwkP4A8zLBwTr5k8QDyMIOwrqasbgB5mMHn18TN4QPJwwyJU7xm3htI
HmZo7Jc33XUQecie/+7tNZmDyMMMrhs2F2oz5GGOn542uisZ8jDH6nen1n1m
yMMc7kdddUNAHuaY0fZPwTWQhznurcuKEwwmD3P8ti8I2TKYPMzxVYE/7Pdg
8jDHuoltvuOGkIc5mou8o24OIQ9z+P+y28cfSh7m0KjJrtwwlDzMcehqhUvD
UPIwx4eq+wd9h5GHOUrr1xnmDiMPc9SkWRxR9yIPc3xsS/eY5UUe5hjvYlB1
z4s8zOF8IXknfzh5mGOihsao1cPJwxxLtTPN3wwnD3PMLgj/6TKCPMxh5CF5
kjKCPMyh/MMt/+MI8jCH/rwFR/t7k4c57OPrdu/wJg8LtPbZt7XemzwskOW1
JdnThzwscHLFg+QtPuRhgaV9/bZW+ZCHBYIFpjslvuRhAWMXlz0JvuRhAZOF
e9Oe+JKHBWoFww9YjCQPC/BuD9w/eyR5WCC+bsXuSyPJwwKxkV3J8n7kYSH7
+8SN+JF+5GEBwb6CGbv8yMMCy143eFf6kYcFtmzy5vH9ycMCfac+/jnTnzws
8Gzkokun/cnDAtMmiuf/9CcPC6RWtpj2DSAPC1wZePPKkgDysEAHf/WISwHk
YYGpEcJ7LQHkYQHltnMufQPJwwLWBqrbFgSShwVCzTjlpwPJwxJX9zWoNwSS
hyUG+IUK+UHkYYnb1oHSCUHkYYnFgx9wdwWRhyW0f53qKA0iD0tILjdclgsm
D0ucGDJ7vGsweViicqlJ7cxg8pB9/Zwa/wPB5GGJmVG5+8uCycMSnI+TH/wN
Jg9LeG2vfyUaRR6W2OlvUzR2FHlYwsxZKWXDKPKwREXSTOcLo8jDEoOe971Y
OYo8LPHmjr+2cgh5WKLdf4+XOIQ8LBG0s2lUWAh5WOLKj4HuK0LIwxK17ZN+
Hg4hD0vYJLgkFIeQhyWGbN3/oS6EPCwxcOZCI5VQ8pA93rbPwjaUPKww73ZD
s1coeVihuXNwWmQoeVjhTWx8n4RQ8rAC59wivwOh5GGFgqnyY/JDycMKmSnd
jo9DycMKPfOGPqoLJQ8rDNh2ou/fUPKwAq7IR+qEkYcVjv2xHS0IIw8rtFxo
1PIIIw8ryK1xTPEJIw8rCEPyS8eGkYcVSqaOK50ZRh5WOOTWuCk2jDys4HbM
SzUxjDysEP9MPGxrGHlYwd1txYB9YeQhez+HOhuPhJGHFQzt4idmh5GHFTL8
HieeCSMPKzx5cyMiL4w8rDD9r2nrpTDysIKD+1mmIIw8rPB43oiBV8PIg4OC
+jPfC+h4lDjQHnYu8EoY+XCQs81gaj4dnxYH+h7Z/PNh5MXBBT1pai4drwkH
FVOXnT0WRn4c/H3mtfQgHT+fg58rpjTsDCNPDiTftiom0XiIOXDk7r2/Iox8
Obi2dZB0Ho2PBwerOL6YHEbeHEwdsKo5gMZrCAdOd9N9BoaRPwdWFvMH29P4
+XGwzu7Ca4Mwmg8crAmy15Gj8RzNwcP1afWfQ2l+yF5v6O0xT0PZ8Y3goGvH
1BmXQmm+cFCrNkjz3/n5v/GO5kCuXC9wVSjNHw5mFWbaTqEelnCwW/f0HoTS
fOJg08sf+62ojwQODNJsXbpCaH5xwDlgMOl1COuxmQPFa7GmF0NovnHQsUE1
aksI67GLg519k4ZMD6H5x4HvmQu5/UNYj3QOuDuHZWiH0HzkwMetk/txFOuR
zcHHU9scLo2i+cnBq/u3bv77efM/jjwOMsx93oSNovnKwWTVj3H8UazHdQ5u
5PkdaQym+cuBkdEgn6v0+Xifgz3dCxcnBtN85mCRZhZnJH1ePuOg//0dfjrB
NL9lnpubWl8FsR6Vsvl2KN4yLYjmOwdl0qbb44JYj3oObk5TqjYNovnPwekR
sUtfB7IeTRyE1P7dsOe/Py84eD0gRGNUIOvRycG5cS5qff7784OLJJ/Ry+8E
UB9cjOUun7AigPrgYoV6yHlJAPXBReWQw7Ef/akPLgbyjXP30J+XJlxst17m
P8Kf+uBict3yCa1+1AcXo5wq/sn0oz64uP3XvzDQj/rgYtKqPaqdI6kPLto4
c68fHUl9cDEidUuFz0jqg4sPD/PGNPpSH1w4ax0ckPrfzw9cJLcoJLr6Uh9c
hC84bv+PD/XBRcArOC/xoT64qHizc5+uD/XBxbzssRPOeFMfXJhXhMR7e1Mf
XFisQls1/fwUzcUGp6qHS0dQH1yoqzW19xlBfXDxT77LyiPDqQ8uEmKjRzsP
pz640LUbu6HIi/rgwm7kTdVgL+qDC0HviHfv/vv5kYu1Xgq9Zg2jPriQ7oha
9mso9cGF8fDwAXFDqQ8ustbt8pcbSn1wETew4eS6IdQHF8J+5iEqQ6gPLgw4
rcOS6OfnPJnnWqxWGUx9cNFYdVduPagPLvaeC34gB+qDC585517GMdQHF7NT
z1o3D6I+uOh32eLyrEHUBxcha0s3v//v7w9ceN/ekB48kPrgIjDa+mfRAOqD
C63c2DXOA6gP2Xh+Cg440p/64KK+LDm8T3/qg4vasD/7Yj2pDy4yXi7Tr6K/
P3XKxuvvu/te/agPHqY3KF046UF98DDU8dEzDQ/qg4fUVzo2892pDx6Uluad
fuxGffDwwi01ysGN+uBhz8vUUUmu1AcPbhfT5n7oS33w0PRp82XPvtQHD4s8
A512uFAfPJj2e/qizpn64MFzUEemhzP1wcOmFZfTN0mpDx4OK3YWVdDfn4fw
sPX1eS0bCfXBw46fzxIXOFEfPLz0CrQsFFMfPIRWct4riKkPHl4/Z4q8HakP
HhRmnyhJcaA+eJinHdb8+L/zBzx0zvUepCWiPngwnp+Y429PffAwIEi972Yh
9cHDpJzayjt21AcPacuNM7tsqQ8eKp0vru9rS33wcPHuncRZdP5kMw/C0+MO
HhRQHzxc6Ux6/Mia+uBhwtTpJl186oOHvOGq8fZ86kPmcTelJYxHffCwrkh7
/Wou9cFDaetF4QkO9cFDv86DH8qsqA8edgc3nmmypD54+Cfu1RZdS+qDh+qO
FaucLagPHgKm6yYEmVMfPIQserhjjhn1wcMp5XcXNphSHzyc6J/wId2E+uCh
/5KfVvnG1AcPHrNjZpcYUR88rHfG7beG1AcPC0JP8L/9d76QB6Pnjds79akP
mb9blKqKPvXBw6Njkzbp6FEfPGz8YK9nqkt98LFlpvVxjg71wYdo/olBAm3q
g4++f/WqbOl8qRYfb5oerbfTpD742G000NlWg/rgw9D5US2/D/XBh5/KjzTL
3tQHH4sX6IUaqVMffLjPydfRVKM++HjFC3qu8N/5Yj4mdEfublGmPvj4krdk
XL0S9cFH9yhN7itF6oOPxyGFn2/3oj74OH1c8/wpBeqDj6XX05fvlqc++FA5
pjwkXo764KNAsV4toofO//PR2L/m6dBudj0jgo+M6Rl7rLtoPYCP5uiX43r9
Zdc3ovl4aeBoUd1J6wN8HDSIfHe1g13vWMLHZSOXA6nttF7Ax6hnk8Jnt7Hr
Hwl8qGmd1mRaaf2AjwPFDcU6Lex6yGY+Mg3rl3xopvUEPvwXLbM+/4tdH9nF
h+7e+Ccrf9L6Ah+LjryI9W5i10vS+bhgMc1Up5HWG/hINjO9Wv6dXT/J5qPJ
5VPYwf/Wg/i4erDo+6Sv7HpKHh8RbjlrrL7Q+hAf2fsP6bz/zK6vXOfDV5R9
aP8nWi/i4winXBBWz6633OcD+wad1Kij9SM+9ma229+pZddfnvERFy7IXvaB
1pP4OPfqC1dUw3pU8rFw+pJ9b6tofYmPmqVtvTe/Zz3qZb9fmBPv9t/6Hx8j
hQ+/VL9lPZr4SNPLCN/0htafZF4uS285vWY9Ovlov3LY7mU5rUdZIzds0bbY
f1gPJWuEBwS3GL6i9SlrOG48PC7/BeuhZQ3eztKbwc9pvcoaD695Cb49ZT1M
rCG2TE5e94TWr6wRf8ys2fQx68G3Rj5v9YSzZbSeZQ33ScMeDH7Ieoit0ddc
3v15Ca1vWUPbaVTOlAesh4c1shLfWn2/R+td1lgk9j6wlNa3h1gjc5mvudwd
Wv+yhvL3A5kbilgPP2vUTuuS9r5N62HWOK/v/mDLTdZjtDXO7DOO0rxBfVgj
TH651pZr1Ic1LlW5FakVUh/WyA72SFhXQH1Y441GtG/XZerDGjfn3+EuvkR9
WCMkcbBKw0XqwxrXtT/9GZ9HfVjj7onbco/OUx/WsMmtMxxwjvqwxoXx85mc
M9SHNYJr167QP019WOPxZL+ylf9dvyEb/+89znU51IfM+/zrc77Z1Ic1Gj9a
jDiTRX1Yw+2dcZvWcepDNj5GVkXzM6kPa2wYsiXnUQb1YY1Rwx+cER6hPqwR
GzjwRWI69WENp/II48qD1Ic14k7lrXY+QH3IxufvFfWNadSHNYZMkCt8vZf6
sMaUx5yd9nuoD2skPyrYsXwX9WEN/ZBFhfd2Uh8yv/dd2ro7qA/Z+K7U3TV+
G/VhjanPFw7P3EJ9WMPHtEHYkEx9yI7f1RuOm6kPAUJyo5PnJ1EfAnjmuWuc
20B9CFDonnb/xzrqQ4CId+uviRKpDwHOqfz9PmMN9SGA+XuFSUdWUx8CXAs6
qfnf9Wd8AfLMeytoxlMfAgQ/He45JI76EODr440Fi5dRHwJMD5VfezyW+hAg
dlnj7pf/XW8nwCHp3jb5RdSHACWjh+c4LqA+BDifFXJ69HzqQ4Cam5bKCXOp
D9nzOWhfyoqmPgTYNCnt5sNZ1IcA3hf6ChqjqA8Bbs6b3qA9g/oQIODeZU3p
NOpDgNJ/bu0NnEp9COCXY7lxzhTqQ4Ac6bKqjZOoDwH2+K/MzJhAfcjeT3H9
q4Jx1IcATxC7/OkY6kOA6DGt2+vCqQ8BLBI8rTpCqQ8BpJpWtr1DqA8BVrlt
yjULpj4EsFGJOmsfSH0I8GvaWVcPf+pDgAkqUwcPG0l9COC2eOOrAB/qQ4Cu
TknL6BHUhwAPzi7LnOxFfcjGd/qa2ulDqQ8B/uTEXpk9mPoQQPdaimAeQ30I
UJckJ44ZSH0IYJRp9CqmP/UhQFN/jmVMP+pDgCKzBX3muVMfsvmSNitztiv1
IcDyXQvqp7tQHwLERHVUTJZSHwJcqF2+asx/138LkOi1+E2gI/UhwFn7hU1e
IurDBiFJSnc8hdSHDYYceTBGbEt92KBP68QLHAH1YYOsoTEvdfjUhw3OzL1Q
JM+lPmwQvrQqocmS+rDBpyVXdd+bUx82+JqoGV9qSn3YoCXvzK18Y+rDBiq9
Yj8eNqQ+bHDQd8TXJH3qQ/Z+nTVex+hSHzbox716frQ29WGDK2Lv5QM1qQ8b
cPUKXHh9qA8bVBsZ1impUx82CFSJ2fFZhfqwgci8akCpEvVhg1NNa7+e7EV9
2GDY3LUZm+WpDxt0zTW697yb3V8TbQPt/tkzt3bSfh4bnNWRuHi3svtVltig
p8xVLPeL9sfYIMAxYOql7+x+nAQb+J43q5jdQPt/bJA6L2CfRR27v2WzDXY1
ZOY+rqb9NDa4+K3edFUlu39nlw3KJzX+EFXQfiEbeJgclVS8YPfDpNtgz7Wm
z2uf0P4bGxSuf81xeMju98m2wRRuVM2Le7S/yAZRq8+5xBWx+5nybLD8eAXH
6gbt17FBd4LmhaICdn/QdRvEX0lpmpZP+5FsEBqfVqd0nt3/dN8GDeEb9h8/
Rft7bODw96zxsGx2P9Ez2fszXjWrJpP2L9lgg1XknpWH2f1SlTYwNKnMNj5A
+4FsMGF+zMkLe9j9R/U2MC88f2zkTtrvJJtf2/pn1G5hPZpsoOCdlxO3ifYP
2eD34/v3tdezHp2y+TxHqpSVQPujbDF22/loz3jWQ8kWcrt1lR4vpf1Gtji3
y/btlEWsh5YtzG3L2n7No/1UtigTf5y2bjbrYWKLd4fHOxjMoP1Jthg5wmbM
8QjWg2+LFzuYX30n0v4rW8wYdVLxzhjWQ2wL96SYtFGhtL/MFpHWmVerA1kP
D1t4Phm7cN5I2q9lC9vTF0r/DGc9hthiEP/5o6QhtB/NFjEHPqw3GMR6+Nli
vrd+V0Y/2t9lC4+GgwPFrqzHaFuMTrkcfFVC+9dsUT7q2NDhDqxHhC1+OWdb
PLel/WC2WHq1z5eJfOrDFo1PrfIaLKkPW6xf7pK4xJT6sMXFXYemyRtSH7a4
mnE5YosO9WGLN6vfrzPRoD5sMcdpYcVxVerDFkU7X81wVqQ+ZOMtnud5s4fd
f7/LFkrfMif6/aH9+7Zw/af6zetWdr95ui3mvdt+LeoX7Ve3xefdXI3W7+x+
92xbOLfLl69roP3yMg/uUWv9Ona/fZ4tXHQXyR2rpv36tjgUU7+4byW73/+6
LRSGz0u5W073C7BF5c344NEv2PsN3LfFtMbExw2PaX+8zH9Ti8ZKut/BM1sY
Zg0x1blH+/Nt0ZTwtuv4bXZ/f6Xs9Tycivtfp/sD2OLr1tzFz6+w9xeot8Wr
7Gvmsy/S/Qlskf647K7COfb+Bk22UHEYFncwl/bj2+Lo9qRh7ifY/fydsvkj
6RK/OEr3A7DD6kiFYTHp7P0ElOywe2bLFs39dD8CO1hZS4zO7GbvZ6BlhwEf
VL8E7KD7IdihxOi59s8U1sPEDuX8N7t3JdH+fzuE6UQn9lvHevDt8HtMaW3V
arr/gB38Mj1ub1zBeohlz5/8UyBdSvc/sEPqFJF55ULWw8MOXV8MzyTNo/sv
2KG/Y1Wd22zWY4gdTtrlPKqfTvd/sINxRur8fRGsh58dvlVfejVyIt3vQPb1
K63V5ceyHqPtcN/8k+GVULrfgh3qPBSUFwSxHhF2mPppQY3Ij+73YIfQdPu8
zyNYj2jZ13carz8xlO43YQf9JG7ETIb1WGKHz+s5waL+dH8FO6ifb5jU5MZ6
JNjhubr3rsvOdH8H2fvJ6OpMELMem+2wY1zxQT97ur+EHaIKvBNNbagPO7Tk
ulz5wqU+7HArhON13YL6sIPSsyMuO02oDzvwNAdumWVAfdhhWfLC8UN1qA87
vBddPGFF9w/Lk80P+dkrulWpD9n7M/tZVaVIfdhhX+iB98Vy1Ifs9a3OJpz8
68/2YYfLY6OepLb7s33YIdao+cXq3/5sH3Z4GLtk77wmf7YPO3jNV+JP+ebP
9mGHvMzTq0M/+7N92GF43zmXRn70Z/uQPd7h/NSr2p/tww6zA+peDan0Z/uw
w6PW8U+HVPizfdhhfc2UB14v/dk+7PBa+fy9kU/92T6EsPrnz4vQMn+2DyE8
+9S2T3ngz/YhRNHmzoExd/zZPoR44fQgd+0tf7YPIdacKfbdd82f7UOI7qhw
/vkr/mwfQkzxejvw0UV/tg8hLHemH/12zp/tQwiX8ndjtU77s30I0XTpfrRr
jj/bhxAJJSuqJx33Z/sQwiRO/VZyhj/bhxDVHxfrXjvkz/YhRFz+qarGNNZj
hBChyrucbPewHn5C7EeX2tSdrEewEB//now9spX1GC3Ero+BKz9sZj0mCPEl
davAbiPrESHEw/iO2AWJrMcMIZhS3eU3VrMe0UIcHebnohXPesQIsdVN5XTk
MtZjiRCxo3Z9L1zMesQJ0bnP5a/RAtYjQYhGRr966VzWY70Q3P2hR97OYj02
C3GvR37Y0BmsxzYhci4bPz8zlfXYJYRGTWKw5WTWI02IwZMsSnaMZz3SZc9/
8zSjNob1yBTCQvqtcF0o65EtxIfIVcMUg1mPMzLvVe1VG/1Zjzwh+L3f7dLy
ZT2uCLGk9uCsA8NZj+tCTOfvnSYaynoUCXHLyCTlJkN9CLHQaVL96AHUhxC8
79uW//agPoRIfH135G5X6kPmF6sU6elMfQih5Tzkbq2Y+hDCa8LEZTtE1IcQ
Z0xt1g61oz6EqJk09nOHNfUhxLXKjHMXudSHEIvl91UvsqQ+hBj19fZKdzPq
wx7mU1O39BhRH/bgPJ1rUKZPfdjjW/8jpod0qA975A6JOrpQk/qwh53e9/N+
vakPeyyc5RMgUqU+7CFMXhOvqUR92CNqWNLgVnnqwx4j6wYe/dDtx/ZhD9lP
RJkv/vixfdhjePYbn5J2P7YPe4T9FOwvbvFj+7BHxPzP+4p++bF92CO27bjv
vUY/tg97PKl+kvf4mx/bhz2OKt+teNvgx/Zhj7Wlz65/r/dj+7DHKCNJlOJH
P7YPe5RNU3ltVePH9mGPg4VzjPDej+3DHkpXp9pMf+vH9mEPs7TXatsq/Ng+
ZM/vfPbu9Vd+bB/2uKl8duLP535sH/boM2znK+FTP7YPexQ+6pFEPfJj+7CH
4bCURTmlfmwf9njY5+qRpvt+bB/2eD2+o3DAXT+2D3v8GZD9YEuRH9uHPVIP
6ZbW3vRj+7CH8eiFxYOu+7F92KOzX+Pl9Kt+bB/26DE+fLLXFdbjjD24r9an
z81nPfLs8WbW7j2VF1iPK/b41HF6d9A51uO67HgrD6WXnGY9iuyhlsu9OCKX
9bgvO57AjxWl2axHmT1UdFZrhWSxHs/s8SNr+bjqTNaj3B6NQ32vLcxgPSrt
oZAd5q5+mPWosQdP0vgo6yDrUS97f/Vj1nrvZz2+2sNzd3F4417Wo8keDi8D
/A/sZj1a7GFtqTbTL5X16LSHe01jtsIO1kNOhMQdjTo3trIeSiJ0FNYeW5XC
eqiLEG+yN3LYZtZDS4TQo8WBWkmsh74IXRm60VXrWQ8TEZiH5pcvJrIeliKk
+8123baG9eCLYFS38NO81ayHnQj2HYceh6ykPkSQZg/5NnAF9SF7/poTgx2X
Ux8i3IpXfMpdSn2I4Dly9T6zJdSHCGIXp4Omi6gPEfSGmVVaLqA+RNB87DnW
bj71IYJg+RJ997nUhwj5EzI1R0ZTHyJYGm3xnjaL+hDhbN3XorVR1IcId6/N
WpU1nfqQPd+UjBVPIqkPETatsCzsiqA+RIgonDhQOoX6kH1/XZnC7EnUhwj7
m0t7Z0+gPkSoFmaP+TqO+hDB2SWrwWUs9SFCTL/2G2tGUx8ibO8pqngZRn3I
nu+PubtjKPUhQlmM5pvNo6gPEd5t2nH7exD1IcLsRTu/hwVSHyIkxDZOLPan
PkTw0Vuu6+ZHfYhQYfZL/Ywv9SGC7hOtESIf6kOE883L750eQX2IMK25NMl1
OPUhglrrti1Fw6gPETr/er8MHUp9iLCke+aEb4OpD9n8kQ8XbAL1IcIs91li
EUN9yOazWWPs84HUhwiFm227Vw2gPkSIqvEqlvSnPkQ4Zbjg7qd+1IcI4yqK
ex3zoD4c8DzLb+V0d+rDAR1NGlIHN+rDAS6Sbov2vtSHA6Ypqg4tcaE+HPAn
UP3wYWfqwwFyoRWSFVLqwwE2Zf3axkuoDwd8UP/aNNiJ+nDAOoND5o5i6sMB
/rdallk4Uh8OSC7dpqjnQH044HRn53UNEfXhgLGe1zI17KkPB6y+4H9RV0h9
OCDyk+UPczvqwwFZL3cFOthSHw4YrqZeDhvqwwF7ix+vHSegPmTHryEMXm5N
fTig9p9QHOJTHw6ycV0XcI9HfTggp+L98t9c6sMBN2ISb9lyqQ/Z+0nYwJnC
oT4c4GXRvPeQFfXhgLNfSq2rLakPBxi4Kt+1taQ+HLBDY1fsYgvqwwEjp49z
v2dOfTjghZ2bkoU59eGAqeP/vFtmRn04QNN5yc3XptSHAz6JZ5xgTKkPB/zt
n5R60oT6cEDwvZQ1pibUhwMuV5jP32ZMfTgg1e31WDVj6sMBSbHjmCQj6sMB
GhZSiz5G1Ifs9S7VNe0ypD4ckNLcfplnSH04IOpm7fx8A+rDAaqTjAz9DagP
Bziv6zrRoE99OODpgnZesj714YDHvSPXSfWpDwe8atleUqlHfcheP/dxY4oe
9eGA9wcifg/Woz5kzzco6eUfXerDEf7OcVuu6lIfjtgQPNN8lS714YiRj+NX
DdelPhzxy+ftOT1d6sMR+j+OnKvToT4cIVn/Me6aDvXhCFHqpT77dKgPR+TM
5UYu06E+HOEXKlwxUYf6cERJUlnwCB3qwxHVM3p9dNWhPhxhH39LLNShPhzx
8HCTmKtDfTjij9qKGgsd6sMRc6IHD7XSoT4ckaLICRboUB+OyLj2XUWiQ304
4o5H/DRGh/pwxPlfeyNDdKgPR8QGqirM0aE+HNGZv23AJh3qwxGTj3/VytWh
PhyBhy+XPdOhPhxRbNKz6K8O9eGIze9MukXkkeCIlS+e6E0hj/WOmD3o/vl9
5LHZEQl/M16+Io9tjjh2sGuZkR714YiDixYdmKhHfTjC6Pw+j2w96sMRmxZ3
+7XpUR+O+FAjfeWrT304wsLt2qOj+tSHI7Lf8lx69KkPRxxd9Ul+igH14YgW
TpLbXQPqwxHDxKsfiQ2pD0dc3Da0+KAh9SE73pve+lpG1Icjsiq7r603oj4c
8fT68wI5Y+rDEbWKYpUEY+pDNj+kSzN6mVAfjgjP11mfbEJ9OKKt16QzRqbU
hyP6ZReYZJtSH44Qhq0uHmBGfTgiuV05+5UZ9eGIr2XHixeaUx9irIs+o6tv
QX2I0fMuZkeBBfUhRp9zngMiLakPMZ7LjdbSsaI+xOi3S1Ol2Ir6EEPl4wmr
5RzqQ4xKSVSYC5f6EEMxdeuxn1zqQwyr3pPULvKoDzFO7NRLiONTH2KMcPiq
6GVNfYhh8Ntyl56A+hDjgNMnYb2A+hDj1sS4oms21IcYG4ZrjNtrS32IcUz9
xbcldtSHGO3OXbFjhNSHGC9uFv4eZE99yN6fx8CpQhH1Icb4K2cKjRyoDzHi
5Ad0qTlSH2Ls2KjFlxNTH2LMSBgl7BRTH2K8/enQp92J+hBDdOvu/Q4J9SFG
72tDxvRIqQ8xjpx7UKDqQn2IEbJgxWcD+vN8mxirPq2stnGlPsRotfp1qL8b
9SHGvDEd5qHu1IcYV/tcHBvjQX2I0dBrSND2ftSHGJhY9DfPk/oQQ/1QyPi3
/akPMQIK9GYqD6Q+xBhrw7FyHUR9iCGs3R0fxVAfYuSt3xF/CNSH7PlGOJmV
D6Y+xJiklRyqP5T6kI3PmlvWYcOoDzFmqn7dmOZFfYgxqEoQVzOc+hBjOiel
zcGb+hBD9YnH3xU+1IcYuR+Gr3vsS33Ijm/Us2RrP+pDDFOrZs1V/tSHGDcn
31d7G0B9OGG/76xl/YOoDyek4Hf44WDqwwkTyxMzlEOoDydofnQJXRBKfThB
dT0nuop+3jVxgpPDjA9Bo6kPJ7zI5l66O4b6cMJ6acyHgeOoDyeUzJ0fWTCe
+nDCqdUDXT0mUh9O8NToCLk6ifpwQoXP7UJmCvXhhJU9+TMfRFAfTni8ty08
NJL6cIKl4MTa2mnUhxMCous/LZlBfTgh9XP52t4zqQ8nmL5PDzw2i/pwwu4x
k30RTX04Idtj0PyqOdSH7P31j7i6Zh714YST8o22tjHUhxM+m2hdfLKA+nDC
YuUv41Ysoj6cwAzPMbZfQn04YcGEpQ1vY6kPJxhVrC7Zvoz6cELe+MaL3nHU
hxPOHWs+0Sue+nBC8c7C9NsrqQ8n2Dkt3b12NfXhhId5o5OG098HM50wZue2
RRqJ1IcTxCtGhZSvoz5kxzftFf/YBurDCQXbAmoWJVEfTqjd2bJx+GbqwwnL
J/TSN0+hPpwwqP+FNb+3UB9OGP1x4KMn26gPJ+xaXvvr9A7qwwmHttX82JpK
fThBo++y6wt3Ux+y8Wn+PG7sXurDCS5VscVD0qgPJ8xOndEsPkB9yOb3gO56
i0PUhxPCD63fr3WY+nDCU73h6ooZ1IcTgg5vdv5zlPqQYH/dYa2WY+zxKEjg
4fHy0M8s6kWCC2lLXzdls8enIsG5orc3fp2kfiRQsQ31bTvFHm8fCc52ui7r
PkM9SZDjVjFM9Tx7/DoSlB5KPaWfR31JsPR2US4/nx0PIwl8lYsGuV6m3iTI
zG6M8Clgx8dcApvbuTpTCqk/2WOfMb7Lr7PjxZXgr+VY1d03qUcJRqjre+fd
ZsfPRgLurSall8XUpwT9Po0Z1HaXHU+RBFVmV76bP6BeJehqXqHtVcqOr0SC
TgX9zPll1K8E29/9zDj4mB1vVwm2WmxSK3tKPUuwfnrgP110vspTglnTrik6
v6K+JbB47bNjZjnrAQm+7160LOM19S5BR+LlS5VvWQ8v2etl7fY2fU/9SxBr
ud1+XDXr4St7PkfR2IMf6PNAgsfu359Wf2Q9AiW4Xjppq+0n+nyQQPeg+taY
BtYjVIKarSvLCr/S54UEWpeGD1f7wXqMlcBhdFvbmCb6/JCg/3fe+5O/WI9J
suMTTW7p/k2fJxJc7RnqGdbGekRKcGR3dM7pDvp8kWDzmIWM6l/WY6YEEa2t
7dO66fNGgpaI/c+L5djzzfMkmPKq54F1Lzp/LkH4y7KKjUrs+edFEswW53R/
U6Hz6RJ4yTPuoers+ehlEjy66rn6eh86vy4BzEa+sNNiz0+vlGCoO1eyR4fO
t8vGY3nMTiV99nz1WglWZP1ojTWk8+8S5L0JGffFmD1/vVH2fNvHFUw2o/Px
svFOv6ldbsGez06RIGrgkIlBHDo/L8FTxWMHHvLY89s7ZPOlKfuBt4DO10tw
copRzX1b9nz3XgnWmV2p8ban8/cSyAeG33/owJ7/PiiBcOfNrUFOdD5fguT6
4r7lUvZ8eIYEBwtcL03uS+f3JVCrb9D64saeH8+SQC7/8qDYfnS+X4J5VcsY
xQHs+fJcCcTb1LR2DaLz/xK4TPE+KRjMepyTICPCULNgKK0HSFBtONo9YDjr
kS/B0WVNvDpvWh+Q9dZS+mjlSNbjqgQPFj/raxxA6wUSnAr5GXoxiPW4JUH5
LFPRqBBaP5Bghipz8WcY63FXAo0/Id93jqH1BAneJAW9cB3PepRK8GWxOPLN
RFpfkECvpyEtYQrr8USCTR/XLLaLpPUGWV9T2hqfTWc9XkqQ4hCgtnImrT/I
5u+alOvCaNbjtQQFRoVqFXNpPUKCabZ1XzbGsB7vJRg8y3hSv0W0PiHBS8Pp
U74tYT1qZfPzy7sfR5bReoUEo7n7lEevYD0+y/pYlntM9gMP+/kvwQcn53v3
E1iPH7Je1X1mrk2k9QwJtozUShq0gfVoln3eF2bx/ibR+oas52MuroXJrEe7
bPyeV15bsZXWOyT4tOvhpYE7WI8uCYJvijjyu2j9Q4qnWaLWu3tYDwXZY/5f
15Q0Wg+RYs+Op5UhB1kPFSnEj99/Mj9M6yNSjPScHPopg/XoI4VdQYpV3jFa
L5Fi3LljwxNOsB46UmSofLoXcJLWT6Q4a7fnkOVp1sNIiobu1vuNZ2k9RQqr
tqChRRdYD3MphvZ877Mnn9ZXpNDfYMqLvsJ6cKUojhMkDC6k9RYpdvlNsTa5
wXrYSLH8i2WfX7do/UX2foou9y0rZj1EUqgXJR44cY/WK6XoFfp+4LoS1kMi
e78RApOpZbR+KcWa4AL7wU9YD1cpzih3zec+p/VMKQ5Vh9UrvGI9PKUIuipK
riun9U0pSho+jy95w3pAimlMZ9iZd7TeKUVfpSexu6pZDy8pgrsrClfU0vqn
FPYzUnjT6lkPXykeNE7O9m+g9VDZ+Nwt8/X4xnoESqG3IUDFupHWR6XgeEe+
1f7FeoRKYb47+U73b1ovleLwbN9b39tYj7Eyj36CsnedtH4qhWFtZt3jLtZj
kuz5rgWp35aj6w1kv590xf1iL3a9PlIK67jZ0dnKdP2BFJUu7UcP0b8PNlOK
QXda3qbSv/8VLcXdrA69ZC12PX+eFFFFB70Tden6BCn2zoxbGm/Aru8vkn1/
qCQ91piuV5AiL3vS1QVm7Hr/Milym06UzLWk6xekEFqcL5nNZdf/V0oxcx33
ykxrup5BipvVR3dG2bLXA6yVYkNgTXiUPV3fIMXPwGSFmY7s9Robpfh2Ozh1
loSud5Ci8eMn5Tku7PUbKVK8CO81fr4bXf8gRbruhC2L+rHXc+yQInD+qQPL
BtD1EFKcsDyfuIphr+/YK+tDJBy6fghdHyGbX52vyv/996D+788PWY9eK5jd
9O8/pUvhZl61NH0k65EhhdbHklXZAXT9hBQnQ5VH5QWzHlmy8Vka0XgjlK6n
kM2/EydDH45mPXKlSEnJW10xjq6vkOKOZdC8+omsxzkpJmSEW7ZMoestpKg6
eniL4jTWI1+KtX+UrupH0fUXUlx7OCNDMJv1uCrFu7iMwe5z6XoMKY7k793n
E8N63JLixhzHYxMW0fUZUsS98J4aE8t63JV9Pk16/nTdcrqeSfZ5duvi97R4
1qNUihXfKy+d/e/fK5Lil66n/b21rMcTKSwPXPd6t56ud5Jim3C8SksS6/FS
it9pqnM1Uuj6Jyn2dV9fbLON9XgtxT/pS8yxk66HkmJri2jquN2sx3vZ5+nZ
qqFL9tH1UVKITu64uf0A61ErxaSfw16cSqfrpaRYdaM7viSD9fgsG7/Ye1fr
j9H1U1LMzz6+WTGb9fghG5/e2V94uXQ9lRTXV72tGHyG9WiWokkxKCTiPF1f
JUXMXaMxay6yHu1SjFAbUZdxma63kqKs3+/2oqusR5cUHe/d/x9P5x1X8/v/
/wopClkRIREZxdn7PE6ESkYiJRGZGVkVZZRRlIq0NCQNKpsisrNVZhKiQiEk
K6Lf6/37XM/vn92qc87rdb9e1/1c1/Ucu2oKKf6Kh6LkYbm6lxkPHR78RJ/H
Wl6jeCwemoJT5oy/wXi05WHYmhm/l9+m+CweRN3sDPfcYzwMeCjZGJ5wppTi
tXiIqhmf/OIh42HEg3zLye6tyih+iwe9ox9aWT5jPIx5qLvSf+7EFxTPxcMD
y1Ce7yvGozcP/1wcfZKrKb6LhxG3M0yKqJ+NGQ+/Wt2wrq+jeC8evuysPdyt
nvGw4HHriVHRqi8U/8XDzqtdXy5oZDyGcu+3PT581w+KB+Pe736H5HNNjMcI
HgLNzxq+bab4MB4stSqed9Ji8YdCHsKrzuopWlE8JQ/tFMmRC3RZPKKMh76r
ipdH61N8Jff+r+OzLhqw+ETwEP3ATvixI8Vb8mAaNMK4ZxcWr2jLw49uKQ5j
ulP8JQ/fM96UrurJ4hftebAa4Z6xvzfFY/JgljT9RklfFs84kYeafL7wX3+K
z+Rhsmhc/TALFm/qzN3Pw1/rZ1hSvCYPc6N3CcOGsfhTVx46qLdeKbCm+E0e
LlZbR7/nsXhUDx7io75nmIgonpOHNVaKJnspi0+dy0OXDd5hAQqK7+RB0L3e
LVfN4lUX8nDdc9j8FzYU78lD25TYnA5jWPzqMh4OPt1rCTuK/+Shof7QyxXj
WTzrKh6qtoluHZhI8aA8uBiffvfYifHw53g9T5ToTaP4UB4cy+cUyFwZj/Xc
/S3b7L3UneJFecjzWmefOovxCOZh772rUx/OofhR7v/7VYbpzmc8QrjrGez4
QbqI4km58bAkauXSJYxHOA87rIb327+c4ku5523Boa+PVjIeu3i4ez28Vs+X
4rE5PsdmaynXMh5xPEhkxyQrAik+mwfZUL2ojI2MRxIPJ379aP0smOK1eSi4
ZhDbYRvjsZ+H0e4VmlHbKX6bB7Hwh65/OOOR+d/n/VqdG0nx3Dx4XZtf9pri
oXN4sEj7UNk9luK7eUgw6NXskMB4HOOel0NRQ4KSKN6bh6EX6hbl7WM8TvOQ
PrjozIc0iv/m4fScq93MMhmPAh4i1m/bOO0QxYPz4N7vxLewXMbjEg+zt31Y
dfkoxYdz43F9+Z8fJxiPIh4GzBkQNiyP4sV5uGbm22/OWcbjNvf6gnUFcecp
fpyHc8kvXO5Rv48Sbj6rm/BT5yrFk3P8LTfESa4zHo94KP/RW7zsFsWX86D0
fvnowF3Go5yH5P5+y8tLKN6cm8/EyW06Uvz8S+7zj9KLHf2E4s95ODJ9Rd91
5YxHNQ+t20SnHn1O8ejceHK07PGmkvGo5eFeTsOW//pv/M8fPAg75ryZ+Jbx
+MTN52XdpFvrKF6dh3ePG9cXfGQ8Grnne5zeyc+fKX6dm8/KjcsGNDIev3ho
v6+21vUHxbPzsK+7zbuIJsbjL/d8D6gvvdpM8e18dO58Kv1XC+Ohw8cm2+PH
YrUpH4SPwcVVOiNbsXyKtnxol08dd6c15YfwkWW/ctM8XZZfYcDHzNOp2S1t
KV+Ej37T7a8n6LN8CyM+8k3LH/D/r78FH5cS80vuGbD8C2M+rhlNPr+gA+WT
8DFqoVG8dieWj9Gbj1vW8+YkGlF+CR9/9p01EXZh+RlmfGTHBl4q7kr5JnxU
xfaesrA7y9ew4KPlht4D7R6Uf8LHuW/HFIk9WT7NUD5sdmzdLehF+Sh8aOJ+
PrhH/SdG8NF82//v/D6Un8KH++oAI61+LN9GyEfboJUdEswoX4WPpYH3G0ea
s/wbGR+VEQaXbw+g/BU+0gLj18y1YPk44D5f+vtOzYMon4WPGdprd++h/Bxb
PuwHFDQNG0r5LXykSgaOKRrGeNjzsV2L5zfTivJd+Eh+ND38uzXjMZGP72md
t+4cSfkvfKg+PZ09kM94OPNx/+7AvoUCyofh48a7VRedRYyHKx9G61Saj2LK
j+Fj50Tt9M1SxsODj17XJO9M5JQvw0feFc92JxSMx1w+wq41GdipKH+Gjw6l
Gz5VUv+GhXx08V9+xFdD+WZ8vH1mP95wFOOxjI+5+6NuHBhN+Wfc//+71Fc2
hvFYxcfQXHfn0rGUj8bH0081XvPtGA9/PiyiKiY121N+Gh8jX10x3j2e8VjP
h/yU6dlBEyhfjY/r85YLCicyHsF8HLkv3+40mfLXuPHi0jb/nRPjEcKHZ9m0
wkBnymfjI+bk0USjaYxHOB/D7sVNznSh/DY+pm6JeSlzZTx28aHMt7YpcaN8
Nz4sL9cHzHVnPOL42LPWJeznTMp/48OB/3152CzGI4mPHecmWvb1pHw4Pkxc
v+SdmMN47OfG453ZPcZ4UX4cH4V2Qx3L5zEemXwMCX7mvGQB5cvxURbfZNWy
kPHI4aP9oK4VuxZT/hwfE2R50wcsYTyO8RE6ZUlW3lLKp+Oj//yr18ctZzxO
8zGwbFzeMx/Kr+PDNXDHmiUrGY8CPhYkdm/9bxXl2/HxszbAM3IN43GJj0ch
djv7+VH+HR/t9DqGHPdnPIr40J/vPuG/fMv/+YPjp3+l6kEA43GbjxdFpaPm
rqf8PD5OPum5onED41HCR8Jrq8WbN1G+Hh8fG/dbdQlmPB5x4yO4zYW0zZS/
x8eiBR+NeVsZj3I+Sqvr5Je3UT4fN16TdllOCmU8XvLxJMHv1cvtlN/Hx4Wx
I2YvDWM8qvk4s2rSwT/hlO/HPS/jl57ZHsF41HL327N3lHEU5f/xEZnaaJWx
i/H4xMcal+17eNGUD8hH7YjVly7uYTwa+TglcDgxPpbyA/k4cT1jUTnV4//F
R31Gr7fzEihfkLt/H0YP+rqX8fjLR5/2BcM2JFH+oACBJV1+6FO+sI4APPcP
wTH7yB8CbBv67EG//eQPAZ4ZrnuTk0b+EODB4HkFonTyB/d6P4STL2eQPwRY
NzrkkEMW+UOAQfxvVx4fJH8IcEXQI3lWNvlDgFiDSHEd5U/3FKB/8bddKw+T
PwSwef4m588R8ocArrX/tmw5Rv7g3q/heW/DE+QPAXaNMl0Vc5L8IUC478wQ
09PkDwFClspdM/LIHwI0Tp1aO+wM+UOAa5l2glNnyR/c5+ubr5CfI38I8PyG
QvvKefKHAPqf1gb9V2/+f/4Q4KxFh8JiqjcvE+ClQ8JJ58vkDwHeB5zzenaF
/CHA7x7dSmddI38IoH1zzPeaIvKHAN+WNzxcdIP8wf0syfP+dJP8wd3/MNH5
lbfJHwJs79i16Mcd8ocAt3K+bF13j/whQNGWZf/+FpM/BDBstrYKKiV/COB1
tKzrf/Xc/+cPAT766Z3Y9pD8IYDTonlt9B+TPwT4U7qrQ9gT8ocAI4Qj7xk8
JX8IYOf8DhHl5A8Bys2nL+pYQf7g7k/JoDFRz8kfAtSe/f2k00vyhwAO/mt6
7aokfwgw9rGii9Fr8ocAouLvhVFV5A8BCnbb9upUQ/4Q4N3m+0Mi35A/BFjJ
V380fEf+4Mb3HMGs8FryhwAJOi6b270nfwgwYaTj9NAP5A/u88kKX7SpJ38I
8DjOscvmT+QPAaw/cl/PqJ55uABvdBfvDGwgf3D8X426/+sr+UMAz6Tyq6up
HvkejtfmB15fvpM/BBis/+Sk90/yhwCyorBjb3+RPwTY65vo5vmb/CHAZ63D
xyv+kD8E6Llk4empf8kfArhXr5lX8o/8IUDYqfWXx2lRPRsBhBMH37qszerB
5AhQMqpPoKwV1bcR4JWN3rMTrVl9mGMCDO8dWTVEl+rdCFBdOCMmrS2rF3Oa
e975xl976lP9G248ZC7+FdWO1Y8pEKDStSWrrQHVwxGg5fAGrQ2GrJ7MJQHm
9N6t/a0D1cfh7oekOntRJ1ZfpkgAncO9ml8aUb0cATxUb75N6cLqzdwWIPJ6
3Z6bXal+jgA/hA8rFN1Z/ZkSAYbtdrh1zJjq6Qgw5Huz+4CerB7NIwFWhe+K
jTOh+joCyONPrmnXm9WnKRcgarHh70BTqrcjQPB8O/PPfVi9mpcCjG8xapjd
j+rvCOCfbzT3gRmrX1PNzR/9Gv1HmVM9HgHSymbzTg1gPGoFyN7eJnKABdXn
EWBNfVjEnkGMxycBFhWljGhtSfV6uPnzZe3qVUMYj0YBEg27zagaSvV7BJjE
K66aNJzx+CXAXN7F9hetqJ6PAJd+7348bATj8VeA0Ru+qfeOpPo+Qjw/FWHf
ls946AiRs9fg+yoB1fsRYph1T/UrIePRVoipq2cNHi+m+j9CnFm641i+hPEw
ECKjr21Zf6pH3FEIhwhZ0k4542EkRPn5bi0/FVQfSIjk3KAWTxXjYSyEhbtl
8h011QsSYs71/DKBhvHoLcT512VHkm2ofpAQin2C/rqjGQ8zIQ7U+Y9cRvV1
zYUIS5/4/PEYxsNCiOCcuf2V46i+EPd+92e1SrdjPIYKoXn5aUM7B6o3JMSb
qHN7fKje7AghQhJ9Rj9xpPpDQvRIP7NTTvX4hEL0GaXySZ1E9YiEKNHJ/dCa
6qHKhBjskduycArVJxKizaW6nLtUPxFCSII7fLGeRvWKhNj38dqd3S6Mhy13
vYJ81ffpVL9IiLHrIse5uDEe9kLY3vlZe2YG1TMSolefvX1NZjIeE4Uwm9Lv
4zoPqm8khIAvmFAxi/FwFuL2so22ck+qdySEdnLO/b1zGA9XIY7J5nxtmkv1
wYTwPTQ+a/o8xsNDiFtWXb/kzad6Ydz1NXre7bqQ8ZgrxFqtSvnKRVQ/TIiV
NgJVyWLGY6EQdlvaPRy6hOqJCeHt0+53yFLGY5kQ8yOfn6heRvXFhGgYY/lX
5cN4rBLi29P4pwkrqN6YEFFzHo7+tpLx8BdiYMUmzYTVVH9MiOld7Iqz1jAe
6zmepx6+1/KjemRCpClvxrr6Mx7BQmzRLb5/fC3VJ+P4yMIT9QMYjxAhBj07
1Dg7kOqVCZF+5l55/nrGI1yIrwEpjh02Uv0yIVSJVyZ4bWI8dgnRyuPV87NB
VM9MiLYVyT87bGY84oSY9jM1Ze4Wqm8mhHRe5P38rYxHEsfzQIeo9iFU70yI
P7+vlnuEMh77hVi4yfnI8e1U/4y7/53mGbYOYzwyufExae+PqeHkDyE258Qv
ytpJ/hAi0bn1/F8R5A/u89gEfRgXRf4Qws/6ZFP8LvKHEKEJyqja3eQPIW5c
vHpEvIf8IUSXtFrnbTHkDyEet0wIfhRL/hDi47QEUf948ocQ0VWLVixPIH9w
88veObzze8kfQlwcMXCtXhL5Q4hDnafYOieTP4Q4PW9n7L4U8ocQXm3XLHm/
j/whxPuw7OuC/eQPIToqi9M3pJE/hDDsuUn35gHyBzc+78/60CmD/MHNb7cM
prhmkj+E0DO2UO7PIn9w93O9/aHag+QPIbb69IizziZ/CHGvk5Wubw75Q4jV
Qy1/nMslf3DznyRrvvYR8ocQr91sXcYcJX8IUeeeemPHMfKHED7HnfOLj5M/
hFi14t/AzifJH0KYzJB2mXqK/MHNj6WpG+JOkz+E2PSkZEF5HvlDiMVdPItN
zpA/RHh679PxGWfJHyLM/dC5c1IB+UOERZ/nf6o4R/4Q4VbT5jG9CskfIqQU
6Zi4XSB/iPA7K2Bh/EXyhwipEdtGPrlE/hDhzL+C1V2ukD9E2Nrl2MhJV8kf
IvRY37wg/Br5QwSdjSLjm0XkDxFaPjWqWt0gf4hwkH/7pfIm+UOE3qMm/PC7
Rf4QIWt/163Hb5M/RFgy+/iO93fIHyK0631G1/we+UME5Z9zv9yKyR8ibDo8
cfbuEvKHCLmL2ihvlZI/RNjzcVlEy33yhwj7/UydhQ/JHyIsLNm/c/Ej8ocI
o2Thsn2PyR8iVG1Y4vbwCflDhFdV9z/qPiV/iDDR0qFBWk7+EGHcrvkLljwj
f4iw5tHxCSkV5A8REgYWZJY8J3+IYGxtsFzrJflDhNVGgqwRleQPEZ57Fk6Y
/Yr8wfEczJ8X+Zr8IcKhyr7vC6vIHyK0XWH44kM1+UMEZ+FWZc835A8RBF87
th/zlvwhwrWnQtuV78gfIrTfsuFDci35Q4T5P33+3qwjf4jwPSl6XeN78ocI
2qOXzDH9SP7gxmffTafG1JM/RHhzdYrP8k/kDxEOWHjHxH0mf3D3P9HO/OIX
8ocI+g9X9HzbQP4Q4Vz5PD+DRvIH9/fdshS8b+QPEVqPzlvo8p38IULZ2i5/
An6QP0Qo7qtq3PeT/CHCxYZTk67+In+IcKr5e+e3TeQPEYYkb5Dq/SF/iDB1
/Z2rls3kDxFco6cft/9L/hAhtO9+be9/5A8RYrL7ntrRQv4Q4XarCTcPaTkx
f4ggVmcob2o7MX+I8Ppkcpe3Ok7MHyK8bzpi16q1E/OHCAW1Eyv7tnFi/hCh
b8yPh3JdJ+YPEVZM7DHIpa0T84cIOfstn67Qc2L+ECHEMeVtmL4T8wf3PNjX
Tc5o58T8IYLttcCeF9o7MX+I0KrHbcUTAyfmDxGkDzXn6g2dmD9EmH58yp7W
HZ2YP0SoTFh2w6STE/OHCG4pWs4jjJyYP0SY9ctXatvZifmD+zxtVX6uXZyY
P0TwmnjZYGlXJ+YPEVat8W7a2M2J+UMEPXWmYnd3J+YPEeSRzx4fMHZi/hDh
rpfPtVM9nJg/uL9/Wty2qKcT8wc33nq473tk4sT8IUKc9/od1b0Yj+ciNA2O
u9nQm/F4yfE6a+DaYsp4vBbhegzkBn0Zj2oRRmj2LOvRj/F4K0Ks/cKv5maM
Ry13f8f1vm7Vn/H4IMKusg51EnPG45MI6+KS3WwGMB5fuPnBcqCJw0DGo1GE
6OHag6ZYMB7fRQhE+Ca3QYzHLxF6NvW18BzMePwWQfi2q/ECS8bjrwim4Vec
lgxhPLTEkM/Z+NRnKOOhI8bh0tSs1cMYjzZiPBoecNFvOOPRVoyac55911kx
Hu3EWJSZeT3AmvEwEONey95TgSMYj45iPL4QURs4kvEwEqP3+VLPQB7j0VWM
0KNH+gbwGQ9jMc4NX2O2VsB49BQjIGP5fF8h49FbDNOZtfUrRYxHH+7zLB+c
v0zMeJiJMfOO3+VFEsbDXIz8YaYGXlLGw0KMbn08YmfKGI/BYjxv3DBrmpzx
GCpG060r8ycoGA8rMSyCvHNslYzHCDEGnj87TKFiPPjc3z//WDdSzXgIxTDR
GVVlAcZDIsb+Vk1de2kYD5kYy3zsgzrYMB5KMSaErbDQHsV4QIzu47JaNY5i
PGzEKBhn3qNmNONhK4bHs15zH9kyHmPFmPe1qPrqGMbDXoxVQ6cmnBjLeIwX
Y+WVP8Gp4xiPiWLsiH6/b6cd4zGZez/jyZ/X2jMezmJEe8z0mefAeLiIEWak
6D9pPOPhKobf4h6tZY6Mh7sYSfze3cwnMB4eYry+uty5/UTGw1OM9D/Sy18n
Mh5zxdikSXUrn8R4zOd4bLze9+JkxmOhGDdMSzqmOzEe3tz1tKqwDJ3CeCwT
Y0Ck/lJvZ8bDR4zCGP+njlMZj1VipHqM9raexnisEWN8asiATi6Mh78YjYEz
Wn1xYTzWidFxY5luyXTGY70Y9TFGVoddGY9NYlh37uO/w43xCBbDMa1jzfwZ
jMdWMdpP/Olj4854hIhR51djajqT8dghRkRJTd2PmYxHuBiW01s/KvFgPCLF
KJ3lWJE1i/HYJcaDwJv/NsxmPPaIob8jUDnVk/GI456fA8tih8xhPBLEKOqX
ptcyh/whRpuYHtEP5pI/xHC7cV+Q4UX+EOPdsTsffeeRP8SI99cpGDuf/CGG
ZrlPovEC8ocYR9t3iHq7gPzBjce392NPLSR/iDE2/9iRoEXkDzEcJiQ/cVxM
/hDj0u5Qw57e5A8xYtd7OlV7kz/E2NutW3ruEvKHGDO8I7TXLCV/iPFvT94i
xTLyBzdesldX6Cwnf4jhdfHw1JvLyR9iZFWNLgv3IX9wn6d7r1mTVpA/xDBz
7Pix80ryhxjt5v8LfLSS/CFGwqCrnWJWkT+465eLMp1Xkz/EMBxqpeiyhvwh
RtX0jfdL15A/uPf798drpy/5Q4z7A1d/H+dH/uDmm8zTQa38yR/cfGYWrlfo
T/4Q49vPS6Fr1pI/uOfBsZf28HXkDzGmt8zyqV5H/uDG777Jj+MDyB9iKH2O
WTkGkj/EcJ4jC9BaT/7g3s8g5+yJ9eQPMV5mnqudu4H8IcYGffO2XTeSP8RI
ORDT5epG8gd3f/2LDFZsIn9IUGYyp8E0iPwhgSqzx6VbQeQPCfLPRfutDiZ/
SPAkIKB7n83kDwkeBK1JvL6Z/CGB58sBbZZtIX9IENF5iFPXreQPCba3Mw86
u5X8IcHiHjlRM7eRPyT48slto1YI+UMCftJNh7QQ8ocETltCvtmEkj8k6OY+
2L8qlPwhQZi59PGm7eQPCRL62bbrs4P8IUFI+aNuBTvIHxJs6rjsh3MY+UMC
w7PR2Z/CyB8SbG0uGhESTv6QwHdIcEifneQPCdqcsTl8aif5Q4Jx0o2pdhHk
DwmiZ+TOehFB/pDgUqW8bnkk+UMCnz1Jcu0o8ocE6kmyqbuiyB8SfP+wXtBv
F/lDglzFvbLDu8gfEtQbhillu8kfEtzqZexVtJv8IUGNQbHdxGjyhwTrl+jX
l0WTPyRYmt53/Kw95A8JTH/OnfdmD/lDgpVrLcSLY8gfEpwxOHWxPob8IcGG
6dP+Lo8lf0iw/NqUT19iyR8S9Fv5OconjvwhwTPRoupPceQPCWbE/K32jid/
cOMl/03Uu3jyBzceF7rUeiaQPyS4YrC19lkC+UOC1JTkSKe95A8JhmTcrbi5
l/whQVdr2R1lIvlDgtZ327kfTyR/SNBr26xw8yTyhwRrKqa67Ukif0iQld/2
Wqtk8ocEgqVhN1Ykkz8kaD7SOOdlMvlDgvTtE/fYpZA/JPjtnu16MoX8IcHU
x+2P99pH/pCgrsYvPngf+UOC3oWfDGv3kT8keHhjScfxqeQP7v6nvt97JJX8
IUFQh5lHOu4nf0gwtPnU2OX7yR8SiFdWet3bT/6Q4HlkUashaeQPCWRbxvff
mkb+kGBHyNQLL9PIHxLYPCp8LDpA/uB+TvWYv/MA+YN7XrsZLqs6QP6QYKbj
3vfCdPKHBLNsH5aHpJM/JDjyfJP0aTr5Q4Km2wvaDsogf0jQkjBOszqD/CHB
/pTKmosZ5A8JfjTUfNbPJH9w77fYYLZTJvmDGz972vATMskfEhzMDZj/MpP8
IcHouG6/zLLIHxJsebbmzdws8ocEZnGyYelZ5A9ufgj6e6sqi/zBjb9nU873
PUj+kKB8UbHWjIPkDwmSVzft2XOQ/CFB9Rl337sHyR/cfDQvIE3nEPmD+32X
R93Fh8gfEigvvSpddIj8IUHK1e7Few+RPyQ4cPdt+9uHyB8SFD49H/LzEPlD
gjnDtdTm2eQPCewnd7F2zCZ/SJDdxnnqmmzyBzcfqHsdTcwmf0hQ2q9Qeimb
/CGB8dfQr1XZ5A9ufu1160mrHPKHFFF9rlb3zyF/SNE/Mr87csgfUkwxrFoy
I4f8IcVt1drq1TnkDylcbh7xC88hf0ixY+xRi7Qc8ocUHuPT6k/nkD+k+OCU
fetGDvlDiiGFNfllOeQPKa7dXXT6TQ75Q4rGpPEXG3LIH1Ks6p344E8O+UOK
TW09PrbKJX9IUfc6Xr9dLvlDCn6D3aAOueQPKe6LFtt0yiV/SLF0cb3Lfz//
zx9SjPl22eu/v/+fP6TIfFc677/X+58/pFj8969L61zyhxTpEYMkzTnkDymm
RVq0+ppD/pAC24v///X8zx9S3IutH//f9f7PH1KYeIwvuk48IIWxwZFep4iH
jRRFE0vH7yMetlLsnuo9NZR4jJXi4ZWRvOXEw16KWcdLK6cQj/FSjMv57CYi
HhOlOJs5IrU78ZgsxTftEbnfsskfUqzZuCWgNJv8IYXS5mK77GzyhxSK297T
grLJH1K8/9JxxrRs8ocUum+HdrPMJn9IEThMFtREz8dcKbe+Ppp4g56P+VIc
G/tndjQ9HwuluHBw2z13ej68pShZdvqFOT0fy6RYsOfNztqD5A8pPKcvf5Z9
kPwhhZki4+Lig+QPKf5oP5IOPkj+4O5/jo1tdRb5Q4pHa3kvE7PIH1KcqXup
5ZRF/uDGy+n1h9pkkT+kyHmkepRH89VWKa77j18/j+arECn2dLqTakTz1Q7u
9caUy85lkD+k2K4TNXZOBvlDirKFOld1M8gfUvx4rjx0MJ38IUVHHfsfY9PJ
H1IUnh+cWXOA/MHxEzw5teEA+UMK66fj+nQ/QP7gXm/GipfZaeQPKXIvyRoU
/+cPKU4473C6u5/8IUVlvvrf9P3kDynsKwVfqlLJH1Ks6KkasDiV/CFFXuch
sZ/2kT+kED27rPHZR/6QQufdzf6fU8gfUpw2/SvwTiF/cM/fk+6ra5LJH1JY
VN+scEsmf0gREHtpQTH5/JIUpbczuqiTyB9SvKszqchNJH9I8fLb+bPGieQP
KVLDzXM27iV/SHH596vsmgTyB/f8yIJPjUkgf0hh2TryakY8+YN7Ph9tf6gd
T/6QIv/X50q3OPKHFC2J0ppjseQP7vksKa9oFUv+kKImXnVlSgz5g+Pxt3R3
6h7yhxSRnb+Pex9N/pBCS7fdqxHR5A8pfEcunrJ6N/mDG48W3imndpE/pDC6
NPN8QxT5Q4rJ1hEHh0aRP6Rw7TjaY04k+YMbr6uvPI2JIH9IcaNlbJfrO8kf
3Hz6qYN+Yzj5g7s+a8fTvcPJH1JU+Am6jAojf8jg6/TVdP4O8ocMr6THSrdu
J3/IMD8n2iItlPwhQ7Hygsm5EPKHDKozjgdLt5E/ZHhs6X67aiv5Q4Zf2lqB
DVvIHzJMsRx/pnkz+UOGmF6T1rXeTP6QoUa7R6FeMPlDhs7FuQH6QeQPGSKn
dT2uu4n8IYPZqsnTtTaSP2TwNPFa8mM9+UOGlo12tbWB5A8Z7vObr5cFkD9k
OKFZ3eoqrQeHyjDMKSs+ey35Q4amO6FBEf7kDxmm/9A/u8yP/CGDrLeJzMGX
/CHDmGOZLeZryB8yXFiR2LppFflDBs3uqlG3V5I/ZPB57nUmbgX5Q4ZVFfoz
PX3IHzJ4tzozbBCtz21luP7MuX/dUvKHDFsGFEmylpA/ZJjXvn6xpzf5Qwa9
CcdOGi8mf3D3w/ur4e2F5A8ZHj6MXe2/gPzB/d4oqKr/fPKHDG+0YpxueZE/
ZDjflHfRey75Q4b1uncHtJtD/pDhZteCwPTZ5A/uflsuvCKbRf6QwSHuwpe7
M8kfMkwbmaUzw538IcOarYaNNW7kDxlCO1eeX+xK/uA+b1D7GR9dyB8ytHu9
5eaiaeQPGZa9UGtVO5M/ZPjawv/rMoX8IcOK9zMKbk4mf8jwLeY0TziJ/CFD
6902nskTyB8ydLHV02g7kj9kaBze6d5sB/KHDHMsFmqdtyN/yJCd2f9J53Hk
Dxmc27nYzRtD/pDhy2OzqSdHkz+4z/c3/VuzDflDhkwrPXMbDflDBkm3tRXB
avKHDA8ODe15UUn+4J7HdW5lP+TkD47frzFGQ2TkDxk6FUmvTJeQP2Ro+Bv8
JlhE/uCel6h1vgcF5A8ZgkI2+dzikT9k2OTxt/jNCPIHx2vKnJ1/rcgfMoQV
WGZ1Gk7+kMHIucy471DyhwyW+389G2xJ/pBhknzgx+G0335GBumwljFWA8kf
MtwZw39naU7+kMEiaO3NfmbkDxkOTox527kv+YPjoTVNqWVK/uDur0nczVoT
8gf3emew5W4P8oeM883YJTndyR8yXDU6Gri1K/mDG1/jth1360z+4J7XCx90
h3Yif8iQaGKw9och+UOGWdX9Wxe2J3/IsKRyXfoGffKHDOMDl02TtyV/cPdP
sLB7Y2vyhwwp36teZeiQP2Q4s33xiSla5A+O/7/EkOa/dH7O8TW0mJn6h87P
ud+H3bJWN9H5uQzdbrs2P/1B5+cyjDQovLj0G52fy3Dg40ffvw10fi7Dkbs/
+oR+pvNzGQw1zacM6+n8nHt+N/JFEe/p/FyG0uJ3+/Rr6fxcjl1f137e+IbO
z+U4nzy7f0MVnZ/L8evVYNHMV3R+Lock0XfwtRd0fi7H0vetfw6soPNzOXYm
Ze4Lfkrn53I0pI7p9+wxnZ/L8WNtre+wh3R+LserIwf3ry2l83M5vigLUy7f
o/NzOTI6+C5pfYfOz+Xo5aXUt7lJ5+dyBE2MX7WuiM7P5UjuPyj78BU6P5fD
viojp+IinZ/L8enMR9/WhXR+LsezhV/aDS6g83M5tl64Mn9MPp2fy5GkE719
1ik6P5fjgfeRlasonoEvx4qoTWbBR+j8XI6osuiYsBw6P+euv25XceRBOj+X
Y3H/0XcjMuj8XI7yv9ERoWl0fs7x2BHWbf0+Oj+XY0TZVM8lSXR+zr3/bPXK
aQl0fi5Hwqa8cfJYOj+XY/lThzcm0XR+LofWxRPjvkfS+Tl3vdmXV90Op/Nz
OfYnrVywdzudn8vhEFo9YN42Oj+Xw7Vw2uEhm+n8XI5vjnydDxvp/FyOj6vb
DMwMpPNzOQJ/bzB2X0vn53I8ivOrMPCl83M5bF3rV55ZSefncnRvaf3KYzmd
n8tR6d5uoNb/xV/JsSjfZ3TSQjo/l6Op30Pw59H5uRx/H37rXeRJ5+dytA2/
XDHZg87P5Wj/wnFTuRudn8txI7TM0N2Fzs/lcH5QFFJO8XDr5bhYcqhh8iQ6
P5cj66xqYtF4Oj+Xo1iyOJ1vR+fncmw7rvieZEvn5xzv8AZbbRs6P5dDb9Pn
vbOpH2k4Nx5Lb/4qoPjESDlMYuVencR0fi5HevPIqtl8Oj+Xw2njFb9cazo/
lyNnwIghjUPp/Jzjl/f+n2AwxV/JYfUr4s+KARR/JYfm6duB2RQvul+Ol/vr
Nr/oTfFX3HixPN/LoCfFX8kx/OexRmE3ir/inqdl4zrPMKL4KzkMGkdsCDCk
+Cs5WvTGquL0Kf5KjrDVMa5H2lD8lRwhzlPLLmlT/JUcO2SfLhT/pfwPOQ6r
fxg/baL8D45nN977598p/4N7/rrHKF80UP6HHOvGa0zK6yn/g5sfAkJCS+so
/0OOfgPfRV19Q/kfcohDOihOvKb8DznG7X22O+kF5X/I0ajvkhJcTvkfchwf
cmGB12PK/+DGwwf/X5r7lP8hh3tRH7de9yj/Q47xB9bEfrlJ+R9ypN1ZkX/5
GuV/yFF4WXgj4hLlf3Dz1cDOpS7Uj+61HHkRW5/3PkP5H3LEeil+vqB8g7dy
bDjeaWjiUcr/kOPcV/3NzjmU/yGHb417u3ZZlP/BvZ6d991zaZT/IUfAsauP
FqVQ/occ70eaWXfdS/kfcoRbeb8riKH8DzlSdE/re+yi/A9ufitWpv0Np/wP
OSr+LS9MCKX8DwXOmb1ewNtC+R8K7Fw3+ciNjZT/oUCXnJxk1wDK/1Cgp3Pr
UbW+lP+hwMQTCTmrVlL+hwKjxA9r/iyl/A8FNvTRNG9aRPkfCtz4l9iiM4/y
PxSIcbnWHDSb8j8UOGVyRfvfDMr/UKA/71pvPxfK/1BghE4/93onyv9QoP7d
pOLZEyj/Q4FXJ38G3bej/A8FzM2ebVXbUv4H9/txVbXZoPwPBZSd+xR0UVD+
B/f5Ui7orRNT/ocCXieNa17wKP9DgQem+2aorSj/Q4HS7h83pFhS/ocCH1Pz
Zv4ZQPkfCnSqedJ2Wj/K/1DgxdbRO4/0ovwPBcr/dfvX2pjyPxTY8XHjYtfO
lP+hQPjsR1U5hpT/oUDusGC/Zj3K/1BgwLCuUgfK57RXQLerp8+IFso/VyBd
f0T7G98p/1yB3rPsvdw+Uv65Akaz45LfV1H+uQKbvluV+5VT/rkCYT2mS3VK
Kf+cGx8IebX9OuWfK5B4172hQyHlnyuwd+GBiF0nKf9cgX7LJlQYZVP+OTc+
NP6/I1Mp/1yB0EOzOxrEUf65Ar0GeSu37aT8cwW2jDY9+G8z5Z8r0OZN71Vr
1lH+uQLFkVZX3vtQ/rmCWw/zz3osoPxzBaa3sgy8P5PyzxXI2jHAepQz5Z8r
cLa384+T9pR/rsCSgD/fzTWUf66AMH6lU7SY8s8VSCk2H6FjRfnn3Pgy3XHS
ZwDln3N83K21K00o/1yBu77ZSkcjyj9XQCsxeee5tpR/zt2fVae6DflH9UsU
4Lmk/Y7/RvVLFHi0qZ+n3geqX6LAatXHpf6vqX4Jd38simzryqh+iQKv7b0N
ZxRT/RIFkpYk1927RvVLFPAYYdyiOUf1SxTYMyVyZf5xql+iQELV6YVWB6l+
iQIdfHi6WSlUv4T7e8e05WYxVL9EgR7XY28lh1H9EgWqXKMlvYOpfokC8c3t
Xyf5U/0SBRZMnfuu73KqX6LARu265RnzqH4JNx7Ly1KGu1P9EgV0xM7xZ5yo
fokCAaMWbxpjR/VLuPGjMQgoU1P9EgU+V3bK9RZR/RIFVuwcKW41nOqXKBBb
qocUc6pfooD8QKf3ChOqX8K934PU6ZWdqH4J93zPqj+ytS3VL+Hud33rTiP+
Uf0rBdpblKS8/Eb1rxT4ZtV+w64PVP9KgdOmE0rHVVH9KwXOrNA+07qc6l8p
4Bbt6VJUQvWvFGg9PbB0x3Wqf8V9/jBr26mFVP9KAacNg8oGnKL6V9z8tPdF
VlM21b/inp/m2KcP91P9KwVajObuOBlP9a8UqNCYvIyPpPpXCpREu3/bvI3q
XymwdG5U/er1VP+Ku5/dX9d5r6b6V9x88lypv8ib6l8pcXDZdO8lc6j+lRI6
Lw5Y+7pS/SslBB5T1mybRPWvlJhu4TojeSzVv1Li+eh5WudUVP9KidrQmuBK
IdW/UiJ0SYtW++FU/0qJZN2EeOUAqn+lxIlWExb49aL6V0qczFi140xnqn+l
RMLt7n2121H9KyVMfv/WTNam+ldKuK9L6HjoF9VPVKLAu1+63heqn6hE+ocV
vXzeUf1E7vVU5rsqX1L9RCXGaQf2c3lC9ROVeDJ7Tc2Te1Q/UYlJbmd/ehRR
/UQl7LTTVn8+T/UTlci8J1kTeorqJyoR80XYZUgu1U/kru9Yy4JHB6h+ohIu
9w6FhyRS/UQlOtR9SxgVTfUTlbD643hQL4zqJyoRfvNeyZNgqp+ohONcyeAj
66h+ohJXjjffjFhJ9ROVmNzMv+W/mOonKjEreL96yRyqn6iEdfcTNovcqH6i
EkcvBtQud6L6iUpYzC8cs8me6icqcW7Ty5V7bah+ohKX7n0KuiCj+olKFHbK
DP3Io/qJ3P+XzU0c8H/1irnrH2VdPN+c6icqoX6VJzjZi+onKiH0nVSlT/Wx
FyrhWv+rbrEB1U9U4vcIZ48nrRmPZUos7nV48vi/DswfShxe8P3x3e8OzB9K
TDhU1OzyyYH5Qwlb+5ll9W8dmD+UeBqR5htR6cD8oYTXvv4fpE8dmD+U+Bln
ZPul1IH5g3v9ZPs9x285MH8ocahpYu36Kw7MH9zzI3WYNPWcA/OHEvrTDCvE
pxyYP5QQv+gQN/CwA/OHEh4DfHb3yXRg/lDCeX3Ts/77HJg/lNi7otcGXrwD
84cSc3Q+hzrucmD+UGJjvVBv9Q4H5g8lzH666WVudmD+4K5fsjKmOtCB+UOJ
phXSc8N8HZg/uNf36rE1aLkD8wf3+YaZ/Xu90IH5Q4mzqZ1GTpjjwPyhRFDB
hMHXZzgwfyjR+c+nerupDswfStwqPxZWPoHxOKaEv0Cr/ZpxjMdJ7nm6+n11
bxvG47QSB6JdHpTIGY8zSnhvSBgaKWQ8CpS4nfsi1M2a8ShUomeP7w0jLRmP
S0os6TR7WTdzxuMKNx6LJrRpY8p4FClh/2h/oZYx43FDiRsP3yfrGTEet7nx
Xrckt3d7xuOuEioP08+KNoxHCff8CdK9F7XYM39w13vVfVBakz3zB/f8OE8b
9K7RnvlDiaLLzj6ST/bMH9x46HFfN7bWnvlDiW6K359aquyZP5TICjs9zPeF
PfMHN5+G7bv6q8ye+UOJlTsN8kMe2DN/KDHbQ7+d+T175g8lFF9nXLx9w575
QwmjrlvKN1yxZ/7gxmv3827qQnvmDyV+bWsabXDGnvlDieOV9QlvTtgzfyix
SdV2xp3D9swf3P0zWbG98KA98wf3eX93tTh/wJ75Q4nVIxJH3kixZ/5QYVak
d+7LBHvmDxU8Bx+J1YmxZ/5QoUOb8V94UfbMHyrkVH8+szzMnvlDhYZG3S9n
ttkzf6iwYs/lPR2C7Zk/VNjUqWumz3rGw0iFJI/8/pX+jEdXFWSVlvpuqxkP
YxWqex1zeb2c8eipQuK2qQZrvBmP3ir4SusHdFvAePRRYXJe532X5zAeZiok
Zw7xX+fBeJirMDhx7mG1G+NhoULlnTy50TTGY7AK3mW1fT9PZjyGqnAweMe0
ckfGw0qF135NFSV2jMcIFS608cx9YMt48FWoeVFw9bWG8RCqMORhielfJeMh
UWF2nCRvgIzxkKkQ7+8ROl3EeChVeGsaGBnPYzygwtZRKddrrBgPG46Hb/pg
5VDGw1aFj8WaY/sHMR5jVVDn/HXpPIDxsFfBf6HAJLIf4zFehTG9ejQYmzIe
E1XYP/b4k9yejMdkFVLiKq85dmc8nFWYvsvt9O/OjIeLCu8cTuw/2ZHxcFXB
2XzSZn8DxsNdhUhvvyl2+oyHhwoT+49pb6HLeHhyPPedPtChFeMxl7ufYxK7
tdJiPOarcIx3yLXVXzvmDxXqapYt7PjbjvlDheAGV9mgn3bMHypcOZR3w/6b
HfOHCj+Kjumta7Bj/lDhhaHz91Of7Jg/VLjXEr71zwc75g8VtvhaHness2P+
4Hg7li/PeWvH/KFCbWvrs11r7Jg/VLjsmbpl+2s75g/u9TuG3NKvtGP+UMEA
Zhtjntsxf6jw0HZ30rBndswfKoTyq3uUlNkxf6jQsrrVh8DHdswf3HhaeEtf
9NCO+UOFwp9fvX+X2jF/qJA+1ELvdrEd84cKUVcbHqXftWP+UMHlxr2bO27b
MX+oMLZn72cBN+2YP7jxp2vZ4nfdjvlDBcPHQ602XrNj/uB4OY2dueuKHfMH
N95m7gg+conxOKjCoxVfop9cYDxyVDAZMSdEv5DxOKJCWM1pp7HnGI9jKjwx
OPYh8izjcVKF+opW46rzGY/T3Pg6P2WmJo/xOKOC7v2RZtmnGI8CFbat7rfd
9CTjUahCXt7uHYnHGY9LKrx5+tFkwDHG44oKXje3WOcfYTyKVAiPSyt0Psx4
3FBB+n1TQXMO43Fbhfw0x15HsxmPuyr0r7V87H2I8ShRYVTboS94BxmP+yq8
zHUb3DqL8XikwtrZ+TmVGYxHmQqpXwXuRemMR7kKB+rOW50+wHg858bfR6se
R9MYj5cq9LPyNDy5n/F4zd2/B/1aXU5lPKpVyJjO+/R0H+Pxlnse/k6++juF
8ahVYX1/gZ9FCuPxQYWAnK3/ZiQzHp9UuD73o2NiEuPxRYUlM9q61SQyHo0q
7LFdbixOZDy+q6DzOG9d9F7G45cKA429/ZsSGI/fKly716XNogTG468Kihv8
blXxjIeWGjOFdsle8YyHjhpVOsW7vsQxHm3UCBskebc1jvFoq8bj3027BsQx
Hu3UmLU1eNvdWMbDQI3Ppcqz62MZj45qDBHH9JHEMh5GajQe+Zz9J4bx6KrG
ph4nnG7GMB7GavQLVbdLiWE8eqpxLrKpKDCG8eithl4I1nnFMB591Ah+sKrX
1BjGw0yNPpZfkyfEMB7malx72vPHpBjGw0KNnfp2PdxjGI/BatxuefFreQzj
MVSNZ+7i8PAYxsNKjVKPU9ePxzAeI9So7XM6qTKG8eCrUVa8V6d7LOMhVOPL
txsfnWMZD4kaw7JSJybFMh4yNdoX7ej7MZbxUKoxY8SnSaPjGA+o8a618Gl6
HONho0aHkjuHDOMZD1s1xlw2K9gQz3iMVWN37cG/P+MZD3vu/2c9Wbg2gfEY
r0ZEcP8vOnsZj4lq+Jvqh+7Zy3hMViN+n/5Aq0TGw1kNgV3WuZJExsNFDY3b
IqxNYjxcufuprsgaksx4uKshuxT+tjqZ8fBQw2hQ54b0FMbDUw2r5a3PL93H
eMxVY8cSbYUqlfGYr8abbznzuu8nf6gR1TZ3+I/95A81XL4dCX2RRv5QIzxo
gffdA+QPNXhGEbevpJM/1Jhc9GrvpQzyhxqrDpjfL8okf6jhkN9vzoMs8gf3
foKDNm8Pkj+48RUftUA7m/yhxs0beUXmOeQPNee7f5Mdc8kfaph+nqS9gear
EDVePt138/QR8ocai49UJX07Sv7grmd4j1Wy4+QPbrxajUHICfKHGmYX1zY9
O0n+UENXfSNaeJr8oYa7r33ruDzyhxqxxyzQkk/+UMP10TbFsrPkDzXMA5I/
VReQP7jr18twmH2e/KHG7IuV46oLyR9q1JXHVSy5SP5QY2tS36bmS+QPNVZ4
34+NvkL+UMP3ZcfsEdfIH2qMfmQ7+FER+YMbT1vf6m64Qf5QY33MUrnVLfIH
d78sZp2ruU3+UON03djA/XfJH2pEDy9c5VVM/uBev8E9bngp+UON6V/vPW++
T/5Qw+L8RemDh+QPNRzz3h84/Jj8ocZFXiejSPL5XTXsA377+paTP9Q4+DLw
ztwK8gfHt3BVa5cX5A81EvdcM55USf5Qw8/A48+E1+QPNXK1JBlTqskfahwN
n9Le4w35Q42n3c6ZL3tH/lDDY2pwzeY68ocaDZ7XR+37QP7gnuczh8WX6skf
3HgYuzDv7WfyBzff+Fjndf5K/lBjcK8xw0fT96sv3PUe/2UU8IP8ocY+62S3
/F/kD47HwOi/v36TP9RYeWlUg/ov+UMNZanZsPAW8ocaI+4dSn+hTesP4PoL
z8mC1uz7ojZQV1E+OEqX1iPcz645Zg167PtjK6Bf1lqeS3tanwATHjVMvmLI
vk/qAhn5t315nWi9AoR9uRaX1Zl939cDjD9k55h1o/ULYFs96VCqMfv+3x6o
ercnZIAJrWcA6QsP5eHebD3QAfDfmHpZ1pfWN8BTr6nt75mx9UEnYGtLsJHX
AFrvAKP2Se60WLD1QhegYmWkdaolrX8Ah+3ZQtthbP3QDTj3IO/RJytaDwES
sw+tkkey9UQP7mfL0IKJAlofAe+Dnn7WFbP1hQn3ehkjEq9Iab0EGH75dDJY
wdYbpsDo/QEjx6pp/cT9f/m49p1sGI9+wNCkB5IXo2k9BQTfTjl+ZCzj0R/I
tVAu3WJP6yvAe9LYuR6OjMdAoNe12WGKSbTeAvqUi170mcJ4DAJML22a1Ob/
1l9A36CW55+nMx5DgLVN69e9nEHrMSCmvLTffQ/GYxj3c9qTGzc8aX0G3Dvg
t+CKF+NhDfT+lfHz0gJar3Hvv3mmz9XFjMdIQPXpwK1bS2n9BhzICP3z0Ifx
EABajwf8e72K1nOA2ivxVqMv4yEGOn7rMU1/Ha3vAOdnDxP7r2c8pIBvH4No
9SZa7wFxa9oLZm9mPBRAlmqg35ZttP4DPDfkOeduZzxU3P2vGFhUFk7rQW68
xFdf0o1iPDTA3D2LII2m9SEwXy1XLI9lPEYBRxLf5B5MoPUiEC1q2fEmifEY
w/EfMLhkYCqtH4G/v/VXLjrAeIwDBhS7LDmWSetJYKplcd7vQ4yHA/dze779
uMO0vgS+vpraN+EY4zEBKN3Y0br+JK03gf5mNitH5zMekwAn9/LXKQW0/gR2
m932bS5kPKZw13eq85CZl2k9CmhnFny7dI3xmArcKnlQMugmrU+BLY5rTu26
w3hM58anX1Hiv2JarwLxLz5vWPaA8XAD0tRDXF4/pvUr9zxtP2nqUs54zARe
3X54p+Q5rWcBnuC5m8MrxmM2cMFw0LVb1bS+BT6eMNZ2eMd4zOE+X5hJ+5L3
tN4F7upmVEz9xHjMAyJ2C5dUNtD6F1gdNyXP+zvjsQCYtCLy5O9fjMdC4NfC
4JnhzYzHYqDkcPHhflpsP88bGDuxb0p+K7YftoQbj6LBgye3Zft7y4DnfTJt
69ux/bHlQI9dHl/COtD+K/DpWd/+wzuz/csV3Hylf/lRaTfaj+XG/2szHb+e
bD9zNbCrfEh6X1PanwXSu9w7dbsf29/0A4qddaz8B9B+LTdfttzVHzyY7Xeu
BZQGEptnQ2n/FmjTyuV+hDXb/wwEun6zPW7Lp/1coNsKy+f/RGw/dANgts1q
fIGM9neBMyd2/PFTsf3RIG7+rAqoEdvQfi8wc8E47d+2bL90M9Dhi2r8BTva
/wVmb867uMWR7Z9uA2r9OkxznEz7wdz9WnpEv8dUtp8ayn2e0bqPa6bT/jAQ
0iPixEl3xiMM8JJeT9oym/aLgbNm4ggXL8YjAli8YkXQsIW0fwx8eWO4otUS
xiOKu/4ph12eL6f9ZG5+Svxlnb+K8Yjmrj879Vu0H+0vc+NnkUfqygDGIwaI
Kvw6fMpG2m/m5ttAi3jhZsYjnrueebfLe4bQ/jOwpld+fcsOxmMv93lN7xW/
i6D9aG7+uPDN7/5uxiMZWGXap+Z8LO1Pc6/fV9Mhey/jkQqI589siE+h/Wpu
/nJYF7o9jfFI4/7+aWZxQCbtX3PzY0HTheXZjEcGUG+zy3neEdrP5uYL1+gd
7icYjyygnd9w96l5tL/N8UrZc21iAeORzflgapuLDhdov5ubfxKvjrG7wnjk
cs/HaxOXcddp/5vzpa7Hh3G3GY+jQKXDu3/2xbQfDkye1GPnhAeMx3Hu/ui6
7ZryhPbHgcCjvdu6PWM8TgHnS8vqPF/Sfjn3/caqndC7ivHIBzZfk9asofOM
M0D1ucavQe8Zj7OA/fy77pGfaD+dm58Fs0xTvjIe54HtxyeMOPKD9teBkb6j
d138zXhc4OZniwb5g3+03w48m28w7K0OO8+5zPnzifPMP7rUP47zhW7UHaP2
7HznKmCwasdKy47svKqIe77WGU+w6cLOe64DY6Ybubn/Xz9fQGHiutuvFzv/
ucn5L/HJ1+i+7DzrNrAzwN/vuDk7D7rDCc1Y0LuU+mneBco2tXnxeSg7HyoG
wv0/n+40gp13lQANXn/SeAJ2flcKuDhIU6dKqJ8dILp58dBaBTvPewjEts09
lwJ2HvYI8Cs0e3BtNDvfe8zN930c6j6Mo/533PxTNv1vF0d23veU+36gG9xO
OZmdl5UDb/itDRdMZed/z4C29ubau12pXx4wfKdldeFMdh74ArixZ8HR957s
PO0lkDxKMKfHfHY++Ip7/Usff45ZTP31gJVLvy3xXcZ4VAGHq04VZq5kPKq5
8VKT/LaM+hW+4Z6fmQNr9AOoHx9w1PnGCcVGxuMd0FjXZqIP9RusBVLtF51O
D2E83gPvcjZWlYdR/z7u/tq8eNAxivH4CLgre28es4fx+AQUnn3+eX084/EZ
ML90rVteEvX7A5Jkmxo+pTIeDdz8W39p4+AMxqOR+76+QlU45xDj8Y2734Pz
MpMPU39A4I70g6T8OOPxk5tPd2T6dMtjPH5x88PJPHunAsajCRA2f74aeYH6
CXLj1WlY+b0rjEcz8EjjEGJwg/H4y/nt88g7DncYj39AS6c7+8NKqP+gBjFV
unp3HzIe2hrcMq/4bfCU+hFq8M5wlN+E54xHKw2MHdXrol5Rf0IN2jU91npY
w3joapCzs7Ne9zrqV6hBSXWbna71jIeeBp8tr4cnN1D/Qg0qny9rXfWd8Wiv
wfZL/RosflM/Qw2OP9WetOQf49FBgzxPZZ8TOnQ+r8H0W61cf+myeINOGmzJ
2vFX1Z7O6zUwyzfQ39aRxR900aC6+Jb/vS50fq+B6TNd+249WDxCNw1S7huu
m9mbzvM1CDs1XDezH4tP6KGBJqjgw6cBdL6vgdTKcLDEksUrmGjQkLb5TNBw
Ou/X4NmxTXvvjGTxC6YajDFYcqebiM7/NZhte2LcbBmLZ+jHfd7L1zrmqKgf
lgZTTvTs88OGxTf01yCi87AVmrHUH4v7QpwYoLvTgcU7DNTgzIXwiqcTqV+W
BsL9tfUDnFn8wyANfhmZyldMp/5ZGszacv5SoTuLhxiiwT89j8B2ntRPS4Oi
McneLvNYfMQwDfqvNglPX0T9tTSwnrSuomEp42Gtwete813UK6nflgbK6LC/
4b6Mx0gNot4m3Xm2jvpvaXDs5KSLgzcyHgLuelo8n/hupn5cGnwfHtWhKITx
EGtQ9zdlXpdw6s+lwYeN08o9oxgPqQZPO21ecGwP9evirtfpu2FLPOOh0GDu
oODbjsnUv0uDBVk6iUn7GQ+VBj9Nndd/yKB+Xtz40J6+XJbNeGg0WP2hcdn2
I9TfS4OMGKN1T08wHqM0eF+SEjEon/p9aZAQsDPb9xzjMYYbz1se3im6SP2/
NPCpWPyl6zXGY5wGH5dO7u51k/qBaXDabLv85F3Gw0ED/3vGHjr3qT+YBrm8
toGTHzMeEzQY9dMrOrWc+oVpMGefTdrnF4zHJO56Qk5nqqqof5gGiudPUna+
ZTymaKATfzX0+XvqJ6bBX/+kOUM/Mx5TNaho3jpkXSP1F9PA1u3gy5s/GY/p
GlxZZ73euJn6jWmQ9M2+9XwtFl/lxs0Hra1WnmrN4sXcNWgO7Viko8/irWZq
4NVk+WeSIYsf8+DmnznnOu8zYvFXszUw8GzTrr4b9SfToH0Px0qZCYvHmqNB
lVVFVGgf6lfG3d9bf3o/6c/is+Zx4y/4X5D5IOpfpsHo+aILPkNZvNYCDV58
aCoptKZ+ZhrwvqSdbidg8VuLNXhyNGKpi4T6m2ngetn0xwEFi+daokFkx1OO
X0D9zrjn/+GZlQpbFt+1XIONUbFzQ+2o/5kGWu3P9XnkyOK9VmgQOCYura8T
9UPToMuGffWLp7H4r9UauPR1+HfajfqjaVB4retDrVksPs9Pg54j1i12mEv9
0jToY9t8JWYBi9dbq8GbVn0rKr2pfxr3fpsXHbf0YTwCuZ8/zhu9ajX1U9Mg
ddX+3ef9GY8NGixxzt3bZj31V9PgwZ2eMyYEMR5B3PzaedOD2K3Ub42bj139
W15uZzw2azDkcsoriwjqv8a9vsvu1ct2Mx7bNLhn9P3s6Vjqx6ZByHXvo817
GY9QDRZapkwZtY/6s2lwtEiUsf0A4xHGzU9NVWklWdSvTYOmT04O3XIZjwgN
7u+VJrsdo/5tGqSfHB+37xTjEaXBzSOjJTVnKB5Sg28FzzcMLmQ8ojWYeO7B
oiWXKT5SgyCbdz+PFjEeMRrc3fliUOMtipfk5sdNAb+ExYxHPOeT5O0L/R9Q
/CR3/9o89C14wnjs1UDmM7B/8zOKp9RgncXkRcpKxiNZA30tS4cN1P8qhbsf
M4OvX3jHeKRqsMJc+OzfB4q35Hyc12vrf/2u/rf+0ODgj87X13+j+EsN5kt/
J57/xXhkcP4Yc7LNn2aKx+R+ntJfR6rN4kuzNJD/Gx7l24b6A3H3Y9zFIyf1
WbxptgYXoi+7fzGkfkEaxCf3TxjWmcWf5mpwde2DOQu7U/8gDaIjrp45YMLi
UY9y83HU+4SXfaifkAbj16va9DRn8cLHNTgUf6bJaRD1F9Lg03xn3/ChLH74
lAaOhzquK7KmfkMarHF93+ofn8UT53PPa8bbziIJ9R/ixsd7vcylChZffJZ7
3k+5nE8H9SPiPv+JCueK0Sze+Px//PctM7Kj/kQaNF45pjfWkcUfX+Ce73LT
/oGTqV+RBmqLX2ePTWXxyJc1uFHtVFLjSv2LuO9DM0Z59vBg8clXNXhU/WqZ
A/WXKtLgbdnon+vns3jl69x4jNvRdHQx9TfSwGZzyerXyxiPm5yPvvEWdl5F
/Y40yFQ9eWDjx3jc4e5f1vOTKwOo/5EGJvO926VtZDyKuech6dDj0s3UD4kb
X9MudW0JYTxKuevZ/Oz6sHDqj6SB9rcBH1yjGI+HGhRPK960bQ/1S+Lmc37b
kBPxjMdjzp/vtP++SKL+SZxvDnx9rbef8XjK3R+vjkJ+BvVT4vzxI/K7+yHG
4xnn/7rD/bcdpv5K3Offk37uyHHG44UGvdofv/jkNPVb4r4PmHW2+neW8XjF
fZ/x0tMdeIH6L2mwqPuTMQ5XGI8qjsfQi599rlM/Jg0u2+lrxd5mPN5w88ul
P74FxdSfSYOHIZVTXj5gPN5pcE7VEqNdRv2aNNgzIEsxoILxeK/BfuOBY8dU
Uv8m7v7sunlqQTXj8ZH7PnagakvoO+rnpEFZY1HewQ+Mx2cN9hVct7v5mfo7
cfN5oUz5rpHxaNCg7cS1UW1+Ub8nDZaNrbAxb2Y8vnHfJ4JfWPbTovwNDXYK
ZJ5WOiz/4Sc3PyzkjVW0pnwOzo/hayrsdFk+RBP3fevmSVMXPcrv0OCLToqh
VzuWH9HMPY9lb7J9DCjfQwOHZOX3wA4sX+KfBuc9pn8M7UT5Hza487wuck9n
lj+hbQPPsMzKfV0pH8QGTlGjKrK7s3yKVjb4cNk3+HQPyg+xweaMH48umrD8
Cl0bdFy27sGt3pQvYoP832fXPezD8i30bLD88dJ7z/tR/ogNokZOvP2mP8u/
aG8D//fGKz4NoHwSGwwKDr78w4LlY3SwQXVf+3P/BlN+iQ0qIoZ46A5l+Rmd
bHBX8eqQ4XDKN7HBUcnglK7WLF+jiw1mjbwk6zWS8k9sYLd6/kYzPuPRzQZ9
PpZ7DxJSPooNgvo+axkmZjx62OCC9SA5T0r5KTYILgsyFcsZDxMb7F6UkylX
Ur6KDbaVzHuiVjMepjbYHroqd5SG8lds0P1g3OCxoxiPfjY4/yjG3t72//F0
5vFUdV0cN0RCMkSEBikVDaK5tNxzzzn3XhpppIHSoDlJFIWIiEokqURR0mRI
REUlIkMSKSWKikIajPXu59Pa75/30cM9+7v32vt39lq/RetZBFDHTVKfyyMP
AwEEPTE9MP//9S0CGH5j+fGFVshjpADmfNgusplL610E4Fk946LtfORhRH5+
3Pvi4oW0/kUAh08oiZfYII+xAshrizm+ZDGthxFAqkTRa8lS5GEigJEPVFWW
LKf1MQJ43+VpudgOeUwg82G0nrbtSlovIwDbrrTji1YjD1MBjLmodX2BA62f
EQD/ut/WeWuRh7kAhBV2xVZOtJ5GAC3cqzLRBuQxVQBma+e7sZtofY0AZKuD
7lluRh7TBcBW2ifM3krrbQRwX/q46fTtyGMW+fcev+3Nd9L6GwGsfbV6zAQX
5GFB5tfEqIgxtF8RCMBYwe3iCDfkYUnmg/2TRfrutD6HzIfz9he09iEPRgCS
dIVjAzxpvQ7h2312iMIB5MEJ4Ix5i7WUN63fEUDV2ZLBHT7IQ0TGq1Y9oOUQ
rechfAcePdngjzysBFB7Tx1qAmh/FwE8eb73SPkR5DFPAInXTroUBNN+L+R5
tWd13wtBHgsEICVkh6ceo/1fBBBS5P/x8gnkYSOATamV/NmTtB+MAMY6DRAd
p/2GFgvA/rpcw6FI2h9GAKGPTgzfG4U8lglgC4R2OUfTfjFkPeq/2LHyHPJY
IYDnmTMOzY+h/WPI96uMNreMRR4rBbDuxAvvSRdpPxkBhG/J2jwiHnmsEcB3
ZsJ3jcu0vwxZ37YKmn0SkYejAP5OHfGi/SrtNyMA83q7CfXXkIeTAD7Eh4x6
foP2nxGA2vjIjAe3kMcGAczzXPzpegrtR0PiXVtccnQa8nAWgL6lg/aRdNqf
RgAmbpt13DKQxxYBnP8Vk7b2Lu1XI4CtbrXN87ORx3YynvL97s+8T/vXCGCW
bJexUQ7y2CkAJYMwM/WHtJ+NAKZtTK3oeYQ8dgugzMRCvTGP9rch8WSQ2ufS
fOThJoC2oSorMp/SfjcCuBms5RRXhDzcyXz9rqQYXEz73wggzrxUtLsUeewX
QLI3O9z+Oe2HQ+Lj4nlhzAvk4SUA1T3Pzo19SfvjCGD2z0uMWhXy8BZAxbi7
3r9f0X45Avj2sHVZzWvk4SuAjrixBbk1tH+OAKRl5j5PeIc8/AXQu2zW7uD3
tJ+OAPo711zfUY88AgTwbKamj+1H2l+HrCedgq9TG5FHkAA+nnjbNvgz7bcj
ADePmSG9X5BHiADyPz7OfddM+++Q9WqyLjTnG/I4RuJvQ097bCvtxyOAfd/2
tPp+Rx5hAii3zzi07v/9eQSw9MjVm8JfyCOczDeVybsNO2i/HgH4Zc8uke1C
HpFkviZey6nrpv17BJBmuNUqpxd5RAkg7Pa6Lef/0n4+Aoga5WnoKY31zWfJ
93c977JCltYHC2DUu9TlU+Ww3jmG7JeV8S81+tJ6YQH0UVr9pUUB659jBaC3
5snJQkVaP0ziTXtBRbwy1kNfEoC79sJr3iq0npjMj+W8rr0q1kcnkPW459TQ
Keq0vlgAhutMMgcMxHrpRMLDqu3LJ01ab0zi15GyWzmDsH46SQDDbt5RidKh
9ccCSDp4QnqXLtZT3xBAc6vkiFif1iML4JBR8eVhQ7G++pYA/uxTWPl7GK1P
JutjT0P8MwOst04l55lntv5xhrReWQBem6B77yisv04n478qQm7eaNo/QgAP
W5lLBmOxHjtDABHHplT/Mqb9JMj6f2138ek4rM/OEsCb6Auy5ybQ/hICsC74
+XuHKfK4J4AVPpw3Y0b7TZD1oOFzXnMy8sgRwPX2iEWNU2j/CXIeynGJujMN
eTwkP2f7ugXOoP0oyPlhJ3xaPgt55JH4sErl2xgL2p+C7NdWawI65yCPfAGM
jh2Znm9J+1UIQKFlrscpBnkUCmBwQ36ZE0v7VwjAeY1/thmPPIrJfmS3Z7a0
mPazIPOxK2BhsQR5lJLx8bneGWVN+1uQ88DKyskb5iGPcrKetH7ImS2g/S4E
sMT+56Y/C5FHhQBW/i10KLCh/S/I+bB149ewxcijSgAHBdnKq5bSfhgC0DXK
vG+0HHlUC+BW6wL5thW0P4YAUlRdajPskUeNAFYNUp/ns4r2yyDnnZSh8yVr
kEctOc/cPFqv5kj7Zwhgd+dcpVdrkUcdiW8nF+Wdd6L9NASwP+7owPUbkMdH
AZxc3/bTmPafaRBAzNQdzm3OyKNRAO+Cenbe3kL9QgSg3B6gvG8b8vgigE9a
CjPm7KD+IQJ4kLmlS2YX8mgWQGfmlbl5LtRPRACnlJPNAl2RR4sACrL2Jlm5
UX8RAexqbU3v74482kg8qe+/pMSD+o2Q88rnXP9j+5HHDzKem2UlC72o/4gA
rjXmnlc7iDx+C6Ck/cfhMm/qRyKAQdOPyhyn/hGdAkhwPTBggR/1JxFAxr77
11UOI48eAUwwtawtCqB+JWT9h3bEHTmCPP6Q88GFV518MPUvYYDxr3rfJwR5
SDOQvfWzXU4o9TNhYMNpqY2ex5GHLAMv7NTlp4dRfxMGJmhrTPlxEnnIM/DU
8vfv6xHU74SBZLsUq02RyEOBAeiYaToiivqfMHDtjt/lN2eQhxIDsdZ+t8LP
Uj8UBop3TrCedx55qDCwt33vXvkL1B+FAfXEJVPuxSIPVQaeeWT7uV6kfikM
TFwau94kHnloMHB5VldVXQL1T2FguHnmm8gryEOTgciFlTvnXaV+KuT7p3CR
steQhzYDi3x759+5Tv1VGBjX3hq55SbyGMyA4xwtl2HJ1G+FAZVrjm/LU5CH
PgMfAwur/dOo/woD+cbcxunpyGMYAytan/g33aF+LAxEzeKmnM1EHgYMuO+/
vWdeFvVnYWCXgYrobzbyGEmeJ0GQeOP/fi0MvAkQn12dgzyMGBBbaQ8f8JD6
tzDQtefi5HuPkMdYBqRP11dvyaN+LgwcFRSq6uYjDxMGvBQWVuYXUH8XBmR9
ncfvKUQeExgYP7e/1n/9VP7pDwaO95kQUlKMPEwZeCl6HLHv//1TGFh69/EE
o+fIw5yBzD8jlz8vp34wDATcfq3uWYE8ppLx8n9jb1RJ/WEYOK0xZGpZFfKY
zkCRVMQFj2rqF8PA/rbp0SPeII9ZDFw9/HdUUQ31j2Ggeu0by93vkIcFmX+G
ec2676mfDOG9PtnoYR3ysGTALzfi+6YP1F+GgfslG+eqNiAPhgH54UOm3W6k
fjNkvNikZLvPyINj/uufnC3VRP1nGEgbP2bppWbkIWLgdpeMt/gb9aNh4HxC
0IyvLcjDigGTq3d8j7VRfxqyHncfsDdrRx7zyPzbWvGo4gf1q2Hg2K8bWW7U
D2kBeT7nPkKdDupfQ76Pbv6KzE7kYcNAgW2rlF039bMh47dk15TuHuSxmIFD
y5nuKNqPZCkDr4KXzZ8hhX5WyxiI0EyY9Eqa+qUxcErF8JKbLPpbrSDrIeBR
vKYc9U8j8/Ww59QUefS7WsnAQTnh0gUK1E+NfL9WZfmv/dD/ag0DpsbPmEAl
6q/GgFSgu+rI/uiH5cgA+1x+ywMV6rfGgEPOpiV2quiP5cRAlcypkp9q1H+N
gQZz38pQ2i9kAwO6jQbbxmhSPzYGWk47h+VqoX+WMwOr7s3j7bSpPxvhm/Yw
sF0H/bS2MKBVmr0iSJf6tTEwZZ5ppoE++mttZ6BklfrljCHUv40BydDFhguG
od/WTgb0z3wd3zCc+rkxsK6w5Mm+Eei/tZsB14iWb6ojqb8biYclcPHSKPTj
cmOgZ3J64/TR1O+NrF9XLuPZGOThTv7eyDptB2Pq/8aA2xNP+R8myGM/+f4F
yj7+46kfHIk33j5B2hORhxcDlabPDRJNqT8cA+/6tPAzzZCHNwNzVYq6Cs2p
XxwZH4n9THvqt+ZLeJ070a95KvWPY8CowsFpH+2v4U/me1zWPMWZ1E+OgT9x
4Y8jZyGPAAYWL31XMMqC+ssxkGsYbJc6B3kEkfi1PMTD0pL6zZHxGFk1qliA
PEIYsI+1W7Pi//5zDAwqUDRqYJHHMQZk3Cs9dvLUj47w3p1i1yNCHmEMbFxz
rMCf9rs4SeL5o9WPVK2RRzjZL5Q0rKPmUr86BhYcPLNmxHzkEcnAzvlfpJMW
UP86Bvz9WyeYL0IeUQyINM5/uWtD/ezIfH7YYMosRh5nGdjM3JF7uoT62zFw
cmif9QuWIY8YBpRzMxe9XE797hgY6lJUaGeHPGLJ+C4bU1ZrT/3vGNjimuPo
tAp5XCLr7fKhg59XUz88Mv+vO47d6oA8Esh8G2K1ptWR+uOR+O88zsBlHfJI
JPvr247tP52oXx4Dd+KixW4bkEcSA7Mz+97o+H//Bwa8e0bHuFN/xhsMhOq3
6HVtpn56DGRcFo302Io8bhFe0oYZnduovx4Dig7bq/buQB6pDGS90vb9vZP6
7TEQs0glw9UFeaQz0B4w26N9N/XfY2DGgJN5O/YgjwwSz63/nv3qRv34GFDz
3CLl7I48ssh8vpH/9aMH9edj4ESe1HqH/cjjHvn+btKb3nhSvz4GvojTfy2h
/pw5DDyKUBlQdpD69zHgFNB+S+KDPB4ycFNn0buHvtTPj/DS1Do1yw955JHx
1DJ+lepP/f0Y8PXff8kkAHnkk/US/bM7LpD6/TGgucb7zWDaX6CQPE+cIn88
mPr/kXgsv39m3xDkUUzmw8/7GftDqR8gOa9deZDTRv1YSxl4aLjRZv0J6g9I
Pk+O2VYdhjzKGVDdvUhjXjj1C2SgCTZa5kQgjwoy//OedphFUv9ABvr+dpwe
fxp5VDGQF6wjq32G+gkyUKdQuTgwGnlUk/iU4mvadZb6CzLQ73TfCOfzyKOG
gfSjEt/qGOo3yEDFaPNOcSzyqCXxOO/q7ztx1H+QnA/9Ir3+83//pz/I+PHv
j4bHUz9Csj+lbBkpexl5fCTxxmQ4u+P//uhkPN98aH6TiDwaGbhw+ayemPpz
fyL76XTTF6nXkMcX8vt/HtIYdoP635Lzs4xX9ZGbyKOZrFdL6TE/b1E/XDKf
F7X/WZWCPFrI+gubZp+fSv1xyfzWTQPT28ijjcyfe9ZJp9OpXy4DCYr156Qz
kMcPcr4ku9emTOqfS8bbNVK79C7y+M3Amvme56dkUz9dcp5gm5Oi7yGPTgb0
Dj4BmQfUX5es57etKzbkII8eMl4/xN2FudRvlwEdpdThEx8hjz8MpAxTLQ57
TP13hSDTYCH1Ow95SAuh/t6wO8vzqR+vECAn/OfdAuQhK4QlqZ539AupP68Q
2gfckTpQhDzkhXCne0Txu2fUr1cIi+fFDIMS5KEghIJgpY7zpdS/VwhRnxnb
v2XIQ0kI6kKjyavKqZ+vEFyNwqKyXiAPFSHMeLru0OCX1N9XCLP7u393q0Qe
qkL46ZH04UUV9fsVQgL3eoVpNfLQEEKY1Xvbo6+p/68QRipHPf/0BnloCmH4
rdpy5i31AxZCqcKxZefeIQ9tIYz291nTUUv9gcnfm3OiaWEd8hgshN6WyM7E
euoXTP799+1HZD8iD30hnGdaz9o1UP9gIbR6fzdLaUQew4Qw9ss8a8XP1E+Y
/L6lNQ1rviAPAyGUC11l05uov7AQmvK+XlD+ijxGCmHbMf1ch2/Ub1gIgd+q
195uQR5GQtif3+2v2Eb9h4Vw/dxi41XfkcdYIWQHZi+41U79iMn/P13ht+xP
5GEiBOZHvyFLflF/YiHsDo94nPAbeUwQgtxR768dHdSvWAjs27Ph4i7kYSqE
5iH3sk93U/9iIQzek+r0uQd5mAth+ZlFR6f9oX7GQjhVscn88F/kMVUIBl1P
V1RI2aD+EELMZk5qhIwN6g8yn3WSDHfI2qD+IM+7v/BJVh8b1B9CcIly+awg
b4P6QwhbpVwCbfvaoP4QQs/DUwnnFWxQfwjhqvcN5ks/G9QfQnhvd3iluZIN
6g8hFHY2/fBUtkH9IYSZ/lf6Pelvg/pDCEeuB50ZMMAG9Qf5+xdWJi5VtUH9
IYTv/b9MPq9mg/pDCNoG3bMb1G1Qf5D1GLgi12SgDeoPIahtK8vdpWmD+kMI
LbtGz7mjZYP6QwhG6UZTewfZoP4QQvDziERLHRvUH0KofTHrtN9gG9QfZP0J
a2UKdG1Qfwjhij7fqKRvg/pDCJNKp3Dzhtig/hDC3Dm7hx4baoP6QwgP7j/c
VTYMeSwTQrLW5znqBshjuRAc9yb4LxqBPFYIocI/hzthiDzsheC3oPNA2Ujk
sVIIivNVJ6kaIY9VQshxemI/bzTyWCOEXbVv/waNQR4OQvi2U0u3YCzycBRC
0qRx1+VMkMdaIaw///6O5Tjk4SSEa6faZniORx7rheBlP9j8zgTksYGs9xDt
i98nIo+NZL6Nv3zEZBLycBaC7KlDjU5myGOzECK9N2aeM0ceW4QwREpFtnIy
8thG/r7n+ByVqchjuxAW3fX5wU5DHjuEYF2WG71/OvLYKYTbY+MzkmcgDxch
2PvVSz7NRB67hfCuZeIC/dnIw1UIevlMwUIL5OEmhGMZpWl+c5DHXhKP7wZp
ZgDycBfCZtXRn5oskYeHEMwEy8YNYZDHfiFcMCj+MF+IPDyFcCZ/hoo3izy8
yPwImXflFoc8DpJ4rJaR9p5HHt5CaDQZY6YmRh4+QkjpsR4OEuThS+JHVdmB
bVbIw08ImovWzYu2Rh7+Qrgx+WZwwVzkcVgIz/zWzPg1D3kEkPXkMXSpwQLk
cUQIBw9E1M1diDyChPDZdNubvYuQR7AQMlbNE8bZII8QIdySeqvzzBZ5hAph
p8VD+1+LkccxIfhsjFMeuhR5HBfCyt8GY/hlyCOMjF/gx1vbliOPk0Lo8/5o
fPgK5BFO5ntdtnyWHfI4JYSI41rP39sjj0iy/lWnKfRdhTxOC2FPdM5l49XI
I0oI8cELU+avQR7RJL7O9zNycUAeZ4VwdGNnnwhH5HGOjNc2sdWdtcgjhvz7
fqpdr9YhjwtC0GppUO12Qh6xZD3XrQ/V3YA84sj43TBynbkReVwi8d74Qc6K
TcgjXgi2E/N2uzsjjwQhqJ4pPnpqM/K4LIQ08VbltC3II5HMH+3JrWVbkcdV
IYyrTZ/2bRvySBKCxS7/j/12II/rhO+pib8MdyKPG0LYpMI6z9mFPG6S3++3
0HK5C/K4JYSa6DqPXbuRRwoZ/1pfrSBX5JFK4vXj+xpxe5BHGnn+pKG7Mt2Q
R7oQ4l4am5btRR53hKC/efOCRnfkkSEEpe3rSno8kEcmOd88OnNNbT/yyCI8
x4R/GemJPLLJfm1a7jfdC3ncE8JhYaWX9QHk8UAI884Nr1h1EHnkCKGfyDRg
hzfyyBWCcNChU94+yOOhEKITI2RO+CKPx0LIX/8h/8Ih5JFH4rVL4+ebfsjj
CTl/3NF2uu+PPPJJvHzdMv3ZYeTxlMSzGfUbqgOQR6EQ7jVt+NYQiDyKyHks
va3o+xHkUSyEc9rtMn+CkEcJiX+Ta0IVjiKPUiGYvB3qoh6CPMrI+g8ak6Qb
ijzKyXgu3TDD8BjyeEGep0eob3IceVQIQbncxNbsBPKoJPvR08Nvp4chjyoh
jHfOvjvnJPJ4JYQJBWZNwnDkUU3Wb8j8LeII5PFGCAeaXSzmnkIeNUJ4dEbG
YUEk8nhL1u8ru/JFp5FHLdkfHd+etI1CHu+FYLm98eLiM8ijjnxOfi6zJBp5
1Ath3cKua4vPIo+P5LxUf/uS7Tnk0SAE6a2rPy86jzwahWC8Qrx3QQzy+CSE
T/vzF869gDy+CKGq7wRXcSzyaBKC85Fn70mAQv0hhPvN3yPmXEQe34Tgsbk5
bPol5NEihJAwuapJ8cijVQidswMcjROQRxtZ/0FZk0ZcRh7thEftJ37wFeTx
g4z/u4UXVBORx09ynnGaYSF/FXn8FgIfUK/ffRV5dJD9Kyh4TksS8ugUguT9
rti6a8ijSwhzDJ+zFdeRRw/Zj9Q/jH5yA3n0kv39cK3kzk3k8Yd8n329iZdv
IQ8pFpI6tokik5GHNAuT9TYYHE5BHjIsyPTXmuaaijxkWTjXcSXAMQ15yLGQ
23++xvzbyEOehSluEypnpCOPvixcWOJSPvIO8lBgQXIf+qpmIA9FFopv3t3Z
mYE8lFh4oCavXpeJPJRZECTOaSy4izxUWAgY4t96Mwt5DGBh/ucfJqeykYcq
+fdLLp3Zfw95qLFgs//6TIf7yEODhT9TRyqzD5DHQBZ8Ruopj85BHposyJ6J
m6GYizwGke8fWxDRlIs8tFnY9+P00KKHyEOHhdhW/RdXHyGPwSx0RdqnHHmM
PPRYUAxakbUxD3nos5DRqfONfYI8hrDQGx/FG+Qjj2EsuNS8etKbjzyGs9C4
6fnWqgLkYcBC/sn905KfIo8RLIToFo8KKkQeI1mQG5s5dW0R8hjFQrCNqfOM
Z8jDiAWL4OHZqsXIYzQL8gZ7JjQUI4+xLJxPG/QgswR5GLPga9a8NaQUeZiw
8Kjo5VSHMuQxnvBrSdcze448JrCgbblVt0858pjIQnZY2aQX5cjDlMynuiyH
uBfIw4yFx2yfhJ0VyMOchRet7tJzXiKPySyYj/y6XakSeUxlwXrc2LaXlVR/
sNBt0+V7oYrqDxYi34ww2vyK6g8W3nRtemVWTfUHCzefBp/urqb6g4XPvHh9
7muqP1j4xC63CHhD9QcLhhtchs2tofqDhaiBVkpqb6n+YGGk67He8rdUf7Bw
b13rz/B3VH+Q+bN5YPuSWqo/WFieFtuu9Z7qDxaS+1r8qnhP9QcLxzP8OsPq
qP4gP7+i2bOgnuoPsn4m+/cof6D6g4XQ8Vs6n3yg+oN83/Jlbd4fqf5gwTn3
Vd2MBqo/WEhp31v0vYHqDxbsk7KSrjRS/cHCE1cjn9WfqP5gYabGNKuBn6n+
YOGi2yb5/M9Uf7Aw7e6kZI8vVH+w0KPad65JE9UfLBhnLa5400T1BwveckfE
wc1Uf7DgOFHp8oyvVH+Q8d8+q6XxK9UfLBS93q9/8hvVHyyYORmZzmmh+oOF
ZYUnRn9uofqDBc1jajInWqn+YGFhc9vd6W1Uf7DAPPK0rW2j+oOF6DNdBX7f
qf5g4UjglcFj26n+YOGMyRPhs3aqP8j6PxfEbf9B9QcLJzaMHaL6k+oP8vNd
zwtu/KT6gwW7v9f4eb+o/mBB9VRdeNMvqj9YmPPnWPLh31R/sDBjdMUZgw6q
P1h4OCZvflYH1R8sxBvvKbLtpPqDjMfK7wOaO6n+YCGoQaDt00X1BwtPq53r
tbqp/mBBYezG7YndVH+QeB1mljmrh+oPMt7hD3Ke9VD9wcKStb2+K3up/iDr
s/T5n6Zeqj9Y+MEbTnT/Q/UHC3p3SjTl/lL9wYLt4WvXQv9S/UHmh8+xn9pS
tqg/WFhdyjbFkM//9AcLWjUng42kbVF/sADz51Qmkc//9AcZ759SBRNlbFF/
kP0qPXR1Cvn8T3+w4OV7JtJc1hb1Bws7LYt3ppLP//QHC8PuF36a1McW9QcL
z2NMu2+Qz//0B4mfC07FG8vZov5gYdaXo58ukc//9AeJjxNi7g2Rt0X9wcKW
nYtGRZDP//QH4XfQQF+5ry3qDxL/ow7HHCSf/+kPFkYt+36tnXz+pz/I348u
Ejgp2KL+YOHZQXf7CvL5n/4g8QYWdzD9bFF/sBAzJk3jFvn8T3+wMOBw41U9
RVvUHyycDjG7508+/9MfhI/1K76FfP6nP1gYc0KNW6Jki/qDhdSa/rfvKiGP
SyxslHScHKqMPOJJfPNof+etjDwSWFjqPfhknTLyuEzm7/OD1y37I49EFvqN
nmRyvj/yuErOFzsnKXb3Rx5JJL5lebKLVZDHdbL/DFV4fU0Fedwg/GKzn/QZ
gDxuEt7jfBRWDEAet1go32oadW0A8kgh8yfnnPvfAcgjlQXhsPC4+arII42F
S3KVA8+pIo90Fq4uG/L0iyryuMPC7MV6DyarIY8MFg7udm/3UkMemSzoL65Y
k6eGPLLIeSMur4+yOvLIJvu51OvX89WRxz2yvzVH1B1XRx4PSHy87Kr5XB15
5LDQMeLzDlUN5JHLwpra5W3WGsjjIYm/laPCDmsgj8csTF13adEDDeSRR+L3
yOEmvzWQxxMWLD+91jUZiDzyWcgM7D9k9UDk8ZTE13f1448NRB6FLHBnfCT3
ByKPIhZWmspubR6IPIpZcMvafWKQJvIoYeFr3evboIk8Ssn+fnfSyw2ayKOM
hbAbG5uDNZFHOTl/rXX8eUMTebxgYUh4Z3OpJvKoYKFUtre4RRN5VJL1sXDi
KWUt5FFFnu+DlaWRFvJ4RXiX9OTP0UIe1SzMu/FhzBIt5PGGBaeQ06udtZBH
DVm/BZec9mshj7csVH89PDVYC3nUkvGMSS49rYU83pP92j3Y5JIW8qhj4W3T
du66FvKoZ0Fn+FWdNC3k8ZGFwW8PXMjQQh4NLJxyHPHqrhbyaGShj+Te3f8+
/9MfJJ5t2SL879//0x9k/LJnbUvVQh5NZP2ONzW/poU8mllIC7Y4HqeFPL6R
/Wqt9cFTWsijhfy+KvOeAC3k0cqC0dFHf920kEcbCysOZPqt00Ie7Sxc/vgk
YJ4W8vjBwgjVY7JTtJDHTxZecpdbB2shj98sHLh8StKriTw6WBjXr1KpRhN5
dLJwt7R0fKYm8uhiYcKr2msnNZFHDzmPWdv6btFEHr0sjPbbdMVSE3n8YWFt
4/zBAzWRhxQHXQ+NSusHIg9pDh6YyTy+ORB5yHDw4Wftd4+ByEOWg5S5t20E
A5GHHAe2teveyw9EHvIcuJy4H55P10dfDj45BTr/t57+6Q8Olix1Xc5oIA9F
DopmjrLvUUceShw4nhu/JVkdeShzUH1W1ddJHXmocGD1dHaUpjryGMDBc5lB
V3PVkIcqBzY2zde3qCEPNQ645z3nNNSQhwYH57327E5XRR4DOXiqv2f0Mhqv
NMnz6/RN/TkAeQziAFYTYgOQhzYHJrNSJhsNQB46HChaHNW/q4I8BnOQqrrn
gZUK8tDjYOrKYYNe9Uce+hw0XTYZvLY/8hjCQY75mNzPyshjGHmeN8f7blVG
HsM5mNhRUteshDwMOJCfPsN6E90/RnAgfXTgrDpF5DGSA5U/oYlLFZHHKA52
hz0NLeiHPIw4mG9WUj+1H/IYzcG2Q+HnYhWQx1gOokul7/RTQB7GHKxp/GC0
tS/yMOFgsnTPxyJ55DGeg9lxrZ9HyyOPCRx4+y4z9pZDHhM5yNqadqGiD/Iw
5eDuaFfhqD7Iw4wDO/s2RRdZ5GHOwei925vvyiCPyRzciBpWKyWDPKZysN99
eI2lNPKYxsEbsUe1lxTymE6+b+KQkvS/VH+Q8Tv69VbzH6o/ODAdcctd/w/V
Hxyo5g/Rl9DzlQV5vpaXJ3b1UP3BQYKaU1lEN9UfHHyNnlNyu4vqDw466p74
PO+k+oMDXSVJ3ecOqj84MOjTW9/zm+oPDoLcZLyUflP9wcGP7PXxmr+o/uDg
4YthNro/qf7gQHOxuocePe9acSC3pa+aTjvVHxxIXtzur/ad6g/yuSzHqU8b
1R8cnDFOVWlvofqDA/UJff68+Ub1Bwf2iepjcr9S/cHBlNaxfrHNVH+Q9V3t
09erieoPDv4+m3HJ9gvVHxy45660GfWZ6g8Opovfy7c3Uv1B5mvkpdTMBqo/
OFAId13o+ZHqDw4qPsg/n/GB6g8Owro6x7bXUf3BgfnY6gXx76n+4KAuS3+a
bS3VHxxc6TuqoofqQUcOdh6aoxdTQ/UHBwu/XpC2eEP1B3meFTvcX1ZT/cFB
tkOG26ZXVH9wUDXDrfVXJdUf5PfVh1Z6vaT6g4NffMUw6QqqPzhw2Cb3wLOc
6g8Ofsc9vfyD6vNtZL1fu1vsVEr1Bwd/euxGlhVT/cGB4QfdmCnPqP4g8e35
skkRhVR/cLAgdGVJSwHVH4TPfkdnJp/qDxKPXx79dSyP6g/y+6R+rK96RPUH
ie9PTl3Xoe9L3DnIzHB+YJtD9QcHp7fNDQ28T/UHB6V1A1TuZFP9wUFa8c4J
tXep/uAgWXZEg3Qm1R9kvT57aKh/h+oPDpYv/lhjepvqDxLPVRT7AH1/5UvW
59D4QD6Z3n9w8LJiqIPoJr3/4GClbul+wXV6/0H4tMiUTE6i9x8ceDT+Fhsk
0vsPsh6v173re5nef5DnPd7k03CJ3n9wsEdh4sh7cfT+g8wH/uGdkAv0/oOD
qJfXJyw7T+8/OHAyad83+Cy9/yDPax0QWhFF7z84WLVtlX1gJL3/IDwurXox
OYLef5B4f3zz5+owev/BgZaG49G9x+n9Bwca8oOTVULp/QcH0/6uF58Npvcf
HMiq67CGR+j9Bwdno3oj4g7T+w/Cq3/tRF0/ev/BwepnR/oE+dD7Dw4s5PJl
2w/Q+w8O5hxxHGbjSe8/OMjLGWV91YPef3AgE1K/t9uN3n9wIILNkYwrvf/g
YNnxk9G+u+j9Bxmv8zPd7m6n9x+EZ7tgcNP/7z84MAs86abuTO8/SPytM/A2
3UDvPzg4NPjLaNE6ev/BQV/5tjVLHOj9B4kviyS69qvo/QcH/VI0Jcvt6P0H
GS9F73dz6X1UCnn+iwXPpi+m9x8cHN0xu6/+Inr/QfZzwSyv3/Po/QeJr7rT
RxZY0fsPMj5ud78dF9H7D7K+z695tpCl9x8kfivWpCgI6P0HB50pvSdvW9D7
DzJewVfW2s2k9x8cDH5Xp/57Kr3/4MA5Pz880Jzef3BQnBT5Tt2U3n+QeHjn
Rv2JcfT+g+xvDsHh/cbS+w8Otv8q+bRnFL3/IPFjDJRVG9D7Dw7uJ+YLJg+l
9x8ctGXvN/XXpfcfJB7URh5/Nojef3Ag3HxoqdJAev/BwUfLcrc5qvT+g4M7
B/jGTcr0/oOcbyaURx1RoPcfHBjLRh2+0Ifef3AQOag99roUvf8g56kU57pb
NJ/hBQd7NR7NvNpB8684mGTWfTHqB82/4kD/AjfwYCvNv+IgcaHOQbtmmn9F
1s9ew3cmn2j+FQd+jstH/6D5JW848F3etOjWO5p/xcEtn4VL1r2m+VfkPJon
Gtu/kuZfceR7V+RdfU7zr0j88OYMoZjmX3EwstR85lOa71NP9ovcw30kj2n+
FRm/167u9x/Q/CsOYtv9w8Zm0fwrDpLGRVgHpdP8Kw4KPpefe59M86/I+rv7
5NC46zT/ioONaxZ1brtC86/Ifply4/elizT/iuyPsXv3PT9P86/I+je6dPBH
FM2/IvvP5BBZ5Qiaf0Xm5/UWKZ3jNP+Kg4wlX1x1g2n+FYl/2XJrNA7T/Cty
fhs/KVvKh+ZfceB5+mlQ/X6af0X2X4+Ip3fdaP4VB48yCvcG7qL5VxyohapG
WG+l+VeE93JPA7mNNP+K8HU7NySF9qf+w8EIrT1BS1bS/Cse1kt5ObcspflX
PMxzuJLtuYjmX/Ew12/94f/6P//THzxEn4h56sHT/CseimfkHPlsSfOveMhZ
l1w4dxbNv+IhoPjd8YQpNP+Kh8r4aXW/JtL8K/JzfdPcmcY0/4r8/18eTt0z
kuZfke9T5CKOH0rzr3h40GH9p1CH5l/xUHO4YWWjBs2/4qGtZO2Ojv40/4qH
4+muFn/70vwrHlZ125V1S9P8Kx5WbmiY9K2b1n/wsE12z9aXP2n9Bw97J/0J
SqX9gbV5qH8oFxXwmdZ/8PD5V0Lconpa/8GD/fbwNPUaWv/Bw25dzZr8l7T+
gweBotxo11Ja/8GD3aTXFwc9pfUfPDiOjne8+ZDWf/Ag+7j/zjnZtP6DB5VM
m9pHt2n9Bw+clm0O3KT1HzyEp/uNTLlC6z94kFztGqIXR+s/eFDev+bBvmha
/8HDxK1S+s/Daf0HDyPi7ouGhtL6Dx7OTxu6bG0Arf/gYR3MWnPOm9Z/8DAu
pWRPqQet/+Dhonh8cqcLrf/gYbBANGbwVlr/wcNjtSvtputp/Qd5fmm3MZar
af0HD4Wpu+r5ZbT+g4eOs79mcAtp/QcPohW/xLMktP6Dh/ddvWPHMrT+gwff
qaadA2bR+g8eXgdJSr+a0/oPMv5zoooejqP1HzxUL5FTOjGK1n/w8HdnnyvL
htL6Dx7kj8c+GqRN6z94WJi3b3+JKq3/4CGz7G7LgX60/oOHDfF6FmNkaP0H
D5qvPxwu7KL152R+9mn4ur6d1p/zYNjrcby7idaf8zBGzf9k4Adaf87D0CHb
ddRqaP05D8yp4cyJClp/TsbTTXFy/2Jaf054DNPS8Mmj9ec8RA29Lt12j9af
k+/z+fbIFem0/pwH3vXoxewbtP6cjGdpn4u6l2n9OQ/9ItdKdsfQ+nPy+1c7
3Hvy//pzHk70MzTSOk7rz8n8UpmdtDqQ1p/zYJkY73rRm9af8/CjT87VD+60
/pyH23Pmuw3bRevPeTi6d7f0Mmdaf0543L3pEuRI688Jj081vzNX0PpzHvYc
NLnTsIjWn5P17TrsnYoVrT/nofX10VNmDK0/J/EmKlx58Uxaf87DGoXYTS5m
tP6cPI/32uoQY1p/zkNvS9GRhBG0/pzwFqsmZOvS+nMebsqdsSvToPXnZL0e
Vq+oU6L15+R5DyyA77K0/pyHotP3Tv79TftnkvlyrBkGfUL/kp3kecc3vzOu
ov00edjRUFA0Ox/9S3bz8KmswnHuHdpfk4eSSdG9Ky6jn4wbD1M/1nSsj6T9
NnlgiwNu7gxAPxl3Hn6zNw/u20v7b/KQ6un3+NBG9JPZz4PWx/mvjy6j/Th5
sApxGnJKhH4yXjwEho1oiplG+3Py0OTVcPbqaPST8ebB+LZMWLo27dfJw6mm
rFGPFdBPxpeHuHBB2gvqt+RH4uu22KiGT9T/ioc3PY8mdVdR/yse8o2cXqkX
UP8rMj4VCl/GZVD/Kx46ozrvW1+h/leE567Zt7efpv5XPLgEhRqdCqT+Vzy4
jVy+7aE79b/iwd8r8cOPTdT/iuxPFWYfjFdQ/yseUnws8jZKqP8VDxbD4+uv
zqD+VzwMf1l28udY6n9Fxj/xmimnS/2veJj1N07tnBL1v+LhyJBTQb3d6A93
moeXddU/1zWjX18UDx89x8e/eIN+fdEkftrdbrN+hn59Z3l4NPSXSXE2+vWd
IzwLnl5ddh39+mJ4ePJtXU7zOfTru8DDWW3mwZFQ9OuLJfGbM+madBD9+uJ4
mB089sHHHejXd4mHxS/9HOMc0K8vnge/4nsTtyxCv74E8vwfA92BQb++yyQe
ej09Mswc/foSyfoUhNxSHol+fVdJ/D6hMENOC/36knjQHROyXbEv+vVd58H6
+bFovQ70F73BQ/KyM4qzPqO/6E0Sn0LnymyqRn/RWzxkHVpWGFeI/qIpZH2/
8UhqzkJ/0VQeRi30bGKuo79oGg8Dl054duU8+oumk/XzbW34kOPoL3qH/P3I
b/6xPugvmsHDrm0x9ZN3o79oJg/am9nmKif0F83i4UDphdqgpegvmk3GI3P7
33li9Be9R8b/hb2/wUz0F33Ag+dMhWT5cdR/l6wPT6l73UOo/y4P5/JyPkir
[truncated: 1,478,851 more chars]
