# Supplementary material for: Emergence of Hopf bifurcation in an extended SIR dynamic
Source: PLoS One. 2022 Oct 31;17(10):e0276969. doi: 10.1371/journal.pone.0276969 (PMC9621462; doi:10.1371/journal.pone.0276969)
Supplement: S1 File — (ZIP) [file pone.0276969.s001.zip › Codes/Fig3.nb]

(* Content-type: application/vnd.wolfram.mathematica *)

(*** Wolfram Notebook File ***)
(* http://www.wolfram.com/nb *)

(* CreatedBy='Mathematica 12.0' *)

(*CacheID: 234*)
(* Internal cache information:
NotebookFileLineBreakTest
NotebookFileLineBreakTest
NotebookDataPosition[       158,          7]
NotebookDataLength[     34666,        732]
NotebookOptionsPosition[     33726,        710]
NotebookOutlinePosition[     34094,        726]
CellTagsIndexPosition[     34051,        723]
WindowFrame->Normal*)

(* Beginning of Notebook Content *)
Notebook[{
Cell[BoxData[""], "Input",
 CellChangeTimes->{{3.800737198902774*^9, 3.800737472379264*^9}, {
   3.800737513096881*^9, 3.800738003610085*^9}, {3.8007380468121758`*^9, 
   3.800738048082855*^9}, {3.8007380970257607`*^9, 3.8007381254807873`*^9}, {
   3.8007381615498533`*^9, 3.800738188106456*^9}, {3.8007382278114862`*^9, 
   3.800738274862218*^9}, {3.8007383082328577`*^9, 3.8007383135550623`*^9}, 
   3.8392187886261663`*^9},ExpressionUUID->"6d4e2c31-01b2-4a88-9c9d-\
bdae1bd74948"],

Cell[BoxData[""], "Input",
 CellChangeTimes->{{3.839218800101989*^9, 
  3.8392188001099167`*^9}},ExpressionUUID->"46ba7c43-bf6e-4038-88e3-\
a4b009bd370f"],

Cell[CellGroupData[{

Cell[BoxData[
 RowBox[{"Show", "[", "\[IndentingNewLine]", 
  RowBox[{
   RowBox[{"ParametricPlot", "[", 
    RowBox[{
     RowBox[{"Callout", "[", 
      RowBox[{
       RowBox[{"{", 
        RowBox[{
         RowBox[{"2", "+", 
          RowBox[{".25", 
           RowBox[{"Cos", "[", "t", "]"}]}]}], ",", 
         RowBox[{".25", " ", 
          RowBox[{"Sin", "[", "t", "]"}]}]}], "}"}], ",", "\"\<2\>\"", ",", 
       RowBox[{"{", 
        RowBox[{"1.5", ",", 
         RowBox[{"-", ".25"}]}], "}"}]}], "]"}], ",", 
     RowBox[{"{", 
      RowBox[{"t", ",", "Pi", ",", 
       RowBox[{"2", "Pi"}]}], "}"}], ",", 
     RowBox[{"PlotStyle", "\[Rule]", 
      RowBox[{"{", 
       RowBox[{"Dashed", ",", "Blue"}], "}"}]}], ",", 
     RowBox[{"Ticks", "\[Rule]", 
      RowBox[{"{", 
       RowBox[{
        RowBox[{"{", 
         RowBox[{"{", 
          RowBox[{"2", ",", "\"\<\!\(\*SubscriptBox[\(E\), \(0\)]\)\>\""}], 
          "}"}], "}"}], ",", "None"}], "}"}]}], ",", 
     RowBox[{"PlotRange", "\[Rule]", 
      RowBox[{"{", 
       RowBox[{
        RowBox[{"-", ".7"}], ",", "3"}], "}"}]}], ",", 
     RowBox[{"AxesOrigin", "\[Rule]", 
      RowBox[{"{", 
       RowBox[{"0", ",", "0"}], "}"}]}], ",", 
     RowBox[{"AxesLabel", "\[Rule]", 
      RowBox[{"{", 
       RowBox[{"\"\<S\>\"", ",", "\"\<I\>\""}], "}"}]}]}], "]"}], ",", 
   "\[IndentingNewLine]", 
   RowBox[{"ParametricPlot", "[", 
    RowBox[{
     RowBox[{"Callout", "[", 
      RowBox[{
       RowBox[{"{", 
        RowBox[{"t", ",", "0"}], "}"}], ",", "\"\<1\>\"", ",", 
       RowBox[{"{", 
        RowBox[{".5", ",", 
         RowBox[{"-", ".25"}]}], "}"}]}], "]"}], ",", 
     RowBox[{"{", 
      RowBox[{"t", ",", "0", ",", "1.75"}], "}"}], ",", 
     RowBox[{"PlotStyle", "\[Rule]", 
      RowBox[{
       RowBox[{"{", 
        RowBox[{"Dashed", ",", "Blue"}], "}"}], "\.00"}]}]}], "]"}], ",", 
   "\[IndentingNewLine]", 
   RowBox[{"ParametricPlot", "[", 
    RowBox[{
     RowBox[{"Callout", "[", 
      RowBox[{
       RowBox[{"{", 
        RowBox[{"t", ",", "0"}], "}"}], ",", "3", ",", 
       RowBox[{"{", 
        RowBox[{"2.75", ",", 
         RowBox[{"-", ".25"}]}], "}"}]}], "]"}], ",", 
     RowBox[{"{", 
      RowBox[{"t", ",", "2.25", ",", "3"}], "}"}], ",", 
     RowBox[{"PlotStyle", "\[Rule]", 
      RowBox[{
       RowBox[{"{", 
        RowBox[{"Dashed", ",", "Blue"}], "}"}], "\.00"}]}]}], "]"}], ",", 
   "\[IndentingNewLine]", 
   RowBox[{"ParametricPlot", "[", 
    RowBox[{
     RowBox[{"Callout", "[", 
      RowBox[{
       RowBox[{"{", 
        RowBox[{"0", ",", "t"}], "}"}], ",", "\"\<6\>\"", ",", 
       RowBox[{"{", 
        RowBox[{".25", ",", ".5"}], "}"}]}], "]"}], ",", 
     RowBox[{"{", 
      RowBox[{"t", ",", "0", ",", "2"}], "}"}], ",", 
     RowBox[{"PlotStyle", "\[Rule]", 
      RowBox[{
       RowBox[{"{", 
        RowBox[{"Dashed", ",", "Blue"}], "}"}], "\.00"}]}]}], "]"}], ",", 
   "\[IndentingNewLine]", 
   RowBox[{"ParametricPlot", "[", 
    RowBox[{
     RowBox[{"Callout", "[", 
      RowBox[{
       RowBox[{"{", 
        RowBox[{"3", ",", 
         RowBox[{"-", "t"}]}], "}"}], ",", "\"\<4\>\"", ",", 
       RowBox[{"{", 
        RowBox[{"2.75", ",", "1"}], "}"}]}], "]"}], ",", 
     RowBox[{"{", 
      RowBox[{"t", ",", 
       RowBox[{"-", "2"}], ",", "0"}], "}"}], ",", 
     RowBox[{"PlotStyle", "\[Rule]", 
      RowBox[{
       RowBox[{"{", 
        RowBox[{"Dashed", ",", "Blue"}], "}"}], "\.00"}]}]}], "]"}], ",", 
   "\[IndentingNewLine]", 
   RowBox[{"ParametricPlot", "[", 
    RowBox[{
     RowBox[{"Callout", "[", 
      RowBox[{
       RowBox[{"{", 
        RowBox[{"t", ",", "2"}], "}"}], ",", "\"\<5\>\"", ",", 
       RowBox[{"{", 
        RowBox[{"1.5", ",", "1.75"}], "}"}]}], "]"}], ",", 
     RowBox[{"{", 
      RowBox[{"t", ",", "0", ",", "3"}], "}"}], ",", 
     RowBox[{"PlotStyle", "\[Rule]", 
      RowBox[{
       RowBox[{"{", 
        RowBox[{"Dashed", ",", "Blue"}], "}"}], "\.00"}]}]}], "]"}], ",", 
   "\[IndentingNewLine]", 
   RowBox[{"ListPlot", "[", 
    RowBox[{"{", 
     RowBox[{"{", 
      RowBox[{"2", ",", "0"}], "}"}], "}"}], "]"}]}], "]"}]], "Input",
 CellChangeTimes->{{3.800737496946556*^9, 3.800737501929431*^9}, {
  3.800738019647057*^9, 3.800738024467979*^9}, {3.800741541636592*^9, 
  3.800741813381513*^9}, {3.800741956369581*^9, 3.80074197514758*^9}, {
  3.8007420190389433`*^9, 3.800742214260971*^9}},
 CellLabel->"In[1]:=",ExpressionUUID->"7238ed54-0b99-486f-b75f-c68dfae7bdcd"],

Cell[BoxData[
 GraphicsBox[{{{{}, {}, 
     TagBox[
      TagBox[
       {RGBColor[0, 0, 1], AbsoluteThickness[1.6], Opacity[1.], 
        Dashing[{Small, Small}], FaceForm[Opacity[0.3]], 
        LineBox[CompressedData["
1:eJwl2Xk0VO8bAPA7pMUSiRAi7aGyVPZ7SZKKtNBiDaW+CRElCUkqJVtRFDUh
S2RLVE8oWefaiSwVKSSlZJnm/p7Ob/6Z8zmcuc/7Psv7zpnFh9x3ufARBPGS
RRD/3v//4pKzbCQ0lqcE6S24t1zhn42703ViotaCt99t/38O5K82jo4i4Wj4
QWkW2jPAgPqWtQX8a47+/Oe4LhO3iCgLOLr6jSA/um7EpO1WyW5QjHNznIF2
yop8/TnLGqqYQ+MC6KPZQoaaSQfhlenDqlno1WL6ooFR9hBnpdk5B32DaJtw
LnMEmTliysLodlevlrASJyD1tJ7NRXtNPw3IyHcBsjLz4jz0HYGvLbVZRyAo
yO2GBFp2wOz5cMpRYGv5vZNCr5VSmi+U9B+I1/vgArnksWKjW0ZR7pBqcHj1
EnQY50p51hsPePI26fgKNLFfa4N2mSfMkBvPWIdOpY9ytpd4gbG12KP16Oc/
1Vuan3rD13DvPh10UqJZ/MH8U5CQKLPABD2ndlTWJcsXdlXvF96ODlnypmTg
0WkoivlI7ULHZ3p1uqacAQ3/Wmd7tMDEkM3he2eBkBy/5Y9+4bqieHvkeeiq
dA8MQTvs3dvSaxIIihlrUsPRDbPEdy58Ewja02eyE9EaOcZrrpQGwYqJjRll
/+IVuFpoU3wB1rrWXqxFC5Un/XddKwQ62cl3W9FpLuX9LwtDwExI+OoQ2u7u
GUG5vIvgf4xjLs3ikooLCg0qMi7BKi1r2aXonQUGm7+tCoPdAbLL16Ed2o81
iaeFgXjw7nFTtFPc1JH97Msw7/d/QefQc0HqTlPCVSi8Gmr4E/0F4k+euhYB
gemzTPj5uKQLf2WJiNAN4FuZGC2BlvsRHWdvcQO+mxCCWuiKB9F1TNsNOLD8
glMwmvJwS1D7Ggn+rWaVS/m55FRT1iUroRhwmfS01UG7HVnZH2MRAxv1bunu
RE8vaOY0RMeAUmdLoz/6momOxha5WMg8Pn78HXrSKO2pgupNaNXcZp40g0tG
lN0+dsE8Dry2XDtZjF7X884wLSoO+Phze5rRrxhj65rWOHjWeydGUIBL/lBT
WiVsHw/CAiWuZ9BKddG9vu63oWqHc5HzTC5pMXr34FhEAvT56X32nM0lD5sI
6WQeSQLRVqiOQu9acYPP7lISdPhGjuShDy42LZ+bmgTZW6R+jaNlLY8tc/uc
BCtNTo6fn4P11rZqvbxLMtzWDW5NFMR87bOvND10H/REFX7NFuGSmWN3vsNB
NoxJLnqphlZP+Ti0/SwbLB8sfnsATQ5vTm6/zQZ7cZWbWWh555C1w+/YcCJN
YKXVXOynrub7/PsegtVsP+k8US75tjxV5efuFJC1FpZJEOeSb/gyxF6ZpYHq
6tNVNejTsr6twUfTQP2DQuE0+r3l22XGYWnQ4CdlbDOfS5oKxu4ve5MGAWJW
6ooSXLLSwPJjJvUIIiL99uZJYn4+/erU2pAObzb8TJopwyWj0mdGKShmwpc9
M5r00ZLWAhPZBpmwy/c7dQpt0fQ808A2E7T9N9X3oefv4p+2up0JR9ghzysW
4rwqz/5zUiIL4hM9KmPluGTHvi9tVrMfw8QHm1gHRS65aqH/8dKRbBiK+XON
jf5zZ3xly6wc0Bg4XfsFXXV4l5+pdA64LZOTPbmYSwqyduYra+eA6wJb3iUl
LlnL/ebc55cDQ+Jn2l8t5ZKaohYF8rwcaH0b//TwKi7ZE9MyncqfC+JuHr+D
NLhkr3d5bodgPmy2DbragH52LkVyUCYfnr0wsV2sySUTg4P1Jlbmw8J1nXml
6AM1JxvFtuRDVG6SisAG/P+0vQIaF/KB+5UyvaWF+1fiXqQznQ+uG1VmfNHn
koWO/33cOVgA6fvcXXS2Yr98MPvr/PoplFrGpiWhh5JF7u9vfgp5PlvWzTLj
kmzr+uvb+55CWLq6SAs6ilOiqzqjCIiTe7he27lktNjfsnebiiBbTOPRSwus
/wdLQrvLikDndcWsS1Zc8njila7r8AxMXlyV/ejMJSVMkzS25ZXAvb6BLokQ
LtkWYCOF4xOSJXkJWWzMz8xbW3SPlIJmPtGQU4Prky7as29FOVhLLrx5ZAzr
veSA09zC11BOq/Zulv9L8g8nLSJWVUDL7LtLOTv+kjN623vCH7yFy/u+OTee
Q/++rP1puBJ08hbEJef/JQm/YOt9G6rBKblEi/j2lzS2emh6yaYGdIpWdrKX
8MjW3LtL2Ltr4bCfiuk3Bx7Z2LH5RjNVB3cHthW3OPLIqr3JM4WN6+DD1I/N
Lw/xSLk1etmGW+og7UXcowhnHmlwweVm6o46cOOHJA1XHllTz//U9kAdtI50
Gga680jewgJJL6862PTUc1A5gEe2v5kYpdh14HKGm1Z1h0fu9Hnzwo7gwMIJ
sYmaBB7ZabzEwIafA60F7xw4iTxyQVhglPVMDkgr6p9vuscj1ZNtCrcIc0CB
TX7rfsAjdWxv94lIc+DTnLpzUxk8cjuZnqG2lgNzOL7fNj3nkVLG1h4tBzkw
d7zAfOsLHjmckjH7mh0Hhs+avzV/ySM1Vh0+YeTIAbVRI97+VzzSkDFOTjmM
z9+8IsjzNY8cJDbe2+PJgfdhJtXsWh4Zm95RbxLKgZUCDX2yXTzStuFXcfBj
DpS/U9JX6OaRo0vNTL7kcOAHN/ORUg/uR3d01rY8DjyoWQyrPvDIexIHRIWL
OLAlJOqdVj+P5DSIyXqVcuBwSt7zA994ZJD/vTUdTRyoLnj7PPMvj3yd0b1K
6A8HvttOns7l8ciDy2f2KU9yQJstv6WI4ZHOd6VOmU3jev7+kn7NYkhqm6Ns
EMMB8U09N94LMOSco6e8m2fRkDiRVCo2lyEtmR1a86Vp8PWOTLm4iCErbBcK
j26gwXuBXtVZBYZsuK95JUOLBtVvlyY9FRkyZFJ6iYsODSPub4PtlBiy70Uz
u1GfhvhFmzZoLWdI+U1q/TeNafCRlpQYUWVIyZlso9eWNHgOaxs56TPko/JM
eHKMBo/KmdwDBgwZuGKPy7rjNBTMiy3dRTKk9m+2UpYbDQOvnrkbGTLkC9/P
n5I8aFiuF2CltJkhgzYeDfD0oUEup4Lq286Qz8dopjCIhs7L1Ys8bHA957cn
Nt6kYe7BENUAW4YUKg2YvTaOhkWjrVvC7RhStTVI/XI8DcHbJu+mOTCkQfOt
sg0JNCh/WNDywZkhO2L31/sk07D3aZOFlRtD+i9zv3Ylg4bVM0VFXU4wZOZJ
746yTBqW7H7c7uXOkFOpjX0TWTRo3qm5EunJkGbehmp2OTQ0s51c604xpJ/B
pRSRAhq45vITJgEMWXtp3SjzgoZP4mF7rM4zZHYJzJYAGpwsFxe7BDKkycb9
Xcte0eD2JjIpJBjzJWBbbFRGQ6j09vayUIa8JBBh6FhBg0Pjuo9UBEMGNNl4
q3FoCE8daTNKYsixXYt/yr+nwdBTYYlhMkNu6BLgdqLNxdd7k/cZ0qczQDCu
i4buSHqFHpshl4QxmoI9NIj4zmxan8aQ5W3TL1s/0FC28b7y6hyGvHxna6LY
AA1X9AvqVj5hSF+2wdBjdFx9tveKXIZ8Viqrv+0LDemUXMPSfIZc7HVk+NxX
GiRTF5QpFDGkjpre6ZohGv7eyPNZ8IohT7bz9GaN0iDe1GAvWcqQHi7Kby6i
ScGO7RJlDHnUKG8n3w8aHn9xVRd/zZDWcws9f6PXmL9eNbcSn19Z2FE+RsP8
JT7rRKoYcl3jkL/6LxqSZkfrCFczZHWKodI99OYIzj7BWvz8t5o+J3/TsNPo
RsnMeoY097pgxPqD69nb3SnQwJBrLsz+a4+2vyTNzGhkyMqys8XP0erV88z5
m//tn6SBxwQNJgcOChPtuL+vAo7AJA3OP3YYMeih3A6tuVM0/Pcoy4/3jiHX
L50SPoi2nvL+ye1kyEOhHi9G0NevHOZO9mC9Gr0w4E3T4L/sEfWrF+uR7Tyi
y8V+/F4ROvKBIS/8OZvviy7csE/60yeGDN88fOErWqgiy6mrjyG3njS4pvCX
hh2P7ue09TPk9K+fmbvROhFrLGoHsP7v+6wtRJ99kJpU8YUhVb6SUX3otjUh
Y6++MqT7S3uheTwaZOqUEwuGGPL+9TjKGT082j6WPcyQrBuZ3CvovKysbenf
GJKtIkJno5XnR/HufmfIu6EZhWNo3doL++NHGTJJs79GnMH8GjgWRP/A9ds7
/VmL9veSFb/+kyG/bFmqvQ1d6PnAPWyMIUN3LI90RscZDtYF/2LIFcNHmLNo
oaFelXO/GVL5xcCFSPTXU6fDfcexfnzZix6iWYPJw55/GNJoJIEuRC+yMN9x
fIIhz82vv1mBZjJPPD48yZDHfut5N6PthX6JOk4xZBN8PNKLHvWkPQ9OY32U
vPIcRDt++dG0l8uQqRatkT/Rtj7bN+z8y5CijFLlBPrqkvo4Mx7m91iKxF/0
9T9u08YM7p+lgy+DFjgnlI1f+Cjp6ztH/3mnjF1vAjpDxvc8D+23J3XeQhZB
rRdsXjqN3pPbY3QLLRx9pPc3+kkh4yXBR1D1M9RzR9CH+xl2JPpIncbtfvTW
svaWufwExTrtFteBVmsInhmOls7qyaxDT8WOb5gzg6COq19te4m+EKNyJBQ9
c8hD+jH68U75W/wCBKXdFul+B33IvLQiEH1X4vv7UPTlefPG/6Kluy87eKDn
LxJYdnYmQTVcdZqyRqsseR50ahZBLbj0zmMx+tkSj+yfaHupMzv40exz6e/d
ZxPUoXl21Cesh+4dMeuPzSGoVYLE0US0U62m4wB6YH3pXV/003z9cGdBgrJe
Vj9ogY5rOtZrJ0RQFkO9b6awPtnigXPeo0XeDeypQwfW9qjtFyao/iKTqUS0
dJlD4G4RgjoAUmHa6Itqt+abihJUl6Ntzn7sD/mN1s00ujkyMF8KPeE6FW0t
RlDBWmdPN2G/mcm9Fj0yj6AUtwhSxuhey/0TF+cTlGuTAkcQ+zNk64psEQmC
Mp11vaEQ+3uvQLhzLHr+FV6MA3rjrbFqtiRBsQd5B7NwHvCq1l4slyKo2ol1
Q8o4L6zC0tZuk8b9OOr8/c04DQqP/mtvRE8r0Xm26F2f0pd+lCEopdEj50Jx
HrlPsVIJOYLasSVA4gXOs8Jlz8z0FQlq5PS5/S+/Y72027W8Ru9YP+KsibYx
KrTdvpigUm8sUksboUFRas+Rg0oENVbWL3T5G8ZXQdmeWUpQrSYqtWtx3qr2
hdbkryQoE2mxoHmfaejgr1fRW0VQa5W8Ep368fzdr361HK14x+RsXh8NOeFy
ZONqgsqJ9Ti7/RPu73/+wd9VCEozZX2EUy8N+UGS7qvUCOpM9Dqx5R00yA5B
bCo6Z46K/aF32B9O9s+WqRNUQs+l4oR2Gopu2v1ZrEFQ83Qjbwq14d/ZF3cs
XE9Q7Xs39zc04XwZzzsoqE1QHY+PfyHqsN/UxMzD0NNH7fgX1dLw9nO/3kwd
glJgBypr12A8H7tF+XQJKrHm+oOjVVj/MmuvTOoRlJj4Ic28NzSEyV+uGqAI
ynZudf8XPF/ne/ecdzEkKNXd8R2fn9OQMaCh/gkt9vZS18cSnHdWRVe6jQjq
ugTf3JZnNFgWWwu2GBPUvS412ft4Xt+I0NQvNSWo7uG5v7vxvP+5NUb35k6M
xz9kcR/eH66Yfe6RtySo8zsTRC/j/ULjumPAQ3TzA/+nyrdo+NGY+Sh/F0EV
hU5rHovB81rqYlHjHoJa+eD515rreJ4vyX8ssp+gqt+utFS6gPl61lsU4EhQ
vuKL22TxfrS64kyEwCHs50ll9dOuGG/0DPtwtKPEKbPGw3heJFd+iXciqG/h
unnnnWhI/jH1MN+FoNxlxl3BBu9DZ669/HKUoCpqrwc2mtPQviR76baTBMVr
1Tc2VaOhUlI+loP+dNcuxGUt3r9mxPy19CKovHMPbgeq4vw4dLpwnzf2x0ZF
s5xVWI882bcuPgQlIZBY9Hsx5v9y28EAP4K6trnrh7Q4DfVzL85/FExQpd/k
6dJRDiRa9r36GEVQUgcUzz9M5YDnUJnuwWiC6pX3V3d6yIGBoudZTWhP8b3C
Cg84YNLZ5/M6hqCGnglqRt7lAK9JN/HhTdz/Uw7W9rEc4J+XoXH4NkG97x0R
fhDMgcCanj29yQQ13KqlUYX3+bwO0ZbCHIIKNUmpiJvNgY2kQcuGJzjvViYe
TxHgQEVAe2UhWrdE+McTPg4M6qpcKcwlqMxelZtl3DoYub3LuyCfoLJWHbCu
Hq2D+q1Z3TlFBNV2bG2/V3sdrCixrU18RVBp6h/z16XUgWpAv4R5PUFt5Kxp
stWtg1q2e8H4MMbnZeDTYFsLGrd9zijPZlF6AWdUnY7WgK/LAf6YpSyq6IDS
3nyjarjT1J0zos+iuP5dl7Ulq6A6QUZbeB+LuqGvVNyc+xaMpwXeC7mzqIN7
pffaW1RAd3fLf5ohLOrPGVd+sus1zBfV/BgUz6KeaKT9VVlfDoq9I1/LMliU
YXyxQGVsKZittd2f/YJFMfpNPy0CAXz6FpzeXceiZoYGCZWVlcB6YRC/gj4c
ZTgWkV8CXyxORr5Cd+12VrVJKYHiiWEdVQ6LgkmjhO+XS0CE06ovQOPzo4P8
+SxLYHT2fSKnHtdzx2D2u+5iCFyV4DTaxKKuZpYftJh8BmkiX0ZlO1hUwcv7
zyNXFcHSvvhTFmjVMRWVVzJFwPILaQ9GTy3e2zc8pwhGjH5rfUXzJbI0DAef
QtvRHqf8ThZlIut4tCX9Kcz+89jOuItF7ZPbuTFL+SmobQ+izXpZ1PLBNhMl
lULQUZDvHe3H+LJ1hQ+tzAcXP3ue9GcWpRMrqE/K5MPMqFM8Cu2TdWaNrGA+
CArOZ99AU4NTVvRQHnSIcELWDLAoWZGe9pXZebBcXOm28xcWVVwm45W8Pg9m
r4ziLx5kUe0iDxOyDXNBbzTJuhvtdUyq4LB6Lug+3HiNbwjXt/hQptySXJh+
N5Zghnbz3657cUYuyPxxNX+Hzh8W+m369gkkn933Z3SYRbVkrsi6s/0JtK80
3jXnO4sScPnW4W2VA6/HGtauQj+anm9kvSUHzlW1fDdFa8sn5Whp5cAtfi2p
MHRSWkjqhEwODEqr8wuMsihf20vKHcXZwF9haz6J9trd429Z+Rhsev6wa36y
qNc+G1Q+fciE/ype1A2gr/2k97jhd7LwsFft/GMsyt1gWcVvdiaUjpyK1UXX
B5teYblmgmun56NH6CZJm5oZIxlwn0PpBP7C55naVZZMpkP7HtVfC8Yxnvyl
HhOij6B0kbGXGrqn4Llj/kgaaOtL0dvQi2SUok/UpcEv8SG5QPSulKyXXVfS
gBqUnDeAdpqr65cqkAbh2Z/3P/7DovIUVSMGp1IgSu6Yo9Ik5q/A4ybZx4Ya
34feWujL/J2ClWVsyC057GyOnlwvJmiRzIaMVu93Z9CPjY1y99mx4UlzjAyN
Ph9/Z+hA+wN4P3Vr9OQUi7pXvXqefO19WGvC+X5vmkVxEn+z03KT4PZHU+cc
tI7TzRqT6CRoby169gpt0fB65JNXEghWe8/6gOZr9FWXXZ8E+jaGaxS5LOr+
4FDV9Il70HfSOi0OnZzBt1X5dCKIvs9TTkWvzuD8MtVOBMvQ8YgC9F4R1Tbn
qQT4sVB5ugG9oYjP4pZ/AkxIa9vM+cuiPPvLfQYC74D+VlXTk+hr5KUZWpfj
QXtv2LsA9I7QZQM6ZvFgc/L5tqvoCK2v+npC8fCiNbPxAdpXequ1zrU4UPKM
P9aEFg7b+nBp5C0Q9mWVqfBYlEL0dZGCuFhoP3HTYSN6w4ZBInl/LHivnewx
RHsFLUi5ujAW3pxdFmSFbmkyl7RNiIHFr2btCEDfm79pbPReNDxc7yZYibZ0
vyvSmxIJgZkpBQ1oh30JsQ4OkSB34Zd2J1qek1HdIxMJc45X131D56j4W3aE
34DZt7cpzWNY1BH2g/rA/uvgfkTipgx63ozYbrd91+HewuGPi9GCOckJ+2qu
QXHWm1nq6NYLwntWPAmHZ+FiATvRh1LWdKX7XwG/M2SxNVqzhIkL/X4ZfkSc
pu3Qobe+H3A4dBmsJWZdPI7Osl8nN9c0DCpkLsmFom0d7Et3zw+Fpd0TiuHo
sSrzTsXQi7CI48GLRM+UOmY5PBECm495GieiiROq5wK6L8DmmkfcJ+g6OVUi
8lEQJIkaVhWiHze+WrlLLgiuk50nStC6l2P5xSMC4crUgs2v0W7i8uOyXwNA
993TU5Xoq7knD8RwzkG52YHztWjK1fmMYL4/mD++L9+MLlikpT8a4AdPhUxz
29AyEStFHJzPwNvGbwqdaImRhm91W0+DVax26Ad0+owTG9kSPsAn0RPQ9y8+
K48a4SlvyOYL2TmAtqDNKrx6vEDUuiZgGN1fnWain+4JT63dOkf++ZPen3sR
HrCJJzLvx7/PuxVTxTd4Au4oZCmMoScX5m0tzz8OSdFms36j1WM/xwedPwbK
6z+/HUef86P69c1cQfjjeceJf/lxaLSakDgMYmelmifRwcRjmSc9TjD5KVNh
Gm2p27/PNd0RQvgpYy46Zp7Eeb1BOzhcXm/4F7173ObHw/MHwFzMXpqHNrtQ
ZSciaQUf3g2+/efN6gHyXumWUCruvZNBv9YlZ2WfN4NLOVNP/pkRecg5lW4I
ZRm43H/72T7i55OuBv//PY+P+v/veZHP/wcIMWCC
         "]]},
       Annotation[#, {{Callout}, Charting`Private`Tag$2745, {}}]& ],
      Annotation[#, "Charting`Private`Tag$2745#1"]& ]}, {{}, GraphicsGroupBox[{
       {GrayLevel[1], AbsoluteThickness[4], Opacity[
         NCache[
          Rational[2, 3], 0.6666666666666666]], CapForm["Butt"], JoinForm[
        "Round"], 
        BSplineCurveBox[{
         Offset[{0., 0.}, {1.75, -0.08304945750158357}], 
          Offset[{0., 0.}, {1.75, -0.08304945750158357}], 
          Offset[{0., 0.}, {1.625, -0.16652472875079177`}], 
          Offset[{0., 0.}, {1.625, -0.16652472875079177`}], 
          Offset[{0, 0}, {1.5, -0.25}], Offset[{0, -5}, {1.5, -0.25}], 
          Offset[{0, -10}, {1.5, -0.25}], Offset[{0, -10}, {1.5, -0.25}]}]}, 
       {RGBColor[0.6666666666666666, 0.6666666666666666, 0.6666666666666666], 
        AbsoluteThickness[1.25], 
        BSplineCurveBox[{
         Offset[{0., 0.}, {1.75, -0.08304945750158357}], 
          Offset[{0., 0.}, {1.75, -0.08304945750158357}], 
          Offset[{0., 0.}, {1.625, -0.16652472875079177`}], 
          Offset[{0., 0.}, {1.625, -0.16652472875079177`}], 
          Offset[{0, 0}, {1.5, -0.25}], Offset[{0, -5}, {1.5, -0.25}], 
          Offset[{0, -10}, {1.5, -0.25}], Offset[{0, -10}, {1.5, -0.25}]}]}, 
       {EdgeForm[None], FaceForm[{GrayLevel[1], Opacity[
         NCache[
          Rational[2, 3], 0.6666666666666666]]}], 
        PolygonBox[{
         Offset[{5.499999999999998, -10.}, {1.5, -0.25}], 
          Offset[{5.500000000000002, -23.}, {1.5, -0.25}], 
          Offset[{-5.499999999999998, -23.}, {1.5, -0.25}], 
          Offset[{-5.500000000000002, -10.}, {1.5, -0.25}]}]}, 
       {RGBColor[0.6666666666666666, 0.6666666666666666, 0.6666666666666666], 
        AbsoluteThickness[1.25], EdgeForm[None]}, {}, InsetBox[
        StyleBox[
         RotationBox["\<\"2\"\>",
          BoxRotation->0.],
         StripOnInput->False,
         LineOpacity->1,
         FrontFaceOpacity->1,
         BackFaceOpacity->1,
         Opacity->1,
         FontOpacity->1], 
        Offset[{0., -16.5}, {1.5, -0.25}], {0, 0}]}]}}, {{{}, {}, 
     TagBox[
      TagBox[
       {RGBColor[0, 0, 1], AbsoluteThickness[1.6], Opacity[1.], 
        Dashing[{Small, Small}], FaceForm[Opacity[0.3]], 
        LineBox[CompressedData["
1:eJxd0W1MEgAQBmCwr1FtWdOmS0OTVbOak37YNEmLkDI1E4sypylUai5ZTrNy
pVsOS0VXQWvTYi2HsTnF4g8sV5pizsBCrQxE/AISCzFEJK3Wdrd4t9vt+fne
BWddPsH1IhAICX/m7/aMY8uc+qQw9sD/TvbwOQ/zPFzm4ToPi8EFJiZBliID
55dUD5VGKsDbOFvJ8a7X4B7eE8tKeRdYfqY+dTSoFzzS1MnOs6jBi1JNf1/i
B7CkwM2Yv6kFX7kYzS82DIINfVH+lX6fwR1Gn/f5h4fBb0NXJDWJdeAcQzO5
aGAELByP0B8LGAXLWm7TmEwj+PFeGWN95hg44Lj5xXXBODg3ZPld2/MJcFwt
OU6km8R+rD2p42tNYKbGf50rxAyOmfDeoWBZwKTWSQud9w1crW2K2cefBovr
it2Dciu4YhUlk9Y/Ay6ttN6XEH+AfZXtbyZF6M1Hy+gkig2spzBLiEr0hrQl
ov7ILDgwWpryXYu256WzB/Ps4HDHUovYiY7oe6Y8WDcHblyOClCRf4JndSp6
uRS9mpQWtOmQA1wu+JpUoUF3ZWVTNTnz4KlRgy6R4ATzlAm61ip0x1i7wEJZ
wHucDxauaUP7Pijhnqa5wIXeQ1O3BtD7p0JeVWUt4v9P7brrxUV7qajsqxfQ
KknsbPYlNCs3Y3tUETrf+qjGXIlusG/MYLSiiRz/3co2NEcbtBAuR4e+DLsX
qEDLixK65zrR6gV+2NNPaGpurdtvGC38Iuqp0aHPKhqzrxnRphudouRpdLy1
l9M9g25O/xgebUMX0oy9Ox3ooWbzwwYnOpJs4/osousFTuqdX+h/cYN/AzGp
Rc4=
         "]]},
       Annotation[#, {{Callout}, Charting`Private`Tag$3039, {}}]& ],
      Annotation[#, "Charting`Private`Tag$3039#1"]& ]}, {{}, GraphicsGroupBox[{
       {GrayLevel[1], AbsoluteThickness[4], Opacity[
         NCache[
          Rational[2, 3], 0.6666666666666666]], CapForm["Butt"], JoinForm[
        "Round"], 
        BSplineCurveBox[{
         Offset[{0., 0.}, {0.5000000000000001, 0.}], 
          Offset[{0., 0.}, {0.5000000000000001, 0.}], 
          Offset[{0., 0.}, {0.5, -0.125}], Offset[{0., 0.}, {0.5, -0.125}], 
          Offset[{0, 0}, {0.5, -0.25}], Offset[{0, -5}, {0.5, -0.25}], 
          Offset[{0, -10}, {0.5, -0.25}], Offset[{0, -10}, {0.5, -0.25}]}]}, 
       {RGBColor[0.6666666666666666, 0.6666666666666666, 0.6666666666666666], 
        AbsoluteThickness[1.25], 
        BSplineCurveBox[{
         Offset[{0., 0.}, {0.5000000000000001, 0.}], 
          Offset[{0., 0.}, {0.5000000000000001, 0.}], 
          Offset[{0., 0.}, {0.5, -0.125}], Offset[{0., 0.}, {0.5, -0.125}], 
          Offset[{0, 0}, {0.5, -0.25}], Offset[{0, -5}, {0.5, -0.25}], 
          Offset[{0, -10}, {0.5, -0.25}], Offset[{0, -10}, {0.5, -0.25}]}]}, 
       {EdgeForm[None], FaceForm[{GrayLevel[1], Opacity[
         NCache[
          Rational[2, 3], 0.6666666666666666]]}], 
        PolygonBox[{
         Offset[{5.499999999999998, -10.}, {0.5, -0.25}], 
          Offset[{5.500000000000002, -23.}, {0.5, -0.25}], 
          Offset[{-5.499999999999998, -23.}, {0.5, -0.25}], 
          Offset[{-5.500000000000002, -10.}, {0.5, -0.25}]}]}, 
       {RGBColor[0.6666666666666666, 0.6666666666666666, 0.6666666666666666], 
        AbsoluteThickness[1.25], EdgeForm[None]}, {}, InsetBox[
        StyleBox[
         RotationBox["\<\"1\"\>",
          BoxRotation->0.],
         StripOnInput->False,
         LineOpacity->1,
         FrontFaceOpacity->1,
         BackFaceOpacity->1,
         Opacity->1,
         FontOpacity->1], 
        Offset[{0., -16.5}, {0.5, -0.25}], {0, 0}]}]}}, {{{}, {}, 
     TagBox[
      TagBox[
       {RGBColor[0, 0, 1], AbsoluteThickness[1.6], Opacity[1.], 
        Dashing[{Small, Small}], FaceForm[Opacity[0.3]], 
        LineBox[CompressedData["
1:eJxNyQ0s1AEYBvBzzl1kmjCp7cKOaSe3tDW1zrjC6hhdG9Wcbr7SIpljnGba
LdVFJ5e6XJ0hYmQO3ewunJzGTZ/nuNwWk2xCkeUjlWrWPf9ne/e8vz1eiZm8
FDKJRIr6e/96M+SQ/59EHXA/j2DXDH7gIsF+Y5rkSRs4uiNnUG8LK9Nmy2/Q
4MNvR3xctsH5NU+4vnR4dY30xhQMzyhow2f4sLHpXEV4Adx3KUOqVcA+Rb72
VA1cevSq9v0Y/CWXzXRdh3uXGnYyPGytrvTRcLoOwp+qCz8zT8F+JQ+ibXLh
LKZg/uxd2N9t1OFOBzzfviQ4YYIf684Lc77DRncZLdOFYrUdI9G4uB9uFE3R
j/Pgk8WOtcxseHmjdCpbBm/VP6+7rYJ92Q+rgt7B7SSmx9MFOChwe4zcyc7q
vh1VPRQWrDs23hIeRdhZ/SPOF+EeMeXZkVvwXu8VT24zXJ0j7bYMwddcLJbQ
WTh1d5HayZ5qNXfCMJi8B66ZHYgvi4A3mtL9wtLgV+q+7NfFcAVLeFn3CE7k
G7oO9cPVJmOh5CM8TRbnJVFoVjOUN1m1DHhYHJHayYEl9EZTbBLcZtutN1yB
jbH+WXVV8I+EkFh7HSxT0bScD/BQ+a7WQYKpQlZdzDgsOhAnTZiABdr6JNEk
HNAf5tg2DRvMYr7XV5iiucdrIDhY0RTBWoBVfOM+9iIsn/Smnl6CU+Z6W8pW
YOVLU637KmxumZErCY7MchY3r8GBy4K4gXU4fVQYGf0Tru+8HjpCsEdBK3Pq
F8yL13te+A2XsM1u3wh+QZ9zyN+AN7PF6j8G5fxz
         "]]},
       Annotation[#, {{Callout}, Charting`Private`Tag$3112, {}}]& ],
      Annotation[#, "Charting`Private`Tag$3112#1"]& ]}, {{}, GraphicsGroupBox[{
       {GrayLevel[1], AbsoluteThickness[4], Opacity[
         NCache[
          Rational[2, 3], 0.6666666666666666]], CapForm["Butt"], JoinForm[
        "Round"], 
        BSplineCurveBox[{
         Offset[{0., 0.}, {2.75, 0.}], Offset[{0., 0.}, {2.75, 0.}], 
          Offset[{0., 0.}, {2.75, -0.125}], Offset[{0., 0.}, {2.75, -0.125}], 
          Offset[{0, 0}, {2.75, -0.25}], Offset[{0, -5}, {2.75, -0.25}], 
          Offset[{0, -10}, {2.75, -0.25}], Offset[{0, -10}, {2.75, -0.25}]}]}, 
       {RGBColor[0.6666666666666666, 0.6666666666666666, 0.6666666666666666], 
        AbsoluteThickness[1.25], 
        BSplineCurveBox[{
         Offset[{0., 0.}, {2.75, 0.}], Offset[{0., 0.}, {2.75, 0.}], 
          Offset[{0., 0.}, {2.75, -0.125}], Offset[{0., 0.}, {2.75, -0.125}], 
          Offset[{0, 0}, {2.75, -0.25}], Offset[{0, -5}, {2.75, -0.25}], 
          Offset[{0, -10}, {2.75, -0.25}], Offset[{0, -10}, {2.75, -0.25}]}]}, 
       {EdgeForm[None], FaceForm[{GrayLevel[1], Opacity[
         NCache[
          Rational[2, 3], 0.6666666666666666]]}], 
        PolygonBox[{
         Offset[{5.499999999999998, -10.}, {2.75, -0.25}], 
          Offset[{5.500000000000002, -23.}, {2.75, -0.25}], 
          Offset[{-5.499999999999998, -23.}, {2.75, -0.25}], 
          Offset[{-5.500000000000002, -10.}, {2.75, -0.25}]}]}, 
       {RGBColor[0.6666666666666666, 0.6666666666666666, 0.6666666666666666], 
        AbsoluteThickness[1.25], EdgeForm[None]}, {}, InsetBox[
        StyleBox[
         RotationBox["3",
          BoxRotation->0.],
         StripOnInput->False,
         LineOpacity->1,
         FrontFaceOpacity->1,
         BackFaceOpacity->1,
         Opacity->1,
         FontOpacity->1], 
        Offset[{0., -16.5}, {2.75, -0.25}], {0, 0}]}]}}, {{{}, {}, 
     TagBox[
      TagBox[
       {RGBColor[0, 0, 1], AbsoluteThickness[1.6], Opacity[1.], 
        Dashing[{Small, Small}], FaceForm[Opacity[0.3]], 
        LineBox[CompressedData["
1:eJx1zltI0wEYBfBtYt7SUkKZobBc0npIyQepFtkQtXTR5qUCs5wW/gNL0SlG
kpp2XbXUWpCJ6JxmJgk+hNqaTcaGtOWWzJYsL2MXG3Pm0nmZXSC+jwYdOBx+
b4fGu8K9QCGRSOzf/bP/C289XHWLmnzkX2d5udDL5V6u93Kzl8VgFTeT5Fwc
AFe7E16lRL8DG9mpj+T3RsHxY40WkUsF/vj60k0yWQMOyy9p0zC14GibauG0
/ROY00nM9RbrwXmVk6bI3QZwY/X9u5l9U+A9Pvntir1fwWwN2fTCMQ2mJi4r
J+JnwVqGdiDkwRyYmfv2s8lkAg92j51so5vB9JoRddF1C7i91NAaLreCgx0G
/jhtHszomW9gXP0GPlMTZb04ZAfzZxI5/REOcGcuf+tM7gJYHpRP0rOd4J59
6x75GvqZUSKOaVkEU7IU6oD072AWUfxYuowWBMX6mp8sgTPKuO6mZBc4vEjY
PGBGv9nI/tDR8AM8nvPwDnX/MnjpsMFB1qEF80/1JbUr4Dg6QXDpbvzvkYko
o+iWFsGxA6WrYJGSEM+GrYEDBgfrwt6js9KbPNsvr4O7iWpaXcgGuIz9RVk1
jE6VHqea8jxgl/rolqhNdERnb8VUzyY42Z8hDMn4CY4ptGYbT6Apsq6dfRy0
rDK2i30KzbTESAU8dIIi2h5Yhd5VvyPNT4ImT+uC9d3o6UNNOslLdOtS6LmU
fnRkwbaKhmF0KCtQ7KNDO5+rCN0EWr16O65jEi3o9xtiGdH+NF9trQ1tuTYq
4tjRiskbZ2kL6HohxSZzoQvsI33CFTQrrbb8/BqaJk46GO9B/03SL2aqO4s=

         "]]},
       Annotation[#, {{Callout}, Charting`Private`Tag$3189, {}}]& ],
      Annotation[#, "Charting`Private`Tag$3189#1"]& ]}, {{}, GraphicsGroupBox[{
       {GrayLevel[1], AbsoluteThickness[4], Opacity[
         NCache[
          Rational[2, 3], 0.6666666666666666]], CapForm["Butt"], JoinForm[
        "Round"], 
        BSplineCurveBox[{
         Offset[{0., 0.}, {0., 2.}], Offset[{0., 0.}, {0., 2.}], 
          Offset[{0., 0.}, {0.125, 1.25}], Offset[{0., 0.}, {0.125, 1.25}], 
          Offset[{0, 0}, {0.25, 0.5}], Offset[{5, 0}, {0.25, 0.5}], 
          Offset[{10, 0}, {0.25, 0.5}], Offset[{10, 0}, {0.25, 0.5}]}]}, 
       {RGBColor[0.6666666666666666, 0.6666666666666666, 0.6666666666666666], 
        AbsoluteThickness[1.25], 
        BSplineCurveBox[{
         Offset[{0., 0.}, {0., 2.}], Offset[{0., 0.}, {0., 2.}], 
          Offset[{0., 0.}, {0.125, 1.25}], Offset[{0., 0.}, {0.125, 1.25}], 
          Offset[{0, 0}, {0.25, 0.5}], Offset[{5, 0}, {0.25, 0.5}], 
          Offset[{10, 0}, {0.25, 0.5}], Offset[{10, 0}, {0.25, 0.5}]}]}, 
       {EdgeForm[None], FaceForm[{GrayLevel[1], Opacity[
         NCache[
          Rational[2, 3], 0.6666666666666666]]}], 
        PolygonBox[{
         Offset[{21., 6.500000000000001}, {0.25, 0.5}], 
          Offset[{21., -6.499999999999999}, {0.25, 0.5}], 
          Offset[{10.000000000000002`, -6.500000000000001}, {0.25, 0.5}], 
          Offset[{9.999999999999998, 6.499999999999999}, {0.25, 0.5}]}]}, 
       {RGBColor[0.6666666666666666, 0.6666666666666666, 0.6666666666666666], 
        AbsoluteThickness[1.25], EdgeForm[None]}, {}, InsetBox[
        StyleBox[
         RotationBox["\<\"6\"\>",
          BoxRotation->0.],
         StripOnInput->False,
         LineOpacity->1,
         FrontFaceOpacity->1,
         BackFaceOpacity->1,
         Opacity->1,
         FontOpacity->1], 
        Offset[{15.5, 0.}, {0.25, 0.5}], {0, 0}]}]}}, {{{}, {}, 
     TagBox[
      TagBox[
       {RGBColor[0, 0, 1], AbsoluteThickness[1.6], Opacity[1.], 
        Dashing[{Small, Small}], FaceForm[Opacity[0.3]], 
        LineBox[CompressedData["
1:eJxTTMoPSmViYGAwAWIQDQEcDlCGA4wvtOT2g5nr/9vD+Koe2w8axyP4l0/9
+v9gwz84v+KAzlRpPgTfRex6b3veXzh/1jJe5tyDf+D8ZyuNzt+XR/B3P38s
fqbgN5y/o5X3yMsjv+D81dNUj09RQfA1Hp1021n2E86fvSBGNvvKDzjfdH96
uJ8pgh8p8Z93dcd3OL/4SYv01Off4Hzx19OW/rBA8B8FKk7u7f0K5y/WnnV9
/dsvcP47+/kzvB0QfP3jkzaUzPsM5//qEHIVf/8Jzn+zisv2tROCf8X+Y7fP
oo9wvht/Srj6lw9w/rrAo5X9gQh+9Qvb/4Ep7+H8tYs4WSq43sH5Z5w2bdtx
/A2c/y+8OOlN5ms4v05X9WqT0Cs4//WLzV+NL72A87Mlo/lvlD2H82/o3782
zegZnD+ZLSR1x5cncH5S0MM3Z2Y/hvNlW7yV/kQ+QpivdS5A7u8DON8nPzpq
W959OD+B88+Cr+/vINJH79mbUta3EP67G5FXuuU6nP9cXPTr1u9X4Px9lzZx
7nG/BOff2STy5V33eTi/c4rqTkOZU3D+C95Vpvc5jsL5TR0fz4rzH4DzL6wz
nWoRtBXOZ/hx75du3TI0/jQEHwoAqfToRQ==
         "]]},
       Annotation[#, {{Callout}, Charting`Private`Tag$3241, {}}]& ],
      Annotation[#, "Charting`Private`Tag$3241#1"]& ]}, {{}, GraphicsGroupBox[{
       {GrayLevel[1], AbsoluteThickness[4], Opacity[
         NCache[
          Rational[2, 3], 0.6666666666666666]], CapForm["Butt"], JoinForm[
        "Round"], 
        BSplineCurveBox[{
         Offset[{0., 0.}, {3., 0.}], Offset[{0., 0.}, {3., 0.}], 
          Offset[{0., 0.}, {2.875, 0.5}], Offset[{0., 0.}, {2.875, 0.5}], 
          Offset[{0, 0}, {2.75, 1.}], Offset[{-5, 0}, {2.75, 1.}], 
          Offset[{-10, 0}, {2.75, 1.}], Offset[{-10, 0}, {2.75, 1.}]}]}, 
       {RGBColor[0.6666666666666666, 0.6666666666666666, 0.6666666666666666], 
        AbsoluteThickness[1.25], 
        BSplineCurveBox[{
         Offset[{0., 0.}, {3., 0.}], Offset[{0., 0.}, {3., 0.}], 
          Offset[{0., 0.}, {2.875, 0.5}], Offset[{0., 0.}, {2.875, 0.5}], 
          Offset[{0, 0}, {2.75, 1.}], Offset[{-5, 0}, {2.75, 1.}], 
          Offset[{-10, 0}, {2.75, 1.}], Offset[{-10, 0}, {2.75, 1.}]}]}, 
       {EdgeForm[None], FaceForm[{GrayLevel[1], Opacity[
         NCache[
          Rational[2, 3], 0.6666666666666666]]}], 
        PolygonBox[{
         Offset[{-10.000000000000002`, 6.500000000000001}, {2.75, 1.}], 
          Offset[{-9.999999999999998, -6.499999999999999}, {2.75, 1.}], 
          Offset[{-21., -6.500000000000001}, {2.75, 1.}], 
          Offset[{-21., 6.499999999999999}, {2.75, 1.}]}]}, 
       {RGBColor[0.6666666666666666, 0.6666666666666666, 0.6666666666666666], 
        AbsoluteThickness[1.25], EdgeForm[None]}, {}, InsetBox[
        StyleBox[
         RotationBox["\<\"4\"\>",
          BoxRotation->0.],
         StripOnInput->False,
         LineOpacity->1,
         FrontFaceOpacity->1,
         BackFaceOpacity->1,
         Opacity->1,
         FontOpacity->1], 
        Offset[{-15.5, 0.}, {2.75, 1.}], {0, 0}]}]}}, {{{}, {}, 
     TagBox[
      TagBox[
       {RGBColor[0, 0, 1], AbsoluteThickness[1.6], Opacity[1.], 
        Dashing[{Small, Small}], FaceForm[Opacity[0.3]], 
        LineBox[CompressedData["
1:eJxTTMoPSmViYGAwAWIQjQYchCsXrfVWm2ePyl8H5+v+qWF4kbUfzo/99Yxx
a9hxOP/0l1eRSy+eg/OTJda9LSy/DOfPZrmgctDhOpw/a+KKAvPo23D+2rvr
0luT7sP5f637VzlOegjnt0Uu0r4y+zHCPXKvlu9regrnxx068VMk4Tmc/2kb
07V/qS/h/MVBhWsdPF/D+dvtrPnFQt/C+aFcc9zCw9/D+R37ZthUzP4A50so
CM7um/8Rzje7qvw9YNInhPuMUiRiZ35G+Pd/vsr82V/gfHsFMb3enq9wvsjL
l3+OTPwG51ewRpxc0fodzl84cWLDoZIfcP7voz/+qFb8hPOf+P4qM836Bef/
r9Xc1lfwG86/L6vyQLboD5zvK7iTPTLpL5z/dk31l7tp/+B8mTk37vFF/Yfz
22sZblmpMDjA+JKN2uqTlyL4ReuUix3lGOH8J+s3LRRZiODL3uY7byvNBOdb
7rvwkXEygp9Xqvn9lQgznJ8V5v9bsw/Br+fmedQryALnl1Xo7euZhOCb8svN
fMjFCufzVi0Ji+5F8Nfw/RDSZmeD83WjNx6ZWofgH69mjFRlYIfzNY7JveGq
RPBFkvnLWvcg+BCKA84HAHfJxlA=
         "]]},
       Annotation[#, {{Callout}, Charting`Private`Tag$3293, {}}]& ],
      Annotation[#, "Charting`Private`Tag$3293#1"]& ]}, {{}, GraphicsGroupBox[{
       {GrayLevel[1], AbsoluteThickness[4], Opacity[
         NCache[
          Rational[2, 3], 0.6666666666666666]], CapForm["Butt"], JoinForm[
        "Round"], 
        BSplineCurveBox[{
         Offset[{0., 0.}, {1.5, 1.92}], Offset[{0., 0.}, {1.5, 1.92}], 
          Offset[{0., 0.}, {1.5, 1.835}], Offset[{0., 0.}, {1.5, 1.835}], 
          Offset[{0, 0}, {1.5, 1.75}], Offset[{0, -5}, {1.5, 1.75}], 
          Offset[{0, -10}, {1.5, 1.75}], Offset[{0, -10}, {1.5, 1.75}]}]}, 
       {RGBColor[0.6666666666666666, 0.6666666666666666, 0.6666666666666666], 
        AbsoluteThickness[1.25], 
        BSplineCurveBox[{
         Offset[{0., 0.}, {1.5, 1.92}], Offset[{0., 0.}, {1.5, 1.92}], 
          Offset[{0., 0.}, {1.5, 1.835}], Offset[{0., 0.}, {1.5, 1.835}], 
          Offset[{0, 0}, {1.5, 1.75}], Offset[{0, -5}, {1.5, 1.75}], 
          Offset[{0, -10}, {1.5, 1.75}], Offset[{0, -10}, {1.5, 1.75}]}]}, 
       {EdgeForm[None], FaceForm[{GrayLevel[1], Opacity[
         NCache[
          Rational[2, 3], 0.6666666666666666]]}], 
        PolygonBox[{
         Offset[{5.499999999999998, -10.}, {1.5, 1.75}], 
          Offset[{5.500000000000002, -23.}, {1.5, 1.75}], 
          Offset[{-5.499999999999998, -23.}, {1.5, 1.75}], 
          Offset[{-5.500000000000002, -10.}, {1.5, 1.75}]}]}, 
       {RGBColor[0.6666666666666666, 0.6666666666666666, 0.6666666666666666], 
        AbsoluteThickness[1.25], EdgeForm[None]}, {}, InsetBox[
        StyleBox[
         RotationBox["\<\"5\"\>",
          BoxRotation->0.],
         StripOnInput->False,
         LineOpacity->1,
         FrontFaceOpacity->1,
         BackFaceOpacity->1,
         Opacity->1,
         FontOpacity->1], Offset[{0., -16.5}, {1.5, 1.75}], {0, 0}]}]}}, {{}, {
     {RGBColor[0.368417, 0.506779, 0.709798], PointSize[
      0.012833333333333334`], AbsoluteThickness[1.6], 
      PointBox[{{2., 0.}, {2., 0.}}]}, {
      {RGBColor[0.368417, 0.506779, 0.709798], PointSize[
       0.012833333333333334`], AbsoluteThickness[1.6]}, {}}, {
      {RGBColor[0.368417, 0.506779, 0.709798], PointSize[
       0.012833333333333334`], AbsoluteThickness[1.6]}, {}}}, {{}, {}}}},
  Axes->{True, True},
  AxesLabel->{
    FormBox["\"S\"", TraditionalForm], 
    FormBox["\"I\"", TraditionalForm]},
  AxesOrigin->{0, 0},
  DisplayFunction->Identity,
  FrameLabel->{{None, None}, {None, None}},
  FrameTicks->{{Automatic, Automatic}, {Automatic, Automatic}},
  GridLinesStyle->Directive[
    GrayLevel[0.5, 0.4]],
  ImagePadding->All,
  ImageSize->{727.1562499999984, Automatic},
  Method->{
   "DefaultGraphicsInteraction" -> {
     "Version" -> 1.2, "TrackMousePosition" -> {True, False}, 
      "Effects" -> {
       "Highlight" -> {"ratio" -> 2}, "HighlightPoint" -> {"ratio" -> 2}, 
        "Droplines" -> {
         "freeformCursorMode" -> True, 
          "placement" -> {"x" -> "All", "y" -> "None"}}}}, "ScalingFunctions" -> 
    None},
  PlotRange->{{-0.7, 3}, {-0.7, 3}},
  PlotRangeClipping->True,
  PlotRangePadding->{{
     Scaled[0.05], 
     Scaled[0.05]}, {0, 0}},
  Ticks->{{{2, 
      FormBox[
      "\"\\!\\(\\*SubscriptBox[\\(E\\), \\(0\\)]\\)\"", TraditionalForm]}}, 
    None}]], "Output",
 CellChangeTimes->{
  3.800742140015469*^9, {3.8007421713335457`*^9, 3.800742215189411*^9}, 
   3.8388590584070044`*^9, 3.83921881225532*^9},
 CellLabel->"Out[1]=",ExpressionUUID->"54676d0d-cb34-41b5-b19c-5170466abb9d"]
}, Open  ]],

Cell[BoxData[""], "Input",
 CellChangeTimes->{{3.8007418535034523`*^9, 3.800741854954928*^9}, {
   3.800741992087523*^9, 3.800741999267123*^9}, {3.8007519293135433`*^9, 
   3.800751930898261*^9}, {3.800752129429884*^9, 3.8007525160167*^9}, {
   3.800752645373105*^9, 3.800752660118946*^9}, {3.801043213767812*^9, 
   3.80104322546924*^9}, 
   3.839218797069539*^9},ExpressionUUID->"20c911bd-4424-4b40-8c86-\
5fe6bc28760b"],

Cell[BoxData[""], "Input",
 CellChangeTimes->{{3.839218807858582*^9, 
  3.839218807867049*^9}},ExpressionUUID->"3df27e93-63f8-4021-b21a-\
8f241527a8ca"],

Cell[BoxData[""], "Input",
 CellChangeTimes->{{3.8007521403163357`*^9, 
  3.800752142126573*^9}},ExpressionUUID->"777008fd-95f0-41fe-857b-\
962f59e4f71e"]
},
WindowSize->{Full, Full},
WindowMargins->{{4, Automatic}, {Automatic, 4}},
Magnification:>1.25 Inherited,
FrontEndVersion->"12.0 for Mac OS X x86 (64-bit) (April 8, 2019)",
StyleDefinitions->"Default.nb"
]
(* End of Notebook Content *)

(* Internal cache information *)
(*CellTagsOutline
CellTagsIndex->{}
*)
(*CellTagsIndex
CellTagsIndex->{}
*)
(*NotebookFileOutline
Notebook[{
Cell[558, 20, 483, 7, 37, "Input",ExpressionUUID->"6d4e2c31-01b2-4a88-9c9d-bdae1bd74948"],
Cell[1044, 29, 154, 3, 37, InheritFromParent,ExpressionUUID->"46ba7c43-bf6e-4038-88e3-a4b009bd370f"],
Cell[CellGroupData[{
Cell[1223, 36, 4475, 128, 246, "Input",ExpressionUUID->"7238ed54-0b99-486f-b75f-c68dfae7bdcd"],
Cell[5701, 166, 27272, 522, 846, "Output",ExpressionUUID->"54676d0d-cb34-41b5-b19c-5170466abb9d"]
}, Open  ]],
Cell[32988, 691, 422, 7, 37, "Input",ExpressionUUID->"20c911bd-4424-4b40-8c86-5fe6bc28760b"],
Cell[33413, 700, 152, 3, 37, InheritFromParent,ExpressionUUID->"3df27e93-63f8-4021-b21a-8f241527a8ca"],
Cell[33568, 705, 154, 3, 37, "Input",ExpressionUUID->"777008fd-95f0-41fe-857b-962f59e4f71e"]
}
]
*)
