# Supplementary material for: Emergence of Hopf bifurcation in an extended SIR dynamic
Source: PLoS One. 2022 Oct 31;17(10):e0276969. doi: 10.1371/journal.pone.0276969 (PMC9621462; doi:10.1371/journal.pone.0276969)
Supplement: S1 File — (ZIP) [file pone.0276969.s001.zip › Codes/Fig2.nb]

(* Content-type: application/vnd.wolfram.mathematica *)

(*** Wolfram Notebook File ***)
(* http://www.wolfram.com/nb *)

(* CreatedBy='Mathematica 12.0' *)

(*CacheID: 234*)
(* Internal cache information:
NotebookFileLineBreakTest
NotebookFileLineBreakTest
NotebookDataPosition[       158,          7]
NotebookDataLength[    357628,       6127]
NotebookOptionsPosition[    356161,       6097]
NotebookOutlinePosition[    356501,       6112]
CellTagsIndexPosition[    356458,       6109]
WindowFrame->Normal*)

(* Beginning of Notebook Content *)
Notebook[{
Cell[BoxData[{
 RowBox[{
  RowBox[{"A", "=", "1"}], ";"}], "\[IndentingNewLine]", 
 RowBox[{
  RowBox[{"d", "=", "1"}], ";"}], "\[IndentingNewLine]", 
 RowBox[{
  RowBox[{"alpha", "=", "1"}], ";"}], "\[IndentingNewLine]", 
 RowBox[{
  RowBox[{"n", "=", "1"}], ";"}], "\[IndentingNewLine]", 
 RowBox[{
  RowBox[{"b", "=", "1"}], ";"}]}], "Input",
 CellChangeTimes->{{3.798857131366897*^9, 3.798857701769409*^9}, {
   3.7988578297316113`*^9, 3.7988578658196793`*^9}, 3.798857897656625*^9, {
   3.7988579380628757`*^9, 3.798857978561613*^9}, {3.798858061300744*^9, 
   3.798858067445218*^9}, {3.798858839145213*^9, 3.798858866690338*^9}, {
   3.798858905837976*^9, 3.79885900185765*^9}, {3.7988592782572308`*^9, 
   3.798859278438799*^9}, {3.798859572782607*^9, 3.7988595882855043`*^9}, {
   3.798860000755316*^9, 3.798860017078319*^9}, {3.798860134760036*^9, 
   3.798860140045805*^9}, {3.798860214707382*^9, 3.798860269717883*^9}, {
   3.798860353504092*^9, 3.798860353696158*^9}, {3.798860527255745*^9, 
   3.7988605273554153`*^9}, {3.798860559015727*^9, 3.798860587661851*^9}, {
   3.798860627270705*^9, 3.798860627615591*^9}, {3.7988609247192802`*^9, 
   3.7988609265149803`*^9}, {3.7988609609627657`*^9, 3.798861001713395*^9}, {
   3.7988612656873083`*^9, 3.798861280554867*^9}, {3.798861354918888*^9, 
   3.798861390460105*^9}, {3.798861441425969*^9, 3.7988614416413813`*^9}, {
   3.7988614851502657`*^9, 3.79886148524253*^9}, {3.798861571355001*^9, 
   3.79886159727212*^9}, {3.798861638988779*^9, 3.798861682542494*^9}, {
   3.7988618158623743`*^9, 3.798861845423696*^9}, {3.79886197131975*^9, 
   3.798861971439847*^9}, {3.798862185189706*^9, 3.79886218533881*^9}, {
   3.798862222827335*^9, 3.7988622230304203`*^9}, {3.798862329835102*^9, 
   3.798862375767518*^9}, {3.798863229178286*^9, 3.7988632542459517`*^9}, {
   3.798863368099996*^9, 3.798863461053791*^9}, {3.798863540478644*^9, 
   3.798863556642591*^9}, {3.798864282006341*^9, 3.798864282140151*^9}, {
   3.798864539340302*^9, 3.7988645587244053`*^9}, {3.7988647422968397`*^9, 
   3.798864804522524*^9}, {3.798864847826851*^9, 3.79886489120744*^9}, 
   3.7988650247301188`*^9, {3.798943110331073*^9, 3.798943114601241*^9}, {
   3.798943150928667*^9, 3.7989431510671663`*^9}, {3.79894318337717*^9, 
   3.7989432907513447`*^9}, {3.798943333124741*^9, 3.7989433746411543`*^9}, {
   3.798943485112157*^9, 3.798943560372196*^9}, {3.798944443072309*^9, 
   3.79894444315247*^9}, {3.798948622814508*^9, 3.798948623645733*^9}, {
   3.798948661934957*^9, 3.798948683201232*^9}, {3.798948941676498*^9, 
   3.7989490922599916`*^9}, {3.7989497811593313`*^9, 3.7989498036470213`*^9}, 
   3.798949986832861*^9, {3.798950021457806*^9, 3.798950144423009*^9}, {
   3.79895017763517*^9, 3.798950179560007*^9}, 3.79895024727367*^9, {
   3.798950297291225*^9, 3.798950318462901*^9}, {3.7989512176101503`*^9, 
   3.798951218112995*^9}, {3.79895125022495*^9, 3.7989512557827*^9}, {
   3.798960336335848*^9, 3.798960346403788*^9}, {3.798960417295329*^9, 
   3.798960440221593*^9}, {3.798960485774601*^9, 3.798960528918169*^9}, {
   3.798960822715996*^9, 3.79896082284663*^9}, {3.798960899482215*^9, 
   3.7989608995820417`*^9}, 3.798960949101589*^9, {3.7989610033049297`*^9, 
   3.798961003467243*^9}, {3.798961058751396*^9, 3.798961060385894*^9}, {
   3.798961099618979*^9, 3.798961100113618*^9}, {3.7989611497927217`*^9, 
   3.798961176037113*^9}, {3.798961523613995*^9, 3.798961523971856*^9}, {
   3.79896218668862*^9, 3.7989622102398663`*^9}, {3.7989622507391787`*^9, 
   3.798962281756181*^9}, {3.798964683689076*^9, 3.7989647127686577`*^9}, {
   3.798964745609786*^9, 3.798964784416691*^9}, 3.798965062651688*^9, {
   3.7989652711133842`*^9, 3.7989652820058813`*^9}, {3.7989655106260033`*^9, 
   3.79896552080063*^9}, {3.7989659295544853`*^9, 3.798965964456311*^9}, {
   3.798966003381152*^9, 3.798966189145919*^9}, {3.798966386355958*^9, 
   3.798966539638299*^9}, {3.798968775819483*^9, 3.7989688570803432`*^9}, {
   3.798969032827455*^9, 3.798969117873971*^9}, {3.7989692452884827`*^9, 
   3.798969276086025*^9}, {3.798969310497815*^9, 3.798969318050894*^9}, {
   3.7989693655117617`*^9, 3.798969365731892*^9}, {3.798969399217692*^9, 
   3.7989693993925858`*^9}, {3.7989694682057123`*^9, 3.798969511948202*^9}, {
   3.798969611006212*^9, 3.7989696727118273`*^9}, {3.798969768379092*^9, 
   3.7989697922431602`*^9}, {3.798969828584367*^9, 3.7989698848055887`*^9}, 
   3.798969926677373*^9, {3.798970443963275*^9, 3.7989704441301813`*^9}, {
   3.7989705246099043`*^9, 3.7989705420798283`*^9}, {3.798970607662945*^9, 
   3.798970673909091*^9}, 3.79897076383471*^9, {3.7989708146296167`*^9, 
   3.798970821879133*^9}, {3.798970857594459*^9, 3.7989708586487217`*^9}, {
   3.798970896999926*^9, 3.798970897176886*^9}, {3.798970966954938*^9, 
   3.7989709851525393`*^9}, {3.7989710752928047`*^9, 3.798971159510632*^9}, {
   3.798971244009057*^9, 3.798971348009296*^9}, {3.798971711250805*^9, 
   3.798971713075007*^9}, {3.79897174942528*^9, 3.79897176144382*^9}, {
   3.798971791481245*^9, 3.798971819437422*^9}, {3.79897187825861*^9, 
   3.7989718790860443`*^9}, {3.79897958599366*^9, 3.798979586939507*^9}, {
   3.799191064120524*^9, 3.799191091042315*^9}, {3.799191378791418*^9, 
   3.799191379316975*^9}, {3.799191793573103*^9, 3.799191793683174*^9}, {
   3.7991918431467*^9, 3.799191843456353*^9}, {3.7991962609727497`*^9, 
   3.799196262515218*^9}, 3.79919847346249*^9, {3.799972501687161*^9, 
   3.7999725235449963`*^9}, {3.800747160355783*^9, 3.800747161355619*^9}, {
   3.807863885080173*^9, 3.807863885404978*^9}, {3.807864390436945*^9, 
   3.807864392315599*^9}, {3.811985232373011*^9, 3.811985232732497*^9}, {
   3.811985790219142*^9, 3.81198579056892*^9}, {3.812020554868959*^9, 
   3.812020555082487*^9}},
 CellLabel->"In[6]:=",ExpressionUUID->"b69a3858-1260-44a3-8940-95ee14ab3e70"],

Cell[BoxData[""], "Input",
 CellChangeTimes->{{3.812020142616987*^9, 
  3.8120201436997137`*^9}},ExpressionUUID->"9866082d-1f03-4ab3-a9b8-\
14704870e4b3"],

Cell[CellGroupData[{

Cell[BoxData[
 RowBox[{"For", "[", 
  RowBox[{
   RowBox[{
    RowBox[{"Ssfixedpoints", "=", 
     RowBox[{"{", "}"}]}], ";", "\[IndentingNewLine]", 
    RowBox[{"Isfixedpoints", "=", 
     RowBox[{"{", "}"}]}], ";", "\[IndentingNewLine]", 
    RowBox[{"Susfixedpoints", "=", 
     RowBox[{"{", "}"}]}], ";", "\[IndentingNewLine]", 
    RowBox[{"Iusfixedpoints", "=", 
     RowBox[{"{", "}"}]}], ";", "\[IndentingNewLine]", 
    RowBox[{"beta", "=", "0"}]}], ",", "\[IndentingNewLine]", 
   RowBox[{"beta", "\[LessEqual]", "10"}], ",", 
   RowBox[{"beta", "+=", ".001"}], ",", "\[IndentingNewLine]", 
   RowBox[{
    RowBox[{
     RowBox[{
      RowBox[{"v", "[", "1", "]"}], "[", 
      RowBox[{"x_", ",", "y_"}], "]"}], "=", 
     RowBox[{"A", "-", 
      RowBox[{"d", " ", "x"}], " ", "-", 
      RowBox[{"beta", " ", "x", " ", "y"}]}]}], " ", ";", 
    "\[IndentingNewLine]", 
    RowBox[{
     RowBox[{
      RowBox[{"v", "[", "2", "]"}], "[", 
      RowBox[{"x_", ",", "y_"}], "]"}], "=", 
     RowBox[{
      RowBox[{"beta", " ", "x", " ", "y"}], "-", " ", 
      RowBox[{"d", " ", "y"}], " ", "-", 
      RowBox[{"alpha", " ", "y"}], " ", "-", 
      RowBox[{"n", " ", "y"}], "-", " ", 
      RowBox[{"b", " ", 
       RowBox[{"y", "/", 
        RowBox[{"(", 
         RowBox[{"b", "+", "y"}], ")"}]}]}]}]}], ";", 
    RowBox[{"Dv", "=", 
     RowBox[{"Table", "[", 
      RowBox[{
       RowBox[{
        RowBox[{
         RowBox[{"Derivative", "[", 
          RowBox[{
           RowBox[{"1", "-", "j"}], ",", "j"}], "]"}], "[", 
         RowBox[{"v", "[", "i", "]"}], "]"}], "[", 
        RowBox[{"x", ",", "y"}], "]"}], ",", 
       RowBox[{"{", 
        RowBox[{"i", ",", "2"}], "}"}], ",", 
       RowBox[{"{", 
        RowBox[{"j", ",", "0", ",", "1"}], "}"}]}], "]"}]}], ";", 
    "\[IndentingNewLine]", 
    RowBox[{"fixedpoints", "=", 
     RowBox[{"Solve", "[", 
      RowBox[{
       RowBox[{
        RowBox[{
         RowBox[{
          RowBox[{"v", "[", "1", "]"}], "[", 
          RowBox[{"x", ",", "y"}], "]"}], "\[Equal]", "0"}], "&&", 
        RowBox[{
         RowBox[{
          RowBox[{"v", "[", "2", "]"}], "[", 
          RowBox[{"x", ",", "y"}], "]"}], "\[Equal]", "0"}], "&&", 
        RowBox[{"0", "\[LessEqual]", "x", "\[LessEqual]", "10"}], "&&", 
        RowBox[{"0", "\[LessEqual]", "y", "\[LessEqual]", "10"}]}], ",", 
       RowBox[{"{", 
        RowBox[{"x", ",", "y"}], "}"}], ",", "Reals"}], "]"}]}], ";", 
    "\[IndentingNewLine]", 
    RowBox[{"For", "[", 
     RowBox[{
      RowBox[{
       RowBox[{"i", "=", "1"}], ";", 
       RowBox[{"c", "=", 
        RowBox[{"Dv", "/.", "fixedpoints"}]}]}], ",", 
      RowBox[{"i", "\[LessEqual]", 
       RowBox[{"Length", "[", "fixedpoints", "]"}]}], ",", 
      RowBox[{"i", "++"}], ",", "\[IndentingNewLine]", 
      RowBox[{
       RowBox[{"l", "=", 
        RowBox[{"Eigenvalues", "[", 
         RowBox[{"c", "[", 
          RowBox[{"[", "i", "]"}], "]"}], "]"}]}], ";", "\[IndentingNewLine]", 
       RowBox[{"If", "[", 
        RowBox[{
         RowBox[{
          RowBox[{
           RowBox[{"Re", "[", 
            RowBox[{"l", "[", 
             RowBox[{"[", "1", "]"}], "]"}], "]"}], "\[LessEqual]", " ", 
           "0"}], "&&", 
          RowBox[{
           RowBox[{"Re", "[", 
            RowBox[{"l", "[", 
             RowBox[{"[", "2", "]"}], "]"}], "]"}], "\[LessEqual]", " ", 
           "0"}]}], ",", "\[IndentingNewLine]", 
         RowBox[{
          RowBox[{"Ssfixedpoints", "=", 
           RowBox[{"Join", "[", 
            RowBox[{"Ssfixedpoints", ",", 
             RowBox[{
              RowBox[{"{", 
               RowBox[{"{", 
                RowBox[{
                 RowBox[{"beta", "/", "4"}], ",", "x"}], "}"}], "}"}], "/.", 
              RowBox[{"fixedpoints", "[", 
               RowBox[{"[", "i", "]"}], "]"}]}]}], "]"}]}], ";", 
          RowBox[{"Isfixedpoints", "=", 
           RowBox[{"Join", "[", 
            RowBox[{"Isfixedpoints", ",", 
             RowBox[{
              RowBox[{"{", 
               RowBox[{"{", 
                RowBox[{
                 RowBox[{"beta", "/", "4"}], ",", "y"}], "}"}], "}"}], "/.", 
              RowBox[{"fixedpoints", "[", 
               RowBox[{"[", "i", "]"}], "]"}]}]}], "]"}]}]}], ",", 
         RowBox[{
          RowBox[{"Susfixedpoints", "=", 
           RowBox[{"Join", "[", 
            RowBox[{"Susfixedpoints", ",", 
             RowBox[{
              RowBox[{"{", 
               RowBox[{"{", 
                RowBox[{
                 RowBox[{"beta", "/", "4"}], ",", "x"}], "}"}], "}"}], "/.", 
              RowBox[{"fixedpoints", "[", 
               RowBox[{"[", "i", "]"}], "]"}]}]}], "]"}]}], ";", 
          "\[IndentingNewLine]", 
          RowBox[{"Iusfixedpoints", "=", 
           RowBox[{"Join", "[", 
            RowBox[{"Iusfixedpoints", ",", 
             RowBox[{
              RowBox[{"{", 
               RowBox[{"{", 
                RowBox[{
                 RowBox[{"beta", "/", "4"}], ",", "y"}], "}"}], "}"}], "/.", 
              RowBox[{"fixedpoints", "[", 
               RowBox[{"[", "i", "]"}], "]"}]}]}], "]"}]}]}]}], "]"}]}]}], 
     "]"}]}]}], "]"}]], "Input",
 CellChangeTimes->{{3.799191385265387*^9, 3.799191388119314*^9}, {
   3.799191438116942*^9, 3.799191490227614*^9}, {3.799191548522444*^9, 
   3.799191651307968*^9}, {3.799191716647614*^9, 3.799191805810157*^9}, {
   3.7991919150408907`*^9, 3.799191918718101*^9}, {3.799192038556032*^9, 
   3.799192040147883*^9}, {3.7991920973432617`*^9, 3.79919209791151*^9}, {
   3.7991922132636013`*^9, 3.799192213389803*^9}, {3.799192257568741*^9, 
   3.7991922605856*^9}, {3.799192383438251*^9, 3.799192410854802*^9}, {
   3.799192478852385*^9, 3.799192516733746*^9}, {3.799192597736261*^9, 
   3.799192615433321*^9}, {3.799192661501391*^9, 3.799192661896607*^9}, {
   3.799192988995393*^9, 3.799193001753593*^9}, {3.7991930457864313`*^9, 
   3.79919307861302*^9}, {3.799193271792069*^9, 3.7991932803289957`*^9}, 
   3.799193345982218*^9, {3.799193403062594*^9, 3.79919342238658*^9}, {
   3.7991934679106903`*^9, 3.799193468865733*^9}, {3.799193529271543*^9, 
   3.7991935492005367`*^9}, {3.7991936440711203`*^9, 3.799193651189743*^9}, {
   3.799193701808147*^9, 3.799193741178331*^9}, {3.7991938239590178`*^9, 
   3.79919392874133*^9}, {3.799193967015071*^9, 3.7991940207095833`*^9}, {
   3.7991942039907846`*^9, 3.799194240020545*^9}, {3.799194306399748*^9, 
   3.7991943180239477`*^9}, {3.799194369004373*^9, 3.799194386011055*^9}, {
   3.7991944365935698`*^9, 3.799194441753222*^9}, {3.799194509495214*^9, 
   3.799194590764845*^9}, {3.799194649090948*^9, 3.79919467086405*^9}, {
   3.799195461768723*^9, 3.79919546448781*^9}, {3.7991954975142937`*^9, 
   3.799195506893375*^9}, 3.799196294234322*^9, {3.7991967253482847`*^9, 
   3.799197014675806*^9}, {3.799972534000023*^9, 3.799972543331806*^9}},
 CellLabel->"In[11]:=",ExpressionUUID->"4f8a97cf-c6e2-446d-ac47-f62962a8abfb"],

Cell[BoxData[
 TemplateBox[{
  "Solve","ratnz",
   "\"Solve was unable to solve the system with inexact coefficients. The \
answer was obtained by solving a corresponding exact system and numericizing \
the result.\"",2,11,1,18753303148762604302,"Local"},
  "MessageTemplate"]], "Message", "MSG",
 CellChangeTimes->{3.799972547631268*^9, 3.800747171696722*^9, 
  3.8078638966605043`*^9, 3.807864393725175*^9, 3.8119852505449038`*^9, 
  3.811985792227034*^9, 3.812020147129273*^9, 3.8120205584346037`*^9, 
  3.839219806233876*^9, 3.839220356238083*^9},
 CellLabel->
  "During evaluation of \
In[11]:=",ExpressionUUID->"14cf1686-8ead-4d8e-bb39-e9c63448240a"],

Cell[BoxData[
 TemplateBox[{
  "Solve","ratnz",
   "\"Solve was unable to solve the system with inexact coefficients. The \
answer was obtained by solving a corresponding exact system and numericizing \
the result.\"",2,11,2,18753303148762604302,"Local"},
  "MessageTemplate"]], "Message", "MSG",
 CellChangeTimes->{3.799972547631268*^9, 3.800747171696722*^9, 
  3.8078638966605043`*^9, 3.807864393725175*^9, 3.8119852505449038`*^9, 
  3.811985792227034*^9, 3.812020147129273*^9, 3.8120205584346037`*^9, 
  3.839219806233876*^9, 3.83922035627962*^9},
 CellLabel->
  "During evaluation of \
In[11]:=",ExpressionUUID->"cdfa4361-fcbc-4709-94e9-95df3a58a991"],

Cell[BoxData[
 TemplateBox[{
  "Solve","ratnz",
   "\"Solve was unable to solve the system with inexact coefficients. The \
answer was obtained by solving a corresponding exact system and numericizing \
the result.\"",2,11,3,18753303148762604302,"Local"},
  "MessageTemplate"]], "Message", "MSG",
 CellChangeTimes->{3.799972547631268*^9, 3.800747171696722*^9, 
  3.8078638966605043`*^9, 3.807864393725175*^9, 3.8119852505449038`*^9, 
  3.811985792227034*^9, 3.812020147129273*^9, 3.8120205584346037`*^9, 
  3.839219806233876*^9, 3.839220356284116*^9},
 CellLabel->
  "During evaluation of \
In[11]:=",ExpressionUUID->"975e84b5-111b-4d0a-92f7-f732487b155d"],

Cell[BoxData[
 TemplateBox[{
  "General","stop",
   "\"Further output of \\!\\(\\*StyleBox[RowBox[{\\\"Solve\\\", \\\"::\\\", \
\\\"ratnz\\\"}], \\\"MessageName\\\"]\\) will be suppressed during this \
calculation.\"",2,11,4,18753303148762604302,"Local"},
  "MessageTemplate"]], "Message", "MSG",
 CellChangeTimes->{3.799972547631268*^9, 3.800747171696722*^9, 
  3.8078638966605043`*^9, 3.807864393725175*^9, 3.8119852505449038`*^9, 
  3.811985792227034*^9, 3.812020147129273*^9, 3.8120205584346037`*^9, 
  3.839219806233876*^9, 3.839220356288793*^9},
 CellLabel->
  "During evaluation of \
In[11]:=",ExpressionUUID->"d823cfda-8720-4a2b-8314-d886ae29badf"],

Cell[BoxData[
 TemplateBox[{
  "General","stop",
   "\"Further output of \\!\\(\\*StyleBox[RowBox[{\\\"Solve\\\", \\\"::\\\", \
\\\"ratnz\\\"}], \\\"MessageName\\\"]\\) will be suppressed during this \
calculation.\"",2,177,10,18574807444492889929,"Local"},
  "MessageTemplate"]], "Message", "MSG",
 GeneratedCell->False,
 CellAutoOverwrite->False,
 CellChangeTimes->{3.799972547631268*^9, 3.800747171696722*^9, 
  3.8078638966605043`*^9, 3.807864393725175*^9, 3.81198525064296*^9, 
  3.811985510688293*^9},ExpressionUUID->"ecf7ab87-8fd6-4677-93b9-\
43f2bf5d2fc5"]
}, Open  ]],

Cell[CellGroupData[{

Cell[BoxData[
 RowBox[{"p1", "=", 
  RowBox[{"Show", "[", "\[IndentingNewLine]", 
   RowBox[{
    RowBox[{"ListPlot", "[", 
     RowBox[{
      RowBox[{"{", 
       RowBox[{"Ssfixedpoints", ",", "Susfixedpoints"}], "}"}], ",", 
      RowBox[{"PlotStyle", "\[Rule]", 
       RowBox[{"{", 
        RowBox[{"Black", ",", "Red"}], "}"}]}], ",", 
      RowBox[{"PlotLegends", "\[Rule]", 
       RowBox[{"Placed", "[", 
        RowBox[{
         RowBox[{"{", 
          RowBox[{"\"\<stable\>\"", ",", "\"\<unstable\>\""}], "}"}], ",", 
         "Above"}], "]"}]}]}], "]"}], ",", 
    RowBox[{"Frame", "->", "True"}], ",", 
    RowBox[{"FrameLabel", "\[Rule]", 
     RowBox[{"{", 
      RowBox[{
      "\"\<\!\(\*SubscriptBox[\(R\), \(0\)]\)\>\"", ",", 
       "\"\<\!\(\*SuperscriptBox[\(S\), \(*\)]\)\>\""}], "}"}]}], ",", 
    "\[IndentingNewLine]", 
    RowBox[{"PlotRange", "\[Rule]", 
     RowBox[{"{", 
      RowBox[{
       RowBox[{"{", 
        RowBox[{"0", ",", "1.5"}], "}"}], ",", 
       RowBox[{"{", 
        RowBox[{".3", ",", "1"}], "}"}]}], "}"}]}], ",", 
    RowBox[{"LabelStyle", "->", "\"\<Input\>\""}]}], "]"}]}]], "Input",
 CellChangeTimes->{{3.7991948798456373`*^9, 3.799195043341572*^9}, {
   3.799195106926949*^9, 3.799195109671131*^9}, {3.799195197914628*^9, 
   3.799195246898035*^9}, {3.799195308948374*^9, 3.7991954127343388`*^9}, {
   3.7991955392158318`*^9, 3.799195539477181*^9}, {3.799195642209477*^9, 
   3.7991956496087112`*^9}, {3.799195957216886*^9, 3.7991959618699837`*^9}, {
   3.799195996783881*^9, 3.7991960111308813`*^9}, 3.79919628106991*^9, {
   3.799196670163519*^9, 3.799196682162765*^9}, {3.799197053273945*^9, 
   3.799197081378888*^9}, 3.7991999866046667`*^9, {3.7992022190720177`*^9, 
   3.799202220043202*^9}, {3.800747280244275*^9, 3.800747377601686*^9}, {
   3.807864039724237*^9, 3.8078641104357977`*^9}, {3.8078642954880857`*^9, 
   3.807864301773081*^9}, {3.811985263588964*^9, 3.811985276988914*^9}, {
   3.81198537363455*^9, 3.811985417448038*^9}, 3.811985473024417*^9, {
   3.8119855734793653`*^9, 3.811985618008246*^9}, {3.812020272867382*^9, 
   3.8120203034988203`*^9}, {3.812020359987156*^9, 3.812020363201701*^9}, {
   3.812020413548613*^9, 3.812020416579892*^9}},
 CellLabel->"In[12]:=",ExpressionUUID->"f3f0db48-b32b-48f0-856a-a65f28334486"],

Cell[BoxData[
 TemplateBox[{GraphicsBox[{{}, {{{
        Directive[
         PointSize[
          NCache[
           Rational[1, 360], 0.002777777777777778]], 
         AbsoluteThickness[1.6], 
         GrayLevel[0]], 
        PointBox[CompressedData["
1:eJxc3XvYlFMDqHGVJBWSVJIkISRJkrAQklMSUkmSpJIkSUKS5JSkHHJOSJIk
SZIkIUlSqaRIktTM+44kSZ/9rHvt67335h/X7/o+72nmWfc6zDxT55o+l3Qr
vdtuu1U+Yrfd4r///3+Kwz8TC99ceM1x4f/36SX++66eH9wy+tz//O8Xl3jQ
/m+2XHf7pf/5/19R4oGbDm+05xtX/ue/v7rEp/zQesSTN15T4jv4eteW+INW
FUsfPfw6/3u+/vX+9+98fuuHL/T0v+f73eB/f/CwzW3eu7HE/+P731Ti5z85
5K2br+9b4tP4eW4u8dod8Rv2K/Fd/Hy3lPjghmsO22NI/xJ/yM97a4mvurZ5
9hUH+P35+W/z+4+N/wz0+/P73O73/2p72/WvDPL78/vd4fff/fK9G7x9p9+f
3/cuv3+z+AUHl/hffv+7S9y66QNnXL1Bv8DfY0iJi9q8l31FHfj73FPikTds
3DmxoH/g7zW0xA2HH7Dqq+16MH+/e0u8eNzZ727dpWvz9xxW4j7ZX6v67veV
eA5/X73PivE3nbrX8BJ35u+tp8Rfd9/7/f35++vW8csd8IC/P4+HLop/7oMe
9Pfn8dEjs7/e14c+5O/P46UbXjny421HPuzvz+OnF2df7cCGI/z9eTx1n1G5
O0KTR/z9eXz1Pm8c1OHa5iP9/Xm8dbv1rzzzySGP/ufx1xOyv96K8To9H/T2
Xctu23T4qP88P3TLh+ITQKfni36yevyFHvvP80dvjD/eWzo9n3TTxvGf0f95
funhH32RPYN0er7pFdmjf0WzMf95/ukjVscvqNPzUQ+4Pj4Aj//n+ak/23Zk
9gjr9Hx9osTVhsYfUKfnr+6e/XTvfK7T8/nJEs94rmjCp+fr9PzW5Y6Ov7BO
z/enfPzjw9FGp+e/nhB/3WU6XQ9jffzjl7tCp+tDt4xP/9U6XS9P+/jHp+9V
Ol0/euPt8QHR6Xp6xsd/z/gE1+n60sMfb5E9A3W63p718T80PsA6XX/6iPhs
zul0PT7n4x8vj5t0uj71Z/Hpt1Wn6/V5H//48N6q0/Wru8c/3w6drucXfPzj
j3eHTte3LsO/X/zP9a4nfXp+dkXrdP3rttnVuN9QncYDvTP+tT/RaXzQ4w+M
F8S4/4wX+vx18QHWafzQWyfEH1Cn8UQ/k/102RX0n/FFt2hy1futKr70n/FG
b94Zf2Gdxh89+uN4Aes0Hunm8df9WqfxSa+PX26/8f8Zr/RDcThqq9P4pRsz
nOg0nunV43lA/jO+6aHxcq7+8n/GO310vBw76DT+6aVcTjqNh3pQvBzW6DQ+
6rrx6XzwK/8ZL/XC+PS7WqfxU/fj4dVpPNU1V3HB/2d8fbXE8+KPd5hO463u
dV38R6fxV1fJLuaiCTqNx3rW1viE1ml8nlDiru/HL6jTeK0rDIkDlE7jt57W
Ml4gOo3nuuPe/ID/Gd9f8/pfnl1ujXQa7/Wk+HS+WafxX7eNT5d3dOqB3hkf
jm069WGi13/8dZvq1At9fvxyt+nUD7015uF9nXqin2nBgPCfvrzu9R+H51N1
6o3eHIfXu3Tqjx4dh7+PdOqRbh6Hl9KT/tMnvT5evi106pV+KF4ew3Tql24c
H91PdeqZXn0bwfpP3/TQ+OdrpVPv9NHxx3tIp/7ppV/Gf3TqoR40Og6ok//T
R123Q3xC69RLvZDpok791P3icPqNTj3VNd/kAvlPX/W8OBxcrlNvdS+mSzr1
V1eJT+dVOvVYz4pPlwOn/KfPumt8OK7Uqde6AtMFnfqtp8Uv94NOPX+rxJO5
3nXquy7F9a9T7/VljAc69V9PZHzQaT6gdzFe6DQ/0G0YP3SaL+hXGE90mj/o
HYwvOs0nppb4QsYbneYXehzjj07zDb2N8Uin+Yduxfik03xEP8d4pdP8RBcY
v3Sar+izGc90mr/osYxvOs1n3i5xjvFOp/mNPoPxT6f5jn6c8VCn+Y/exPio
03xIn8p4qdP8SI9i/NRpvqQ3MJ7qNH/SzRhfpzmeMp/SIxhvdZpf6XWMvzrN
t3QTxmOd5l/6AcZnneZjeg3jtU7zM92I8Vun+Zoexniu0/xNr2J8f8fxnPmc
bsB4r9P8Tg9h/NdpvqeX0wOd5n+6Pn3QaT6o76QXOs0P9RL6odN8UdejJzrN
H/VA+jLdnjCf1IvojU7zS12H/ug039T96ZFO80+9gD7pNB/VtbjcdJqf6r70
S6f5qp5Pz3Sav75b4hr0Taf5rO5N73Sa3+q59E+n+a6uSg91mv/qHvRRp/mw
nk0vdZof68r0U6f5su5GT3WaP88o8Uz6qtN8WleitzrNr3UX+qvTfFtPp8c6
zb91efqs03xcd6LXOs3P9VT6rdN8XZfl3++VOM3fdXt6rtN8Xk+m5zrN73Wp
1+MX1Gm+ry+j5zrN//VEeq7TekDvouc6rQ90G3qu03pBv0LPZ9p/eq530HOd
1hP6Qnqu0/pCj6PnOq039DZ6rtP6Q7ei5zqtR/Rz9Fyn9Yku0HOd1iv6bHr+
vv2n53osPddpPaNz9Fyn9Y0+g57rtN7Rj9NzndY/ehM912k9pE+l5zqtj/Qo
eq7TemmW/afnOq2fdDN6rtN6So+g5zqtr/Q6eq7Teks3oec6rb/0AwynOq3H
9Bp6rtP6TDei5zqt1z6w//Rcp/WbXkXPdVrP6Qb0XKf1nR5Cz3Va7+nl9Fyn
9Z+uz5fTaT2o76TnOq0P9RJ6rtN6cbb9p+c6rR/1QHqu03pSL6LnOq0vdR16
rtN6U/en5zqtP/UCeq7TelTXouc6rU91X3r+of2n53o+Pddp/apr0HOd1rO6
Nz3XaX2r59Jznda7uio912n9q3vQc53Ww3o2Pddpfawr0/M59p+e6270XKf1
s55Jz3VaT+tK9Fyn9bXuQs91Wm/r6fRcp/W3Lk/PdVqP6070XKf1+UclXsn1
rtN6Xd/D9a/T+l0fw3ig03pef8v4oNP6Xt/NeKHTel8fxfih0/pfL2M80Wk/
QKfzbp32B/SRjDc67Rfobxh/dNo/0Om8Xqf9BH0445NO+wv6a8YrnfYb9O2M
XzrtP+jDGM902o/QXzG+6bQ/MbfEtzHe6bRfoQ9l/NNp/0J/yXio036GvpXx
Uaf9DX0I46VO+x36C8ZPnfY/9C2Mpzrth+j0+gad9kf054y3Ou2X6JsZf3Xa
P9EHMR7rtJ+iP2V81ml/Rd/EeK3Tfos+kPFbp/0X/QnjuU77MfpGxvePS5z2
Z3R1xnud9mv0x4z/Ou3f6BvogU77OfoA+qDT/o7+iF7otN+je9IPnfZ/9P70
RKf9IJ1ez6LT/pC+nt7otF+k96M/Ou0f6fT6HJ32k/R19Emn/SW9L73Sab9J
v0+/dNp/0tfSM532o+aVeG/6ptP+lH6P3um0X6WvoX867V/pivRQp/0s/S59
1Gl/S19NL3Xa79J70U+d9r/0O/RUp/0wnV6/pNP+mN6T3uq0X6bfpr867Z/p
K+mxTvtpeg/6rNP+mn6LXuu036Y70G+d9t/07vz7kxKn/Tj9Jj3XaX9OX0HP
ddqv06XpuU77d/oNeq7Tfp6+nJ7rtL+nd2P9r9N+n36dnuu0/6cvpec67Qfq
9Ho1nfYH9Wv0XKf9Qn0JPddp/1D/w5fTaT9Rv0rPddpf1BfTc532G/Xf9Fyn
/Uf9Mj2fX+K0H6kvouc67U/qv+i5TvuV+iV6rtP+pb6Anuu0n6n/pOc67W/q
F+m5Tvud+jx6rtP+p/6Dnuu0H6rT6xN12h/V59JznfZL9e/0XKf9U/0sPddp
P1WfQ8912l/VxfRcp/1W/TQ912n/9dMSn0XPddqP1Xl6rtP+rH6Knuu0X6vP
pOc67d/qLfRcp/1c/QQ912l/V59Oz3Xa79W/0XOd9n/1GHqu036wTq9H1Wl/
WP9Kz3XaL9aP0XOd9o/1KfRcp/1k/Qs912l/WT9Kz3Xab9Yn0/PPSpz2n/XP
9Fyn/Wj9CD3XaX9an0TPddqv1j/Rc532r/XD9Fyn/Wx9Ij3XaX9b/0jPddrv
1g/Sc532v/UJ9Fyn/XCdXn+s0/64vp+e67Rfro/n6aLT/rn+np7rtJ+u76Pn
Ou2v6+PouU777Z+X+Dt6rtP+u76Xnuu0H6+Ppec67c/rlfRcp/16fQ8912n/
Xh9Dz3Xaz9ff0nOd9vf13fRcp/1+fRQ912n/Xy+j5zqdB+j0enOdzgf0kfRc
p/MC/Q091+n8QN9Bz3U6T9CH03Odzhf01/Rcp/OGBSW+nZ7rdP6gD6PnOp1H
6K/ouU7nE/o2eq7TeYU+lJ7rdH6hv6TnOp1n6FvpuU7nG/oQeq7TeYf+gp7r
dP6hb6HnOp2H6PT+Ap3OR/Tn9Fyn8xJ9Mz3X6fxEH0TPdTpP0Z/Sc53OV/RN
9PyLEqfzFn0gPdfp/EV/Qs91Oo/RN9Jznc5ndHV6rtN5jf6Ynut0fqNvoOc6
nefoA+i5Tuc7+iN6rtN5j+5Jz3U6/9H703OdzoN0ej+JTudD+nqGA53Oi/R+
9Fyn8yP9AT3X6TxJX0fPdTpfWljifem5TudN+n16rtP5k76Wnut0HqX3puc6
nU/p9+i5TudV+hp6rtP5la5Iz3U6z9Lv0nOdzrf01fRcp/MuvRc91+n8S79D
z3U6D9Pp/UM6nY/pPem5Tudl+m16rtP5mb6Snut0nqb34N9fljidr+m36LlO
5226Az3X6fxN707PdTqP02/Sc53O5/QV9Fyn8zpdmp7rdH6n36DnOp3n6cvp
uU7ne3q3wfEX1um8T79Oz3U6/9OX0nOdzgP1/+i5TueD+jV6rtN5ob6Enut0
fqj/oec6nSfqV+n5ohKn80V9MT3X6bxR/03PdTp/1C/Tc53OI/VF9Fyn80n9
Fz3X6bxSv0TPdTq/1BfQc53OM/Wf9Fyn8039Ij3X6bxTn0fPdTr/1H/Qc53O
Q/XzDPc6nY/qc+m5Tuel+nd6rtP5qX6Wnut0nvpVic+h5zqdr+pieq7Teat+
mp7rdP6qz6LnOp3H6jw91+l8Vj9Fz3U6r9Vn0nOdzm/1Fnqu03mufoKe63S+
q0+n5zqd9+rf6LlO5796DD3X6TxYn0bPdTof1r/Sc53Oi/Vj9Fyn82N9Cj1f
XOJ0nqx/oec6nS/rR+m5TufN+mR6rtP5s/6Znut0Hq0foec6nU/rk+i5TufV
+id6rtP5tX6Ynut0nq1PpOc6nW/rH+m5Tufd+kF6rtP5tz6Bnut0Hq7X0nOd
zsf1/fRcp/NyfTw91+n8/GuvF653vYK+6zO4/vUkeq+rMh5oclhdk7uDNDk7
RM9mvNBHMD/Qoxg/9M6Yk0a6G+OJXsz8QTdjfNHjmU/oSow3egDzC72O8Uef
z3xDT2c80rWZf+gHGJ/0Vs7/dSfGK/0Z8xPdiPFLP8N8RZdlPNN9mL/oVYxv
ugXzGT2Z8U5XY36jhzD+6c3sX+jLGA/1HOY/uj7jox7NfEjvOiZeALo7Txi9
hPFTN2e+pF9hPNX7MH/SAxlf9XqegPpCxls9g+mVrsP4qx9ivqW3lYoXrO7M
/EsvYHzWjZmP6ecYr3U55me6L+O3Xs18TZ/NeK6nMH/TNRjfl5R4KPM5nfs2
DjC6HfM7PZfxXx/NfE8/Tg/0v/fGAVX3oA96KfNBfSq90BOYH+rK9EMPYr6o
N0yKA6JuzfxRz6Qvui7zST2C3ujt7WMAdBf6oxcy39RN6JF+gfmnLk+fdD/m
o3rN3XEA1y2Zn+qp9EvXZL6qh9EzXXRsDJZuT9/0POazugG9008yv9Wl6J/u
xXxXL78sBkcH5r96In3UVZgP6zvppd5YJgZWt6GfehbzZV2PnuqRzJ/1jqnx
AdZdmU/rRUfFQOqmzK/1OPqrKzDf1v3psf5hZfyFdSv6rKcxH9e16LUezvxc
F+6LT0Ddkfm6nv9v/Ec3pOfflHgsPddl6LnuTc/1isnxAdFn0HM9iZ7rqvRc
D6bnelPHeIHotvRcz6bn+gh6rkfRc72zfOy57kbP9eJ74hNGN6Pnejw915Xo
uR5Az/W64+IFrM+n53o6Pde16bl+gJ7rrWvjgKo70XP9Wbv4hNaN6Ll+hp7r
svRc96HnelXZ2HPdgp7ryfRcV6Pnegg915unxQFfX0bP9Rx6ruvTcz2anutd
XWKAdXd6rpd8FwdA3Zye61foud6HnuuB9Fyvvz8GSV9Iz/UMeq7r0HP9ED3X
206MPded6bleMCUO0LoxPdfP0XNdjp7rvvRcr+4Ug7nU/tNzPYWe6xr0XA+l
5zpXIfZct6Pnei4910fTc/04Pdf/zoxPQN2Dnuulx8ee61PpuZ5Az3Vleq4H
0XO94cf4gOjW9FzPpOe6Lj3XI+i53v5IvEB0F3quF5aLPddN6Ll+gZ7r8vRc
96Pnes30+ITRLem5nkrPdU16rofRc13UNV7Auj091/O+j39A3YCe6yfpuS5F
z3Uveq6XPxif0DrQcz2Rnusq9FzfSc/1xpNiz3Ubeq5n0XNdj57rkfRc7/gl
Xm66Kz3XizrHC043ped6HD3XFei57k/P9Q+VYs91K3qup9FzXYue6+H0XBdm
xSAts//0XM8/IfZcN6Tneiw912Xoue5Nz/WKn+IArc+g53oSPddV6bkeTM/1
pkdjMHVbeq5n03N9BD3Xo+i53nla7LnuRs/14hkxILoZPdfj6bmuRM/1AHqu
13WLPdfn03M9nZ7r2vRcP0DP9dYqsee6Ez3Xnz0cA6cb0XP9DD3XZem57kPP
9aqTY891C3quJ9NzXY2e6yH0XG/+NT5h9GX0XM+h57o+Pdej6bne9US8gHV3
eq6X7BN7rpvTc/0KPdf70HM9kJ7r9Ww46QvpuZ5Bz3Udeq4foud6W6/Yc92Z
nusFP8cHWDem5/o5er7c/tNz3Zee69WPxQtOn03P9RR6rmvQcz2Unuvc6bHn
uh0913PpuT6anuvH6bn+Nx+DpHvQc720e+y5PpWe6wn0XFem53oQPdcbqsae
69b0XM+k57ouPdcj6LnePi8GU3eh53rhKbHnugk91y/Qc12enut+9Fyv+S0G
RLek53oqPdc16bkeRs910VOx57o9PdfzKsee6wb0XD9Jz3Upeq570XO9fE4M
nA70XE+k57oKPdd30nO9sXfsuW5Dz/Useq7r0XM9kp7rHTVjz3VXeq4XjYkB
1k3puR5Hz3UFeq7703P9w5mx57oVPdfT6Pm39p+e6+H0XBeK4xNad6Tnen6P
2HPdkJ7rsfRcl6Hnujc91yuqxZ7rM+i5nkTPdVV6rgfTc71pfrzgdFt6rmfT
c30EPdej6Lne2S/2XHej53rxlvgE1M3ouR5Pz3Uleq4H0HO97unYc30+PdfT
6bmuTc/1A/Rcbz039lx3ouf6s7nxAtGN6Ll+hp7rsvRc96HnelWf2HPdgp7r
yfRcV6Pnegg915trxZ7ry+i5nkPPdX16rkfTc71rYey57k7P9ZKzYi51c3qu
X6Hneh96rgfSc73+9xg4fSE91zPoua5Dz/VD9FxvezH2XHem5yvsf43Yc92Y
nuvn6LkuR891X3quV38WA6zPpud6Cj3XNei5HkrPda5/7LluR8/1XHquj6bn
+nF6rv+tG3uue9BzvfTZ2HN9Kj3XE+i5rkzP9SB6rjecF3uuW9NzPZOe67r0
XI+g53r7X/GC013ouV7YN/ZcN6Hn+gV6rsvTc92Pnus1tWPPdUt6rqfSc12T
nuth9FwXLYoDgm5Pz/W8c2LPdQN6rp+k57oUPde96Lle/ke8QHSg53oiPddV
6Lm+k57rjS/Fy0O3oed6Fj3X9ei5HknP9Y6LY891V3quFy2IPddN6bkeR891
BXqu+9PzlfZ/QOy5bkXP9TR6rmvRcz2cnutCvdhz3ZGe6/nPx57rhvRcj6Xn
ugw9173puV5xQey5PoOe60n0XFel53owPdeb/o4B1m3puZ5Nz/UR9FyPoud6
52ux57obPdeL68Se62b0XI+n57oSPdcD6Lletzj2XJ9Pz/V0eq5r03P9AD3X
W++MPded6Ln+7M8YTN2Inutn6LkuS891H3quV70ce65b0HM9mZ7ravRcD6Hn
evMlsef6Mnqu59BzXZ+e69H0XO/aLfZcd6fnesnA2HPdnJ7rV+i53oee64H0
XK/nBSb6QnquZ9BzXYeer7L/9FxvWx57rjvTc73gothz3Zie6+fouS5Hz3Vf
eq5X/xMvYH02PddT6LmuQc/1UHquc6/Hnut29FzPpef6aHquH6fn+t8rYs91
D3quly6JPden0nM9gZ7ryvRcD6LnesPg2HPdmp7rmfRc16XnegQ919sbxJ7r
LvRcL3w19lw3oef6BXquy9Nz3Y+e6zWXxp7rlvRcT6XnuiY918PouS4qHXuu
29NzPW9Q7LluQM/1k/Rcl6Lnuhc918vrx57rQM/1RHquq9BzfSc91xtXxJ7r
NvRcz6Lnuh491yPpud4xLPZcd6XnetH/Ys91U3r+nf2n57oCPdf96bn+4Y3Y
c92Knutp9FzXoud6OD3XhQ6x57ojPdfzl8ae64b0XI+l57oMPde96bleMST2
XJ9Bz/Ukeq6r0nM9mJ7rTQ1jz3Vbeq5n03N9BD3Xo+i53rkm9lx3o+d68eWx
57oZPdfj6bmuRM/1AHqu1+0ee67Pp+d6Oj3Xtem5foCe661vx57rTvRcf3Z0
7LluRM/1M/Rcl6Xnug8916tWxZ7rFvRcT6bnuho910Poud48PPZcX0bP9Rx6
ruvTcz2anutdTWLPdXd6rpe8GXuum9Nz/Qo91/vQcz2Qnuv1V8aer7b/9FzP
oOe6Dj3XD9FzvW2v2HPdmZ7rBUNjz3Vjeq6fo+e6HD3Xfem5Xt0o9lyfTc/1
FHqua9BzPZSe69wPsee6HT3Xc+m5Ppqe68fpuf53ROy57kHP9dI9Ys/1qfRc
T6DnujI914Poud7wTuy5bk3P9Ux6ruvScz2Cnuvt18Se6y70XC9cHXuum9Bz
/QI91+Xpue5Hz/WaB2LPdUt6rqfSc12Tnuth9FwXNY091+3puZ73Vuy5bkDP
9ZP0XJei57oXPdfLr4pPZx3ouZ5Iz3UVeq7vpOd6Y8XYc92GnutZ9FzXo+d6
JD3XO96PPf/e/tNzvahx7LluSs/1OHquK9Bz3Z+e6x/WxZ7rVvRcT6PnuhY9
18PpuS6MjD3XHem5nr9n7LluSM/1WHquy9Bz3Zue6xXvxp7rM+i5nkTPdVV6
rgfTc73p2thz3Zae69n0XB9Bz/Uoeq537hd7rrvRc734odhz3Yye6/H0XFei
53oAPdfrmsWe6/PpuZ5Oz3Vteq4foOd668bYc92JnuvPro49143ouX6Gnuuy
9Fz3oed61d6x57oFPdeT6bmuRs/1EHquN38Qe64vo+d6Dj3X9em5Hk3P9a6e
see6Oz3XS9bHnuvm9Fy/Qs/X2H96rgfSc72eN5ToC+m5nkHPdR16rh+i53pb
iD3Xnem5XvBe7LluTM/1c/Rcl6Pnui8916uviz3XZ9NzPYWe6xr0XA+l5zq3
f+y5bkfP9Vx6ro+m5/pxeq7//Tj2XPeg53pp89hzfSo91xPoua5Mz/Ugeq43
bIo9163puZ5Jz3Vdeq5H0HO9/cnYc92FnuuF+8ae6yb0XL9Az3V5eq770XO9
5sPYc92Snuup9FzXpOd6GD3XRTfEnuv29FzP2xB7rhvQc/0kPdel6LnuRc/1
8tGx5zrQcz2Rnusq9FzfSc/1xjNiz3Ubeq5n0fO19p+e65H0XO8oij3XXem5
XnR97LluSs/1OHquK9Bz3Z+e6x8OiD3Xrei5nkbPdS16rofTc134JPZcd6Tn
ev6psee6IT3XY+m5LkPPdW96rldsjj3XZ9BzPYme66r0XA+m53rT2Nhz3Zae
69n0XB9Bz/Uoeq53tow9193ouV78Uey5bkbP9Xh6rivRcz2Anut1N8ae6/Pp
uZ5Oz3Vteq4foOd660Gx57oTPdefPR57rhvRc/0MPddl6bnuQ8/1qhax57oF
PdeT6bmuRs/1EHquNxdiz/Vl9FzPoee6Pj3Xo+m53vVC7LnuTs9/sP/VY891
c3quX6Hneh96rgfSc73+09hzfSE91zPoua5Dz/VD9FxvuyX2XHem53pBLvZc
N6bn+jl6rsvRc92XnuvVz8Se67PpuZ5Cz3UNeq6H0nOdaxV7rtvRcz2Xnuuj
6bl+nJ7rf7fHnuse9FwvvSn2XJ9Kz/UEeq4r03M9iJ7rDQfHnuvW9FzPpOe6
Lj3XI+i53v5l7LnuQs/1wrNjz3UTeq5foOe6PD3X/ei5XrM19ly3pOd6Kj3X
Nem5HkbPddG42HPdnp7reQfGp59uQM/1k/Rcl6Lnuhc918s/jz3XgZ7rifRc
V6Hn/8//n/O1H0t8C/vveiLzeb2W3usqvJ5Gn8v+vL6T/Tv9Nut7vZHxQh/E
ebxuw3mdvo/1v57F+kAXM3/Q9TjP0x3Y79cj2Q/UnzC/0DsYf/SxnO/rruwX
6qfYT9CLWG/o0pz/66acD+obOD/Q41iP6G+Zr+gKvB5In875gu7P/qN+nf0J
/QPjnd6f1xPoVpw36rvYv9DTWN/oX5n/6Fq8vkhfwnmFHs5+pv6A+ZEuMH7q
w3l9gu7I+aV+lP0QPZ/1kv6b+ZRuyPmmvpbzDz2W/VH9FfMtXYbXM+mTeL2D
7s3+qX6J/RW9gvWXrsjrIfQZnJfqWzlP0ZNYn+kfmb/pqrw+Sp/HeYsezH6s
fof9Gr2J8V8fzOsrdFvOX/X97Ofo2az39O/MB/URnM/qKzm/0aPY39WfMl/U
O+mJPo7Xa+hu7P/qp9kf0otZP+rdeT2HbsZ5r76R8yA9nvWlXsn8U1fi9V36
TM6L9AD2k/Ub7DfpdfRLH8DrQ/T5nB/ru9mP0tNZr+rfmM/q2pwv60s5f9IP
sD+tP2S+q7fSQ30krzfRndi/1o+xv6U/Y/2r/2F+rBtxXq2v4zxLP8P6WH/N
/FmX5fVp+mRev6L7sB+uX2a/TK+iv3pvXt+iW3D+rW/jfExPZr2tf2I+rqvx
ejd9Aednegj76/pd9t/0ZnquD6Hn60p8GT3XD9JzPYee6z+Y3+v69FxfRc/1
aHquP6fnehfrfX08Pdfd6bl+lp7rJfRc70HPdXN6rm+i5/oVeq6/o+d6H3qu
z6LneiA912/Sc72e/QVdnZ7rC+m5voee6xn0XG9hfaLr0HN9OT3XD9Fz/RE9
19vYr9BH0XPdmZ7rMfRcL6Dn+n+sd3Rjeq6vp+f6OXquv6Hnuhw916fQc92X
nutX6bleTc/1vvRcn03P9e30XE+h5/pn1le6Bj3XF9FzPZSe6/fouc6x36IP
pee6HT3XD9NzPZee6z9Zr+mj6bm+mp7rx+m5/oKe63/Zv9En0HPdg57r5+m5
XkrP9Z70XJ9Kz/XN9FxPoOf6e3quK9NzfQ4914PouX6LnusN7BfpA+m5bk3P
9b30XM+k5zrPelPXpef6CnquR9Bz/TE919vZf9LH0HPdhZ7rJ+i5XkjP9W70
XDeh57onPdcv0HO9jJ7r8vRcn0bPdT96rl+j53oNPdf70XPdkp7rO+i5nkrP
9S+sl3VNeq4vpud6GD3X79NzXcT+mT6Mnuv29Fw/Qs/1PHqu/2L9rRvQc30N
PddP0nP9JT3Xpej5TyU+kZ7rXvRcv0jP9XJ6rvei5zrQc30LPdcT6bleS891
FXquz6Xn+k56rt+m53oj+3/6IHqu29BzfR8917PouS7mPEDXo+e6Az3XI+m5
/oSe6x3sJ+pj6bnuSs/1U/RcL6LnujQ9103pub6Bnutx9Fx/S891BXquT6fn
uj8916/Tc/0DPdf703Pdip7ru+i5nkbP9a+cZ+ha9FxfQs/1cHquP6DnusB+
qD6cnuuO9Fw/Ss/1fHqu/+Z8RDek5/paeq7H0nP9FT3XZei5Pome6970XL9E
z/UKeq4r0nN9Bj3Xt9JzPYme6x/pua5Kz/V59FwPpuf6HXquN7Gfqw+m57ot
Pdf303M9m57r3znf0UfQc30lPdej6Ln+lJ7rnewP6+Poue5Gz/XT9Fwvpud6
d3qum9FzfSM91+PpuV5Jz3Uleq7PpOd6AD3Xb9BzvY79aH0APdfn03N9Nz3X
0+m5/o3zKV2bnutL6bl+gJ7rD+m53sr+tj6SnutO9Fw/Rs/1Z/Rc/8N5l25E
z/V19Fw/Q8/11/Rcl6Xn+mR6rvvQc/0yPder6Lnem57rFvRc30bP9WR6rn/i
fG19iavRc30BPddD6Ll+l57rzZy360Poub6MnusH6bmeQ8/1H5zX6fr0XF9F
z/Voeq4/p+d6F+f3+nh6rrvTc/0sPddL6Lneg57r5vRc30TP9Sv0XH9Hz/U+
9FyfRc/1QHqu36Tnej2vF9DV6bm+kJ7re+i5nkHP9RbOG3Udeq4vp+f6IXqu
P6LnehuvP9BH0XPdmZ7rMfRcL6Dn+n+cX+rG9FxfT8/1c/Rcf0PPdTl6rk+h
57ovPdev0nO9mp7rfem5Ppue69vpuZ5Cz/XPnJfqGvRcX0TP9VB6rt+j5zrH
6yf0ofRct6Pn+mF6rufSc/0n56/6aHqur6bn+nF6rr+g5/pfXo+hT6Dnugc9
18/Tc72Unus96bk+lZ7rm+m5nkDP9ff0XFem5/oceq4H0XP9Fj3XG3j9hz6Q
nuvW9FzfS8/1THqu85wf67r0XF9Bz/UIeq4/pud6O68n0cfQc92Fnusn6Lle
SM/1bvRcN6Hnuic91y/Qc72Mnuvy9FyfRs91P3quX6Pneg091/vRc92Snus7
6LmeSs/1L5x/65r0XF9Mz/Uweq7fp+e6iNfD6MPouW5Pz/Uj9FzPo+c/l/gv
Xh+nG9BzfQ0910/Sc/0lPdel6Lk+kZ7rXvRcv0jP9XJ6rvei5zrQc30LPdcT
6bleS891FXquz6Xn+k56rt+m53ojr+fRB9Fz3Yae6/vouZ5Fz3Uxr+/T9ei5
7kDP9Uh6rj+h53oHrw/Sx9Jz3ZWe66fouV5Ez3Vpeq6b0nN9Az3X4+i5/pae
6wr0XJ9Oz3V/eq5fp+f6B3qu96fnuhU913fRcz2NnutfeX2irkXP9SX0XA+n
5/oDeq4LvL5JH07PdUd6rh+l53o+Pdd/83pH3ZCe62vpuR5Lz/VX9FyXoef6
JHque9Nz/RI91yvoua5Iz/UZ9FzfSs/1JHquf6Tnuio91+fRcz2Ynut36Lne
xOuz9MH0XLel5/p+eq5n03P9O6/X1EfQc30lPdej6Ln+lJ7rnbzeSx9Hz3U3
eq6fpud6MT3Xu9Nz3Yye6xvpuR5Pz/VKeq4r0XN9Jj3XA+i5foOe63W8vkwf
QM/1+fRc303P9XR6rn/j9aa6Nj3Xl9Jz/QA91x/Sc72V16vpI+m57kTP9WP0
XH9Gz/U/vH5VN6Ln+jp6rp+h5/preq7L0nN9Mj3Xfei5fpmebyjxKnqu96bn
ugU917fRcz2ZnuufeL2srkbP9QX0XA+h5/pdeq438/p5fQg915fRc/0gPddz
6Ln+g9ff6vr0XF9Fz/Voeq4/p+d6F6/H18fTc92dnutn6bleQs/1HvRcN6fn
+iZ6rl+h5/o7eq73oef6LHquB9Jz/SY91+t5/b+uTs/1hfRc30PP9Qx6rrfw
+mFdh57ry+m5foie64/oud7G+wn0UfRcd6bnegw91wvouf4fr0fWjem5vp6e
6+fouf6Gnuty9FyfQs91X3quX6XnejU91/vSc302Pde303M9hZ7rn3n9s65B
z/VF9FwPpef6PXquc7wfQh9Kz3U7eq4fpud6Lj3Xf/J6an00PddX03P9OD3X
X9Bz/S/vr9An0HPdg57r5+m5XkrP9Z70XJ9Kz/XN9FxPoOf6e3quK9NzfQ49
14PouX6LnusNvJ9DH0jPdWt6ru+l53omPdd5Xg+u69JzfQU91yPouf6Ynuvt
vD9EH0PPdRd6rp+g53ohPde70XPdhJ7rnvRcv0DP9TJ6rsvTc30aPdf96Ll+
jZ7rNfRc70fPdUt6ru+g53oqPde/8Hp2XZOe64vpuR5Gz38p8fv0XBfx/hZ9
GD3X7em5foSe63n0XP/F+910A3qur6Hn+kl6rr+k57oUPdcn0nPdi57rF+m5
Xk7P9V70XAd6rm+h53oiPddr6bmuQs/1ufRc30nP9dv0XG/k/Tn6IHqu29Bz
fR8917PouS7m/Xq6Hj3XHei5HknP9Sf0XO/g/T76WHquu9Jz/RQ914vouS5N
z3VTeq5voOd6HD3X39JzXYGe69Ppue5Pz/Xr9Fz/QM/1/vRct6Ln+i56rqfR
c/0r7zfUtei5voSe6+H0XH9Az3WB9yvpw+m57kjP9aP0XM+n5/pv3r+oG9Jz
fS0912Ppuf6Knusy9FyfRM91b3quX6LnegU91xXpuT6Dnutb6bmeRM/1j/Rc
V6Xn+jx6rgfTc/0OPdebeL+VPpie67b0XN9Pz/Vseq5/5/2X+gh6rq+k53oU
Pdef0nO9k/dv6ePoue5Gz/XT9Fwvpud6d3qum9FzfSM91+PpuV5Jz3Uleq7P
pOd6AD3Xb9BzvY73i+kD6Lk+n57ru+m5nk7P9W+8f1TXpuf6UnquH6Dn+kN6
rrfy/jN9JD3Xnei5foye68/ouf6H96PqRvRcX0fPN5b4GXquv6bnuiw91yfT
c92HnuuX6bleRc/13vRct6Dn+jZ6rifTc/0T73/V1ei5voCe6yH0XL9Lz/Xm
52LP9SH0XF9Gz/WD9FzPoef6D95Pq+vTc30VPdej6bn+nJ7rXefHnuvj6bnu
Ts/1s/RcL6Hneg96rpvTc30TPdev0HP9HT3X+9BzfRY91wPpuX6Tnuv1N8ee
6+r0XF9Iz/U99FzPoOd6C+8H1nXoub6cnuuH6Ln+iJ7rbYfEnuuj6LnuTM/1
GHquF9Bz/T/eX6wb03N9PT3Xz9Fz/Q091+XouT6Fnuu+9Fy/Ss/1anqu96Xn
+mx6rm+n53oKPdc/835mXYOe64vouR5Kz/V79FzntsWe60PpuW5Hz/XD9FzP
pef6T94frY+m5/pqeq4fp+f6C3qu/x0fe65PoOe6Bz3Xz9NzvZSe6z3puT6V
nuub6bmeQM/19/RcV6bn+hx6rgfRc/0WPdcbvog91wfSc92anut76bmeSc91
nvd367r0XF9Bz/UIeq4/pud6+22x5/oYeq670HP9BD3XC+m53o2e6yb0XPek
5/oFeq6X0XNdnp7r0+i57kfP9Wv0XK+h53o/eq5b0vNfS3wHPddT6bn+5dbY
c12TnuuL6bkeRs/1+/RcF10Ye64Po+e6PT3Xj9BzPY+e678Oiz3XDei5voae
6yfpuf6SnutS9FyfSM91L3quX6Tnejk913vRcx3oub6FnuuJ9Fyvpee6Cj3X
59JzfSc912/Tc73x0NhzfRA9123oub6PnutZ9FwX74g91/Xoue5Az/VIeq4/
oed6x9ex5/pYeq670nP9FD3Xi+i5Lk3PdVN6rm+g53ocPdff0nNdgZ7r0+m5
7k/P9ev0XP9Az/X+9Fy3ouf6Lnqup9Fz/etXsee6Fj3Xl9BzPZye6w/ouS68
EnuuD6fnuiM914/Scz2fnuu/74g91w3pub6Wnuux9Fx/Rc91GXquT6Lnujc9
1y/Rc72CnuuK9FyfQc/1rfRcT6Ln+kd6rqvSc30ePdeD6bl+h57rTbfHnuuD
6bluS8/1/fRcz6bn+vc2sef6CHqur6TnehQ915/Sc73zyNhzfRw9193ouX6a
nuvF9FzvTs91M3qub6Tnejw91yvpua5Ez/WZ9FwPoOf6DXqu17WOPdcH0HN9
Pj3Xd9NzPZ2e698Ojz3Xtem5vpSe6wfouf6Qnuutu2LP9ZH0fFOJO9Fz/Rg9
15/Rc/3Psthz3Yie6+vouX6Gnuuv6bkuS8/1yfRc96Hn+mV6rlfRc703Pdct
6Lm+jZ7ryfRc/7Qz9lxXo+f6Anquh9Bz/S4915u/iT3Xh9BzfRk91w/Scz2H
nus/Jsae6/r0XF9Fz/Voeq4/p+d6192x5/p4eq6703P9LD3XS+i53oOe6+b0
XN9Ez/Ur9Fx/R8/1PvRcn0XP9UB6rt+k53r9hNhzXZ2e6wvpub6HnusZ9Fxv
uSv2XNeh5/pyeq4fouf6I3qut10We66Poue6Mz3XY+i5XkDP9f+OiT3Xjem5
vp6e6+fouf6Gnuty9FyfQs91X3quX6XnejU91/vSc302Pde303M9hZ7rn9vG
nusa9FxfRM/1UHqu36PnOndU7Lk+lJ7rdvRcP0zP9Vx6rv8sFXuuj6bn+mp6
rh+n5/oLeq7/XRl7rk+g57oHPdfP03O9lJ7rPem5PpWe65vpuZ5Az/X39FxX
puf6HHquB9Fz/RY91xv+jR94pg+k57o1Pdf30nM9k57r/Lex57ouPddX0HM9
gp7rj+m53j459lwfQ891F3qun6DneiE917vRc92Enuue9Fy/QM/1Mnquy9Pz
30p8Gj3X/ei5fo2e6zX0XO9Hz3VLeq7voOd6Kj3Xv0yKPdc16bm+mJ7rYfRc
v0/PddE9sef6MHqu29Nz/Qg91/Pouf6rfey5bkDP9TX0XD9Jz/WX9FyXouf6
RHque9Fz/SI918vpud6LnutAz/Ut9FxPpOd6LT3XVei5Ppee6zvpuX6bnuuN
7WLP9UH0XLeh5/o+eq5n0XNdfGzsua5Hz3UHeq5H0nP9CT3XO8rGnutj6bnu
Ss/1U/RcL6LnujQ9103pub6Bnutx9Fx/S891BXquT6fnuj8916/Tc/0DPdf7
03Pdip7ru+i5nkbP9a9lYs91LXquL6Hnejg91x/Qc134LvZcH07PdUd6rh+l
53o+Pdd/T4091w3pub6Wnuux9Fx/Rc91GXquT6Lnujc91y/Rc72CnuuK9Fyf
Qc/1rfRcT6Ln+kd6rqvSc30ePdeD6bl+h57rTVNiz/XB9Fy3pef6fnquZ9Nz
/ft9sef6CHqur6TnehQ915/Sc72zU+y5Po6e6270XD9Nz/Vieq53p+e6GT3X
N9JzPZ6e65X0XFei5/pMeq4H0HP9Bj3X6+6NPdcH0HN9Pj3Xd9NzPZ2e6986
xp5vLnFteq4vpef6AXquP6Tneuvxsef6SHquO9Fz/Rg915/Rc/1P+dhz3Yie
6+vouX6Gnuuv6bkuS8/1yfRc96Hn+mV6rlfRc703Pdct6Lm+jZ7ryfRc/3Rc
7LmuRs/1BfRcD6Hn+l16rjeXiz3Xh9BzfRk91w/Scz2Hnus/1sae6/r0XF9F
z/Voeq4/p+d61/TYc308Pdfd6bl+lp7rJfRc70HPdXN6rm+i5/oVeq6/o+d6
H3quz6LneiA912/Sc73++9hzXZ2e6wvpub6HnusZ9FxvmRZ7ruvQc305PdcP
0XP9ET3X2x6MPddH0XPdmZ7rMfRcL6Dn+n9dYs91Y3qur6fn+jl6rr+h57oc
Pden0HPdl57rV+m5Xk3P9b70XJ9Nz/Xt9FxPoef65/tjz3UNeq4voud6KD3X
79Fznesce64Ppee6HT3XD9NzPZee6z9PjD3XR9NzfTU914/Tc/0FPdf/Voo9
1yfQc92Dnuvn6bleSs/1nvRcn0rP9c30XE+g5/p7eq4r03N9Dj3Xg+i5foue
6w0nxJ7rA+m5bk3P9b30XM+k5zpfIfZc16Xn+gp6rkfQc/0xPdfbf4o918fQ
c92Fnusn6LleSM+3lHg3eq6b0HPdk57rF+i5XkbPdXl6rk+j57ofPdev0XO9
hp7r/ei5bknP9R30XE+l5/qXH2PPdU16ri+m53oYPdfv03NdNCP2XB9Gz3V7
eq4foed6Hj3Xfz0Se64b0HN9DT3XT9Jz/SU916XouT6Rnute9Fy/SM/1cnqu
96LnOtBzfQs91xPpuV5Lz3UVeq7Ppef6Tnqu36bneuPDsef6IHqu29BzfR89
17PouS7uGnuu69Fz3YGe65H0XH9Cz/WOk2PP9bH0XHel5/opeq4X0XNdmp7r
pvRc30DP9Th6rr+l57oCPden03Pdn57r1+m5/oGe6/3puW5Fz/Vd9FxPo+f6
15Niz3Uteq4voed6OD3XH9BzXdgn9lwfTs91R3quH6Xnej4913//EnuuG9Jz
fS0912Ppuf6Knusy9FyfRM91b3quX6LnegU91xXpuT6Dnutb6bmeRM/1j/Rc
V6Xn+jx6rgfTc/0OPdebfo491wfTc92Wnuv76bmeTc/177Niz/UR9FxfSc/1
KHquP6Xneudjsef6OHquu9Fz/TQ914vpud6dnutm9FzfSM/1eHquV9JzXYme
6zPpuR5Az/Ub9DxX4nUzY8/1AfRcn0/P9d30XE+n5/q3R2PPdW16ri+l5/oB
eq4/pOd6a/fYc30kPded6Ll+jJ7rz+i5/ue02HPdiJ7r6+i5foae66/puS5L
z/XJ9Fz3oef6ZXquV9FzvTc91y3oub6NnuvJ9Fz/1C32XFej5/oCeq6H0HP9
Lj3Xm0+JPdeH0HN9GT3XD9JzPYee6z+qxJ7r+vRcX0XP9Wh6rj+n53rXb7Hn
+nh6rrvTc/0sPddL6Lneg57r5vRc30TP9Sv0XH9Hz/U+9FyfRc/1QHqu36Tn
en3l2HNdnZ7rC+m5voee6xn0XG/5NfZc16Hn+nJ6rh+i5/ojeq63zYk910fR
c92Znusx9FwvoOf6f0/EnuvG9FxfT8/1c/Rcf0PPdTl6rk+h57ovPdev0nO9
mp7rfem5Ppue69vpuZ5Cz/XPs2PPdQ16ri+i53ooPdfv0XOdGxN7rg+l57od
PdcP03M9l57rP3vFnuuj6bm+mp7rx+m5/oKe63/PjD3XJ9Bz3YOe6+fpuV5K
z/We9FyfSs/1zfRcT6Dn+nt6rivTc30OPdeD6Ll+i57rDT1iz/WB9Fy3puf6
XnquZ9JznT899lzXpef6CnquR9DzfIk/pud6e7XYc30MPddd6Ll+gp7rhfRc
70bPdRN6rnvSc/0CPdfL6LkuT8/1afRc96Pn+jV6rtfQc70fPdct6bm+g57r
qfRc/1I19lzXpOf6Ynquh9Fz/T4910VbYs/1YfRct6fn+hF6rufRc/3XvNhz
3YCe62vouX6Snusv6bkuRc/1ifRc96Ln+kV6rpfTc70XPdeBnutb6LmeSM/1
Wnquq9BzfS4913fSc/02Pdcb58ae64PouW5Dz/V99FzPoue6+KnYc12PnusO
9FyPpOf6E3qud/SJPdfH0nPdlZ7rp+i5XkTPdWl6rpvSc30DPdfj6Ln+lp7r
CvRcn07PdX96rl+n5/oHeq73p+e6FT3Xd9FzPY2e6197x57rWvRcX0LP9XB6
rj+g57pwVuy5Ppye6470XD9Kz/V8eq7/rhl7rhvSc30tPddj6bn+ip7rMvRc
n0TPdW96rl+i53oFPdcV6bk+g57rW+m5nkTP9Y/0XFel5/o8eq4H03P9Dj3X
m2rEnuuD6bluS8/1/fRcz6bn+vfi2HN9BD3XV9JzPYqe60/pud75Wey5Po6e
6270XD9Nz/Vieq53p+e6GT3XN9LzohKPp+d6JT3Xlei5PpOe6wH0XL9Bz/W6
fOy5PoCe6/Ppub6bnuvp9Fz/Nj/2XNem5/pSeq4foOf6Q3qutz4be66PpOe6
Ez3Xj9Fz/Rk91//0iz3Xjei5vo6e62fouf6anuuy9FyfTM91H3quX6bnehU9
13vTc92Cnuvb6LmeTM/1T0/Hnutq9FxfQM/1EHqu36XnenPf2HN9CD3Xl9Fz
/SA913Pouf7j3NhzXZ+e66vouR5Nz/Xn9Fzvqh17ro+n57o7PdfP0nO9hJ7r
Pei5bk7P9U30XL9Cz/V39FzvQ8/1WfRcD6Tn+k16rtefE3uuq9NzfSE91/fQ
cz2DnusttWLPdR16ri+n5/oheq4/oud62x+x5/ooeq4703M9hp7rBfRc/29h
7LluTM/19fRcP0fP9Tf0XJej5/oUeq770nP9Kj3Xq+m53pee67Ppub6dnusp
9Fz//Hvsua5Bz/VF9FwPpef6PXqucwtiz/Wh9Fy3o+f6YXqu59Jz/eeLsef6
aHqur6bn+nF6rr+g5/rfAbHn+gR6rnvQc/08PddL6bnek57rU+m5vpme6wn0
XH9Pz3Vleq7Poed6ED3Xb9FzveH52HN9ID3Xr8X3p5bK5jkXV970dfb/S/dz
z+b5T3Sp/VL2ddbG18OWydZhY398qV/2fXZwvp5d54fd1e/s7OfYP97/uWw2
L9njqFHVsp+zIfeHza67/Zft3PR7UTgv3j+yXDbPOeKGaR8UF4Vu3I8mW2cd
+NOMkfmicHe8X0X5bFz+ul75rluKwjO8nz37uzQ8YsKJvxWFd+P7Yypk85ZD
vx21169FYQmvn8/WKU8dumBt9rhsia+vrZQ97+/754Jp2eNWjvvFZ+vQn9rW
uj97XA+N95PeJ5vnvVH95E7Z434q95vNuvrzyeOPz54XV8T7V1XOuvHo61fs
mT1v+nF/m+zv9n67DmtXFoVH4v0vqsTP8Tz+tXe+LQoTeT9dtg5fdNSZD2XP
y0/i+22qZuuIdccdeU32vP2B1+Nnv++XJ3Rolj2v/46v76kWXxd5+Mp9s+d9
Ve4/n/2+b/w57teFReG4eH/qGsWh9e9jZny0oCicz/3usnX/5EL1sZ8Vhevi
/bBqZtdp5V3z+84vCkO4X05x+PiyCR+eN68oPBvff1srex5O/7H0YXOLwgze
n5c9724e+9iu7Dr/Jr5/p3Y2z1s8t/eKbBzI8XrA7O9X7bwxU7Nxgs+rqJP5
yUP3eDgbR+pyP/vs9x/XfN512ThzWrzfdd3s8Xh42MIzsnGoPffPy9Ylbxcf
XCsbp26J99eqVxz2u6X37L+mFIWRvF8/myc13vLqsslF4fX4ft4jss506LT6
rUlFYT7v98sej7ZTO4zIxskf4+uH62fPv0dXHtYzG0d38vrCbN41fF6zltk4
e0D8/ItjisP2t64Ze1g2Djfi/vjZPOuhV1uUzsbpC+L9No/N1o1PDT7px+eL
Qnfux5ddt53XDvjw2aJwT7xf13HZuNNrWqnnni4Kz/H+/2weeF7R8kFPFYX3
4vuDj8/WKY/d80eHJ4rCUt5vkP2+qzp1OnlMUcjH1yOfkK3TP+i774GPFYXy
fF5OcVj4/ZuV/s66dVj8PI0Ti0NYW/ay77KuBe7PWxzu6Nn9l/ez7nWI9+88
KRvnG34y95msi/25v182L1pTceMdWTcfjfcLObk4DDvm+Muvyro6ifsJZB1c
ftg+p2fd/TS+3/iUbJx9annlQ7Mur+P9C9m6rWmTq3YfXBT+ia9vPi27Hgee
8McvWder8fk72c9f/5OlC7LuHx/v5316No+qvvyfN7J5Qfo8nuIwosYVfR7N
5g3Xx/uBnpnNo3Y/7ehbsnnFUO4vFD83Z8BxV2Tzjufj/UfOyubt+/551ynZ
vGQm9yfI5p3bJh5QJ5u3LIvvdzonWzdcfO/2stm8poj3Q2Tr4oq31tncoyjs
FT+v69zs+VHrpjFfdy8K9bj/f7bOvbXrxe92Kwqnx/uDn5f9vaqccdmzXYtC
R+4fnM0bCjteuqdLUbg13o/sgqz7+w1u1qNzURjF/Yqy58sdc6tf3KkovBHv
Z3JR9vdr/vbpTTsWhc94f2T2fL/yzKkHty8KP8X3T12cdWDrNT33aFcUdvH+
iqzrB5S9IX9pUagePy/kkuzvu67Gu99eUhQa83kCWedvfuzcORcXhYvi/cYv
zeYF+c51X7uoKPTg/oXFYd6gfueMuqAo3Bvvb9auONQ758Opt59XFF7g/kfZ
POzORt2uPbcovB/fT90+nqN8ePVF5xSF5bzfsjgcs8flL590VlEoju/H6lgc
Ri7c1LDumUWhAp8XmHVvQ88ye59eFA6Pnz/SKZuXPvXFwTuyefoZfD5B9vUb
/D3k52wef2W832nnbN1f9NsxX2fz/AHcDzH77xs+UvuDbB3A5411KQ53nbm8
/WvZOmEy91/I1q13T109JltHfB7fn901m+efvf8rQ7J1xnrev5k9flvz02/M
1iH/i68H75atW/LH731ltk6pwecVZT//C0smt8rWMSfEzzPpnq0Dbv5gTNP6
RaE1n3eQjdcrf/643hFFoWe8f2qP7O95zikn7V+vKAzj/orZvPXEd/4oXbco
vBjv19KrONSte9pfhWydNYv7OWSP5yMLz1yXrcO+je/37p3Ns3ZduOzrbJ1W
4P0j2fi+/d03PsrWcRXj55v1KQ7jKvy18K1snXcEn3+UjU+flz5+XLYOPDN+
Pkrf7Hr45PO1o7J1Yifut5x188nm39yTrSNvi/dj7Zd1ce0FFW/J1pmjuV9j
Nn43yz/cLVuHvhnv/9I/+3kvrHxpu2yduoD7QxSHtR9P6NIqW8f+HN9vNqA4
PHLO+OnNs3Xuv7wfpTi8c/+21sdm6+AD4+elDSwOk0599Lg62Tq5CZ+nVBxm
1erWbv9sHX1xvD/7oGxdu6HbJ+V2Kwq9uH9zNk9ve++Andk6/L54f9c7s3X0
sW/fVJSt08dxv6hsHtJ83ZT12Tr+g3g/mcHFoeu5ZZqszNb56fMUi8P+h+21
26Jt+fB77Pk9xeHilzbu+/HWfKjE5ytm18PTI7rPKOTDkfHz1+4tDi1/zZWZ
XJQPLfg8h2wd2PPvDS/l8uGq2PP7isOXu79SaezmfBjI/aCLw/vP/XD7yE35
MCb2/P5sXnLIsw3u25gPU7j/VDbeDvqy3p0b8uGL2PMHs+fXi9d0vWV9Pmzg
/a7Z1xt+8S+94j5K/DzWh4tDk6Puf7PrD/lQk89rzHp8385ZHdfkw4mx54/E
16k/u/elq/OhDZ8PURyW9+/06gWr8uGG2PNHi8OK6scNPXtFPgznfpTZOmz0
Hq+ctjwfXoo9fyz7ftu/qXDS0nyYzf2ssnVV++EzGi3Jh5Wx52Oy5/c3VV87
enE+bOX9s9nf566b1tRblA97x893fSJbB971QLtDFuZDfT7/Mft7b7vkgJoL
8uGs2POnsnVKxTk1DvgsHzrzeRPZeJif06Xy/Hy4Pfb86eLQ74uW+Yrz8uFx
7m+ZjSfLzp2z59x8eCv2/NnicGmL6ct2n5MPC7mfRnFo32bwsaVm58MvsefP
Z+vuU8d+uev9fCjF50EXhyfP3fbm3+/l0+fFvpj9/jOHLd/+bj405fOnsv59
d8rp297Jh0tiz1/K1oHbKxb9/nY+9ObzK7L//ppf1xW/lQ/3x56/nK0rb5pb
vejNfBjP/TKznt724OjcG/nwYez5q8Vhx4oml2x5PR9WcX+ObLzKT79082v5
8Efs+WvZfKT2rqd/ezUf9uHzpbP5zje7Dvvt5Xw4Kn5e3aR4X5nXf9/0Uj6c
zedZZeuwG7eV+e3FfLg69nxytg5ouuSK357Ph0HcPzt7Pp51XOG3Z/Phidjz
Kdnzfe+yizY/nQ9Tuf9mdj1VOXPLlqfy4cvY86nZ47Fs1UX5J/JhI/f7yLz8
wz+KxuRD6fh59NOy3j+/fk3hsXyoxedbFocfPzh5rz8ezYeTYs+nF4dFH747
8M9H8qEtn4+VPV+bnnfMjofz4cbY8xlZTz7cWOefB/PhAe7Hna2L8kM6/Ht/
Prwcez4zu567Vvi29PB8mMP9v4pDx7m3jtljWD58F3s+qzg0fePdx/camg/b
uH9INr4smr1q7yH5sG/8PNzZ2fzy67uurjI4H47m8zKLw/jrttSvfmc+nBN7
Pid7fM/c0aTWoPz//Tzs7Ho46Kl7Dx2YD3fEns/Nxsc3Z1U9ckA+PMn9vbP5
1buXb2rQPx/ejj2fl81Ptnf8t3G/fFjE/cSKw+9NPmx3ct98+DX2fH72/Zrf
9PvpffKhDJ+fnc0/ll27uGXvfDg4fr7uZ9l8YMkj+Yt65UMzPn8z+/57rGt9
eY98uDT2fEH2fGp10dZO3fOhD5/3kf08ty5Y2a1bPjwYe74w61PPs3e7sWs+
vML9RYvDPXtO73Frl3z4KPZ8UXG4pkmFqoM758Nq7k+WPd+/O7n0/Z3y4c/Y
88XZ/OunExuN6pgPlfk87uzxCL+Pe7p9PhwTP693SXZ9/tz50pfb5UNLPv8r
e/59evO5b16WD9fEni/N1tU/1brrvbb5cCefH5KNNydcuu3jNvnwVOz5t9n4
/+Geby5qnQ/TuF9pfJ3ysa+tvDAfvoo9X5mtmx99b/368/NhE/dHKQ7lc2Ov
LmqVD7sfl/X8u+LwxsT5B+9smQ+1+XzvbDxfdezB5c7Jh5Njz7/P1vGjPr+q
yln5cBmfJ1Ycrtgy7MfaZ+bDTbHna7N1/B4dxh9zej48xP3Li8NtpU6a0Oy0
fHg19vzHbDzcrcqWc07Jh7nc/7Q4HH/U2r6XnpwP38ee/5T17PWHT7rmpHzY
zv1Wst9vSuXTbzoxH/YrFz/uqDiU7Xn1/XedkA8N+Lzw4vD3PjdUHnF8Ppwb
e/5LNh9cdcTqZ47Lh658Pll2vZUevuH1Y/PhrtjzX4vDrV/ccdz7x+TDWO6H
ns0v+v0za8FR+fBO7Plv2fh51o7hq47Mh8Xcf604XHXfdWPiueZvsedbisOu
YU3X7TgsH8pOievhbN05uvONe9XNh0PWxuOYrOelv2les04+NOfzSrP1x1H3
tDqmdj5cHntenI0f3bo+eWqtfOjL550Vh3Mr96jXumY+PBx7/nv2fH/kvq1X
18iHCdxfPRvfz5hSql+1fPg49vyPbJ3/2Leth1XNhzXczy2bb+SK1jxZJR/+
ij3/szi8+WF+0uuV86HKfXF9XRy6Dfx05ux98uHY+PnGfxWHax/rWW5JpXxo
xeefFoea93w15ucK+XBt7PnfxaHVJxu6/FU+HwbzeSvFofTK8TdW3DMfno49
/6c4TAz/vH/IHvkwnfu1F4fiu386p8nu+fB17Pn/sufrYeftd17pfNjM/eGy
59OMw2t13i0f9jg2rs8LYc8Fvbrf8r9cqMPnoRfCos0VCw/8kwunxJ6XKYT6
7+6a+cLfudCOz1MthDFzG308/a9cuJn1eSEseP3Z8l/+mcvm/XF9XghfVj7+
0Z/+yIXXWJ8XwsaxGy7b8XsuzGN9Xgivbnq9w76FXFjL+ryQjWP9nz+iKBd2
sD7Pvv6DzeqEXC7sXzauzwvhyGa//XT55lxoyOerZ+45aP2Nm3LhvNjzSoVw
3bIfDx2+MRe6sT4vhEKjvce9sCEX7mZ9Xgj7n76903vrc+EZ1ueFcPmcke2X
rMuFd1mfF8LAfgtH//ZDLixhfV4IA+o+X3H3tbmwhfV5Idw7due8Wt/nQrnJ
cX2e/b3Gr5jZ9LtcOPT7uD7Pfp99D8+3WZkLp/J57YVw3LvfXX3Dt7lwRex5
tUKY2nNT5eHLcqEf6/NC6LbnOaVe+iYXHmF9Xgjv3fDzsbO/zoWJrM8L4bzb
3nt65Ve58Anr80LYtPe7Z/3xZS78wPq8EEZVW3LMvgtz4W/W54Vwwx27Ljlm
QS5UvTeuzwvhm6Mazjj3s1w4Lva8diGcVaVD+27zc+F8Pv+9EG6qf3Oze+bl
wnWszwvhqGt7tXthbi4MYX1eCDfPbjbtgzm58Czr8+zrH7/kgu9m58IM1ueF
cO28eof9NSsXvmF9XggL+x3d7ID3cyHH+rwQTjzv24dOeC8X9jwmrs8LodPF
Bx7U9t1cqNsxrs8LocbozZv6vpMLp8We188ev0NP2/bo27nQns+fLYTOlfc4
7a23cuEW1ueFcMqtTT9Z/GYujGR9nj1+PT8dXvRGLrzO+rwQDt1rwv37TMqF
+azPC6Fh/0WfNpyYCz+yPs+eL181OPPiCbmwk/V5ISw9+YO/b3olFw4oE9fn
hVDx5xuKR43PhUax540L4YttjetOG5cLF8Sen1AI1V4oO3rZC7nQnfV5IRyw
37fhz+dy4R7W54Xwz9Cx9as/mwvPsT7Pnm8Nzrr45Kdz4T3W54Xw/rlfTLvy
qVxYyvq8EDpWPeTSwU/kQp71efZ8W9as0UtjcqH8pLg+L4Rnvqhw/vzHcuGw
7+L6PPt7hwfH/fpoLgQ+374Q7rhz4gkVR+ZCh9jz07L//zeddj9uRC70Z31e
CENGPrPvpQ/lwqOszwthV7l27W97IBcmsT4vhA2P3bv22eG58Cnr8+z3e7D6
i3OH5cI61ufZ9XBeued/GZoL/7A+L4Qdjc9eWeGeXKh2T1yfF8KDEz+9qNHd
uXB87Pk5hVCn8t2l2t2VCxfGnrfMft+l3YrvuCMXrmd9XgiXdLqh5vjbc2Eo
6/NsPDjo/nsW3JYLz7M+z77fvZPrFd+aCzNZnxdCufJLdq/WPxeWsT4vhBGH
bqx9Wr9cKGJ9nv3vF/x8a7e+ubBX3J69qBB6l5ldfkSfXKjXPq7PC2Hagm4r
3+mdC6fHnl9cCPMPXfrT971yoWPseZtCePjxHUeW7ZkLt7I+z66vSYteb3B9
LoxifZ7997+3uP7y63LhDdbn2e+z4+Iug6/Nhc9YnxfCx203Pf7aNbnwE+vz
Qhj2RKk9vrk6F3axPs+u9w6PTN15VS5ULxXX59nv2/zep+p1yoXGsecdCmHG
yhXvt+6YCxfFnncshAnf3Fn99va50IP1eTbeftVz6svtcuFe1ueF8OLNo4ct
viwXXmB9XghX9twy5u+2ufA+6/Ps8b+m5w/1LsmF5azPC2F4hdLd2lycC8Ws
zwvhhOqv1bvzolyoEP981xTCy6e1qTPxglw4fGVcnxfC7Ka/t1t+Xi6cEXt+
bSG0mTN4QalWuXBl7Hm3Qqg+Jt//2Ja5MID1eSG8PaBxp45n58JjrM8LYfyx
LQbf3yIXJrM+L4RL797v++ln5MLnrM8LoXLTJ/qtD7mwnvV5IVQ4ZN7ZlU/L
hf+xPs+eHxUeuSSckgs17o7r80JYuXDz2N4n58IJsee9C6FP0yU1nz0pF1rH
nt9YCJ8f3njlFyfmQk/W59l41X+PxTtOyIVhrM8LYVWp03er3zgXXmR9no1/
k5f1uqJRLsxifZ59/Y4zK9/fMBe+ZX2ejad//FSY0SAXCqzPC6Fll3Mq/np0
LlSM093+hTDxkZVXVz8qF45oF9fnhXDqDY8UnXtkLpwZez6gEK7ZcuV7Aw/P
hU6x57cVwvm7N5v1+mG5cBvr80L4d1K1v1YfmgujWZ8XQoe1uRsr1cmFN1mf
Z3+PsW/VDrVzYQHr80IY/f2le/WtlQs/sz4vhDPfWHzs+Jq58C/r82w83PuA
Ectr5MKBMeeDs9+/Qq16e1bPhSax50MK4aUpq/48+YBcuDj2/J7s+5U/o/SN
++dCL9bnhfBH/XNbjtsvF+5jfZ71tt7P85ftmwvjWJ9nPaiy11177pMLH7A+
L4S+Faf0OaVSLqxgfV4IvzX4/OmbKuTC76zPC+HHJ8779+XyuVApDn8PZON5
j6OfW1UuF478Nq7Ps8f3i8637L1HLrSIPX+oEFqs+/7eFrvnwlWszwth7Mon
v7qtdC4MZH1eCIPWDGvz5m65MIb1eSF8XfvZSj//b0uYwvo8+3t8s7j0gbu2
/B+S7jKgqqULA7AJihggtqLYiIUoKsZrgolid2ChiIrd2N3dYiEmKDYq2N2F
gYGe3cbZhXGVb2Z9P7lwNnvPzFrverzAwV3yuRONqhX17/xHg4N8zupt4NAt
i/jvCfDjss6JGscTGlzK1FCKb+96Vn9dvnqYloZAnucbWP2v9KzoZ2oI43m+
kfXHvV5jw3UNo8nnTix9Jelbf2hYTD53InLigoQn3zTsJZ878f76O/b4Gi6R
z51Qi4pPm6sa0sjnLK+StzScLmswyOfseXOLaSdFDQU4V3c48bn9rUTVocG3
O/e5EyXFmlcqftHQiuf5Lide1SnsNiBDw0DyuROjVo5cvvmjhunkcyee9KzS
+sl7DRvJ506kWs3r50vXkEg+Z/3hwfHBrd9quEc+d2JimyHXY15rEMjnThR8
2m3ghVcasvPx/oATH9Km1rFeaCjNx/E4J/vv15vUfq6hPs/zg2z/KtWcG/lU
Qxee5/FOlO5++L+4xxqiyOdOJLysmZjxUMMS8jnL00ontns/0LCPfM6eN7Vy
Sp97Gi6Tz9k84Luw5OY7Gl6Tz1m/yrhy7NktDSb53Ik9459OLXRTQ0E+viQ6
MWHI0Rkdr2uoxseNEywfm7U+s+yqhtY8z0868Wjzuqq3UzUMIp+z/f699Gnu
FA0zyOdOXPyv3KmWlzRsIp87UaluxwdzkzWcIJ+z9W6Yyzv1vIb75HMneh5q
FPfvrAaRfM7mnXLysCZnNOTg7f68E1azHP1nntJQhrfnC07UPzZzefJJDQ14
niez/MoX6vydqKErz/OLrL5zjV4VlKBhDPnciekt74dPP6ZhKfmczQ+Th465
cETDfvK5E7c6VDvx+5CGFPI5q9fphf0axWt4Qz5nX3+6yLsZcRos8rkTk09V
vn5xv4ZC/Dhfc2J2QOPPf/dq8OPH7zo7z9/bN8QeDcE8z2+w+Ta+/c05uzUM
Jp87YZTzX3Z1p4aZ5HN2nsvoC3Lt0LCZfO5E4RELzgRv03CSfO7EgZvp3ku3
aHhAPnciIq956d4mDRL53Ikz/y6uL7BRQ07O8/vs/qbWjA1br8Gbc/qBE2Xa
N/28Ya2GhjzPHzpxrGNGv7TVGrrxPH/kxKnehfKXXqVhLPncidD2l42BKzQs
I5+z12fPKLR/mYYD5HPWb/pFD5WWaEgln7N8ahb+rfpiDW/J5yzfNhw+Hr1Q
g00+Z/Njs2YHzszX4MH58Yr1r1olnv6Zq6E650KaE987+dVrPkdDCM/z12xe
Wjf64aLZGsLJ52w+kJ7uvD9TwyzyuRNBbbvt85yhYQv5nO3vEeF9r2kaksjn
rL7yzum8e4qGh+RzJzoNLvrTMUmDTD53srlq94vqEzXk4uPaRzZ///GQJ4zX
UJaPV5+cGNJqSJ3kcRqCeJ5nOPF73dITOcZq6M7z/LMTa35MH94uSsM48rkT
OUbWCFsXqWE5+ZzNG26bo9+M1BBHPneiq3DsVvkIDVfI52z9CkZ0jRyu4R35
3ImR25O9Tg3VkEk+Z/Wxd1e+v+EaPOnPHbH1bObaIHiwhhr05w+ccFmrbl09
UEMbnueaE5tPNfd/3V/DEPI5268HWX/L99Mwm3zO6i+rVLaoPhq2ks9Z/4he
Uf9sLw2nyOfMU6Eh+7P31PCIfM7mt9QWwR26a1DI56z/ZE4ss7mrhty8fA0n
4ss/980I01COl5vpxIjJPSJrdNbQiJeHxfpZVf3T1FANPXie2+x6Y3euvN5B
QzT53Inli0PHFGqvYQX5nO3/0T/z+7XVcJB87oRn2e0P40M0XCWfO3G5bIVQ
q7WGdPI5ex5jaY4WrTT8JJ87kfHhhrqqhYbC/Pb+Mi/UfJD3XTMNNfnl/rHz
4Lepny80tOV5nuXE4IrFvkxuomEo+VzH5Yjg2OuNNMSQz3VsbV9yrWeQhm3k
cx0/fZaeGdRAw2nyuY6QlksLJQRqeEw+19Err8fuv3U1qORzHX0fFw3vEKDB
hXPLVYdkr+m93V+DD+dRHh1m+qSFSi0NjXme59XxSkp2NKypoSfPczcd7Wb1
nr60uobx5HMdQ3O2bvm6moaV5HN2f46JzXx9NcSTz3WkrPkQPa2Khmvkcx0u
E2e8ulNJw3vyuY7f2RBdsqKGX+RzHYuOlENkeQ1efJz00PFVLtr8YjkNtXie
e+p4ULf4lPxlNbTjeV5YRxnXUp8GlNEwjHyuo9b7IjGJpTTMIZ/rONQwq3OO
khq2k891rNj+oEe34hrOkM911FgyZU1cUQ1PyOc6Gi4y/v700qCRz3Wc8G6w
u31hDa48fkvqkN81mrjLQ0N5Hpel2PVCrZnOghqa8HgrrWNDzr7nWxXQ0Ivn
eRkdnVYN8d3irmEC+VzHgPm5H6huGlaRz9n1p9Xfj7waDpHPdSxx+3F8vauG
6+RzHeOfVPoq5tbwgXyuI3T0owGNc2n4TT7X0WbG55xrc2gowttLRR2vY3u9
c2TTUJu3g0o6bs6tJAVlqWjPy7eyjvI3mlVZ81fFcPK5jrZee7Y6/qiYSz7X
8alkEzT6rWIH+VzHu0X5iq/9qeIs+VxHdJ6cFUVbxVPyuY4KXUoOaWKp+Eo+
13GheJsX6w0Vefh21GTnsfD86YpTRQW+fLV01vevdGn+Q0VT/ri12fWX/+m/
5ZuK3vz2/HUMnF95x3dNxUTyuY77exrmD1FVrCaf61h6yO/ELlnFYfK5juYD
jcW2qOIG+VzH+6WL14YKKj6Sz3Ws0t8/iPui4g/5XMfFoT8aZ2WoKMo52EBH
seMn3/f8pMKf53lDdv1dpZMSP6jowPM8SEfTPJUu5H2vYgT5XMeOlKtG+DsV
88jnrB62awMvvlGxk3yuo8rErf+KvFZxjnyuo0ul1EdjX6l4Rj5n67+i57M7
L1R8I5/r8F3SI2/F5yry8vG5uY6AP0nRs5+qqMjH3RY6Wt0Z7v76sQrwPG+p
Y0vasNcBj1T04XneSsd+j/i0VQ9UTCKf6yg8sKKbck/FGvI52/9jT6Ja31Vx
hHyu47kWl3PPbRU3yec6Fufffu+/myo+kc91DMp54EavGyr+I5/r8Lie7Dx1
TUUxPh601zEn5GUnj6sq6vA476DjxmL1Q1Sqio48fjvqqDpX33P3sooI8jk7
H3UyNla5pGI++VzH4O0nkhckq9hFPmfnJaVn4YzzKs6Tz3UE7r+3A+dUPCef
63DvnKvXzjMqvpPPdey+/7PVn1Mq3Hg77aZjdqXYIb2TVFTi7a+HjhERzqSz
J1Q04+2qpw4c+FyvaKKKvry99NJR8luUPPG4isnkcx11ey5++OyoirXkcx26
XdlR54iKo+RzHRmOljXWHVJxi3zOzk/TF3HOgyoyyOc6+nk/DQuLU/GXfK7j
1j7/mif2qyjOj8tAdh5+KI089qkI4Ns7iPWvytb06D0qQvl2DNZRMypEfbJb
xUjyOas/JW1FnV0qFpDP2f7eiR24foeK3eRzHT3qbRpiblNxgXyuI7Nv4pbu
W1W8IJ/rOBIl/DuzWcUP8rmO0ztqbSq+SUU+zt8IHdPKzB8wfYOKypyrI3VM
r5zW8906Fc15no/S0edHpXlN16rox/M8Usfb00PSY1ermEI+1/EmacnInKtU
rCOfs/Ptu6Ly8BUqjpHP2et7DvO6s0zFbfK5jspz8wVUX6riM/lcRy5t0rzV
i1X8I5+z9fuwPYexUEUJPt6PZ/1w/8SkHgtU1OV5PkHHzsWZGy7MU9GJ5/lE
HS9elDroPVfFKPK5joof0uR5MSoWks91jLEq9RdnqYgln7P1GP07W4eZKpLJ
5zq0bR1fJE5X8ZJ8rqNbWtE3RaapcJLPWZ7EdCw4Y4oKdz4OzdCxUZUmfpyk
ogofX2bqKD3zo1vwRBUteJ7PYs+31u/JkfEq+vM8n83yY+WVWx7RKqaSz3Wo
z7d+mzJWxXryuQ7HwyOt30epOE4+1/Hh87f7rUaruEM+17F3dp8FR0ap+EI+
Z+vlLkR6jlSRRT7XofxeMn/aCBUlebtfxPr/xaB7H4epqMfb82IdZa/pLdoM
VdGZt9MlbH8XxCsJ4Soiyec6JkzperXYYBWLyOcs/4qod2IGqthDPteRljY8
u9RfxUXyuY6jbALp3E/FK/I5W7/bUta5Pip08jk7r1b6TZ/eKvLz8lit42Pb
jZeW9VRRlR/nNTpatHP5YnRX0ZIfv7U6ImdXDerfTcUA8rmOK2ONlJtdVEwj
n+tIOjRgUu0wFRvI5zpOnR/cZ1snFQnkcx1BtcwxuUJV3CWf67i2PX/SmA4q
HORzHffWHaj8up2KbPxyW9h5OZR0p2VbFaU4z7eyeWVqrR3877AF8jzfpuPv
5kK7SgSrCON5vp3V6/7QRwtaqRhNPtcxPOhTrR8tVCwmn7Pn+Z2S0re5ir3k
c5YPCzNm34KKS+Rztp+zm0UFNFWRRj7XcWDFk2W7G6swyOc6CvVY+SpfIxUF
OGf26ti2ILLr1IYqfDk/9rH+cm3Ivy/1VbTieb5fh5AalRYWqGIg+Zzlk9/c
T5frqphOPtfhdnpjieoBKjaSz1l/KbRvzlZ/FYnkcx1+ZmxR19oq7pHPWf0X
Xfx2Yk0VAvlcR3b/jo8yqqvIzse/o2w+y1Kcnf1UlObj2jEdV5v0apniq6I+
z/PjOoYcXXGtRlUVXXieJ+go6D5n/I7KKqLI52z/y1brnK+SiiXkc3bej87r
N72Cin3kc3Y+p8/dLPuouEw+17Ggs3f23uVUvCaf6/jvd+ett71VmORzHeHB
HoMalFFRkMfbGZY/2Xt2jy+lohqPo7M6vP6WmFa8pIrWPD7O6biTr8u9JcVV
DCKfs/3Jkdn+V1EVM8jn7Ppnsv0ZWUTFJvK5jpgcI9LeFFZxgnzO5scUny/t
PVXcJ5+z73+nqvelQipE8rmO3lkTFtUsqCIHbwcpLJ+b/ykdm19FGV6+qTqa
RJ/55OGuogEvtytsPpiw8/l8NxVdeXlcZfN3jXjLyqNiDPmcfX7xw1YRriqW
ks9Zvx2V5+qb3Cr2k891nL/WMapjLhUp5HO2fzGbglNzqHhDPmfzwMo3HQOy
q7DI5+zzHzzmx2UpKMQf9w7Pw7pCiX8K/Pjt3dWxpkzQlJX/KQjml7vHzo9d
MjD7HwWDyec6nigPy0/6pWAm+ZzVp92xiZypYDP5XMeuomsW9rcVnCSf68jf
duWfJ6aCB+Rz1i9XNdkdbCiQyOesn8lbxiU7FeTkfHvK1nvA5rG1fyjw5tx6
xnxi1N5x4JuChjzPn7P6Tuxvl/yqoBvP85dsntldZPYaVcFY8rmOY/c6B7go
CpaRz1l/aOladKak4AD5nOVHUf/KuqAglXyuI2+Pm0MiHAreks/ZeS+S8vD9
ZwU2+Zytb0ThEd0zFHjw8TRdR/WI5Or3PyqozsfJ9zrqVE8o2/KDghCe5x90
zHwk4EK6gnDyOVv/MX1W+r9TMIt8zvpjlRx5Dr1RsIV8ruNMqZcJ5V4rSCKf
s3oZ/XDBllcKHpLPdYiNPy8q9FKBTD5n9XfK/cyS5wpy0dsJs/v/1cIz+zMF
ZentBdl+1pu9fdoTBUH0dkOsn244E6Y/UtCd3n6AzTMtv9SNfKhgHPlcx7lx
Wa2+3FewnHzO9rNjtnn97ymII5+zfHL/oL68o+AK+VzHwYz18zrfVvCOfM7y
LHex4Ls3FWSSz9k8cXRQYKsbCjzpx3105Cw8suvlawpq0D//sflgQtWdDa4q
aEPtgPVn982Fk1IVDCGfs3m7zLEzNVIUzCafs3p0hC+Kv6RgK/mcPc/hxHkV
Lio4RT5n/Thh1ZFdFxQ8Ip+zeTPIylbyvAKFfM7mo43v5m08qyA3395fbH7L
28Tf44yCcnw7fuuI/1zAfeUpBY348v3RsXxcu8J5kxT04I/7H9vvbFLwwhMK
osnnrN9+/hCXPVHBCvK5jvQx1QJmH1dwkHzOzo+dov4+quAq+dyA2+Mtj6cc
UZBOPjcwpfuxT+YhBT/J5wbWfbS8x8crKMx5mcvAqAejlnyPU1CTczC3gVfT
cnlHHVDQlue5i4HJrZM/KPsUDCWfGziydvGDiL0KYsjnBnZeGSwKsQq2kc8N
NA5qUWPYbgWnyecGgsJ9dn/eqeAx+dyA+97MxuE7FKjkcwPakEsun7YpcOHj
eH4DLwtH/jdwqwIfPj4XMLCs7K8yHzYraMzzvKCBRfbAyAGbFPTkeV7IQAG3
LV/SNygYTz43UPHB1qX91ytYST5nrz/Vv0/6WgXx5HMD1wLf9ei/RsE18rkB
j/v5Y9JXKXhPPjcw6ZvytP9KBb/I5waOlhjd5f1yBV583ChmoN69pX8HLFNQ
i+d5cQNt5jV+/mGJgnY8zksYeJsy8+WgxQqGkc8N7HVpmStjoYI55HO2P28X
9x+yQMF28rmBptdaZnyZp+AM+dyAT8jYdcPnKnhCPjcQ9iPHGClGgUY+N1Cl
XebEUbMVuPL2XM5A0qdWB7WZCsrzdupjIKX1l1xjZyhowttfeQMPXR6udE5T
0Iu3qwoGip/93XziVAUTyOcGVivhPpmTFawinxt4HZjlN32SgkPkcwPdA24P
/jtBwXXyuYGi085cnTNewQfyuYHPe6+G5opW8Jt8bqBRR0fuJWMVFOHHz89A
x6LFpHxjFNTmx6W6gaydna3VoxW059tbw4C8cFkNr0gFw8nn7PtFX1qzZaSC
ueRzA81zZ3iXiVCwg3xuoK/049We4QrOks8N5LiWkVx5mIKn5HMDIUi8e2SI
gq/kcwNqni65/MMV5OGcrmtgwIPUiDODFFTg/K1nILWRldlooIKmPM8DDXzI
JZ240l9Bb57n9Q00eLt2U0g/BRPJ5was8eqBB30UrCafG/g69+uHrr0VHCaf
G4hLWdPqTU8FN8jnBjo5Hjwb1EPBR/K5gVvHdq4Uuyn4Qz43sP7Fz+gxXRUU
5VxoakAqmTbHClPgz/McBvY1qXthZmcFHXieNzPQLiu3d65OCkaQz9n5rxB8
dHlHBfPI5wZuR30dWriDgp3kcwN/Dpgh29spOEc+N/B4fbfuFdoqeEY+Z+ch
u8vKIyEKvpHPDbQ/n/17QLCCvHy8CmH1s7TZjIutFFTk41AbA5ubJfu3bqkA
PM/bsvU6PsrzYXMFfXietzMwNi6kTM9mCiaRzw38+92uy8emCtaQzw1kzI06
MbKJgiPkcwMlPOODjEYKbpLPDTRbYHydGaTgE/ncwPaTbe65NFTwH/mcPe+0
2Kdr6isoxuMjzID3aSNnqUAFdXi772JAb91o4IG6Cjt33OcGurmP+1IrQEEE
+Zz1L2XZ+gv+CuaTzw1kv7FgdOvaCnaRzw38N6fH2Mc1FZwnnxtw5P61vW8N
Bc/J5wZ2Nx6mC34KvpPPDSQW3DB+fDUFbrzc+hqoHzm79L+qCirx8uhnwGxc
5sfSKgqa8ePcnz3fxJFfi1RW0JcfvwEGPHP089pbUcFk8jmrj7SvQ2tWULCW
fG6gztdiHy74KDhKPmf9uO6zeSHlFNwinxuoEVe883NvBRnkc/a8jT4FDy6j
4C/53MDcb5VGfCuloDi/3DD2PMkfEmeUVBDA83y4geA9rhXzllAQyvN8hIHc
uzalbiqmYCT5nO1P0sJFFYsqWEA+N1Do84NJJ70U7Cafs4/rRKxqVljBBfK5
gRcHOj5+6KHgBfncQELrKY36F1Lwg3xuYGHJ94/UAgrycR6NMfC05oyV0/Mr
qMw5M9bAwVUhE/O6K2jO83wc+zik8YItbgr68TyPNpBnZJdLVfIqmEI+Z+cx
5/yyZ10VrCOfGzjue+twsIuCY+RzA02+Fxv4MpeC2+RzAzdGjmk8PKeCz+Rz
A70Sr7Wwsyv4Rz43sPVtofGLsikowce/qQYu5O50t2iWjLo8z6cZmN1uSvuD
f2V04nk+3UDDW/Os+v/JGEU+N3B326jbt3/LWEg+Z/XrqHK99y8ZseRzA1fv
JElKpoxk8rmBE6NcA2faMl6Szw0s/1rqaH5LhpN8zvrNVKXdbkOGO4/LeSwf
6o329NdlVOHxNt/Ag/bbclz7IaMFj6MFBlpKUaW6f5fRn8fHQgM963/sJ36V
MZV8biBihHJzmiZjPfncwKD4hb3dVRnHyecGTvod8doty7hDPjfQu2K3n/6S
jC/kc5ZvN6fluiHIyCKfs/PTtkjDXg4ZJXk7WGGg5ueym9TPMurx8l3Jnu/B
ulIxGTI683JbZWBCyxF3PD/JiCSfG9g1Z9PuuA8yFpHPDXy5WmJX0HsZe8jn
Bqa3Va4/fCfjIvmc1Xv37F5D3sp4RT43ULBqr+WZr2Xo5HMDXi5StRVpMvLz
5dvI6+WwXu6VjKr8cTexvPi9OeP0Cxkt+e1tZudp9+Hf7Z7LGEA+N9Av6m3Q
x6cyppHPDXRJrLBv0hMZG8jnbH44NTMg32MZCeRzA653PqixD2XcJZ8b+Nk4
+H7gAxkO8rkB5+BDz+/fk5GNc3CXwdybI/eQuzJKcb7tZvmZr33/X7dlBPI8
j2XzSKOZ6atvyQjjeb6HneexqxdWviljNPmczW85Zne/dF3GYvI56x+hzTt2
uyZjL/mc9bPjT0erV2RcIp+z/hTjd2peqow08jnLQ5/WFUqmyDDI56zfmcUv
nLgkowAfd+MNxPeJndr2ogxfPp4eMuB/5vmATxdktOJ5fsRA19EJo6edlzGQ
fG6g1WffvR7nZEwnnxs4Pa9J1qEzMjaSzw08S/o8v8VpGYnkc5bnn4rUfpsk
4x753ECZKQ9yTjwpQyCfs7zIyJnlfkJGdj4enGTrt/6kT1yCjNI8zpMMzPr9
NBLHZdTn8XuK9eMlA9LTjsrowuPyNJt3ToROHn9ERhT5nOWBsiPQ/bCMJeRz
lk+HW3jHxcvYRz43UDKiYY1mB2VcJp+z+9s5fcibAzJek88NHLielTpxvwyT
fG5gZp+rrQvuk1GQt7+L7Hrvkp2H9sioxtvVJTYP33FcbxUrozVvL5cNbNrb
MOXDLhmDyOds/pATP07fKWMG+dzAaJ/WvkV3yNhEPmf97tH3LSe2yThBPjcQ
Of1wrY5bZdwnn7N+fmjMV2mzDJF8zuZBod7TBZtk5ODH5YaBvMm/0sttlFGG
b+9N1g9OJRW6tF5GA74dtwyED+w/qvc6GV358t02MLj9D8VaI2MM+dzA4TzD
161bLWMp+ZzNe77nBtVaJWM/+ZzN6/jY/f4KGSnkcwOfPr2KHrlcxhvyuYEi
B7acclkmwyKfGyjmU9p7/xIZhThXH7H8/9b3ePPFMvw4Lx8bSI8PG/ZhoYxg
nudPDLxR7BazFsgYTD5nr+/SOqTUfBkzyefMF7MCx5+fK2Mz+dxAf/fr13rO
kXGSfG7AjhUb2bNlPCCfG/iWvu3NhlkyJPK5gY0jXu0OmCkjJx/vX7P+/HnT
8qfTZXjzcfwN88qvpzujp8loyPP8LetHnRe+LDRVRjee5+8MrNlwsF7iZBlj
yecsf8YGJHeaJGMZ+dzA+VXlR3yfIOMA+dxAqdgxDVePl5FKPmfzaVePOrWi
Zbwln7P66p0r7NFYGTb53ECtoc03jR0jw4OPL5/Z/FblavZCUTKq83Hji4Fz
veesT4yUEcLz3GFATJjUPmyUjHDyOeuvGdt99QgZs8jn7Dwd1mqsHyGD/ryC
ZKD2tcG96g6XQX8+QTZQTjLjXwyV8f+3CzKgvNxddsoQGf9/+wADQ0P7XSwe
LoN+nUlj+VmgYsyFQTLox5u+svV7/WNEv4Ey6J87vxnIjL44+V9/GdT+vrP6
2jHnSGw/GdSufhi4Xqa+S8u+Mqi9ONk8d/n1IkdvGXHkc1ZPrcNrLOkl4wqV
r4FLs+7+qtZTxjvyuQG/Ou7ag+4yMsnnBkJr+eSK7ibDkx9nm/X/ljlbeHWV
UYMfv0zWbxsfPXA2TEYbflx+svz4WqRW384yhpDPDRSuHPT+X6iM2eRzA/mT
PZP2dpSxlXzO8nzO1mPBHWScIp+z9eh4+4HSTsYj8rmBzj+3FF7dVoZCPjcw
sE/umIA2MnLT752bONfRtVBasIxynNPZTXw6tuXmzNYyGvE8z2HiTM+kvT6t
ZPTgeZ7TRJRv2P6bLWREk89NbMwx+l5kcxkryOcmil7/W8yjmYyD5HMTtTpn
W3amqYyr5HMTU5ZF+fRrIiOdfG7ibU+8z95Yxk/yuYm9u8amHgySUZjzw83E
8OCftzo2lFGTcyGfiRINnplGfRlteZ67m8g54HfwtkAZQ8nnJq7sG3G5WT0Z
MeRzE61sr75igIxt5HMTz1v+V3pVHRmnyecm3GYWy1XPX8Zj8rmJl6sHFXpX
S4ZKPjcxPfpJ8/k1ZbjEcJ+bWO41dEu1GjJ8+HjlZUKP8vR66iejMc/zIiaU
CS9PTasmoyfP86Imsnkfnu7jK2M8+dyE57DFw+5UkbGSfG4irGXEpOjKMuLJ
5yaanAo+XKKSjGvkcxPxp0rnulpBxnvyuYnTLb7MG1Vexi/yOXue/psrF/aR
4cXjqIyJ2y61vyeXlVGLx4e3iT2IfzfUW0Y73u7LmkjJ9/tb/jIyhpHPTTwa
W7by2VIy5pDP2cfRnvMGlZSxnXxuwrXEgxxuJWScIZ+bKDCmbXxSMRlPyOcm
7k2fO75/URka+dzE6HZjB7sWkeH6jwemiXGy+6QThWWU5+VWxUTssG7H+nrK
aMLLo6qJQg/h5uIhoxc/zr4mfALuLE8sKGMC+dxETJzi37eAjFXkcxPejXb9
lzu/jEPkcxPI/V5NzCfjOvncRGTJ/Vl93WR8IJ+bmLRWqe+aV8Zv8jnbz3lH
Npx0lVHkBT+AJt67fCoywEVGbX65OiY6N1yYnDe3jPY8zwNM3Ki3buHpnDKG
k89NTCuRY+LgHDLmks9NGDkeLcqfXcYO8rmJvx7GpfNZEs6Sz00cHhFRYvg/
CU/J5ya6Vvbd6vlXwlfyuYlN0bWapPyRkGcW97mJXmMm5R79W0IFzqNGJq62
sJzFf0loyvO8sYmWRQ/luJkpoTfP8yYmVnksrz/BljCRfG5i24CNa8pZElaT
z03sr3o1/0NDwmHyuYmqO/IlzNAl3CCfm1CFyIm+TgkfyecmftRP7//qu4Q/
5HMTs1N6Ry78JqFoN+5zE+US3u4I+CrBn+d5a3a+GvbXP6kSOvA8D2bnY31a
5BpFwgjyuYlTP0LyQpYwj3xuosLSA3e/ihJ2ks9NVNugJuwQJJwjn5tIa+d1
vr1DwjPyuYlZYgnh92cJ38jnJg4esAMPZ0jI+x8PJHa9q/uP9P4koSKPy1AT
WdO9W+X9KAE83jqZWFBwQLbz7yX04XHUmdVXav+PEekSJpHP2fM+LPal+DsJ
a8jn7HzOXpTvzhsJR8jnJlYX3t9j2msJN8nnJho/G3XDN03CJ/K5iYG5XvR8
81LCf+Rzdr1v7/IvfyGh2DO+wWy93s0UGz2XUIe3g94mBhRN+KI9ldCRl28f
dt7kqNy7nkiIIJ+beLcnqW2nxxLmk89NlFk1/US2RxJ2kc9Z//17sfHJBxLO
k89N9G02SR1yX8Jz8jlb7/idl4rck/CdfM7O+9LaSbfuSHCbwX3O+lNg1fvT
bkuodJg3QHaeXWLyVL8loRl/3CGsn4TWinh/Q0JffntDTXwYEaCuuS5hMvnc
xNnDC9e2vCZhLfncxPHocn3tKxKOks9NdCr+L+RQqoRb5HMTff4U79UvRUIG
+ZzV09TI5QUvS/hLPjdx8fv3T1cvSijehfucrX9qbN/JyRICeJ6PNpG349Sf
vhckhPI8j2L9PXPcufRzEkaSz1m/q7hw+9qzEhaQz1l9NUyg95HfTT5nn98u
3/11SsIF8rmJ60k1ix1PkvCCfG7CS5m6KPykhB/kcxPn468WL3ZCQr7fHHAm
pD4uD+8lSKjsy31uIndU07g5xyU053k+2cShDsP21DsmoR/P8ykmdkZMSlGO
SJhCPmf5VntkttjDEtaRz1m9Fm00tPshCcfI5ywPVjgUt3gJt8nnrJ/kGrIh
NU7CZ/K5ia/WsUGTD0j4Rz43oT1P7VR9v4QST/gCsvwqsWlwxl4JdXmczzGx
Nqjqpi17JHTi8TvXxO+T0V9DYyWMIp+zev9v9IjcuyUsJJ+baLjBK9fFnRJi
yecmRCv82vgdEpLJ5yYqxnY54LtdwkvyuYmOnu8PfdwqwUk+Z/dzP+vx5i0S
3Kdxn7PzEXayZKfNEqrE8wbD6qfCj0UumyS04O1qmYn5N5OKXN4goT9vL8tN
3E/JvDlpvYSp5HOWPxvPbKuxTsJ68rmJko+VNY41Eo6Tz01EZK46tHO1hDvk
c7beG3d+6b5KwhfyuYlb9TxaFFgpIYt8zupn6JcrN5dLKNmZ+9xk/vQYGrNM
Qj2e5+tN/LdnfdUGSyV05tuxwUTqo6EFnYslRJLPTfjejil+eJGEReRzE0Fl
PrQcslDCHvK5idLhs9aWXiDhIvncRHm/7tlfzpPwinxu4mb+wetXz5Wgk89Z
/4rdHtJ2joT8PzmQ2DwxI6tMzhgJVatwn7N+Un9x0UuzJLTkeb7TRL0xNfyn
zJQwgHxuIiRZi/KfIWEa+Zz1mwsp99VpEjaQz00kue3pGDdVQgL53ET9tst/
DJoi4S75nL2+6LTTpSZLcNDAa+Kp57AdLydKyBbLfc7282PbA2snSCj1iA8c
LN8rlH/cYbyEQJ7ncayeYqTSeaIlhPE8P2hi0LbNy6+NlTCafG7Cv2S10jFj
JCymAZqtb9y2h0FREvaSz03EyZ/32pESLpHP2devyLb15CgJaeRz1h8aqolj
RkowyOdsvXbtUqpFSCgwhfvcRLOIIsHicAm+NJCbKNa63bV9wyS04nl+gvWv
L/XDBw2VWF/mC2ii+c+08mWGSJhOPjfRwr9q7jeDJWwkn5v42KJc3s2DJCSS
z9n1PyXX7DZQwj3yObvfK9YkjwESBPK5iYnbbr9/2E9C9rJ8Q0z4Vag1ckVf
CaVDuc/Z+fSqWKRdHwn1eZ5fYPVUZW+Ga28JXXg7TTYxr/j+Jzd6Sogin5uo
vrdixvweEpaQz038muvt1aK7hH3kczZPT14xIls3CZfJ5yYeNhn57nIXCa/J
5yYWbU0YPytMgkk+Z/Nduz7VGneWUNDmAGGv9xqa80+ohGqVuM/Z85+/9fd8
RwmteZ5fN1E4K6bEtA4SBpHP2bx0ZHGPBu0lzCCfmxiz8PWpzLYSNpHP2Xnv
Pq7u2TYSTpDPWb/8HPxicoiE++Rz5oE/PTcHBksQyeesfiN2TbdbScixi/vc
xF3LK+ZMSwllHvBAZ/sz/sz+yS0kNOB5/sBE7aOz1MDmErryPH9oInzCsK6Z
kDCGfM76y5aId2ebSlhKPmfzzLe5i6Y2kbCffM76e/DRsIaNJaSQz00kTM5o
8jtIwhvyuYnKXcu2T24owSKfs/w72X/azAYSCk3iPmfzy+gtt5vUl+C3nxeI
iSG97jbIqichmOd5GpuHw77dSa0rYTD5nOVV7awZ8wIkzCSfm5CfZoa2qiNh
M/mc5aPXsxYu/hJOks9NPHu2vOftWhIekM9NdPheeuWymhIk8jmbZ0Lmfu5Q
Q0LOMvyBTeaspD4Fq0vw7sB9bmKEf4L+pJqEhjzPPzHfLB1zZIOvhG48zzNM
9IvXFvSsKmEs+Zzly8SKMSWrSFhGPjeR/rTQtvRKEg6Qz020Pnr0RWxFCank
c+Y/SfcfWkHCW/I5my/Gvz9epbwEm3zO5o+AUR3UchI8TO5zVj/F1rollJVQ
vQL3uYmV7qHyeG8JITzPVTbvZG2XAstICCefs+f9MCnPn1ISZpHP2f3ueNkm
paSELeRzVu9Vzh+aX0JCEvmczRMTivu1KS6xc899bmLp+O/33YtJkMnnJjaU
aLj6SREJuXZwn7P+3f9H9CYvCWXv8cBk9Viv0KS+hSUE8Tw3TVib128p5ymh
O89zi81bsya9cxSSMI58bmL3x8RmRwpKWE4+Z/V2odmNcQUkxJHPTeTIU25U
YH4JV8jnbL2ut631Xz4J78jnLG++n/O66iYhk3xuYvzCiJJL8krwnMB9zuaF
xV2bheaRUGMvP4Am1tkTF3m5SmjD8/yfCffnt7Q3uSUMIZ9b+FM+ZMKeXBJm
k88thIlfS0TklLCVfG7BtfLZjzVzSDhFPrfg49h5y8om4RH53MJhv50PL2aJ
UMjnFs5lT7Tm/xORuxS/oIXh4540bv9XRLl23OcW3s39b5/nfyIa8TzPY6F1
8+p+b36L6MHzPK+FVxf6Pt3zS0Q0+dzCwz8Lt478KWIF+dxClGfcHP9MEQfJ
5xay8p9d/MsScZV8buHZv6TjV0wR6eRzC83tzdZSQ8RP8rmFOJcB/broIgrr
3OcWhrXM/rmkU0RNH+5zC47UmUs/fxfRlue5p4UNG+51OvpNxFDyuYUvz6V6
k76KiCGfW+iw9VGjppqIbeRzC21+Tx/sqoo4TT630MNDiHssi3hMPmfr/TOf
+zZJhEo+t3DpvrhmiCjCZRv3uYXKhybWqyGI8LnDgWnhxpFjv+wvIhrzPC9l
wddYmZ76WURPnuel2f3uKvRpWYaI8eRzCysf1c7V/ZOIleRzCxfi5OCyH0Xm
fO5zC7lDAg/J70VcI59bcHnu4XcqXcR78rnF6nHK/dnvRPwin1vYHRK+su1b
EV7R3OcWxk1/EOX1RkQtnucVLYyucyrqQ5qIdjzPK1movcVj5eFXIoaRzy30
e/Hx3qSXIuaQzy0s9ypTrfkLEdvJ5+zzc68cdH8u4gz53MKoNndapT0V8YR8
bqHz5lrZ9z8RoZHPLcTv+P5u7GMRriV4AFvItyRXWqNHIsq34T63UGDZSN31
oYgmPM9rWQh+XqL68/sievE8r22h1dZCC2PviZhAPrew2b3t39F3Rawin1u4
F355Q8M7Ig6Rz9n9PIls73JbxHXyuYWfqzr4PLsp4gP53MKvp32Lxt4Q8Zt8
bkF6saFa1HURRX5wn1to8UTvH3RNRG2e5w0sTM8al+h6VUR7nucNLWTf4Vb+
RaqI4eRzdn+fL5zcmyJiLvmcPa/nrPBxl0XsIJ9bWBXRwb/pJRFnyecWulas
WNb9ooin5HML7RZl+b25IOIr+dzC9Ueve8afF5FnC/e5hbwtj++dfE5EhVsc
cGy/K0x1b31WRFOe5y0smKfqbCx8RkRvnuct2dc3ed0445SIieRzC7eyj8h5
IknEavI52592r6SYkyIOk88tXB1Q6WvoCRE3yOcW6izpUMg7UcRH8rmFI4Xa
dPl6XMQf8jk7Ly0LJ108JqLoWO5zCxcjD9VZcVSEP8/z9hbwKveTvkdEdOB5
3sHCnmcVVvkdFjGCfG4hJeHfyD/xIuaRz1l/SF479N5BETvJ5xYmh6TN2h4n
4hz5nO33gQenIw+IeEY+t7CoapR74/0ivpHPLagVTs513ycibzEecKw/aJuL
pO8RUTGY+9zC4lclbh+LFQGe5z0spDUK2Dp7t4g+PM97Wng67sOSTrtETCKf
s37xsMTmcjtFrCGfWxifkH7NuV3EEfK5hSejKxe8tk3ETfK5hbbh36du2Cri
E/ncQjEtIPvwLSL+I59biBjx/WD9zSKKfeM+tzCgTpmovJtE1OF5PtCC29Fz
nd9uENGR5/kgCxPqXupybL2ICPK5hRXVK0+IWSdiPvncQjP724mwtSJ2kc/Z
85qeBSuuEXGefM76z7KVy+xVIp6Tzy2U9u5T8c5KEd/J5xY8vSa+275ChNsm
7nN2fp+9PDlmuYhKNziQLDS6Nutg82UimvE8H8nup8PQC15LRXbu+IG20C1t
oSouFjGZfG6h4ZP0oORFItaSz9nz7h0Rv2qhiKPkcwslznnXDV8g4hb53EJ0
zL/0evNFZJDPLcwfniMu7zwRf8nnLM/eVVqRPkdE8Sjucwt3Ow9dcyJGRADP
8/Hs47rnTy6cLSKU5/kEC6V+lzV6zxIxknzOzk/hDWE1Z4pYQD63MMss9DDH
DBG7yecWUj3WRbyaJuIC+dzC5Y+ePkeninhBPrfw/tWqzDlTRPwgn7Prjcmu
dZ8sIl8RHiAWbpYe/q/aJBGVW3Gfs37S91zNbBNFNOd5PtNClThj5ovxIvrx
PJ9locvkwvLhaBFTyOcsX9sUnjBnnIh15HO23lu/lewxVsQx8rmFtULsR78x
Im6Tzy14JVS6nj1KxGfyuYXe46feeBUp4h/53MKHxA1fjo0SUULjPmf9VJvk
s2CkiLo8zxdZCIwrNrNPhIhOPM8Xs+uHTzJrjxAxinzO+t2BZctch4tYSD5n
/cno0vT9UBGx5HM2Hzy9U/D0EBHJ5HML7e8q/5aHi3hJPrfwaPCJfEMGi3CS
zy189SkRGDRIhPsG7nML9TeUme0xUESVa9znFiq2vPBZ6i+iBc/zNRaKXFCG
p/YT0Z/n+VoLHRcedt3SV8RU8rmF3/7WjbF9RKwnn1vwC725J6S3iOPkcwtv
IkpsL9tLxB3yOatfD+VEZg8RX8jnrL7eBAiPuovIIp9bsLro9eO7iSgZyX3O
+l1Bn4Nzuoqox/N8qwX/vckBvbuI6MzzfBur79hL6f5hIiLJ5xaSdpU/4NZZ
xCLyuYXVAcLSz6Ei9pDPLaRbOVdc7CjiIvmcne9ZU45s7CDiFfmc9fshjaUx
7UXo5HO2f81CW7RpJyJ/Yd6g2Xomxp/3aSuiagvuc1b/oSGhf0JEtOR5vs9C
5JlK2V4EixhAPmf9dSEeHW8tYhr5nOVnnzXJS1qJ2EA+t9D9WeEb4S1FJJDP
LRxac0Nt3ELEXfI5m8fq7KlVrLkIB/mc5UnfvWucEJEtmfuczZPHrxe431RE
KYX73MKW+zkPxzUREcjz/JgFsW/f8LmNRYTxPD/Ozmv2W/X7NRIxmnxuwTu8
RbX6QSIWk88tCJXuNPRsKGIv+Zztp9lj+Nf6Ii6Rz9nzThITbgeKSCOfs37f
dXLR/fVEGORzVo8NsrbG1BVRYB33ObufR7OC+gaI8KX/AcfmoxtfMwPriGjF
8/yshbM32j319BcxkHxuYW7MmjvfaomYTj63UHzPhfS7NUVsJJ9bKPjmeoGD
NUQkks/ZfPrmcL/51UXcI59bSOwWcWugnwiBfM7269fP0MbVRGQP4hvMzvus
XkZxXxGlR3KfW7i9bt4pq4qI+jzPU9l8+338uqeVRXTheX7FQuM2lVYmVBIR
RT63UKvbxv0rKopYQj5n+Xj3ctrICiL2kc8tlB+y0zekvIjL5HMLPV9V31zR
R8Rr8rmF7x8jfHKUE2GSzy0cDOp4+4O3iIIevAGyfhz7YvmlMiKqNeM+Z/X9
4G/k9tIiWvM8v2vh8ZwrEdNKiRhEPrewdErpeT1LiphBPrfweZzbuXolRGwi
n7P1rb7Yzau4iBPkcza/Rq6aphcVcZ98bmHq91K5nxQRIZLP2Xmc7ncswUtE
jvPc56wfPToXvaqwiDIS9znLt6SULlGeIhrwPH/G8kBp1LmDh4iuPM+fW1gW
5DvKr5CIMeRz9vGo+bFuBUUsJZ+zead5sCHnF7GffM7m6yVR4XfcRaSQzy1k
y2N9jc8n4g35nOXHsrSNS9xEWORzCydeF+4TkVdEoTXc5xZGXt0b1CaPCL8U
7nM2LxWaW7+qq4hgnufvLXisO9w5j4uIweRzCzFepRZJuUTMJJ+zfjzi4avb
OUVsJp9bWN87tfWhHCJOks8tnL+oPVqaXcQD8jmrx8GdJo/KJkIin7P1LPWl
QfssATkb8AVk9XUprlj1fwK8R3Cfs/5Wcr1n/r8CGvI8Fy2McT3g++2PgG48
zyVWn33S+j36LWAs+Zz1Z6Xq0cRfApaRz9n5XbWu2LqfAg6Qzy0c9fbYPSFT
QCr53MK0CbEtutsC3pLPLfw3vHGO+pYAm3zOzsuzj+nFTQEeBXmDsTBw49IX
v3UB1Ztyn1uQF9eR3zkFhPA8d1qYveRV8ZQfAsLJ52yenjRx6J7vAmaRz5mn
que+P/+bgC3kczZ/rVzYafhXAUnkcwtNpjm/tdEEPCSfW0h43Oqwnyqw78N9
buHKpBlzCygCcp3lPmdf337tRKckoKzAfc78Vnfe/OeigCCe578tHCva7vhZ
QUB3nud/mG9ffjG3OQSMI5/z/QrtOfuLgOXkcwtjF897MfizgDjyOevvIbPG
ts4QcIV8bqPdvKBKvp8EvCOf23DzOWO7fxSQST638Ta/9vnHewGeq7jPbewL
SNOepwuocYn73EbR2ZM9zr8T0IbneW4bZ19fDdv5VsAQ8rmNlwHnj819I2A2
+dzG+undKw1/LWAr+dxG2o7159qlCThFPrcxeNnYEbVeCXhEPreRFODw93op
QCGf26i47EexX88F5A7kN2jjeczKEu+fCSg3jPvcRqLrucBrTwU04nlewMbE
IqPHxj8R0IPneUEbB3YeuLbysYBo8rmNTRsHBUx4JGAF+dzGcGPL5V4PBRwk
n9vIOtZuWNMHAq6Sz9nzXoquUvG+gHTyuY0aJdxyu90T8JN8bmN1csF/3+8I
KJyfF7CNbrtme768LaBmY+5zG/0vdmlx8ZaAtjzPi9vo6bFk5d6bAoaSz22c
21rSXHJDQAz53EZqF5fJY68L2EY+tzEzKKRwj2sCTpPPbaR0en2v8VUBj8nn
NiqvO7e7whUBKvncRskcn1a5pQpwOc19buNubOhW52UBPl+4z234j/t7Oe2S
gMY8z31sFJwgZ6VcFNCT53l5G86jBfodTBYwnnxuw7f8yGerLghYST638fSV
OWzyeQHx5HOb1dexwgPOCbhGPrfxsPSad63PCnhPPrfR9MLm1BpnBPwin9vo
eyo1pchpAV4ruM/Z/Xu5vvmbJKAWz3M/GyM+Dy8onBTQjud5dRvHq78b+PCE
gGHkcxud/4TfO5MoYA753EZk38yw3QkCtpPPbXzovdFYfFzAGfK5jR65GiaO
OybgCfncBka+X9z7qACNfM7ud/Pc6S2OCHCtywPdxn+7vZf4HRZYjnGf21iy
7kSi1yEBTXie17Pxc06g+feggF48zwPZ+Z51qIsYJ2AC+Zzd/3aX+48PCFhF
PrfR5lvbQRf2CzhEPrdxb9nYgvv3CbhOPrfRftGE1yv3CvhAPrch22GXp+wR
8Jt8bmOh4XJ5cKyAIvl4gdi4tX5VWvvdAmrzPG9qo/iPL/kDdwloz/McNuJ8
XAaU2ylgOPncxqAW32677RAwl3xu49foraHWNgE7yOc2xIs5v3/YKuAs+ZzV
Y6jv4btbBDwln9sY0tRlzunNAr6Sz23EH940LnaTgDxJ3Oc2Ek68nLF8o4AK
Gdzn7DyPv7pn8gYBTXmet7FxI3+PjMHrBfTmed7WxtZ9K5t0XCdgIvmcfX33
YUkN1gpYTT5n6xf8umXFNQIOk89tHN3i+FZwtYAb5HMbncYtOvVnpYCP5HMb
L5xnN4grBPwhn9tY3GLy6mfLBRRdxn1uY/SSS/tTlgnw53keZqODsvT5kaUC
OvA878Kuv/qV95YlAkaQz9n1YvfOX7BYwDzyuY37wWKO6EUCdpLP2Xk6smdH
/4UCzpHPbWT+fNC53QIBz8jnNvQ+EWXrzxfwjXzO9v/v6DwV5wnIW4cHpo0L
7mn5POYKqDiY+5ytz5kDvv9iBIDneT8bB32fDlZnC+jD87y/jV4bep9KmyVg
EvncxtrKDXxuzhSwhnzOzkOhUfFJMwQcIZ/bqLlAbbtnuoCb5HPWT0+ey716
moBP5HMbLo8evJ05VcB/5HMbq9yr3B81RUCxvPwA2piwO/Vlr8kC6vA8H2Zj
88VNf4InCejI83y4jW1bDwTVmygggnzO1mu0vL7CBAHzyefs/EQNcPUcL2AX
+dxGoWfZNmaLFnCefG5j7Mv7jb+PFfCcfG7jTuLlf+ljBHwnn9uosOPpm/tR
AtxOcJ/baPws15Pk0QIqfeQ+Z/12bdinw5ECmvE8H2sjrPDpfNtGCejL83yc
jfEb/TovHSlgMvncxo7uJ45PjRCwlnxuI2BdiyoRIwQcJZ+z/Vz29nzP4QJu
kc9Z/s2aOjxkmIAM8jn7/LEiNeoPFfCXfM6ep09C/ipDBBRfwn1uo8DN5nmK
hQsI4Hk+1Ub+undKuw4WEMrzfJqN+WLz9pkDBYwkn9vYXTF+vThAwALyuY22
tX9ar/oL2E0+t1G2c83xt/sJuEA+tzHjbnCe830FvCCfs34nNDl3qI+AH+Rz
Vj9qwXnbegvIV5sHko2M8ueHLe8loPJA7nMb3i/qDZnZU0BznufzbfTrMG96
VA8B/XieL7DR7Nm2IwO6C5hCPrdR5fQMu1M3AevI5zYqNfXp27yrgGPkcxs5
khe/rtNFwG3yOXv9tCPRFcMEfCaf2yhya0mFop0F/COf24gySn137SSghCvf
YBtKx8HPf3UUUJfn+QobQuXuz9QOAjrxPF9pY8wjQ01vL2AU+dxG660NvR+3
E7CQfG7D8bL8qKttBcSSz21Me3vk0ak2ApLJ5+x6vx+HHgwR8JJ8buPa0lXi
1mABTvK5jT7pH7euaC3APYH73Max9teHxbQSUOU997mNcX712o9vKaAFz/NN
NvI9r9VuWAsB/Xmeb7axfWdieK/mAqaSz238+Ji0oX0zAevJ5zZWZtb72BQC
jpPPbRxuFNC6TlMBd8jnNmrnib9WqYmAL+RzG5fOrelborGALPK5jb2HZPf8
jQSUXMR9buNj/YRX2YIE1ON5vpvNH1fSk80GAjrzPI9l339f9HmpvoBI8jlb
L4x4/C5QwCLyuQ1bv5DtST0Be8jnNuaWHdnuRl0BF8nnbL6pPObY+QABr8jn
bD6KuOl7vI4AnXxuY13bMSl7/QX+PgKs4bP8rR4+ZnNtAVX7c5/buDpxV+CK
WgJa8jw/xPrJ4rLF59YUMIB8bsP97ifPyTUETCOfs/Oy91PlyOoCNpDP2Xmd
XKrbID8BCeRztj8Jy7d1rybgLvmcrU9Szd/tfAU4yOds/tOyTWhWVUC2l9zn
7P6v/8sVWEVAqdx8AVn/3Fcx0a+ygECe50k2BthjJvpUEhDG8/wUm6+qvAkr
VlHAaPK5jez7w9vkryBgMfmcne+0XL1ylhewl3zO6t//0pxf5QRcIp/baOK9
5Or3sgLSyOdsvswfXkbwFmCQz234jQ1Z+66MgALHuM9ZPifV9X5WWoAv/cAt
mzfbVb5+p5SAVjzPL9lIjis+P7WkgIHkcxujgvL0PVtCwHTyuY1JU53tjxcX
sJF8bmPZ88fdDxQTkEg+t5H72t6pO4oKuEc+t/Ht3JBT64sIEMjnNv74Fcq7
3EtA9u7c5zZWrNs/eV5hAaUXcJ+z+XlImb/TPAXU53l+00b5YlN2RHsI6MLz
/BbLr0rHu40sJCCKfG6jnmtKpcEFBSwhn7P1Dowr2LuAgH3kcxt5ag7yDMsv
4DL5nOVvhFyjrbuA1+Rzdr4GNw1vnk+AST5n8+bGvgkN3QQUrM6BxOapeU2K
1MkroFpf7nM2Px74uL5aHgGteZ4/Zvs5s7lfBVcBg8jnrD4X93tbykXADPI5
W4/WNfd75RawiXzO+mNg0sL8uQScIJ/baJguxrjkFHCffG4j5MLtdVnZBYjk
czYfdO5y+Wc2ATmec5/b6F1+bg49y4EyOfnAwfb3VNhA9Z8DDXiev2Hz67LU
51/+OtCV5/lb9vW+d8Pf/+fAGPI569/FIvOm/XFgKfncxtc3u28/+e3AfvK5
jdO/h8be++VACvncxqJ/Z9bc+OnAG/I5u/8x67amZDpgkc9thD43Lpy3HSh0
hPuc1f+5V2aS5YDfG+5zG9/jgkKOmw4E8zz/YqOVb4mT8YYDg8nnNtbcG1tv
n+7ATPK5jVIlGz3Z6XRgM/ncxrM9UxZu+eHASfI5+34/fLqs/+7AA/I5y+v1
gfVXfXNAIp/bqFrqZN2lXx3I2ZX73IZZZG27BZoD3vO4z20M9Ho8NUZ1oCHP
86+s/g9GpkxXHOjG8/ybDc9Bg7wnyw6MJZ/b+P348MZoyYFl5HPmnRUhlaJE
Bw6Qz208qRzwIEJwIJV8bqNlwKiVQx0OvCWf23gULA8b9MUBm3zOvGIf7dHv
swMe1ThA2Lzw+sTAXhkOVO/NjzO73wXmnG6fHAjheZ5pw3Vt9IXOHx0IJ5/b
mLWxknvHDw7MIp/bUKvln9z2vQNbyOesnpSKP1unO5BEPme+GDNyXYt3Djwk
n7P97PyqFd46IJPP2XxaPbJg4zcO5HrKfc764y4fvcFrB8pm54GeiQXNM7V6
aQ4E8TzPnom/SVJWnVcOdOd5niMTNdfr1Wq/dGAc+TwTo2d5jKnxwoHl5PNM
nPRocafacwfiyOeZ2PF9TuOqzxy4Qj7PROTZu7cqPXXgHfk8E1l5S0dWeOJA
Jvk8E++XRFf2eeyA5yHuc/b9Xt765f3IgRpp3OeZOLOhlKP0Qwfa8DzPl4lP
I0ZKJR84MIR8nomLxrGcJe47MJt8ngnjnSOw2D0HtpLPM/Hidv55Re46cIp8
nolu/cs7Ct9x4BH5nN1Ps3KDPG87oJDPM+FWKpdR6JYDucO4zzMRsv7uzoI3
HSg3h/s8E35dxg0qcMOBRjzPvTJxJ5selP+6Az14nhfJxMs2HWq4X3Mgmnye
iYPPZ9TPd9WBFeTzTPh3mtXb7YoDB8nnmcg7tOP6vKkOXCWfZ2JoivQlT4oD
6eTzTBQt0CE0z2UHfpLPM7H+74RHrpccKFyV+zwTXxv1j3C96EDNntznmUib
kquEa7IDbXmee2fiwKDhn1wuODCUfJ6JVnExV1zOOxBDPs9E618dzrucc2Ab
+TwTz93u3XY568Bp8nkmLq+wv7ucceAx+TwTY/zv13Q97YBKPs+EdqTNQtdT
Drg85j7PxIeECMM1yQGfLO7zTKxwVp2W56QDjXmeV2HXr7SoaN4TDvTkeV41
Ew1zzLqXN9GB8eRztn6N3ba4JTiwknyeiRErqs3Md9yBePI5u//4N1Pcjzlw
jXyeicFtii3Pf9SB9+TzTIRVSj9d4IgDv8jnmWj+s+rPgocd8DrIfc7O9/TM
MI9DDtTiee7P1m9E62ue8Q6043n+P47uMq6qLIoCuK3Y3V0oYYuKsWwsFLAV
ULGwu7BbxBbFQLFFxUBHscVEBQsLC71ld71bT2af/XH9GB733XPOXuf/YWbq
OVAkrECXovs1DGWfO1BwTMDnYvs0zGOfO1DRmXtPib0atrLPHSjzruGkUns0
nGKfOzD5/b2+ZXZreMA+d6Dppce9y+3S8Jl97kApt7ZjKuzUkLOb8LkDvd6X
2FJph4bKc4TPHXhwxje9SoyG5qLPmzqQa4DcpPp2DX1Enzej59mcGldjm4ZJ
7HMHttYs08g9WsMq9rkDjtTTaZ5bNRxgn9P+6hO7ts4WDdfY5w4EzHo7qP5m
Da/Z5w58zTq+o9cmDSb73IF1J1p1aBKloVh14XMHVvr1CW62UUMd0edtHUja
cSwCGzR0Fn3ezoFrI33ut47UMIx97kDMlFIe7ddrmM8+dyBveJWYjus0RLPP
HQgcE1LTd62GBPa5A1M+pd72W6MhlX3uwNOUCQt7rNbwhX1O3+9F0+59VmnI
dVf4nN6v7OkduFJDFafwuQNxcW0bD1yhoYXo864OVM0x23dIhIa+os+7OdDn
3MMZocs1TGafO9B/c7sLo8M1rGaf03kZc6/EhGUaDrLP6f3mHBs+ZamG6+xz
2s/1yxcOW6LhDfvcgZNXX8bPWazBYp87sG3JvtCFizQU3yt87oCX73SvZQs1
1BV93seB0++7llm5QEMX0ed9Hfjh5lpi3XwNw9nnNF/eOmtGzdOwgH1On//l
XvfouRq2sc8duFt0S+TOORpOs88dOFe77+d9szU8ZJ/T/iqSu3/cLA1f2ecO
7I488CZ+pgYXX+FzB96EN5idEKah6izhcwcm3Npf58IMDRB9HkLn2S2TdWW6
hn6izwc7sHCR98ub0zRMYZ878PNo90d3p2pYwz6n+bO4g/JoioZD7HMHHqYX
c3kxWcMN9jn1wYbT7aRJGiT2uQM3F3lufjdRg80+dwBLJ2T9OkFDiarC57Te
0+cv+j1eQz3R56Mc0Br2K2uN0+Ar+nw07det+u3MlEPZ5w5sWdJ3Ta6xGhay
zx24/3jG6AJjNGxnnzsQNbzXgOKjNZxhnzvgVuZzaLlRGh6xz2n+328UXnWk
hm/scwemDvdKdB+hIXeK8Dn14WU1X/1QDdUs4XMHsidiovdwDS1Fn09xoHC7
tl9aDdPQX/T5VAf61f82p+NQDVPZ5w6UHdvc1X+IhrXsc+qLZ+5v+wzWEMc+
p3nTJ+HcwBANSexz+v3Ul/tDB2mQ2ecO2G6bD44fqMHJPnfge4cPV6cP0FBy
t/A5vZ/Ct3/NC9ZQX/T5HJo/4xt7hwdp6Cr6fJ4DwzrUjVobqGEE+9yBmovi
c2/pr2ER+5z+Xt5Tkbv6aYhhnzuw4HbThof6ajjLPqf9GovPJ/poeMw+d2Df
2otnzvfW8J197sCy8Se3Xe+lIU9n4XP6/LqVNt3tqaF6mPC5A28v/Yt92kND
K9Hn4XQ+XTrff9NdQ6Do8+UOmFaW/B8DNExjnzvwalGVkF/+Gtaxzx34s+5A
iu2n4TD73IFxxdb55qB8k31O/Ww/Uwt006Cwz6kfG81ZV6qrhn/sc9rfCTN7
VfHVUKqy8Dk979h7dTy7aGgg+nydA327Tq3UqLOGbqLP19M/33FMjVadNIxk
n1OfBcS369xRw2L2Oe2PYMzo2UHDDvY5ndeBRa8O8NFwjn1O6+vrWWVkew1P
2OcOTC+9dPPkdhp+sM8dKHqxfPW5bTVyqfA5fV6tHzfD22hwNYTPaV6GWPMj
W2toLfo82oFKAd7+Ma00BIk+30br++eg18GWGqazzx1o1rZTvZPQsJ597sCl
xsXaJrbQcIR9TvetlFyjk5truMU+d2CzUengk2YaVPY5Pe+5oH9SUw0Z7HMH
IvOeCf3iraH0TuFzB1I/1PmgN9HQUPT5Xnr/3a7MzUbZT/T5PgeWeI/0KNhY
wyj2Oc2j2GrfyjTSsIR97kDLTT+SXL007GSf03zImXyqfkMN59nnDlz+e+Qc
Gmh4yj6n+Tpky5PO9TX8ZJ/TfAlYnrNPPQ35OgqfO3A7cWbXIXU11JgufO5A
5vhRh8bX0dBG9PkxmifVepefXVtDMPvcgRIVm+4Pr6VhBvuc7l97irbf6Kkh
kn1OfXLqjbnLQ8NR9rkD1fpFXz/qruE2+5z6NrLtvvNuGjT2uQOrRzyJvlVT
Q6YfwucOrHnT9cCTGhrKVBQ+p/twxsFkxVWDl+jzM9Qfd95l/VFdg7/o87M0
P/2yBPyrpmE0+5zuF+sdJ/NQXso+d+Df1mu1S1XVsIt9TvNy8rBL1atouMA+
p3nj+nxIg8oa0tjnDmS7ULZi60oafrHPaT62cv/RraKG/DeFz+k+dSlLWlAF
DTX5X7B1YG7rHY9GldfQVvT5Verbp5nezSinYQD7nO7LyysVWFZWQxj73IGg
kRldNpbRsIF97sD2hVE79pTWcIx9TvNUe+tyopSGZPY5Pf+2j8sul9Twln3u
wK4LMeXul9CQebzwOfVxj6w304trKBsjfO5A6YmFl30ppqGR6PMUmi81bgfZ
RTUEiD6/48CYcNeOeSiPYZ87sGOfa6fSRTQsY587oK9LGlizsIbd7HMHTgzK
trJxIQ0X2efUD9Vf3PUpqOEZ+9wB60+H6r0LaPjNPnfgsNpp/bD8Ggr4CJ87
kD9XerGp+TS4TRU+dyDr1IzDi/NqaCf6/KkDRtu4/hvyaBjIPndAjZDK782t
YSb7nM5jSLTjPxcNG9nn1BdvnmnXcmmIZ5/T/ahc1IdHOTWksM8dWN7gQRYt
h4Z37HMHPjRfXPdPdg1Zvgmfk0e6H5uSnXK58sLnDoxc2+1esWzkf9Hnb6i/
Cg1sUT0r+V/0ueTAiG/pV7yykP/Z5zRPfW4F+mQm/7PP6f7cqGzePpnI/+xz
ml8vHt0PzVBpbgif0/3Y//vBGf9UPGefk98SRm1Z7lTxh31O892zbcxWW0XB
G8LnDng/mHomzlLh/kf43IEDVzN9uGCqaC/6/CPdX6u+9rxnqBjEPndgY7EC
y97oKmaxzx0YkLDS8cOhIop9TufVo8+srJSPs88d8Nw4qnixvyrusM8d2FDy
+vXqf1S8Z5+Tt54MWt74t4qsY4XP6f3+bjGk0y8V5bcJnzuQI6pv98CfKpqI
Pv9F800+0nvsDxU9RJ//pn6xm06Y913FOPa5Aw3y/otZ903FcvY5+dLrp7Ln
q4q97HPaH3uKNU/4oiKRfe6A38yhh259VvGCfU7zV02v9fKTir/sc9qfueYm
ff2oolA74XMHShZqMyUzZY/JwucOXKleo3HRDyp8RJ876eeT3Qu6vlcRwj6n
n1fp5GzyTsVs9rmO9wPnZ3R5q2IT+1xHw953iw/UVJxgn+tIq1erzSRVxV32
uY65FbcvWqKo+MA+1xHoW+bFZllFti/C5zoqv9vV/rCkokJZ4XMdOcrWS0p8
o8Jb9HlOHYmlbwQ+eq2ip+jzXDqWFg7M+T5dxXj2uY5i9X/csF6piGCf69gb
t2BrAcr72Oc6fh3Nt7jKSxWX2ec6mo1dvbDRCxUv2ec6UCp7VOfnKhzscx1N
lFGXBjxTUfia8LmOz/8S7UlpKjx/CZ/r2BiTuduypyo6iD4vpMPU3U5FP1Ex
mH2uow+868U/VjGHfa5jwn6Pq9cfqdjMPqfnH5YR+vyhiv/Y5zr6Hz9a5Vuq
invscx11Lnv/ykr5I/tcx41b256WfKAi+2jhcx0Dsj6573lfRcWtwuc6zu19
k976noqmos9L6yj94WzmPndV9BJ9Xoa+b46QJmPuqJjAPtcx0Ovh4gUpKlaw
z3W0OZHnXVSyiv3sc1qPhFxBh2+ruMI+13FmVtK7K7dUvGKf0z+PdkvTbqrQ
2ec6ZnjPbfo1SUWRNsLnOtYfnJgtG+VaE4XPdXRIKSuXuqGio+jzqjpSXoY9
qn1dxRD2uY7UUstftLumYi77XEfEZR9H/6sqtrDPdewvHO868YqKk+xzHd27
XB297LKK++xzWq8jM29sT1TxiX2uY+H0pw1OXlKR45PwuY4nnx4mJF9UUam0
8LmOXh3HdpMvqGgm+ryWjj2puy39vIreos9r63h9a8L5ApQnss917JrweG31
cypWss9pf+ZLmdn8rIpY9rmOmNcBYT3OqLjKPtcx33P4ylGnVaSzz3V4N81x
ckGCCoN9Ts/j6/lj8ykVRa8In+t4dfBZq/iTKmqLPm+ko8emXPtv/qeik+jz
xrS+gQkV35xQMZR9rqMAlCOO4yrmsc913FoS7l+A8lb2uY70mftzucarOMU+
13FpmPejFsdUPGCf6+i7Bv/1OqriM/tcR5HW/8WOPaIi50jhcx0Prm+IX3JY
ReXNwud0foZKd7fHqWgu+ryVjoAxkZkSDqnoI/q8tY52rnHt7x1UMYl9riP6
dbWd7w6oWMU+p/cn/yuQifIB9rmOCrMbrC8Zq+Ia+5zW077qVne/itfsczpP
hw8+6bhPhck+19HljbYxZK+KYq2Ez3Xo0sRRM/eoqCP6vJMOtyzdekTuVtFZ
9HlnHeFrpvkf3qViGPtcR/1XH0Ju7FQxn32u43Lj3cte71ARzT7X0fH3jit6
jIoE9rmO3oPeFCxMOZV9ruPng+BJ7ttVfGGf69i6qdTHtttU5PogfE7Plyv/
lOBoFVVKCp/rmD65SdHpW1W0EH3eQ0f+upuT1m5R0Vf0eS8dE9e5rT60WcVk
9rmORV8+jry+ScVq9jl9ftTTfq+jVBxkn+tY/vZLsLFRxXX2uU5z131aEcpv
2Of085QVuz03qLDY5zo2Fyqo+kSqKJ4ofE7ns/fxxiHrVdQVfR5M+//v+J2z
1qnoIvp8gI6H7TuWj1qrYjj7XEfeXY2Pxq9RsYB9TvNuULMeKatVbGOf65j9
2j/fu1UqTrPPaR5Mnfo8M+WH7HMd2rz958quVPGVfU77vZ98rNEKFS6hwuc6
Mg2sejYgQkXVKOFzmm+fRz4ds1wFRJ+H0s+DT+QKD1fRT/T5CB0ZBS3fPctU
TGGf0/cdjP2XlqpYwz7X8ebE7KIvlqg4xD7XkTDwxIa/i1XcYJ/T+bv1yq0w
ZYl9riOfr/nQc5EKm31O86lLjrUdF6ooAeFz+n6uGYOGLlBRT/T5BB3HILef
P1+Fr+jziTR//8Zh2zwVoexzHbMOB3Y5M1fFQva5jvFJX0c/nqNiO/uc5vH+
gTt/zFZxhn2u497Rox/yUX7EPqe+aPesndssFd/Y5zr+JD8/2X6mitzvhM91
BMXGNxkcpqJaceFzHWfR/8HcGSpaij6fqSPO8WhW9HQV/UWfz6L97FW22Zlp
Kqayz3WUDalV4MlUFWvZ5zqqyrn+/pyiIo59ruNpuQPfC1BOYp/rKD87b4bH
ZBUy+5z2S2idSp0mqXCyz2k+dSjce/hEFSUvCp/T8y05umPRBBX1RZ8vpv5a
kf3fzvEquoo+X6LDulpo3KVxKkawz3UM3vTg18uxKhaxz3XMm9x6hTlGRQz7
XId0dVDjkpTPss/pfPz00BuOVvGYfU7zbfTO5O6jVHxnn+t4FnP++ISRKvIM
Ez7XcVefeXj1CBXVNwif61itvTx3OFRFK9Hnq+l5H718lTxcRaDo8zU6vtWf
UeTjMBXT2Oc6xk46GpiL8jr2uY5pWWafqT5UxWH2uY5S/q9rthui4ib7nN7f
vYeHBw9WobDPdez71rvdghAV/9jnOr5WGvF9xyAVpZoLn9P+Tct29NJAFQ1E
n2/SkbS4xvz0ASq6iT7frGNY9INhzmAVI9nnOqJWOweUpbyYfU7n4+GB0U2D
VOxgn+t0Dh+u6Beo4hz7nOZxmRmJM/qreMI+p35zicq5uZ+KH+xzHa3KuIec
7qsiryZ8rsO4Xu/+0z4qXIsKn9N+mXfI39FbRWvR57t0jElc97Y45SDR57t1
lPunrfLqpWI6+5z6+9iuTr16qljPPtexw+9Gqak9VBxhn9P869XV3tBdxS32
Od3XvBv/PBmgQmWf09+bOt967K8ig32u499C15J//VSUPi98riNbumuH4pQb
ij6P0/Hp39wIr24q/ESfH6b9MMhT7tVVxSj2Oc27BZ5dpvmqWMI+p358OftW
VBcVO9nnOjp9KdPvdGcV59nnOj7Wyf4vrZOKp+xzHTmrNTppdFTxk31O39/n
6NzSlPMNET7X0a/4qKCmHVTUWC98rmNmwdCugT4q2og+P6Xjy3+7A2a3VxHM
Pqf718IyI7e3UzGDfa5jqJUSeamtikj2OfXttpOpb9qoOMo+1xH8KbVKFsq3
2ed03oZWXlaltQqNfU7Ps3JnRttWKjLlFT7XcV/zXT6spYoyTYXPdZT4UbXG
MqjwEn1+ifZDvarPDrRQ4S/6PJH+nkfHbcnNVYxmn9P9ZcjayV+aqVjKPqd5
G2QGF6C8i32u479t8wPrNlVxgX1O7z+26pju3irS2Oc62maX1kxpouIX+1zH
zcb/JUU1VpFfET6n+8OtrYXONlJRk/+DWjoOYcPYl14q2oo+v6XDp9L29H8N
VQxgn9P5+HtiUCXKYexzOk8+jxxtGqjYwD6neb7N3jGsvopj7HMd/vPcgsLr
qUhmn9P5CevvEVdXxVv2uY6QYivz36ujInOE8Dmdpxfns/6sraLsWeFzet7e
7/MUo9xI9HmqjmrF8rk2rqUiQPT5Q+qHmBo9+3uqtA/4XyhGswWNN87xULGM
fa5jSifvjzvdVexmn9M8WOTuf91NxUX2uY6jF12S39dU8Yx9Tve5xam981L+
zT7XUSl0oaN2DRUFQoTPdUz9Xepgd1cVbmuFz3WcP7N+3LTqKtqJPn9F+8Pn
q8/WaioGss91eHm61r9UVcVM9jndf6ymdZUqKjayz3XkauPWOiflePY5zcfI
b0PdK6tIYZ/TflwQHt2tkop37HO6H237o02qqCJLbuFzHS1n1G29qYKKck2E
z3Uc2e8df768isaiz9/qaH0+f32pnIruos/f0f2v06Gk7JTHss913H6bb5xb
WRXh7HO6L1RrULNbGRV72Oe0n7aU+TupNPmffU7z4tXlx5tKkf/Z5/R886ve
vFCS/M8+p/tq+VZ35BLkf0n4nHzQsZiWk7J7QeFzHSW3bi/gWZz8L/r8O/39
A8+7BBQj/7PP6f3kS4qeVpT8zz7XsTJ4UEZ0EfI/+5zubw33T75SmPzPPtfR
032j/a4Q+Z99rmPLM/eofJTfs891VH8+tG39guT/cOFz+n5JrbL1LUD+Py22
i47dTS88mZOf/C/63KDvk/r43J585H/R5ybdR1zDT9zOS/5nn+tY8fjRhe95
yP/scx1Nw049L055L/tcx8t499zNc5P/2ed0XyxVr8tgF/I/+9xA3m5JO8Jz
kf/Z5wY8v7/PeSwn+X+g8LmBoVsj5z/JQf5fLXxuYNG3pHzO7OR/0efZDCRG
zIurQjmEfW6AMBTUKRv5n31uYH6Z6ZUmZCX/s88NzOt23BGVhfzPPjcQ2SX0
zcXM5H/2uYFM/0W90DKR/9nnBsa6tviQl3K2XMLnBn506OvSIENBhUbC5way
nXvbtP8/Bd6iz/MZiKiozlvgVNBT9Hl+A/fLdks7YCsYzz43sKR7tdYPLAUR
7HMDSaFDLuqmgn3scwNFM+f2rUj5MvvcQJ/LRb76GApess8NKF3n7hynK3Cw
zw2M6dZpeJRDQeHXwucGio+YiEt/FXjmFz6n99f6T813fxR0EH1ewkD7Bfer
F6A8mH1uoOD9zF6NfiuYwz43MPvhkt4DfinYzD43cLRBUMTSnwr+Y58bqBu9
4MHRHwrusc8N/Dz+u2badwUf2ecGfCrHR2ainH2p8LmBb+tPFqr5TUHFU8Ln
tN7HM3b4f1XQVPR5RQM1XFe2DvuioJfo80oG6m/v/3fXZwUT2OcGFlwJPZ/8
ScEK9rmBVByP/P1RwX72uYG2VxrOLUf5CvvcwMC/32e2/6DgFfuc3me4tHzc
ewU6+9zAf67Z4za9U1AkWPjcgGNu39eX3yqotVL43IATL6t+0hR0FH3ubqBj
8YhZRSkPYZ8buB4/+G1zVcFc9rmBS5cHhwxXFGxhnxv49GfZ9zWygpPscwMh
/+6vOSspuM8+N7Arokkb9Y2CT+xzAyu7JubMTzlHDuFzA6P0kPRGrxVUaih8
buCDd4WkQekKmok+b2Cg5M2flyNeKegt+rwh7c+AF3dPvlQwkX1u4NqKJ19e
v1Cwkn1uoJ+bXD435Vj2Ob2/dGtQg+cKrrLPDSrxSgnBzxSks88NfA70Kx+e
psBgnxu4tXpJ1ImnCoq+Ej43kHHocuX0Jwpqiz5vbqDq8IxLuSh3En3ewoDX
tObj6j9WMJR9bmDduhl1gh8pmMc+N2CPi88a/lDBVva5gc035PcnUhWcYp8b
+OOb5036AwUP2Oe0HhdqfHCh/Jl9biDzvcbZGt5XkHOx8LmBk02a1B14T0Hl
/4TPDdRJcB0fcVdBc9HnPga+Zspy+dQdBX1En3cwcPv+9SpyioJJ7HMDOaTx
m/JRXsU+N9Duc6YKTZIVHGCfG1hxeFLCkNsKrrHPab+9uTFozS0Fr9nnBhq3
1Mudv6nAZJ8b2Bie/fO7JAXFAoXP6e9P/5xchHId0ed+tL+TD17ADQWdRZ/7
GzjTvMXlUdcVDGOfG2i0as+TqGsK5rPPaT6EvXBevaogmn1uQL38xuv7FQUJ
7HMDIysfn1+Wcir7nN5nf9/0DpcVfGGfGyjseazLlEQFubIJnxt40istZecl
BVXqC58b6LT5avDdiwpaiD7vb6DByXFZrAsK+oo+DzRwbtTzBFfKk9nnBobP
yTy3x3kFq9nnBioflXvPP6fgIPuc3kfizNZHziq4zj430H3y7RYvzih4wz6n
ebwqpUsuyhb73EC91LmjG55WUPyF8DnlrPK2kAQFdUWfD6Hzqn1/s/qUgi6i
z4fS/GpxsOGFkwqGs88NvHyQJ/rjfwoWsM/pfA4tUrQk5W3sc9ofly5ua3dC
wWn2OZ3XvXmaTDqu4CH73EDPdIe2I17BV/a5gS515u+5e0yBy0Lhc3pfIXsn
20cVVD0ufG5gafOQXm6UIfp8rIEey0527HNEQT/R5+MMrMqzreuSwwqmsM9p
HqwuPvS/OAVr2OcG5qRXWCkfUnCIfW7gdOKpGwUp32Cf0zzP9KwQDiqQ2OfU
H8MXjR1zQIHNPjcw4fKpl1tjFZToJ3xuoFXamMDb+xXUE30+zcDaafu/6PsU
+Io+n07zfdSgNa6UQ9nnBu7O2dy2114FC9nntN/m+uZevEfBdvY5zZcmM6UT
uxWcYZ8b2D6j4m15l4JH7HMD/vmbXitE+Rv73EC56zfvtdypIHcW4XMDHUYn
fR63Q0G1usLnBqanNigTE6OgpejzBbSeN/L3v7tdQX/R5wsNBJfsHufcpmAq
+9xAk6iM/J6U17LPDQwuUnhhYLSCOPa5gaCgZblWbFWQxD6nedB+YMy5LQpk
9jn17/Yon0+bFTjZ5wbWN/bIXIZyyWfC5wYKvC2T0mmTgvqizyNof84YEhsW
paCr6PMVdF6uZ914cKOCEexzA/2jHZHPNyhYxD43sDW1+d7clGPY5wa2NX10
wztSwVn2uYHwQ6eNkesVPGaf03n9+7751nUKvrPPaX1+hqxPXqsgz3zhc1rf
SVVNa42C6seEzw3Az32iB+VWos830P4LmmIFrlYQKPp8I/XpxEwbV65SMI19
bqDpsNutLq5UsI59buBO/gf/vq5QcJh9bqBQ28J3KlC+yT438PBVRJxfhAKF
fU7n9b+m2+YvV/CPfU79EVMh5ni4glJ9hM/p/jGj4XFlmYIGos+3G6hVeuaT
opS7iT6PMfCm/9c87ZcqGMk+NzCo5MqAaUsULGaf0/3IrefB2MUKdrDPDUwe
1bbI80UKzrHPab4k9FmZh/IT9rmB5h9Xl2y+UMEP9jn9PP3df2MXKMib6TH5
nPbfhOCQHfMVuNYWPjcwdc6PiqnzFLQWfR5L9zdl+/eslINEnx8wUHbWkAcN
5yqYzj430Mu15dXhcxSsZ5/T/rhS+8bm2QqOsM/pvuBR93nyLAW32OcGprVu
neGcqUBlnxs4rg5sWIdyBvvcQKmfy2eFhCko/VT43EDfThcfRc5Q0FD0+XED
M+/ozZOmK/ATfX7CgNy/8WljmoJR7HMDvk/C2nhQXsI+p/Uud/F18FQFO9nn
1B9FMq1cO0XBefY53ee2tOh8bbKCp+xzA0PWTyvtmKTgJ/uc5ocUa9aknG+u
8Dmdr+H3PwVOVFDjiPC5gXG5Pn9ZPUFBG9Hn52nexhqZro5XEMw+p752c1T9
O07BDPa5gaeT5L41KUeyzw3EhJ6JCRyr4Cj73ID2Zcbf1WMU3GafU7+/rxR8
dbQCjX1O7xdHn/wdpSCTq/A53SefVhjoRrlML+FzAyeiJphBIxV4iT6/Tu9v
2K69a0co8Bd9foN+7nZs0PVQBaPZ59TvKZtqGcMVLGWfU9/W65fXk/Iu9jnt
t/Y/zYHDFFxgnxv4/TXYjByqII19TvOu+Pbct4Yo+MU+N2DsOezuHKwg/z/h
cwMXFkUE1aVck/8D2nSfjGm4Y2iIgraiz+/RfHx94NfmQQoGsM8NTKr1tvfd
gQrC2Od0Xqa/T8lCeQP7nO4XsUcCGg1QcIx9bqDEAa8Po4IVJLPPDYQNn7Nm
R5CCt+xzmpf3FnZ4HKgg8z7hc9pvd9oWyk257GPhc+rbbpc+tuivoJHo82cG
Srf68WhSPwUBos+fG2izNu1ebF8FY9jnNL89J7141UfBMvY5+SPbJUdhyrvZ
5wYOZTtbtUNvBRfZ5/T9yoWEzO6l4Bn73IBH85PHjvdU8Jt9bmBnj/gC73so
KDBb+Jz6sHuPueUou8UJn1M/u0VnBHRX0E70uWIg+taSNcsCFAxkn9PvVy5c
76K/gpnscwOXqzdTf/kp2Mg+N3A1Kcv+mpTj2ecGrjgGhw3opiCFfU7+OBAU
vKGrgnfsc+r/u18Ckn0VZKkmfC7OV+E+mSmX6yF8TuvZ5taYRl0UNBZ9/pnm
ZVjByDGdFXQXff6F7iO/tNu7OykYyz43kG+PT+HnHRWEs88NxM+rP7Ig5T3s
cwMb5uxPbd9BwSX2OX3e+p2dZ/soeM4+NzDjvwqPT7RX8Id9TuubVmHcx3YK
CtrC5/R9/sSUqkTZ3V343EDNrNsf9W6roL3o8780Tx0ldqxqo2AQ+5zud8l5
Zl1vrWAW+5z8MGVaqN1KQRT7nObj1z5D61M+zj434F37yMSRLRXcYZ/Teaw9
Zc1OKHjPPqfz/vHQxbQWCrLuET43MKy3n7MA5fIPhc9pPk8Y2MWnuYImos8z
mVhd7/mhOc0U9BB9ntkENpwrc6qpgnHscxMhkVmiv3grWM4+N+l7HfaoRnkv
+9xEpZ5n7gQ2UZDIPqecv9rcyMYKXrDPTQwI+NoypZGCv+xzEwPLFymSjXKh
mcLnJrKMW/unqZcCj4PC5yamtBr+flJDBT6iz3ObaLF+3adDDRSEsM9NNAkp
lKHUVzCbfW4iMk6qXJbyJva5iYfjM/fuUU/BCfa5iXuHx25dUVfBXfa5iRMh
rt+v1VHwgX1uIvPqmj2dtRVkqyJ8Lt7HpNsNKVcIED43sdg3i9/YWuR/0edF
6H28eaTt8yT/iz4vasLx6X3Eaw/yP/vcxMgJzVqXpBzBPjfRcOKdXP7u5H/2
uYnq3ze/Dncj/7PP6f18iblxpSb5n31uosfoVxesGuR/9rmJu+P8rjegXNgU
Pjfxyfz7cowr+b+m8LmJ0oXuZdtfnfwv+rycSQ5/0uxNNfI/+9xEka95Fpei
PId9biL4wuhXAVXJ/+xzE5dqONqtqEL+Z5+baN/wwMXrlcn/7HMTfd7P88mo
RP5nn5s47DPrTWPK2XcJn5vw7bs5fGJF8v8D4XMTm6o8aR1Xgfwv+ry6iWaH
6+R9W578L/rc1URz5z6tAuUJ7HMT30s3ute3HPmffW4iI9/rm+vLkv/Z5yYG
p0en3ilD/mefmxgVOfZzTsqv2OcmEhoHFG9dmvzPPqf98aid36xS5P8Zwucm
vMb7bDlVkvwfK3xO3694z9/fS5D/RZ/XNeF/f3SwO+Uh7HMT62NXpA0tTv5n
n5vYeuB4yI5i5H/2uQmf9Jf286Lkf/a5iVv+LvuLUb7PPjexr4DXIL8i5H/2
uYn4KoPcIwqT/ysJn9N6bFmW/UYh8r+f8LmJtnMPfstEuZnoc28TBd9c+9C0
IPlf9HlTE2tvPf41tQD5n31O+6nji3zH85P/2ecmzo9+2OhLPvI/+5y+b+vz
E2pQvso+N5E9bf25wXnJ/+xzEy+a9SkWk4f8zz6n35+bc+7z3OR/Xfic3v/R
GL0Y5dqiz9uY6Piq/AJ/F/K/6PO2JtaVWFhmZS7yP/uczvu429du5iT/s89N
rPn9c3Y2ylvZ5yZunjbbt8xB/mef0/PceV1hVnbyP/vcxIPWO3Kdzkb+Z5+b
cPHwzvw7K/l/h/C5ibQth1zqUK58T/icnnfnz0qjs5D/RZ/7mpjfPV+n2Mzk
f9HnXWl9rxrz1Uzkf/a5ienZTt2qSHkV+9zEY7eWlYIyZBxgn5sY3Wnjss3/
ZFxjn5vYMu1UxmOnjNfscxMFkrYvKUzZZJ+bSPL1LdfNllFsmvA5rWelxKsR
low6os97m1jV68+Mm6aMzqLP+5ioke0TslMexj43Ub5lTLHWhoz57HMTzooF
rTm6jGj2uYmdF5p+P+eQkcA+N9HIs+If/a+MVPa5Ce+l51y8KH9hn5uYquSp
NemPjFwVhM9NZOtXIOTYbxlVugqfm+ia9dreL79ktBB9PshEPt3VcKPcV/R5
iIlO/k0CQ3/KmMw+N9Gvxt+7e3/IWM0+N6FuDPRXvss4yD43kX5qpFKR8nX2
uYnwXeUXB3+T8YZ9biJs8lSv6K8yLPY57Ref8Y5nX2QU/yt8TvO2Ue6bJSjX
FX0+0kS74NaxPT/L6CL6fBT1y7Pim9Z/kjGcfU774+riqAcfZSxgn5vY7r1y
XwHK29jn9P36uV/3/SDjNPvchIbgXxHvZTxkn5s4m6tq3dvvZHxln5sYlxo2
Jxdll+3C5zS/zw580f6tjKp3hM9p/7556LNYkwHR55PpfA9KvXpVldFP9PkU
E7OD+nXLQnkK+9zEo58jPrZUZKxhn9N8aJUROVeWcYh9TvMjtGS3i5KMG+xz
E9KyEyWdb2RI7HMTM6/c/dGUss0+N1HcK/R52GsZJaYIn5s4km1O6pl0GfVE
n882sbxb/uf6Kxm+os/nmGjTuMSPRpRD2ecmzr3ZWGLaSxkL2ecmKo+K8D31
QsZ29rkJ3fi57s9zGWfY5yZyHEt+14DyI/a5ieHHinSZ/EzGN/Y5fd/yty6d
SJORu5zwOe3Xch9b/3oqo1oX4XN636mTH9ej3FL0+TIT8wYNnzbxiYz+os/D
TYz4eqnG8ccyprLPTSzcPuvDj0cy1rLPqf+jtp6pSzmOfW5iiLP05gkPZSSx
z01MduhL41NlyOxz2q+H6i/58UCGk31OGbfW16Vc8rfwuYlqzxOOTbgvo77o
87Umnu5yvoy/J6Or6PN1Jg4mbir5866MEexzE/X6Lx1cj/Ii9rmJgC1JFybe
kRHDPqd5u6+364kUGWfZ5yZ672+441eyjMfsc1q/GwNqNKD8nX1O9wuPR5cm
35aRJ1r43ERQ1rXDTt6SUT1Z+Jz6eXJk2b83ZbQSfb7VxM/Yl5IX5UDR59Em
CqUMPzUtScY09rmJPLkabDl9Q8Y69rmJU0ux0rgu4zD73ESDqctWe1O+yT43
8ftf3p0zr8lQ2OcmjvomXz5/VcY/9jmtx6rLP5xXZJSaJHxuYtKXL3VAuYHo
8z0mQqO6zp13WUY30ed7TXickV5eTpQxkn1Ozzt3b8eslBezz6lvSm263vaS
jB3sc7pPHE/wW3JRxjn2OZ3XsCyfki7IeMI+N1EnZmqkC+Uf7HMT5boV9u18
XkbeMsLn9H7PPCy68pwM107C53S/yXfm092zMlqLPj9q4uuMxAcFKQeJPj9m
Yk/t9zcCzsiYzj6n+RVcKznytIz17HO6T3qtTX+SIOMI+5z6+X3+zKUo32Kf
m/i4d2+9/qdkqOxzE4tiuk/adlJGBvuczkfOEldf/yej9E/hcxMd8n+tVJly
Q9Hnp2mevHuyesgJGX6iz8+YeHftXt79x2WMYp/TffDZk00f4mUsYZ/T+ev9
sb4H5Z3sc5qnk3Kljz0m4zz7nNZrYO2o+KMynrLPaX8HBA34fUTGT/a5iWez
1ng1opxvi/A53Q+LJpUNOyyjxi3hcxNK14xCF+JktBF9foX6ZmCj4pkoB7PP
TdyZPaZmm0MyZrDPaX6/ium85KCMSPa5ibonU2bdOiDjKPvcxA/vn+fzUr7N
PjfRdG/+vH6xMjT2OX2eW8WR6/fLyNRa+NxEXJZqT5/sk1FmgvC5CdchZbqX
puwl+jyZ+ndJ5vSgvTL8RZ+nmIja9Xjazj0yRrPPTWz8tqGitlvGUvY53Y/2
tUyrQXkX+9xEYMbD7aN3ybjAPjch1+86+dhOGWnsc7qPzD7c5/cOGb/Y5zQ/
i37v3Jhy/lLC5zTfGhTtOitGRk3+H2aZGF+85IDE7TLaij5/QvfHP8acbJQH
sM+pX/OcPtxhm4ww9jnd3yP9Pq2IlrGBfU73s9uXGz3YKuMY+5z67KPL+mKU
k9nnJkrVdnX23SLjLfucztPjElO3b5aR+bLwOc3Pks+d8iYZZb8Ln5v45TU6
0pVyI9Hnr010GZ3SZHSUjADR52/o/PzVvxzbKGMM+5zmXeHvx/5skLGMfU77
y3l0gTfl3exzE4kOr8FzI2VcZJ/T/mm+MODaehnP2OcmPuRf7+dC+Tf7nO6H
B4YEdV0no8Am4XPqf9+/09evleGWJHxuYq53+91pa2S0E33+wcTYowEvy1Ee
yD6nvv1cqurg1TJmss9NnKy3JSx2lYyN7HMTfy8/eP1lpYx49jnNxxcXu9en
nMI+p/tv4oAn01fIeMc+p/kaf3z4xQgZWVoKn5vo/uNkzmyUy40TPqf7+uXh
pzoul9FY9PlP6qshNyatDpfRXfT5L/JI2ft4vEzGWPY5PY/HwtJlKIezz028
f/oq66ClMvawz+n+Nijd2rdExiX2uYnO+RZm+bJYxnP2uYmcFW6XqE/5D/uc
1ut5fNMZi2QULCGWg7y4uPHYSwtluLcXPjcxY3Dg0eyU24s+t02knimT0XmB
jEHsc1qPO5OD1s2XMYt9TvNQG3o7bZ6MKPa5hcntvrSrQPk4+9yC3sDl/tC5
Mu6wzy3kNRNC4+bIeM8+t9DrhaPAr9kysl4SPrdwrULS9SaUy38VPrewLH/V
5fNmyWgi+jyHhbLf8gYlzZTRQ/R5TgvNXea1yE95HPvcwrc9M2v1DJOxnH1u
YU7ufx7RM2TsZZ9bmLYgu7cyXUYi+9zC0Z5rerpRfsE+t9D6TvTcCdNk/GWf
W1hVr+bp01NlFNoofG6h8b36GRlTZHhcFz634P7lbA8fyj6izwta2Pjk/OlV
k2WEsM8tfH3cyP3JJBmz2ecWvjR0iytHeRP73MLaVuuaDp0o4wT73EKFtmOf
xU2QcZd9Tjn8/OLf42Xa98LnFgYEzmzZjHK2FsLnFn66HHBZNE5GhTHC5xZq
p7eRksfK8BZ9XsrCiWqdkopQ7in6vLSFYM+z5/qPkTGefU7vv/W6i7tHy4hg
n1vIfvz+vU+jZOxjn1sofXvSt/qUL7PPLSxNm1Fu1kgZL9nnFha7S32vjZDh
YJ9bWFModk9eyoWLCZ9bCH2W4uwRKsOzrfC5hUKpvkO3DZfRQfR5FQuPOtV8
oQ2TMZh9bgHrgwbUojyHfW6hsvX+x9ShMjazzy2sS7217tIQGf+xzy18HPGv
VS7K99jnFq4XWpzhN1jGR/Y5fZ8ygcmbQ2RkvyB8buH+k/l75UEyKn4WPrew
cuPvle6Um4o+97Tw4dDxRZMHyugl+rwWPV/o2fALA2RMYJ9bWFgh97YclFew
zy2MrrzjYrdgGfvZ5xY6Xwv7uilIxhX2uYXyfTZ5yIEyXrHPLVSv65juTlln
n9Pz79rwcHJ/GUUihc8t1Ms8sdnFfjJqXRU+t+CyY/mJnJQ7ij5vZCHx4avG
/n1lDGGfW3j3fUTKlj4y5rLPLfTs4jlW7S1jC/uc3l/T6uVrUT7JPrdwoHD3
l9N6ybjPPrewvMbx2Ms9ZXxin1vYm9pqYR7KOZoJn1uoODzT6J49ZFQaJXxu
YWCzzyEx3WU0E33e0kLBA1lDPwTI6C36vBWdz2ztZtanPJF9buG/PUeiZ/vL
WMk+t9BJbpGS5Ccjln1O61n0t0thylfZ5/R+16f0DOwmI519Tvsz4cbRfV1l
GOxzmgdpb0r88JVRtIjwuYXH3Uqtakq5tujzjhZaTh1beEkXGZ1En3eykGdv
+p77nWUMZZ9bONswtF0ZyvPY5xaKLnD5PbSTjK3scwtV1cRjxzrKOMU+t1D/
1IqZVgcZD9jntH8CRvVoT/kz+9zC7aL9m671kZHznPC5hbq9+9V52V5G5Y/C
5xb6Thle35Vyc9Hn3S08uT2v7cR2MvqIPu9hYd6JPYMvtJUxiX1uYUzEgzW5
KK9in9P8PJI9pXsb8j/73MKFMBSLaU3+Z59b2NR59uiPrcj/7HML++dceNCQ
ssk+t9Blwr+281uS/9cJn1twnd/iRgrI/6LPg+h8553VsyTlzqLPg2n/jj/5
c3AL8j/73EK5vB+2HW1O/mef0/xrUay31Yz8zz6n9RrauLwP5QT2OX2+5Pdr
XVPyP/uczlfBoCfp3uR/9jntn+79k9wo5/IWPrewwqXTjalNyP8jhM9pnq93
fXilMflf9PlwC5Lfzy/5KfcVfR5K52d3bPH+jcj/7HML1scOvvu9yP/scwur
wx+s/dWQ/M8+t9DjTUsVlK+zzy0YfhvarmhA/mefWxjf/M7xtPrkf/a5hc85
39WqRrl4IeFzC+mFpdMT6pH/RZ+Pp99PPON3sS75X/T5BDqvU8b9zU15OPuc
9te6TAd71yH/s88t5Jg9atSe2uR/9jntl6gj3j9qkf/Z5xbM9jdLtKD8kH1u
4dbXU1kiPMn/7HMLR35Nt556kP/PCJ9b6Hc2b5ZqlKu+Fz6nvtw/vvhEd/K/
6PMw6otKuxtfciP/iz6faeF1xK7QvJSnsM8tJPiO2de3JvmffW5hW0rmn/tq
kP/Z5xaujA3u/NuV/M8+t7Bly/zjrShL7HMLaadGuK6uTv5nn9N+dSt28GU1
8v8a4XNaz8AF3m6U64k+X0Tz5L+jadOqkv9Fny+2MHLL1kXXq5D/2ef0Pqa0
bVGE8kL2uYXfR2KzD6pM/mefW+hz5MbzI5XI/+xzC7tfRl+wK5L/2ecWru6q
eaQT5W/scwvyiFFxmyqQ/xsLn1sYu3Xg6bflyf/Dhc8tFNiZM7UB5Zaiz1dZ
OKYGGwvKkf9Fn6+2MP3+kFoPypL/2ecW7t0tMaEC5bXscwv9O029PKYM+Z99
biHzkTkVzpcm/7PPLahDakfkpiyzzy0Mf74kW99S5H/2uQW3sIUR+0uS/wsI
n1vIf6xKxb8lyP+iz6Oov98PvdKWclfR55toP67qMHF9cfI/+5zWs+Dt2nIx
8j/7nM7H8/dmHcox7HOad/12P5xblPzPPqf+txxn7hYh/7PP6X14aofLUf7O
PreQL2jE0dGFyf8Jwuf0fvUFF88VIv+/FT6n+9PYOi9yU24l+nynBQ/P8dn7
FST/iz7fRe9rd8vmBwqQ/9nnFka13LFAz0/+Z5/T/Jm08rEP5cPscws7DuXw
ispH/mef0/2pb+49b/OS/9nndD/6tLGCF+V/7HML1R4djF2ch/y/SvjcQrcF
bfE4N/lf9Pkh+vnwEKUq5W6iz+MsbP+VZcNkF/I/+9zCj01Ve1zLRf5nn9N9
7ub1ikUp72CfW6jxWzUH5yT/s88tHFw5Tz6Rg/zPPrfQKmfU06yUf7DPaZ48
rP68e3byv5fwOfXnkFofd2cj/w8VPqf7h2dczt9Zyf+iz0/S8+3aXq8t5SDR
56cs5GyYbVRkFvI/+5xyvxfH1Mzkf/Y5zYNFlbM1pHyEfW7BUTNtyOJM5H/2
uYWuF8zUxxkSVPY5fZ8Ty7pWp5zBPrewYP68p1P/SSidT/ic5lP0mzFJTgkN
RZ9ftKBM31+oJGU/0eeXLBRf+fBKqC1hFPvcQkTXwfPPWBKWsM8tNKvf0zc3
5Z3sc5rf8fur9zclnGef0/0HffPFGRKess/pftcjNLNTl/CTfU6/P+xhlq6U
850UPqe/92VToRiHhBqq8DndzwYmeH7/K6GN6PObFuK8PHu3ohzMPqf72Ht9
5bo/Emawzy08/VoyVfktIZJ9buFuYkSVhpSPss/p+Z52W7Dkl4Tb7HMLgYcG
f336U4LGPqfzfPL68JqUMwUJn1vIGDf5a9gPCWVWCJ9TH3QfuyDluwQv0ecP
6Hw9i69SnrK/6PNUev+zm6eO+yZhNPuc9mtCgVWXv0pYyj6n/s/m2rsI5V3s
c5rnL+d7Dv0i4QL73ELM+fKFEj5LSGOfW3hW3s7sQvkX+5zynJKZ+n+SkL+B
8Dm9vz4T8xz+KKEm/w+y6efVc1XN+CChrejzlxZuDEvr6E95APvcQkCkNGv3
ewlh7HMLuTwqX/jzTsIG9jn1ycFNuTtQPsY+t9B+ZZuhW95KSGaf0zzwr3Tn
sybhLfvcQtikOq1BOfNL4XPy0cRx19aqEsrmET634J/8sruqSGgk+lyz8NCe
+t2LcoDo87c07xY32xIuSxjDPqf9LLv7v5QkLGOfWyi2oU2x2pR3s88tRJVe
8Hb+GwkX2ee0Xj+1a49eS3jGPrfQYduYY66Uf7PPLSRtLnEgLF1CgRPC5zRv
QuUjd15JcJOFzy0UCU+5XJFyO9Hn3+i+OeuRNOmlhIHscwszrur5k15ImMk+
p3mZ3qhjacob2ecWhnVbs2bMcwnx7HML3zdm0hKfSUhhn5PvvJa2L0r5Hfuc
zlt85ZPD0yRk6S98buHO0gd1zj2VUG658DmtR/N1Z/JTbiz6XKfP7z64W8gT
Cd1FnxvUl75tfp58LGEs+9zC+SN1drlQDmef0/w3ag4IeiRhD/uc5u9xz5rx
DyVcYp9TfwR6Z8pO+Tn7nM57WFe1T6qEP+xzG0fWhT6OeyChYD3hcxua69KH
mSi7DxI+t1H0Umx6j/sS2os+z2oj+6vkv7H3JAxin9tIyPGtjPOuhFnscxvD
Lhfs6k85in1uY+m62iv33pFwnH1u41ZGx2dGioQ77HMbhVcH1+tK+T373MaS
G6M27UqWkPW58LmNuR7j8zhuSyjvInxuY63PyIjOlJuIPs9rY/n2PiV33JLQ
Q/R5PhuTTjc5/vumhHHsc/p52bx9O1Jezj630SXgbt7tSRL2ss9tjJDm3Pl5
Q0Ii+9zGff+yW30ov2Cf29jnvndK9HUJf9nnNjo6SgT9uCahULzwuQ3/5pP8
21P2eCN8bmPNkpMBW69K8BF9XtxG/sBXA79fkRDCPrdRwOfDzHaUZ7PP6ecP
nu7eclnCJva5jcSF+9O+JUo4wT63UeRDr9LtKN9ln9vwiFBDt1yS8IF9bmPU
767Xvl2UkK2v8LmN4UcjPdpRrrBM+NzG9/b/7dxyQYK36PMKNgq2j6vy/byE
nqLPK9rI2Xjm8XaUx7PPbfjFVui69ZyECPa5je2VN/39flbCPva5jRf1lEPt
KV9mn9twG5oxJvqMhJfscxvv231q9vO0BAf73EbsoL0lO1AuXEf43IZXO4/M
2xMkeA4QPrexafacv79OSegg+rymjdybtugdKQ9mn9vIXHluzh0nJcxhn9Pf
O+BW5e9/Ejazz22MPLe1cxfK/7HPbaS/vT9v1wkJ99jn9Lxnbl7Rj0v4yD63
8fXK/ELdKGdPEz638WqNOXpvvISKOYXPbew5XvexdUxCU9Hn9W1MT6jWKYBy
L9HnDWxcr/U4OfaohAnscxu1Y1v0yzgiYQX73Ma6EwP/9KS8n31uI6vUZFvc
YQlX2Oc2khNv+mel/Ip9bmOskqdIvzgJOvvcxt5nmaVjhyQUOSp8bmNwgwPn
clKulS58biN1UabdwQcldBR93pzWKzBH1MkDEoawz21M63ImKi/luexzG8Xf
ldg7OFaie7vwuY36FyteOrtfwkn2uY28Q1K1QpTvs8/pnx/lXmrEPgmf2Oc2
nEPd+ibulZCjt/A5nYd3d/aWoFxpifC5jZoLi2aM3SOhmejz9jaeJdtDbuyW
0Fv0uY8N9Fz8tBzliexzGyVPxPWaskvCSva5jaAZE+SUnRJi2ec2mjRLDatK
+Sr7nObDmjsVZu2QkM4+tzHfJeTBwxgJBvvcRr/mq1a7Uy5aS/jcxu5Ev34L
t0uoLfq8m43oGrF1X2yT0En0uZ+Ns7nXF6tPeSj73MYhu0COiGgJ89jn9D4j
y2VVtkrYyj63cXX42bxNKZ9in9vokU+rvH6LhAfscxvLykS3+7RZwmf2uY3y
NdMnt6Gc84nwOZ2vOweObd0koXJ24XMbY7Y79V9REpqLPu9n42iDNN8ulPuI
Pu9vY4hr46N7NkqYxD630Tt/2XLODRJWsc9pns1fENWT8gH2uY1GpUaWPxIp
4Rr73MbtMQ/ic1B+zT638aFEgv+A9RJM9jn9/WOl/iWsk1DssPC5jdD7jlMF
KdcRfT7YRsVCfrNGrJXQWfT5EJoXeSt1vbJGwjD2uY2P/UZ4lKE8n31uIyrK
tcTk1RKi2ec2GgT2y39nlYQE9jn1R5tMhatTTmWf03x7W6Ly3JUSvrDPbTik
mBZpKyTk6il8biPu3sbhdSlXWSR8TvOgsxW9PEJCC9HnY2yM/5acriyX0Ff0
+VgbE/vk9GxOeTL7nM57pbilG8MlrGaf0/q+O/312zIJB9nnNoq19wjpSPk6
+9zG4mfZ5F1LJbxhn9vY0qLVWHuJBIt9Tvu78JscvSgX9xA+t9Hsx+tDRxdL
qCv6fCrtzxkIcqHcRfT5NBsVfJylBy+SMJx9biOfUUI7v1DCAvY57T+PVeeK
U97GPqf9Pi94+/gFEk6zz208Wrt05e35Eh6yz2n/ZMoVXpXyV/Y5Pe+I9DVz
5klweSR8bqPhGJe9aXMlVM0qfG6j3sGl1+tRhujz+TbuXur9c8UcCf1Eny+w
scp3uvu72RKmsM9teP56N74V5TXsc5rHfnuvbJ0l4RD73Mav7Ecr/p0p4Qb7
nNb7RNYIP8oS+5z2h7kz86EwCTb7nPZP2LJF2SmXOCR8buPco5NFBs6QUE/0
+XIbeQ7VOHp2ugRf0ecRtJ7bX/cqRjmUfW5jlt+z3OOnSVjIPrfxN6Ro8u2p
Erazz2m+TFsdVY3yGfa5jZ51O46fN0XCI/Y5fd+6LXu+mCzhG/uc9kOZSe29
KOfuLnxO/b3uTZu1kyRUWyB8TvOo8VLfzxMltBR9Hmlj9rGhg30o9xd9vsHG
6+1hi3dNkDCVfW7j+b5rJ5zjJaxln9N8G936ax/Kcexz6uv1Pxv8N05CEvvc
RsSlh0sLUJbZ5zRfN6pvR46V4GSf0/3hXJWAG2MklHQTPrdR6NHqW5Uo1xd9
vs1G4GJX39mjJXQVfb6dzu/kDy/TRkkYwT63caL9o+kNKC9in9P33/m24pqR
EmLY5zY2uFd4/GmEhLPsc1qv5bM2+FB+zD6n7zvYOWh3qITv7HMbnYJ3eGcM
l5AnVfjcRplKQyr0p1w9s/C5jaQAn4IJwyS0En2+30bfLR3yFaEcKPo8lvok
ZljxcUMlTGOf2wjItcM9eYiEdexzer7Zv7q4Uj7MPrfRZ/+AsIWDJdxkn9sw
PJQTr0MkKOxzG99OzTKaUv7HPrdx8Itb502DJJQ6IHxOnzfjc+zvgRIaiD6P
t1EnW2Jhf8rdRJ8fp/VvuGfZ4QESRrLPbbicjsqdm/Ji9rkN9wabNw0LlrCD
fW5D6b6/3tUgCefY5zayXU5Mq0D5Cfuc9n81dfmsQAk/2Oc2nrgX7Pisv4S8
/sLndJ7mtCniRdl1nvC5jeZJsz6s6yehtejzczbS4s8mf+srIUj0+Xm6H3yw
znShPJ19buNPCfx3oI+E9exzGyU+Ljibg/IR9jnNgzw3Ugb3lnCLfW4jsnrO
T4m9yP/scxsX37ctVp5yBvvcxhnn7M4ze5L/awif2/hUKH5lWg/yv+jzaza+
PHj5oiFlP9Hn122Ef8xouL47+Z99Tuc3V6no7wHkf/a5jf+eVc/flfJO9rmN
h7lrrDjkT/5nn9P87limuAvlp+xz8kLbjEPD/Mj/7HOab/tTfa91I//fFz63
0bZKpFWJco0M4XPyyJDWJ+d2Jf+LPr9rY1fpl2GvfMn/7HO6r/0a0KUp5Rns
c9pfMSk1N3ch/7PPbVRKqVjE0Zn8zz6n36/ZP1dPyrfZ57Rfh4e5nOhE/mef
28hoMLt4IcqZpguf03loHVJ7XEfy/37hc7o/o0aPOx3I/6LP0+h+8erOInfK
/qLPn9H6pPhfDvch/7PPbZjnjru8b0/+Z5/T/TD4W1B7yrvY5+SfwTku7mlH
/mef03mZ87dmVspp7HO6DwZf3DmoLfmffU777VRgtcQ25P9uwuc2BjS+/195
yjXnCJ/beLChhN/s1uR/0eeyjerz6zpetCL/s89t3Ikre9Cbchj73Mag5Keh
m1uS/9nnND9WD6qvg/zPPrdxJe60S2/Kyexz2k+PX3w62YL8zz6nPr5461lR
ypkdwufUX6XmP5zUnPxfXficfLM107PUZuR/0eefbMxztP9Yl3KA6PPPNo7L
ATnXNiX/s8/pflmwSp3v3uR/9rmNt16nhnSjvJt9bqOGS569R5qQ/9nndP6b
VfyRj/Iz9jl5ccnvDmMak//Z53Q+opfEpTQi/98VPid/1HtcxoOym1P4nO4j
mV5vjPAi/4s+/0Off3ZXuU8Nyf/sc1rv4hWOdaI8k31O94eUgK4HG5D/2ed0
/1/bTHehHM8+p/1Y9sXhEfXJ/+xzG5ereo67VY/8zz63MWFg3WY1KWeZKr6u
jbJL3xYNr0v+3yt8bqOyX2fjfR3yv+jzf3SfmBT8oQPl7qLPMzlxeH95LbY2
+Z997oS8d/nnXJTD2edOPKq2MyO0Fvmffe7Eg9cDy9/yJP+zz53ov+Jmh5qU
n7PPnaiiPpkT7kH+Z587kXvH8sQP7uR/X+FzJyrOkPN1ouw+S/jciX01Xg07
6Eb+F33u4kS+0BnJuSkPYp878ff7yaajapL/2edO1Jm9NiG5Bvmffe7EhRu5
4UH5OPvcieSlFVNXuJL/2edOnA97MP5LdfI/+9yJ8v3KlulKOesf4XMn4t9k
3D9SjfxfVfjcicG3wtYVoNxE9HlhJ7rfixgwvir5X/R5ESfuHa7b+EEV8j/7
3ImeFUeVrUd5OfvcibWyV971lcn/7HMnBh1bn/N3JfI/+5x+v928/D0pv2Cf
O1FqgFXxVEXyP/vcif2ns6IE5UIpwudOFCuwKXR6BfK/JXzuhEeFhG3PypP/
RZ+XdULbOyDdm3II+9yJ4QPXuEWXI/+zz+n95+2wwFmW/M8+d6LHsMVaMOUT
7HMnTA+fHollyP/sc1r/civuVqL8gX1O78sR0GNhafL/ZOFzJ35M3aKppcj/
u4XPnbjbf9CC9pS9RZ9Xo88fss8ttiT5X/R5dXp/3ULTXSiPZ587cfvF3m2j
SpD/2edOvL0ZFHqnOPmffe5E1ierWtSmfJl97kTclUYV1xYj/7PPnYju2jvf
r6Lkf/a5E2eafM7ek3LhzsLnTpRt+8cloQj5P0z43Ik8tSaUKkW5g+jzOk4Y
CcENZhYm/7PPnYjYdb7fq0Lkf/Y5rd+R8BWgvJl97kTebddu7fyfpbMOy6J9
2vCuLXbna3d3YFyrWNhiYicGitiJnSgmtigGttjdCrbYvYWJrdjx7H4z8/v+
vA6JfXbvvc/7dA5mMpL/i597UKr84MzJKN8UP/fAt9jkgIAM5P/i5x588/kX
ezk9+f9X9nN6Pr7PKpSmXKAQ+7kHyf+U3xqWjvyfeV7Tg0HZX5T4nJb8n3nu
7YF/L88hP8rDxM89aBQxvuWhNOT/4uce3JnfOTEH5a3i5x5cT1yzYbwX+b/4
uQeVl9TpaqQm/xc/p1yubiGN8i/xcw+Khq79ujEV+f9V9nMPlgzseCs55XK/
2c/p/Vo05OiAlOT/zHMfD56fM3ZeS0H+L37uwenzW3aUozxZ/NwDpeOlg4uT
k/+Ln3uQ06fu1W/JyP/Fzz3Y2MzrXUfKt8TPaX1WLZXjRFLyf/FzD3rErm2Z
j3KK4eznHuw523Px1CTk/xvYzz3Y8X6k9UIl/2eeN6fPn/5RjSaUOzLPW9D+
9H5OxE6F/F/83IOw5rPSZaAcJn7uQYpvcXOGuza2iZ97MHZ7rwwPHBsXxM/p
/laus6EmZVP8nNZfp551Izw2foufezDUvPJKoZzVl/3cgzFhY1f3/WejPPO8
gwfVygT6X/5roynzvKMH36dGFi5DuZ/4uQclOuT4vfCPjSni5x6MCI57/PW3
jTXi5x5ErYyJ7Uj5sPg57VfLf5088cvGbfFzuv+VBp7JT/m9+LkHw6pmuzH9
p42UX9jPPXgX8Pfl6x82ChVgP/cg2aLcXs0p12Ge9/Rg9bhhNfd+t9GJed7L
g+PvnRFZKY8QP/cgYv+5Y2O/2Vggfu7B9vCjXsZXG9vFz+n3dX0WUI9yjPi5
B0fu1omLSrRhiZ97EBBzRfOi/Ef83INVv2acDvpiI9tl9nMPVngHNb772UYF
5vlAD+62m/G0OuVmzPNBHnzIdHH82k82AsTPPThQu1JRlfJU8XMP8kdeetLv
o4214ucedEw5c83VDzaOiJ/TeqkzsH95ynfEz+l+ph9RN/y9jQ/i5x68brih
wO93NlIFs5970HJPYrrulAuvZz/3wMoekOLCWxt1mecj6H1q8id1Ccr+zPOR
HvL+6Jxhb2yMFD/3oGedKZUSE2wsFD/3oOmqoR07Ut4hfu5B1sTxs0++thEr
fk77Y9YN5wtStsXPPTgUZ6ea/crGX/FzDyp+qNH5/Usb2Ruzn3vwsM62w20o
V2SeT/RgwIKy+Y68sNGceR5C63/XpUV5KfcXP/egbP9R6ac9tzFN/NyDM/Oq
rnj9zEaE+DntdwkpSregfFT83IPxLRKu7I+3cVf8nPbHOY9G5KT8Ufyc3tf+
D0pMsm2k/sR+Tp/3hJ3w3LJRJB/7Oe0Xfj8O+FIG83w2Pa9/2UL3mDY6M8/n
0Ps9t25gNsqjxM89mHw5qOMEw8Yi8XO6nrlRLeN1GzvFzz1wIuJbN6Z8Ufzc
g/h7BbvvfmojXvyczhNu39FZKP8TP/cg+MP2VeOe2Mhxkf3cg/XBny5Zj21U
Yp4v8uCgfxW1EeUWzPPFHhjjxjTc9cjGAPFzD0ZtPBKemfJ08XMP1KivH8c+
tLFO/Jz2y7al2lkPbBwTP6f1M6lzTEPK98TPPSj+Zxp23bfxSfzcgyIrNsZm
puwVxH7uAUoc7TDuno2iEeznHiSZcj7RumtDY56vps8z7OyqRpS7MM/XeDAt
bm+z3XdsjBY/J74HLkmVlfJi8XMPOuXue2v8bRu7xM89GLinyKb4WzYuiZ/T
++O5M6UJ5Wfi58THx0MG7rlpwyN+7kHX7N+6ZqecsyH7uQfec/p2CYmzUZl5
vone76Sn+764YaMl83wzPb+u7thmlAeKn3uws3/xlfuv25ghfu7Br99Vzuei
vF783IOqCcV+Trlm47j4Oe1vKf9VS7hq4774OV1fmQNTW1H+LH5O55FyzR4e
vmIjzQf2czo/2uer56NcLC/7Oe1HuXJtmnnZRj3meTTtN3ua5/pwyUZX5vke
2r/Gdl3djvIY8XM6rzRtXOzkRRtLxM9pv/mX5lRhyrvFzz0I7Lu9+7xYG5fF
z4lP/vnSfI2x8Vz83IPZ+wae70zZET/34EqD0BnnL9jIFcN+Tl//dlKbUpSr
MM+PeKCPbVRyyXkbrZjnR+n8etlK8+ecjUHi58TPfb6/e1GeKX5O74/X9C9X
ztqIFD8n3uwK/VaR8gnxcw/yDO2RZPUZGw/Ez+nfSyt5klD+In5O56djgXUH
nbaRdjD7uQeeL5GD75yyUXwN+7kHxaLXRXlTrs88P0fXd7HPm40nbXRjnp/3
oEO2T9XTUB4rfu7Bz+FYPOKEjaXi53R+Odb2+9PjNqLFz2m9ni/VtwHlK+Ln
xMP+F4xdx2y8ED+n8+60vL2zUXbFzz0o/bHKl5CjNnL7sJ/TeWdGmnmvjtio
yjy/6kGqguvLt6Lcmnl+zYPGER/NI4dtBIqfezDp3q+VBSjPEj/3YO+Gk93m
HrKxQfzcg/R2jbKJB22cFD/34POgwSm7UH4ofu7Bo/86vL9wwEai+Dmtv3vf
npahnO4d+zmth0GNHyzbb6NEbvZzD3xONn/q7LPhwzy/R/tHVNJ3/Sl3Fz+n
80zSwOS399oYJ35O+9HeqaW8KYeLn3uQMK9R5017bOwRP/fgRfDR8LSUr4qf
0/m+9oPHo6JtvBQ/p/Pu9XUlrd02lKXs5+Q/TsYZTSjnOc9+7kGT6NJv9u2y
UY15bnpgH//QKQ/lNsxzy4NotcPdGTttDBY/J7717NPp4w4bs8XPPTAPZU3o
SHmj+Dm9P9aAaee22zglfu5B65Pdi5em/Ej8nM67pb4/CN9m46v4Od3f1KUX
O1ttpB/Efu7BuWpu+wGUS65iPydeLQkuemeLjQbM8wRab/9C3FqUe4if037q
V+xFVJSN8eLnxLNRA+5moLxM/Jx+fgOfG+M229grfu7B23WHbj/fZOOa+LkH
N/qdtltQfiV+Tvd3bNc/RzbaUDOzn3uw9OiCfIUo563Hfk6fJ3m7FvM32KjO
PP9C9xc7Z/2ItOHHPE+k82CTpVd7Uh4ifu7BYDVNrmvrbcwRP6fP0zTT8KqU
N4mfE3+SR91fv87GafFzOt9mjfXxovxY/Jx41yn45MgIG9/Ez2n9HIiCtdZG
hjfs53S/UvS94Uu5VE72czpfV93R7+AaGw2Z539pPRcYkyo/5Z7i53S+2Hnl
0NzVNiaIn5NfHIsc8m2VjeXi5+QXpf+W70F5n/i5g9QvH/67stLGdfFzB4eu
VL1XhfJr8XMHvU9mObx+hY0ki9nPHQyJDN7oRfm/s+znDvz9m60atdxGDeZ5
cgf3rm5cbS+z0ZZ5nsLBgUejtjSjHCR+7iAx4MLJw+E25oqfOzjmH2oUpLxZ
/NxBu2VXUoUttXFG/NyBtzO57q8lNp6InztIOW7XpD6Uv4ufO5j+tsWVuMU2
Mg5gP3ewpnqffN6US69gP3cQ0PBdSNQiG42Y5xkcFPr94nVGyr3Ezx1UrdGq
68SFNiaKnzsok1Di6esFNlaInzs4/TG4b1vK+8XPHVypWOzX6TAbN8TPHbRd
0Xh5KcoJ4ucO5iS/V3f5fBtJM7KfOzjT++oXlXI+sJ87GLms5J4h82zUZJ7n
dNBixufRj0NttGOe53KQPXs+34aUh4qfO7hQcV/RfXNthIqfOxh2elva/yhH
iZ876LMpqTNnjo2z4ucOkl0++/vbbBtPxc8dvM5iuT0p/xA/d3ApqFvGG7Ns
ZHrNfu5g5lnv0jUpl8nOfk6f/8uo1lEzbTRmnhdy8C4h3ZRMlHuLnzvIs0g9
HjLDRoj4uYM6N1s5b6bbWCl+7uDngp/NO1A+IH7uIMfRn1Hnp9mIEz93sKxy
q9TlKb8RP3cw/+2/0Wum2ki2kP3cQf2L7seUlPOfZj+n57W3w7CRU2x4M8/L
0P1crDj2ZBvtmedlab21+xfegnKw+Dl9//Mm1Y5PsjFP/NxBpuIv44tR3iJ+
TvfP69aKpSE2zomf0/obk6qTQlkXP3fQ3z+s0JCJNn6KnzsosLrbz8cTbGQO
YD93sKfI2AeNKJddxn5O6/HF0zMHxttowjyv5sDnwuwDBSj3ET93sGn3+H1h
42xMEj93sGDBgWN/xtpYJX7uILxNxev9KR8UP3cw6Fliwr0xNm6Knzt0vvmZ
oT7lt+LnDvL9V6fentE2kqdnP3dQcv2FiXkpF6jDfu6g2/q55+eOslGLeQ4H
lbwWZP450kYH5rnmoPH1m4P7Uh4mfu6gx50Wt2+PsDFf/Jzel9QpNVDeKn7u
YGj3P0d3DbdxXvzcwf7TxWrnpmyInzsIyzHvyuxhNn6JnzuY3aFYr+/BNrK8
ZD930GzgzyR9KJfLyn7uYHcdT/StoTZ8mee+DqLOVetXl3Jf8XN6/59vLLor
yMZk8XMHziLtcy7Kq8XPHWQ8lj529hAbh8TP6X40Tbv5+2Abt8TPHdiVaoT1
ofxO/Jze796Lp9wOtJEijP3cQeFL2SeBcsGT7OcO7re+NHP3IBu1med+DtZ/
3LAiD+WOzPO2tJ4XRh2YO9DGcPFzByFFbj/+OcBGmPi5g+9rCnsFUN4mfu6g
6as1De71J/8XP6f787XG3PqUTfFzB18P/H64N4D8X/zcwdMcRoX8lLP2ZT+n
9zPDs6Vh/cj/meddHfScn1L915f8n3nezcGoSc3HDqLcT/zcwZ8He34/6kP+
L37uIM3sCjMbU14jfu4gYfKN3Id7k/+Lnzv4sX/m8SKUb4uf0/6SqVPfpb3I
/8XPHagLfHImoZwyLfs5Pc9cjR8E9yT/r8V+Tvvdll7rrB7k/8zzANrvii0J
bkm5E/O8P62X+Q+bn+pO/i9+7mDM1QqVy1BeIH5Oz+Pu2sJrupH/i58TX1bl
zudFOUb83IGRYXuhcV3J/8XPHewq2bhiQhfyf/Fz+ryPv/p2pJztOfs57S9Z
owdf7Ez+zzwf6mDstZGrqlJuxjwPdnD0a6Nbm/3J/8XPHayaUjhTVspTxc8d
KAGpu07vRP4vfu7g14qfexM7kv+LnxO/vD5k6E35jvi5g1n7E8be7kD+L37u
4OP0N+80yqnmsZ87CB3xccDe9uT/x9nPaf8Y/eNTfsp1mefjHERMUaYubEf+
zzwfT+t5Tpq8blvyf/FzB9FTs58LorxQ/Jz2t94Fgk0/8n/xc7regiVKtqQc
K37u4NG+Mu9PtSH/Fz93UCxN2WNlKf8VP3fwuFCJRRGtyf97s587SP4p77B0
lCsyz6c7eNHPq2tIK/J/5vkM+n0hn1p/aEn+L37uoFPZa626UZ4mfu4gZ+Da
TjdakP+LnzuIL9s7sA7lo+Ln9D4PzjNnd3Pyf/FzBxPyXYr+j/JH8XMH67z7
WmHNyP+92M8dBB/9kstpSv5fk/2c1vfCoO5BlME8D3PQ8cjjXaYv+T/zfIGD
l8UrJW9FeZT4uYPMj0f3P9OE/F/8nNb3+S13y1PeKX7u4KZx1jeyMfm/+Dnt
JwVjrmSkHC9+7iDVnD1tpzYi/xc/d7Ay1bTXXxqS/8eznzuYtNZ7Zm/KlZjn
y2n/qv2ozN0G5P/M8xXEv2f+pg/lAeLnDgJnnV510If8X/yc1luh5D2KUl4n
fk774d4y5ZbXJ/8XPyfelqySMiXle+LnDrxm5347ph75v/g5Pb8L5oMEjfx/
Lvs5rY/Hk2/4Uy56lP3cwcXz/25cBfk/8zzSwZRx7R7VotyFeb6B9o9fM9/v
qkv+L37uIIP3Iq98lBeLn9PzrTm80sI65P/i58z/Un0VypfEzx1s6Hps/bDa
5P/i5w4+jc778lkt8n/xcwcjarWt0o5yzp7s53R9UV3DYr3J/5nn2x002lf9
czXKLZnnOx0k7fy867aa5P/i5w7urul+NxflGeLntP8N39Z2Xg3yf/FzB9me
njH+VSf/Fz+nfHvTsCDK98XPHTRs0zaDXY38X/yccqcbh9tQTpOK/Zz212cZ
B1yoSv5fnf2crv9D3sJVKddjnh+k/Xn059dbqpD/M88P0XlpXOjhnJTHiJ87
aPX9zYLQyuT/4ucO8CrdsH+VyP/Fzx20afq9axDly+Ln9Pvzr/ezK5L/i587
8PT28vOj7IifO5iapVqXmArk/xb7uYO/5QoGVaNchXl+ivarA1dDt5Un/2ee
nya+R1bcl5vyIPFzWv+J7eLnlyP/Fz+n88WOynncsuT/4ud0fRevdx9G+YT4
uYPjDfLvel6G/F/8nPbfoqWSdqD8Rfyc9ruA930ulyb/n81+7mBw6n5x3pSL
H2Y/J76mXVp/dynyf+b5JTp/BY06m59yN+b5ZeJpxTRNlpQk/xc/d1CvbdvH
ySgvFT93UOV+85FjSpD/i5/Tef7Ij5xvi5P/i5/T/vq71aWulF+InzsoEtFx
8s1i5P/i5/T9G9PWq085d3f2c1pfqYPSHipK/s88v0Xr/d74+OKUWzPPbzs4
kbTS2dVFyP/Fzx0sXblkWzrKs8TP6bwTvmb1lMLk/+Ln9L7/arb8ayHyf/Fz
4s/FjWsCKD8UP6f9XVm/43FB8n/xc/r923ChOeV0KdjP6Xx6dvrLMwXI/6uy
n9P+5TsoU2XKPszzpw6+NEpstCU/+b/4OZ0XT+SelYvyOPFzOo9texY3Px/5
v/g5nT8z+RZUKO8RP3dQ93fzkBH/kf+Ln9P73vvDs1d5yf/Fzx3816akX2fK
SjT7Oa2vS+7VG3nI/w32cwcdrgxtUY9yNeb5C+JR57GPD+Ym/2eevyR+h+Qc
WoLyYPFz8rnqrdKvzUX+L35O+9+8PEcyUN4ofk6+OGniwOk5yf/Fz2m/yDKs
6M8c5P/i5w5qtfr1dhDlr+LndL+qZTpuZif/n8l+7iB/3PElfpRLHmQ/p/0w
97eRF7OR/zPPPxIPC5zs6U25h/g58eFFpg7RWcn/xc8dLBz8rV0hysvEz2n9
nOrdbXkW8n/xc3r/jC5DvShfEz93cOuWGTopM/m/+Dnxc93bPYmZyP/Lsp87
2Np0khlAOW9X9nPyX31l9qcZyf+Z5z/pfepcs1Mryn7M81/EsyvdN13IQP4v
fu7gfIVUv6pTniN+Tuf75VU67EpP/i9+TvdPfX6qAOXT4ue0n4zNXH5ZOvJ/
8XPir3p+e2rK38TPHWhRn8tOSkv+n4z93MXsgREnEtOQ/1dmP3eRpMMlv/6U
GzLPk7jIM3zI16de5P/i5y66xi6IaE15gvi5i5EdS7WJTU3+L37uomIFpPem
vE/8nH5+x+v3olOR/4ufu5h1/9bmwpRfi5+76L+/2aSVKcn/d7Gfu5j0o1av
dJT/e8p+7qLRjsgW01KQ/zPP07jwfzDW52dy8n/meVr6/dMv1B9MOUj83MWo
45ObxScj/xc/d9Ftxq5uHShvFj930fJtk3HXkpL/i5+7mPe97TqN8hPxcxfj
9ly/figJ+b/4uYvIgvuTlaaccTr7uYvt7ZM2ilTJ//ezn9PPb39mUTbKjZjn
2ejfS718EaqQ/4ufu1htjaivUJ4ofu7i9L97fu8cCyvEz10sLbSo8gOPhf3i
5y6WNcxR/Nw/CzfEz128Hz+g7K6/FhLEz10kfTS10Yo/FpKWZj+n+zm81/Bp
vy3k68x+7qJfz+T7hvyyUJN5ns/FvSOBSfx/WmjHPM/vovHCJQENflgYKn7u
YoxnjFH+u4VQ8XMXPXLl7p/nm4Uo8XMXtf+MTpryq4Wz4ucuFhyZvz/xi4Wn
4ucucg70H2l+tvBD/NyFXexpk6ufLGRKwn7uokzqjBUOf7RQpiL7Oa2HEj9K
bvxgoTHzvISLUxHzqi14b6G3+LkLfWpc+/HvLISIn7uo/vHk7IC3FlaKn9P1
/Wt33e+NhQPi5y5KXwwvjAQLceLnLvb1Gx9W+rWFN+LnLpp/T+qV85WFZDvY
z10sX1h+VbKXFvI/Zj93MbTVX+8vzy14M88rufjeqt8n45mF9szzyi7m7go8
fDXeQrD4uYtbU9IuOmJbmCd+7mJPQsOJmy0LW8TP6fcp2ScsNi2cEz93kenF
+PmTDAu6+LmLbXuH7w3ULfwUP3fhmfb3VaenFjJPZT93UXdslgqNnlgou5f9
3MXT3UfnVX5soQnzvLaL6fXe/C7wyEIf8XMXpdpsGp/+oYVJ4ucukv19ke7f
fQurxM9dzOy268CbexYOip+76LviZ+DDuxZuip+7WHUpplrsHQtvxc9ddE+X
OeuB2xaSl2Q/p+c3x0i64ZaFAp3Yz12c6Vg0xcKbFmoxzxu6yLr2de6QOAsd
mOeNXAwYVah+4A0Lw8TPXdRKdm+C/3UL88XP6f4M/HOp8TULW8XPXayNXVqs
2lUL58XPXQzxXreiyBULhvi5i3pvcuTJctnCL/FzWh9fnb3qJQtZlB0EJBf1
J7bx/xxroVx59nMXRzeny2rFWPBlnrdyEbOwYvyNCxb6ip/Teul54uzJ8xYm
i5+7+FFj+/6d5yysFj93EVjn9+HVZy0cEj93kXnx9htzz1i4JX7u4lDHoz/G
nrbwTvyc9sNDhSsNOGUhxTb2cxet495M7njSQsGH7Ocu8l5KZTc6YaE289zf
RWjMJL9qxy10ZJ53drHpne/DoscsDBc/d3Gg14CgbEcthImfu2jQ/FGO5Ecs
bBM/d1Hw9oq73w5ZuCB+7qJD9qgNLw5aMMXPXZSt70y9d8DCb/FzF5UmbBgZ
s99C1sns5y4qJMwfd3CfhfLM897073tPL9q810JT5nkfWl9/qhwP32Ohn/i5
i90fP3yfEW1hivi5i4kHX/uM2m1hjfi5iz8jCmzut8vCYfFzF8Htl2fvsNPC
bfFzF4OmNl7TaIeF9+Ln9L4UqFSp+nYLKYuzn7to1rXd0+LbLBTqwH7uYka3
XctzbrVQh3k+2MXzFjX6pt5ioRPzfAhdf8cfPn82Wxghfu5i+KYXVd9tsrBA
/NzFp66qt77Rwnbxc7of0U1b39hgIUb83EXiudNjT0dasMTPaX1d6HJgz3oL
f8TPaf0b+ZUN6yxkc9jPXdyolbrHkggLFZjno4gfXtlvTV9r0XWzn9P1jWzQ
dtQaCwHi5/T1W5ckBKy2MFX8nPaPm87CTqssrBU/d/Ew52zfpistHBE/p+e9
t2S22iss3BE/J77FvEgsu9zCB/Fzev5TDz/Lv8xCqi3s5/R5skW8yBRuofB9
9nMX6aKX/0q61EJd5vkU4vX4Dfl+LLbgzzyfytdzokPCIgsjxc9dPOj3PPLJ
QgsLxc9p/3ie3XN9gYUd4ucu/rZsF3gmzEKs+Dm9T49Wvds334Itfk772d6X
IZvnWfgrfu7iS7JqhVaEWsgewn5O+03KuY/mzrVQkXk+10XVBD1y4hwLzZnn
oS52Piw/YehsC/3Fz+n6Ukzp33uWhWni58THLdf6tZ9pIUL8nO5vQsbRTWZY
OCp+7uKJ02JlrekW7oqf0+/LPfV6uWkWPoqfu3CHbMtcaKqF1EXZz11sLn1+
ULYpFoq0Yz+n+zXr+r1Uky2Aeb6UP09s638hFjozz8Npv9B3mp8mWhglfu5i
PEImPZ9gYZH4uYsLaWpUeDjewk7xcxdBo558vTrOwkXxc+Lb3t5XTo+1EC9+
7qLjl7i9+8dY+Cd+Tuedwf/t2DLaQo5/7Of08zs0P7R6lIVKzPO1xP8X/ncW
jLTQgnkeQftTswbq9BEWBoifu/jvfOr6Y4ZbmC5+Ttc7cVt44DAL68TP6X7t
y/e7R7CFY+LnxMMVg4a2G2rhnvi5iw19Q382CbLwSfyceNBq4uI6Qyx4bWY/
d5GwoG6dSoMtFL3Lfk7X3/nmn2KBFjTm+RZaX2/KXM0zyEIX5vlWF4+Gt9+Z
caCF0eLnLoaVb7wu+QALi8XPXSTvqGz6E2Bhl/g5vX8FJx/71M/CJfFz4unl
c/Ev+lp4Jn5O55EZF/M86WPBI37u4nfYvP43e1vIOYH93MXWfBliY3pZqMw8
3+sifXCrKsd7WmjJPN9HX3+i6aE9PSwMFD93Mbi22ziqu4UZ4ue0n5UOfL+6
m4X14ucuvGPmb1zU1cJx8XMXt7Xeg2Z1sXBf/Jz2L/2Nz8TOFj6LnxPP7hQs
P9zfQprC7OcujnRLVWZAJwvF/NjPXcw/vsa7e0cL9Zjnx11EFXnSuV0HC12Z
5yfofXt0bn7T9hbGiJ/TeTdTm1taOwtLxM+JZ+lmFa3e1sJu8XMXbVL1mF/W
z8Jl8XMXsXiSrEgbC8/Fz118/fx9Qe7WFhzxc7pe/72lMrWykOsP+zndj8Mp
H6VsaaEK8/wCnT8a/1nuNLfQinke4+Kk76z+35tZGCR+Tp/n73bf900tzBQ/
J76s7VPnua+FSPFzF4sH7av/pImFE+LnLtZFLfa/3djCA/FzOq/OTzLtciML
X8TP6fP2THLyTEMLaTeyn9P5psfClEcaWCh+m/2czgNXt/aN9rFQn3l+g/ga
73s3qr6FbszzOBdZXo1oG1HPwljxc/r+nEVehmsWloqf03n2WKc582EhWvyc
7qdXxjoz6lq4In5O96NFk6QT61h4IX5Oz/eC+2REbQuu+Dntv3uqxATWspB7
HPs5XU/bl6f7eFuoyjx/SPz/kuFal5oWWjPPH7k4dm1/QtsaFgLFz2k/LnY9
R/PqFmaJn7tY4dO5U4NqFr1n7OcuOvfvsqN2VQsnxc9d5Lh/I13VKhYeip/T
er61Z1rZyhYSxc9d5FvnpipWyUK6guznLuKmnojMV9FCidbs58Srs/G+OSpY
8GGex9P9WBecLGN5C93Fz2l99Ay4laqchXHi53T9Lc7tVstaCBc/p/PWtslr
/5S2sEf83EW2Y+vXfi1l4ar4OZ3fYvJHvy9p4aX4OZ3PMzq3XpawoFxhPyff
elEjuVXcQp5f7Od0npoV1/RRMQvVmOdviRe1T224XdRCG+b5Ozo/tkrqda2I
hcHi5+QjydZPjylsYbb4uYtqUQvSny5kYaP4OV3v2Fs7jhS0cEr83EWf2N6d
9hWw8Ej83EXP+z45dua38FX8nHzt87DXm/NZSB/Jfk77VY93l9f9Z6HkTfZz
F9ag6BMr81powDz/5qJ812NnluSx0EP8nPbDiV735+e2MF783MXlbJF/Z+Wy
sEz8nM4zw8ZWnprTwl7xcxcbHy+eOCGHhWvi5y4iVr59MCq7hVfi5y7MX1Pq
B2ezoDZhP3eRq2HbM4OyWsg7hv3cRZ3LPVr0y2KhOvPcQ/fzxub3PTJb8GOe
Oy4KRBaI6JyJ7qf8/bmiWfNud2+fkc573N+Z8iz9UMXWGWg9Sr84RStmXsvW
LD2dl7nfM+WURqY0jdLR+yz94xQtuuisTPXSkm/wPAfKD5MVL1k7De2H0k9O
0cZfSmxT3Yt8jf+elfLF46/nVUpNPJH+74pWtEyyh2VTWSjN/Sooew9sVLlk
SuKx9INXtPgzuyKLpLDQkPtXUK40qWr+AsnpPCP94ennJ5rReZLR/eb+VJR9
Are2ypGUzoPSL17RWlYPU7MkofXK/aoor4haEJNepfO0/P27ovkl37HSS6H3
nftRUn4fZYSkcE0UkL+HV7R0D4uPTOKY2M39pimHJ8ya4Pwz4S396xRtdanf
S//8NXGJ+09TDv4w8dSPPybaST87RdswNeOvxN8m4nm+BOXE6vt9Pv0yEST9
7RStR6+eke9+mvjL8yYo52uVK33CDxNzpN+doq31ezr/xXeTzou03VCedmpz
3vhvJjZKf3q6//EjThlfTZTnfhqUa2VqPPRJoomT0q9e0cauy1vp4RcTvtwv
i/KXp4nJ73028UD61yvagLyX3976ZKIP98+i/Gj/avvGRxOfZd6coo1KHPD6
6gcTIdwfk/LOchXdS+9NeMnf5yta/hNfise+M7GC+2VSjn63rdf5tyaKyN/r
K9rQrO13nXljYh/3w6YcPfdbylMJJupKfz26H+tnjjz+2vzfvAvKf3amSDzy
ykQn6benaCeTjJ5y6KWJlzz/Ijtd7+/b+Q+8MDFc+u8pWr+XOW/tfW7C5flW
Oeh55vVdHP3MxHzpl0/r9VvPPrviTeTi/h45FW3p+e6Ndtgmtkj/fEWra2re
2ywTlbnfRy5FmxORHFtME2eln76ilei4s91mw0QL7ueVm9ZD7woTNuomnkh/
fUXrmW3p/sinJvpzf688ijbp8u0/656Y+Cbz8BRNufu2bcRjE1O5f2deRTs4
Xz+15pGJ9NI/QNE2toiqsfqhiTXcn/s/RUsR5BOz8oGJEtLvT9E6NjrUc8V9
E4e4X3c+Wt/lf6dbfs9Efen/p2h7pqa7Hn7XxE2ex5Ff0Y4u/7x66R0TXaUf
oKLtvxQ5fsltE294PkcBRSsVlDdw8S0To6U/IL1fz3sNXnTTRFL+++SCinZv
2tBJC+NMLJJ+/opWJcpnw4IbJv7j/iOFFC0wSr8Xdt3EDunvr2i5zBq5wq6Z
qM79xQorWo4dHYLmXzURI/3+FW1k3yr35l0x0Yb7jRVRtNEDbjWdd9mEKfP5
aH1nKnkn9JKJQO4nWpTepxO1B4VeNMnH+f97FK3r+dRZQmNNzOT+osUULfm0
BdfnxpjILP0NFO1ThyvL514wsZ77hxdXtF0RR4fNPW+ijPQjVLRkBzp3m3vO
xDHuJ15C0b593e0/96yJRtKfUNEOndobMPeMibs8L6Skou0b0mvG3NMmekq/
QkUL63V6/9xTJj7wPLBSilb4Z+yXuSdNjJf5Aoo2Y/7oeqEnTKTkfiiUf0+O
2xB63ES4zBtQNKf89czzjpkoyP1RKDf7OyR83lHzf/OEyiraVW1/sflHTNTi
/meU1/VYcWX+YROXZR6BohU4kick7JCJ9twPjbK1pU69BQdNPJP5gbS/LPib
beEBE0O53ynlPnFt/y7cb+KfzBOk9XOxwZdF+0zM5X7mlF8/uP5z8V4T2aU/
In3enm/TL91jYhP3N6c8P2ZNtfBoExWkX6KiTe9jBS3bbeIUzy+h/GTdgSPL
d5loKv0TFS3Vo+yZVu408ZDnmVA+EZxywqodJvpKP0X6+qvTv6/ebuILzyuj
PKlJ6JS120xMkvkHivarWa6867aaSMP9WijfrF7+8votJlbKPARFOxd0dcaG
KBNFuR8b5bNt37TZtNnEfpmPoGjffUPLR20yAe7PRvnMwZ3/bd1o4rrMM6TP
97NZ3u0bTPhz/1XKK0YPLL0z0sQrmW9I+/WyJM12rzcxgvuxUh5xNNuEPetM
KNIPQtHSNNhwYl+EiTDut0758dpNaQ+uNZFb+jfS+1w8T9DhNSa2cv91ytt9
U9hHV5uoIv0caT/r36f3iVUmzvF8Fcr5Eip8P7XSREvp76ho58sPWXl2hYmn
PD+N8tXN2ZtfWG5igMxjULQWu0tnvLjMxHeep0Z55Z4dLy6Hm5gm8xkUrXzm
JVeuLTWRgXmu0ffXsk/HLTGxVuY1KFr7pUtjbi82UZJ5Xo/u1+QdT+4tMnFY
5jcomjqwsPpooQkf5nl92n8O/6v+dIGJWzJvkXgdV2WyGWaiG/PcR9Fq5rn6
IH6+ibcyf1HR5iU9UfflPBNjmOcNiAefkx9JCDWRTPpJKlqo73a8n2v+b15b
Q3q/x2569GmOiXzSX5I+36vEqV9nm9jJPG9E6+Xvslo/Z5moIf0miTeF5iX/
O9NELPO8Me23MbcsZ4YJP+k/qWg3mva7moSyxfPdmtD9zt84NsV0E4NlXgSd
X6JH3vKaZuI3z3vzVbQLPd6/Sz/VxCyZH6Fo49bvypFliokszPOmilbo0YG2
OSabiJR5ErQeRyqReSaZKMs8b0b3w170L3+IieMy/1HRpszuM7DIRBONmefN
6XrvjX5VYoKJezIPkvbbKldGlB1vohfzvIWiZc3sn6nSOBMfZT4k7T9Pipyp
NtbEBOZ5S3r//pQKqTXGRCrpd0nnF3NgM220iWXM81aK9jzRKtlwlIlC0v+S
eBg1L2fTkSb2MM9bK1q5PoE5Wo0wUVv6YRI/V4UUazfcxBXmeRtaH4fPNvQf
ZqKDzK9QtIYlKo/qHmziOc+f81O0Nl3vHuwz1ESwzLNQtAbn1icbGGTCw/Nl
2yraltjlfYOGmAiV+RaKVu3R4XsjBpvIwTxvR/tLf6fduEATm2XehaKZzwNf
ThpkoiLzvD2dJ054Zs4YaOK0zKek8173/dVCB5hoxjyn/KnWnJ8L+5t4JPMq
af3EhFxeFmCiH/OccpUBi7ev6WciUeZXKprvinOrN/Q1MZl53ol5kXbt1j4m
0ko/TkWr0HnY7t29TaxinlM+dfND3IFeJopJf0769/ApyvGeJg4wzykn5CxR
/2wPE5r066T1cfPZ0ovdTdxgnlPeVnLP9+vdTHSW+Rq0f6ya1/9uVxOveT4e
ZWfR6DePu5j/Pw+T9odpQRPsziZU5jnlovHD/nvtb2KBzN9QtNz5J9/80MlE
HuY55QV7whd/62him8zLJL4n39fnbwcTVZnnlK3wOw2TUD4v8zMV7cCtn9VT
tzfRinlO+WuZ/N4Z25nQZZ6moq35r3HzHG1NDGSeU36UPSgon5+JHzJfk84z
YUsii7YxMZ15Tvnmt/3PyrQ2kVH6hSrai/M3qlRpZSKCeU7Zd3D88lotTZSS
/qG0vgPep/JpYeII85xyQtEPoU2bm2gg8z4ULWfBZ3n9mpm4zTynPPnGldP+
TU10l/kfdF7YsDG4l6+JdzyPl3LazIGVBjYxMVbmgdDzWl4w2bDGJpIzzzlH
xbwc28jEEpkPomhxh/weTmloIj/znPLbOlcfzWlgYpfM86T96lDJt4t8TNRk
nlPOuXRomlX1TVyU+Z6Klr3V6tob6ployzwPpP2x57aQ7ZoJW+Z90n6urYzb
BxNDmOeDFc0/YED543VN/OF53pS7N80Reb6OidnM8yH0vvTbVOBabRNZpZ+p
ol0un2bf3VomNjDPgxTtaaEWbXRvE+Wkv6miRR7pr76saeIE83yoog3u73/u
Qw0TTWQeCe03Owss/lHdxH3mebCiDXROBLvVTPSW+SSKhscle6ai/InnBQ9T
tIDDA3pkqmpioswrofWdcUxQ7iomUjPPhxN/erUNK1zZxHKZL6poLwv/O1Gm
konCzPMRdL67O/RP1Yom9sq8UUW78nZXE1QwUYd5PpKe/8t9W5qUN3FV5o8q
Wv+6IVn9ypn/mzc8StHuDku3pEtZEy9kHil9nr898/crY2IY83w03Z+Oo08G
lTbh8LxxypFq84FjS5mYxzwfo2g/RttFp5U0kVP6rZKPVa6UOK+EiSjm+VhF
63YIccuKm6gk81EUre3YlMfXFzNxhnk+jtbPn9mHthc10VzmpdDzPHLm7IEi
Jh7z/OLx9D6V3/30VGETATI/hfhutUxxuZCJrzzPeAK9Dw02aXcKmpgi81QU
7Y2+LVQvYCId83wi8bFE9xev8ptYLfNPFe3vpnMtvuQzUZx5HqJoi2/evvj3
PxMHZR4q8aZkWKsUlOsxzyfR+q2Y+DpjXhNxMh+V1kOAuzBPHhNdmOeTyY+a
HGhcLLeJBJ5/PoXOqx3SZqiYy8Qo5jnldZlSv6qV00QS6f9K7+uvrdcb5TCx
kHlO+cn81+fbZDeRV/rB0v7e8uLlrtlMbGeeU445Vd/sn9VENZnfQuuna5ek
I7KYuMA8pxy3I32NSZlNtJZ5Lop2rFSXiXMzmTB4vjLlCd1wKzyjiUEy34XO
WzHHKkdmMPFzBvGccs9nl7fsTG9ihsxjpedfI7DkkXQmMjHPKef3XX/ifFoT
62Q+K93f5X26xaUxUZp5Tnng5sPpn3iZOCrzWml//bb85svUJhoyzyl7UieN
/JLKxB2Z30o+NOD3ZE9KEz2Y55Q3Lxk7NDXl9zyfPZT2x7STg7KlMDGOeU65
Suc0IQWTm0gh/Wlp/3XzrCmbzMRS5jnl+ZP3XK6ZlPxf5skQv3rEJG+UhPyf
eU55eRF/Pz/V/N889zBFG+Q3OLq7Qv7PPKdcP+hfrkDXQDuZN0O/z5Ny2RjH
QDzPf6Y8Z0ZY/hkeA0Eyf0bRjsydd2zRPwN/uxDPKQ9covSJ+GtgjsyLJV4W
eZdnxx8D2ZjnlF/F+r44/NvARpkfS+vjX+6TF34ZKM88p5y6dbdNt34aOCnz
ZBXtdMMMq40fBnyZ55TNvuUj33438IB5vlTRelU5eejnNwN9mOeUh9c6+CQZ
5c88Pz6c9gM1e4bMXw2EMM8pP0hn++VPNOAl/XPp+SZk3FLmi4EVzPPl5IO5
tqby/mygiMy7ofev+IbxjT8Z2Mc8X0H+E+H52+6jgboy/0bRlqkn5vf+YOAa
83wlrS/jYZng9wY6yTwcOm8f89ND3hl4mZR4vorOS/lLrZn31sBwmV9LP29l
14Gr3hhwKxHPVytakt0JjbYmGJgv82zp87y+XvnQawO5mOdrFK3f7ZQVLrwy
sEXm2yra7W8rat1+aaAy83wt8fXphA7WCwNnZd4t8S/j/ikfnhtowTyPoP0u
X83jf58ZeMLz7CnnX5ghqRfl/szzdYr25UPlLjnjDXybxfUURUuM3Xy+mG1g
KvN8PX3/xp41q1oG0sv8HTr/pw8442MaWMM8j6TzxfID7fwMAyVkHo+ivYtt
/LunbuAQ83wD+WiJgruHPjVQX+bz0PNtWjd40hMDN5nnGxXNPhpRP+yxga4y
r0fRprl1iqx9ZODNE+L5JvLDnf9l2/nQwGiZr6tow3xrZTv+wEBS5vlm2u8D
lhW5ct/AIpm3S+tzUSmfR/cM/Mc8j6Lc7nfw67sGdsj8XfJ7TYn+ccdAdeb5
FuJVfJ0/ySnHMM8pH764t3222wbaMM+30vMN6Xi2yC0DZjmu7yjaxPAK3lVu
Gghknm9TtFarvS/4xBn41Y3rPfT9/43s0vaGgZnM8+10/tz9NEmf6wYyy3wg
RdMeDz02/JqB9czzHYp2v3z5ydOuGigj84LovKzlbLfkioFjzHPKudeWrLHx
soFGMj+I/Oh2r9L7Lxm4yzynvCH4TNnzFw30lHm/ilbdqx7uxBr4sI9eN8pT
y73s8SzGwHiZ/6to2YJ2LEy8YCAl85zycf+FcUkoh8s8YEXrO21J3iznDRRk
nlOuOm7/uMLnDETLfGDyh5sfXlY+a6AW85xyTHafXg3OGLjMPN+naHvtve/a
nTbQnnlOOf+ZqjP7nTLwLDnXn4jnDW6VHX3SwFDmOeWX6uSXs04Y+FeF61GK
podqu1YcNzCXeU551bAs07YdM5Bd5hfRemnyI+DYUQObmOeUN2963fnqEQMV
ZJ6RoiXL9qrb08MGTjHPKbep8Hno+0MGmsp8I+Lh3GSLPQcNPGSeU765v+C5
9JT7yjxiRZtZr5FS4ICBL3OI55TLXQluWXG/gUkyn5j801y/s/4+A2mY55R7
ZL2To91eAytlXjHxTEmxtN8eA0WZ55Qr1vD+b0y0gf3M8+N0Pa2GHJ6z2wCY
55TbPY3ovnqXgevM8xOKNmPY1Wy7dhrwZ55Tbr/1y9NTOwy80rk+pmhBmTPv
u7ndwAjmOeX1TUoti99mQJF5SsQnq8acr1sNhDHPKY8Nqh2anHJuma9E72to
5TU5thjYyjynnORa3hMlowxUkXlLilbr4o83tTYbOMc8P6toNbKcLd5yk4GW
Mh+Zzh++Y0b23GjgaQXi+TnaP5zct4ZvMDBA5iXTefP6du+ZkQa+9yCen6fz
QpNCB1esNzBN5icTv9NOr71jnYEMzPMLijY++urdkxEG1jLPKe+59HPczbUG
SjLPYxStzOdU5Z+tMXCYeU45+Oy/xG+rDfgwz2MVrcjt27EpKd9insfy/+/O
2pp7lYFuzPOLtH/lyL2y7EoDbw9w/Y6e5+TQFdoKA2OY55cU7c68B1FtlxtI
JvOeFC3+wb/zAcsMLGaeXyb//fP347hwA/lk/hM9v4V3SoYtNbCTeX5F0XZV
mDwicomBGjKvmX7fWOX6gcUGYpnnVxXto9K+8qVFBvxkfrOiGX0nbH+y0ICV
knh+TdH+1R1e7uMCA4NlnjPdn1I1zquUf1cjnl+n/e3ctb7ZwgzMkvnOxNPI
0tlLzjeQhXl+g66vT4cHtecZiGSeU/6zqWlU61ADZZnncbRe3BTT+841cJx5
TnlYptChY+cYaMw8v6lolUffGTR/toF7zHPK6a6aIyNnGejFPL+laHO37w47
ONPAx1CuLypal311Dl2eYWAC8/w28WlS2Dt9uoFUMo+K/HH3mgpfphlYxjy/
o2jT9YAZySkXkvlU5M/bPrzKNdXAHub5XeJxdLlO5aYYqC3zpImf80s8qj/Z
wBXm+T1FGxL/OKDjJAMdZL40nZ+a1ks2OMTAc5N4fp/Wf79ue6dMNBAs86bp
fHG7TOCyCQY86YjnlK2y0VV2jDcQyjx/SOspp532zDgDOZjnlO+UP/f17lgD
m5nnj8hHs7R+kzDGQEXmOWW7z7wPntEGTjPPHytaljPDlCyUmzHPKVeLVQuV
GGXgEfP8iaLlze7tV2ekgX7Mc8qxbXIt9hthILEX1z9pv8i5zuw/3MBk5jll
zeuSd8gwA2llXpaifbq0JGpJsIFVzHPKeRPdfNuGGigm860VbVPJdFtPBRk4
wDynHJbhWJ27QwxoMu9a0TI0TPI8YbCBG8xzynMDXy93Ag10lvnXlIv0989K
+fUh2g4ox2aaUqrUIAMjZR62ohW+X8FLG2hAZZ5T3p9x7K/2AwwsYJ7H03k/
oN33wP4G8jDPKU8eF6NMCzCwjXn+jM7f7y7mXtnPQFXmOeXcPTv7RPc1cJ55
/lzRFowLGR/Tx0Ar5jnlUk/LnX3S24Cemuux5H8lhmT90svAQOY55YzJqo9J
SflHDa7P0vkv87yE/3oamM48p/zmR/8BVXoYyCjzvBRtZfvrP5p2NxDBPKcc
eufw0l7dDJSS+duKljJzMYztauAI85zylKM5fy/oYqCBzOOm8/KgsHNRnQ3c
Zp5TznRj2sqT/ga6y3xuev9m/Ay528nAu/nEc8rVqr8d9rajgbHM87eK1mKu
/0iVcnLm+Tvic4EGM3N2MLCEeU75/sZtm8u3N5Cfef6ezguHZt5p1M7ALuY5
5bru4/Td2xqoyTz/oGiLim72H+Vn4CLznPLfuGf757cx0JZ5/lHRfm8Iz725
tQHb5nox8abh0UUnWhkYwjz/ROfJHs2z3W1p4E8Grh8r2tEVrba9bWFgNvP8
s6KVXHbWNwnlrDIPXNFyuhG/czU3sIF5/kXR3ImvjlRsZqCczAcnHzi8coZv
UwMnmOeJxMu2B3r08jXQROaF0/nxbxXfcU0M3Geef1W0Xx3z1lvc2EBvmR9O
58MMAxpvb2TgUx/i+TdFa3w9e9dzDQ1MZJ5TPlS1+OTHDQykZp5/VzSv7yv2
fvExsJx5TtnnQP/PqSkXZp7/oPWca1ndQvUN7GWeU65wO98a73oG6jDPf9L9
nZ40RVvNwFXmOeULT+pNDoSBjszzX7QfTHmUYkZdAy+OcD2b3r//Lq5dW8fA
MOb5b9ofu6eud6i2AecV17fp+b6L/HqjloF5zPM/dH4aOu/gK28DOWVeuaIV
Wn5pulvTQBTz/C/xMHW7XjkpV5L55YrWeWT5FhVrGDjDPP+naC2ndWrctLqB
5jLPXNFmmTda9alm4HEabndD71eVBQETqxoIYJ5TtsqvnLesioGv3vzncIo2
ZuLb09GVDUxhnlOuf3G6crmSgXTMc5d4dKx36/iKBlYzzxVVq5xkVvSfCgaK
S/1c1Qq1eJ87K+WDzHNV1R40Cl9WtryBelI/V7X8ayfma1zOQBzzPImqff+9
6VDPsga6SP1c1canS91lfBkDCQu4fq5qf6bvSB9e2sAo5jnl916zb+0uZSCJ
1M9V7UuriMhLJQ0sZJ5TvqO8nxRfwkBeqZ+r2sxrwwL/FjewnXlOuUT3sgHZ
KFeT+rmqJev/39DyxQxcYJ5TDg3XZvkWNdBa6ueq1nHZsp19ihgwnnH9XNUq
5MxjhRQ2MIh5nkrVUly/WWBlIQM/M3H9XNUSe+wP3l/QwAzmeWpVqz79XNz1
AgYySf1c1Xxe/vV+nd/AOua5l6rtrtrzkEq5tNTPVa1KkQ918uYzcJR5nkbV
LvTccK/afwYaSv1c1YLWTBjXJq+BO8zztKo2Ysb4MoPzGOgh9XP6fdfXfpiV
28D7flw/V7UWheNPbshlYBzznPIQ70arT+Y0kELq56o28fzVmQ9zGFjKPKc8
e/CQyYnZDRSQ+rmqxb4pMzsd5d3Mc8rh71JGlMhmwFvq56o2pbDnrE9WA5eY
55Rr+aT52j0L+b/Uz1Ut8l+FyuMzk/8f4/q5qh1Wh0xdlon8n3meWdV2Jjtt
7M1I/p/A9XNVe3ikUJPrGcj/medZVO3UjVVnX6cn/5f6Od3v3wUbJ6W8kXme
la73/bGn+dKR/0v9XNVqd+k5yTst+T/zPJuqNf+VpXyHNOT/Uj+n7x9z98Mw
L/J/5jnlZ6ERx8NSk/9L/VzVpr8OXrY9Ffl/ba6fq9p+rfmk2JTk/8zznKrW
t2m5UfEpyP+lfq5qh45mG+9JTv7PPM+lau+ghuWiXETq56o2KvzT7qrJyP+Z
57lV7c0gS2+TlPxf6ueqlnrszVxBScj/med5VO108Om+oSr5v9TPVS2P185T
WxTy/0VcP1e1zr+XFrng6hjOPKdsfR2zynJ0uGe4fk7Pf0/7vP88OuYzzynn
jC+9OyflXFI/V7Ue+N2s6j8dW5jnlLNOOfmrzV8dlaV+rmoB/iMPBP3RcZZ5
TnnP1PwT5/3W0ULq57R+9pz02/ZLx5MXXD+n+7uqafXYnzr6M88Lqlq+H5dK
Pvuh41sWrp+rmj6xcin3u46pzPNC9LxfzKuRl3J6qZ/T/vDiZrua33SsYZ4X
pve3ijOpw1cdJaR+Ts9zfrYjIxJ1HGKeF6H1sTGrZ9EXHfWlfq5qSyv8aR39
WcdN5nlRVZv1IWb/tU86ukr9XNU+Lh5R6M1HHW/6c/1c1So+SBaZgvJo5jll
a/iY0kU+6Egq9XP6vAWuxtR7r2MR85zy1JV/A3u80/Gf1M9VrdtSr4Ihb3Xs
YJ5THnH1+/PVb3RUl/o5Pa+fJw4eTdARwzyn/PBOl6UPXutoI/VzVWuZ497k
b690mCe4fq5qbScVHp+ZciDznLJxrsm0Ci91/HrL9XNVS7e2/sqWL3TMZJ5T
Lncpw8nBz3Vklvq5qu31RH8IfaZjPfOccpk/+cpuj9dRRurntF7HdB9/ydZx
jHlOWasw+P5LS0cjqZ+r2l2rUd1klO8yzym3q/fhYCFTR0+pn6takYzda9Yz
dHyoy/VzVbuRcuW1HrqO8czziqrmPl8VOOmpjpRSP6fn0bN3rognOsKZ55VU
bU7Nz/dOPNZRUOrnqpaydP11Tx7piGaeV1a1nl86jPr9UEctqZ/T++BbtnNO
ypeZ51VUbdPHC82rP9DRXurnqvZtXa4WHe7reLaE6+eq9jZ72S6j7ukYyjyn
vDaLZ3T4XR3/znH9XNWa+M2JPHBHx1zmOWW/RTce3rmtI7vUz+nf513Lm3hL
xybmOWVLmTo0E+UKUj8nvkS/v1nhpo5TzHPK09umq9s6TkdTqZ+r2pld8ceG
3tDxkHlO+dfYAT4Lr+voyzz3VrVtoyOfRF/T8SUb189VLbjvnMlxV3VMYp7X
UrUcav5KH6/oSCP1c1VbmKZPYjrKK5nntWn91m97tuxlHUWlfk7rLeDjmhaX
dOxnnteh66laeeaQizog9XNV2zW0wMSwWB3Xmed1VW3jvYNTdsfo8Jf6OT3/
Ip+W3Lig49VArp+r2tx8cfs/nNcxgnmuqdrW6a3tdJQVqZ/T/c0yKk+5czrC
mOf1VO3aQu++Lc/qyC31c9rPjqw/HnRGx1bmeX1V82qxKd/C0zqqSP2c3oeM
DRbtOaXjHPPch96/81My3Dqpo6XUz+l9LdJp7ecTOp6e4vq5qoX8ulwtE+UB
zHPK693bZsXjOr6/5/q5qkX8HRbud0zHNOY55RbRWzuOOKojg9TP6fM/HlYi
/IiOtcxzyvG4meLQYR0lpX6uatU2nU68f0jHYeY55f8u1n3/46AOH6mfE98D
W37NQfkW85xz+/cpax7Q0U3q56qmNs5RqvN+HW81rp8TH5LG+U/Yp2MM87yp
qo1pmWHF2r06kkn9nPa7t4/jT+3RsZh53kzV4taU8baideST+jnd/6IpIhXK
O5nnzenrm/XLUmi3jhpSP1e1kneahPvs0hHLPG9B1xuyp1C/nTr8pH6uatcz
rjw9a4cOK5zr53R/2qgDtm3XMZh5Tjl/srf5rm7T8fsC18/p/frQ+vm7rTpm
Mc8pV7td5VA6ylmkfq5q20eFh5ffoiOSeU55/vqgqW2idJSV+jntL1nPTxix
Wcdx5jlldVXY9GWbdDSW+rmqbfl6c+WRjTruMc8pG29mn3i8QUcvqZ+r2oJ6
B9/9jdTxMQfXz1Xt6tm2JfNRnsA8b0fnjbL9RmrrdaSS+rmqPW75+nrvdTqW
Mc/b0/16+6jSzAgdhaR+TueXSzW2bF2rYw/znPLUXcmLX12jo7bUz+k817Pu
oferdVxhnlPetyO+dQbKHaR+rmo1/D7+rrhKx/NArp+r2ox8ffa2W6kjmHnu
r2oFH9YdOWaFDs9qrp+r2jmfKQ1XL9cRyjzvrGp1yhQrcmqZjhxSP1e1JZ3K
Z7TDdWxmnndRtReLVqdOSrmi1M9VbXJEQMZiS3WcZp53VbVbjZYU8V2io5nU
z1VtaPu8jQYv1vGIed5N1bIvSTpq4SId/ZjnlLfGNtq3f6GOxI9cP1e1Usde
/Lm/QMdk5jnla1X1Nr/DdKSV+jnxN1mZw3kpr2KeU3746U5xbb6OYlI/VzX/
sze39Jmn4wDznHJxrWDl2aE6NKmf08+vefH6jrk6bjDPKQ8bdWpE3BwdnaV+
Tu/HmeQlEmfreF2f6+d0XrUj3mSjPJJ53kfVdmyecbTmLB2q1M/p+d0/Gt5t
po4FzPO+tJ7q1pw0dYaOPFI/p/u/PdmoqOk6tjHP+9F6epZr3JVpOqpK/Zze
n4NjQj9M1XGeeR6gat3f5d2eiXIrqZ+r2tM2qe5XnaJDX871c9q/D9RI33my
joHMc8rDjV3tJk3S8SOW6+fEu9V9tm0M0TGdeU75wOEuqS9N1JFR6uf0fJyl
Y95N0BHBPKecGWm+ZqBcSurn5A8Nzk6oMl7HEeZ5IPnCk32Z/MfpaCD1c1V7
HmceDBmr4zbzfLCqbfjYsN/GMTq6S/2cfl+KV4UujdbxLhfXz+nzvDj14d0o
HWOZ55TTt78em5FycqmfE7+KZdxZdaSOJcxzylbRORGdR+jIL/VzVVtUsHLE
5OE6djHPKfd9nWHH5mE6akr9nNZfw/9irgTruMg8p1zKq/O7j0N1tJX6uard
SxqbPytlewjXz1Uto9qtV80gHUOY58NVbdmtAnu7D9HxZy3Xz1Wtfr0MaWcM
1jGbeT6CeFao+KjtgTqySv2czm/1+7+LG6RjA/N8pKr9C44L+jZQRzmpn6va
5ZAubi7KJ5jno2g/qpEuAgN0NJH6uao5Q5817tdfx33m+Wjab74/dkMDdPSW
+rmq1VuRGLO3n45Pn7l+rmqvi5Ve8aCvjonMc8r1Rk4b/a+PjtRSPydet/rZ
uxDl5cxzyr/mzunapLeOwlI/p/fra5U+Qb107GWeU97Z7e/o8J466kj9nPbP
VU9WHO+h4yrznPLb0bdj7e46Okr9XNXWXDaVlJRfNOD6uaqF9VB9y3bTMYx5
PlHVOqWrsa5tVx3OCK6fkz9smqqM76JjHvM8hNb/N31oZGcdOaV+TvfndpP3
F/11RDHPJ9H1pIsZ9aGTjkpSP1e1seNbpM1K+QzzfDL51tvne7w76mgu9XNV
O1ZhVs9eHXQ8Xsn1c9ov81fON6e9jgDm+VRVuzT3TUJ0Ox1fL3H9nM5P9bed
vd9WxxTm+TTy+f+Cov756Ugn9XM6j72vuaIw5dXM8+m0n8/wWt60jY7iUj8n
/h01NwxrreMg83wG+UXXQ8dXttJRT+rn9Dx8wuwzLXXEMc9n0vmxXr8sr1vo
6CL1c9r/ytRum55yQh6un9P7/CBjZNXmOkYxzylHZ3v2u2szHUmkfk6f/1R0
zxlNdSxknlP+uHHUvZ2+OvJK/VzVXq2u2v5uEx3bmeeUu43/8OxPYx3VpH6u
aiOzrw0pRPkC85zykAZa0aaNdLSW+jnx/fGjx8Ma6jCGcv2ceLuz75pVDXQM
Yp7Po69f9GzgOR8dP9dx/VzVBnRr0/BNfR0zmOfz6f1O2FM2E+VMUj9XtcBU
nkI16+lYxzwPo/1sSfWivTQdpaV+rmp1u3evMhc6jjLPF6iaT73g1vvq6mgo
9XM6L2UePO5xHR13mOcLyZ+2td6jUu4h9XM6rz/Nm1iyto73iVw/p6+fcrOe
Xy0d45jnlCsH91833ltHCqmfEx+nPk+5qaaOpcxzyl7z60+6VkNHAamf037W
f7r6rbqO3cxzyjXebV6cl7K31M9VbdWnqHINq+m4xDynPLv5zEdDqupoJ/Vz
ep+f1Fu4vIqO+EZcP1e138FP/M5U1hHEPF+mak3ftCicUEnH31FcP1e1i3nW
KJkoz2GeUy4Tf/ZtzYo6skn9nPw18+n43hV0bGSeU+4/Z/HLeeV1lJf6uaoN
zuv942A5HSeZ55RPbT2cxSyrw1fq56p2JWmKuikpP2CeUy7iVXxUhTI6+kj9
nK4/POcx/9I6Pl/h+jnxdOLj1NNL6Qhhnq+h9bV2QP9dJXV4Sf2c9sebMf/X
0XnH5dj+f9h9XSmyMpJVZFS2jAeRz2kklb0po+yy96ZsMrJXJCub7BHZMhJF
93VdlZFkpqSyPe/P+fvveH1/X+q+r/s8zvd9vJ7n++SZSwptYZ/vNInpnz91
+uecQjVlP8f+efrioQv4FPs83CQe9985qKdTCrWR/Ryvx0DHX3NqpdAD9vku
vJ+nx+3fXzOF+st+bhK+bRb6Pa6RQhn23M9xH37Wr9qP6tj/7HOw3js3uzr4
X2fu5yYRuKVHfGdH7H/2OThh5qQL06th/8t+bhLHknqciKiK/c8+B99bmhN9
3wH7X/ZzvP9B3W5+s8f+Z5+D5w0KfOkA7iL7Ofzj1tbaqwr2/yTu5/j7U5+K
KZWx/9nn+/D71nRYHF4J+z+C+zn22gfHpLsVsf/Z5/txnyuR2uhrBex/2c9N
omxg1+1VwDvY5wewV1Km2njaYf/Lfo791K7bhknlsf/Z5wfx+81Kqb7TFvtf
9nOT6DG48rU75bD/2edROP/jrUfnlMX+l/0cP1/UIfsq4PffuJ/j9Y7Lf9Gx
DPY/+xzc3Cbn+KTS2P+yn+P+O2DLyp022P/s8yN4Hha/m3y3FPa/7Od4Hiek
j/paEvuffX4U59v3pWPswc1lP4eP/zyZ0akE9j/7/JhJdB9yc/2U4tj/sp/j
ef814NKuYtj/nbifw7cnN2bFWWP/s8/BFYdMbphXFPt/Bvdz+DsjZ2418BL2
ObhmjTLJPkWw/2U/x/4qeOI+wwr7n30OHtW+0alIS+x/2c+xFzPqusYXxv5n
n4Mtrt6M+WGB/S/7OT6fx/L71gInss/BHTbc/N1dxf6X/Rz+6l77xFwF+/8B
93Ps+9tO46NM2P/s8zN4PZ9eaplUCPtf9nP4a8Cb0oXAG9nnZ7H/3CLz6/4z
yFH2c3z++uRm9vtr0HH2+TmTuLz6ecaiPwa1kv0c9+mb3tknfht0j31+3iRi
k7tapfwyqI/s57i/Hn1Vpwj4dVXu5/j5ayq+TX8aNIF9Dj5T9cSWoT8M+t2V
+zle7+DMl6HfDVrBPgeXrnv4v4sFBpWX/dwkPP/lbc3IN2gv+xzs/TLOqgy4
kezn8PnJmova5BkUwz4Hp/QsXCzom0Hesp+bxNNDgbu35BqUzD4HD9/aS9z6
atBw9nmMSWw1XfucnWNQTiT3c5PYfu/IQXvwfPb5VZM4l1BhvHe2QcVkP8f9
4I9F2xlfDNrKPr+G+2bjCdX2ZRlUS/ZzvP49+xZ/8tmgaPY5+GS7ixZ/PxlE
sp/Db283F60Lfsg+B59yzKrU/6NBA2Q/xx4xx7RY8sGgt/ncz/F8ZlsMi35v
0BT2+U2TmNj5xrYX7wwqJPs57q9PvqUUB69mn9/C8zUCAzbToEqyn+P1+Hhm
+ai3Bh1kn982iY7eImdjhkFNZT/HeT6i9cgbbwy6zj6/YxL7akRlfkk3qKvs
5ybhMSZkmj3Y8OZ+bhKNq9wv5fPaoNHsc7Bt9fnnZr4yKG8W93PcZ4aGjznw
0qAQ9jnY+qpT7aQXBpWS/dwkKlSrmGcC72Sfg0uPm/KoYZpBtWU/x/u9qmn0
oFSDzrHPwfX8ffeuSjGoveznJtHr2duIi4ZBCexz8OT4Z4czdYMGyX4O/zRx
vm4L/vCI+znOr49aenvNoBns80f4/VI+lZlsNshC9nOT6PZlcNeIZIPC2Ofx
uN9YN9wc/9wgB9nPcR+39fvw+5lBR9jnj7HXv7/xrgtuIfu5SZTYfu/8gCSD
brPPE0yidnph1+WJBvWU/dwkpl3ece7cU4NeOHI/x3lUbEWnjCcGjWWfg70u
PXxbFvyjO/dz3JdOjQhrl2DQUvY52Fnr2WnSY4PKyn6O+3bFDcUi4g2KYJ+D
b/nVMuIfGVRf9nOTGLayyPk/Dw26xD4Hp69qtbse2FP2czw/3jEbfB8YlMQ+
f24SfU+Eblx53yB/2c9NotC+qD0X4wzK2sf9HH9faZvL7+4ZNId9zvz6+ks7
cBHZz3E/KhRTxvOuQZvY5+ChfQr1mH7HoOqyn+Pnu79yx/7bBp1gn4Pr+fh+
TbplUGvZz03iU+zEPhbgOPY5eHr5+7ea3DSor+zneD//GymG3TAo/Tv3c5Pw
K9bh3vrrBk1kn6fg/rUwwO9GrEF/nLmf43lbGPs755pBK9nnqfBnnt8hR7Cd
7Oe4zz/8L6DHVYP2sc/TTKJudmfn4BiDXGU/x/7z2fX95BWDrrLPX+B+eb/2
85eXDfKR/Rz7aUDWNRuwmX3+Er5+/eGsuGTQCPY5eHwvhwsTLxr0dQ73c/w+
W5bdibhg0AL2OVjZUetVwnmDist+jufNu8DKBN7GPge7rf/l5nrOICfZz7Gn
hrjO9j9r0Gn2OXhx+JbbYWcMErKf477hVt/+xmmDHrHPwb1r5Cz8Gm3QQNnP
TeJ6h9fZ1cGZj7mf43kK/Te21ymDprLP35pExlvPvEUnDTLJfo77RLtLK86c
MGgN+zwTezW0T52M4wZVlv3cJNKiKyTbgqPY5+9wHu9V1nU8ZlAz2c9N4plP
mT4zjhp0g33+Hq/n9o5OUUcM6ib7Ofb+vF2qdtiglBrcz03C5U2Fz0XBY9jn
H3EeXT7z2u2QQfk9uZ+bxKTciW+CogxaxD7/hD03q/PXnQcNspH9HOdPm47F
4w8YFM4+/2wSeQ0GNf6336A6sp/j/Wm1bngj8Hn2eZZJBPdKi/TfZ1AH2c/x
847o+Hn9XoOesM+/4HkIuNv+VqRBg2U/x+vVYuiBvD0GfTzA/dwkQpNL2TqD
Z7LPwdTo2dr+EQYVlv0cz2PjE+VX7jZoPfscfOnRzkOXdxlUVfZz3Ae+7uz0
Odygo+xzcJP1x3MdwC1lPzeJSjsTDnffadAd9jm4rUkZH7LDoF6yn2PPRLd1
P7PdoJc/uZ+bxPyINRXebjNoHPs8D+fHlcx/duCftbmf4/0s8Mn12mrQMvZ5
Pu6b7S59nbPFoHKyn5vEk7Wuf49tNmgP+7wAz2fCSduXmwxqIPu5SRTO+69l
GfBl9vl3+Db7xugOGw3qJPs5ztMzvfZN32DQM/b5D5NwbPLuY9R6gwJkP4cv
Bi8gI8ygL/O4n5tEeZcKu0uA57LPwfUXnbIW6wwqKvu5SeT7e4dMXmvQZvY5
uOT5V4X3rzGohuznJtFs2vRNyasNOsk+B3uutXK1BrvLfm4S7b5vMLcONeg+
+5x5b6XQCasM6if7uUksWrTdJ3KlQW+ecD83Cf/QMnbPVhg0iX3+D3vqVHCW
Ffiv/MfPFfEv4+0Tt+UGrWKfg8s6tL0+bplBFWQ/V8TYLmuvRCw1aD/7HGwx
OuFm4hKDGst+rogcfzXZEnyNfQ4Oauic33KxQZ1lP1fE/VtujuMWGaTV4n6u
iJDy7v0jQgwayT63UESdivV3JAYblNub+7kipl0v+sESvJB9XlgRzS2ednBb
aFAJ2c8VMfz54iPjFhi0nX1uqYiS9R0d9sw3yFn2c0WM/LN/Z9I8g86wz60U
EdO6jHMRcFvZz/H3vxwe02quQfHs8yKK8EjbOWTCHIN8ZT9XxOm6F0vsnW3Q
uyju54rYfvXC3eezDJrGPgdnhm5fbQ1WZD9XxL7QQUPazDRoLfsc/Ot0IffJ
MwyqIvs5fv4fIU4Hpht0iH0Oju2ZXlmfZtB/sp8rwv58NfuS4Jvsc3BeFbc6
7aYa1F32c0WUmNOg/fQpBqX+5n6uCO97v0cdnmxQIPu8pCJO/Nq7NW2SQQWs
I/Dg4jWelQEvZp+XUsTWnJn2nhMNKi37uSKuRu6bNGeCQbvY5zaK6Gq3/8mJ
8QbVlf0cv1/HWe5vxhl0gX1eWhEdalc7WwHsIfu5Itqe29qiy1iDnrLPyyjC
nPHqbnCQQUNkP1dEjZM/A84FGvRpAfdzRQwo8broxzEGzWKfgxPyNl+pCraU
/VwRf/wrzOk92qAN7HPwdO8RHitGGVRN9nNFfDw4t/LVkQYdY5+XV0TDKYP+
fB1hkJvs54pw3W/50Rl8l31up4hCzWe88RtuUG/ZzxUR53j8fdgwg14lcj9X
RPLgwz/vBBg0nn0O3pwZaPfb36Bf/MdVVMSas1nkCl7OPgePutF06sihBtnK
fq6It1atz+wYYlAk+xycvUAt9GSwQQ1lP1ewP1f2swRfYZ+DE77EX2o1yCAv
2c8VYZWSUHuSn0HP2efg0PQ1+w74GjRM9nNFpBQqUjdloEHZPI/AGxq0iikN
nsc+d1DEmFHOvp4DDLKW/VwR/x14YDGvv0Fb2OdVFfE1w+lSdD+Dasp+roiT
ji3mvOtr0Cn2eTVF7O/919MB3Eb2c0VUmz2zWu8+Bj1gnzvi71u932Jlb4P6
y36uiJUrF3+71sugDP7XsVVXRPTYctl5PQ2azD4HP2vYu6Au+B/nlBqKSH3c
zjqgh0Gh7HPw404vXLZ2N6ii7Od4PTa79IrvZtAB9jnY6Zz9CgtwE9nP8f7u
jbnv1tWgWPY5eOxAqwqTuhjURfZzRcw2/5h4sLNB+l/u54ooX2njs1Qfg0ax
z50VUaHKM49y4G+sN/Bs4/J1b2+DgtnnLoro1sfTK9jLoJKynysifun0lPOd
DNrBPq+tCM9xneZkeRrkIvs5zifLK7Vqgc+yz+sowrJbguHb0aB2sp8rYqnH
4vD1HgY9Zp+Dp2Y+D4zrYJCf7OeKuND4bvtC4Pf8dR24f63eLs3bGzSdfV4f
z3vM3Arj2xmkyn6uiL4/qNz+tgatY583UESf5J2VU4RB9rKf47zts75BWfBh
9nlDRdyZUrWLNxnUXPZzRaxq2H5GcBuDbrHPG+H1WP776AV3g3rIfq4I/7ne
WV9aG5TG//i+qyJmFqvXyhkcxD4Hr24asWFwK4O+84/XWBGf8/cXbHIzaAn7
HGzRs/WoRy0NKiP7uSJ8PQJeW4B3s8/B2xLKj2ndwqB6sp/jvM3t/2tKc4Mu
ss/B3485bzvyn0EdZT9XxM9/we3SmxmUyD4HH3w/sqASeKjs54poEfTsfM+m
Bn3muQW2XPJw0comBs1mnzfH5625j++NxgZZyX6uiO6Lurf56WrQRvZ5C0WU
GmPUawx2lP1cEZvef3AKbIT9zz5vife/8Px6kQ2x/2U/V8SNqxvc9QbY/+xz
N5yftnUHlgH3kf0c50Wx9iHe9bH/OR+1UoRDpH42pB72P/scfEzP/napLvY/
55nWinh9bjHl1sH+Z5+Dp7XYtKkuuLzs54ogf8eCYbWx/9nn4KZNXIbvdMH+
l/0c58/JqJQkZ+x/9jnY0tgztATYW/ZznPdny2R7OGH/y3+bjCL0tj9Xzq+F
/c8+Bxda1M/1fE3sf9ZlW/z9c2qnf6mB/c8+B/+sPyHCBVxM9nNFTAx3HuNf
HfuffQ5OeNjDfbsj9r/s5zhvrn2qklgN+599Dn4+o8CqOJhkP8fP93Pi3w5V
sf/Z5+BmXv0LzXfA/pf9HM/v6KMlzttj//PXf+C3fmOdsqtg/7PPOyrCcNni
XRtcSPZzRZxNqDs7oDL2P/vcUxEz+tc+u6MS9r/s53j9bq35lVQR+5993gl+
rODbpSS4qezn+Pv6rz7sWQH7n33upYjDK2uWDbbD/pf9XBFFoqsuu1Qe+5/f
Dm9FXE6cZ/nNFvuffQ5e+809rD44j39dH7w+FYc4jyqH/c8+Bw/3fHkvoiz2
v+zn8Mei2Gl6Gex/9jm4YeLf+uXAtWU/x32h1facLqWx/9nn4NE3wmKX2WD/
y36uiDLj3my/Xgr7n30O7tM2bOGvktj/sp8rQvHYMqkZ+APPN7Dl/LxxE0pg
/7PPuyti3NfD0w4Vx/6X/Ryfz6hzy9OLYf+zz3vgvDxgd9Ae7CD7uSL+5jxM
6GeN/c8+74nfd/2zwuuLYv/Lfq6IYWsadXxYBPuffd4Lvv2UEmYJ7in7uSIe
RGvvhBX2P+eo3opwfF/LZ44l9j/7HCw2x144Wxj7n3NPH3w+r0e5Zltg/7PP
++LzNCn1bB1wWdnP8XweH+QxQsX+Z5/3w31ygcvL3Qr2v+znuJ9+ar1UN2H/
s8/7K6Lm723NbcGesp8rYsr5Nt+6FcL+Z58PgJ9r1bmy8p9O/rKfKyKqm+/a
2391ymL9DlTErdZPxhUCz2Gfg1flrezX6o9ORWQ/x+crZFnn6b912sQ+B8d8
vN351C+dqst+roh2bh79P/3U6QT7HLxvusUEZ3Br2c8VcfGQEhbwQ6c49jl4
fEqbq+Hfdeor+7kintpdyDcX6JTOXyeCS4wY51YOPJF9PgTP16NBK7rl6/SH
v64DNx+4PH1lnk4r2edD8f7bfup055tOdrKf43myWn7RBN7HPvfH+93Kt5l7
rk6usp8r4uXF4VdmftXpKvs8AJ+v1Xu7nsnRyUf2c0XsiS3/6Uu2TmZ+e4cp
4p5fzMa64BHsc/DEsZs7jfqi01d++YYrIv9HhNXeLJ0WsM/Bz0qlPEn7rFNx
2c8VceBCx4OVwNvY5+DK/14s6/tJJyfZz+GTrANT1n/U6TT7HNx53fbA+A86
CdnPcT5lXxxrDX7EPgc3qWwxu+N7nQbKfo7zqNLM9SHvdMrkOQge/KPcuauZ
Ok1ln4/B83FLe/PzrU4m2c8VUXHpbYfm4DXs80BFZHknD5uSoVNl2c/x/jiU
PHPijU5R7HNwcPExpT6l69RM9nNFuDhmTnMB32Cfg5eMXpY5/LVO3WQ/x3mZ
1Wn4nlc6pXDeAgfE1vmU+lKnMezz8Yo4+r7ugkrgfM5HYPcZPvb9Xui0iH0+
QRHXpi2/syFNJxvZzxXxI+fV7IRUncLZ5xPxefve160EuI7s5/DFlrcW3ik6
nWefT8Lrp6/Vlxo6dZD9XBFej3tcvqnr9IR9PlkRcxfVPVgIPFj2c9yHLKrs
ctd0+sg6n6KILkOqR8w26zSTfQ6uEOl+7HyyToVlP1fEBH3s7W/PdVrPPgc3
LH/inSu4quzn+PuHqXYTnul0lH0O1h+P7n40SaeWsp/j/huYtvF9ok532Ofg
ymLYGydwL9nP8fMNzW8z/KlOL/nrSfBhbfO+PU90Gsc+n4n9cam97YsEnX7y
13/g7za/11UBL2Ofz1LE3k9X7QY+1qmc7OeKaOS36tCWeJ32sM9nK+LQ+KEd
nz3SqYHs53iemrhnlQFf5sd5jiJsLlbb0/2hTp1kP8f+K2U9ZM0DnZ7x4zJX
ET4dvzs/vK9TgOzn+PyM/fCrKPgLvx3zcB9c/0L3jNNpLvscvPzu81tL7ulU
VPZzRURUfnzx5l2dNrPPwY933b1oAteQ/Rw/r/+1W3RHp5Ps84XYk5PP6vNu
6+Qu+zmexzdRvy7f0uk++zwY//93tjr/vKlTP9nPFbHeZfHgFuA3PC9D8P5X
CYyYfkOnSexzcPlor89nruv0l+fbIkUk/nT0yI3VaRX7HDzN6utBV3AF2c9x
Hr2/YDvxmk772efguyenrTl+VafGsp9jn01wLvM5Rqdr7HOw0fxRRF1wZ9nP
cV5XGukWeEUnjXMZuIFLTlrUZZ1Gss+XYS9MGbcm85JOuZyjwNkl9U5O4IXs
8+XwRbH/So64qFMJ2c/hvzkL0/Ze0Gk7+3yFIpwnXrj4+rxOzrKf43n4nbLb
EXyGfb4Sn5cmn9cNPadTW9nPFVHa+V3o7rM6xbPPV+G+/f7hhrQzOvnKfo7n
a/X2/fbgd3w9CMXrWav7Db/TOk1jn4Odb396vyNaJ0X2c0UUzJ9QxTil01r2
ObjcyOQBlcBVZD9XxJHVNSIHnNTpEPscbFG0V97WEzr9J/u5IhZ9HN7LfFyn
m+xz8P5O/a/YgbvLfq4IU9N6jfod0ymVv+4Ed7n+4vjmozoFss/DcD+wmNzi
+RGdCvjrRLBa+vVDW/Bi9vl6RQz81WBsn8M6lZb9HPf95H7lNx3SaRf7fAPu
txd9HyRF6VRX9nNFFDvXclU58AX+eGyE315l9+l9UCcP2c/hy24L6248oNNT
fvw24fwtn1ksab9OQ2Q/V0Q/r5oFZcGf+O0F//vz3+de+3SaxT7foogaXg5Z
G/bqZCn7Oc5L0n4kRuq0gX2+FedJwUibcuBqsp8rYvHiO6699+h0jH2+Dc/P
n/xBGyN0cpP9nH1bsDFpt0532efbsfcs7z4vB+4t+7kiBt0YXqPPLp1e8Vzd
oQi72MezN4XrNJ59Dl5ua5X6bKdOv3gO7lTECXNR7/Lg5exz8N6qydf77tDJ
VvZzRWwpNL7Dlu06RbLPwc/DHj1J3qZTQ9nP8fl4/21MBfAV9jn4s0N68QFb
dfKS/Rx7wHPLpW1bdHrOPgf7zbGZom/WaZjs54qon9Dlv8rgbM5b4DaDulr4
bdJpHvt8D/ZLy9KpOzfqZC37uSJ6zN0Um7pBpy3s80j4pbV+3AFcU/Zz+DMs
7eCQ9TqdYp/vxfm3Yc+RiDCd2sh+jvd3QPVLr9bp9IB9vg/3h59DEquD+8t+
rojkNQMKhq3VKYOvG/sVMbJBSaf9a3SazD4HW+XMHfJ2tU7/WOcHsEez9u11
Boeyz8H3aMnX0aE6VZT9XBFdf1fpfHiVTgfY5+BTrYNOflypUxPZzxUxouKE
qvXBsexz8PfDztvGr9Cpi+zn+HxZb7Q/uVwnnb8+Bc/pdvpozjKdRrHPD+M+
v3Fxxybgb/zt2hFFnM62/Dh1qU7B7HNw6PyW288t0amk7OeKuNq3cu/vi3Xa
wccBeM36IxXcwC6ynytigM/7zDmLdDrLHzfw9u2J12NCdGon+znez21jDvwL
1ukxP87gtIDDm9qC/WQ/V0TvUpvWLlqo03t+XMC1LrpsvL1Ap+ns85Pwyezh
e63AquznOD/HesZ4zddpHfv8FM67IwmvVs3TyV72c0UU7fbPJn6uTofZ59F4
/6c89bYBN5f9HOdZY6+1PefodIt9fhp79EBA2sbZOvWQ/Rz3xY/2LZJn6ZTG
8/eMIupUmr2zIjiIfQ7+3XV6Mb+ZOn3neXkW58W+0kt2zdBpCfscfLaZT9FX
03UqI/u5ItLtq2+tAd7NPgd3nrnJdeQ0nerJfq6IXkP3PYuaqtNF9jl4Wk6X
xR+n6NRR9nP8/p5h7g3Aiexz8KJ540yTJus0VPZzRbw/8erx6Uk6feZcBvb/
+Skqf6JOs9nnlxSROXNNaEuwleznitjoeXv23Ak6bWSfX8b5FrJuyrXxOjnK
fo77Vscv0xXwcfb5Ffz3j79c7DFOp1ayn+P50oaFLx+r0z32eQz206sZsQ+C
dOoj+7kixr6pnFUS/JqvL1fhk39dnXoG6jSBfQ5u0NVmzKYxOv3m68E1RcRm
DT5nHq3TCvZ5LJ6PPy1LVgGXl/1cEee3RkwcMkqnvezz6/h8p4SlRo7UqZHs
53ge3hbv83aETjHs8xvwxzOb5Npgb9nPsWdu7Rw2brhOyezzm4qYmnji58lh
Og1nn4Ndq3rt/BagUw5/3XlLETduj+rUAjyffQ6ulmH9b46/TsVkP8fru8M1
9tpQnbby8QI+bWmsUsG1ZD/HeeVhGeA5RKdo/viCY6ZFt1s1WCeS/Ry+PpdW
//EgnR7yxwN8sNbKGmXBA2Q/x/3x9eka/fx0esuPH3hcMd8GO3x1msI+j1PE
wmvz278YqFMh2c8VsdveYVgN8Gr2+X3cFzq0WD1qgE6VZD/H/br3w+tH+ut0
kH3+QBGTg7RC2f10air7OfbjocHeTcHX2ecPFXG9vu+umX116ir7OXxZIf73
lT46GTynH+G+uuzcCBN4NPscbBleVvPorVMez9V4/H0z3vRd2UunEPY5+OV/
Li/ie+pUSvZznB+/UieVBe9kn4PXZliU6t9Dp9qyn8N/tjvP7eyu0zn2OXjP
4cjRr7rp1F72c3ze7tjVcgInsM/BTVf8/BjYVadBsp/j81PWO+ZEF50+cH4D
FywpvO1bZ51msM8T8feb6i1oCbaQ/Rx75eCVCfN9dApjnycp4v6Wc4E3vXVy
kP0cn5dvFSYWAR9hnz/D+5n2ekEXL51ayH6O53FG2e3rO+l0m30OXv7y0NVk
T516yn7O+3L/5yrgF3wdAqdEWTgHdNRpLPvcrIjVPncDD3ro9IOvG+CCDp8u
fOqg01L2uYb7wbnJpRuDy8p+Dt/eHDB1RnudItjnOu6/oRGvrrTTqb7s54po
0azjAAV8iX1u4PVL8zI82+rkKfs5Pu9HDo9aLXRKYp+ngK+O+vuUsP9lP8fr
6bZwdwVwFn99moqfv22u9+A22P98nIIt8q8V2ueO/S/7OZ6HORmx71tj//Nx
BV6TF7CqIbi67Oe4ryxtPnRaK+x/Pg7Ar7sH0GU37H/Zz3F+zXztYgLH8ccN
vM3xfBXPltj/sp/Dp+NfVFrdAvufH2fw85CBNRKbY/+zz1/j7wtx/q8i+A8/
LmCPMI9eQ/7D/mefpyviydPTs/c3w/6X/Rx7KmjS0Y9Nsf/Z528UUXv+vHeu
YFfZzxVh2yi5wcwm2P/s8wzw/nkLrjbG/pf9XBEzTBN1C7CZff4We2XMMfJx
xf5nn4NLKc1OhDXC/uf5mwk/filc29wQ+599Dm7Qt+oxB3Bx2c9xP/Vd2GpE
A+x/9jn4RA2XpCP1sf9lP8f+SrKd8bUe9j/7HPw1rFPNlmAh+zl+vpBrxoK6
2P/s8494vuJmhd+pg/0v+zmelzXTx5QAZ3LO+6QILe8M9a6N/c8+B1vXalpt
hwv2v+znuM+0zbV+7Yz9zz4H/56U888FXFn2c/jLqP9vghP2P/scfHLvwSLn
a2H/y36O3y9nUJW/NbH/2efgl++7uXmAu8l+jvvW6bkBoTWw//l6BY6blr4x
sTr2P/s8B79/n0VPKoHz+foCrjPbt0KAI/Y/+/yrIuKLBo05VA37X/ZzRXSq
e+pWdlXsf/Z5Ls7fwvXrtADXkf0c/rqaum2BA/Y/+/wb/DL/Rtm79tj/sp9j
L4zVt5QEP2Gf58Fnx2s69a2C/S/7uSLaj424Gl4Z+5+/js3Hn/+os39GJex/
Pp7BpX+4lKwPLiz7uSI+lG96e2pF7H8+/sDBXcctvVIB+1/2czyvdxN7WICP
8vECTjk00rmzHfa/7Oe4r9jXstpYHvufP77gD14lcwxb7H/ZzxVxpZ9jRg3w
S/54gL+NH5QeVA77n33+C5+P89c/ni6L/c+PHzh2YJe/v8pg/7PPf+N+tfBf
pQ7gcrKf43zrntw2tDT2P/v8jyKOf0ucnGSD/S/7uSIab/p2rAr4svyfY8Xz
N7BF7vBS2P+yn+PnH7+r3bGS2P/yf65FETk/au3MK4H9L/u5KrrWiv/nDv4i
/3VuqnCutHnc0uLY//If71bFbdO8jPhi2P+yn6sitHDIKDvwZpl/VZHfdV/u
EGvsf9nPVbHJKn1FVFHsf/a5qopyA9zr5BTB/pf9XBVNxkUntQTfZ59bqOLh
uLYrQqyw/2U/V8WTxe89H1hi/3MeLKwKr5RDNuXAk9jn4L67gtP9CmP/c36z
VEXDvAmx+y2w/9nn4BrFph7MUrH/ZT9XxXbr1Vubg/ezz8FlHS5tWKhg/8t+
roqaE39ujTNh/7PPwbPrdokqA+4s+7kqUmafuu5bCPufr2tg5xVOGfv+aTSS
fW6tim7BR8pk/dUol69D4KFryLs5eCH7vJgq5huvVi38o1EJ2c9VkbEhLDnu
t0bb2efFVfH2dZf6ZcHOsp+r4lOu7Wq/XxqdYZ+XUMXMr+/y9//UqK3s5/h5
re8EfvmhUTz7vKQqdo88+q4F2Ff2c1VEN9kxMeS7Ru/4691SqnAPD1MeFmg0
jY97cLPHa3bZghXZz1VxKC+sw5B8jdbycQq+2nr7t6g8jarIfo4/L+HA8a/f
NDrExxU4OfXc5Nbg/2Q/V8WOdXFiaa5GN/k4AC+wTauQ8FWj7rKfq8JhW+7P
iuBU/riBa3cqmjksR6NA9nk5VYzu5pB6LFujAn6cwTGGa2rBF40Ws89tVWFf
qX1mW3Bp2c9Vsa15j1+rsjTaxT4H9/b3rfj8s0Z1ZT9XxepbQ9tWA19gn4O3
rBk6JfCTRh6yn6si7dOAE2c+avSUfQ5+U7xz3t8PGg2R/VwVHar85+EF/sTz
HHysk93uDe81msU+r6SKd9eylLR3GlnKfq6KpBOXJ7qAN7DPK+P36Tjv3eRM
jarJfq6Kk6caB8a81egY+7yKKp5WNfKswG6yn6uiyLVpq3pmaHSXfW6vigMx
prrhbzTqLfu5Ksp7z0/KTNfoFedGB7z+6z8sawwezz4Hh9zx8Jj3WqNfnPOq
4vNadm3xe680Ws4+B486dDu1DNhW9nNVeJx7d2HQS40i2efgHmMKwqNeaNRQ
9nO8XjnZoblpGl1hn4Nbzk9a0gbsJfu5Kia02bN8RapGz9nn4BX+fTclpWg0
TPZzVXwun3ukKjibr1fgimumPww0NJrHPq+pisj8F/lndY2sZT/HebCwQV0T
eAv7vBbev4H+YzprGtWU/Rx//tkZp7aYNTrFPnfCn3d9opqerFEb2c9V0e6Y
z5AG4Afsc2dVOB62uj3ruUb9ZT/H5ylzb9PbzzTK4K+LXfDzba563AY8mfUB
XpI5y9UvSaN//HVsbZwn1tFXDyZqFMrHM3h2w7t9cp9qVFH2c1UUW34hvw34
AB9/dfH567Bkz8onGjWR/VwV1pvr9X2eoFEsHy/1VNHi2LFy1cFdZD/H+XHZ
KnXcY410/vjWV8XX7JYnLsZrNIp9Dr69oP2qwuBv/PFooIrMrTUm9XikUTD7
HBw9Thsa/lCjkrKf43xrOHzg+wca7WCfg51tbg5qBnaR/VwVP0VeYPB9jc6y
z8H3cn8EP4rTqJ3s56oYPDAhsiL4MfscHHFgxqMR9zTyk/1cFcutv5ii72r0
nuc+2OlCM/H3jkbT2edN8H6+8l7uDVZlP1eF28X6+ubbGq1jnzdVRdtJqc3S
b2lkL/u5Kqq3HrCjIfgw+7yZKoZ0jrCee1Oj5rKfq2Jt0qlF925odIt9/h/O
U6vVlrbgHrKfq2KrnesG/+sapXG+bK4KmxbhtY/HahTEPgdf2ZEQ9/OaRt85
D7ZQxZ5p96d4gpewz8Evv69w3nhVozKyn6viaP+SGS9jNNrNPgf3vNf3aH1w
PdnPVdF4TsC82Vc0usg+B9/a16j/3csadZT9HJ+XmbGty4ET2efgbnVK1/W/
pNFQ2c9VcfCzY43jFzX6zNc18KT8nJq/Lmg0m33uroqNMxc26gS2kv1cFSWi
HnpsOq/RRvZ5GzwfF54Nf31OI0fZz1Ux9sX21Q3Bx9nnpIrL3SrHzj2rUSvZ
z/G8ten7O+6MRvfY5+BuL7zb2YH7yH6uisWjvocNP63Ra/76GTyx2OCPp6I1
msA6aqeKG/9md/13SqPf/PUuuO2srpc7g1fwcd9eFXFHk123n9SovOznqujy
2DY684RGe/k47YDz0LZI62bgRrKfw39njz0OOa5RDB9XHuD0wuMSjmnkLfs5
Pq/PSpVzACfzcdBRFXeu3b8VdFSj4exz8FtzswUXj2iUwx83T1UU79u9vRV4
PvscnDq2Yuk+hzUqJvu5Kkr3Wvcu8pBGW9nn4JltzsRlR2lUS/ZzVRQMX3ym
DTiafQ5e8ftfVOhBjUj2c/y+rZwO6gc0esg+B3fol3/cBTxA9nPcT5ZOiJ2+
X6O3/PUBuHWhMOPWPo2m8B/XGefNjwGFyoILyX6uioDDcQ3892q0mn3eBc9T
pxcjT0RqVEn2c5z/1tuj/uzR6CD7vKsq9jv9yPUBN5X9HM9r0q9O2yM0us4+
74b/3GfPwXe7Neoq+zl+n+vvSjUHG5xDu6viy/gnwUt2aTSafQ6+smLgn8Rw
jfI4N/bA58FrUUh1cAj7HPwjw7v0pJ0alZL9HOfx5pOHru3QaCf7HPw87LRP
SXBt2c9VMc+mV4Hfdo3Osc/Bmteao0e2adRe9nOcT9OGB/3cqlEC+xz85kFS
Ey/wINnP8XosTiu8dYtGH/j61xf3keSFr95u1mgG+xw86/elO83AFrKfq2JE
vdCzizdpFMY+B4vduccSN2rkIPu5KgJXZ5+oDj7CPgcPaBhyedIGjVrIfq6K
zTEHE2LXa3SbfQ6+OXHol1LgnrKf4/MXfMRuSJhGL/jrbPAzl+Vex9dpNJb1
5guf785b/GetRj/462JwB4fcuM7gpawPP1VMS1tQYecajcrKfq6KKhV3TPy4
WqMIPp4HqWKyVYenbuD6sp/j7389y31lqEaX+PgbrIopb1pFa6s08pT9HO+H
x4pGtcFJfLwMwesn/C/MXKmRv+zneD9K3vS6t0KjLP74DsXz+/7YGzvwHPY5
+IG144pRyzUqIvs57mNHKzc/v0yjTexzcESR8CxLcHXZz1XRasC+E32XanSC
fQ6eZm40+8ASjVrLfo7zP7Zt1/zFGsWxz8E3fJ7X7QjuK/s5/v4zn8tsXqRR
On8dAe7bbJn6NkSjifzjjVDFxSKRf5qB//DcB/cd425aGqzRSvb5SPgtrH/J
5ws1spP9HJ+nmK81ncD72Oej4BOnYh7TF2jkKvu5KgyrPePvzNfoKvt8tCoa
hJ/eUx7sI/u5Kvo7tksbOU8jM/t8jCo2PPapeX6uRiPY5+CG6Y+nWIG/cr4M
VEXYlkcP+83RaAH7PAifT5cODaNma1Rc9nN8XhIa7/g+S6Nt7POxOD8fbrXx
AjvJfo7np9+0tdtmanSafT4O94Fjd+0+zNBIyH6uipXWaw+5gR+xz8fjPD58
v8Oq6RoNlP1cFb/vzXpvTNMok6+TE1RxNnLHlnrgqexzcPSUht3mTdXIJPu5
KtrPbGoTP0WjNexzcNynQ7oDuLLs57i/l1h7fMJkjaLY5+CTdumrYidhvch+
rgry3D+5NPgG+xzspCUFBEzUqJvs53z/meR3eoJGKfz1OLiN3awhFuAxrMup
qvB2/xTUZ7xG+fz1M3jQxbjgA+M0WsQ6mob7yD2bPQVjNbKR/VwVzaNi4zqB
w/m4n47ncZP517YgjerIfo778KN+zT8GanSej9MZON/WuM9tDe4g+7kqFtmu
uL96jEZP+LiaiftVRMvqL0ZrNFj2c1VkB3Vd1Aj8kY+DWXg9z935HDxKo5ns
c3CJa3v8E0dqVFj2c1XY3UhLqwlezz4HO/6dO2L6CI2qyn6uik6n5uTdHa7R
UfY5OKaivqYiuKXs57g/TdviGjRMozvsc/At9XTqlQCNesl+jj9PqbehJPgl
f70BHnHC1HOov0bj+Nedr4q63k0qRQ/V6Cd/fQCuVjr2owpexn/cAlUUbX/w
Tp8hGpWT/Rx/v8O7wwcHa7SHfQ6ulx689ccgjRrIfq6Kfo+nrPUBX2afg/tU
j1kb7qdRJ9nPVdGr8qBtX3w1esY+B6/90fNoW3CA7Oe4X/0Ov7dhoEZfOIeC
XYe5Z2UM0Ggu+3wx3q9xjexbgIvKfo79NHB6n5X9NdrMPl+C/R9YcktKP41q
yH6O+3RqwasG4JPs86Wq8Pvq+l9wX43cZT/H+f/+8obEPhrdZ58vU8U6ZdPP
WuB+sp+r4vu8K4Eze2v0hq+ny/k+5/rmfi+NJrHPwXY7c0fag//y9W8Fft9r
ptwJPTVaxT4Hax6+y2/00KiC7OeqqDTxn5MteD/7HBw5/3P8qO4aNZb9HPeF
6JoLL3XT6Br7HGzvs8+tBLiz7OeqWLMy6O+Qrhpp/HU7uN2pWQ+iu2D/s35X
q6JOofg9hcG5/HU2uOuFUcH9O2P/s97W4PNZqWPgER/sf9nPVXF/9Gi/v97Y
/6yPtarYlP6oXw+ws+znfL5M89vnhf3Px/M6VSgjhgQWdML+l/1cFeuzVgR7
g+P5+AvDn3f4255wT+x/2c/xehi7HmR3xP7n42U9Ph/Xl/1tD57GPgdPiDju
tsUD+1/2c9wfL5RZ+KED9j/7HPy48+l4d3AV2c/xn+9a6xTWHvuffQ7en31g
2Zt22P+yn+O+tvh7TnPwTfb5ZlUEhS8asaot9r/s53g+5nq+ThPY//x1yRbc
10a0H90YHMgvH/jo9ukFSwj7n7+O2KoK0+CXa7U22P/844HXfl3gWh9cWvZz
vD87eqcsdMf+Z5+Dl28ftC6pNfa/7OequNZkexcXsPyfnwXfPVS03NxW2P+y
n8NHdCT9sRv2P/scHNti/pUa4CGyn6vCwRy8a0ZL7H/Oq2AX/7MrHrTA/mef
h+N8sKswvyrYUvZzVfxyPzRnSnPsf/b5LlUkVhgdcvc/7H/Zz1Ux/WOv9ZXB
8l9XtVsVu34EHZnQDPtf9nM8n8tOPLrZFPuffR4Bfyfb/7ADy7wFjmp4rv7Y
Jtj/fN3dg/Pg6Yyg2MbY/+xzsFPhgOhyYH78ukTizys2VRnjiv3PPgenuhzz
jWmE/S/7OZ6XyOJXS4Mj2efgHjFhtUc2xP6X/VwVeVda7brUAPuffQ7u8rZo
lVJgL9nPVWEx/1fksPrY/+xzsHGvVJML9bD/ZT9Xxd5iHR8WB2fz1+PgDqvC
x/vXxf5nXR5UxaVQ20rn6mD/y36uinJ9jsVbg7ewjqJw/6g9PHRIbex/2c9V
YdutZa8zLtj/fNwfgo+K1atRFNxG9nP4dG+r34Ocsf/5OD2M88JvVFq0E/a/
7OfYC/OOx1mBM/i4OsL3VZurfrWw/9nnR+GfIqGXT9XE/l/I/RzP+79qNyzB
oezzY6oYMzX+iW8N7H/Zz/G8H93w4WR17H/2+XH897MmFLcEN5H9HO/vwoDm
vo7Y/+zzE6roHhUYdLIa9r/s56qocXRZVGGwzl+/nFTFsKcXsgZWxf7ntwM8
yf+P+0kH7H/+euOUKm7v7r25MDiYf11wRmJMwUB77H/Zz/F57tAi4GQV7H/+
48DlWtx8VhjsIvs59nLeoJ6+lbH/2efgpzetzCcrYf/Lfo77wftrIy3Bj9nn
4IbHl/z1rYj9L/u5Kob377/7VAXsf8614KkNm3tZgaezz8+pYudsx99+dtj/
sp+ronZw+QvR5bH/2efnsRdW2s4rAraX/VwVJdPsfQbbYv+zzy/AjzcbVD9T
Dvtf9nNVVA3xVKzBt9jnF7Gn/Ed9HFIW+1/2c9zXDq9OPVsG+5+vz5ewD/de
NBcDB7HPwc83fUjxL439f4T7uSqG3Kv64bwN9j/7HLxpUf9CJcFlZD9XRXip
jVWHl8L+Z5+Do8888bxUEvtf9nP4+bLNLBvwRfY52Cuo++mRJbD/ZT/HfbrE
uvwrxbH/2efg4x/i25UFD5X9HL+vT/GtY4ph///D/4HHz/DMv2aN/c/6jcV5
fmHBoPJgK9nP4Y9+Zx6NLYr9z3oDh+580/FmEex/2c9x/3pSKq4i+DjrA7y5
TbPeE62w/2U/B9fv/e6OJfY/H8/gBZlBS+zBfWQ/x/t1dk7dqYWx//n4A3d+
FaLft8D+Z5/fVsW/0wvXO4J/h3A/x/17xtReM1Xsf/b5Hfz5UwfZP1aw/2U/
x3mU55ZdC7yXfX6Xn8fiD+easP9lP8f7fzjhZGIh7H/2+T1VxE9atqsO2Fv2
c+y1Nw03Bf8zUzL7PA73m85xG81/zTSc317wiNye4Q3BOc+5n+M+WfPh8aV/
zDRfHoCqeO/SNC71t5mKyX6O89dn5aem4K3844EDkh9VCP1lplqyn6uifPm/
XdJ/mimafQ4O6Vkp1A1Msp/j9Uh2TAz7YaaHfKCCG3wpW+P9dzMNkP0c5+Ob
L3ME+G0dfqBVsVA9m7qlwExT2OePse82BXT6km+mQrKf4/P7tuByR/Bq9nkC
zoe2U1vsyjNTJdnPVTEn53lM3jczHWSfP8H707Zq5y7gprKfw+fzOqfvyzXT
dfb5U1UUyx606PdXM3WV/VwVLTJ61usNNvg6noi9GlUn7UiOmUazz8FuS95s
VcF5x7ifq8L/7gI/32wzhbDPwfsu/XI5/cVMpWQ/V4V+uN9fa/BO9vlzVXxJ
X58SkGWm2rKfqyL91NGblz6b6Rz7PBn34aH7TpcBt5f9XBXXW886GvjJTAns
c7Mqiqyvc/zGRzMNkv1cFe+Onr9QCfzBxBci7BWt6sPJH8w0g3UO/jU84N39
92aykP1cFTV3zC9RAxzGugQn3JvSas47MznIfg4/urWdnJhppiOsI3Cg+9tT
dcEtZD/HeWkf8HPRWzPd5uMe/MfljE9Khpl6yn6uigNHjP1NwS/6cD9Xxcev
yUVWvzHTWPZ5Gs4Xn6ipGelm+rGY+znuE2rn9+7gpezzF6p4NOrGyM2vzVRW
9nN8fm9bf856ZaYI9vlLVZwaU3OuJ7i+7OeqmBhZslzESzNdYp+/UkWFmHtn
vr8wk6fs5zhfrHoO7gFOYp+/xh6MP2RzOM1M/rKf4zzyf/xAAWeZWcD4fBS/
sdY31Uxz+O0Aj3cI9juTYqYisp/z81GscQnwJv51wUnH/W1GGmaqLvu5KkbG
BRdc1c10gv84cM1FQZl24Nayn2Ov13F4OVEzUxz7HNy/xLZXcWYz9ZX9XBXb
Zhsfq4PT63E/B8e++Tsn2UwT2efvVPG5/plKz56b6Y8v93Ps+9Je1AC8kn3+
XhXuFyPHLntmJjvZz/E8TI2NfJlkpn3s8w84n9fvedUS7Cr7Oe4v/h61NySa
6Sr7HOzjemTWp6dm8pH9XBXNuj996gE2s8/B0SUuNd39xEwj2OefVfH3gv/u
7wlm+nqCD3xVjNpzr0xP8AL2eRbuE+Wz1hx5bKbisp/j/jfqSdnC4G3s8y+q
mJU+ac/geDM5yX6uihQ9vvmFR2Y6zT7PxvO7M/N5abCQ/Ry+mXV5ftBDMz1i
n+eoYnasV8PbD8w0UPZzVay+HvbOAZypcj/HefFw/eGZ9800lX0OdmncedrT
ODOZZD+Hv9vGdKoHXsP6BWf7ZNRces9MlWU/x+cv4mbRl3fNFMV6A29b16+g
JbiZ7Of4fAdFfN5wx0w3WB/gvyHhnz7fNlM32c/hG6eu3zzBKf24n6ui+sFT
FpG3zDSGfV6A56vPXfvfN82Uv5QPGFU0CllDfcGL2Off8f7Otww8ecNMNrKf
q2Lm9gbh1uBw9vkPvF7Oltrw62aqI/u5KibPCLW/Fmum8+zzn9izemxgRXAH
2c9xH9sTGTvlmpmesM9/qeKFg2vV+KtmGiz7OT4/e4OWuoA/6tzPcX9e0CM/
JMZMM/ntBU+yfD0+9YqZCst+Dn8tr5LdHLyeXz5wcr9Cs9dfNlNV2c9xvt0O
Lf75kpmO8o8Hnlvz+kFPcEvZz1Ux4/ZOn8iLZrrDPgdf+unw/fcFM/0PKdnV
Og==
         "]]}, {
        Directive[
         PointSize[
          NCache[
           Rational[1, 360], 0.002777777777777778]], 
         AbsoluteThickness[1.6], 
         RGBColor[1, 0, 0]], 
        PointBox[CompressedData["
1:eJxM3WW01eXitWG6Q+nuFJEu6ZZOkW6ku0G6u7u7u1O6G5RSuqS747/mfMd7
7nW+MK4vDNh7rzXXfR75Pckbtq3cJFSIECHaxQ0RQr8uzfhvqnAhnxcM4f89
L7i/9vZSUULhayOmtIkRGn/Y3mlCvDA41sNKW5OExZniZwr8hrj0L1FCZQiP
m3T9L02WCLjv4kNlckXEM/5a0C5/JLw5TL9JRSPjs9nqBv6A+HHDvNcrRMXh
x8cLUy0aTrH3Tbra0XH+5+fKNfwOV0+6tkOz73HH8qMCf2E8uleLnZ1i4mUr
S97sEQsfuJoqXL/Y+HqkUBmGxMEf81yvMCoujt18Z+ALiDNPnTZtWnxc5nCX
3XMS4N/fVrm9KCHulzpLhJWJ8Myq0TKuT4y3DHgU+Ibgc+uPdNmdFD+5uWjG
gWQ4wvcD9hxLjlMWqn/3TApcoG3+SBdT4hqzEwS+wbjTyXdVbqfGYz5f6PZf
Grw8w/pZz9LigzXH7HuTDt8Y1ur+p/T409bAj18GHOdB4MflR5wlbuDbmxGX
LRH4dvyEm3YOfPky4f4LA3/dzHjW+cAfLwveGirw22XF57NkC/wPP63/XfU8
2XHEsU/+KJgDp/rz2LziOXHBp0sCP9C4ZuJBjyrlxp3LNgz8hnhsz4I56v6M
VyxPVLNxXnzo8ofeLfLhmxEuBl4g+HOujUe6FMBxm44L/AFx1sltYgwohMsd
LJNrWGHc7HW62mOK4AEpwwVecHh25duLZhTD2/rtCfyF8YW1s54tKYGfXe8R
a3VJHCl69Twbf8GpC+QIvIBxodYxBuwpjWvNfBb4AuIux0+cOFEWj/u47MW5
cnhl+iFxLpfHh6s3Drwh4FtDCte/WxF/2Zwk8A3B8e59WvaiMs4W+/Kpd1Vw
+WKbX32pipt3DLz9VcMD5wfern7Dc84G3l6q4+0hAm8HNfBfmQIv35r4ed3A
y60Wjjw68PKojdPsCvw418GFHwd+/Ori2gkDPy71cNfSgW9vfTy+e+Db0QCv
Whr48jXERy4G/rqN8O1wgT9eY/w1R+C3a4LjN/k98D+cfWLREa2a4gr7kwXe
UHGLl18udGuOByW/GviBxnMrbk0yqCXe0WdS4DfEf6/u0Gxca/zi3wqBN2gc
JWrG9bPa4rT5IgVeILhIy/uflrXHdaYfCPwBcbej84pv7ognvO8deMPHq9PW
HrOvMz5aLU/gBYfvDIpz+VRX/G3jq8BfGCe4cybF1e44R8zVgQHBFYuMaHW/
J27ZvlngBYwHzy2++VUvPO90isAXEO/8+u3btz74ova8H36pPe+Po44MzNsA
nG5HYI4G4qLa80G4rvZ8MO6uPR+CJ2rPh+I12vNh+Jj2fDi+qz0fgUNkD7wd
jMQJGwVevqNwTu35aFxJez4Gt9Kej8VDtOfj8Hzt+Xi8S3s+AV/Snk/Er7Tn
k3C0yIG/7mSc/ufAH28KLqY9n4rrac+n4R7a8+l4kvZ8Bl6rPZ+Jj2vPZ+F7
2vPZOOSGwJ7PwYluBfZ8Ls6lPZ+HK2vP5+PW2vMFeKj2fCFeoD1fhHdrzxfj
y9rzJfi19nwpjj48sOfL8A/bAnu+AhfXnq/E9bXnq3BP7flqPFl7vgav056v
xSe05+vwfe35ehwqa2DON+DEDQLzuxHn1p5vwlW055txG+35FjxMe74VL9Se
b8N/as+34yva8x34jfZ8J/4uYuDtahfOkDvw9rIbl9Ce/4kbaM/34D+053vx
FO35Prxee74fn9SeH8APtOcHceh1gW/vIZzkRuDbcRjn0Z4fwVW150dxW+35
MTxce34cL9Ken8B7tOcn8VXt+Sn8Vnt+Gn8/NLDnZ/CPWwJ7fhaX1J6fww21
5+dxL+35BTxVe/433qA9v4hPac8v4f+055dxmMyBPb+Ck9YL7PlV/LP2/B/8
q/b8X9xOe34Nj9CeX8eLtec38F7t+U38j/b8Fn6nPb+NY4QP7PkdnDFnYM/v
4l+05/dwI+35fdxbe/4AT9Oe/4c3as8f4tPa80f4ofb8MQ67JvD2/AQnuxZ4
O32K82rPn+Fq2vPnuL32/AUeqT1/iZdoz1/hfdrz1/hf7fkb/F57/hbHHBz4
8XuHf9oU+HF5j0tpzz/gxtrzj7iP9vwTnq49/4w3ac+/4DPa86/4kfb8Gw73
k/r8xf+cvI76HOfTnofGv2nPw+AO7nM8yn2Ol7rP8X73Ob7mPscf3Oc4Vlj1
Oc6kPY+CS2vPo+Im7nPc132OZ7jP8Wb3OT7rPseP3ec4/Cr1OU7xj/oc59ee
x8HVtedxcUf3OR7tPsfL3Of4gPscX3ef44/ucxx7oPocZ9aeJ8VltOfJ8O/u
c9zPfY5nus/xFvc5Puc+x0/c5zjCj+pznLKW+hwX0J6nxzW05xlwJ/c5HuM+
x8vd5/ig+xzfcJ/jT+5zHCe0+hxn0Z5nw2W159lxU/c57u8+x7Pc53ir+xyf
d5/jp+5zHHGF+hynuqI+xwW15/lxTe15AdzZfY7Hus/xCvc5PuQ+xzfd5/iz
+xzH7a8+x1m15yVwOe15SdzMfY4HuM/xbPc53uY+xxfc5/iZ+xxH+kF9jlPX
UJ/jQtrziriW9rwS7uI+x+Pc53il+xwfdp/jW+5z/MV9juOFVJ/jbNrzmri8
9rwWbu4+xwPd53iO+xxvd5/jv9zn+Ln7HEfWl68hTnNJfY4La88b49ra8ya4
q/scj3ef41Xuc3zEfY5vu8/xV/c5jt9XfY6za89b4wra8za4hfscD3Kf47nu
c7zDfY7/dp/jF+5zHEUfdzvjtL+pz3ER7XlXXEd73g13c5/jCe5zvNp9jo+6
z/Ed9zn+5j7HCTTnfXAO7Xk/XFF73h+3dJ/jwe5zPM99jne6z/FF9zl+6T7H
UfX2Nwyn+1t9jotqz0fguu5z3N19jie6z/Ea9zk+5j7Hd93nOIR+XMbjhPr2
TsA5tecTcSXt+STcyn2Oh7jP8Xz3Od7lPseX3Of4lfscR1OuzsTpf1Wf42La
89m4nvsc93Cf40nuc7zWfY6Pu8/xPfc5DqmP94twIn0cX4xzac+X4Mra86W4
tfscD3Wf4wXuc7zbfY4vu8/xa/c5jq6PL2vxD/q4sQ4X156vx/Xd57in+xxP
dp/jde5zfMJ9ju+7z3Eovd1vw4n19rwd59ae78BVtOc7cRv3OR7mPscL3ef4
T/c5vuI+x2/c5/g7/Tjvxxn043cAl9CeH8QN3Of4D/c5nuI+x+vd5/ik+xw/
cJ/j0MrzEziJcvokzqM9P4Wras9P47buczzcfY4Xuc/xHvc5vuo+x2/d5/h7
5cdF/KNy4RIuqT2/jBu6z3Ev9zme6j7HG9zn+JT7HP/nPsdh9HHtBk6qj1c3
8c/a81v4V+35bdzOfY5HuM/xYvc53us+x/+4z/E79zmOoTl6iDNqPh7hX7Tn
j3Ej9znu7T7H09zneKP7HJ92n+OH7nMcVi/fVziZXm6vcV69PN7gatrzt7i9
+xyPdJ/jJe5zvM99jv91n+P37nMcU3+8L/gn/XZfcSnt+Tfc2H3+8n/u4z7H
093neJP7HJ9xn+NH7nMcTrkVHidXHkXA+bTnEfFv2vNIuIP7HI9yn+Ol7nO8
332Or7nP8Qf3OY6lj5Pf40za8xi4tPY8Jm7iPsd93ed4hvscb3af47Puc/zY
fY7Da34T4BSay4Q4v+YtEa6uPU+MO7rP8Wj3OV7mPscH3Of4uvscf3Sf49h6
e0mFM+vtIDUuo5dvGvy7+xz3c5/jme5zvMV9js+5z/ET9zmOoG/HTzilvnyZ
cAH9dTPjGvrjZcGd3Od4jPscL3ef44Puc3zDfY4/uc9xHOVgbpxFe54Hl9We
/4ybus9xf/c5nuU+x1vd5/i8+xw/dZ/jiPr4XBin0sfdIrig9rworqk9L4Y7
u8/xWPc5XuE+x4fc5/im+xx/dp/juPp4UAZn1ZyXxeU0v+VwM/c5HuA+x7Pd
53ib+xxfcJ/jZ+5zHElvp1Vxar39VcOF9Hb1G66lt5fquIv7HI9zn+OV7nN8
2H2Ob7nP8Rf3OY6nH5d6OJu+vfVxeX07GuDm7nM80H2O57jP8Xb3Of7LfY6f
u89xZOVvM5xGudocF9aet8C1tectcVf3OR7vPser3Of4iPsc33af46/ucxxf
H+874Oza8464gva8E27hPseD3Od4rvsc73Cf47/d5/iF+xxH0cehnjitPr78
gYtoz3vhOtrz3rib+xxPcJ/j1e5zfNR9ju+4z/E39zlOoLf7wTiH3p6H4Ip6
Ox2KW7rP8WD3OZ7nPsc73ef4ovscv3Sf46h6eYzB6fTjPBYX1Y/fOFzXfY67
u8/xRPc5XuM+x8fc5/iu+xyH0G83FSdUnk/DObXn03El7fkM3Mp9joe4z/F8
9zne5T7Hl9zn+JX7HEdTzszH6ZUfC3Ax7flCXM99jnu4z/Ek9zle6z7Hx93n
+J77HIfUx7+VOJE+rq3CubTnq3Fl7fka3Np9joe6z/EC9zne7T7Hl93n+LX7
HEfXvG3GP2iOtuDimo+tuL77HPd0n+PJ7nO8zn2OT7jP8X33OQ6lt4M/cWK9
fPfg3Hq57cVV9PLYh9u4z/Ew9zle6D7Hf7rP8RX3OX7jPsff6a97FGfQH+8Y
LqHf7jhu4D7Hf7jP8RT3OV7vPscn3ef4gfsch1a+ncNJlFvncR7t+QVcVXv+
N27rPsfD3ed4kfsc73Gf46vuc/zWfY6/18fTf/GP+jh5DZfUnl/HDd3nuJf7
HE91n+MN7nN8yn2O/3Of4zCa83s4qeb3Pv5Zc/kA/6p5+w+3c5/jEe5zvNh9
jve6z/E/7nP8zn2OY/g/98EZ/X//4V/8doAbuc9xb/c5nuY+xxvd5/i0+xw/
dJ/jsPr2fsDJ9O34iPPqy/cJV9Nf9zNu7z7HI93neIn7HO9zn7/6n/91n+P3
7nMcU3kZBv+kHAyLS2nPw+HG7nPcx32Op7vP8Sb3OT7jPseP3Oc4nD6OR8XJ
9fE5Gs6nPY+Of9Oef4c7uM/xKPc5Xuo+x/vd5/ia+xx/cJ/jWPq4ERdn0p7H
w6U15/FxE/c57us+xzPc53iz+xyfdZ/jx+5zHF5vz8lwCr2dJsf59faXAlfX
21VK3NF9jke7z/Ey9zk+4D7H193n+KP7HMfWj18GnFk/Lj/iMvr2ZsS/u89x
P/c5nuk+x1vc5/ic+xw/cZ/jCMrp7Dil8jcHLqA9z4lraM9z4U7uczzGfY6X
u8/xQfc5vuE+x5/c5ziOcqEAzqI9L4jLas8L4abuc9zffY5nuc/xVvc5Pu8+
x0/d5ziiPl6VxKn0cegXXFB7XgrX1J6Xxp3d53is+xyvcJ/jQ+5zfNN9jj+7
z3FczUclnFVv95VxOb09V8HN3Od4gPscz3af423uc3zBfY6fuc9xJL3cauHU
ennUxoX041wH19KPX13cxX2Ox7nP8Ur3OT7sPse33Of4i/scx9Nv1wRn057/
jstrz5vi5u5zPNB9jue4z/F29zn+y32On7vPcWTlURucRjnTFhfWnrfDtbXn
7XFX9zke7z7Hq9zn+Ij7HN92n+Ov7nMcXx//uuHs2vPuuIL2vAdu4T7Hg9zn
eK77HO9wn+O/3ef4hfscR9Fc9sdpNW8DcBHN0UBcR/MxCHdzn+MJ7nO82n2O
j7rP8R33Of7mPscJ9HYwEufQy3cUrqiX22jc0n2OB7vP8Tz3Od7pPscX3ef4
pfscR9WXbxJOp7/uZFxUf7wpuK77HHd3n+OJ7nO8xn2Oj7nP8V33OQ6hHJyN
Eyrf5uCc2vO5uJL2fB5u5T7HQ9zneL77HO9yn+NL7nP8yn2Oo+nj7lKcXh9P
l+Fi2vMVuJ77HPdwn+NJ7nO81n2Oj7vP8T33OQ6pjwfrcSLN+QacS/O7EVfW
XG7Crd3neKj7HC9wn+Pd7nN82X2OX7vPcXS9/e3EP+jtahcurreX3bi++xz3
dJ/jye5zvM59jk+4z/F99zkOpR+Xgzixvr2HcG59Ow7jKvryHcFt3Od4mPsc
L3Sf4z/d5/iK+xy/cZ/j75Srp3EG5eUZXEJ7fhY3cJ/jP9zneIr7HK93n+OT
7nP8wH2OQ+vj/WWcRB/Hr+A82vOruKr2/B/c1n2Oh7vP8SL3Od7jPsdX3ef4
rfscf6+PL7fxj/q4cQeX1J7fxQ3d57iX+xxPdZ/jDe5zfMp9jv9zn2P/c6bH
2P950xPs/7vzKfbb3zPst6vn2G8vL/Bi9zne65cv/sd9jt+5z3EM/Ti/xRn1
4/cO/6Ifl/e4kfsc93af42nuc7zRfY5Pu8/xQ/c5DutfX//PyZTTIXFe7Xko
XE17Hhq3d5/jke5zvMR9jve5z/G/7nP83n2OYyo/IuGflAuRcSnteRTc2H2O
+7jP8XT3Od7kPsdn3Of4kfsch+ujPsfJ9fEqFs6nPY+Nf9Oex8Ed3Od4lPsc
L3Wf4/3uc3zNfY4/uM9xLM1RYpxJ85EEl9bbfVLcxH2O+7rP8Qz3Od7sPsdn
3ef4sfsch/+qwcQp9HJLi/Pr5ZEOV9ePc3rc0X2OR7vP8TL3OT7gPsfX3ef4
o/scx/5LP4A4s367rLiM9jwb/t19jvu5z/FM9zne4j7H59zn+In7HEfopT7H
KZVHeXEB7Xk+XEN7nh93cp/jMe5zvNx9jg+6z/EN9zn+5D7Hcaqqz3EW7Xlx
XFZ7XgI3dZ/j/u5zPMt9jre6z/F59zl+6j7HET9rkHAqzWV5XFDzVgHX1BxV
xJ3d53is+xyvcJ/jQ+5zfNN9jj+7z3Hc8/oG46x6O6iBy+nlWxM3c5/jAe5z
PNt9jre5z/EF9zl+5j7HkXqqz3Hq5XoDxIX0122Ea+mP1xh3cZ/jce5zvNJ9
jg+7z/Et9zn+4j7H8Sqrz3E27XkrXF573ho3d5/jge5zPMd9jre7z/Ff7nP8
3H2OI39UwOE06dXnuLD2vAuurT3viru6z/F49zle5T7HR9zn+Lb7HH91n+P4
Z/UFxNn1S19cQfPbD7dwn+NB7nM8132Od7jP8d/uc/zCfY6jdFef47RL9QaD
i+jtajiuo7eXEbib+xxPcJ/j1e5zfNR9ju+4z/E39zlOUFF9jnNozyfgivp2
TMQt3ed4sPscz3Of453uc3zRfY5fus9x1PcKJJwurfocF9Wez8J13ee4u/sc
T3Sf4zXuc3zMfY7v+gMvDjFXfY4TntYHDpxTe74YV9KeL8Gt3Od4iD9A4/nu
c7zLfY4vuc/xK/c5jtZVfY7T+wM5LqY9X4fruc9xD/c5nuQ+x2vd5/i4+xzf
c5/jkEn1DcGJyqvPcS7t+XZcWW+nO3Br9zke6j7HC9zneLf7HF92n+PX7nMc
/a0CBP+QWn2Oi2vPD+D67nPc032OJ7vP8Tr3OT7hPsf33ec41Gz1OU58UoOO
c2vPT+Iq2vNTuI37HA9zn+OF7nP8p/scX3Gf4zfuc/xdZ/U5zrBQLxBcQnt+
CTdwn+M/3Od4ivscr3ef45Puc/zAfY5DJ9ZfGCcpqz7HebTnN3FV7fkt3NZ9
joe7z/Ei9zne4z7HV93n+K37HH//Wn2Of0ypPsclteePcEP3Oe7lPsdT3ed4
g/scn3Kf4//c5zjMTPU5Tnpcg4l/1p6/xr9qz9/gdu5zPMJ9jhe7z/Fe9zn+
x32O37nPcYyO6nOccb5+APEv2vOvuJF/ffM/93af42nuc7zRfY5Pu8/xQ/c5
DptQvyFOVlp9jvNqzyPgatrziLi9+xyPdJ/jJe5zvM99jv91n+P37nMc86X6
HP+UXH2OS2nPY+DG7nPcx32Op7vP8Sb3OT7jPseP3Oc43HT1OU5+VIGJ82nP
E+LftOeJcAf3OR7lPsdL3ed4v/scX3Of4w/ucxyrvfocZ9Kep8KlteepcRP3
Oe7rPscz3Od4s/scn3Wf48fucxw+vgYYp/hFfY7za88z4era88y4o/scj3af
42Xuc3zAfY6vu8/xR/c5jv1cfY4za89z4zLa8zz4d/c57uc+xzPd53iL+xyf
c5/jJ+5zHGGq+hynPKyAwwW050VwDe15UdzJfY7HuM/xcvc5Pug+xzfc5/iT
+xzHaas+x1m052VwWe15WdzUfY77u8/xLPc53uo+x+fd5/ip+xxHjKuBw6lK
qM9xQe15NVxTe/4b7uw+x2Pd53iF+xwfcp/jm+5z/Nl9juM+VZ/jrNrzeric
9rw+buY+xwPc53i2+xxvc5/jC+5z/Mx9jiNNVp/j1AcVSLiQ9rw5rqU9b4G7
uM/xOPc5Xuk+x4fd5/iW+xx/cZ/jeK3V5zib9rwDLq8974ibu8/xQPc5nuM+
x9vd5/gv9zl+7j7HkWNrQHCaYupzXFh7/geurT3vhbu6z/F4/dIXr3Kf4yPu
c3zbfY6/us9x/Mfqc5xdez4YV9CeD8Et3Od4kPscz3Wf4x3uc/y3+xy/cJ/j
KBPV5zjtfvU5LqI9H4vraM/H4W7uczzBfY5Xu8/xUfc5vuM+x9/c5zhBS/U5
zqE9n4Yras+n45buczzYfY7nuc/xTvc5vug+xy/d5zhqTL1B43RF1Oe4qPZ8
Aa7rPsfd3ed4ovscr3Gf42Puc3zXfY5D7FCf44QP1ec4p/Z8Fa6kPV+NW7nP
8RD3OZ7vPse73Of4kvscv3Kf42jj1ec4vQ/gcDHt+RZcz32Oe7jP8ST3OV7r
PsfH3ef4nvsch/xZ32CcqLn6HOfSnu/BlbXne3Fr9zke6j7HC9zneLf7HF92
n+PX7nMc/Xu9AeIfCqnPcXHt+TFc332Oe7rP8WT3OV7nPscn3Of4vvsch9qm
PseJH6jPcW7t+XlcRXt+Abdxn+Nh7nO80H2O/3Sf4yvuc/zGfY6/G6s+xxn+
VJ/jEtrza7iB+xz/4T7HU9zneL37HJ90n+MH7nMcOre+gDhJU/U5zqM9v4+r
as8f4LbuczzcfY4Xuc/xHvc5vuo+x2/d5/j76HqDwT8WUJ/jktrzF7ih+xz3
cp/jqe5zvMF9jk+5z/F/7nMcZov6HCe9pz7HP2vPP+JfteefcDv3OR7hPseL
3ed4r399+z//4z7H79znOMZo9TnOuEt9jn/RnofFjdznuLf7HE9zn+ON7nN8
2n2OH7rPcdic+gPiZE3U5ziv9jwarqY9j47bu8/xSPc5XuI+x/vc5/hf9zl+
7z7HMaPqBYx/yqc+x6W05/FwY/c57uM+x9Pd53iT+xyfcZ/jR+5zHG6T+hwn
v6M+x/m058nxb9rzFLiD+xyPcp/jpe5zvN99jq+5z/EH9zmONVJ9jjNpzzPg
0trzH3ET9znu6z7HM9zneLP7HJ91n+PH7nMcPrsGHadopD7H+bXnOXB17XlO
3NF9jke7z/Ey9zk+4D7H193n+KP7HMeOrBcIzqw9L4DLaM8L4t/d57if+xzP
dJ/jLe5zfM59jp+4z3GEDepznPKW+hwX0J7/gmtoz0vhTu5zPMZ9jpe7z/FB
9zm+4T7Hn9znOM5w9TnOoj2vhMtqzyvjpu5z3N99jme5z/FW9zk+7z7HT93n
OGJWDSZO1UB9jgtqz2vjmtrzOriz+xyPdZ/jFe5zfMh9jm+6z/Fn9zmOG1E/
gDir9rwJLqc9/x03c5/jAe5zPNt9jre5z/EF9zl+5j7Hkdapz3HqG+pzXEh7
3hbX0p63w13c53ic+xyvdJ/jw+5zfMt9jr+4z3G8oepznE173g2X1553x83d
53ig+xzPcZ/j7e5z/Jf7HD/XL31x5MwaJJymnvocF9aeD8C1tecDcVf3OR7v
Pser3Of4iPsc33af46/ucxw/vL7BOLv2fCSuoD0fhVu4z/Eg9zme6z7HO9zn
+G/3OX7hPsdR1qjPcdpr6nNcRHs+GdfRnk/B3dzneIL7HK92n+Oj7nN8x32O
v7nPcYLB6nOcQ3s+B1fUns/FLd3neLD7HM9zn+Od7nN80X2OX7rPcdSfFHA4
XR31OS6qPV+G67rPcXf3OZ7oPsdr3Of4mPsc33Wf4xB/q89xwrD6AuKc2vMN
uJL2fCNu5T7HQ9zneL77HO9yn+NL7nP8yn2Oo61Sn+P0/g9ucTHt+S5cz32O
e7jP8ST3OV7rPsfH3ef4nvsch/xVfY4TDVSf41za80O4svb8MG7tPsdD3ed4
gfsc73af48vuc/zafY6j/6hAwj/UUp/j4trzM7i++xz3dJ/jye5zvM59jk+4
z/F99zkOdUF9jhOH1gcOnFt7fgVX0Z5fxW3c53iY+xwvdJ/jP93n+Ir7HL9x
n+PvVqjPcYYr6nNcQnt+Bzdwn+M/3Od4ivscr3ef45Puc/zAfY5DV1Gf4yT9
1ec4j/b8Ca6qPX+K27rP8XD3OV7kPsd73Of4qvscv3Wf4+9/UIDgH2voxxmX
1J6/ww3d57iX+xxPdZ/jDe5zfMp9jv9zn+Mw59TnOGlI/fruf/5Zex4S/6o9
D4Xbuc/xCPc5Xuw+x3vd5/gf9zl+5z7HMZapz3HGS+pz/Iv2PDJu5D7Hvd3n
eJr7HG90n+PT7nP80H2Ow1ZSn+NkfdXnOK/2PBaupj2Pjdu7z/FI9zle4j7H
+9zn+F/3OX7vPscx06nP8U+/qc9xKe15EtzYfY77uM/xdPc53uQ+x2fc5/iR
+xyHO6M+x8m/qc9xPu15Wvyb9jwd7uA+x6Pc53ip+xzvd5/ja+5z/MF9jmMt
UZ/jTNrzLLi09jwrbuI+x33d53iG+xxvdp/js+5z/Nh9jsNXUJ/jFL3V5zi/
9jwvrq49z4c7us/xaPc5XuY+xwfc5/i6+xx/dJ/j2GnU5ziz9rwYLqM9L45/
d5/jfu5zPNN9jre4z/E59zl+4j7HEU6pz3HKL+pzXEB7Xh7X0J5XwJ3c53iM
+xwvd5/jg+5zfMN9jj+5z3GcRepznEV7Xh2X1Z7XwE3d57i/+xzPcp/jre5z
fN59jp+6z3HEcupznOoP9TkuqD1viGtqzxvhzu5zPNZ9jle4z/Eh9zm+6T7H
n93nOG4q9TnOqj1victpz1vhZu5zPMB9jme7z/E29zm+4D7Hz9znONIJ9TlO
/Ul9jgtpzzvjWtrzLriL+xyPc5/jle5zfNh9jm+5z/EX9zmOt0B9jrNpz3vj
8trzvri5+xwPdJ/jOe5zvN19jv9yn+Pn7nMcuYz6HKfpoT7HhbXnw3Bt7flw
3NV9jse7z/Eq9zk+4j7Ht93n+Kv7HMdPoT7H2bXn43EF7fkE3MJ9jge5z/Fc
9zne4T7Hf7vP8Qv3OY5yTH2O035Qn+Mi2vOZuI72fBbu5j7HE9zneLX7HB91
n+M77nP8zX2OE8xTn+Mc2vNFuKL2fDFu6T7Hg93neJ77HO90n+OL7nP80n2O
o5ZSn+N03dTnuKj2fC2u6z7H3d3neKL7HK9xn+Nj7nN8132OQ7xQn+OEydTn
OKf2fBuupD3fjlu5z/EQ9zme7z7Hu9zn+JL7HL9yn+NoR9TnOL3/gS0upj3f
j+u5z3EP9zme5D7Ha93n+Lj7HN9zn+OQ7dTnONEc9TnOpT0/gStrz0/i1u5z
PNR9jhe4z/Fu9zm+7D7Hr93nOHpJ9Tn+oYv6HBfXnl/E9d3nuKf7HE92n+N1
7nN8wn2O77vPcahn6nOcOIn6HOfWnt/AVbTnN3Eb9zke5j7HC93n+E/3Ob7i
Psdv3Of4u0Pqc5zhjfocl9CeP8QN3Of4D/c5nuI+x+vd5/ik+xw/cJ/j0G3U
5zjJLPU5zqM9f4Wras9f47buczzcfY4Xuc/xHvc5vuo+x2/d5/j74upz/GMn
9TkuqT3/ghu6z3Ev9/n7/3mq+xxvcJ/jU+5z/J/7HId5oj7HSROpz/HP2vPw
+FfteQTczn2OR7jP8WL3Od7rPsf/uM/xO/c5jnFAfY4zvlKf41+059/jRu5z
3Nt9jqe5z/FG9zk+7T7HD93nOGwr9TlONkN9jvNqzxPgatrzhLi9+xyPdJ/j
Je5zvM99jv91n+P37nMcs6j6HP/UQX2OS2nPU+HG7nPcx32Op7vP8Sb3OT7j
PseP3Oc43CP1OU6eQH2O82nPf8K/ac8z4Q7uczzKfY6Xus/xfvc5vuY+xx/c
5zjWPvU5zqQ9z4VLa89z4ybuc9zXfY5nuM/xZvc5Pus+x4/d5zh8C/U5TjFN
fY7za88L4+ra8yK4o/scj3af42Xuc3zAfY6vu8/xR/c5jl1YfY4za89L4zLa
8zL4d/c57uc+xzPd53iL+xyfc5/jJ+5zHOE/9TlOGU99jgtoz6viGtrzariT
+xyPcZ/j5e5zfNB9jm+4z/En9zmOs0d9jrNoz+vistrzerip+xz3d5/jWe5z
vNV9js+7z/FT9zmO2Ex9jlNNUZ/jgtrzZrim9rw57uw+x2Pd53iF+xwfcp/j
m+5z/Nl9juMWVJ/jrNrz9ric9rwDbuY+xwPc53i2+xxvc5/jC+5z/Mx9jiPd
V5/j1HHU57iQ9rwnrqU9/wN3cZ/jce5zvNJ9jg+7z/Et9zn+4j7H8Xarz3E2
7fkgXF57Phg3d5/jge5zPMd9jre7z/Ff7nP83H2OI/+uPsdpJqnPcWHt+Rhc
W3s+Fnd1n+Px7nO8yn2Oj7jP8W33Of7qPsfx86vPcXbt+VRcQXs+Dbdwn+NB
7nM8132Od7jP8d/uc/zCfY6j3FWf47Sx1Oe4iPZ8Pq6jPV+Au7nP8QT3OV7t
PsdH3ef4jvscf3Of4wQ71ec4h/Z8Ja6oPV+FW7rP8WD3OZ7nPsc73ef4ovsc
v3Sf46iN1ec43QT1OS6qPd+M67rPcXf3OZ7oPsdr3Of4mPsc33Wf4xBR1Oc4
YV71Oc6pPf8TV9Ke78Gt3Od4iPscz3ef413uc3zJfY5fuc9xtNvqc5zeD9TC
xbTnR3E99znu4T7Hk9zneK37HB93n+N77nMccoT6HCfarj7HubTn53Bl7fl5
3Np9joe6z/EC9zne7T7Hl93n+LX7HEdvqD7HP4xTn+Pi2vN/cX33Oe7pPseT
3ed4nfscn3Cf4/vucxwqkvocJ86jPse5tef3cBXt+X3cxn2Oh7nP8UL3Of7T
fY6vuM/xG/c5/u6m+hxn+E59jktoz5/jBu5z/If7HE9xn+P17nN80n2OH7jP
cehh6nOcZKt+XHAe7fkHXFV7/hG3dZ/j4e5zvMh9jve4z/FV9/mH//mt+xx/
X199jn8coz7HJbXnYXBD9znu5T7HU93neIP7HJ9yn+P/3Oc4TAT1OU6aS32O
f9aeR8W/as+j4XbuczzCfY4Xu8/xXvc5/sd9jt+5z3GM6+pznDGa+hz/oj2P
ixu5z3Fv9zme5j7HG93n+LT7HD90n+OwQ9TnONlm9TnOqz1Phqtpz5Pj9u5z
PNJ9jpe4z/E+9zn+132O37vPccy66nP80yj1OS6lPc+AG7vPcR/3OZ7uPseb
3Of4jPscP3Kf43Dh1Oc4eQ71Oc6nPc+Of9Oe58Ad3Od4lPscL3Wf4/3uc3zN
fY4/uM9xrH/V5ziT9jw/Lq09L4CbuM9xX/c5nuE+x5vd5/is+xw/dp/j8IPU
5zjFRvU5zq89L4mra89/wR3d53i0+xwvc5/jA+5zfN19jj+6z3Hs2upznFl7
XhGX0Z5Xwr+7z3E/9zme6T7HW9zn+Jz7HD9xn+MIYdTnOGU29TkuoD2vhWto
z2vjTu5zPMZ9jpe7z/FB9zm+4T7Hn9znOM5V9TnOoj1vjMtqz5vgpu5z3N99
jme5z/FW9zk+7z7HT93nOOIA9TlOtV59jgtqz9vgmtrztriz+xyPdZ/jFe5z
fMh9jm+6z/Fn9zmOW1N9jrNqz7victrzbriZ+xwPcJ/j2e5zvM19ji+4z/Ez
9zmOFCrwS1+cOov6HBfSnvfHtbTnA3AX9zke5z7HK93n+LD7HN9yn+Mv7nMc
77L6HGfTno/A5bXnI3Fz9zke6D7Hc9zneLv7HP/lPsfP3ec4cj/1OU6zVn2O
C2vPJ+Ha2vPJuKv7HI93n+NV7nN8xH2Ob7vP8Vf3OY5fXX2Os2vPZ+MK2vM5
uIX7HA9yn+O57nO8w32O/3af4xfucxwlxF+BPsdpM6nPcRHt+VJcR3u+DHdz
n+MJ7nO82n2Oj7rP8R33Of7mPscJLqrPcQ7t+XpcUXu+Abd0n+PB7nM8z32O
d7rP8UX3OX7pPsdR+6jPcbrV6nNcVHu+E9d1n+Pu7nM80X2O17jP8TH3Ob7r
Psch0qrPccJq6nOcU3t+EFfSnh/CrdzneIj7HM93n+Nd7nN8yX2OX7nPcbSv
6nOc3g/QxsW056dxPfc57uE+x5Pc53it+xwfd5/je+5zHHKx+hwn+kt9jnNp
zy/jytrzK7i1+xwPdZ/jBe5zvNt9ji+7z/Fr9zmO3kt9jn9YqT7HxbXnt3F9
9znu6T7Hk93neJ37HJ9wn+P77nMcKrX6HCeuqj7HubXnj3EV7fkT3MZ9joe5
z/FC9zn+032Or7jP8Rv3Of7us/ocZ8igPscltOdvcQP3Of7DfY6nuM/xevc5
Puk+xw/c5zj0QvU5TnJefY7zaM9DfPyfq2rPQ+K27nM83H2OF7nP8R73Ob7q
Psdv3ef4+57qc/zjcvU5Lqk9j4Qbus9xL/c5nuo+xxvc5/iU+xz/5z7HYVKq
z3HSyupz/LP2PCb+VXseC7dzn+MR7nO82H2O97rP8T/uc/zOfY5jfFSf44zp
1ef4F+15YtzIfY57u8/xNPc53ug+x6fd5/ih+xyHna8+x8nOqs9xXu15GlxN
e54Wt3ef45Huc7zEfY73uc/xv+5z/N59jmN2V5/jn5aqz3Ep7XkW3Nh9jvu4
z/F09zne5D7HZ9zn+JH7HIdLrj7HySuqz3E+7fnP+DfteV7cwX2OR7nP8VL3
Od7vPsfX3Of4g/scx3qvPseZtOdFcWnteTHcxH2O+7rP8Qz3Od7sPsdn3ef4
sfsch5+rPscpTqvPcX7teTlcXXteHnd0n+PR7nO8zH2OD7jP8XX3Of7oPsex
u6rPcWbt+W+4jPa8Ov7dfY77uc/xTPc53uI+x+fc5/iJ+xxHSKo+xynLq89x
Ae15A1xDe94Qd3Kf4zHuc7zcfY4Pus/xDfc5/uQ+x3Heqs9xFu15C1xWe94S
N3Wf4/7uczzLfY63us/xefc5fuo+xxFnq89xqpPqc1xQe94J19Sed8ad3ed4
rPscr3Cf40Puc3zTfY4/u89x3M7qc5xVe94Ll9Oe98bN3Od4gPscz3af423u
c3zBfY6fuc9xpMTqc5y6rPocF9KeD8W1tOfDcBf3OR7nPscr3ef4sPsc33Kf
4y/ucxzvtfocZ9Oej8PltefjcXP3OR7oPsdz3Od4u/sc/+U+x8/d5zjyTPU5
TnNcfY4La89n4Nra85m4q/scj3ef41Xuc3zEfY5vu8/xV/c5jt9RfY6za88X
4gra80W4hfscD3Kf47nuc7zDfY7/dp/jF+5zHCWh+hynLa0+x0W052twHe35
WtzNfY4nuM/xavc5Puo+x3fc5/ib+xwneKk+xzm051txRe35NtzSfY4Hu8/x
PPc53uk+xxfd5/il+xxHna4+x+mOqs9xUe35PlzXfY67u8/xRPc5XuM+x8fc
5/iu+xyHKKI+xwnbq89xTu35cVxJe34Ct3Kf4yHuczzffY53uc/xJfc5fuU+
x9Hiq89xel+YhYtpz//G9dznuIf7HE9yn+O17nN83H2O77nPcci96nOc6Ln6
HOfSnl/HlbXnN3Br9zke6j7HC9zneLf7HF92n+PX7nMcfar6HP9wWH2Oi2vP
/8P13ee4p/scT3af43Xuc3zCfY7vu89xqELqc5y4rfoc59aev8RVtOevcBv3
OR7mPscL3ef4T/c5vuI+x2/c5/i7uPp24Awl1Oe4hPb8M27gPsd/uM/xFPf5
p/95vfscn3Sf4wfucxz6T/U5TvJUfY7zaM/D4ara8/C4rfscD3ef40Xuc7zH
fY6vus/xW/c5/n6y+hz/eFB9jktqz7/DDd3nuJf7HE91n+MN7nN8yn2O/3Of
4zAF1Oc4aWv1Of5Zex4f/6o9T4Dbuc/xCPc5Xuw+x3vd5/gf9zl+5z7HMWKr
z3HGYupz/Iv2PCVu5D7Hvd3neJr7HG90n+PT7nP80H2Ow+5Sn+Nkj9XnOK/2
PCOupj3/Cbd3n+OR7nO8xH2O97nP8b/uc/zefY5jTlSf45/2q89xKe15LtzY
fY77uM/xdPc53uQ+x2fc5/iR+xyHy6c+x8lbqs9xPu15Ifyb9rww7uA+x6Pc
53ip+xzvd5/ja+5z/MF9jmPFVJ/jTNrzUri09rw0buI+x33d53iG+xxvdp/j
s+5z/Nh9jsPvUJ/jFA/V5zi/9rwKrq49r4o7us/xaPc5XuY+xwfc5/i6+xx/
dJ/j2OPV5ziz9rwOLqM9r4t/d5/jfu5zPNN9jre4z/E59zl+4j7HEX5Wn+OU
zdXnuID2vCmuoT1vhju5z/EY9zle7j7HB93n+Ib7HH9yn+M436vPcRbteTtc
VnveHjd1n+P+7nM8y32Ot7rP8Xn3OX7qPscRt6nPcaoH6nNcUHveA9fUnvfE
nd3neKz7HK9wn+ND7nN8032OP7vPcdyx6nOcVXs+EJfTng/CzdzneID7HM92
n+Nt7nN8wX2On7nPcaTc6nOcuqn6HBfSno/GtbTnY3AX9zke5z7HK93n+LD7
HN9yn+Mv7nMcL7r6HGfTnk/B5bXnU3Fz9zke6D7Hc9zneLv7HP/lPsfP3ec4
8hb1OU5zT32OC2vP5+Ha2vP5uKv7HI93n+NV7nN8xH2Ob7vP8Vf3OY4/Wn2O
s2vPV+AK2vOVuIX7HA9yn+O57nO8w32O/3af4xfucxwlp/ocp22iPsdFtOeb
cB3t+WbczX2OJ7jP8Wr3OT7qPsd33Of4m/scJ4iqPsc5tOe7cUXt+Z+4pfsc
D3af43nuc7zTfY4vus/xS/c5jrpJfY7T3VGf46La8yO4rvscd3ef44nuc7zG
fY6Puc/xXfc5DlFHfY4TjlSf45za87O4kvb8HG7lPsdD3Od4vvsc73Kf40vu
c/zKfY6jZVef4/S+IBsX057/g+u5z3EP9zme5D7Ha93n+Lj7HN9zn+OQ/6jP
caLI6nOcS3t+F1fWnt/Drd3neKj7HC9wn+Pd7nN82X2OX7vPcfQN6nP8wy31
OS6uPX+G67vPcU/3OZ7sPsfr3Of4hPsc33ef41C11Oc48XD1Oc6tPX+Pq2jP
P+A27nM8zH2OF7rP8Z/uc3zFfY7fuM8//8/fZVWf4wwN1Oe4hPY8NG7gPsd/
uM/xFPc5Xu8+xyfd5/iB+xyHvqI+x0kiqs9xHu15FFxVex4Vt3Wf4+Huc7zI
fY73uM/xVfc5fus+x9+vU5/jH2+oz3FJ7Xkc3NB9jnu5z/FU9zne4D7Hp9zn
+D/3OQ5TQ32Okw5Vn+OftedJ8a/a82S4nfscj3Cf48Xuc7zXfY7/cZ/jd+5z
HCOz+hxnrKc+x79oz9PjRu5z3Nt9jqe5z/FG9zk+7T7HD93nOOwl9TlOFl59
jvNqz7Phatrz7Li9+xyPdJ/jJe5zvM99jv91n+P37nMcc436HP90TX2OS2nP
8+PG7nPcx32Op7vP8Sb3OT7jPseP3Oc43G/qc5x8sPoc59Oel8C/ac9L4g7u
czzKfY6Xus/xfvc5vuY+xx/c5zjWT+pznEl7XgGX1p5XxE3c57iv+xzPcJ/j
ze5zfNZ9jh+7z3H4v9XnOEVY9TnOrz2viatrz2vhju5zPNp9jpe5z/EB9zm+
7j7HH93nOPYq9TnOrD1vhMtozxvj393nuJ/7HM90n+Mt7nN8zn2On7jPcYRf
1ec45UD1OS6gPW+Na2jP2+BO7nM8xn2Ol7vP8UH3Ob7hPsef3Oc4zo/qc5xF
e94Fl9Wed8VN3ee4v/scz3Kf463uc3zefY6fus9xxAvqc5wqdOCXvrig9rwf
rqk97487u8/xWPc5XuE+x4fc5/im+xx/dp/juCvU5zir9nw4Lqc9H4Gbuc/x
APc5nu0+x9vc5/iC+xw/c5/jSFXU5zh1f/U5LqQ9n4hrac8n4S7uczzOfY5X
us/xYfc5vuU+x1/c5zjeD+pznE17PguX157Pxs3d53ig+xzPcZ/j7e5z/Jf7
HD93n+PI59TnOE1I9TkurD1fgmtrz5firu5zPN59jle5z/ER9zm+7T7HX93n
OP4y9TnOrj1fhytoz9fjFu5zPMh9jue6z/EO9zn+232OX7jPcZRK6nOctq/6
HBfRnu/AdbTnO3E39zme4D7Hq93n+Kj7HN9xn+Nv7nOcIJ36HOfQnh/AFbXn
B3FL9zke7D7H89zneKf7HF90n+OX7nMc9Yz6HKf7pj7HRbXnp3Bd9znu7j7H
E93neI37HB9zn+O77nMcopv6HCdcoj7HObXnl3Al7fll3Mp9joe4z/F89zne
5T7Hl9zn+JX7HEeroD7H6Xurz3Ex7fktXM99jnu4z/Ek9zle6z7Hx93n+J77
HId8pz7HidKoz3Eu7fkjXFl7/hi3dp/joe5zvMB9jne7z/Fl9zl+7T7H0U+p
z/EPX9TnuLj2/A2u7z7HPd3neLL7HK9zn+MT7nN8332OQ3XRXxcnXqQ+x7m1
519xFe15iC//cxv3OR7mPscL3ef4T/c5vuI+x2/c5/i7cupznOEP9TkuoT2P
iBu4z/Ef7nM8xX2O17vP8Un3OX7gPseh36jPcZJU6nOcR3seA1fVnsfEbd3n
eLj7HC9yn+M97nN81X2O37rP8fcn1Of4x0/qc1xSe54IN3Sf417uczzVfY43
uM/xKfc5/s99jsN0Up/jpAvU5/hn7Xlq/Kv2PA1u5z7HI9zneLH7HO91n+N/
3Of4nfscxyijPscZe6jP8S/a88y4kfsc93af42nuc7zRfY5Pu8/xQ/c5DvtK
fY6TpVCf47za8zy4mvb8Z9zefY5Hus/xEvc53uc+x/+6z/F79zmOeUx9jn/6
oD7HpbTnRXFj9znu4z7H093neJP7HJ9xn+NH7nMcroP6HCefpz7H+bTnZfFv
2vNyuIP7HI9yn+Ol7nO8332Or7nP8Qf3OY5VSn2OM2nPq+HS2vPfcBP3Oe7r
Pscz3Od4s/scn3Wf48fucxz+hfocp0imPsf5tef1cXXteQPc0X2OR7vP8TL3
OT7gPsfX3ef4o/scxz6iPseZtefNcRnteQv8u/sc93Of45nuc7zFfY7Puc/x
E/c5jtBOfY5TzlGf4wLa8464hva8E+7kPsdj3Od4ufscH3Sf4xvuc/zJfY7j
lFSf4yza8z9wWe15L9zUfY77u8/xLPc53uo+x+fd5/ip+xxHfKY+x6mSqM9x
Qe35EFxTez4Ud3af47Huc7zCfY4Puc/xTfc5/uw+x3EPqc9xVu35WFxOez4O
N3Of4wHuczzbfY63uc/xBfc5fuY+x5HaqM9x6lnqc1xIez4d19Kez8Bd3Od4
nPscr3Sf48Puc3zLfY6/uM9xvOLqc5xNe74Al9eeL8TN3ed4oPscz3Gf4+3u
c/yX+xw/d5/jyE/U5zhNIvU5Lqw9X41ra8/X4K7uczzefY5Xuc/xEfc5vu0+
x1/d5zj+AfU5zq4934IraM+34hbuczzIfY7nus/xDvc5/tt9jl+4z3GUVupz
nHaG+hwX0Z7vxXW05/twN/c5nuA+x6vd5/io+xzfcZ/jb+5znKCo+hzn0J4f
wxW158dxS/c5Huw+x/Pc53in+xxfdJ/jl+5zHPWR+hynS6A+x0W15xdwXfc5
7u4+xxPd53iN+xwfc5/ju+5zHGKC+hwn3Kc+xzm159dwJe35ddzKfY6HuM/x
fPc53uU+x5fc5/iV+xxHa6E+x+mnqc9xMe35A1zPfY57uM/xJPc5Xus+x8fd
5/ie+xyHjKE+x4kKq89xLu35C1xZe/4St3af46Huc7zAfY53u8/xZfc5fu0+
x9H/U5/jH+Kpz3Fx7fknXN99jnu6z/Fk9zle5z7/+j+fcJ/j++5zHGqc+hwn
3qM+x7m152FxFe15ONzGfY6Huc/xQvc5/tN9jq+4z/Eb9zn+rpn6HGeYoj7H
JbTn0XED9zn+w32Op7jP8Xr3OT7pPscP3Oc49Hfqc5ykoPoc59Gex8NVtefx
cVv3OR7uPseL3Od4j/scX3Wf47fuc/z9ffU5/jGO+hyX1J6nwA3d57iX+xxP
dZ/jDe5zfMp9jv9zn+MwY9TnOOlu9Tn+WXv+I/5Ve54Rt3Of4xHuc7zYfY73
us/xP+5z/M59jmP8rj7HGSepz/Ev2vOcuJH7HPd2n+Np7nO80X2OT7vP8UP3
OQ4bTX2Ok+VXn+O82vOCuJr2vBBu7z7HI93neIn7HO9zn+N/3ef4vfscx7yr
Psc/xVKf41La81K4sfsc93Gf4+nuc7zJfY7PuM/xI/c5DjdKfY6T71Sf43za
88r4N+15FdzBfY5Huc/xUvc53u8+x9fc5/iD+xzHaqw+x5m057Vxae15HdzE
fY77us/xDPc53uw+x2fd5/ix+xyHj6I+xynyqs9xfu3577i69rwp7ug+x6Pd
53iZ+xwfcJ/j6+5z/NF9jmPfVp/jzNrztriM9rwd/t19jvu5z/FM9zne4j7H
59zn+In7HEcYoT7HKberz3EB7Xl3XEN73gN3cp/jMe5zvNx9jg+6z/EN9zn+
5D7HcRqqz3EW7fkAXFZ7PhA3dZ/j/u5zPMt9jre6z/F59zl+6j7HESOpz3Gq
POpzXFB7PgrX1J6Pxp3d53is+xyvcJ/jQ+5zfNN9jj+7z3Hcm+pznFV7PhmX
055Pwc3c53iA+xzPdp/jbe5zfMF9jp+5z3GkYepznHqr+hwX0p7PxbW05/Nw
F/c5Huc+xyvd5/iw+xzfcp/jL+5zHK+++hxn054vw+W15ytwc/c5Hug+x3Pc
53i7+xz/5T7Hz93nOHIE9TlOk0t9jgtrzzfi2trzTbir+xyPd5/jVe5zfMR9
jm+7z/FX9zmOf119jrNrz3fhCtrz3biF+xwPcp/jue5zvMN9jv92n+MX7nMc
ZYj6HKfdrD7HRbTnh3Ed7fkR3M19jie4z/Fq9zk+6j7Hd9zn+Jv7HCeoqz7H
ObTnZ3BF7flZ3NJ9jge7z/E89zne6T7HF93n+KX7HEcNpz7H6XKoz3FR7flV
XNd9jru7z/FE9zle4z7Hx9zn+K77HIdYrT7HCf9Vn+Oc2vM7uJL2/C5u5T7H
Q9zneL77HO9yn+NL7nP8yn2Oow1Sn+P0G9XnuJj2/Cmu5z7HPdzneJL7HK91
n+Pj7nN8z32OQ2ZUn+NEtdXnOJf2/B2urD1/j1u7z/FQ9zle4D7Hu93n+LL7
HL92n+PoYfTrt//5h2zqc1xcex4K13ef457uczzZfY7Xuc/xCfc5vu8+x6FW
qs9x4qvqc5xbex4ZV9GeR8Ft3Od4mPscL3Sf4z/d5/iK+xy/cZ/j7waoz3GG
9epzXEJ7Hhs3cJ/jP9zneIr7HK93n+OT7nP8wH2OQ2dQn+MkNdXnOI/2PAmu
qj1Pitu6z/Fw9zle5D7He9zn+Kr7HL91n+PvQ6nP8Y9Z1Oe4pPY8HW7oPse9
3Od4qvscb3Cf41Puc/yf+xyHWa4+x0kvq8/xz9rzrPhX7Xk23M59jke4z/Fi
9zne6z7H/7jP8Tv3OY7RT32OM65Vn+NftOf5cCP3Oe7tPsfT3Od4o/scn3af
44fucxw2vfocJ6uuPsd5tefFcTXteQnc3n2OR7rP8RL3Od7nPsf/us/xe/c5
jhlieWCQ8E+Z1Oe4lPa8Am7sPsd93Od4uvscb3Kf4zPuc/zIfY7DLVWf4+QX
1ec4n/a8Bv5Ne14Td3Cf41Huc7zUfY73u8/xNfc5/uA+x7H6qM9xJu15Q1xa
e94IN3Gf477uczzDfY43u8/xWfc5fuw+x+HTqs9ximrqc5xfe94KV9eet8Yd
3ed4tPscL3Of4wPuc3zdfY4/us9x7K/qc5xZe94Zl9Ged8G/u89xP/c5nuk+
x1vc5/ic+xw/cZ/jCIvV5zjlX+pzXEB73hfX0J73w53c53iM+xwvd5/jg+5z
fMN9jj+5z3GcXupznEV7PgyX1Z4Px03d57i/+xzPcp/jre5zfN59jp+6z3HE
1OpznKqq+hwX1J5PwDW15xNxZ/c5Hus+xyvc5/iQ+xzfdJ/jz+5zHPez+hxn
1Z7PxOW057NwM/c5HuA+x7Pd53ib+xxfcJ/jZ+5zHGmh+hynPq8+x4W054tx
Le35EtzFfY7Huc/xSvc5Puw+x7fc5/iL+xzH66k+x9m052txee35OtzcfY4H
us/xHPc53u4+x3+5z/Fz9zmOnFJ9jtNUVp/jwtrz7bi29nwH7uo+x+Pd53iV
+xwfcZ/j2+5z/NV9juN/VJ/j7Nrz/biC9vwAbuE+x4Pc53iu+xzvcJ/jv93n
+IX7HEeZrz7Hac+qz3ER7flJXEd7fgp3c5/jCe5zvNp9jo+6z/Ed9zn+5j7H
Cbqrz3EO7flFXFF7fgm3dJ/jwe5zPM99jne6z/FF9zl+6T7HUZOrz3G6iupz
XFR7fhPXdZ/j7u5zPNF9jte4z/Ex9zm+6z7HIY6qz3HC9+pznFN7/hBX0p4/
wq3c53iI+xzPd5/jXe5zfMl9jl+5z3G0uepznP60+hwX056/xvXc57iH+xxP
cp/jte5zfNx9ju+5z3HIX9TnOFFX9TnOpT3/gitrz78GfT39789DFPr/3q/n
Owe5op8Xh//V856D3MLPj8PvdJ9DkAf6eXL4e/171iDP9vPfcQY9ryLIW/08
eFxcz68I8jk/Hx7X0/OpgvzYz4vH3fW8qiCH879/xxP0PMogJ/O/h8er9Lzp
IP/s59fhw3r+dJCr+nl2+KbulwhyGz/fDn/SfRNBHurn3eHY+ve2QZ7v59Pj
THqeRpB3+nn1uJSelxXkv/38etxIz88K8nPfN4d76fmYQY7kf5+Pp+h5mUFO
5X+vj9fpedhBLuDn62HfdxHk6n7eHr6r+y/i4A5+/h7+pvut4uKRfl4+jq/n
e8TDi/38fJxNz/uIj/f4efq4nJ7nlQBf8fP1cVM93yshfu378HA/Pb8zEY7m
5wfgGXo+d2Kczs/7w5v0vO4kuIif/4dP6z6OpLi2nweI/9P9HMlwFz8fEIfW
v09Ojsf6ef44sZ4/kgIv9/P9cS49XywlPuDn/eNKet5YKnzN9/PhlnqeaGr8
3vf14UF6vmgaHMPPN8Bz9PzwtPhHP48Qb9PzxNPhEn4+IT6v+0LS4/p+XiF+
ovvAfsA9fL8ADq/noQR5ou8bwMn1fJQg+z6hjDivnn8W5CO+jwD/quehBfmW
7w/EbfW80yB/9n2CeJieZx7kOH4+Il6g55sHObOfl4h36f6SIJf28xPxRd1n
EuTGfp4ifqH7yoLc2/cf4Mh6XkuQp/o+BJxaz2ML8nrfj4AL6vlsQT7h+wxx
DT1/Ncj3fL8h7qjnsQY5hJ8HgUfpeetBTuDnN+Ilev56kLP7eY54r+5XCXJ5
P98RX9X9aUFu5vsY8Bvdpxbk/r6fAUfXnhfCM31fA06vPS+MN/v+BlxUe14E
n/F9i7iO9rwofuj7F3FX7XkxHMbPk8S+r604TuLnS+IV2vMSOLefN4kPas9L
4sp+/iS+rvvdfsGtfF8E/qD73krhwb4/AsfUnpfGc32fBM6oPS+Dt/v+R1xS
e14WX/B9kLiB9rwcfur7IXFP7Xl5HMHPu8STtOcVcAo//xKv0Z5XxPn8PEx8
VHteCVfz/RX4tu6fq4zb+T4L/EX3y1bBw32/BY6rPa+KF/q+C5xFe/4r3u37
KXEZ7XmQL/m+StxEex7kl76/EvfRngc5ip/Hiadpz4Ocxs/nxBu050Eu5Od1
4pPa8yDX9P0a+L7uxwvy/7sPE4fUngd5tO/fwAm150Fe6vsycQ7teZD3+f5M
XEF7HuR/fJ8mbq49D/Jb36+JB2jPg/ydnxeKZ2nPg/yDnx+Kt2jPg1zM933g
s9rzINf1/R/4ke7jDXI33weCw2rPgzze94PgpNrzIK/0fZ44j/Y8yId8vyeu
oj1viW/4vk/cWnveCn/Ufd5BHqI9b41j+XmmeJ72vA3+yc83xTu0523xL76P
BP+lPW+HG/p+EvxM9wW3x3/4vhIcUXveAU/2/aI4pfa8I17r+0Zxfu15J3zM
949i3zfcGd/xfaS4vfa8C/6q+8aDPEJ73hXH8/NW8SLteTec1fej4D+1591x
Wd+Xgi/r/uIe+Hffn4Jf6T7jnriv71PBUbXnf+Dpvv8Up9We98IbfR8qLqw9
741P+X5UXEt73gc/0P3nfXFn7XmQQ/n5r3iM9jzIifw8WLxMex7knL6/Be/X
nge5ou9zwf/qfuUgt/D9LvjdwMCeB3mg72PF32vPgzzb97PiDNrzIG/1fa24
uPY8yOd8fyuupz0P8mPdzz4cd9eeBzmcn0+LJ2jPg5zM98ngVdrzIPs+91H4
sPY8yFV93wy+qfufg9zG98/gT7UCex7kob4vFsfWngd5vu+PxZm050He6ftk
cSnteZD/1p5PwI2050F+rvvjJ+Je2vMgR/Lzc/EU7flknMr33eB12vMpuIDv
v8HHtedTcXXfh4Pvhg7s+TTcwffX4m9ZA3s+HY/0fbY4vvZ8Bl7s+21xNu35
TLzH993ictrzWfiK7rMPclPt+Wz8erDOU3A/7fkcHM337+AZ2vO5OJ3v48Gb
tOfzcBHfz4NPa8/n49q+rwf/dyWw5wtwF9+vi0Nrzxfisb5vFyfWni/Cy33/
Ls6lPV+MD2jPg1xJe74EX/tJ5zu4pfZ8KX5fR+c9eJD2fBmO4fuB8Bzt+XL8
o+8Lwtu050Eu4fuD8HnteZDr+75f/GRd4OUW5B6+/xeH154HeaLvA8bJtedB
Xu37gXFe7XmQj2jP1+FftedBvhVW50+4rfY8yJ+z6zwKD9OeBzmO7y/CC7Tn
Qc7s+4zwLu15kEv7fiN8UXse5Ma+jxi/GBrY8yD39v3EOLL2PMhTfV8xTq09
D/J67fl2XFB7HuQT2vMduIb2PMj3/tH5GO6oPQ9yCN+nhEdpz4OcwPcr4SXa
8yBn931LeK/2fA8u7/uR8dXMgT3fi5v5vmT8pl5gz/fh/r4/GUfXnu/HM7Xn
QU6vPT+AN2vPg1xUe34Qn9GeB7mO9vwQfrhB53e4q/b8MA7j+57wOO35EZzE
9z/hFdrzozi372vGB7Xnx3Bl39+Mr4cP7Plx3Mr3OeMPOQN7fgIP9v3OOKb2
/CSeqz0Pckbt+Sm8XXse5JLa89P4gvY8yA2052fw0+E6X8Q9tedncQTfR4Un
ac/P4RS+nwqv0Z6fx/l8nzQ+qj2/gKv5fml8+1pgz//C7XzfNP4SNbDnQR6u
Pb+I42rPg7xQe34JZ9GeB3m39vwyLqM9D/Il7fkV3ER7HuSXDXT+iftoz4Mc
xfdl4Wna8yCn8f3WeIP2PMiFfN81Pqk9D3JN33+N728KvB0EuZPvw8YhtedB
Hq09v4kTas+DvFR7fgvn0J4HeZ/2/DauoD0P8j8RdR6Lm2vPg/w2t85n8QDt
eZC/831eeJb2PMg/+P5tvEV7HuRivo8bn9WeB7mu7+fGj0YG9jzI3bTnD3FY
7fkjPF57HuSk2vPHeKX2PMh5tOdP8CHteZCraM+f4hs3dF6MW2vPn+GP0XV+
jIdoz5/jWL4PHM/Tnr/AP/l+cLxDe/4S/+L7wvFf2vNXuKHvD8fPGgX2/DX+
Q3se5Ija8zd4svY8yCm152/xWu15kPNrz9/hY9rzIP+mPX+P72zReTZurz3/
gL/e0/k2HqE9/4jj+b5yvEh7/gln9f3l+E/t+Wdc1veZ48uR9bgb/Lv2PMiv
ftY/h8N9tedBjqo9/4ana89DhPyf0/r8HG/UnofEhX1+jk9pz0PhWj4/xw9G
6/wcd9aeBzmUz8/xGO15kBP5/Bwv054HOafPz/F+7XmQK/r8HP97S+fnuIX2
PAJ+973Oz/FA7XlE/L3Pz/Fs7XkknMHn53ir9jwyLu7zc3xOex4F1/P5OX7c
ROfnuLv2PMjhfH6OJ2jPg5zM5+d4lfY8yD/7/Bwf1p4HuarPz/HNbTo/x220
5zHwpwc6P8dDtecxcWyfn+P52vNYOJPPz/FO7XlsXMrn5/hv7XmQG/n8HD/P
p/Nz3Et7Hg9H8vk5nqI9j49T+fwcr9OeJ8AFfH6Oj2vPE+LqPj/Hd8fq/Bx3
0J4H+dufOj/HI7XnQY7v83O8WHse5Gw+P8d7tOdBLufzc3zljs7PcVPteXL8
OqbOz3E/7XkKHM3n53iG9jwlTufzc7xJe54KF/H5OT6tPU+Na/v8HP/XVOfn
uIv2PMihfX6Ox2rPg5zY5+d4ufY8yLl8fo4PaM+DXMnn5/jaDp2f45ba8yC/
f6jzczxIex7kGD4/x3O050H+0efneJv2PMglfH6Oz2vPg1zf5+f4SQGdn+Me
2vMsOLzPz/FE7XlWnNzn53i19jwbzuvzc3xEe54d/+rzc3xrvM7PcVvteZA/
79X5OR6mPQ9yHJ+f4wXa8yBn9vk53qU9D3Jpn5/ji9rzIDfWnv+MX8TW+Tnu
rT3PiyP7/BxP1Z7nw6l9fo7Xa8/z44I+P8cntOcFcA2fn+N7zXV+jjtqzwvh
ED4/x6O054VxAp+f4yXa8yI4u8/P8V7teVFc3ufn+OounZ/jZtrzIL95rPNz
3F97HuToPj/HM7XnQU7v83O8WXse5KI+P8dntOdBruPzc/ywkM7PcVfteWkc
xufneJz2vAxO4vNzvEJ7Xhbn9vk5Pqg9L4cr+/wcX5+o83PcSnse5A/7dX6O
B2vPgxzT5+d4rvY8yBl9fo63a8+DXNLn5/iC9jzIDXx+jp/G1fk57qk9r4oj
+PwcT9Ke/4pT+Pwcr9GeBzmfz8/xUe15kKv5/Bzfbqnzc9xOe14Df5mu83M8
XHteE8f1+TleqD2vhbP4/Bzv1p7XxmV8fo4vac/r4Cba8yC/fKrzc9xHex7k
KD4/x9O050FO4/NzvEF7HuRCPj/HJ7XnQa7p83N8v4jOz3En7XkjHNLn53i0
9rwxTujzc7xUe94E5/D5Od6nPf8dV/D5Of5nss7PcXPteZDfHtT5OR6gPQ/y
dz4/x7O050H+wefneIv2vCUu5vNzfFZ73grX9fk5fhRf5+e4m/Y8yGF9fo7H
a8+DnNTn53il9jzIeXx+jg9pz4Ncxefn+EZrnZ/j1trzDvjjTJ2f4yHa8444
ls/P8f81dd/xPtf/G8eTkZBVUoSQjJAklJIim5AVFU2rjOzsvWcZ2WSPUEaU
lVHIStkrW/amxO93XX98H8/+Obf7P+d2OJ/P63q/34+cM1l73grndz/HP2rP
W+Oy7uf4T+15G/yB+zm+eEn9HHfUngc/6H6OR2rPg7O7n+MF2vPgV9zP8Sbt
eXAt93N8vJT6OW6hPe+I77ZUP8cDtOed8GPu53ia9rwzLuh+jldpz7vgiu7n
eO9o9XP8ifa8G776i/o57qo9744fcj/HY7TnPXBO93O8SHveE7/mfo63as97
4bru5/h0RvVz3Fp7Hny/+zkeoj0PfsL9HM/SngcXdj/Ha7XnwVXcz/HBZurn
uLH2fAC+OUH9HPfUng/EadzP8QTt+SD8jPs5/kF7Phi/4X6Of9eeD8H13M/x
uSvq57i99jw4ifs5/lJ7Hvyk+zmepz0Pfsn9HP+iPQ+u7n6O/yqtfo6bas9H
4H9bq5/jvtrz4HTu53iK9jz4Wfdz/JP2PLic+znepT0P/tD9HF/aqH6OO2nP
x+Jk7ud4lPZ8HH7K/Rwv1J6Px8Xdz/Fm7fkEXNv9HJ/IpH6OP9eeB9+rqH6O
B2rPgx93P8fTtefBz7uf49Xa8+BK7ud4Xwv1c9xAez4VX5ukfo67ac+n4ZTu
53is9nw6zuV+jhdrz2fg193P8Tbt+Uz8jvs5PnNN/Ry30Z4HJ3Q/x0O153Nw
JvdzPFt7PhcXcT/H67Tn83BV93N8qKz6OW6iPQ++1Vb9HPfSngendT/HE7Xn
wXndz/Ey7XlwafdzvFN7Hlzf/Ryf36x+jr/Qni/CD7if46+054txVvdz/K32
fAku5n6Of9WeL8U13M/x0Szq57iZ9jz4TmX1c9xPex78qPs5/kZ7HlzA/Ryv
0J4Hl3c/x7u158Efac9X4MtT1M9xZ+35Spzc/RyP1p6vwjncz/F32vPgV93P
8W/a8+C33c/xyRvq57il9nwtvs/9HA/Snq/DGdzP8Qzt+XpcyP0cr9Geb8CV
3c/x/vLq57ih9jz4env1c9xdex6cyv0cj9OeB+d2P8dLtOfBJd3P8XbtefC7
7uf47y3q57it9nwLTuR+jodpz7fizO7neI72fBsu6n6O12vPt+Nq7uf4cFb1
c/yp9jz4dhX1c9xbex78sPs5nqQ9D87nfo6Xa8+Dy7if4z+057vw++7n+MJU
9XPcQXsenNT9HI/Qngdncz/H87XnwS+7n+ON2vPgmu7n+Ngt9XPcXHt+AP+X
U/0c99eeH8Tp3c/xVO35Ifyc+zleqT0/jCu4n+M92vMj+GPtefCVDurnuIv2
PDiF+zn+Wnse/LT7Of5eex5cwv0cb9GeB9dxP8entqmf41ba85M4gfs5Hqw9
P4Uzup/jmdrz0/gF93P8s/b8DH7T/RwfyK5+jhtpz8/iG9XUz3EP7fk5nNr9
HI/Xnp/HedzP8VLt+QVcyv0c79CeX8TvuZ/js9PVz3E77XlwYvdzPFx7HpzF
/RzP1Z4Hv+h+jjdoz4Pfcj/HR/5RP8efac+v439yq5/jPtrzG/gR93M8WXt+
E+d3P8c/as9v4bLu5/hP7flt/IH7Ob7YSf0cd9SeBz/ofo5Has+Ds7uf4wXa
8+BX3M/xJu15cC33c3x8h/o5bqE9v4fv+uP9//MA7XnwY+7neJr2PLig+zle
pT0Pruh+jvfmUD/Hn2jPE+Gr1dXPcVfteWL8kPs5HqM9T4Jzup/jRdrzB/Br
7ud4q/Y8Ka7rfo5Pz1Q/x62158H3u5/jIdrz4Cfcz/Es7XlwYfdzvFZ7HlzF
/RwfvKN+jhtrz1Pim5qj4J7a81Q4jfs5nqA9T42fcT/HP2jP0+A33M/x79rz
tLie+zk+10X9HLfXngcncT/HX2rPg590P8fztOeP4pfcz/Ev2vP0uLr7Of5r
p/o5bqo9D/5Xn+5x3Fd7HpzO/RxP0Z4HP+t+jn/SngeXcz/Hu7TnwR+6n+NL
uj0K7qQ9z4yTuZ/jUdrzLPgp93O8UHv+JC7ufo43a8+z4tru5/iEfhxbNvy5
9jz4nnJKdjxQex78uPs5nq49D37e/Ryv1p4HV3I/x/vuqp/jBtrznPia5i24
m/Y8F07pfo7Has9z41zu53ix9jwPft39HG/Tnge/436Oz+hxXXAb7Xk+nND9
HA/VnufHmdzP8Wzt+bO4iPs5Xqc9L4Crup/jQ/rn+8/hJtrz4Fv68griXtrz
4LTu53ii9jw4r/s5XqY9Dy7tfo53as+D67uf4/O63Qr+QnteBD/gfo6/0p4X
xVndz/G32vMXcTH3c/yr9vwlXMP9HB9VPiqGm2nPg+8oz7yM+2nPgx91P8ff
aM+DC7if4xXa8+Dy7ud4tz6UwB9pz4Mvay5fw52158HJ3c/xaO15cA73c/yd
9jz4Vfdz/Jv2PPht93N8Uo//gltqz0vj+9zP8SDteRmcwf0cz9Cel8WF3M/x
Gu15OVzZ/Rzv17ejPG6oPQ++rj9uBdxdex6cyv0cj9OeB+d2P8dLtOfBJd3P
8XbtefC77uf4b92+BbfVnlfBidzP8TDteVWc2f0cz9GeV8NF3c/xeu35W7ia
+zk+rBxVHX+qPQ++rdxTA/fWntfED7uf40na81o4n/s5Xq49r43LuJ/jP7Tn
b+P33c/xBc1vHdxBex6c1P0cj9CeB2dzP8fztefBL7uf443a8+Ca7uf4mB4n
BjfXntfD/+lxXXB/7Xl9nN79HE/Vnr+Pn3M/xyu15x/gCu7neI++vR/ij7Xn
wVf01/cR7qI9D07hfo6/1p4HP+1+jr/XngeXcD/HW7TnwXXcz/Ep3Q4Gt9Ke
N8IJ3M/xYO15Y5zR/RzP1J4Hv+B+jn/Wnge/6X6ODyhvBTfSnjfFN5SPgnto
z5vh1O7neLz2vDnO436Ol2rPW+BS7ud4h/b8c/ye+zk+qzlvidtpz4MTu5/j
4drz4Czu53iu9jz4RfdzvEF7HvyW+zk+oseTwZ9pz9vhf/T4L7iP9rw9fsT9
HE/Wnn+B87uf4x/1cu6Ay7qf4z/1cumIP3A/xxf17eiEO2rPgx90P8cjtefB
2d3P8QJ96IpfcT/Hm7Tn3XAt93N8XLeX3XEL7XnwXd2+9cADtOfBj7mf42na
8+CC7ud4lfY8uKL7Od6rXBb8ifa8D76qHBXcVXveFz/kfo7HaM/74Zzu53iR
9rw/fs39HG/Vng/Add3P8WldHgzErbXnwfe7n+Mh2vPgJ9zP8SzteXBh93O8
VnseXMX9HB/U487gxtrzYfimHicG99SeD8dp3M/xBO35l/gZ93P8g94eX+E3
3M/x73r5jcD13M/xOX17g9trz0fhJO7n+Evt+Wj8pPs5nqc9/xq/5H6Of9Ge
j8HV3c/xX7pdHYubas+D/9Xt4DjcV3senM79HE/Rngc/636Of9KeB5dzP8e7
tOfBH7qf40vKW8GdtOeTcTL3czxKez4FP+V+jhdqz7/Bxd3P8Wbt+VRc2/0c
n9DlxjT8ufY8+J7mfDoeqD0Pftz9HE/Xngc/736OV2vPgyu5n+N9enwa3EB7
Phtf09O1Obib9jw4pfs5HqvjIDiX+zlerLdb8Ovu53ibXs7B77if4zN6uQS3
0Z4vwAndz/FQ7flCnMn9HM/Wnn+Hi7if43Xa8+9xVfdzfEi3v4twE+158C3d
Xi7GvbTnwWndz/FE7XlwXvdzvEx7Hlza/Rzv1J4H13c/x+eVy4K/0J4vxw+4
n+OvtOc/4qzu5/hb7flPuJj7Of5Ve74C13A/x0d1+bISN9OeB9/R5cEq3E8f
VuNH3c/xN9rzNbiA+zleoT3/GZd3P8e7tedr8Ufa8+DLety5DnfWngcndz/H
o3W8BOdwP8ff6e0b/Kr7Of5Nb4/gt93P8Um9/IJbas834vvcz/Eg7fkmnMH9
HM/Qnm/GhdzP8Rrt+W+4svs53q/b6S24ofY8+LpuV7fi7trz4FTu53ic9jw4
t/s5XqI9Dy7pfo63a8+D33U/x38rvwW31Z7vxIncz/Ew7fkfOLP7OZ6jPf8T
F3U/x+u158HV3M/xYV0OBX+qPd+Db+tyI7i39nwvftj9HE/Snu/D+dzP8XLt
+X5cxv0c/6E9P4Dfdz/HF/T49CDuoOM0OKn7OR6h4yo4m/s5nq/jIPhl93O8
UW+34Jru5/iYXs7BzbXnR/F/erkE99eeH8Pp3c/xVO35cfyc+zleqT0/gSu4
n+M92vOT+GPtefAV3f6ewl2058Ep3M/x19rz4Kfdz/H32vPgEu7neIv2/Cyu
436OTynnncOttOfBCdzP8WDteXBG93M8U3se/IL7Of5Zex78pvs5PqDLq+BG
2vPL+IYuX4J7aM+v4NTu53i89vwqzuN+jpdqz6/hUu7neIf2/Dp+z/0cn9Xj
2Bu4nY7n4MTu53i4jr/gLO7neK6Ol+AX3c/xBr19g99yP8dH9PYI/kx7/i/+
Ry+/4D7a8zv4EfdzPFl7/h/O736Of/SvY8Vl3c/xn/51LfgDf0z4P1/0j3PD
Hf3Pu/GD7ud4pPMvzu5+jhdozxPiV9zP8SbteSJcy/0cH1ceTIxbaM+D7yq/
JcEDtOfBj7mf42na8+CC7ud4lfY8uKL7Od6ry7XgT7TnyfBVXQ4Fd9WeJ8cP
uZ/jMdrzFDin+zlepD1/CL/mfo63as9T4rru5/i0Hu+mwq113Aff736Oh+g4
DX7C/RzP0nEVXNj9HK/VcRBcxf0cH9TbLbix9vwRfFMv5+Ce2vN0OI37OZ6g
PQ9+xv0c/6A9D37D/Rz/rj0Prud+js/p9jy4vfY8A07ifo6/1J5nxE+6n+N5
2vMn8Evu5/gX7XkmXN39HP+l3JgZN9WeB/+rnJcF99WeB6dzP8dTtOfBz7qf
45+058Hl3M/xLu158Ifu5/iSLq+CO2nPn8LJ3M/xKO15DvyU+zleqD1/Ghd3
P8ebtec5cW33c3xCj4tz4c81H8H39Dg2Nx6o4zn4cfdzPF3H3zP4efdzvFrH
S15cyf0c79PbNx9uoD0Pvqa3R37cTXsenNL9HI/Vngfncj/Hi7Xnwa+7n+Nt
2vPgd9zP8Rnd7ge30Z4/jxO6n+Oh2vNCOJP7OZ6tPX8BF3E/x+u054VxVfdz
fEj5sghuoj0PvqU8WBT30p4Hp3U/xxO158F53c/xMu15cGn3c7xTex5c3/0c
n9flWvAX2vNX8APu5/gr7XlxnNX9HH+rPX8VF9OHEvhX7XlwDfdzfFSPn4Ob
aY5ex3f0eDe4n477kvhR93P8jY7TUriA+zleoePqDVze/Rzv1nFQGn+kPQ++
rLdbGdxZex6c3P0cj9aeB+dwP8ffac+DX3U/x79pz4Pfdj/HJ/X4ILilPl1F
fJ/7OR6kPa+EM7if4xna88q4kPs5XqM9fxNXdj/H+5VDq+CG2vPg68qNVXF3
7XlwKvdzPE57Hpzb/Rwv0Z4Hl3Q/x9u158Hvup/jv3X5VxO31Z4HJ3I/x8O0
58GZ3c/xHO15cFH3c7xeex5czf0cH9bj7OBPNW918W09Lg7urfl4Bz/sfo4n
6Xh+F+dzP8fLdfy9h8u4n+M/dLzUw++7n+MLevvWxx2058FJ3c/xCO15cDb3
czxfex78svs53qg9D67pfo6P6XFEcHN9eR/j/3S7H9xfe/4JTu9+jqdqzxvg
59zP8UrteUNcwf0c79GeN8Ifa8+DryhfNsZdtOdNcAr3c/y19vxT/LT7Of5e
e/4ZLuF+jrdoz5viOu7n+JQuJ5vhVtrz4ATu53iw9jw4o/s5nqk9D37B/Rz/
rD0PftP9HB/Q4/HgRprLVviGHj8H99Actcap3c/xeB33bXAe93O8VMdpW1zK
/Rzv0HHVDr/nfo7P6jhoj9tpz4MTu5/j4drz4Czu53iu9jz4RfdzvEF7HvyW
+zk+oscbwZ/pj9sZ/6PHB8F99Om64Ef0oSuerD0Pzu9+jn/UngeXdT/Hf2rP
gz9wP8cXlUODO2rPe+IH3c/xSO15L5zd/Rwv0J73xq+4n+NN2vM+uJb7OT6u
y9O+uIX2PPiuLv/64QHa8+DH3M/xNO15cEH3c7xKex5c0f0c79Xj9uBPNL+D
8FU9zg7uqnkbjB9yP8djNB9DcE73c7xIx/NQ/Jr7Od6q428Yrut+jk/reBmO
W2vPg+93P8dDtOfBT7if41na8+DC7ud4rfZ8JK7ifo4P6nHJKNxYf33BN/U4
YjTuqS8vOI37OZ6gPQ/2r5sfg/3rZ4P96+LHYv06+GnB9dzP8Tnl1eD22vPx
OIn7Ofavo5qA/eOpg/3jqiZi//PVYP/vrJOw81awL3cnY72cNwXr5VdpCu6r
PQ9O536Op2jPg591P8c/ac+Dy7mf413a8+AP3c/xJT0eD+6kuZyBk7mf41Ga
o5n4KfdzvFDH/Sxc3P0cb9ZxOhvXdj/HJ3RcBX+uPZ+L73VVP8cDtefz8OPu
53i69vxb/Lz7OV6tPZ+PK7mf4316/LIAN9C3I/iaHm8sxN30xw1O6X6Ox+rT
BedyP8eLtefBr7uf423a8+B33M/xGeXa4Dba8yU4ofs5Hqo9X4ozuZ/j2drz
H3AR93O8Tnu+DFd1P8eHdPm8HDfRngffmqN+jntpz4PTup/jidrz4Lzu53iZ
9jy4tPs53qk9D67vfo7P3/v//4K/0Pyuxg+4n+OvNG/BWd3P8beaj+Bi7uf4
Vx3PwTXcz/FRHX/BzbTn6/Gd7urnuJ/2fAN+1P0cf6M9/wUXcD/HK7Tnv+Ly
7ud4t/Z8I/5I397gy7vUz3FnH4A4ufs5Hq0vLziH+zn+Tnse/Kr7Of5NB2rw
2+7n+GQevaBxS+35Nnyf+zkepD3fjjO4n+MZ2vMduJD7OV6jPf8dV3Y/x/t1
Ob4TN9SeB1+fp36Ou2vPg1O5n+Nx2vNdOLf7OV6iPd+NS7qf4+3a8z34Xfdz
/HcCXRDhtprz4ETu53iY5jI4s/s5nqM5Ci7qfo7X67gPruZ+jg/XUD/Hn2rP
D+HbPdXPcW/t+WH8sPs5nqQ9P4LzuZ/j5drzv3AZ93P8h/b8KH7f/Rxf2KMB
xh307QhO6n6OR+iPG5zN/RzP16cLftn9HG/UngfXdD/Hx/Kqn+Pm2vPT+L+6
6ue4v/b8DE7vfo6nas//xs+5n+OV2vPgCu7neI/2PPhj7fl5fGW+DnzcRXt+
AadwP8dfa88v4qfdz/H32vNLuIT7Od6iPb+M67if41MJ1c9xK+15cAL3czxY
8xuc0f0cz9S8Bb/gfo5/1nwEv+l+jg/UUj/HjbTnN/GN3jpgcA/t+S2c2v0c
j9ee38Z53M/xUu35P7iU+zneoT3/F7/nfo7P7lM/x+307Q1O7H6Oh+uvLziL
+zmeqy8v+EX3c7xBex78f7OOkMk=
         "]]}}, {{
        Directive[
         PointSize[
          NCache[
           Rational[1, 360], 0.002777777777777778]], 
         AbsoluteThickness[1.6], 
         GrayLevel[0]]}, {
        Directive[
         PointSize[
          NCache[
           Rational[1, 360], 0.002777777777777778]], 
         AbsoluteThickness[1.6], 
         RGBColor[1, 0, 0]]}, {}, {}, {}}, {{
        Directive[
         PointSize[
          NCache[
           Rational[1, 360], 0.002777777777777778]], 
         AbsoluteThickness[1.6], 
         GrayLevel[0]]}, {
        Directive[
         PointSize[
          NCache[
           Rational[1, 360], 0.002777777777777778]], 
         AbsoluteThickness[1.6], 
         RGBColor[1, 0, 0]]}, {}, {}, {}}}, {{}, {}}}, {
    Frame -> True, FrameLabel -> {
       FormBox[
       "\"\\!\\(\\*SubscriptBox[\\(R\\), \\(0\\)]\\)\"", TraditionalForm], 
       FormBox[
       "\"\\!\\(\\*SuperscriptBox[\\(S\\), \\(*\\)]\\)\"", TraditionalForm]}, 
     PlotRange -> {{0, 1.5}, {0.3, 1}}, LabelStyle -> "Input", 
     DisplayFunction -> Identity, DisplayFunction -> Identity, AspectRatio -> 
     NCache[GoldenRatio^(-1), 0.6180339887498948], Axes -> {True, True}, 
     AxesLabel -> {None, None}, AxesOrigin -> {0, 0}, DisplayFunction :> 
     Identity, Frame -> {{False, False}, {False, False}}, 
     FrameLabel -> {{None, None}, {None, None}}, 
     FrameTicks -> {{Automatic, Automatic}, {Automatic, Automatic}}, 
     GridLines -> {None, None}, GridLinesStyle -> Directive[
       GrayLevel[0.5, 0.4]], 
     Method -> {
      "OptimizePlotMarkers" -> True, 
       "CoordinatesToolOptions" -> {"DisplayFunction" -> ({
           (Identity[#]& )[
            Part[#, 1]], 
           (Identity[#]& )[
            Part[#, 2]]}& ), "CopiedValueFunction" -> ({
           (Identity[#]& )[
            Part[#, 1]], 
           (Identity[#]& )[
            Part[#, 2]]}& )}}, 
     PlotRange -> {{0, 2.4999999999999742`}, {0, 1.}}, PlotRangeClipping -> 
     True, PlotRangePadding -> {{
        Scaled[0.02], 
        Scaled[0.02]}, {
        Scaled[0.02], 
        Scaled[0.05]}}, Ticks -> {Automatic, Automatic}}],FormBox[
    FormBox[
     TemplateBox[{"\"stable\"", "\"unstable\""}, "PointLegend", 
      DisplayFunction -> (FormBox[
        StyleBox[
         StyleBox[
          PaneBox[
           TagBox[
            GridBox[{{
               TagBox[
                GridBox[{{
                   GraphicsBox[{{}, {
                    Directive[
                    EdgeForm[
                    Directive[
                    Opacity[0.3], 
                    GrayLevel[0]]], 
                    PointSize[0.5], 
                    AbsoluteThickness[1.6], 
                    GrayLevel[0]], {
                    Directive[
                    EdgeForm[
                    Directive[
                    Opacity[0.3], 
                    GrayLevel[0]]], 
                    PointSize[0.5], 
                    AbsoluteThickness[1.6], 
                    GrayLevel[0]], 
                    PointBox[
                    NCache[{
                    Scaled[{
                    Rational[1, 2], 
                    Rational[1, 2]}]}, {
                    Scaled[{0.5, 0.5}]}]]}}}, AspectRatio -> Full, 
                    ImageSize -> {10, 10}, PlotRangePadding -> None, 
                    ImagePadding -> Automatic, 
                    BaselinePosition -> (Scaled[0.1] -> Baseline)], #, 
                   GraphicsBox[{{}, {
                    Directive[
                    EdgeForm[
                    Directive[
                    Opacity[0.3], 
                    GrayLevel[0]]], 
                    PointSize[0.5], 
                    AbsoluteThickness[1.6], 
                    RGBColor[1, 0, 0]], {
                    Directive[
                    EdgeForm[
                    Directive[
                    Opacity[0.3], 
                    GrayLevel[0]]], 
                    PointSize[0.5], 
                    AbsoluteThickness[1.6], 
                    RGBColor[1, 0, 0]], 
                    PointBox[
                    NCache[{
                    Scaled[{
                    Rational[1, 2], 
                    Rational[1, 2]}]}, {
                    Scaled[{0.5, 0.5}]}]]}}}, AspectRatio -> Full, 
                    ImageSize -> {10, 10}, PlotRangePadding -> None, 
                    ImagePadding -> Automatic, 
                    BaselinePosition -> (Scaled[0.1] -> Baseline)], #2}}, 
                 GridBoxAlignment -> {
                  "Columns" -> {Center, Left}, "Rows" -> {{Baseline}}}, 
                 AutoDelete -> False, 
                 GridBoxDividers -> {
                  "Columns" -> {{False}}, "Rows" -> {{False}}}, 
                 GridBoxItemSize -> {"Columns" -> {{All}}, "Rows" -> {{All}}},
                  GridBoxSpacings -> {"Columns" -> {{0.8, 0.5}}}], "Grid"]}}, 
             GridBoxAlignment -> {"Columns" -> {{Left}}, "Rows" -> {{Top}}}, 
             AutoDelete -> False, 
             GridBoxDividers -> {"Columns" -> {{None}}, "Rows" -> {{None}}}, 
             GridBoxItemSize -> {"Columns" -> {{All}}, "Rows" -> {{All}}}, 
             GridBoxSpacings -> {"Columns" -> {{0}}, "Rows" -> {{1}}}], 
            "Grid"], Alignment -> Left, AppearanceElements -> None, 
           ImageMargins -> {{5, 5}, {5, 5}}, ImageSizeAction -> 
           "ResizeToFit"], LineIndent -> 0, StripOnInput -> False], {
         FontFamily -> "Arial"}, Background -> Automatic, StripOnInput -> 
         False], TraditionalForm]& ), 
      InterpretationFunction :> (RowBox[{"PointLegend", "[", 
         RowBox[{
           RowBox[{"{", 
             RowBox[{
               RowBox[{"Directive", "[", 
                 RowBox[{
                   RowBox[{"PointSize", "[", 
                    FractionBox["1", "360"], "]"}], ",", 
                   RowBox[{"AbsoluteThickness", "[", "1.6`", "]"}], ",", 
                   InterpretationBox[
                    ButtonBox[
                    TooltipBox[
                    GraphicsBox[{{
                    GrayLevel[0], 
                    RectangleBox[{0, 0}]}, {
                    GrayLevel[0], 
                    RectangleBox[{1, -1}]}, {
                    GrayLevel[0], 
                    RectangleBox[{0, -1}, {2, 1}]}}, DefaultBaseStyle -> 
                    "ColorSwatchGraphics", AspectRatio -> 1, Frame -> True, 
                    FrameStyle -> GrayLevel[0.], FrameTicks -> None, 
                    PlotRangePadding -> None, ImageSize -> 
                    Dynamic[{
                    Automatic, 1.35 CurrentValue["FontCapHeight"]/
                    AbsoluteCurrentValue[Magnification]}]], 
                    StyleBox[
                    RowBox[{"GrayLevel", "[", "0", "]"}], NumberMarks -> 
                    False]], Appearance -> None, BaseStyle -> {}, 
                    BaselinePosition -> Baseline, DefaultBaseStyle -> {}, 
                    ButtonFunction :> With[{Typeset`box$ = EvaluationBox[]}, 
                    If[
                    Not[
                    AbsoluteCurrentValue["Deployed"]], 
                    SelectionMove[Typeset`box$, All, Expression]; 
                    FrontEnd`Private`$ColorSelectorInitialAlpha = 1; 
                    FrontEnd`Private`$ColorSelectorInitialColor = 
                    GrayLevel[0]; 
                    FrontEnd`Private`$ColorSelectorUseMakeBoxes = True; 
                    MathLink`CallFrontEnd[
                    FrontEnd`AttachCell[Typeset`box$, 
                    FrontEndResource["GrayLevelColorValueSelector"], {
                    0, {Left, Bottom}}, {Left, Top}, 
                    "ClosingActions" -> {
                    "SelectionDeparture", "ParentChanged", 
                    "EvaluatorQuit"}]]]], BaseStyle -> Inherited, Evaluator -> 
                    Automatic, Method -> "Preemptive"], 
                    GrayLevel[0], Editable -> False, Selectable -> False]}], 
                 "]"}], ",", 
               RowBox[{"Directive", "[", 
                 RowBox[{
                   RowBox[{"PointSize", "[", 
                    FractionBox["1", "360"], "]"}], ",", 
                   RowBox[{"AbsoluteThickness", "[", "1.6`", "]"}], ",", 
                   InterpretationBox[
                    ButtonBox[
                    TooltipBox[
                    GraphicsBox[{{
                    GrayLevel[0], 
                    RectangleBox[{0, 0}]}, {
                    GrayLevel[0], 
                    RectangleBox[{1, -1}]}, {
                    RGBColor[1, 0, 0], 
                    RectangleBox[{0, -1}, {2, 1}]}}, DefaultBaseStyle -> 
                    "ColorSwatchGraphics", AspectRatio -> 1, Frame -> True, 
                    FrameStyle -> RGBColor[0.6666666666666666, 0., 0.], 
                    FrameTicks -> None, PlotRangePadding -> None, ImageSize -> 
                    Dynamic[{
                    Automatic, 1.35 CurrentValue["FontCapHeight"]/
                    AbsoluteCurrentValue[Magnification]}]], 
                    StyleBox[
                    RowBox[{"RGBColor", "[", 
                    RowBox[{"1", ",", "0", ",", "0"}], "]"}], NumberMarks -> 
                    False]], Appearance -> None, BaseStyle -> {}, 
                    BaselinePosition -> Baseline, DefaultBaseStyle -> {}, 
                    ButtonFunction :> With[{Typeset`box$ = EvaluationBox[]}, 
                    If[
                    Not[
                    AbsoluteCurrentValue["Deployed"]], 
                    SelectionMove[Typeset`box$, All, Expression]; 
                    FrontEnd`Private`$ColorSelectorInitialAlpha = 1; 
                    FrontEnd`Private`$ColorSelectorInitialColor = 
                    RGBColor[1, 0, 0]; 
                    FrontEnd`Private`$ColorSelectorUseMakeBoxes = True; 
                    MathLink`CallFrontEnd[
                    FrontEnd`AttachCell[Typeset`box$, 
                    FrontEndResource["RGBColorValueSelector"], {
                    0, {Left, Bottom}}, {Left, Top}, 
                    "ClosingActions" -> {
                    "SelectionDeparture", "ParentChanged", 
                    "EvaluatorQuit"}]]]], BaseStyle -> Inherited, Evaluator -> 
                    Automatic, Method -> "Preemptive"], 
                    RGBColor[1, 0, 0], Editable -> False, Selectable -> 
                    False]}], "]"}]}], "}"}], ",", 
           RowBox[{"{", 
             RowBox[{#, ",", #2}], "}"}], ",", 
           RowBox[{"LegendMarkers", "\[Rule]", 
             RowBox[{"{", 
               RowBox[{
                 RowBox[{"{", 
                   RowBox[{"False", ",", "Automatic"}], "}"}], ",", 
                 RowBox[{"{", 
                   RowBox[{"False", ",", "Automatic"}], "}"}]}], "}"}]}], ",", 
           RowBox[{"Joined", "\[Rule]", 
             RowBox[{"{", 
               RowBox[{"False", ",", "False"}], "}"}]}], ",", 
           RowBox[{"LabelStyle", "\[Rule]", 
             RowBox[{"{", "}"}]}], ",", 
           RowBox[{"LegendLayout", "\[Rule]", "\"Row\""}]}], "]"}]& ), 
      Editable -> True], TraditionalForm], TraditionalForm]},
  "Legended",
  DisplayFunction->(GridBox[{{
      ItemBox[#2, DefaultBaseStyle -> "LabeledLabel"]}, {
      TagBox[
       ItemBox[
        PaneBox[
         TagBox[#, "SkipImageSizeLevel"], Alignment -> {Center, Baseline}, 
         BaselinePosition -> Baseline], DefaultBaseStyle -> "Labeled"], 
       "SkipImageSizeLevel"]}}, 
    GridBoxAlignment -> {"Columns" -> {{Center}}, "Rows" -> {{Center}}}, 
    AutoDelete -> False, GridBoxItemSize -> Automatic, 
    BaselinePosition -> {2, 1}]& ),
  Editable->True,
  InterpretationFunction->(RowBox[{"Legended", "[", 
     RowBox[{#, ",", 
       RowBox[{"Placed", "[", 
         RowBox[{#2, ",", "Above"}], "]"}]}], "]"}]& )]], "Output",
 CellChangeTimes->{
  3.807864059625662*^9, 3.807864116310721*^9, 3.807864303026022*^9, 
   3.807864510080545*^9, 3.8119853434401503`*^9, {3.811985389179411*^9, 
   3.811985418277885*^9}, 3.811985604670033*^9, 3.8119856647849207`*^9, 
   3.8119858677691193`*^9, 3.812020218654551*^9, {3.8120202874281397`*^9, 
   3.812020306189557*^9}, 3.81202036419033*^9, 3.812020417703599*^9, 
   3.812020633538331*^9, 3.839219884974329*^9, 3.839220434607626*^9},
 CellLabel->"Out[12]=",ExpressionUUID->"8132c7a1-0cba-44f8-bec6-1ce146cdf88f"]
}, Open  ]],

Cell[CellGroupData[{

Cell[BoxData[
 RowBox[{"p2", "=", 
  RowBox[{"Show", "[", "\[IndentingNewLine]", 
   RowBox[{
    RowBox[{"ListPlot", "[", 
     RowBox[{
      RowBox[{"{", 
       RowBox[{"Isfixedpoints", ",", "Iusfixedpoints"}], "}"}], ",", 
      RowBox[{"PlotRange", "\[Rule]", 
       RowBox[{"{", 
        RowBox[{
         RowBox[{"{", 
          RowBox[{"0", ",", "1.5"}], "}"}], ",", "Automatic"}], "}"}]}], ",", 
      
      RowBox[{"PlotStyle", "\[Rule]", 
       RowBox[{"{", 
        RowBox[{"Black", ",", "Red"}], "}"}]}], ",", 
      RowBox[{"PlotLegends", "\[Rule]", 
       RowBox[{"Placed", "[", 
        RowBox[{
         RowBox[{"{", 
          RowBox[{"\"\<stable\>\"", ",", "\"\<unstable\>\""}], "}"}], ",", 
         "Above"}], "]"}]}]}], "]"}], ",", 
    RowBox[{"Frame", "->", "True"}], ",", 
    RowBox[{"FrameLabel", "\[Rule]", 
     RowBox[{"{", 
      RowBox[{
      "\"\<\!\(\*SubscriptBox[\(R\), \(0\)]\)\>\"", ",", 
       "\"\<\!\(\*SuperscriptBox[\(I\), \(*\)]\)\>\""}], "}"}]}], ",", 
    RowBox[{"LabelStyle", "\[Rule]", "\"\<Input\>\""}]}], "]"}]}]], "Input",
 CellChangeTimes->{{3.799195933825273*^9, 3.799195953347423*^9}, 
   3.799197037075025*^9, {3.799197085526558*^9, 3.799197087380912*^9}, {
   3.799197165605896*^9, 3.79919716755189*^9}, 3.799199989705597*^9, {
   3.79920222150214*^9, 3.799202222097677*^9}, {3.800747395994019*^9, 
   3.800747420882834*^9}, {3.800747467859709*^9, 3.80074750043679*^9}, 
   3.800747543865048*^9, {3.800747634399034*^9, 3.800747639169425*^9}, {
   3.807864134968034*^9, 3.807864144180523*^9}, {3.807864208602737*^9, 
   3.80786420929389*^9}, {3.8078643378425083`*^9, 3.807864338227087*^9}, {
   3.8119852845388727`*^9, 3.811985290983152*^9}, {3.8119855257178802`*^9, 
   3.811985569076*^9}, {3.8119856466335793`*^9, 3.8119856597536163`*^9}, {
   3.812020282452105*^9, 3.812020314273635*^9}, {3.8120203681465178`*^9, 
   3.8120203706995983`*^9}, {3.812020420259406*^9, 3.8120204232705708`*^9}},
 CellLabel->"In[13]:=",ExpressionUUID->"1490dbb3-6b4a-473f-b0db-48088675473d"],

Cell[BoxData[
 TemplateBox[{GraphicsBox[{{}, {{{
        Directive[
         PointSize[
          NCache[
           Rational[1, 360], 0.002777777777777778]], 
         AbsoluteThickness[1.6], 
         GrayLevel[0]], 
        PointBox[CompressedData["
1:eJxc3XnYlVPDsHFJQkiSZKr0hJCkQsKSkIrQIEmSJEmUNKk0z/OMJEmSSpJK
kqSSKEmSJEkylLS3kCTevc51HPf5ffzhPX7H87qnvfc613Dta5e+79F6LY88
4ogjipx3xBHx//73n79nZj+95b5Lwv/va/P815MPvf342Jv+87/fludup7xa
c8cTDf7z/39nnrv+dG7FY2bf/Z///t48X7X91uETH7kvz935evfn+e1axx95
4cAH/O/5+g/637/xQad3pjzkf8/3e9j//uz+e25/85E8/8P3b5fn51aWeu2x
B9vn+Rp+nsfy/PXB+A075PlJfr7H83x2hW3/O7p3xzy/w8/bKc/33F8t9xU7
+/35+bv4/Z+O/3T1+/P7POH3//hA/Z3Tu/n9+f26+/2PuuPE8q/38Pvz+z7p
968av2DPPP/L798rz7dePrj6vbv0FP4evfO87/Y3c19RB/4+ffI88uEfDs3M
6u38vfrmucLAU7d8fED35O/XL8/rp96wcP9hXZK/Z/88P5r7a5121IA8L+Pv
qwtvntbu6uMG5rkZf289N/66Jw3y9+fvr2+NX+7Uwf7+PB56X/xznznE35/H
R4/M/fU+OWeovz+Pl65w98j3fj9/mL8/j59en/tqp1cY7u/P46kfHb23e6gy
wt+fx1cXnn3mXfdXG+nvz+OtG+2cPmllqVH/efz1jNxfb/M0nZ4P+sDhz7r8
dO7o/zw/dM2h8Qmg0/NFTzwt/kJj/vP80T/EH+81nZ5P+vJK8Z+x/3l+6YHv
fph7Bun0fNObc4/+nVXH/ef5p8/bGr+gTs9H3fnB+ACM/8/zU6/+/fzcI6zT
83VCnov3jT+gTs9f3Sr3073xgU7P54l5XjR534z36+j0/NYFL4y/sE7P96d8
/OPDcbtOz389I/66n+n0enjaxz9+uTt1en3omvHpv1Wn18szPv7x6XuPTq8f
/cMT8QHR6fU0ycf/mPgE1+n1pQeOr5F7Bur0envWx/+c+ADr9PrT58Vn816d
Xo+Tffzjy6OdTq9PvTo+/fbr9Hp9zsc/PryddHr96lbxz3dQp9fzFB//+ON1
1+n1rfPz7+f/83rXs96vk3tF6/T61/Vzr8aT++o0HuhD8a+9UqfxQU87Pb4g
pv5nvNB1dsQHWKfxQ++fEX9AncYTPSn30+VeQf8ZX3SNKve8Vev4F/4z3ug9
h+IvrNP4o8e+F1/AOo1Hulr8dT/RaXzSO+OXO3naf8YrPTQOR/V1Gr90JYYT
ncYzvXUaD8h/xjfdN76cT3vxP+OdvjC+HO/SafzTG3k56TQe6m7x5bBNp/FR
l4lP57On/2e81B/Fp9+9Oo2fugMPr07jqT5jCy/4/4yvL+V5Rfzx/qfTeKvb
PBD/0Wn81UVzL+Z9M3Qaj/WS/fEJrdP4PCPPLd6KX1Cn8VoX6h0HKJ3Gbz2/
ZnyB6DSe6yYn8gP+Z3x/2df/ptzLraJO472eFZ/Oj+k0/uv68enyhk490Ifi
w/G7Tn2Y6es//rqX69QLXSd+uS469UPvj3l4S6ee6Ek1GBD+05dXfP3H4flq
nXqj98Th9Umd+qPHxuHvXZ16pKvF4eXIWf/pk94ZX741dOqVHhpfHv116peu
FB/d93Xqmd7ahWD9p2+6b/zz1dKpd/rC+OMN1al/euPa+I9OPdTdxsYBdc5/
+qjL3BWf0Dr1Un/EdFGnfuoOcTj9VKee6jNe5QXyn77qFXE4uEOn3uo2TJd0
6q8uGp/OW3TqsV4Sny6nz/1Pn3WL+HDcrVOvdSGmCzr1W8+PX267Tj1/Lc9z
eL3r1Hedj9e/Tr3XDRkPdOq/nsn4oNN8QB9mvNBpfqBvZ/zQab6gpzOe6DR/
0AcZX3SaT8zL8y2MNzrNL/RUxh+d5hv6d8YjneYfuhbjk07zET2Z8Uqn+YnO
Mn7pNF/RNzCe6TR/0U8zvuk0n3k9z3sZ73Sa3+jqjH86zXf0eMZDneY/+ifG
R53mQ/pqxkud5kd6NOOnTvMlvYvxVKf5k67K+Drf8ZT5lB7OeKvT/ErvYPzV
ab6lqzAe6zT/0oMZn3Waj+ltjNc6zc90RcZvneZruj/juU7zN72F8f0Nx3Pm
c7o8471O8zvdm/Ffp/me3kQPdJr/6XL0Qaf5oO5BL3SaH+oN9EOn+aIuS090
mj/qrvRlgT1hPqnX0Rud5pe6NP3Rab6pO9Ijneafeg190mk+qs/i5abT/FS3
p186zVf1Knqm0/x1YZ5L0Ded5rO6Lb3TaX6rl9M/nea7uhg91Gn+q1vTR53m
w3opvdRpfqyL0E+d5su6JT3Vaf68KM+L6atO82l9Ar3VaX6tm9NfnebbegE9
1mn+rY+lzzrNx3VTeq3T/FzPo986zdd1Af79Zp7T/F03puc6zef1HHqu0/xe
53slfkGd5vu6IT3Xaf6vZ9JzndYD+jA912l9oG+n5zqtF/R0er7Y/tNzfZCe
67Se0LfQc53WF3oqPddpvaF/p+c6rT90LXqu03pET6bnOq1PdJae67Re0TfQ
87fsPz3XT9NzndYzei8912l9o6vTc53WO3o8Pddp/aN/ouc6rYf01fRcp/WR
Hk3PdVovLbH/9Fyn9ZOuSs91Wk/p4fRcp/WV3kHPdVpv6Sr0XKf1lx7McKrT
ekxvo+c6rc90RXqu03rtbftPz3Vav+kt9Fyn9ZwuT891Wt/p3vRcp/We3kTP
dVr/6XJ8OZ3Wg7oHPddpfag30HOd1otL7T8912n9qLvSc53Wk3odPddpfalL
03Od1pu6Iz3Xaf2p19Bzndaj+ix6rtP6VLen5+/Yf3quV9FzndavugQ912k9
q9vSc53Wt3o5PddpvauL0XOd1r+6NT3XaT2sl9JzndbHugg9X2b/6bluSc91
Wj/rxfRcp/W0PoGe67S+1s3puU7rbb2Anuu0/tbH0nOd1uO6KT3XaX3+bp6/
4PWu03pd9+H1r9P6XV/EeKDTel5/zvig0/pe92K80Gm9ry9g/NBp/a8/YzzR
aT9Ap/NunfYH9PmMNzrtF+hPGX902j/Q6bxep/0EfS7jk077C/oTxiud9hv0
E4xfOu0/6P8xnum0H6E/ZnzTaX9ieZ67MN7ptF+hz2H802n/Qq9lPNRpP0N3
YnzUaX9Dl2K81Gm/Q3/I+KnT/od+nPFUp/0Qna5v0Gl/RH/AeKvTfol+jPFX
p/0TfSbjsU77Kfp9xmed9ld0O8ZrnfZb9OmM3zrtv+iVjOc67cfoRxjf38tz
2p/RpzHe67Rfo99j/Ndp/0Y/TA902s/Rp9IHnfZ39Lv0Qqf9Hv0Q/dBp/0ef
Qk902g/S6XoWnfaH9IP0Rqf9In0y/dFp/0in63N02k/SD9AnnfaX9En0Sqf9
Jv0W/dJp/0nfT8902o9akecT6ZtO+1P6TXqn036Vvo/+6bR/pY+nhzrtZ+mF
9FGn/S19L73Uab9LH0c/ddr/0m/QU532w3S6fkmn/TF9DL3Vab9Mv05/ddo/
03fTY5320/TR9Fmn/TX9Gr3Wab9N30W/ddp/00fx75V5Tvtx+lV6rtP+nL6T
nuu0X6ePpOc67d/p2fRcp/08fQc912l/Tx/B+l+n/T79Cj3Xaf9PN6DnOu0H
6nS9mk77g/pleq7TfqGuR8912j/Uf/PldNpP1C/Rc532F/Vt9Fyn/Ub9Fz3X
af9Rv0jPV+U57UfquvRcp/1J/Sc912m/Ur9Az3Xav9Q303Od9jP1H/Rcp/1N
/Tw912m/U9em5zrtf+rf6LlO+6E6XZ+o0/6ovome67Rfqn+l5zrtn+pn6blO
+6n6Rnqu0/6qztBznfZb9TP0XKf91/fzfD0912k/Vv9Cz3Xan9VP0XOd9mv1
dfRcp/1b/TM912k/V0+g5zrt7+pr6blO+716Nz3Xaf9Xj6PnOu0H63Q9qk77
w/pHeq7TfrEeQ8912j/WV9FznfaT9ff0XKf9ZT2Knuu036yvpOer85z2n/V3
9Fyn/Wg9gp7rtD+tr6DnOu1X62/puU7713oYPddpP1tfRs912t/W39Bznfa7
9RB6rtP+t65Mz3XaD9fp+mOd9sf1IHqu0365vpSni0775/oreq7TfroeQM91
2l/Xl9BznfbbP8jzl/Rcp/133Y+e67Qfry+m5zrtz+sv6LlO+/W6Dz3Xaf9e
X0TPddrP15/Tc53293Uveq7Tfr++gJ7rtP+vP6PnOp0H6HS9uU7nA/p8eq7T
eYH+lJ7rdH6gu9Nznc4T9Ln0XKfzBf0JPdfpvGFNnp+g5zqdP+j/0XOdziP0
x/Rcp/MJ3YWe63Reoc+h5zqdX+i19Fyn8wzdiZ7rdL6hS9Fznc479If0XKfz
D/04PdfpPESn9xfodD6iP6DnOp2X6MfouU7nJ/pMeq7TeYp+n57rdL6i29Hz
D/Oczlv06fRcp/MXvZKe63Qeox+h5zqdz+jT6LlO5zX6PXqu0/mNfpie63Se
o0+l5zqd7+h36blO5z36IXqu0/mPPoWe63QepNP7SXQ6H9IPMhzodF6kT6bn
Op0f6bfpuU7nSfoBeq7T+dJHeT6Jnut03qTfouc6nT/p++m5TudR+kR6rtP5
lH6Tnut0XqXvo+c6nV/p4+m5TudZeiE91+l8S99Lz3U679LH0XOdzr/0G/Rc
p/Mwnd4/pNP5mD6Gnut0XqZfp+c6nZ/pu+m5Tudp+mj+vTbP6XxNv0bPdTpv
03fRc53O3/RR9Fyn8zj9Kj3X6XxO30nPdTqv00fSc53O7/Rseq7TeZ6+g57r
dL6nj+gZf2Gdzvv0K/Rcp/M/3YCe63QeqP+h5zqdD+qX6blO54W6Hj3X6fxQ
/03PdTpP1C/R83V5TueL+jZ6rtN5o/6Lnut0/qhfpOc6nUfquvRcp/NJ/Sc9
1+m8Ur9Az3U6v9Q303OdzjP1H/Rcp/NN/Tw91+m8U9em5zqdf+rf6LlO56H6
OYZ7nc5H9U30XKfzUv0rPdfp/FQ/S891Ok/9OM830nOdzld1hp7rdN6qn6Hn
Op2/6uvpuU7nsfoXeq7T+ax+ip7rdF6rr6PnOp3f6p/puU7nuXoCPdfpfFdf
S891Ou/Vu+m5Tue/ehw91+k8WF9Dz3U6H9Y/0nOdzov1GHqu0/mxvoqer89z
Ok/W39Nznc6X9Sh6rtN5s76Snut0/qy/o+c6nUfrEfRcp/NpfQU91+m8Wn9L
z3U6v9bD6LlO59n6Mnqu0/m2/oae63TerYfQc53Ov3Vleq7Tebj+mp7rdD6u
B9Fznc7L9aX0XKfz8098vfB615vpu67O61/Pove6GOOBJoenaXJ3piZnpfRS
xgt9HvMDPZrxQx+KOamoWzKe6PXMH3RVxhc9jfmEPoHxRndmfqF3MP7oOsw3
9ALGI12S+YcezPik93P+r5syXunVzE90RcYvPYn5ii7AeKYfZf6itzC+6RrM
Z/QcxjtdnPmN7s34p/ewf6EbMh7qZcx/dDnGRz2W+ZA+fFF8AehWPGH0BsZP
XY35kp7OeKoLM3/SXRlf9U6egPoWxlu9iOmVLs34q4cy39K/54svWN2M+Zde
w/isKzEf05MZr3VB5me6PeO33sp8Td/AeK7nMn/TJRjfN+S5L/M5vffzOMDo
Rszv9HLGf30h8z09nh7of/vFAVW3pg96I/NBfTW90DOYH+oi9EN3Y76od82K
A6K+lfmjXkxfdBnmk3o4vdEHGscA6Ob0R3/EfFNXoUd6CvNPfSx90h2Yj+pt
veIArmsyP9Xz6Jc+g/mq7k/P9L6LY7B0Y/qmVzCf1eXpnZ7I/Fbno3+6DfNd
valhDI4OzH/1TPqoizIf1j3opf4hfwysvp1+6iXMl3VZeqpHMn/WB+fFB1i3
YD6t110QA6kvZ36tp9JfXYj5tu5Ij/X2L+IvrGvRZz2f+bg+i17rgczPdXZA
fALqJszX9ap/4z+6Aj3/NM9P03Odn57rtvRcb54THxBdnZ7rWfRcF6Pnuic9
1z81iS8QXZ+e66X0XJ9Hz/Voeq4PHRt7rlvSc72+T3zC6Kr0XE+j5/oEeq47
03O945L4AtZ16LleQM91SXquB9Nzvf/rOKDqpvRcr24Un9C6Ij3Xk+i5LkDP
9aP0XG8pEHuua9BzPYee6+L0XPem53rP/Djg64b0XC+j57ocPddj6bk+3DwG
WLei53rDl3EA1NXouZ5Oz3Vheq670nO9c1AMkr6FnutF9FyXpud6KD3Xv18W
e66b0XO9Zm4coHUleq4n03NdkJ7r9vRcb20ag7nR/tNzPZee6xL0XPel53pv
odhz3Yie6+X0XF9Iz/V4eq7/XRyfgLo1PdcbL40911fTcz2Dnusi9Fx3o+d6
1zfxAdG30nO9mJ7rMvRcD6fn+sCI+ALRzem5/qhg7LmuQs/1FHquj6XnugM9
19sWxCeMrknP9Tx6rs+g57o/Pdf7WsQXsG5Mz/WKr+IfUJen53oiPdf56Llu
Q8/1piHxCa0DPdcz6bkuSs91D3quf7gi9lzfTs/1Enquy9JzPZKe64Pfx5eb
bkHP9bpm8QWnL6fneio914Xoue5Iz/X2E2LPdS16rufTc30WPdcD6bnOLolB
+sz+03O9qnLsua5Az/XT9Fznp+e6LT3Xm7+NA7SuTs/1LHqui9Fz3ZOe659G
xWDq+vRcL6Xn+jx6rkfTc33omthz3ZKe6/WLYkB0VXqup9FzfQI9153pud7R
MvZc16HnegE91yXpuR5Mz/X+orHnuik916uHxcDpivRcT6LnugA914/Sc73l
ythzXYOe6zn0XBen57o3Pdd7foxPGN2Qnutl9FyXo+d6LD3XhyfEF7BuRc/1
hsKx57oaPdfT6bkuTM91V3qud7LhpG+h53oRPdel6bkeSs/1721iz3Uzeq7X
fBcfYF2JnuvJ9HyT/afnuj0911vHxBecvoGe67n0XJeg57ovPdd7r409143o
uV5Oz/WF9FyPp+f6319ikHRreq43too911fTcz2Dnusi9Fx3o+d6V7HYc30r
PdeL6bkuQ8/1cHquD6yIwdTN6bn+6KrYc12Fnusp9FwfS891B3qut+2OAdE1
6bmeR8/1GfRc96fnet9Tsee6MT3XK4rEnuvy9FxPpOc6Hz3Xbei53rQsBk4H
eq5n0nNdlJ7rHvRc/9A29lzfTs/1Enquy9JzPZKe64NnxJ7rFvRcrxsXA6wv
p+d6Kj3Xhei57kjP9fbrYs91LXqu59Pzz+0/PdcD6bnOZuITWjeh53pV69hz
XYGe66fpuc5Pz3Vbeq43F48919XpuZ5Fz3Uxeq570nP906r4gtP16bleSs/1
efRcj6bn+lCH2HPdkp7r9T/HJ6CuSs/1NHquT6DnujM91zueiT3Xdei5XkDP
dUl6rgfTc73/pthz3ZSe69XL4wtEV6TnehI91wXouX6Unustj8ae6xr0XM+h
57o4Pde96bnec1bsuW5Iz/Uyeq7L0XM9lp7rwx/FnutW9FxvuD7mUlej53o6
PdeF6bnuSs/1zl9j4PQt9Fwvoue6ND3XQ+m5/v352HPdjJ5vtv8lYs91JXqu
J9NzXZCe6/b0XG9dHQOsb6Dnei491yXoue5Lz/XejrHnuhE918vpub6Qnuvx
9Fz/Wyb2XLem53rjs7Hn+mp6rmfQc12Enutu9Fzvqh17rm+l53oxPddl6Lke
Ts/1gT/jC043p+f6o/ax57oKPddT6Lk+lp7rDvRcbysZe65r0nM9j57rM+i5
7k/P9b51cUDQjem5XnFj7LkuT8/1RHqu89Fz3Yae602/xReIDvRcz6Tnuig9
1z3ouf7hhfjy0LfTc72Enuuy9FyPpOf64G2x57oFPdfr1sSe68vpuZ5Kz3Uh
eq470vMv7H/n2HNdi57r+fRcn0XP9UB6rrNlY891E3quVz0Xe64r0HP9ND3X
+em5bkvP9eabY891dXquZ9FzXYye6570XP/0Vwywrk/P9VJ6rs+j53o0PdeH
Xo491y3puV5fOvZcV6Xneho91yfQc92Znusd62PPdR16rhfQc12SnuvB9Fzv
7xF7rpvSc736jxhMXZGe60n0XBeg5/pReq63vBh7rmvQcz2Hnuvi9Fz3pud6
T73Yc92Qnutl9FyXo+d6LD3Xh4+IPdet6Lne0DX2XFej53o6PdeF6bnuSs/1
Ti4w0bfQc72InuvS9HyL/afn+vdNsee6GT3Xa+rGnutK9FxPpue6ID3X7em5
3vp3fAHrG+i5nkvPdQl6rvvSc733ldhz3Yie6+X0XF9Iz/V4eq7/vTP2XLem
53rjhthzfTU91zPouS5Cz3U3eq539Yw917fSc72Ynusy9FwPp+f6QPnYc92c
nuuPXoo911XouZ5Cz/Wx9Fx3oOd6W4PYc12Tnut59FyfQc91f3qu9x0Ze64b
03O9olvsuS5Pz/VEeq7z0XPdhp7rTeViz3Wg53omPddF6bnuQc/1D5tjz/Xt
9Fwvoee6LD3XI+m5Ptg/9ly3oOd63T+x5/pyev6l/afnuhA91x3pud4+O/Zc
16Lnej4912fRcz2QnuvsXbHnugk916s2xp7rCvRcP03PdX56rtvSc725d+y5
rk7P9Sx6rovRc92TnuufKsSe6/r0XC+l5/o8eq5H03N9aFvsuW5Jz/X6O2LP
dVV6rqfRc30CPded6bnecVTsua5Dz/UCeq5L0nM9mJ7r/a/Hnuum9FyvvjD2
XFek53oSPdcF6Ll+lJ7rLVtiz3UNeq7n0HNdnJ7r3vRc7xkYe64b0nO9jJ7r
cvRcj6Xn+nCV2HPdip7rDa/Gnutq9FxPp+e6MD3XXem53nl37PlW+0/P9SJ6
rkvTcz2Unuvfj4s9183ouV7TN/ZcV6LnejI91wXpuW5Pz/XWirHn+gZ6rufS
c12Cnuu+9Fzv3R57rhvRc72cnusL6bkeT8/1v8Njz3Vreq43Hh17rq+m53oG
PddF6LnuRs/1rjdiz/Wt9Fwvpue6DD3Xw+m5PnBf7LluTs/1R1tjz3UVeq6n
0HN9LD3XHei53jY49lzXpOd6Hj3XZ9Bz3Z+e632Xx57rxvRcr3gt9lyXp+d6
Ij3X+ei5bkPP9aZ74tNZB3quZ9JzXZSe6x70XP9wfOy5vp2e6yX0XJel53ok
PdcH34o9/8r+03O9rlLsub6cnuup9FwXoue6Iz3X23fEnuta9FzPp+f6LHqu
B9JznR0Ze66b0HO96pjYc12Bnuun6bnOT891W3quNy+MPdfV6bmeRc91MXqu
e9Jz/dP9see6Pj3XS+m5Po+e69H0XB86OfZct6Tnev3Q2HNdlZ7rafRcn0DP
dWd6rndUjT3Xdei5XkDPdUl6rgfTc73/h9hz3ZSe69X3xp7rivRcT6LnugA9
14/Sc73lxNhzXYOe6zn0XBen57o3Pdd73o491w3puV5Gz3U5eq7H0nN9+KHY
c92KnusNO2PPdTV6rqfT8232n57rrvRc7+QNJfoWeq4X0XNdmp7rofRc/x5i
z3Uzeq7XvBl7rivRcz2ZnuuC9Fy3p+d66wOx5/oGeq7n0nNdgp7rvvRc7z0l
9lw3oud6OT3XF9JzPZ6e63/fiz3Xrem53lgt9lxfTc/1DHqui9Bz3Y2e610/
xZ7rW+m5XkzPdRl6rofTc31gYuy5bk7P9UcnxZ7rKvRcT6Hn+lh6rjvQc73t
ndhzXZOe63n0XJ9Bz3V/eq73PRx7rhvTc71iV+y5Lk/P9UR6rvPRc92GnutN
Y2PPdaDneiY910Xpue5Bz/UP1WPP9e30XC+h51/bf3quR9JzfXBf7LluQc/1
ugdjz/Xl9FxPpee6ED3XHem53n5q7LmuRc/1fHquz6LneiA919mVsee6CT3X
q66OPdcV6Ll+mp7r/PRct6XnevOe2HNdnZ7rWfRcF6Pnuic91z89HXuu69Nz
vZSe6/PouR5Nz/WhmrHnuiU91+vfjT3XVem5nkbP9Qn0XHem53rHI7Hnug49
1wvouS5Jz/Vgeq73nxl7rpvSc716fOy5rkjP9SR6rgvQc/0oPddbasSe6xr0
XM+h57o4Pde96bnek4091w3puV5Gz3U5eq7H0nN9eErsuW5Fz7fb/9Niz3U1
eq6n03NdmJ7rrvRc73w/9lzfQs/1InquS9NzPZSe698fjz3Xzei5XrM39lxX
oud6Mj3XBem5bk/P9dZJsef6Bnqu59JzXYKe6770XO+tFXuuG9FzvZye6wvp
uR5Pz/W/B2LPdWt6rje2iz3XV9NzPYOe6yL0XHej53rX2bHn+lZ6rhfTc12G
nuvh9FwfWBt7rpvTc/3RDbHnugo911PouT6WnusO9Fxv2x97rmvScz2Pnusz
6LnuT8/1vqmx57oxPdcrTo9PP12enuuJ9Fzno+e6DT3Xmz6IPdeBnuuZ9FwX
pef/z/8/52vf5Plx9t/1TObz+mt6r4tyPY2+if153YP9O/0663v9A+OFPpPz
eH0753V6AOt/vYT1gc4wf9BlOc/Td7Hfr0eyH6hXMr/QBxl/9MWc7+sW7Bfq
p9hP0OtYb+gjOf/Xl3M+qB/m/EBPZT2iP2e+ogtxPZC+lvMF3ZH9R/0K+xN6
O+OdPoXrCXQtzhv1k+xf6Pmsb/SPzH/0WVxfpOtxXqEHsp+p32Z+pLOMn/pc
rk/QTTi/1KPYD9GrWC/pv5hP6Qqcb+r7Of/QT7M/qj9mvqXzcz2TvoLrHXRb
9k/1C+yv6M2sv/TxXA+hq3NeqjtxnqJnsT7T3zB/08W4PkrX5rxF92Q/Vr/B
fo3+ifFfn831Fbo+5696EPs5einrPf0r80F9Huez+m7Ob/Ro9nf1+8wX9SF6
oi/heg3dkv1f/Qz7Q3o960d9FNdz6Kqc9+pHOA/S01hf6i+Yf+oTuL5LX8d5
ke7MfrKezX6T3kG/9KlcH6LrcH6se7EfpRewXtW7mc/qkpwv6wacP+nB7E/r
d5jv6v30UJ/P9Sa6KfvXegz7W3o161/9N/NjXZHzav0A51l6Eutj/QnzZ12A
69P0lVy/oh9lP1y/yH6Z3kJ/9Ylc36JrcP6tu3A+puew3tbfMh/XxbneTd/M
+Znuzf66Xsj+m95Dz3Uper4jzw3puR5Cz/Uyeq5/Y36vy9FzfQ8912Ppuf6A
nuvDrPf1pfRct6Ln+ll6rjfQc300PdfV6LluR8/1dHquv6TnujA919fTc92V
nutX6bneyf6CPo2e61voue5Dz/Uieq5/Zn2iS9NzfQc910PpuX6Xnuvf2a/Q
F9Bz3Yye63H0XK+h5/of1ju6Ej3XD9JzPZme60/puS5Iz/VV9Fy3p+f6JXqu
t9JzfRI91zfQc/0EPddz6bn+jvWVLkHPdV16rvvSc/0mPdd72W/R59Bz3Yie
62H0XC+n5/oP1mv6Qnqu76Xnejw91x/Sc/0v+ze6Mj3Xrem5fo6e6430XB9D
z/XV9Fw/Rs/1DHquv6Lnugg91zfSc92NnuvX6LnexX6RPp2e61vpue5Hz/Vi
eq5/Yb2py9BzfSc918PpuX6PnusD7D/pi+i5bk7P9QR6rj+i5/oIeq6r0HP9
ED3XU+i5/oye62Ppub6GnusO9Fy/TM/1NnquT6bnuiY9193puZ5Hz/X3rJf1
GfRc30bPdX96rt+i53of+2f6f/RcN6bnegQ91yvouf6T9bcuT8/1ffRcT6Tn
ei091/no+bd5voye6zb0XD9Pz/Umeq6Po+c60HP9OD3XM+m5/pqe66L0XN9E
z3UPeq5fp+f6B/b/9Jn0XN9Oz/UAeq6X0HOd4TxAl6Xn+i56rkfSc72SnuuD
7Cfqi+m5bkHP9VP0XK+j5/pIeq4vp+f6YXqup9Jz/Tk914Xoub6WnuuO9Fy/
Qs/1dnquT6HnuhY910/Scz2fnusfOc/QZ9FzXY+e64H0XL9Nz3WW/VB9Lj3X
Tei5HkXP9Sp6rv/ifERXoOf6fnqun6bn+mN6rvPTc30FPddt6bl+gZ7rzfRc
H0/PdXV6rjvRcz2Lnutv6LkuRs91bXque9Jz/QY91z+xn6vPpue6Pj3Xg+i5
XkrP9a+c7+jz6Lm+m57r0fRcv0/P9SH2h/Ul9Fy3pOf6GXqu19NzfRQ911Xp
uX6Enutp9Fx/Qc/1CfRcX0fPdWd6rmfTc72D/Wh9Kj3Xdei57kXP9QJ6rndz
PqVL0nPdgJ7rwfRcv0PP9X72t/X59Fw3ped6DD3Xq+m5/pvzLl2RnusH6Lme
RM/1J/RcF6Dn+kp6rh+l5/pFeq630HN9Ij3XNei57kLP9Rx6rr/lfG1nnovT
c30zPde96bleSM/1Hs7bdSl6rhvScz2Enutl9Fz/xnmdLkfP9T30XI+l5/oD
eq4Pc36vL6XnuhU918/Sc72Bnuuj6bmuRs91O3qup9Nz/SU914Xpub6enuuu
9Fy/Ss/1Tq4X0KfRc30LPdd96LleRM/1z5w36tL0XN9Bz/VQeq7fpef6d64/
0BfQc92Mnutx9Fyvoef6H84vdSV6rh+k53oyPdef0nNdkJ7rq+i5bk/P9Uv0
XG+l5/okeq5voOf6CXqu59Jz/R3npboEPdd16bnuS8/1m/Rc7+X6CX0OPdeN
6LkeRs/1cnqu/+D8VV9Iz/W99FyPp+f6Q3qu/+V6DF2ZnuvW9Fw/R8/1Rnqu
j6Hn+mp6rh+j53oGPddf0XNdhJ7rG+m57kbP9Wv0XO/i+g99Oj3Xt9Jz3Y+e
68X0XP/C+bEuQ8/1nfRcD6fn+j16rg9wPYm+iJ7r5vRcT6Dn+iN6ro+g57oK
PdcP0XM9hZ7rz+i5Ppae62voue5Az/XL9Fxvo+f6ZHqua9Jz3Z2e63n0XH/P
+bc+g57r2+i57k/P9Vv0XO/jehj9P3quG9NzPYKe6xX0/Ls8/8n1cbo8Pdf3
0XM9kZ7rtfRc56Pn+jJ6rtvQc/08Pdeb6Lk+jp7rQM/14/Rcz6Tn+mt6rovS
c30TPdc96Ll+nZ7rH7ieR59Jz/Xt9FwPoOd6CT3XGa7v02Xpub6LnuuR9Fyv
pOf6INcH6YvpuW5Bz/VT9Fyvo+f6SHquL6fn+mF6rqfSc/05PdeF6Lm+lp7r
jvRcv0LP9XZ6rk+h57oWPddP0nM9n57rH7k+UZ9Fz3U9eq4H0nP9Nj3XWa5v
0ufSc92EnutR9Fyvouf6L6531BXoub6fnuun6bn+mJ7r/PRcX0HPdVt6rl+g
53ozPdfH03NdnZ7rTvRcz6Ln+ht6rovRc12bnuue9Fy/Qc/1T1yfpc+m57o+
PdeD6LleSs/1r1yvqc+j5/pueq5H03P9Pj3Xh7jeS19Cz3VLeq6foed6PT3X
R9FzXZWe60fouZ5Gz/UX9FyfQM/1dfRcd6bnejY91zu4vkyfSs91HXque9Fz
vYCe691cb6pL0nPdgJ7rwfRcv0PP9X6uV9Pn03PdlJ7rMfRcr6bn+m+uX9UV
6bl+gJ7rSfRcf0LPdQF6rq+k5/pReq5fpOe78ryFnusT6bmuQc91F3qu59Bz
/S3Xy+ri9FzfTM91b3quF9JzvYfr53Upeq4b0nM9hJ7rZfRc/8b1t7ocPdf3
0HM9lp7rD+i5Psz1+PpSeq5b0XP9LD3XG+i5Ppqe62r0XLej53o6Pddf0nNd
mJ7r6+m57krP9av0XO/k+n99Gj3Xt9Bz3Yee60X0XP/M9cO6ND3Xd9BzPZSe
63fpuf6d9xPoC+i5bkbP9Th6rtfQc/0P1yPrSvRcP0jP9WR6rj+l57ogPddX
0XPdnp7rl+i53krP9Un0XN9Az/UT9FzPpef6O65/1iXoua5Lz3Vfeq7fpOd6
L++H0OfQc92Inuth9Fwvp+f6D66n1hfSc30vPdfj6bn+kJ7rf3l/ha5Mz3Vr
eq6fo+d6Iz3Xx9BzfTU914/Rcz2Dnuuv6LkuQs/1jfRcd6Pn+jV6rnfxfg59
Oj3Xt9Jz3Y+e68X0XP/C9eC6DD3Xd9JzPZye6/fouT7A+0P0RfRcN6fnegI9
1x/Rc30EPddV6Ll+iJ7rKfRcf0bP9bH0XF9Dz3UHeq5fpud6Gz3XJ9NzXZOe
6+70XM+j5/p7rmfXZ9BzfRs91/3p+fd5foue6328v0X/j57rxvRcj6DnegU9
13/yfjddnp7r++i5nkjP9Vp6rvPRc30ZPddt6Ll+np7rTfRcH0fPdaDn+nF6
rmfSc/01PddF6bm+iZ7rHvRcv07P9Q+8P0efSc/17fRcD6Dnegk91xner6fL
0nN9Fz3XI+m5XknP9UHe76Mvpue6BT3XT9FzvY6e6yPpub6cnuuH6bmeSs/1
5/RcF6Ln+lp6rjvSc/0KPdfb6bk+hZ7rWvRcP0nP9Xx6rn/k/Yb6LHqu69Fz
PZCe67fpuc7yfiV9Lj3XTei5HkXP9Sp6rv/i/Yu6Aj3X99Nz/TQ91x/Tc52f
nusr6LluS8/1C/Rcb6bn+nh6rqvTc92JnutZ9Fx/Q891MXqua9Nz3ZOe6zfo
uf6J91vps+m5rk/P9SB6rpfSc/0r77/U59FzfTc916PpuX6fnutDvH9LX0LP
dUt6rp+h53o9PddH0XNdlZ7rR+i5nkbP9Rf0XJ9Az/V19Fx3pud6Nj3XO3i/
mD6Vnus69Fz3oud6AT3Xu3n/qC5Jz3UDeq4H03P9Dj3X+3n/mT6fnuum9FyP
oed6NT3Xf/N+VF2RnusH6PkPeZ5Ez/Un9FwXoOf6SnquH6Xn+kV6rrfQc30i
Pdc16LnuQs/1HHquv+X9r7o4Pdc303Pdm57rhfRc75kce65L0XPdkJ7rIfRc
L6Pn+jfeT6vL0XN9Dz3XY+m5/oCe68N1Ys/1pfRct6Ln+ll6rjfQc300PdfV
6LluR8/1dHquv6TnujA919fTc92VnutX6bne+VjsuT6Nnutb6LnuQ8/1Inqu
f+b9wLo0Pdd30HM9lJ7rd+m5/r1U7Lm+gJ7rZvRcj6Pneg091//w/mJdiZ7r
B+m5nkzP9af0XBek5/oqeq7b03P9Ej3XW+m5Pome6xvouX6Cnuu59Fx/x/uZ
dQl6ruvSc92Xnus36bne+3vsuT6HnutG9FwPo+d6OT3Xf/D+aH0hPdf30nM9
np7rD+m5/nda7LmuTM91a3qun6PneiM918fQc301PdeP0XM9g57rr+i5LkLP
9Y30XHej5/o1eq53fRh7rk+n5/pWeq770XO9mJ7rX3h/ty5Dz/Wd9FwPp+f6
PXquD3SJPdcX0XPdnJ7rCfRcf0TP9RH0XFeh5/oheq6n0HP9GT3Xx9JzfQ09
1x3ouX6Znutt9FyfTM91TXr+Y56703M9j57r7zvFnusz6Lm+jZ7r/vRcv0XP
9b5bYs/1/+i5bkzP9Qh6rlfQc/3n/2LPdXl6ru+j53oiPddr6bnOR8/1ZfRc
t6Hn+nl6rjfRc30cPdeBnuvH6bmeSc/11/RcF6Xn+iZ6rnvQc/06Pdc/nBN7
rs+k5/p2eq4H0HO9hJ7rzMHYc12Wnuu76LkeSc/1SnquD34Se64vpue6BT3X
T9FzvY6e6yPpub6cnuuH6bmeSs/15/RcF6Ln+lp6rjvSc/0KPdfb6bk+hZ7r
WvRcP0nP9Xx6rn/8OPZcn0XPdT16rgfSc/02PdfZ6bHn+lx6rpvQcz2KnutV
9Fz/1T32XFeg5/p+eq6fpuf6Y3qu89NzfQU9123puX6BnuvN9FwfT891dXqu
O9FzPYue62/ouS5Gz3Vteq570nP9Bj3XPz0Re67Ppue6Pj3Xg+i5XkrP9a+3
x57r8+i5vpue69H0XL9Pz/Wh82PP9SX0XLek5/oZeq7X03N9FD3XVem5foSe
62n0XH9Bz/UJ9FxfR891Z3quZ9NzvePW2HN9Kj3Xdei57kXP9QJ6rnefG3uu
S9Jz3YCe68H0XL9Dz/X+w7Hn+nx6/lOem9JzPYae69X0XP/9Wey5rkjP9QP0
XE+i5/oTeq4L0HN9JT3Xj9Jz/SI911vouT6Rnusa9Fx3oed6Dj3X3x6KPdfF
6bm+mZ7r3vRcL6Tnes+nsee6FD3XDem5HkLP9TJ6rn+bGXuuy9FzfQ8912Pp
uf6AnuvDvWLP9aX0XLei5/pZeq430HN9ND3X1ei5bkfP9XR6rr+k57owPdfX
03PdlZ7rV+m53jkj9lyfRs/1LfRc96HnehE91z8/GXuuS9NzfQc910PpuX6X
nuvfG8ae6wvouW5Gz/U4eq7X0HP9z0Wx57oSPdcP0nM9mZ7rT+m5LkjP9VX0
XLen5/oleq630nN9Ej3XN9Bz/QQ913Ppuf6ufuy5LkHPdV16rvvSc/0mPdd7
L4g91+fQc92Inuth9Fwvp+f6j3yx5/pCeq7vped6PD3XH9Jz/e8Xsee6Mj3X
rem5fo6e6430XB9Dz/XV9Fw/Rs/1DHquv6Lnugg91zfSc92NnuvX6Lne9W/8
wDN9Oj3Xt9Jz3Y+e68X0XP/yeey5LkPP9Z30XA+n5/o9eq4PzIk91xfRc92c
nusJ9Fx/RM/1EfRcV6Hn+iF6rqfQc/0ZPdfH0vPdeb6GnusO9Fy/TM/1Nnqu
T6bnuiY9193puZ5Hz/X3s2LP9Rn0XN9Gz3V/eq7foud6X5/Yc/0/eq4b03M9
gp7rFfRc/9k49lyXp+f6PnquJ9JzvZae63z0XF9Gz3Ubeq6fp+d6Ez3Xx9Fz
Hei5fpye65n0XH9Nz3VReq5voue6Bz3Xr9Nz/UOj2HN9Jj3Xt9NzPYCe6yX0
XGcujj3XZem5voue65H0XK+k5/pggdhzfTE91y3ouX6Knut19FwfSc/15fRc
P0zP9VR6rj+n57oQPdfX0nPdkZ7rV+i53k7P9Sn0XNei5/pJeq7n03P9Y/7Y
c30WPdf16LkeSM/12/RcZ7+MPdfn0nPdhJ7rUfRcr6Ln+q95see6Aj3X99Nz
/TQ91x/Tc52fnusr6LluS8/1C/Rcb6bn+nh6rqvTc92JnutZ9Fx/Q891MXqu
a9Nz3ZOe6zfouf5pbuy5Ppue6/r0XA+i53opPde/Dog91+fRc303Pdej6bl+
n57rQ01jz/Ul9Fy3pOf6GXqu19NzfRQ911XpuX6Enutp9Fx/Qc/1CfRcX0fP
dWd6rmfTc72jX+y5PpWe6zr0XPei53oBPde7m8Se78lzSXquG9BzPZie63fo
ud5/aey5Pp+e66b0XI+h53o1Pdd/Hxt7rivSc/0APdeT6Ln+hJ7rAvRcX0nP
9aP0XL9Iz/UWeq5PpOe6Bj3XXei5nkPP9beXxJ7r4vRc30zPdW96rhfSc72n
YOy5LkXPdUN6rofQc72Mnuvfvo491+Xoub6Hnuux9Fx/QM/14QWx5/pSeq5b
0XP9LD3XG+i5Ppqe62r0XLej53o6Pddf0nNdmJ7r6+m57krP9av0XO/8KvZc
n0bP9S30XPeh53oRPdc/z48916Xpub6Dnuuh9Fy/S8/170Niz/UF9Fw3o+d6
HD3Xa+i5/qd57LmuRM/1g/RcT6bn+lN6rgvSc30VPdft6bl+iZ7rrfRcn0TP
9Q30XD9Bz/Vceq6/GxR7rkvQc12Xnuu+9Fy/Sc/13max5/oceq4b0XM9jJ7r
5fRc/3FZ7Lm+kJ7re+m5Hk/P9Yf0XP97Quy5rkzPdWt6rp+j53ojPdfH0HN9
NT3Xj9FzPYOe66/ouS5Cz/WN9Fx3o+f6NXqud1WOPden03N9Kz3X/ei5XkzP
9S+FYs91GXqu76Tnejg91+/Rc33g29hzfRE9183puZ5Az/VH9PznPB9Bz3UV
eq4foud6Cj3Xn9FzfSw919fQc92BnuuX6bneRs/1yfRc16Tnujs91/Pouf7+
m9hzfQY917fRc92fnuu36Lnetyj2XP+PnuvG9FyPoOd6BT3Xf46IPdfl6bm+
j57rifRcr6XnOh8915fRc92Gnuvn6bneRM/1cfRcB3quH6fneiY911/Tc12U
nuub6LnuQc/16/Rc/zAs9lyfSc/17fRcD6Dnegk915kWsee6LD3Xd9FzPZKe
65X0XB+8MvZcX0zPdQt6rp+i53odPddH0nN9OT3XD9NzPZWe68/puS5Ez/W1
9Fx3pOf6FXqut9NzfQo917XouX6Snuv59Fz/eEXsuT6Lnut69FwPpOf6bXqu
s4Vjz/W59Fw3oed6FD3Xq+i5/uv72HNdgZ7r++m5fpqe64/puc5Pz/UV9Fy3
pef6BXquN9NzfTw919Xpue5Ez/Useq6/oee6GD3Xtem57knP9Rv0XP/0Xey5
Ppue6/r0XA+i53opPde/Lok91+fRc303Pdej6bl+n57rQ2Niz/Ul9Fy3pOf6
GXqu19NzfRQ911XpuX6Enutp9Fx/Qc/1CfRcX0fPdWd6rmfT87153rE49lyf
Ss91HXque9FzvYCe692jYs91SXquG9BzPZie63foud7fKvZcn0/PdVN6rsfQ
c72anuu/r4k91xXpuX6AnutJ9Fx/Qs91AXqur6Tn+lF6rl+k53oLPdcn0nNd
g57rLvRcz6Hn+tuWsee6OD3XN9Nz3Zue64X0XO+5KvZcl6LnuiE910PouV5G
z/VvRWPPdTl6ru+h53osPdcf0HN9eHfsub6UnutW9Fw/S8/1Bnquj6bnuho9
1+3ouZ5Oz/WX9FwXpuf6enquu9Jz/So91zuLxJ7r0+i5voWe6z70XC+i5/rn
H2PPdWl6ru+g53ooPdfv0nP9+7LYc30BPdfN6LkeR8/1Gnqu/5kQe64r0XP9
ID3Xk+m5/pSe64L0XF9Fz3V7eq5foud6Kz3XJ9FzfQM910/Qcz2Xnuvvlsae
6xL0XNel57ovPddv0nO9d1zsuT6HnutG9FwPo+d6OT3Xf7SJPdcX0nN9Lz3X
4+m5/pCe63+viz3Xlem5bk3P9XP0XG+k5/oYeq6vpuf6MXquZ9Bz/RU910Xo
ub6Rnutu9Fy/Rs/1rtax5/p0eq5vpee6Hz3Xi+m5/uXa2HNdhp7rO+m5Hk7P
f8nze/RcHygee64voue6OT3XE+i5/oie6yPoua5Cz/VD9FxPoef6M3quj6Xn
+hp6rjvQc/0yPdfb6Lk+mZ7rmvRcd6fneh49198Xiz3XZ9BzfRs91/3puX6L
nut9P8ee6//Rc92YnusR9FyvoOf6zxWx57o8Pdf30XM9kZ7rtfRc56Pn+jJ6
rtvQc/08Pdeb6Lk+jp7rQM/14/Rcz6Tn+mt6rovSc30TPdc96Ll+nZ7rH5bH
nusz6bm+nZ7rAfRcL6HnOvNU7LkuS8/1XfRcj6TneiU91wcfjT3XF9Nz3YKe
66fouV5Hz/WR9FxfTs/1w/RcT6Xn+nN6rgvRc30tPdcd6bl+hZ7r7fRcn0LP
dS16rp+k53o+Pdc/to0912fRc12PnuuB9Fy/Tc919vrYc30uPddN6LkeRc/1
Knqu/zoj9lxXoOf6fnqun6bn+mN6rvPTc30FPddt6bl+gZ7rzfRcH0/PdXV6
rjvRcz2Lnutv6LkuRs91bXque9Jz/QY91z+ViD3XZ9NzXZ+e60H0XC+l5/rX
TOy5Po+e67vpuR5Nz/X79FwfWh17ri+h57olPdfP0HO9np7ro+i5rkrP9SP0
fF+ep9Fz/QU91yfQc30dPded6bmeTc/1jl9iz/Wp9FzXoee6Fz3XC+i53r0q
9lyXpOe6AT3Xg+m5foee6/3Pxp7r8+m5bkrP9Rh6rlfTc/13h9hzXZGe6wfo
uZ5Ez/Un9FwXoOf6SnquH6Xn+kV6rrfQc30iPdc16LnuQs/1HHquv30m9lwX
p+f6Znque9NzvZCe6z3tY891KXquG9JzPYSe62X0XP92U+y5LkfP9T30XI+l
5/oDeq4Pl4w915fSc92Knutn6bneQM/10fRcV6Pnuh0919Ppuf6SnuvC9Fxf
T891V3quX6XneueNsef6NHqub6Hnug8914vouf75rNhzXZqe6zvouR5Kz/W7
9Fz//lvsub6Anutm9FyPo+d6DT3X/3wUe64r0XP9ID3Xk+m5/pSe64L0XF9F
z3V7eq5foud6Kz3XJ9FzfQM910/Qcz2Xnuvvfo091yXoua5Lz3Vfeq7fpOd6
75rYc30OPdeN6LkeRs/1cnqu/3g+9lxfSM/1vfRcj6fn+kN6rv/tHHuuK9Nz
3Zqe6+foud5Iz/Ux9FxfTc/1Y/Rcz6Dn+it6rovQc30jPdfd6Ll+jZ7rXc/F
nuvT6bl+Ob4/NV8mLHm1xeAPuxQJ6X7umdBh4neTXu5cOnwdr4fNnwlXNihy
zYcVLwgHOV/PhC7NN1ds2bFiOCXe/7lAJvRrN+aFBhuqhArcHzYTenV/YPj8
i64MteP9IwtmwoSNXU7sM/Ca0JL70WTC84v2l/qmXfXQK96v4thMaNTtu9KL
JtcIk3g/eyZMvPfU02788IawML4/plAmXP/w8CLD/6gZNnD9fCYsOFzrzGHn
1A4/x+trT8iE7etvurFG3ZtDQe4XnwlD/uoz+fWudcM58X7ShTPh3YN/FG9b
77ZwNfebzYSvVi8tsK3V7eHOeP+qIplQ88gTSpbrUS904P42mfD4b1seun1M
/TAi3v+iaCZUOuO0TMMZDcJM3k+XCXXKLl5w2dsNw8r4fptimXDCb7Pf2//J
HWE71+Nnwu5JO84avqtR+Cte31M897+3rPHxkX/dGYpx//lM+Pmjt79scOJd
4ZJ4f+oSmfBt78tq9z2nSajD/e5yP2/biWVGXHZ3eCDeD+uMTGg1e2XbjrWb
ht7cLyf39xo9tULVe+4Jz8b3356VCbVnFG63pX2zsIj352VC8zsPnD7runvD
p/H9OyUzoX6DE1c2Wntv2Mv1gJnQcsdbC39t2DzweRWlc7//ZQ/90W1781CG
+9lnwsKXBg3Y/+B94Zp4v+symfD+tN4PNf71vtCY++dlwoVvL5s+p1uL8Hi8
v1bZTOj77OxqmaPuDyN5v34mvFB4XoXSI+4Pr8T3856XCZ/9U7n/tcVbhlW8
3y8TLnlsSqj7fMvwTbx+uFwmfDHqjvtql3sgHOL6wky4ceqyTOXXHwinxs+/
uCj3/Dk2/HJCtVahIvfHz4S1t15xz6YVrcLN8X6bF2fCmaefeP3Qmx8Mrbgf
XyZcUeGcaRU2PRj6xPt1XZIJozttevK9pq3DZN7/n/v5/hz4ZY3vW4c34/uD
L82EatufWjz/kYfCRt5vkPt9Oz5Q8uQDD4Vf4vXIlTNhRLm6hZv1bBOO5fNy
MuG4IbOHPVPw4fC/+Hkal2XCObW2PbNy5MMhcH/e3OujWrWrtxVvG+6K9++8
IhNevbNU5++mtA0dub9fJsxdsqvOl+c9EkbF+4VcmQm/v7DznXfmPhJmcT+B
TNjQrv3G0Zc/Gt6P7ze+KhNen7VrWP1lj4YdvH8hEy77t/aB3mXahb/j9c3X
ZMLVz+7pcXurdqE4n7+TCefP+KfJabPahUvj/byvzYQPZ5cf+/kv7UL6PJ5M
WLy2dNlhl7YPD8b7gV6XCa0X9y1atVP70Jf7C2VC4zcPNdu2uH14Lt5/5PpM
KP9CxeO7Hm4fFnN/gkz4/Nu1JY6v/lj4LL7f6cZMWNT18SET+j0W9vF+iExY
dvDjZqd98Fg4Ln5e10251/PgPpNGF+oQynL//0x4e2flcOStHcK18f7gtTPh
5TuG3vzQmA6hCfcPzoR9Ky9YtWZTh9Ap3o/s5kx4cPqiV0qVeDyM5n5Fued7
/s//eeTux8PseD+Tuplw25PlVrwx5fGwmvdHZsI3tRsezH77ePg2vn/qtkwo
e+nfL5x7bsdwmPdX5MazMe8ur9e6Yzgtfl5Ivdzz7Z7rG3Wa3TFU4vMEcs+P
s8u1HL2vY6gb7zfeIBP+yhTeO+3STqE19y/MhEcHPZ2Z07FT6Bfvb9YoE94s
/0D7uW92ClO4/1Em3LSsWPuXD3UKb8X3UzfOhDbzamafuqZz2MT7LTPh4RMn
7e/Vu3PIxPdjNcmNZ51e7Xrvys6hEJ8XmAmZUqX6X16wSzg3fv5I00y46Mvh
xY+u3SVU5/MJMuHvAuMvXTusS7g73u+0WSY89dynmwev7xI6cz/ETMhfZecx
4eSugc8ba54J5bL3rd7ToGuYw/0XMuGIMXtPGTWxa/ggvj+7RSbManv2/gu/
7Bp28v7NTHiu/agWy858IvwTrwdvmevDOV+3qt3siVCCzyvKhI6Tp+ZbN/WJ
UDl+nkmrTMiOf/zSmt89EW7l8w5y48OdmUNvntstPBTvn9o6Ewp/MKfZOa27
hf7cXzETXmx+Q7O+s7qF5+P9WtpkwrlVb/17695uYQn3c8j9vIfuu+KiS7qH
z+P7vdvmni8/Fy/2+GPdQ5b3j2TCwD1HjZv/RvdwfPx8s0czYW/bdxfu/qN7
OI/PP8qNL32/ebJE1R7huvj5KO0zYfjGv/aGbj1CU+63nAlNn3+xwD1Le4Qu
8X6sHXKv/5WPre7wb48wlvs1ZsLZ8w9W7l39yfBqvP9Lx0zo/cS6Wwf0fTKs
4f4QmdBtee8SfVc9Gb6L7zfrnAnffzBzbOeCPcO/vB8lE3q2+WJZi1o9w+nx
89K6ZkK+s5+fUnNoz1CFz1PKhJv3jalcZl3PcFu8P3u3TKh+felruxXsFdpw
/+ZMGHdqqffuPb9XGBDv79ojE6Y1PbH0dbV6hancLyoTVjZ8o2nJh3qFt+P9
ZHrmxpNjvuzy55BeIX2eYiYMvaVmh3WzeoVfY8/7ZEKBNStueW5tr3ACn6+Y
CXfuPfXYNnt7hfPj56/1y/Xgr4IvVTqxd6jB5zlkwluHm5b98+Le4Z7Y8wGZ
8Mqn2we+eWvv0JX7Qef++3MafPx4u95hXOz5oNz40qL3wYtG9w5zuf9UJvyx
tfxxO+b1Dh/Gng/JhE8nl8w3+tPeYRfvd82NN0PO3H7V/t7hiPh5rMNy/btt
94vfFe0TzuDzGnPjxSN16w+q3CdcFns+Ije+Vjhxz3kN+4Tb+XyITHhk9i8P
r+jYJzwcez4qE1Z8/MaWuyb0CQO5H2UmbL257KW/LOwTXog9H5N7fsw6qnOP
zX3CUu5nlRufQvGZx/zZJ3wRez4uN35dUHrNyNP6hv28fzYTfmj6/eaTq/YN
J8bPd52Qez48fcHnoxv3DeX4/MdMOPjQvJXHP9E3XB97/lQm/HrJNS/2faZv
aMbnTeRe38XHdfzjrb7hidjzZzLhgxKdqrbc2jeM5/6WmdD+yBmZ9Yf6htdi
z5/N/XwP/TTpsjP7hY+4n0Ym/Ljk32pPX9UvfB97/lwm3FJ+9oYDd/cL+fg8
6Eyo9f5rTev16Bf4vNjnc49f0/XfvDy5X7icz5/KhFFPrWlyaGm/UC/2/IXc
+L333vW1vu4X2vL5FbnX2/N3XDXun35hUOz5i7nxZFWbaV+e3T9M436ZmbD+
uuYFzgr9wzux5y9lQucPD9zXpFn/sIX7c+TmV9/se3t8z/7ht9jzl3PzxS+O
PWXtlP6hMJ8vnXt9bCrQ+p9l/cMF8fPqZuXmWx9Oe/uib/qHG/g8q0z4uNu0
wo2OGBDujT2fk3u8u628r0epAaEb98/OhGfKv79wyrUDwoTY87mZ8MCqVse/
c++AMI/7b+ae/zc+eP8XvQaEtbHn8zJhdf8By355fkD4gft95B7/c3ufnW/5
gHBk/Dz6+Zmw8blT+xTeMSCcxedbZsKhSwvsKZFvYLgi9nxBJpQ6eNxdpUoP
DPX5fKxMmLF51/pzqg8Mj8SeL8r9fP3r31K6+cAwmPtx53o1pMjGM3oPDC/G
ni/OhAZhW/OTpw4My7j/VyZ8t7bDX0ctHxi+jD1fkglPlh8zef83A8Pv3D8k
Nz+56Pc6Xx8xKJwUPw93ae77t2x89KpSg8KFfF5mJtx+Q7d1M64dFG6MPV+W
CYePK/7CgHsHhfR52LnxaNWP/Zr3GhS6x54vz/Wl4exOVzw/KEzk/t658ePh
s7oUendQeD32fEXu9TPiwOAvtw8K67ifWG48OfGP2dP/HRR+jD1flQknn/LZ
jodLDg75+fzsTPhp/M3lLgmDw9nx83VX58bTpqf323fP4FCVz9/MjadH/fnr
K08ODg1iz9dkQt0/p3S677nB4VE+7yMTnui0tvCp7wwOQ2LPP8r1eMTly1Zt
Gxymc3/RXI/LTOrf/vDg8G7s+brc+PD9ay1KnDUkbOX+ZLn5a7NL71p61ZDw
R+z5+tzX/+6L1k3vHhKK8HncmVBmStOxB7sNCRfFz+vdkAmDh3bdPHrSkFCT
z//KhHqdd1127pIh4b7Y842ZMOzIu15f+OWQ0IPPD8l5ysjaNf4aEp6KPf88
9/cdc80Ra0sMDfO5X2lu/rH/7M9uqzo0fBx7/kXu8Zz14/sb7hwafuL+KJnw
daf6W+p2GRqOuiTX8y9z84Gdpx7/wcShoSSf750Jq+rtbnb1oqHhytjzr3Lj
6Z/9Nr36+dDQkM8Ty/09tk5ue+YfQ0O72POvc6/XTXvOH1BsWBjK/csz4c/R
ZY/5ufKw8FLs+Te5Ho7Kd3zdBsPCcu5/mvv7nXNZldkdhoWvYs+/zYRfHu7a
7+ixw8IB7reSCWMe7P3X3a8PCycXjB93lAlVv8n/1NwNw0J5Pi88Eyo/trDp
P5lh4abY8+8z4fhRdW+uddLw0ILPJ8v9fZ7sff+oCsPDk7HnP+ZePw2PmrGx
7vDwNPdDz4Rm+YadUvSR4eGN2PPdmXDWtevm1B0+PKzn/mu59dOL3TsMmD08
7I49/zkTGo6r+8BbHw0PBebG9XBuflTrwIDdu4eHUl/H45jc8+WTCz4/9bgR
oRqfV5oJHx03uUEoNyLcEXueyYQts/Plv/+mEaE9n3eWCUXC8d/2azUiDIs9
/zU3Pzir3a9TB4wIM7i/eu736fpN5SXTR4T3Ys9/y82HG570yicrR4Rt3M8t
E64a8nq9b3eOCH/Gnv+Rm0+s7Fohc+TIUHRAXF9nwv39Tqv+V+mR4eL4+cZ/
5n7fs6sPOqL6yFCLzz/NzR+XTC+Q/96R4f7Y878y4cg7/1ycr+fI0JPPW8mE
4u/vnv735JHhmdjzv3Pz81kXf7j/7ZFhAfdrz4SXenc874etI8Mnsef/5Pr8
VLt3Pv9rZNjD/eFyPR30Y80dx48KR18c1+fZUHR/mboNzxwVSvN56Nlweva6
x1ZfOCpcFXuePxs6bZz8xuXVRoVGfJ5qNpy5aVixl2qPCo+xPs+GB894cPzJ
d40Kw1mfZ8O5CwdW7tF6VHiZ9Xk2jJ5SY/+uLqPCCtbn2XD/2/s33DxoVPia
9Xk2bN6675N5E0eFg6zPs2H2opGZU2aMCqcUiOvzbKj42wUVOy0cFSrw+erZ
cHOpEmM3rRoVaseen5AN3RfMO7XSplGhJevzbNhZ/Oa3R3w3KvRifZ4NdSaE
fj/uHxUmsT7PhvIP7Xzk2vyjw0LW59nw1qIR3SecPDpsYH2eDVuHPzVnd+nR
4WfW59lwzfeNjry64uhQcE5cn2dDk+llug2/dnQ456u4Ps+Gzs/UO+2rW0eH
q/m89myY27Pal+c3Gx3ujD0vng2HD1Ze3uGR0aED6/NsqPb0+HVv9xgdRrA+
z/1+X8z/N//w0WEm6/NsGHPm941qPTs6rGR9ng2FFvX5fNis0WE76/NsuH7n
9m4fvzU6/MX6PBt+Wl3/phM/HB2K9Yvr89z371T5qpu3jA6XxJ6XzP28P29u
NOjH0aEOn/+eDWtOGjfpvQOjwwOsz7Mhu/CdgoeOHhN6sz7Phl+enfNsxVPH
hGdZn2dDgYcX3vVA2TFhEevzbHjlzYuve7rymPAp6/NsGHzkw/U/rDEm7GV9
ng2D3lgx4mC9MeGYi+L6PBs+/d/Q3869b0wo0ySuz7Nhy7ji/eu1HxOuiT0v
lw3NKr5zbfdeY0JjPn82G548+bPzXhw5JjzO+jwbZlZ79coPnxsTRrI+z4ZF
k6Z2/WXOmPAK6/Ns+OH4/LtOWjomrGJ9ng3fNzivR8W1Y8I3rM9zz6//tbju
tq1jwiHW59lwZ4lCVdruHhNOzR/X57mf/60ODQcdHBMqxp5XyoYi3bPTph4z
Ntwce14593xe+kWpxcXHhlasz3PP5w96rP343LGhD+vzbFjwWeUZ31YZGyaz
Ps+Gifnrzfvt+rHhTdbnuefjfeX2HNVgbNjI+jwb9u05sWHRFmPDL6zPs2F1
3zv2lXxsbDh2VlyfZ0OFQ/XfuqD32PC/L+P6PBtmndhkYaVRY0Pg8+2zod8D
y3ZeOWVsuCv2/Jps+HjCZ9dd++rY0JH1eTa0K/nLxhpLx4ZRrM+z4fyHm028
Ye3YMIv1ee7n/6zb8Bu2jg3vsz7PvR6enbCwxu6xYQfr82xo+euRRa89ODb8
zfo8G8b9WnTalceMC8X7xPV5Nhz34pmtKhUfFy6NPb8xG4r99WizC84dF26J
Pa+ZDfk/u3dYySrjwoOsz3Nf/3D1X06+flzoy/o8Gw5e9ED/o+qPC8+xPs+G
HUeXqvdb83FhMevzbHji9PcafNtuXPiM9XnOO58b/nHPcWEf6/NsWLrmmMNv
jhgXjovbs3WzoXbpetOmTh4XyjaO6/NsuOeCdb0GzR4Xro09vy0b2hRZO77t
knGhSez57dlQZt/z39724bjQifV5bvz4YHKrS7eMC6NZn+cezxGnlD35x3Fh
NuvzbLi3ZKMzMn+MC6tZn2dDi+sX1V5bYHz4lvV5NhzxxoD5L50yPhxmfZ4N
X51U/I6eZcaH0/LF9Xnu77F78aV3XDo+VIo9vysbMm+9W+vC6uND3djzJtkw
ak/3Sf/cOj60Zn2eG68+Ced/cs/40I/1eTYc/cpdmSltx4cprM+z4ZKXzv6t
bffx4S3W57m/x9dfVbpy6PiwifV5Nlx+1/dzj3pmfMiwPs+GtwsNe3Ddy+ND
ofjnuy8bjtl49j3jFo0P534R1+fZ0KX7vlGN3x8fqsee358Npyyvm++sTePD
3bHnLbNhxI3D5369c3zozPo8G26bcmjSc7+OD2NYn+cen9q7378734Qwh/V5
7vk9f+YlJU6aED5gfZ4NDSoP2bLx7AlhJ+vzbDijyFfLh5WfEP5hfZ4NA7rv
+6nGVRNCiV5xfZ4Nc8afUu9g7Qmhcux522zo/+Ckv/6PpPuOq7l94wBuJqOM
ZGWWkD3KjI8V2WSWmb1lZ5SdTUh7706nzmwYIZskmwgPiaw431X2776v35+9
5Jzvue/ruj7X2+OR2j0QE3ierzah5OvD4jlLA7GcfG7CkdqWlnU3B2If+dyE
tgEhW3L2BSKafG7CuJHX2y0PCMQ58rkJkfeLra3jAvGEfM7e786QkRd0gTCR
z1k9X+x2btGlQNTh6+5G9vma/1lbuyAQ7adzn7PzcPmxQvMyEEN5nm9mn+fA
+pRJXwIxm+e5N5uXrc51FH4Gwpt8bsL4nq2++9cMwinyuQm2T8t+dGkShHTy
uQlP6m5xvdUuCLfI52we59Upmu8UhHfkc5YPpRXGn8OC8I98zvq365GH/m5B
aMbjfAf7fNOs+9p7BsGJ5/kuEz5VLX6btSYIE3me7zah/61hj1x9g7CCfM7q
2d6vzrMjQfAjn7N63VtxeFFYEGLI5+w+hnx0M6UE4Tz53ISo2ETPbdlBeEo+
Z/OmyDe76o0gCORzExwaXJp+6HEQLPj4O8jyzS0bdd8FocMT7nNWb6EZXieF
IAzjeX6Y7RuPqn+2qhyMOeRzExY/U9JP1Q3GFvI564eVT87XbxmMAPK5CZnD
hIbHOgdDQz5n5/83KMt8QDBuk89NWNbJOmHXqGCUkM9N6Dci62XF9GBU4uVy
0oTA7DzP1YuDYcOv95QJVwqjerzdEIzePM8DTNCV7Rw3ZU8wJvE8P21CzY7n
M66eCMZK8jnrN3Xk8l7RwdhPPjdh1J6NK6PTgxFLPjdhSOrRc7VzgpFDPjfh
joXjjI15wXhGPjdh3e6MoS8LgyGSz9n93Z2zbVhpMCw5V8NN8EzYXiVZCYbD
VO5zE/4mzXxWq3oIhvM8jzRhySLXPyusQjCXfM7yyuP42rw2IdhKPjdhqLDd
yaF7CE6Tz9l57ps9at+gEGjJ5yZc9fBJez02BHnkcxO6JnWY33dmCN6Tz03Y
djR1yfFlIajM1/sEE463dLvwbnMImvN1PNGE2e5LF/f1C0EfnudJrD479p93
KCAEbjzPk01Yu9pK/Tw2BKvI56z/vmK0gy4EB8jnbL7MqT1g08UQxJHP2Txb
muubmx+CC+RzE4Ij0qxrF4WgkHzO8m+XTaXJn0Igkc9NqLZn2qCQihDU5euL
luVRZdW9l2ah6MjXDZ0JMaM8s1pbh8KF57nehN6BNwRPu1DMI5+z+63XYU9M
j1BsI5+z87iXv/Q1QhFIPmf9XVQ13mZ8KHTkc3afHaydps0KxR3yOeunwLHN
jy8PxQfyOXu9H5L7de9QVOHj/gz7/nruZb/8QtGCj+ezJmQfuFLY7XQo+vI8
P8e+/59v8/lxoZjM8/w8298qPck8qQvFavK5CXWqWaXkXgzFQfI5u5/1O8Wy
/FDEk89ZnsUvDWxWFIqL5HO2TxRZnxz+KRTPyecmhE988H5lRShk8jk7X9vS
gFNmYajHy/mKCYPnx4RnNwxDJ15+V01oUN/17wvbMIzgeX6N3Wfzdmf/dA+D
J/nchCoL9t1rgTBsJ5+zeaXRDHEeF4Yg8rkJX8+VWbjPDIOefG7CuZ5HnDYs
C0M++Zztn6n3s49uDkMp+dwEQ5p5cMK+MFTlPL/D5kv61ofnToWhJed0vgln
GqxdcS8mDP14nt9l59fFaV6xJgxTeJ4XmFAwpJ5eygnDGvI5O5+dYzyr3QnD
IfI5y1Pz7qsbPA9DAvmczePPZoUtS8NwiXzO5nvbprEOShhekM9ZvcVqbvWs
Fg6FfM7m2WCrif0bhKM+58dTE4bdPuI0uHU4OnMuPDNBqFi4dXjXcIzkeV5o
wtuN71qOdA7HfPI5228KJ9u5jg6HD/mc7QOqX/tHzghHMPnchMQ5bce5LA6H
gXzO+ndWo/VDNoTjLvmczauKpj8H7A7HR/K5Cas2bn7r6B+Oanxd+88Eyxqb
O3eODEcrvl69YfleMO9ZG3U4+vM8f2uC8+vt763PhmMqz/Nidv59rKab3wyH
F/mc7XM3V3T88Tgch8nnrB+97s4rLQ5HIvnchAl/d/98bApHLvnchPhu98tz
/4WjiHzO8ldXyV1tEYFy8rkJHq3dW562iUAD+ueOWD3UsHXd7hCBLvTPH5iw
vDj2iWefCLjyPP/CfNjC7raLSwQWkM9ZP9X9ZNthcgR8yedsflfDG3PPCISQ
z0142GtZ9dLVETCSz1m/X9ccv7Y9AgXkc3Z/j9x3xhyKwCfyuQlui9KfbguO
QHXevqIJF9dIp6ckRqA1bzeJnefzdec6GSMwgLeHzHyxzcu18uUITON5rjBv
NnEc+LggAmvJ52y/WVItNOllBI6Qz9n8rdNhrvfnCCSRz5nPwkuOjPwRgcvk
cxPahO+xs64RiZfkc7Y/7XC1e9MwEhXkc/brKVuPpNpGwoo/3h9W36vmzd3Q
PRJd+cv9NaFGvcHhAwZFYhTP839sX7wyd1jlsZFYSD4XsDil+tRr7pHYQT4X
cObx5vv7l0QilHwuYNro39muGyORQT4XsPrHs9rmeyJxj3wuoO61ybev+Ufi
M/lcgN0OvbQrMhJmnFs1BGz72P+wszoSbTiPzAU8yOh5TD4TCWee5zUF3Nv3
+o/6RiSm8zyvJcDis9/z+Y8jsY58LqDFktVtGxdH4ij5XMCRFS9e3PoeiWTy
uYAP7laVt/2NxBXyuYDLe2YGdKwThVfkc/Z5Ov44/axpFH6QzwVs3NnDbF/7
KDTk62R9ARmJo0q6OUWhG8/zBgLGafx6FQ6Nwmie51YCuoV3Me2cGIVF5HMB
K+buadl+ThR2ks8F9Hlx51zeiiiEkc8FyG/G31q9JQqZ5HMBvXqPH1lvfxTu
k88F6A/V7a0NiMIX8rmAlbufnh4fG4UaPH6bCTit/bT4syYKtjwubQTEBh9N
8cuJwkAeb80FjE+vNqd1XhRm8DxvISBiasDe7GdRWE8+F/Dm7c4WE95H4Rj5
XMCFUEuHd2IUUsjnApoUXnp4rlI0rpLPBYxsf/zO3hrReE0+F3BraMN/Yy2j
8ZN8LkDVdd2KhtbRsObjpa2ALu9v139hE43ufBzYC7gza7AQbRuNMbx92wno
5yvVWewQjcXkcwGeXWvO79g9GrvI5wK8RkWbvvaORjj5XEBB3Itz2oHRyCKf
s9ev9fLSuuHReEA+F+A95HolxzHR+Eo+F/DJ7Mw2aVI0zPl1dBVQqd7THsYZ
0bDjx9dNgF+toXbr50ZjEP+43QWcCreZ2GNxNNz54/UQcHThvuyyldHYQD4X
0PVH9KzU9dE4Tj4XsOPjceclW6OhIp8LKD6/fobtrmhcI58LsBJXaYv2R+M/
8rkA22rRwwOPReMX+VzA7nmdrCecjkYjzsG+Av559bCtER6NHjzP+7HzDXy4
4kJsNMbyPO8vYF2nXsKGlGgsIZ8LEHeuzeiojcZu8rmA5DeajNeZ0Yggnwvw
8K8rnsqJRjb5XIDzTd2qkVej8ZB8LuD7+Sz7n7ejUUY+F7A/dKiN+n40avL1
eYiAvfvWj5/9LBpt+bo7VMDr0BUXLV5HAzzPhwmo/n3M6pySaHjwPB8u4OVJ
p5krv0RjI/lcwM2Do/yaidHwJ58LSHiY/O3Gj2ikks8F3F2yIWhDpRhcJ58L
aNs736d1jRi8IZ8LMG//KDbPIga/yecC5tqozDY1jEFjvh6MERD8ZU1KK5sY
9ORxPpbV38oRh2+2icE4Hr/jBNgsHq/26hCDpeRzAT/Dkus06RaDPeRzAR9v
bVRfcIpBJPlcQPP4J4cXOsfgDPlcwMynn1U1h8XgEflcQNWaT2qmj4rBN/K5
gDpPM5InTYxBLT5Opwgwe5a6X5oWA3s+/qYJaBX2LDFwdgwG83E1nc275Flm
fRfGYCYfLzME7NoxI/HZ8hhsIp8LcA394ue9NgYnyOes3pb3S27sHQM1+VzA
Mfe5tTJ9Y3CDfC5gTZ5v2uR9MXhLPmf1ZJN94vvhGPwhn7PzjOyUdeRkDJrw
cpkrYGH0jxYdQmLQi1/vPAGVlw69fjkqBuP5dXgKWNWrnXZWYgyWkc8F3O93
7YWsjsFe8rkAy1SMOmaIQRT5XECOJqPC/mwMzpLP2fxaNvLT+UsxeEw+F7DP
1LDl5Bsx+E4+Z/U1c1BAaX4ManP+LhWQry8e6/MoBu04V5cJ0P1q61r/RQyG
8DxfLmBqL1u/+DcxmMXzfIWAyAm/zPqUxmAz+VwAcO/2zbIYnCSfC8j6eOm+
uxyDNPK5ALduX20+/YrBTfI5O8+PG1K2VIlFMflcQN+Pm7ea14zFX/K5AKef
1scD68aiKV/v1wm4+Hr1B7tGsXDkeb6e3c+02D3a5rGYwPN8A6sXq3sLnO1i
sZx8zs73auMDNxxisY98LsChfsj3Sd1jEU0+Z88Tsj7iRe9YnCOfs3qVrx9b
ODAWT8jnrL+y9Fe/DIuFiXzOzmv5NGwYHYs6fB3axurpxP2/PyfGoj1fX7YL
qJ88rOqu6bEYyvPcR4C27Z2xZnNiMZvnua+AIRsPvTi0MBbe5HMBSqVIjeWK
WJwin7Ov27e7dWJtLNLJ56zehw3t0NA7FrfI5wJ6J9TPP+0bi3fkcwEngg1Z
jfbF4h/5nNWf58jSwMOxaMbHvR/LZ+cvcxqdjIUTH8/7WX7Ny7U5HRyLiXyc
HhDQ8HdJS6uoWKwgnwso771lqX9CLPzI56y/e4ZW1FHHIoZ8LmCG+dKCA/pY
nCefs+fNq/y16plYPCWfC5hy0G+S78VYCORzlm8u1n/Kr8XCgrfHcTY//t35
5nUnFh14OfsLKFLfcfj4IBbDePmdYPMUvVLnFcZiDvmc1UN0qw1PX8diC/mc
nadOu3fc+1gEkM8FbJhQ/eXlL7HQkM/Z94939ukjxuI2+Zzl27YNi1J/xKKE
fM72kag7p1tWikMl/nLB7Pu9F1ieMIuDDed5iIDRl6YXVLGIQ2+e56EC4h1u
PltvFYdJPM/DWB7PfdjxXdM4rCSfs/6qEXxtcus47CefC7id45hyuV0cYsnn
AjY1u/m4e5c45JDP2fmkeY2J7BWHZ+Rz9nn+ja1Vu38cRPK5gJoB2xpsHhwH
S86ZWLafvW+28O2IODhwfsQJSFo+6t/YcXEYzvM8XsDn4/bvMifHYS75nPVT
Tn6D1h5x2Eo+Z/nlNu/wgXlxOE0+F9Au9de474vjoCWfs3pvcsFj+qo45JHP
BTz6cE2Xsz4O78nnAjrN6THZbmscKvP1Ty3A52xLHNgZh+Z8XUsT8NxRvfGL
Xxz68DxPZ/f9t1yZcDQObjzPNQKWDG19RX8qDqvI5wLatx32vGFoHA6QzwU0
yvV13hQdhzjyOZtf3UwfnyTG4QL5nNXjjuy3vdPiUEg+Z/l4VmgXaIiDRD5n
/VyckymdiUNdHm+ZbN+Q+px0uxSHjjyOstg++s73jOZ6HFx4fGSz/SVa27lO
fhzmkc9ZP9f//HnJwzhsI5+z/a3J2PLLhXEIJJ8L6O9vGt/ivzjoyOdsHx77
Q9j0Pg53yOfseZvtKi74EocP5HNWb7mJrTuIcajCx8FFAS8qH1Dt+BGHFrx9
L7H8Dhi668m/OPTl7ZbL5m1nKb6zWTwm8/a4LKDD5rPWu+vEYzX5nNV3U8PD
Jw3icZB8zvLB8OtVx6bxiCefs/4v0vXxbRWPi+Rztl90EF/es4/Hc/I52wds
X9637RwPmXwuIHP8UasNPeNRj3/cW+zXu7SJu9o3Hp34490WUNspc2dDxGME
f7k81u/PlqkXuMTDk3wu4O8u93b6MfHYTj4XcDwwtuzfpHgEkc/Z/N0wv/q4
GfHQk89ZHqzLXB4yJx755HMBDd6ea1myMB6l5HMBAyz923RfEY+qnG8PBLzv
P3H91rXxaMm59ZCdT0LThlc3x6Mfz/NHAhz9alaz8I3HFJ7nTwR8qzNw2NS9
8VhDPhewYOH9++GH4nGIfM72SW2xptg/Hgnkc7ZfW5546RAUj0vkcwGBgYrH
moh4vCCfs3k7o0cHY1w8FPK5gJ1z5rhUpMSjPl9PX7L9Th2qH6CNR2e+Tr5i
9TGkqpdvZjxG8jx/zfqjQYbPpfPxmE8+Z/ddP/9F5Svx8CGfs/PvsPTQ0Fvx
CCafs/3TOe7g7oJ4GMjnArY6hBXmPo7HXfK5gMY3V26tVBSPj+RzAX9KHVcO
ehuPavTjhAUUTqun2VYaj1b04wXZfT6xGZZdFo/+9OOGBBxuu6GDJMVjKv34
AfZ+P53mdvsVDy/yOctXc98Pyyon4DD5nJ3Pj6W5cTUSkEg+F/BjvdXXIosE
5JLP2fy2Dl1u3TABReRzARM2Nu0/rlkCysnn7L7apc/c2zoBDeiv+zBPZGwo
ONsuAV3oj/9YfSUePP29cwJcaRwI2OJdM92+VwIWkM9ZfyXUa+rRLwG+5HPW
T1HnnhxFAkLI52zePWz34ZJLAozkc5a/yatHi2MSUEA+Z/2yXVPJ3i0Bn8jn
Aq6qqteaNiMB1fn1/mD7jN/RxX5zEtCaX8dPAerZCxplLkzAAH58vwRIm+Ka
lixPwDT+cX8LCLFa7mW1NgFryefMF6sfNhuyOQFHyOcCZp3/1WS1TwKSyOcC
znX6tzx0TwIuk89FVCr5Ue/6wQS8JJ+LWFrLvLbpeAIqyOciame7uNsEJsCK
87KaiKKqBb+GhyegK+dgdRFpfy4Kq2ITMIrnuZmIHhrHQYHJCVhIPhfxw2bU
q5z0BOwgn4vwGdL04TtjAkLJ5yKaNs5tXvtcAjLI5yIsjs061z03AffI5yL2
nKihmXojAZ/J5yL8zV6Vb8lPgBlfxy1Etsf/Oh3xMAFt+PpsKWL6ue0HLxUm
wJnneV0RzxK3P3j7OgHTeZ7XE5kTG6+t9j4B68jnIupHL11k/yUBR8nnIvo6
HdG4CAlIJp+LiHwcMWFRRQKukM9F/Od0xmXv3wS8Ip+LOF3t54nYaon4QT4X
Mf7TNsdLtRLRkK8bjUUEH/To8rJeIrrxPG8i4o+vbvuPRokYzeO8qQhzz3Bb
6xaJWEQ+FzH0Uu9W3e0SsZN8LqJ/+/B1ox0SEUY+Z8/frLT5wm6JyCSfi0hv
0rulj1Mi7pPPRcwNjdl0ekAivpDPRTg3GNEubUgiavDx3FpExZdBXa6OTIQt
H6dtREw6kXT4+bhEDOTjz1aE1bywId8nJ2IGH1d2ImyMThOqeyRiPflcxLS3
J4xN5yXiGPlcxNV+eWu7LE5ECvlchHfVP36DVybiKvlcRMTuoZLbukS8Jp+L
2CRlnlnonYif5HMRs/w3Pt3omwhrXn6dRFzbHzLOb28iuvNy6SzCxWxQ88BD
iRjDr7eLiIM9fIcl+CdiMflcxAKHjVcMgYnYRT4XcaXGoPDc8ESEk89FnP9P
zL8bm4gs8rmI/Zd1M14kJ+IB+VzEzoyTzh/SE/GVfC6i63ndFsGYCHPOaUcR
eOhQ78/ZRNhx/jqJOGyyrlQjNxGDeJ73FtHE/MSoejcS4c7zvI+IZlUyvzTJ
T8QG8rkI09Woj60fJuI4+VyEY/dlgzsUJkJFPheR2KKLqevrRFwjn7P79zT7
7ViSiP/I5yL63arr2f9zIn6Rz0UILRa2hikRjTgXBrH+tG3Zf1h5InrwPIeI
eSdnpI/4k4ixPM8Hi6jRrqvPqKpJWEI+FzHl2JnEMTWTsJt8LqJwk3WncXWT
EEE+F7Fs36xa462TkE0+Z/fvkTJ8vE0SHpLPRbgeb/R8XJsklJHPRRw9c+H2
2PZJqMnXq5Ei7i8532hMlyS05euQq4ghdh0vuPZKYu7iPhcxdY1trku/JHjw
PB8touDWxVZDkYSN5HMRF1XNnw90SYI/+VzE3r2Tv/cdk4RU8rmIO1d85/ea
lITr5HMRQQXZ3btMT8Ib8jk7r5rNZ7abnYTf5HMRM+5cftNyQRIa8/iYJEJa
feNqo2VJ6MnHvRs7ryHDq1muScI4Pp4nixh3bHJ0tY1JWEo+Z/UUWjfk59Yk
7CGfi+iQeLLs284kRJLPWX18UqLf+SXhDPlcROewadpnR5LwiHwuYu2HvOZ3
TibhG/mcvX+51/sLwUmoxdttpoh/3+Za6CKTYM/bYxY7r6/6E7HxSRjMy3m2
yHJ27/pTqiTM5OU3R0Q7t6/6PdokbCKfi+heaD5xfWYSTpDPRQyK/z56/vkk
qMnnbL5lXIibeDkJN8jnIp7WOOox6GYS3pLPWb2f2rim090k/CGfi7B3Pfm2
8aMkNOEvt0jEwAZ/DFWfJ6EXz/PFIlY/LSgue52E8TzPl4ho6912XWFJEpaR
z9nzFzSce+VzEvaSz0W00Z9VqU1JiCKfiwj73m3q6fIknCWfi6g89dgcnz9J
eEw+F2Eb/+36wqrJ+E4+FzEmYtWxMTWTUZvzaLWIUT/bZPSom4x2nDNrRKxa
025AY+tkDOF57sXmQ2pA69/NkjGL5/ladt7T/Rb91zoZm8nn7NebWNe62i4Z
J8nnIjSHPSyTOicjjXzO5uFor3UHeybjJvlcROmHNb1X9E1GMflcxGZhncfY
Qcn4Sz4XcUw4+arz8GQ05eufN6ufFR8v1xmdDEee51tELHx+vMaXCcmYwPN8
K5uv2VHq21OTsZx8LqLb5p765JnJ2Ec+Z+e1z7OJn2cyosnn7P1HjXg9f0ky
zpHP2Xzp8NMMq5LxhHwuomR74PFm65NhIp+LaBjtuEX2TkYdHpe72Xx49/VK
gW8y2vN428Pq6fSLNSl7kzGUx9FeEb9/N/LZfSgZs3l87BPxZOaZzx7+yfAm
n4sY/O3FuZ6ByThFPmf9WRb0tWZ4MtLJ5yK2HTHb9V9MMm6Rz0WMkAdvykxK
xjvyOcvHifPyD6cl4x/5XMSBSz5+8wzJaMbHwRH2+Tz1MY5nkuHE2/eoiI5j
G7cyv5iMibzdjolYc+La3+dXk7GCfM7m96Ang9NuJ8OPfM7mocf8Et97yYgh
n4t4U7r7y4QnyThPPhfRu2TitNZFyXhKPmf3P7LE9vubZAjkcxHtq7i7XfyQ
DAt+fKdFNKhy7d3Rr8nowD9uoAizbkOfzxSTMYw/XhDLtxUfezr8SMYc8jmb
PwEPy+S/ydhCPhcxcXdTy8vVUhBAPhcxtsYj/6O1UqAhn7N6/G6zeUa9FNwm
n4tYX6NWrm2jFJSQz0UYLLJWf7FJQSXOwUiWb7kDdma0SWE5zF9QRPlzrezT
PgW9eZ5Hi0i26Fbg0iUFk3iex7B8rVFQx6JXClaSz9k8WpuS/rBvCvaTz0XM
KXtiDBmUgljyuYgVLbxazR2eghzyOcvDoKNldqNT8Ix8zj7f95G2pRNSIJLP
RWzPyjqbOjUFlnzdTRZxa6OctXpmChz4epoiokzTtFkPzxQM53meKqJTifMb
YXEK5pLPRYQc32xhXJmCreRzNm/avo3csC4Fp8nnIgIanD7t6J0CLfmc3fe1
ZJPok4I88rmIjbFOBv2eFLwnn4vIqDnludfBFFTm64FexNZpzZd0PZ6C5jzO
DSIev0p0/xyQgj48fo0izoi19UmhKXDjcZnB9qH/FngtiE7BKvI5y7ev1wNa
JqbgAPlcxHCPca0KU1MQRz5n57Wwbr1TuhRcIJ+LsBtmv2RsVgoKyeciznZI
als9JwUS+VzE8qFprjmXU1CXj7/zLH+zJzzccDMFHfm4ymH9kJZ4tdPdFLjw
8XJBRJXBt5u/fZiCeeRztt8dePAiqDAF28jnIhaHPa087nUKAsnnbL/2Mx2r
XJICHfmcnefUvnsyPqXgDvlcRHStq6+Wfk/BB/I5q+8kdYyNkoIqvFyuiWhu
X+tO/q8UtODXe53td1ul2Tsqq9CXX8cNEW5Be6Z3r6HCZH58N9k+vKQg+786
Kqwmn4u4fP/bLv8GKhwkn7PzyvqtRxMV4snnrD4li7FlLVS4SD5n9ek5YFy4
nQrPyedsf78XnjnKQQWZfC5ikeXoA0pXFepxrhaw93vncTnWUYVOnJf32Lxv
9GHh+P4qjOB5fp99Pd/M6wdU8CSfs/zbfa84zkWF7eRz1u8dZ18aN0aFIPK5
iOq1r1Yvn6iCnnwuwutuc2PUNBXyyedsX2+2I2/kLBVKyeci3P2rjP3mqUJV
vt4XiojKu+AUuESFlnwdf87uY0HeAedVKvTjef5CRM5HuLxdp8IUnudFIq5/
7rViv7cKa8jnIrJNF3528lXhEPmczSvfCrFgjwoJ5HMRCfUrpq0/qMIl8rmI
3XaP7RodV+EF+VxEXYckj+wAFRTyOdsfTuz75R6qQn2+vhSz/Li13+xXlAqd
+brxToSn47VtYQkqjOR5XiIi33HqzAGpKswnnzNPtZuQ8Fyrgg/5nNXTvNvu
WzJVoH9eoZTNu96vvBufV4H++YSPIuKlmCoZuSr8/8cFsfn6rnP5pBsq/P/H
B4ioNypwWtkdFeh/Z/oiYsB8ufWhByrQX2/6KuLTMs9p9s9UoD/uLGP9etqk
XHypAo2/b2weWudU8ShWgcbVdxFHrFmKlqpA48UkIvX8/FlHylRIJJ+LeNV5
haqtpEIuta+IlXtqLzz/Q4Ui8rmIB888Dk7+p0I5+VyEbrBXs0/VUtGAl7Mi
4vOt+Y131kpFF15+5SJO+Y7aaV0vFa68XCpEyAsGTFVZp2IB+ZzNp60TAgfZ
pMKXfM72pwvhwx60TkUI+ZzNF/v+sxe1S4WRfM76P25QcXmnVBSQz0Xo2+Y+
PtgjFZ/I52x/PPnM0aZPKqrT/3Uuocq9sEpq51S05pyuLMEhp00/56GpGMDz
vIqE9o67XuWNTMU0nudVJRhq3f/uMS4Va8nnEq7X7+D10S0VR8jnEqKtI2Zt
npGKJPK5hFsvR2RWm5OKy+RzCfW6OPucWJCKl+RzCcdzT+laLEtFBflcQvKU
hZNTVqfCivOjlgSLsKvzHTekoivnQm0JZ4bnvb6wJRWjeJ7XkfDj97HbrjtS
sZB8LmHp8nZ2D/amYgf5XGJ7SvJHj0OpCCWfS3j4oWPL4uOpyCCfS4jscu3S
8tOpuEc+l9Av4Oh9U2gqPpPPJbxWhU70jk6F2Q7ucwm2v6sM+puQijZ8vWoo
ocziZcie1FQ48zy3lrDPEwvNdamYzvO8Eft6/eCII5mpWEc+l/DpnDK83vlU
HCWfS6iZ7j3zVG4qksnnEoKzi/6zvpGKK+RzCaku/R4H3UnFK/K5hKyz8X2b
PkjFD/K5hFPeTrVDn6aiIY+jFhI2v6g8rtnLVHTj8dGS3e+A1n9D3qZiNB/3
rST0/pTYsmlpKhaRzyVs76NOD/qaip3kcwkJK0ekW4upCCOfS/hy93CLUxWp
yCSfSxAjT/6u+zcV98nn7H6brB1zpKqafR/3uYTP6wfWMq+pRo2/PDAlDC62
6LfHUg1b3m7tJbQ+XfH0j5UaA3l7dJAw2WD1YXNTNWbwcnaQ0GDBxsWmlmqs
J59LMLvWa9rytmocI59LmCAvzHzroEYK+VzCztqt9nt0U+Mq+ZzVXzPvm/cd
1XhNPpfQo4ffVtf+avwkn0vo4D434gLUsH7MC1BCRVDTHo4uanTnL9dTwpGy
204po9UYw/O8l4TR7gdTW0xUYzH5XELje8tPnpiqxi7yuYSpI/Z9qjZTjXDy
uYR3qjLD5nlqZJHPJdiXni/7uEiNB+RzCb+Kq4fNXKHGV/K5hNs7Xmff8VLD
3If7nN1H8FzXgZvUsOM8GiDBxyx8VNo2NQbxPHeWcDlCdb75LjXceZ4PZP3X
JSbmsJ8aG8jnEg7tOl3x47Aax8nnEsLnRuQuOaGGinzOzvfQ3d+PAtW4Rj6X
4H9hkGpIuBr/kc8luGRWvZ0Wo8Yv8jmrb/tes5omqdFoCve5hMKct/P2qtXo
wfPcRUKxQ4dnZTo1xvI8HyFhS/2ml2dkqbGEfM76q3Fey8vn1dhNPpdQ8nxy
WcfLakSQzyVslW92P3VDjWzyuYRmf/D+5x01HpLPJbTYc9dy/gM1ysjnEtY1
PKS6+VSNmr95ILH77nfgTNeXarTlcTleQt6mVwMC3qoBHm8TJOjHxPb48UEN
Dx5HEyWk9foYOvurGhvJ5xKyE25uzhXU8CefS1jWcNrNthVqpJLPWX18TTyy
/48a18nnEgaF37v6sUoa3pDP2e/fW+o1xjwNv8nnEnabVzuhtkhD44f8giXM
39vX3sIqDT35OHCXcHFiWJdVTdIwjrevhwRV7hDVnRZpWEo+Z+fbbkhYJ7s0
7CGfS9DkpVc61CENkeRzCU7lUc8/dEnDGfK5hDZfHBxceqXhEflcwuNSzy8x
fdPwjXwuwbP97LZ/B6ah1jbucwl7Xna/7z4sDfYqPgDZvHUWBKNrGgbzj7tA
wre1mQfrjk/DTP54CyX+5w+nl01OwybyuYQnf8IaXZmRhhPkcwndQj7UaT4n
DWryOXuegEPeGxak4Qb5XMI4s1D3O0vT8JZ8LqFO1U5au9Vp+EM+l+AV4rZ9
6/o0NHHjPpcw4pH9hXveaejF83ylhPpnz2xs55uG8TzPV0mwHmcXt21PGpaR
zyWMP7x5xL0DadhLPmf1tzpvbttjaYgin7Pf/6XXt82n0nCWfC5honxNuh2c
hsfkcwk9Nwd6tYhMw3fyuYSNHmfnr4lLQ+2fHHASQvaMyLuUnIZ2DtznrL8f
TFDVT0/DEJ7nm9j5tv38z9OQhlk8zzezvJjQ5Y4uOw2byecsnzp0qlv5QhpO
ks8lWO74cXPClTSkkc8ljGqR9iPiZhpuks8lRN32iPmcn4Zi8rmEB6MaX+r7
MA1/yecSVruXT933LA1N7/MDlHDfUHfB/ZdpcORxvlOCXd2NH5oXp2ECj99d
Eua1cC5eUpqG5eRzCVOObJmm/5qGfeRzCWHVhw75LaQhmnzO6qGrKs6lIg3n
yOcSLiRf9zn2Jw1PyOfs89RTFzypkg4T+VyCa6U1IS3N01FnC/c5O7/abV8s
skhH+2Q+YNi8v/I6QN0gHUP5uDrE5pch87rQOB2z+Xg5LEG3KMerb4t0eJPP
JTSfbX7KxzYdp8jnbF9opu5yuX060snn7H6b5Aw265KOW+RzNh/uTbgzqmc6
3pHP2fMbve8d6ZOOf+RzCbFOY8cVOKej2UTuc5aPF14NrT80HU48z09J2JQ5
XOc2Mh0T+XUESLi382TwqbHpWEE+Z/Nre1HFw0np8COfSyiq1ueB1fR0xJDP
Wf16ZbadPCsd58nnEto2WPP9hGc6npLPJWj7bnS6tzgdAvmczaOuL0WLlemw
qOBAkpDR/1ynMWvT0aE99znLqyi7l/s3pWMYz/MICQdDO5pf3ZaOOeRzCXWX
vFP/25mOLeRzlo8DFuX190tHAPmczUPX3AUbD6dDQz6X8DenziaNfzpuk88l
9L02s8rH0+kooYVXwrS9l81tw9JRKZr7nOVZi6kHPaLTYVPAFw62/6W333sy
IR29eZ4nsv1j4vgft1TpmMTzPInN/2YvSytp07GSfM72nZalbn0y0rGfFmh2
Psv29Fl1Nh2x5HMJa6pfCYy9mM7cwhcYCWMqzno9vZqOZ+Rztk8M23Gt9u10
iORzNh9L7E6jIB2Wm7nP2Tx8ev71ukfpcKCFnO1LdeckJBSmYzjPc52Edjts
3j99lY655HOWJw1rxtZ8l46t5HMJ/bP7F/b/mI7T5HMJYyddPbyiLB1a8jmr
p9wzZ8LEdOSRz9l+UdJ1QV5FOt6Tz9k8C+5z4OefdFRuxS9EwgLNhw4OVTVo
Pp77nD3vbzeX6eYa9OF5flZCo/FHX+610MCNj9Nz7H5WqUy6BhqsIp+z/afN
hV2vGmtwgHwuYUinoqO1WmgQRz5n+8ioJo1622pwgXwuYVFvv2ae7TUoJJ9L
qJXcL+xwZw0k8jnLv4kjgjN6aFBX4QBh++Xri/Vf99agoz33Obv/P2dqmDtr
4MLz/CqbV5Nct3YfosE88jmbdzt8l80YocE28jmbt/Zej3eM0SCQfM7682X3
C4kTNdCRz9m+MeiRXf5UDe6Qz1k9Fa0yEz00+EA+Z/u9S/3FTeZpUCWS+1zC
nOoPhg5cpEGLfB7o7PniroR7LtegL8/zfAnfY36s37dGg8k8z++y/WTX/pvJ
GzRYTT6XsD9nZ2jeFg0Oks8lHMuv+PjVV4N48jm7L/uqWXX3anCRfC7Bw8lQ
ucdBDZ6Tz9n9L2t+e9IxDWTyuYS5Dm711p3SoN5G7nOWZ8+XPDoRrEGneN4g
LB+KvBrpIjQYwfP8mYQmR3Y+KYjVwJN8zvphqKphWZIG28nnLN+mVr5fO02D
IPK5hIENQ2o76DXQk88lhObvveqSpUE++VxCxO2nvzzPa1BKPpfwdWKCzidX
g6ot+Admzx9b6X3wdQ1ajuU+l/D+9+9gQ54G/Xiev5GQE5p2O/+eBlN4nr9l
76e33/bhsQZryOcS5I3eqkovNDhEPpcQ0/DMjKb/aZBAPpfgeObnvh4lGlwi
n7O8OTSx56hPGrwgn7Ov1fmz533TQCGfS8gdtM98s6RBfYn7nO03sw71PPpD
g8523Ods3rX4/iL2rwYjeZ5/ZnmVt7BKUWUt5pPP2Tz5EjBtcTUtfMjnEqaX
n1j+3UyLYPK5hBVrFw3aWlMLA/mceaOoyYOqdbS4Sz6XEHQ2w/6opRYfyecs
7w669GtUX4tq4dzn7P6v3a8TZaVFqzwemOx+Pi2Ibt9Ii/48zyVWX2urS5om
WkzleS5L2PDgYo2+Nlp4kc/Z8+8Kf3GxhRaHyecSuojxa0a21iKRfM7yMvjt
lbu2WuSSz9n+/mbOs6n2WhSRzyWone3SitprUU4+l+Bu3W/ogo5aNFjPfc76
9UlK0MfOWnSJ5QUoodUH37Q13bRw5Xn+V4KNJneP3EOLBeRzGYkntzXb5qiF
L/lcxjEpY22lPlqEkM9l3HTaenBfPy2M5HMZqzLue9Zy1qKAfC4j9961n8cG
afGJfC6jc/HcKVZDtKhuw19QxuARKauDhmnRejT3uYzMSamjbEZoMYDnubmM
NTPXlES6ajGN53lNGVuy/g6xHaPFWvK5DPPs+XMTxmlxhHwuY1ta/MAOE7VI
Ip/LmP0+v0jlpsVl8rmMhZoPzl2mavGSfM5ef/Kv2ZrpWlSQz2UctWkwuIeH
FlYC97kMebxTsX6WFl3bcJ/LsOy1eqTjXC1G8TxvIGNF7esrMzy1WEg+l1HQ
dMTk3gu12EE+l9E+svxn5mItQsnnMk49KV7QZ5kWGeRzGfP+WR3LWqHFPfK5
jFqTT2zps1qLz+RzGYNqLWqX5aWFWSj3uYwXM4MDeq/Xos0tDkwZX7c7Xs3Y
qIUzz3MbGRnRQzMcvbWYzvO8uYyEirwlhq1arCOfy5hrLHzRw0eLo+RzGWcr
b6yv3aFlewv3ObuvOknmXXdrcYV8LkPzzzs3da8Wr8jnMpQq0gCH/Vr8IJ/L
GDCwjXfiQS0aruU+l+HxsOYmuyNadON53laGZ2mmU/QxLUbzPLeXERTRI6v5
CS0Wkc9lbG6w52fwKS12ks9lGBYa/zUM1CKMfC6jt/budf9gLTLJ5zJa130x
oU6YFvfJ5zJuh7wN3R+hxRfyuYxri8uSqkRrUaMpD2AZLw/V2OwTq4WtK/e5
jIZN+5hXxGsxkOd5Nxkptn4z1yVpMYPneXcZ9bP+eH1J0WI9+VzGv+JE18Vq
LY6Rz9nnyTj09nW6FinkcxlznPSD3HVaXCWfy5i5st3sBwYtXpPPZfyY933g
mEwtfpLPZVg3afrmSrYW1t+5z2XcCkgZ4XxOi+48z/vKWP1MtdqYo8UYnuf9
ZIS8tXfvfEmLxeRz9vl1dmbxl7XYRT6X0Xhw2kaba1qEk89l3D2Yl3TyhhZZ
5HNWL377w2ve1uIB+ZzVb9dPk3fe0eIr+VzG9g2/85W7WpgHc5+z/hp3o9aq
+1rY3eCAkxGmmlyr+KEWg3ieD5VxZpvqzownWrjzPB8m41v6o0l3n2mxgXzO
7rf7i5BhL7Q4Tj6X4fb5enz2Sy1U5HMZ1W5Gr+vynxbXyOcyHqetrRr7Vov/
yOcyuu0eOr1RiRa/yOfsPjs0X33ogxaN1nCfyzi8p4br349a9OB5PkbGhXUW
JWu/aDGW5/lYGf896u1SUqbFEvK5jGy/I0tnmLTYTT6XMX1B4wl5ohYR5HMZ
DYb/VzFQ0SKbfC7jYKXvi7QVWjwkn8uIWT0h0PaXFmXkc/b+82scCvijRc3G
PODY+6e3HmJWSYe2I7jPZfyxiz+3uYoO4Hk+jX3+E6E/Sqvp4MHzfDq7/6t1
frnX0GEj+VxGyf6ql27X1MGffC4jPXG/64A6OqSSz2Ukl8YEpFrqcJ18LmNq
w5nxNvV1eEM+l+FXdm7zYSsdfpPP2efrn2/5y1qHxmXc5zJ6nglatryJDj15
ns+Vkd+x7YHCZjqM43k+T0aXcduWu7bQYSn5nL1fUUK9rFY67CGfs/45pd5q
b6tDJPmczYdOwcmn2upwhnzO5tnMtaGV2+vwiHwu4/2zwRPXOOjwjXwuI3R6
3dtFnXSoFch9LuPdwZIao7vqYH+NA0nGiNZ3amZ112Ewz/NlrH5u5RXY9dJh
Js/z5az/en5193fSYRP5XEZ5jX7Jv/vocIJ8LmOckHV2aX8d1ORzGbah6048
ctbhBvlcxqeEtZ0HQ4e35HOWT2dzDqcO0eEP+Zz139a5mkbDdWiyivuc9d+B
uUG7RujQi+f5Ohnt9lwf9sVVh/E8z9fLqF0zwjhtjA7LyOfs82d+/nhpnA57
yecy9rU7V9xxog5R5HNW74JVbICbDmfJ5zL2a/+2/TtFh8fkc3a+5XtWLpmu
w3fyOav/WWrve+461LbmAcLqac3OUf1m6dBuOPe5jDZXzV/HzNFhCM/z7TLu
fBjXr5anDrN4nvuw/Fo6Y8a6BTpsJp/LcH3Q3fn5Ih1Oks9lDNG8fjdkqQ5p
5HNW/wdWuaUs1+Em+ZzN3+K3e+ut0qGYfM7m80jX7ZvX6PCXfC6jbp/Evq/W
6tD0C/e5jL2O1c8O36CDI89zP/b6l1ZVSt2kwwSe5/tl1HEvrV1/iw7Lyecy
amz3Kdq0TYd95HOW9/FO64p8dIgmn8uoGNs0f8hOHc6Rz2VYfO3+NXG3Dk/I
5+y8f+19UHufDibyOevXry18vPbrUCeA+5zVQ+9qXx8d1KH9Fe5zGREjB9v2
O6LDUJ7n/myennjePOKYDrN5np+QcXn3i6JKJ3TwJp/L+LV/zPyFp3Q4RT5n
91WnV9qN0zqkk8/Z/NwamtMxWIdb5HP2en0PnToaqsM78rmM0+m1un0P1+Ef
+VzGw8Ft/d2idGi2gvuc9avb60xjjA5OPM9D2P24DI9rFK/DRJ7noWw+bJk5
1TtRhxXkcxmTxnbJL0zWwY98zp7X5nKtAak6xJDPZQQPtbUMT9PhPPlcxuJm
057+1ujwlHzO9o9fixbP1usgkM9lOA/wOJdj1MHCig9otv90G/CkRZYOHYZy
n8swdayf5XNGh2E8z+NYnu14N/vlOR3mkM/ZfNqec9v5gg5byOcypq2N/xN2
SYcA8rkMe1WM8vOyDhryOfv963Iy3K/pcJt8LiPSqtKA7Bs6lJDPZVR+stav
0W0dKp3jPmdfV7IJ3nBHB5tP3Oesn55U9XpwV4fePM/TZBSHO1p2v6/DJJ7n
6TIKAzLWHX2ow0ryucye41jEp8c67Cefy0hrcuvYyGc6xJLPZXRsvXJE/HMd
csjnMnwm7rxa6aUOz8jnrJ6KLWrOfq2DSD5nz1u/RcMzb3SwPMl9LsO7fmZJ
w3c6ONB/gGPzq8kbH6/3OgzneZ4lI849sSivVIe55HMZ4TUsq7T/rMNW8jk7
P7fWZbu+6nCafM7ybVlJdNE3HbTkc7bvbV3UrI+gQx75XEapJtnjhKTDe/K5
jOpOWZ6fFR0q9+cXzN6/Z0g3lx86NF/GfS7j3t1pVyN/6dCH5/klGf27V7Sq
+KODG8/zXBnHt+4bOqmSHqvI56xf7pl1VlXR4wD5XMYit71FVarrEUc+Z8/T
2mzKzBp6XCCfy9BNDzhpqKlHIfmczQPrPsG16+ghkc9l2KxXFi6w1KNufT4A
2T51+HnF2Xp6dBzMfS4jasPnyQ2s9HDheX5bRplLj03LrPWYRz5neWFlnHup
sR7byOcsv79vq9e4mR6B5HMZj8r8D6xqroeOfC5DaPHrxpWWetwhn7P5d+Ty
3aZt9PhAPmf7y8hv4Wvs9KhyhvtcxgGPgz2v2evRopT7XMbAguDjzTro0Zfn
+UMZTdLtjWs66jGZ5/kjtv//6RN9tbMeq8nnMjpcfTq5aTc9DpLPZeyuZlGw
qoce8eRzGWNzX9e/3EuPi+RzGeN/TW/eqLcez8nnzEs6n7JlffWQyeds33o7
40BOfz3q+XOfs3l10PSx3kA9Ol3kPpfxMWaC1ULoMYLn+StW3223Vcsaoocn
+VzGxJrbc2oO12M7+Zzd5wiPQbNG6BFEPmf3f6/F/nRXPfTkcxnDQ+8GVRqj
Rz75XEbTwA1ebuP0KCWfs/4yNK4fP0GPqn35AbLnf3txizxJj5ZLuM/ZPLTc
qBoxRY9+PM8/sNdvi7igaXpM4XleyuazRbuFpTP0WEM+Z3lg6PG170w9DpHP
Zaz/vWzQwdl6JJDPZRTdfTK9cK4el8jnzBuWO/s5zNfjBflcRmzkqmLvhXoo
5HO2b85NmnpzsR716/IBw/arnk7+jZfp0XkQ9znLC6nlqcUr9BjJ89zEPs+u
lXMyVukxn3wuo3mWvVDVSw8f8jmbx6vcxrut0yOYfC5jo8/PddEb9DCQz9l+
l2M/r2yTHnfJ52z/qVpk7bxFj4/kc+YpO/uAg9v0qJbFfc7685v5iyc+erR6
z33O9sc+xz/Z7dSjP8/zn2we3bl42Wu3HlN5nv9i9bQ9dkHOXj28yOdsnjdA
fs39ehwmn7O8mRnxb+pBPRLJ5yz/W137GXNYj1zyuQKh3YULX4/qUUQ+V9C5
n/+Yfv56lJPPFVS2GRaz96QeDY5xnyvo7v/qYkGAHl1yuM8V/PNYntQsSA9X
nufVFQx1Lpu+KESPBeRzBVPFtfc1YXr4ks8VtBn0x+pnhB4h5HMFzQqDWg2P
1sNIPlcwZMco6WisHgXkcwWtPzU9+TRej0/kcwUP79f70TpJj+q9+QMq+PvF
yWF5ih6tF3GfK3j03d/WkKrHAJ7nlgqanHAo+ZWmxzSe53UVNN5ZY+1wrR5r
yecKtKt7Xj+i1+MI+VzBuDr6d4+MeiSRzxV8Njt2p3mWHpfJ5wqsat/1WXhG
j5fkcwWvr2ypSD2nRwX5XMHP58HOYo4eVha8gRVEVvQc3f+SHl2duc8VBF2Z
0GbXZT1G8TxvogBvlNwbV/VYSD5X4Cd362x5Q48d5HMFn2KrzJtyS49Q8rkC
n0ObZofm6ZFBPlfwdsyptv/l63GPfK5gwr55Gfb39PhMPlfg/7Ck7ooHephl
cJ+z+7rf0VH7SI8277jPFRxr1sdWfqKHM8/zNgouuzR43q9Qj+k8z20VGD5d
men7Qo915HMF9aImJ11+qcdR8rkCm/Kb583+0yOZfK5Ava9T+Oi3elwhnyvo
WbTb5dg7PV6Rz9l5H3qSff+9Hj/I5wouteqqNPyoR8Mj3OcKAjqc+DP9sx7d
eJ53UiB1r1EQ+lWP0TzPO7PzuhK0/OU3PRaRzxWsWjr6XitBj53kcwV1kttV
mi/pEUY+VzDc3PFnnKJHJvlcwWOLrRdKKvS4Tz5X0NS50rj2v/T4Qj5XUMX6
bsLSP3rUcOSBrqB50883U/7pYbuA+1zB0RtzMj9VNmAgz3MnVk+R3Vd3qmbA
DJ7nvVl9NF36fYWZAevJ5wq2GOoMVJsbcIx8rqDwvf2UL7UMSCGfK/DsdM6p
s4UBV8nnCp6XP3yzoq4Br8nnClJyN89IrW/AT/K5goLfaSGfrAywrs0bRMEX
G98Eh0YGdOd5PkjBAP9v25Y2MWAMz3MoCLxVs0VSMwMWk88VbOj96EBJcwN2
kc9ZfQ+bdtGulQHh5HN2P7ODLnm2MSCLfK6gYVnkkSg7Ax6QzxXUnrPB7qW9
AV/J5wraWbfa16yDAeYG7nP2flsSddM7GmD3lvtcQZfv9VMCOhswiOe5q4LZ
RUtX3O9qgDvP81EK+kXrKyx6GLCBfM6eL1yZOLqXAcfJ5woWdnfe4OdkgIp8
rqDS2UPzL/cx4Br5nNX/6Y82f/sZ8B/5XMGwVvOi+zkb8It8zu5TK3/bMMiA
Roe4zxXERutqaQcb0IPn+SQFLq5h3z8NNWAsz3M3BcbfZ2LsXQxYQj5XMLOB
dct5Iw3YTT5XMKrIsCh0lAER5HMFjuoI70djDMgmnyvY9KBwmuV4Ax6SzxVY
RK6p5DrRgDLyOZsHsxZv3OVmQM2ePDAVrPO4lnF2igFtPbnPFWx9eypXnGYA
eJ7PYvNoUGFwZ3cDPHiez1bgkBk+YNFMAzaSz9n89i9JiZhtgD/5nD1Pw3PF
j+cakEo+V2C7t+1Hi/kGXCefKwixczjrstCAN+RzVt+O96b5LDbgN/mc1afc
+qJxqQGNa/ICVJCQZCt+Xm5AT57ni9i89SsSbFcZMI7n+WIFlvemXnBfY8BS
8rmCxJzTU/3XGrCHfM7u42Bc9vX1BkSSz1l/rvD78HujAWfI52yeh7i87elt
wCPyuQLrMaXJS7ca8I18zuapfuOAyO0G1NJxnyuYVk0OeehrgP1/3OesP7xW
XTXfZcBgnudrWF50eH924B4DZvI892LzxH2xz7p9Bmwinys41FOunbTfgBPk
cwW9X4csfnHQADX5nJ3/oZlH6x4x4Ab5nNXX7CE7hx0z4C35XEHaLjds9jfg
D/lcwbXmgbdVJw1ocoD7XMH1KVa2rwIM6MXz3FtB+bj7LvWDDBjP83yLArdO
T52GhxiwjHyuwNeys7ApzIC95HM2nxo/3ZoSYUAU+VzBnMWvC15EGXCWfM7O
q/FYk0WsAY/J56yeXNu+RrwB38nnbH5YrQlZm2hA7e48kBRMPtWrdVyyAe3m
cp8rOPjae/0jlQFDeJ7vYfO67ohT1dMMmMXzfC97vX6xO3prDNhMPlegrA3o
u0RnwEnyuYI/eXYXggwGpJHPFaS7T693M8OAm+RzBWc69e5WkWVAMflcwa5J
N5p1OGvAX/K5glaF9R9OP29A0xr8gtnnK2g+Y/8FAxx5nh9heYBvKZmXDJjA
8/yogm2O/jdLLhuwnHzO5mmmmbHhNQP2kc8VzMp3XznshgHR5HMF23f4m9be
MuAc+VxByX3dsOg8A56Qz9n337w6/26+ASbyOft60b3xvwsMqKPhPmf1p3pR
o+MDA9q/4j5XsD7w69HpjwwYyvM8UEEjB4s3e58YMJvneRCrx7lDKuufGeBN
Plcw0ulE2avnBpwinyvQJVRNqf3SgHTyOcsbVVT3vq8NuEU+Z+fVf+W+hW8M
eEc+Z/cz3ivJv9iAf+RzBX1f6APPlxjQzI/7XEG3x/0nl34wwInneZSCk93q
vrT6ZMBEnufRbH8q6u2ILwasIJ+zfSgve8byMgP8yOds/n0NG336uwEx5HMF
Z7t9qHlJMOA8+VzBR9+YwE+SAU/J5wqyrt//3rDcAIF8rmCZybcJfhhg0ZUD
js3jUo3Fsl8GdJjNfa7A+eSKeyf/GDCM53mKguAn2fPO/zNgDvlcwfjQyAsl
lY3YQj5XMCXX7pNlNSMCyOcK5nWdUNzHzAgN+VzB+8vtVfPMjbhNPmf73Fzj
oIO1jCghn7PnffMrWlfHiEpPuM8VmDtUv19oaYRNdX6ACj7Ue3q3cn0jevM8
NyjI3OAd6mBlxCSe50aWL12/95pkbcRK8rmCuEYuYd6NjdhPPlfwrprvvaim
RsSSzxV4FMQ8vG5jRA75XMGP0VnxX1sY8Yx8zub/mGvDGrY2QiSfK3CNe6Dt
b2uEZRr3OZtXdu8/z2trhAP9hVs2n8LNZL92RgzneZ6j4FZR/zvqDkbMJZ8r
zHsH1z7oaMRW8rmCJx9+vCvvbMRp8rmCX6NOtmvRzQgt+VxBtVj33kN7GJFH
Pmf9lz2t4ZJeRrwnn/P55H/psJMRladynyv46mwxQNvHiOZ7uc9ZvTg92vOo
nxF9eJ5fV9Ci6pfQigFGuPE8v6Gg15KZO5sPMmIV+ZztV3YOjoMHG3GAfM7y
tHxm5oKhRsSRzxV8j/lptn+4ERfI5+zz/Fe7nWqEEYXkc9ZPXoFW+a5GSORz
BaW1Ygq+jTaibmcOJLZfrejp0WCcER1ncp+z+h41yeA4wQgXnuf3FNydVe3F
tElGzCOfs31optt978lGbCOfs/P9NSQwdKoRgeRztl9/K3Q4P90IHflcwdhP
rY+8dDfiDvlcQf+IFjl/ZxrxgXyuYGX2k/Ot5hhR5RH3ObufT26HB88zsnPh
CwfbL94Gd/Ccb0RfnufPWT+O1gTsWmjEZJ7nLxTkFoQXxCw2YjX5nM1Xm6WF
uUuNOEg+V1DjaWP9m+VGxJPPWd6m6N0rrzLiIvmc7f/9cK/1GiOek89Z/Xe5
aj14rREy+Zw9b3vXjnPXG1EvlftcQae8+xa+G43o9Jz7XMHxs0suhW82YgTP
83cKik7XG3puixGe5HMFk34/OFm4zYjt5HM23w9n6Mt9jAginyvIeXMhxnqn
EXryOevvEHlur91G5JPPFYhj532duNeIUvK5go6B1Uev9jOi6mTuc1afdb5s
PHzAiJa7uc8VjHZttjb5kBH9eJ5/Zff3MnDAtSNGTOF5Xqag7vylj98cM2IN
+VzB/KWnB/31N+IQ+VzBt91tNzc7ZUQC+Zzl19DmO3qfNuIS+Zz1c58909yC
jHhBPmf77Le5f1aFGKGQz9nzVGSvPxhmRP2OHCAK9rwOOBMfYURnd17OCqZ3
/Xn3YpQRI3melytwX/PN8DzGiPnkc/b5O21bKscZ4UM+V3DgY9yXuolGBJPP
me+6ew3umGyEgXzOvt73fsFwlRF3yedsvq+0mD5HbcRH8jmr56Wfm3qnG1Ht
Afe5guU//dQntEa0qswDvRy74t5bpuqN6M/zvHI5nr6tN+Sq0YipPM+rlON0
7zrDXmYa4UU+L0eWzeuGSrYRh8nn5ahr6Z9pec6IRPJ5OVwO2Hdon2NELvmc
vV7VxGW4aEQR+bwcTX403jY914hy8nk5er3eNWvNFSMapHCfl6Nj508W+68Z
0eUZ93k5Hk+ZfjzyhhGuPM9rl+PdnYL/Mm4ZsYB8Xo5XZh5V8vOM8CWfl8N2
w2+xON+IEPJ5OUr35mT8LDDCSD4vB5LjRtZ/YEQB+Zw9/9iMlPaPjPhEPi9H
05cVLwY+MaL6JO7zclRc3/Bq8jMjWu/kPi9H6w3ddMueGzGA53nD/3F033E1
t38cx63M7DK6rZAtlJX1RvYoI9nZZJNk7x0iyc4mZOuc852RvUdm9iwhZH3X
ofu6Pn/2KOd8x3V9Xtfzj9/90/C8e72gBc8TEcx77q6hjzL7ysaXiZhKPtew
plqZQkdeJ2IN+VzD4B+FK559m4h48rmGeUuH537wPhHnyecaFrQuJ3xMS8QL
8rmG2yvbtPz7MRE6+VxDYtKTDcU/J6JkDe5zDb3afhS8MhPh3Zf7XMORsIgT
ft8S0Zn3vIKGzcdWRXTPSsRI8rmGe4E1igz7mYgF5HMNmYn9IsJ/J2Ib+Zxd
XxPPEyu0RNjI5xqm1l8pbDMScZd8riFYj9lwzErEZ/K5Bre0Li3P/U1E3rvc
5xo2BZ4RUrIT4ZnNfa5h76r7eT7ktKEF73l1DS/ST3lquW3oy3teQ8MNJaho
gbw2hJHPNdzpf/6WR34b1pLP2XoomnNwnYI2HCKfa8hRp7Ta0tWGC+Rzdv//
Cn4NKGLDS/K5huyUt9+GFLPBIJ9ruPV7//kpJWxwi+c+1zDgVN/Ri9xsqMd7
3kBDncCcz6JL2dCF99xHw4HShyrtLWPDKPK5BtdevZqc9rBhIflcw4p2eSue
L2fDdvI5Ww8Nrz++V8EGO/lcw9mR+4e9qWTDPfI5W99ltyvfK9vwhXzO7icm
8WN2VRvyBXKfa2hSUvtQpLoNledzn2u4+yQ0sXxNG1rynjfX0K1ysaA6tW3o
x3veQkN6nZ8Xm9W1YRr5XENywzL5OtezIYp8zvZD+DKPvg1sOEw+1+BVvU32
SF8bLpLPNYxc2tMW1siGV+RzDV0vKi0WNrHBJJ9rmFJ+VexaPxvcq3Gfawi8
pJzd1tyG+rzn7TR0/j5Yjm9pQ1fe8/Ya9t8LY9PXhtHkc7bet+esntzGhkXk
cw2lFhTbfMvfhh3kcw1+Rw88SW1vg4N8zvZ3zyufP3S0IYV8ruFM3Jy7WZ1t
yCSfa5ivXF3+t6sN+W9zn7P9kJpYpECADVX+cp+z51+pQ6hbDxta8Z4HaHgi
LI6p2MuG/rzngRr8b05ZXyvIhnDyuYYti0oNaRRswzryuYZf/2Zlo58NR8jn
GoaO3TO1ywAbLpHPNVx/v8EWNMiG1+RzDUU2Bt0ICbHBIp+z/bPly+nQoTaU
OsB9rqG027AJYcNtaMB73k+Dp5egzRlpQzfe8/4a1n7SgpaNtmEM+VzDtUXV
lkaF2rCYfK6hZr4uyzaPsyGOfK7hR2xov90TbBDI5xp6dFr599AkG+6TzzUM
anIi/NQUG76SzzV4zHmnimE2FOjOfa5hbq3aqcnhNlSdy32uYcjANZevRdgA
3vPh7H1VLrz83kwbBvCej9AgxpwpnTrbhunkcw2rkpfNeT3XhvXkc3b96qpT
6fNtSCCfs+e75ZL4daENl8nnGtyHYePvxTa8IZ9rCKn2t7VzqQ1O8rmG0b/z
nMu1wobSVbnPNQx/Oqh4gVU2+PCej9cQ8bpgo6KrbejOez5Bg724e233tTaE
ks81VJux6KfHOhuWkM812MoER1WKtmEn+VxDp79bLK8YG0TyuYZjtXo0rx1r
wwPyuYZDBxZ1r7/Zhm/kcw0ZU319Gm21oeBN7nMNJTaMz/DbboOXxX3Ovj9f
/Wmt4mxozXs+nc2P+8vvtN1lw0De8wgN035N/9dhjw0R5HN2f2Nz5+i6z4Zo
8rmG1fUaPQg4YMNR8rkGb//ic3rF23CFfK4hclfcrz6HbXhLPmfru9Xr1v0T
bPhLPtfwn8erIYOO2VBmH/e5hmU1d/cccsIGX97z+RpKjqxZavgpGwJ4zxey
+XN24bGRZ2wYSz7XMLPB0dJjbDYsJZ9rqHjsVNBYhw27yOfs+rw2jxwv2iCR
zzUsXTO840TZhofkc7Y+U8r+naTa8J18ztb/x/PLppy1oVBX7nMNhjTizdRk
G6rN5j5n69cvV7FpF2xow3u+SkP9wP3Fwy/ZMIj3PJL14WNgWvgVG2aQzzWk
fisYNf2aDRvI5xomBjzLH3HDhmPkcw3Kl8vBEbdsuEo+11D99P0ZEXdseEc+
1+CyLN+EiHs2/COfs/ndJdQ34r4NZStzn2vonm7dmv7Qhoa85xs0NGt1tfn0
xzYE8p7HaNjd4P7c8FQbxpHP2XrZWzl62jMblpHP2fOeqswMe2HDbvI5O9/M
O+g79ZUNMvlcQ679acmT39jwiHyu4eb5xVUmvbMhi3yu4bBtYb8JH2xwvc59
rmF737Sh49JtqG5wn7OfF4stQjNsaMt7vkNj6zjHl1GfbRjMex6nYf2js5NG
ZNowk3zO1t/xfxeHfrMhhnyu4dWE818HZ9lwnHyuwUwr9mXATxuukc/Z+/z+
Ten724b35HMNAYNGDQvSbMgmn2uo4YxI7WHY4LGH+1zD0921vLpbNjTiPT/A
3qfH8nad/9rQg/f8IDvPNV7XpH22DePJ5+z5Xez6r3VOO5aTzzW0Wp+8pUVu
O/aQzzWMGfUnb1MXOxTyOVvfRb538s1nx2PyuYYqwYkh3gXs+EE+Z/svT+dO
NQvZUbgz97mGjq/PuFQtbEeNmdznGsaeMjdVKGqHP+/5SbaeW1ZxliluRwj5
nK3PTr6NSpa0Yxb5nF1vbP22hd3t2Eg+11Auo1KVfKXtOEE+Z33JXfBJjrJ2
XCefs/dxIGuo6WHHB/I5u551L9Sf5ezIkcV9rmHh/Ptfv1Sw479K3OcaFjdI
/fmhkh2Nec9Fdj4e+evmy8p29OQ9lzTI92vNflzVjgnkcw21/RZbd6rZsYJ8
riE+IEfPqzXs2Es+Z+eVm0dmn6tlh0o+Z89z/IqZQh07npDPNWx9vb3LSW87
fpLPNSx5m/k9vr4dRa5yn2vY5bVk/C4fO2rS/8BWQ8zgYdKmhna04z2/oCFv
y6gXaxvbMYR8zvbL9KIPlza1Yzb5nM0b4dPuOc3siCWfs54lerUJa2HHSfI5
Wz9lLttCW9lxg3yuIWzDvX8hre1II5+z8/Wd7uX6tLUj5xTuc3Z+nN26SNd2
dpTbxX2u4XKrEw9ad7CjCe/5TbZ/L++a3LiTHb14z29p+C2UflW7ix0Tyefs
vHK2XBXPbnasJJ+z8/3CxOalAuzYRz5n97PnfY1CPexIIp9r+HL59Kfsnnak
ks9ZH2KrLvrV245f5HMNHU7iy8c+dhTtyH3O5p9QoM6LvnbUiuA+Z/0JXNn6
Xn872vOeP2bnSbfkmpcG2jGUfM7OU4fEdGGwHXPI5+z7Ds6YfXSIHZvI5+z8
cDzH213D7DhFPtewYcCACjEj7LhJPtcQ1yGy3vJRdqSTzzXsc93kPmuMHbm+
cZ+z83D7JXfHj7WjfAXuc3a9kX2Hhoy3oynv+Wt2Hpxa5lKPiXb05j1/w84/
0Tf+tZ1sxyTyuYb8CyIKN5pqxyryuYZ+dypkVZtmx37yuYZx7tcPl5lux1ny
uYY97+Y1KTjDjqfkcw0TbmCbNdOO3+Rz9j4Hu6d8mW1Hscvc5xp21Mjz6sVc
O2r/5j7XUFgpnnx7vh0deM8/sT4f8J95dqEdw8jnbH5O2ZXn5GI75pLPNdw/
XGv07qV2bCafa7j07NOO9cvtOE0+Zz5c/+HQwpV23CKfM78EVoqcEmnHR/I5
+/3e3a2HrrEj9yTucw2zi0y4GRhlR4U47nPmH4+VdbHeDj/e85/s/rqaI7w3
2BHEe/6LrSevq5PLb7RjMvlcQ+7aWg/XTXZEks/Z/b1ck8/abMcB8jmbt8lR
MRlb7ThHPtcwvXeu34+32/GMfK6hnltm7ctxdvwhnzPfLApqmrjLjuLtuc/Z
ebxsK4+9e+yoE859zuZ7vxP31u2zoyPv+V8N28RjIfMO2DGcfM7Oc45WyePi
7ZhHPtcx58YYo+9hO7aQz3XETfLO1z7BjjPkcx2zy2z51OCYHbfJ5zoe4ci+
CifsyCCf61gyYJxPoVN25MnkPtcx5sWLTdppOyqW4z7XMa1FwXvvEu1oxnue
T0fCp1+v79jt6MN7nl9H5QH7LsuCHVPI5zpMy2NxvGTHavI5+7zWw0rGKHYc
JJ/rOLZpzuz5SXYkk891VJk42TH2nB3Pyec66jRoez3ovB0a+VxH20DjNC7a
UeIi97mOTJ9tU2tdtqPuT+5zHVc71MrrftWOTrznxXXM/3V8SvY1O0aQz3Xc
2V/3VMYNO+aTz3WsPptw5f4tO7aSz3VsTPBOVO/YkUg+1/H2thwRf8+OO+Rz
HfOi+hWNvm/HJ/K5jgUBBefPfmiHywTucx1lwx6dH/HYjkrbuc91rB14/kW3
VDua85576Kg/4f7tRs/sCOY9/0/HxDxFN1V4YcdU8rmO80tm++Z7Zcca8rmO
5E7/xX97bUc8+VxHsVN/vj9+a8d58rmO8WVLFD/33o4X5HMde16E5TuUZodO
PtextV+FB+s+2lHSn/tcR7f3ZWfM+GSHdxj3uY7rqeO+h3yxozPveVUdftGl
Wnf4asdI8rmO+8Mqj6773Y4F5HMdn/fEDHf7Ycc28rmO9IOTG1k/7bCRz3V0
uCS/fPPbjrvkcx3be8wLuarZ8Zl8rmPDdjHxuGFH3s/c5zq+atPfbLTs8PTg
Ptex0u54P/uvHS14z7119Ki+NGloth19ec/r6Qjc+npSh5wOhJHPdRwYkPK7
dm4H1pLPdUQKIb2LuzhwiHzO/j47csWfvA5cIJ/rGDR70IZn+R14ST7X4RP+
ZNq5gg4Y5HP2PBvnqXPA1QG389znOqQCH6RVRRyox3vehN1/o4WVJhVzoAvv
eVMd73I+G9SrhAOjyOfs+Z8xJzd2c7Duc5/r7Hzzvr9HKQe2k8/Zv38W5/Gv
tAN28rmO36m1T78p68A98rmOCzdjKl36z4Ev5HMdj38/HXWovAP5xnGf67gR
m3fx6ooOVN7Kfa4j+Mt/0yd5OtCS97yNjq5NK6FnFQf68Z631bHJUea1r5cD
08jnOhBfsF+p6g5Ekc91TPC3Duo1HDhMPtcx4Mq3m09rOXCRfK5j9MTMa0od
B16Rz3UUmGzE7fR2wCSf63iYp2znhfUdcG/Dfc72x+ieN4b5OFCf97yLjtvX
46v6N3SgK+95Vx2nx3j2qdrYgdHkcx0Nwi4McmnqwCLyuY4pFWKap/k5sIN8
zv5+V2zW5eYOOMjn7H5r3J0f39KBFPK5jmcZHd+tgAOZ5HMdL9xyVQxt40D+
DO5zHaVTc/t08negShnucx1DR/UqV6O9A614z4N0nEr/8SJfRwf6854H66i0
9lNEeicHwsnnbP8vapV+uYsD68jnbP9k/fQ+2M2BI+RzHSkuxQKWBThwiXyu
I2/G5nYjezjwmnyuY8eF9SX8ezlgkc/Z/FOzHZ5BDpQ6x32uY+DfjIY5gh1o
wHsewubR4aBVL/s60I33fIiOWuntbEp/B8aQz3VEPT0rbBvowGLyOZuP8ddj
Zg52II58zvbb5HEdgoc4IJDPdcT02X/Xd5gD98nnOr7MmudTfIQDX8nnOvY6
zfFfRzpQIJT7XMc9p+e8G6MdqLqZ+1yHsEUbdSjUAfCeh7KfMxdWWzbOgQG8
52N19C5zIWnYBAemk8/ZfGt4wbvVJAfWk891lBq0PMJjigMJ5HMdPw4X3/Rn
qgOXyec67jYetzZlmgNvyOdsP3nEDjo+3QEn+ZzN14mbc0fOcKA0uM91VGgf
sXjULAd8eM+nsufnaJzaeo4D3XnPw3T8efIiX7l5DoSSz1nf1ClFtPkOLCGf
68g569eXewsd2Ek+13Gw3KR9Rxc7IJLP2fVKbxusWOrAA/K5jmvD+m4ZttyB
b+Rz9n1V7j1qvtKBgunc5zrWFO6T6R7pgFcp7nMd7bw/Pvu22oHWvOdzdKzf
sG7vtbUODOQ9n6tjd4cebfatcyCCfK7jVp96wtxoB6LJ5zpirzfIFxzjwFHy
uY6dxwd514t14Ar5nK3Xgra6+Tc78JZ8znqRBpc3Wxz4Sz5n87hzLpu4zYEy
SdznOoY3y9lyww4HfHnPl+nYoraJG7fTgQDe8+WsV0+uPmy724Gx5HPWi7Xb
0zz2OrCUfK5Df51058c+B3aRz3U0e9Ak+voBByTyObv/0EK198Y78JB8zub/
zlZxsw478J18ruND+KP0HgkOFBrNfc769flxwRrHHKgWy33Orudfx7zZxx1o
w3u+TkfE0dpPH550YBDv+XrWp+8rlh897cAM8jnbj5eHFVqS6MAG8jmb3zWT
QvvbHThGPtfRr/jenfUEB66Sz3WUn1nimIvkwDvyuY7pfdw2PpMd+Ec+Z+el
3Ud7n1IdKNuS+1zHjMDXn5efdaAh7/kWNl/6Jg4alOxAIO/5VvZ+j9c92OCC
A+PI5zpmduh5Ne8lB5aRz9k8LVn1wrPLDuwmn+tokS9h08mrDsjkcx2+JT+3
XXbdgUfkcx2Xqmdc6X/TgSzyOduvDY94ed92wPUD97mOcTV8B+W660B1N+5z
9v1ZK8c/uudAW97zvTrazz3Z+8h9Bwbznu/TcdZ23G3+Qwdmks/ZfF218njP
xw7EkM91dHzT1tMr1YHj5HMdT+LfTtCfOnCNfM76dGlC9I3nDrwnn7P5WyUt
audLB7LJ52z+HOo9auprBzwU7nMdhZtLbu3eOtCI9/wo+/fnKsSVeu9AD97z
YzpKVlz+7+MHB8aTz9k89PvdVE53YDn5nJ3Hfk7ptjbDgT3kcx0V6/9rOuSz
Awr5nL3fu3v+1c904DH5XMfTxKFxub458IN8ztZvEtwffHeg8Ejucx2eN/xH
H/jhQI0Y7nM2n6Sp6yN+OeDPe27X0Xrs7ZiOfxwIIZ+z/Z8YMqWM7sAs8jl7
/zOrV8swHNhIPmfnn3V1baLlwAnyuY6CD6eXj/zrwHXyOdufni5DBmQ78IF8
zvoa8HpWrZwCcrhyn7N56uM6ycwl4L/m3OespwfXNr+eR0Bj3vOzOvwXjH27
Na+Anrzn53S82rB/+Nj8AiaQz9nPNn+laUEBK8jnbP4pXb/lcxWwl3zOzj8z
k61HhQWo5HM2H9TDbw4UFfCEfM7e36ACe8KLC/hJPmfvv9oHP/+SAoq84z5n
+/VTm6PF3QXUpP+glo4zM6rqr0oJaMd7fo2dp3dElz9eRsAQ8rmOrGpR5eZ6
CJhNPmfz622F353LCYgln+uot6NTfOkKAk6Sz3X8V6GY74eKAm6Qz9nf+8ze
ctpTQBr5XMfJfasfL6giIOdq7nPWR7/O37t5CSgncZ/ruCI73patLqAJ73kK
e/9Zz46n1RDQi/f8vo6Xe6SgM7UETCSfs/0Q3e/BgjoCVpLPWa+WSnW7eQvY
Rz5n67H1h6Fl6gtIIp+z71v+YuL7BgJSyec6/pY9FHTSV8Av8jk7fyqd3ec2
ElB0OPc5+/feV050bCKgVjT3uY669byqlvQT0J73/IUOdX5o2MtmAoaSz1lP
nsVuO9xCwBzyOTvf5Ty9I7yVgE3kcx1LTyTPRGsBp8jnOnruvuZdsK2Am+Rz
Ns/W3U564C8gnXyuI7vxwxq72gvIVZD7XMfrHm8njO0ooLwf9zlbb7FmpG9n
AU15z9PY81IrL/nbRUBv3vN0tv4XDulzpZuASeRzHXNjbDmjAwSsIp+z3x+r
uXJADwH7yedsPyw+97FKLwFnyefMX1fmV8nsLeAp+Zw9L++xTe19BPwmn7N5
N2Fp9QV9BRR7w33O+ln/4feO/QXULsZ9zrxYd+jGYgMFdOA9/872e8laJVIH
CRhGPmdeXd9k3J4QAXPJ5zoeBK3dMXaogM3kc7ZeCtc/3GC4gNPkcx1BoVXX
GyME3CKfs/1RfHLP5FECPpLP2f4445a5coyA3Ku4z3XIZtkRPcYKqCDw5cL8
tX7JmdLjBfjxnhvsfFAh+OXLCQKCeM9NHUbXTe8OTBIwmXzO+nW+04UJUwRE
ks/Z+b562DzfMAEHyOc6bJ6lS5jTBJwjn7NeBbdYdG66gGfkcwOTx6ddXz5D
wB/yuYHWuT2+dZsloPhQ7nMD05OfZZaYI6DOOu5zA+M61b/yZK6AjrzneQyI
fuXm7JwvYDj53ECjxvsLjFwoYB753MC3FzfDai4WsIV8zn5/d5v96xIBZ8jn
BjYklHh4ZpmA2+RzAzcK+92euUJABvncQFpMib0tVwnIk5/73EDVp/t65Fot
oGIT7nMDuedmpV5eI6AZ73lhA3DL0Wp1lIA+vOdFDNxv8WBu4HoBU8jnBn5H
hW0quUHAavK5gXL7XkU+jhFwkHxuwCpWacD2WAHJ5HMDSyc3zTNks4Dn5HMD
6UF1V1XeKkAjnxvYGJw748M2ASVecZ8baFrgbJXDOwTULcJ9buBsjlF+E3YK
6MR7XtpA37tGzXq7BYwgnxsILbj4d9YeAfPJ5wZ2tc61I3GfgK3kcwPvcy8o
P+OAgETyuYGh752z/OIF3CGfG1gwdeEp65CAT+Rzdn1+RS6qRwS4rOA+Z9d/
48ipBUcFVLJzn7O/PzNgdpvjAprznlcy0HZ+5Qq5TwoI5j33NDDDkTfu4ikB
U8nnBgp9KqQtOyNgDfncQM3djet0tAmIJ5+z9TJidYv8DgHnyecG/spFalwT
BLwgnxvo5XPp6ypJgE4+NzCl+5n1XRQBJUO4zw1ci3lRuFCSAO+13OcG3FZ3
Gn3jrIDOvOe1DXQU9K2rkwWMJJ8b2LHrx6GuFwQsIJ8biLrYLKbQJQHbyOcG
nh1+2O/GZQE28rmBJfeuGJFXBdwlnxu4rrhHdLku4DP53ECTLxduFbgpIG9e
7nO2Hl89ynHtlgDPRtznBj669y668o6AFrznDQ2sKtzS6HBPQF/e80YG8rXb
muRyX0AY+dxAs8YThlx8IGAt+dxAy6HSs8WPBBwinxuY1HKlb5snAi6Qzw1M
7fR0dHaqgJfkcwO1rcTp6jMBBvmcXe/tckPnvBDg9oL73IDcvFQ1v1cC6vGe
tzRgEw9c+fNaQBfe81YGTp+90y7xrYBR5HMDXy9siZv6XsBC8jnbj81dUrzT
BGwnnxuYu6Ps28/pAuzkcwMH+z+9dShDwD3yOVu/aV1jR30W8IV8bmC4Paxp
5UwB+ZZxn7P7adbb8fKrgMqJ3OcGCrzPKr79u4CWvOcd2Xqu0rtT3x8C+vGe
dzLwNnTOgJK/BEwjn7P9Xnlypzu/BUSRzw1sO+tTYrUm4DD53MCDo9cdHQwB
F8nnBjr1be6XyxLwinxuIH/tVZtUpwCTfM6eZ4xwZ+Y/Ae6DuM8NeFm33vvm
EFGf97yHgaI3bz38mlNEV97znmw/TVb2Hs4tYjT5nO3n7ju7jnQRsYh8zubd
7Rl3K+QTsYN8zp5nv+4NUvOLcJDPDYT1rjIppqCIFPK5gXVV/i3v7ioik3xu
oJb32zn5iojIn4f7nD2vx/e7JRcVUcWX+9zA3cWPjdnFRbTiPR9ooHBM1uKG
JUX05z0fZKDuuGofM91EhJPP2f4dO7tmfCkR68jnBuKysjoMLSPiCPncwNjh
0a3Leoi4RD43UOK/waVS/hPxmnzOPn92/6uR5UVY5HMD/72IDPavKLJzAfc5
2297fp+zKolowHs+ks3fyjvzJVYW0Y33fJTBvLay1oSqIsaQz9nf3xRrVq0m
YjH53ED1w41cnlcXEUc+NyAcy6HG1BQhkM8NXPap2LNrbRH3yecGRq2PTc5V
V8RX8rkBvXxoEclbRIEl3OdsP/hsbzK1voiqp7nPDfyp7Nuyho8I8J5PMrCz
fcOKr3xFDOA9n2zg1Ne9L2IbiZhOPjfgGrZkZrcmItaTzw08rvz0Wy4/EQnk
cwMreif4i81EXCafG3jex5o2uYWIN+RzA+9m317o1UqEk3xuQCtRc9wziCg9
gPuc7Y+JRetHtxHhw3s+w4D302UpHfxFdOc9n8k+/+D6ns52IkLJ5waCKzU8
dqqDiCXkcwOzNoZ/GN1JZPfBfW6gbGCw+V8XESL53MCx7S8+3+0q4gH53IB5
sYi0rLuIb+RzAyXdv45sFiiiYC7ucwMDHi748rWHCK8G3OcG5gVc7bGvl4jW
vOeL2X6/eiO6b5CIgbznSwzsjYw6UShYRAT53MDqZ25HzvYVEU0+N+CZc8Si
af1FHCWfs/nbel6j6gNFXCGfG1j+cszlp4NEvCWfs3lUoXrDqBARf8nnBnq2
Ozu/zVARZVK5z9l6j2548NcwEb6856vZ++60+kj8CBEBvOdrDLw6cmX1gFEi
xpLPDXzWMjsXHiNiKfncwL3JuT6cDRWxi3zO5kXPAoPDxomQyOfs52d5T1ed
IOIh+Zw9367Z7x5NFPGdfG6g3ss/P1ZOFlFoEfe5AZe7WS+bTRVR7ST3Odv/
g37FfwkT0Yb3PNbAlaRcATvDRQziPd9k4Gl9z3uBESJmkM8N9P/Su0HOmSI2
kM/ZvKm1a9LpWSJ7b9znBiZUzrdqxBwRV8nnbH26rl/oNk/EO/I561/FVn0u
zRfxj3xuIDXaPV/EQhFl+3Gfs8/f4rGp2mIRDXnPd7I+hvbM9XiJiEDe811s
vzVK6rpimYhx5HMDOX1HhTVZIWIZ+dzA6I1dItJXithNPmfzYXVY382RImTy
uYFpnd+4d1wj4hH5nPU8e9upP2tFZJHPDbx8vq/WwXUiXHM8ZD43cLx4jkV9
okVUr8d9bmDMzTOJeWJEtOU9P8TmTfMLl85sFDGY9/wwOz+s9kkcvknETPI5
O69luCwsvkVEDPncQI5FbWqe2yriOPncwMD5GScmbRdxjXxuILlQLrfycSLe
k8/Z+bH3uj43dorIJp+z/T0/NnzWbhEej7nPDfxMLDO1+l4RjXjPTxv4VLF8
14f7RPTgPT9joEPawVxLDogYTz5n78Nb2lw/XsRy8jmbtxUHFnx5SMQe8jmb
ly/WDlh9RIRCPjfgXBO8sulREY/J5+znXmLMh2MifpDPWR97SXM3nBBReAH3
OTuPHBvsj1MiahznPmfnvRXx6Z9Pi/DnPVcMjMyxY+yWRBEh5HO2P/1wrZ1d
xCzyuQF7r9i8WQ4RG8nn/Ly+1zNOFHGCfG6g395xHp1lEdfJ52y/u//4/ksR
8YF8zs4fb1sc2J0kIkd17nMDPbwCm3Q7J+K/YO5ztr7NOvFasojGvOeX2Hlm
/tNfey+I6Ml7ftnA7WsDKwVcEjGBfG7AV0+saVwWsYJ8bmB/5U/F9l8VsZd8
buDDsOyHAddFqORzA+639ZnGDRFPyOcGDs9/auy7JeIn+Zz1OvJQv4A7Ior8
4z5n5698Y2L1uyJq0n9A28CaQh4n96aIaMd7foed1xIuHer2QMQQ8rmBS+bE
BX8eiphNPjeQVLh0w92PRcSSz9n9aBcvd04VcZJ8zub71TlNfj4VcYN8biBl
I5bveC4ijXxu4Ml4tzPtX4rIeZD7nJ3nQ/6pX1+JKPeQ+9xA7Jyc8ZvfiGjC
e57K1leK56TW70T04j1/yvofNqJkxnsRE8nnbL2GXt8UnSZiJfmcPZ9zA3S/
jyL2kc/Z9a0q0/Rthogk8jlb/zfzBUd+FpFKPmfzPrZOL59MEb/I5+z33yPr
PP0qoug87nMDAR+qfVj0XUSto9znBrLn5Zlb84eI9rzn7wz8Ol896+5PEUPJ
5waKKRvbzfwtYg753ED0lMCIipqITeRzdj5KH7j8si7iFPncwEKvpPCJpoib
5HMDDRvMbuPmFJFOPmfPq8jGL9JfEbm8uM+ZF88XjRiWLaJ8EPc5W6+BWS/y
5ZTQlPf8Czs/Cy2qHs8loTfveaaB19m/OwXlkTCJfM7Op9U8u5kuElaRzw2s
9T5fd3c+CfvJ5wYyS73IbF9AwlnyOevXq+lrPheU8JR8zs4nK9YXiHaV8Jt8
bqB84QajGheRUMzJfc76P3HgrmdFJdSuzX1u4M7BksLC4hI68J7/YfMscfAJ
r5IShpHPDQzb0HLZdTcJc8nnbB42d/hNLiVhM/mczeeE2zdLlpFwmnxu4OTT
Fa2EshJukc/Z+epCWtSg/yR8JJ+z5zf4m5qjvITc+7nPDWTtPnBjfwUJFe5z
nxuIX1ZY6FRJgh/veQ6Tdb32ki+eEoJ4z3Oa7Nyfq+76KhImk89NLN+6yebr
JSGSfG7izc4v5R5Xk3CAfG5iSrH8I2bXkHCOfG7iwpsvK8rXkvCMfG7imsuu
1edqS/hDPjeRMqnypBF1JRSfw31uYk2ROfXy1pNQ5wj3uQmXR0fvHKovoSPv
eUETx2xyQFcfCcPJ5yZ6xiUczfSVMI98bsJz7sKMdY0kbCGfmzjaupWLTxMJ
Z8jnJt4++Zh9v6mE2+RzEyV9lqZObyYhg3xu4ntTtw2lW0jIU4X7nF1P6o6a
YksJFXtxn5von+25ewAkNOM9L2midmz8b6u1hD68524m/JY1qBXXVsIU8rmJ
0uKFlq3aSVhNPjdxruzw+q/aSzhIPmefv65YroUdJSSTz000yXX/dKXOEp6T
z0287HesbXIXCRr53ETO2ftODesmoYTJfW5iUVcxO2eAhLo1uc9N7Dn9o87e
QAmdeM/Lmyiwsbdf254SRpDPTZy9/6rq214S5pPP2fvts/3boiAJW8nnJqpb
q7Z6BktIJJ+beBx/onJyXwl3yOcm7rcotnpofwmfyOcmSmw/kZI9QILLXu5z
E1/2Rhs7B0modI/73ESFhlJ2yxAJzXnPq5m4Ubfuh+dDJATznlc3ET7p6+E5
wyRMJZ+byP0gZ4DHCAlryOcmzjcff08YKSGefG5i2GLvhn1HSzhPPjfxc0lg
xO8xEl6Qz018+y9lc8xYCTr53ARbq1sajJdQchb3uQnnrEKz7kyQ4H2I+9zE
j5/Xmk6cJKEz73kDE+UmGI8LTpEwknxu4qMUF3xoqoQF5HP2vgUpsf00CdvI
5yb+ax704224BBv53ESwx6SiCyMk3CWfm3hR29W1/EwJn8nnJjza+3wUZ0nI
68l9buJJs/f7gudI8OzBfW6iyxsv/JwroQXveTO2H10tcd18CX15z5ubcIsa
41ZnoYQw8rmJW36TA64ukrCWfG4ixxv30JFLJBwin5t4HjRkWI5lEi6Qz03o
owKb7Vgu4SX53ESv9xk/mqyUYJDPTXTb5bP6/ioJbjr3uYnTo+rmnrxaQj3e
c38TiS4vBxRcK6EL73k7E5+7ddpwIErCKPK5iaD8Uw63Xi9hIfncRN88/Xc/
i5awnXzO1p9rvhkRMRLs5HM2H77Mq1s8VsI98rmJf5OSLyRskvCFfM7Wx+CH
fh22SMi3m/vcxPpF6rrXWyVUvsN9bsJr/7xLs7dLaMl73t3E5LVln7nFSejH
ex5gorhL7N3jOyVMI5+bKJXy80Cn3RKiyOcmsiS/gW/3SDhMPjexYNm473P2
SbhIPmfzR1s1yv2AhFfkcxP1H2yXjh+UYJLPTbi/2fet4yEJ7jO4z000fHMg
z5vDEurznvc1MX3zAWNWgoSuvOf92P66fPB2iWMSRpPPTeStd2xJwnEJi8jn
JhrFKGXanZSwg3xuou2ZJ2ufn5LgIJ+z+Rbo8i78jIQU8jn7vmodyhS2Scgk
n5tor+2se8AuIX9F7nMTKxaWrNJSkFAlgPvcxNYF8foDUUIr3vNhJhafCjk+
QZbQn/d8OHu/KS3a5VElhJPPTRTe1V7aniRhHfncxIN7c4v5npNwhHxuQvJK
63A9WcIl8rmJZ0HLBg+7IOE1+ZzNuzIhQfpFCRb5nM3PWuG1112WUOoP9zl7
vm1vvPW6KqEB7/k4Ng9Lj5mtXJPQjfd8PLvf4V1/9LohYQz53MTIJ3O6ZNyU
sJh8bmJIfefiBbclxJHPTayseHe7+10JAvmczY8B1saEexLuk8/Z929aNKnN
fQlfyedsPi4fXePxAwkFdnKfm/jz/Nj5CY8kVL3FfW7iTPeBLXM9kQDe83AT
rSLDtmxOlTCA93y6iVzttPt1nkmYTj438bB25rfk5xLWk89N/M3q+yX4pYQE
8rmJGh2aX/v8SsJl8rmJiMfbli98I+EN+Zz1M2h2Vfd3Epzkc/b8x7/Ye/i9
hNLTuc/Z+7l6JWerNAk+vOfz2Pv3aNkmJV1Cd97z+SbuFGozbHSGhFDyuYkG
nR8PMz9JWEI+Z/tpXm7/qC8SdpLP2fPtfS1P5a8SRPK5Ce/wOvG2bxIekM/Z
PImsX6tzloRv5HMToS1T1z7/IaFgee5zE4ca10qZ/EuCVzfucxMTy1fXcv2R
0Jr3fCV7HlvuO2M1CQN5z1ex3wf6vqthSIggn7PvS+98RDYlRJPPWc9c/usV
4JRwlHzOnnfgkaev/0q4Qj5n/Q+1/KdlS3hLPjex5HfxKJecMv6Sz02kbckS
NueSUeYX97mJcb/jLtbMI8OX9zya9f6YxynZRUYA7/kGE32GjZ/fPZ+MseRz
9vszMXVe5ZexlHxuYlfbzfKUgjJ2kc9NKCdm1c7lKkMin5vYubXV3JjCMh6S
z9n378w4VrWojO/kcxPxg+efsxWTUWgH97mJUdNyJHYoIaPaDe5zNs/nTVv5
uKSMNrzn29l5ofSzlqHuMgbxnu8wmduaPdBLyZhBPmc9Gbep66oyMjaQz03s
GJC1r6yHjGPkc/Y+OgS+OPyfjKvkcxObr57R/MrLeEc+Z+9/VuWf1yrI+Ec+
NyFm7bzTv5KMstO4z030vlZnbYanjIa85/vZ/W2+U3tWFRmBvOcHTIz/GZmQ
30vGOPK5CSNsuOuWajKWkc9NWAn9A6rXkLGbfG5ik2/4VHtNGTL53MTQnbbp
7WvLeEQ+NzFioefAB3VkZJHPTZSZKHuO8Jbh+h/3uYlJ2vJrWfVkVO/Cfc56
cWpFr4UNZLTlPT9h4lPdZKWIr4zBvOcn2f762zh/XEMZM8nnbJ6e/NKwdmMZ
MeRzE80ff2grNpFxnHzOzjc5q/l09JNxjXzOen72ZK6HzWS8J5+bWBW3KnF4
CxnZ5HPW79qJHb+3lOHxg/vcRNPfvso8yGjEey6webfStUShNjJ68J6LJvKE
tem8pa2M8eRzdv5p8WiYVzsZy8nnrLfhtweebi9jD/mcXe++uk3QUYZCPmfr
p7f280YnGY/J5+z7itbb0K+LjB/kc9avkCfFP3SVUXgb97mJHjf+hE3tLqPG
Ne5zEx2fr7X9DZDhz3t+nu2nsntSV/WQEUI+N1GsQMNX7r1kzCKfs3nj0+Xy
nt4yNpLP2fssmx5Vt4+ME+Rztl47FPETg2VcJ5+byN/8wsV2/WR8IJ+zv59b
wOdufxk52nKfs/6se79w4EAZ/03lPjch/+57Km2QjMa85zfYectnzIWpITJ6
8p7fNHHgsrvDOUTGBPK5icsNx6xZMUzGCvI5m/9/Q/xLjJCxl3zOzje7czzf
MVKGSj43kb0zMLj6aBlPyOes9zMCT58aI+Mn+dzEq/jc35uPlVGkLPe5iagT
k4teHiejJv0fZvH5ublYjwky2vGePzJx0W/ez9SJMoaQz9n7tHsJIybLmE0+
Z/vDGROSOUVGLPmcrY9VN9IiwmScJJ+bmPboTo8c4TJukM9NlB+yf8eq6TLS
yOfs8+K6XS8xQ0bOZO5zE5EFbqZunymj3Hfuc7b+yle7UXW2jCa856+Yd3qG
7Dw2R0Yv3vPXbB6Wm9m78TwZE8nn7Hn8ifiUNF/GSvI523/BISM6LpSxj3xu
wvV0g6Q7i2Qkkc/ZvJr/y+y7REYq+ZydH3yOlH29VMYv8jk7r7UO9ghdLqPo
Fu5zNv8rOJ3fVsiodYX7nL2fVruSZ6yS0Z73PIPNJzf/0OxIGUPJ5yaqlfz8
ffkaGXPI5yZiE7YNLBIlYxP53MTGwD6HYtfJOEU+Zz2eUuFxuWgZN8nn7H7n
Gen7NshIJ5+zeZie8bTWRhm5WnOfM7+U/3niVKyM8pO5z9n7XVtmTNPNMpry
nv9gnx8/OMfZLTJ6857/NFHoyaU57bfJmEQ+NzF7TVDqje0yVpHP2fmyQeGy
veJk7Cefsz77/mz2ZKeMs+RzE/f+FkDIbhlPyeesB1aQ1/s9Mn6Tz03c3fw4
c+w+GcVK89fB3neL2C3f9suo3YH7nPW4V7TX9IMyOvCeO9n+87+z0YyXMYx8
zubTjF5pCw7LmEs+N3EiuIKHS4KMzeRzC286Na4feVTGafK5hfOJcTWKHpdx
i3xuISlHv9wbT8j4SD63oGwIPVfmlIzcZ7nPLZS/mzIk7rSMCl+5zy2cLb/t
jWeiDD/e87wWzFfJ7Q/aZATxnuezsHd29zW1HDImk88t5OvZ2nZckBFJPrfw
81LcOR9JxgHyuYWjzccet8syzpHPLWglD85vpsp4Rj63UPRk3wZJSTL+kM8t
nJqy6HKbczKKb+I+t1DSXq3VpWQZdS5xn1tIf9VlS6cLMjrynhezMLB71oMb
F2UMJ5+z+xlc/lfAZRnzyOcWek1M+X3viowt5HMLu5+VfBp0TcYZ8rmFGi4f
dj++LuM2+dzCig6duwy4KSODfG7hieX/6PktGXlacZ9bSFz4pN2QOzIqTuQ+
t+Bdv+CmN3dlNOM9L2shdeTzayNSZPThPfewcHFmr9cf7suYQj63MOfS5NQx
D2WsJp9bKLC/iS3jkYyD5HMLvyccmzb+iYxk8rmF9jMfuGWmynhOPrcwt/zJ
LZOeydDI5xa2nfHP/vZcRgl37nMLFaI3dJr6UkbddtznFlxcd4f/eCWjE+95
FQvXZ01eMu2NjBHkcwtj6uWZ/uutjPnkcwu9Fw3rPP29jK3kcwtLL0Tm+PNB
RiL53MLkzku2RaTLuEM+Z+9/dEBp7aOMT+RzC+r4bxEzPslwUbnPLSw+OlbU
Psuo9IX73MKVWedezsiU0Zz3vK6FWVW1NO2rjGDec2/2eX+Lpcz4LmMq+dzC
4N7Fd2tZMtaQzy18jLB6zPgpI558biHGnvL+zy8Z58nnFq4N3TYw4o+MF+Rz
C9Mv9LH91mTo5HMLOevk/xFuyCi5kfvcQr/0xOK/TBneF7jPLbxrM8RtmlNG
Z97zJhbWrihoZv2VMZJ8zvZHbun8lGwZC8jnFkbmnDrpWw4F28jnFj5c9/k7
MZcCG/mcrY8juSZ/ya3gLvncQsLHdxfGuSj4TD5n7/dOqvUxr4K8LbjPLYw/
mF5qTH4FnuO5z9n6sBdz/1BAQQve89YW1rTv92d4IQV9ec/bWHi/PVl67aog
jHxuYWF24PCQIgrWks/Z+rfnzXxWVMEh8jl7/y4ZA/oXV3CBfG7hpY+Z8KiE
gpfkcws5Frd83dtNgUE+Z/ujiV27667ArST3uYVbsWN+dC+toB7veWcLGa+D
7l4vo6AL73kXC38GLIru6KFgFPncwo/23xtd/E/BQvI526/v9qutyyvYTj63
4Bu+t4ZaQYGdfG7B2fRLhF8lBffI52xeTV12yOap4Av5nM2jwVPVBlUU5JO5
zy0ktzhjO1ZVQeVP3OcWdnQLiK5ZTUFL3vPe7Ocb7XscqK6gH+95kIWe2o4f
lWoqmEY+t3DXte/MHbUURJHPLZzsNONN6ToKDpPPLbim5/COqavgIvncwqIq
2uAi9RS8Ip9bqO83eOqq+gpM8jlb/8Mbh+bxUeC+gfvcQveny9ou8FVQn/d8
MFtPqQE5zIYKuvKeh1g4vHXjnvDGCkaTzy0E9R5Q7VsTBYvI5xYutNoXNdZP
wQ7yuYXjMWFP3zVT4CCfs/266kaBkBYKUsjnFqYFnyr3pKWCTPI5e/8Nqpfs
BQX5m3GfWxAD62feaK2gyljuczaP0+4cad9WQSve8zEWntcu0O2sv4L+vOeh
bL33enW3aXsF4eRzC7PX9fE73UHBOvK5hYnuk5fV7qTgCPmczbfS9Wz7Oyu4
RD5nz+/qlqvluyp4TT63UKz/ibObuimwyOfs+63p24oGKChVnPvcgvTmW7+V
gQoa8J5PsfCoWSUrR08F3XjPp1ro2qTgolm9FIwhn7Me5T31Kau3gsXkc9aH
x6WbjuujII58buFYapuxb4MVCORzCwWb+cwf0E/BffK5hZ3VvkSk9FfwlXxu
IfJmWO8uAxUUELnPLczsd63k+UEKqn7kPrew+c8Ph1+IAvCez7YQl/IDp4Yo
GMB7Poe9r9I3E2oMUzCdfM72y/dF1q7hCtaTz9n8WVm6XumRChLI52w+5Fvf
IWqUgsvkcwuHNn9t4zJGwRvyuYVuwxt7zg1V4CSfs3m5btz7H2MVlF7PfW7h
v45Rq8eOV+DDe77Uwq6T+0u9nqCgO+/5MraffpxcFjxJQSj5nK3vhvYnNycr
WEI+t3Buu6Oo/1QFO8nnFuzdhVpimAKRfG4hfrJcs164ggfkcwt1q110PTBd
wTfyuYWxsQ/ve8xQULAp97mFvG9+zF8/U4HXGO5zCw3rVCySd7aC1rznUew8
sHXwojlzFAzkPV9n4UTXU0++z1UQQT5nvRpZ3m30fAXR5HML2bkP+D5boOAo
+dxCRLeuTXosUnCFfG7hxuCSFS8tVvCWfG4hrW+Oz35LFfwln1vwG+C+/fgy
BWWKcp+z89CSPvWqrFDgy3u+ma2/HxfiN69UEMB7vsXC90sj8rhGKhhLPrfQ
wqNp+4WrFSwln7O/d2037tcaBbvI56xnUuS00CgFEvncwlMUHfZ8nYKH5HO2
Hh0PfHpEK/hOPmfzotXLjxc2KCjk4D63MC/Te0mTjQqqpXGfW6j8+lrOhFgF
bXjP91iw6p0eWWGzgkG853vZfvvzKSF6i4IZ5HP2/LvNeJxnm4IN5HPW8y4D
0mdsV3CMfM56kn/zs087FFwln7P5vrN+4uCdCt6Rzy20qlxr6t1dCv6Rz9l5
JWF5Cf89CspGcZ+z59Wj8xbbXgUNec8TLLyuNj1Xjf0KAnnPj7Lv9y/cc9sB
BePI5xaqyG5LXeMVLCOfWxi+N2r7/EMKdpPPLeQuPH/z98MKZPI5O08USZsx
PEHBI/K5he3itRYPjirIIp+z9eBZJ639cQWujbnPLdiCi4U7TiioPor73ELr
CbPSapxS0Jb33MauP2xcy22nFQzmPbdb+Do7bWahRAUzyefs/W78vmWuTUEM
+ZzN47ur4zLtCo6Tzy0UbykvDxEUXCOfs/mZsSjojqjgPfmcff+7t3lbywqy
yecWqjd7E3dSUeBRmPvcQlVzQVnPJAWNeM+T2H6rf35W9FkFPXjPz1oY8ulI
Us5kBePJ5xYCfFt+nHpewXLyOfu80nP/vLmgYA/53ILnnnEZPS8pUMjnFv4+
K5ScfFnBY/I5m2cpw+c1uKrgB/mcff/asAp7rikobOM+t3C6VKv9xW4oqPGe
+5zNlxlXiyy8qcCf9/yqheWCW8i3WwpCyOcWBrzx2hByR8Es8jnrmfHvyK27
CjaSz9l5OP++Qy1SFJwgn7Pzmbv76oT7Cq6Tzy3WhX69PB4q+EA+t9AMk/+t
fKQgx2DucwvymMHrtMcK/lvDfc56vs/LZXSqgsa85/fY+tavD3nwVEFP3vMU
C6XH9tjV9rmCCeRzNp8N4cLJFwpWkM/ZeetovlsVXinYSz63kLIM8prXClTy
uYWo5SOizDcKnpDPLbw6GdEh9J2Cn+RzC+Xyzn338L2CIg25z9l5Z0XEKP80
BTXp/yCbzZuGY2+eTFfQjvf8OTufFulbpkKGgiHkcwuhJf07r/6kYDb53ILD
v/4Q/bOCWPI5m8dxngNGZSo4ST5nz7eiR7OUrwpukM/Z+7lcLrvVdwVp5HM2
r9fXOZyQpSDnc+5zCxXndGta5qeCcoW4zy2sX7Tg6NJfCprwnn9g54XdV12y
fivoxXuexv59Sq12gzUFE8nn7LzpdnjMNV3BSvI5W99DO0xpZCrYRz63MPWE
S8geS0ES+dzCFmdG/cJ/FaSSz9n8av3n48x/Cn6Rz1mPptdd/j5bQdEz3OcW
OmzYkL9HThW13nKfW3i7rsYUOZeK9rzn39j8GPVDqZZHxVDyOTvPFvr5NdpF
xRzyuYUFEXXz/s2rYhP53MKknftzheZXcYp8buHMzIHvUwqouEk+Z+vRDEpo
WUhFOvncwqqyG/seclWRayD3uYUD1/7LKFFERflI7nMLDbK/DplXVEVT3nOd
nW+OFVPSi6nozXtusPVzdcnfniVUTCKfMz/6d62qlFSxinzOztdFxtWv5q5i
P/mc9brCO8/1pVScJZ8zjw0XdaO0iqfkc3b/N78ljiir4jf53Im8AauCb3mo
KObDfe5E+UcrXzQup6L2MO5zJ74FZXXeXV5FB97z3E7cFy9tL1BRxTDyuROJ
P/PfD6ukYi753AnXLPXbM08Vm8nnTmTsSs9qV0XFafK5E58yV6Yeq6riFvnc
iZZX9x8sVU3FR/K5Ewf+a9V/QXUVuZ9ynzsx/UHfrPQaKioU4D53YuPLX5N6
1FLhx3vu6sRMrzIpQm0VQbznhZ2ovfGih2ddFZPJ5050cf/baZW3ikjyuRM5
Yy4Oyqqn4gD53IkSWvng/g1UnCOfO3G7lmujZB8Vz8jnTpQrvcGo0VDFH/K5
E+H7T+9b30hF8VPc5068lKb46o1V1HnNfe6E0ebOoSFNVXTkPS/lxK9K93Jf
8VMxnHzuREyrWe28m6uYRz53otai6+NiW6jYQj53Yt/tKxHOlirOkM+dmOUa
HjoCKm6Tz52QK6bgemsVGeRz9rwz3zvrt1WRpz/3uRO7+53YtdlfRcWV3OdO
tO3QsMa/diqa8Z5XdKLb1ohNIzuo6MN7XsmJUw1nfbreUcUU8rkTP8xWVRt0
VrGafO5EjdvX/Td3UXGQfO7E33UVO//tqiKZfM7+vWfrhiO6q3hOPnei9Mh6
LtcCVGjkcydim3yXvXuoKFGf+5x93txl/Tb2VFF3CPe5E4OL/3hq9FLRife8
phP9HzX1HxKkYgT53IkHhwdFX+yjYj753AmPcUMv1eyrYiv5nN3/7w6vovqp
SCSfO1GxRslXP/uruEM+Z5//+srFfgNVfCKfOzHaHLNeHaTC5Qn3uRMTev1p
UzlERaV83OdONL04PXX5EBXNec992fXWzgj+PFRFMO95Qye8h/eWAoermEo+
dyLF35E7cYSKNeRzJ+odKe1bZpSKePK5E+akGZ3mjlZxnnzuxIzxqf6vx6h4
QT53YtnM1l7txqrQyedObJp04kv8OBUlT3Cfs+frVXNboQkqvF9yn7P1N/1k
3ckTVXTmPW/J1m+jTvEpk1SMJJ87EdT8Z97GU1QsIJ87sSUksdvWqSq2kc/Z
8wyPmukMU2EjnzuxoffSyCHhKu6Sz534eWfL4vPTVXwmnztxIun2UK8ZKvL2
5T53ovivGl4rZ6rwXM597kS2/5E7n2apaMF73oGtn0V9hnafo6Iv73lHdv8L
6z4+MVdFGPncibMlGzUsMV/FWvK5E/NdJ88IX6DiEPnciUItX+5+tFDFBfI5
e74Ry042XaziJfmcXX/kmIPblqgwyOdOJHResdi5VIWbN/e5E8uXpLcLWa6i
Hu95oBN18q/OPLtCRRfe8x5OWAfD53quUjGKfM7mk3d81uJIFQvJ504smeTV
/f1qFdvJ50589v0R1X6tCjv5nO33bsUcB6NU3COfs+ezfPGlfOtVfCGfO9Hx
eFcpNFpFvkfc52x/r58Ue22Disou3OdOTNUzg2ttVNGS93wAmzenb/6LjFXR
j/d8oBOrIwuv/bxJxTTyuROrupzJ2W2LiijyuRNt1HODjm5VcZh87sSVo013
um5XcZF87sSFt+UvT9ih4hX5nK23GtMe3IxTYZLP2fPv0PxanV0q3I9xnztR
OO+s/Wt2q6jPez7CiYne9UZ/2aOiK+/5SCcWrxhapNs+FaPJ505EPikal7Bf
xSLyOduvH1Gi0EEVO8jnbL/N+zlxXLwKB/nciZ2D6568dkhFCvncCSXg+5Ma
R1Rkks+d+OqOjysSVOTvw33uRP6Z5V6mHVVRZSn3OVvvfqul9sdVtOI9n+hE
4wpR8/afUNGf93ySE18yqlfPfUpFOPnciVtDBjqGnVaxjnzuxOG2tb3PnVFx
hHzO3nfQttUVbCoukc/Z+u+XcGeuXcVr8jl7vkWHmU8dKizyOetJs6RCfqKK
UnW4z52ovO1S7s2Siga85xFORH+b9faXrKIb7/kMJ2abL+J7qSrGkM/Z+p79
q/fJJBWLyeds/XqfSyt8TkUc+dyJgEf+Q8cnqxDI504MrLf43NXzKu6Tz53I
oc/LV+2iiq/kcydeZ/o1WnJJRYEH3OfsedwWOr++rKJqbu5zJ1L7/G3X8qoK
8J4vcsKvTcHq266pGMB7vtiJEd3efvtzXcV08rkT/3xW7up9U8V68rkTnU/+
a3TylooE8rkTngs6nXG9o+Iy+Zz9ff/Q0mPvqnhDPue9GDr80j0VTvI5e97/
NdroeV9F6QTucyfGT08/Ou+BCh/e80h2vkiefTT1oYruvOernWjlyNrQ6LGK
UPK5E+lFA4dGP1GxhHzO9sfiWLfMVBU7yedOtLty5USnZypE8jm7/40fG+x/
ruIB+dyJurvNbdkvVHwjn7Pe7cnxecArFQV7c5870bv7X0/7axVei7nPndjV
/yeKv1XRmvd8oxPV53xoN+GdioG857Hs/Y1+VP/KexUR5HMnHt65mrtymopo
8rkT+riz6tx0FUfJ5+x9flZCHn9UcYV87sTz3BfTGnxS8ZZ8zq5/zOM+az6r
+Es+dyL5ipGQ9kVFmVrc56wfj+tmtP6qwpf3PM6J3B0jCm//piKA93ynEz2u
Pizz+7uKseRzJy4XCiwU+EPFUvK5E6eT378/9FPFLvK5E86tWw/k+q1CIp+z
edhuSvdBf1Q8JJ+z9TB5/HObpuI7+dyJkdfX9ipqqCiUwn3O9nvupydCTRXV
cnKfO3Hvaq9fyZaKNrzn8U7cvWJW/O+vikG854ecUI898An/p2IG+dyJcdXf
1bmVrWID+ZzNxzc1ilTLmYRj5HP2/SsOPZqfKwlXyedOhF4aufxx7iS8I5+z
99NhaPn6Lkn4Rz5n51Fb3PaVeZNQ9jD3OXu+asWcb/IloSHv+Sl2vfkzuvsV
SEIg7/lpJxxwLooumIRx5HM2H10HxWUUSsIy8jnrR5lCu9sUTsJu8jmbP66u
kVuLJEEmnztRct2wgVlFk/CIfM7Op52LuHUunvQ/S2cdVkXX9eE5iB2YCAbG
o9jdCq4xUbFb7G5QFAvs7sbuxg4UQWfmHLtQ7EawuxWVmfl+a73fn/f1+sCJ
mbn3/e6Lveir9HkqVX6e+9jmnBplacN9nkrX3cbVScmlUYkp3Oe4HlvVjmqV
R6P67PM4vJ/gHsouT426s89P4eenf+1v5dVonPR5Knlrd/t08NZoufR5Kj2p
WTFkXz6NDkif4/sr8KtPmgIaXZI+T6URWcrUDSqo0Qvpc6zH9ycoh300sqXP
U2nLtg9R6QtrlK8k9zmu56WT/HoU0aga+/xsKlXNNy/6WFGNWrPPz6VSk2c5
PDMX02io9HkqJc306tG7uEazpM9T6dy+zQtP+Gq0Rfo8lTr92rc9a0mNTkmf
p9L6NOq2vqU0uid9jvVUWLe5J0tr9E36HK/3vXsnj7IaZb3BfZ5KxdP5Zelf
TqOSNvd5Kj3q574ntrxGDdjn8akUvbNXuewVNeohfQ6fDWm3pn8ljcZLn8NP
LRM/xFbWaIX0eSo9/JKuZPaqGh2UPsfz+vPVZv2raXRZ+hw+elWlQ2x1jV5K
n6dSpdF1AzxqaqSM4z5PpR5VPxfuV0uj/Lu4z9EPZ5okx9TWqDr7/D7W36da
zM/qp1Eb9vmDVMp9SinQx1+jYdLn8F+3fiuO19VotvR5KvnVDP+RSdVoq/Q5
nhdvA/x61tPotPQ51veZrw09Wl+j+9Ln+PyrZ52evqFG36XPU2lJmszTujbS
KFsr7nOsf7NcGnSwsUalJnGfY733pmmNNE00asg+T8brrbjkY8emGvWUPk+l
qPCN86OaaTRB+hzfX++xOaxAjVZKn2O9Mb7g5DYtNDokfZ5Ki7osv729pUZX
pM9TyW31oxwprTR6JX2O+/tySvXANho5fnOf4/k7+2ODjW01KuDLfY71bJ9T
Nb+206gG+/w9nidfB+Zp2EGjtuzzD3i+Xfz2ILKjRsOlz1Pp5YSes9520miO
9Dmuhw2H8vl10Wib9Dm+H9ebyEVBGmnS51gvRGT696yrRg+kz3F99vQKqNJd
ox/S57gfzdzhM3to5BHPfZ5K+165rbrXU6PSJvc5vr/9L9aW6q1RI/b5T1yP
z0/NCu+jUS/p81QK91oUdK2vRuHS56lU8UmQZ6H+GkVKn6fSbGfx2BEDNDos
fY77tcPXRq6BGl2VPocvSxgncw3W6LX0eSpNPr8iT/8hGrmN4beL+9M5ssvx
oRoV3MF9nkqvdnaZmX64RjXZ5xau3zSt1nQO1qgd+1wxyezffuWeEI2Cpc9N
6ho0bPzfERrNlT43acfwNY0CQzXaLn1uUsWyT/+sG6WRLn1u0vci/pEfRmv0
UPrcpDkPY/L5j9Hop/S5SeWT2s1eOFaj7C24z026YGR//GScRmUiuM9Nupvm
m1f5CRo1Zp9nNGlW1b/+k8I16i19btLWx2UC4yM0ipA+N2ndzLmqzySNVkmf
mzQjJo9P8GSNjkifm+Rp3Xx+eopG16TPTdr39MzSrNM0eiN9blKj5Hcluk/X
KM1P7nOTZi9ptnPfDI18inGfmxQz4mWW1Jka1WKf5zTpXEata+Bsjdqzz3OZ
VDf57rK1czQKkT43qfOUykfeztVonvS5SR8G3zpZc75GO6TPTRpb7NSe2Qs0
MqTPTcpf7fPUuws1eiR9btKmwiH1iy/W6Jf0uUnBQ+u+H7VEoxxXuc9NWr2m
Z4RrqUZl/3Gfm5RQ/s7P7Ms1CmCfFzBp9IEtnXqu0KiP9LlJE9dd2LJ/pUYT
pc9NWjqu6e1/kRqtlj43KeVCqc9NV2t0VPocvz/z0G+r1mgUL31ukvc5j6cv
12r0VvrcpA1h+Y5UWa+R+2juc5MyblwYPHWDRoW2cZ+b9FQbmuv6Ro1qs8+L
m9Sw84nNBTZr1IF97mtShnehnkO2aDRC+tykjd83jz6xVaP50ucmFfjRIM59
u0Y7pc9Nqjekx7s2OzRySp+bNPL2N8emnRo9lj436dihNG4fdmn0W/rcpNiI
5e9q7tEoZyD3uUn3o7fHzYzSqNwE7nP8/ge1wm7u1agJ+7wivp8+HfIW2q9R
X+lzky5f/7Nl6AGNJkmfm7RkXak8MQc1WiN9js+73usR7oc1OiZ9btJ5/2rR
rY9odF363KQ2mTyT1x/V6J30uUk/iyz4/eaYRmm/c5+blGyt+Vn1uEaFi3Kf
m/Q2X/3HU05oVId9XgvX7+dZe6/GaNSRfV7bpDs/h/T1itVopPS5SVt2fknT
L06jBdLnuN4m5Ft48JRGu6TPTcr69p3197RGLulzkyKG9OvSWNfoifQ53v+Y
ueuXGhqlSJ/j85rW7eJjp0a5LnOfm9Qg/bPHJc5oVP4P97lJf8Z7Pgw9q1FT
9nkDk560djNOn9Oon/S5SSscOxdluKDRZOlzk4Y53Bu3u6jRWulzk7qc83m1
4ZJG0dLnuN6cKcFvLmt0Q/rcpAVDVzyrfFWj99LnJinVf9SeeE2jdKHc5ya9
XpFv0oV4jYps4T43KfxfxqgcNzTyY583N2nz47Na1wSNOrHPW+D6i2pxasdN
jUKlz00adH/n1s+3NFoofW6S172bI2vd0Wi39DnuL6/bpabf1eiM9LlJkVn3
X756T6On0ucm9SrRq73nA43+SJ+bFHD38/meDzXK3ZT73KTh83oU3fNIowrs
844mrT96YMC3xxo1Y593wr93Ji+v81Sj/tLnJs0rau6ZkajRFOlzk0o2VvZc
e6bROulzkxau/bTEM1mj49LnJsUvvNy753ONEqTPTdqzMDL/7hcafZA+N2l6
+g7al5capf/KfW7S0EEZmtV6rVHRwtznJuUreFSb+kYjf/Z5L5M+L+1U4PJb
jTqzz3vjeV05pU/O9xqNkj436eHQVcuCPmi0SPrcJHtXjb1bP2q0R/rcpIFt
H+1790mjs9LnJml3Zqyq/EWjROlzk7qvrz50wleN/kqf4/7P/r2E65tGeS5y
n+P+XnfqWsYfGlVknw82qebOld3a/NQokH0+BNfT2im3V//SaID0Oe7fZ5Or
Pfut0VTpc5PaJq2cXOKPhs+Z+9yk1DTnjgT/1eiE9LlJ4w55XI/+p9FN6XOT
8rQcdzs1VaOP0ufwTQPHmQaWRhlGcJ/DXyn71s6zNfpvE/e5SWsSJnZNUHSq
yz4fheu12pi0Xm46dWGfjzbp/bzVq3uk0Wm09LlJcdVe597hrtNi6XNc7+v6
TXifVqco6XOT+hXOdalSep3OSZ+bVLTUT2VcBp2eSZ+bNNM7a1Eto07/pM9N
Kt2he1n3zDp5BnCfm9SR3hRqlkWnSuzzCJP+1j6UujirTs3Z5xNNOhp1wnUn
m04Dpc/x/r4oofmz6zRN+twk35BFmXrn0GmD9Dnuz9l9FuzMqVOM9LlJz9ZO
/v0+l063pM/hj0xvAivl0emT9LlJZ6pvnDvGU6eMn7nP8XlO2X4oLq9OxXy4
z/F9NzYNxVsnYp/Pxvf5Niq2UT6dgtjnc0z6dOHghnn5dQqTPsfPr5dtyPUC
Oi2RPsf9eexiodw+Ou2VPoevJydpnQvpdF763KRRdlDAhsI6JUmfm1RkeY2T
SUV0SpU+x/tZNT6373865T3PfW5Sy8H/dRlSTKfK7PMlJg3uX2P2geI6tWCf
LzXJ482Jjd98dRokfW5S7Ra7NlUvqdN06XP48Uv6eRNK6bRR+hz/fbnH3bXS
Op2UPjfJ6OGb362sTrelz+GnxDfORuV0+ix9judnRt+2c8vrlCmY+xw+qf7s
ytUKOtaZ3Od4vju9K2SvpJPKPl+L+9vtTni7yjp1ZZ+vM+lQu9xHIqvoNEb6
3KTHWR4mPKiq01Lpc5OiZ5V8VKC6Tvukz01q7O0W37OGThekz01qVmBw1Naa
OiVLn5tU/HXPES9r6WRKn8N3N94UKllHJ69G3OcmdauY7uQQP52qsM+3wU9d
Y+vs99epJft8O56He9Lv/lxXp8HS5yZRyBezkqrTDOlzfN5uY/1H19Npk/S5
Sc9PbBhwvL5OsdLneP8vBoxPaaDTHelz+OjJ7bDajXT6In2O7/PX264RjXXK
/JH73KT503aX0QJ08i3AfW6S392cL+0mOtVjnx8wqXfDMnPqNdOpG/v8oEn3
Cv3IPT1Qp7HS53i/cSHzzzbXaZn0OT7vQZvfp22p037pc/h0/JxqAa10uih9
btJetfTgOa11ei59jvVgtjmzLrXRyZI+N2lxle0LM7XTyfss97lJ/zmmTgps
r1NV9vkJkwIvFO6yoINOrdjnMSb9uzOz4LWOOg2RPjfpQcSRK1k76zRT+tyk
apn39G3ZRafN0ue4Hm8MfbkoSKc46XNc//nM1te76nRX+hzr7Ro9d3p01+mr
9Dnu7zErXrbqoVOWYdznJlUtvinbkp46lVjHfY7n45KpRW700qk++9yJ+zFt
XZ/sfXTqzj53mbTrxl331n11Gid9blIuanlncT+dlkufYz29fufi6/11OiB9
jtdXLbmKx0CdLkmf4/nXLo2r5SCdXkif4/5vmKX2osE62dLnuD7a2OuuDdEp
XwPuc/jn3NPXWYbpVI19fhm+e7evYPPhOrVmn18xqXWmYf7zg3UaKn2O/z3E
J+ByiE6zpM+xfup9vnbGkTptkT7H+r3MAK8moTqdkj436Wtu5dmsUTrdkz7H
5zcgcum50Tp9kz6HbwaWKec+Rqes77nPTTrR03mk/lidSubjPoefVgUVnTpO
pwbs89voj/Z/wvXxOvWQPsfzOHGTbk7Qabz0uUkHI1p/rBOh0wrpczy/R2VN
O2GiTgelz00an/FBuphJOl2WPsd6a0b0t5+TdXopfY71RMkdF6tM1UlZzn1u
Uo86UXNGTtMpv4v73KRFjguVD07XqTr7/Cl6STfPf5ihUxv2eSJeT0zrRqVn
6TRM+tykQhVd+wfO1mm29DnWg0PaKzvm6LRV+tyk23sy+ifP1em09Dm+n0ov
+haar9N96XOTftV/NbrbAp2+S5+blK5IzhFrFuqUbQj3uUllsw7pcHeRTqXW
cJ/Dx02+FMu1RKeG7PM3JpXIs+tpq6U69ZQ+x3rtyJJpC5bpNEH6HD7tczD7
peU6rZQ+x/O6X9q5aVfqdEj6HM/PlBXv60XqdEX6HOub7r1qTlql0yvpc5Ne
3hocErtaJ0dO7nOsl9ccXfJrjU4F6nGf4/1+ovWV1+lUg33+Fb3okWNZ8Hqd
2rLPv+H7qFMqNGqDTsOlz/H6Ds7ze7VRpznS57g/omp8LbJZp23S51hPDay8
pPsWnTTpc5OWF5vovWarTg+kz/F8LJhv4e1tOv2QPkcPLc783mOHTh5vuc+x
Po9uVyVwp06lvbjP0V9XfvSftUunRuzzfyaNyPJ1mnO3Tr2kz7F+PNpsXuoe
ncKlz03K+y9NRI29OkVKn5vkKlioc+g+nQ5Ln1sU1mGjz/79Ol2VPrfozaPp
118f0Om19LlFM94lDCl6SCe3pdznFg2Infel22GdChrc5xYFzTjUa9URnWqy
z9NalDSlUVzCUZ3asc/TWVTmTaCSJVqnYOlzi/J/O1eh8XGd5kqfW1j/Rjed
ckKn7dLnFv26UrBlbIxOuvS5RUUyKf4/Tur0UPrcojEXeniWj9Ppp/S5Ra1r
+z0ceEqn7IO4zy1yrl47Z8tpncqs4j63aIFXRJFHmk6N2eceFhX/nLw9t6FT
b+lzi461ScjZ0qlThPS5RbnCmg6d7dJplfS5RdcXtjhgnNHpiPS5RSVuJD76
c1ana9LnFmUZ4faj8nmd3kifW1Rsy4lfQy/olCY797lF5yMdL7Zf1MmHuM8t
Sp2eHPfkkk612Ode+HzXdZvkeUWn9uxzb4uueoSWaXVVpxDpc4v+5Cx+ZvY1
neZJn1v07O7YRka8Tjukzy3KvHDYkZTrOhnS5xZFD0ibqVKCTo+kz/H6VzRs
PvimTr+kzy36F1B2/JZbOuV4zX1u0aJD2pIHt3Uq68l9btFyy1yW465OAezz
onj9vT9MbnpPpz7S5xatzrig09T7Ok2UPsf3WzzR++QDnVZLn1vU6fnr818e
6nRU+tyiXaG7e5R8rFO89DmuF8d/ST2f6PRW+tyiXqe7tFz1VCf3xdznFvW5
3XJnfKJOhTTuc4tOjHJ/mzZJp9rs87IWhVyM8PRP1qkD+7ycRU3tk+VHP9dp
hPS5RacaapX2vtBpvvS5RV/Pzi+U/FKnndLnFp3bWyzF67VOTulzi64Umx/X
6o1Oj6XPcT12dQ6e9Van39LnFlWdcMnt9Dudcg7gPrdI3bdj1vf3OpVbyX1u
0bX8nX+W+qhTE/Z5dYu+f0tu2euTTn2lzy2K6NpkeeRnnSZJn+P+mjTPdfWL
Tmukzy0aPmvvY7dvOh2TPsfrXbs/qeZ3na5Ln+N6fLksIfiHTu+kz3H9Luy+
b/tPndJm4z63qHycR+jDXzoV9uc+t+ht5N6i2VN0qsM+J3x/AVW0Rn906sg+
Vy16/2N3w/C/Oo2UPreo8rlsxw/902mB9LkFPw3I+SpVp13S5xblHXy0S35L
J5f0uUXf5vya39rW6Yn0uUXVKq+5XV8xKEX63KIRS451fgLO9ZL73KKYkS1v
jnUYVD4397lFo94MrJfTzaCm7POmFj1P57ZzH7if9Dnun8SCSkAagyZLn+P9
TT/VKgm8VvrcohvuiSvC3Q2Klj63KDZs1vU8aQ26IX2O3//6qH0Q/F76HNfj
0EHFm6UzKN1C7nOL9uTcob4AFznFfW7RlE9D2kxKb5Af+7ytRfEecZ28MhjU
iX3ezqKesyPbHQGHSp9b9LS/1bB5RoMWSp/j+4/7XuYVeLf0uUXz1ozNMCWT
QWekzy1q5TH/oXdmg55Kn1tUsVyFrUfBf6TPLSqYpn/PFlkMyt2P+xz39+Zy
OV+DK7DPu1lUyHNe7JSsBjVjn3fH/RMa3jlfNoP6S59b9Oms24ej4CnS5xbl
KFgkrIWHQeukzy26O/fe91fg49Ln+H7zlRg0JbtBCdLn+N8fZ7/pncOgD9Ln
Fk16trLSUXD6LNznFm2pcmJW85wGFa3DfW7R2hdhCS/B/uzzARZtctzKMTmX
QZ3Z5wMtMlZfD/DKbdAo6XNcbyeGjToMXiR9jutz2N4VzfIYtEf63KKu5xbs
fQ4+K31ukSs+R0yEp0GJ0ucWjY2sE5snr0F/pc8tOlIq85ED4DzPuc8tmr5y
6qYAL4Mqss9DLLr/atO0Z+BA9vkIi8aXHth1vLdBA6TPLco0/H6pnPkMmip9
jud33I+PUeD10ucWPSx8eleD/AadkD63aG9U5U6PwTelz/F87NcxdXQBgz5K
n+P6CSq1KmtBgzLM5z63yG/1vhI7wf/Fcp9bFFwqaX9dH4Pqss/H4/npfbHU
PXAX9vkEi7xG91kXUsig0dLn8EvDw24ZChu0WPrcokcrontuBkdJn+P+Hzni
SM0iBp2TPrfo1vPkvzfAz6TP8Tz/nbXW4KIG/ZM+t+jx8W/DHP8Z5NmH+9wi
n7LLIteAK7HPp1u0pPfH6ErFDGrOPp9hUYveaa9cAg+UPreoWbVHd3oXN2ia
9LlFXV6H3P0D3iB9bpHv1LNXl/oaFCN9jvef5WFMqRIG3ZI+t8ix7PBaJ/iT
9LlFx/M3D+1S0qCMmbjPLZpwJIq+govV4j63qEnPeLe5pQwi9vlCrAdKx8QV
Lm1QEPt8kUU1fQYPiQGHSZ9btL5ecrbWZQxaIn1u0eINxfa8Bu+VPsf9X7tS
rcllDTovfY71R+GMumc5g5Kkz/F9d9xf+wA4VfrcotBXPvsalTcobxL3OX7+
3R65noArs88jLfpcPnjE6AoGtWCfr8Ln+6vFmcwVDRokfY71RDU78zbwdOlz
3D/fpjWrXcmgjdLnFu2v+nBSAvik9LlFcW7p9gyqbNBt6XOLFvZNf8kGf5Y+
x/3UPfFpZBWDMs3lPrco4feid+WqGlQ8hvvcIs+aeT+cBavs8824f4qNf961
mkFd2edbLHp9JvrGN/AY6XM8f/PHH51b3aCl0ud4vlY6s6BwDYP2SZ9j/ZQp
susJ8AXpc4sO7Q8o3LKmQcnS53j+FHrw8AXYlD63yOoXOD+8lkFevbjPsf6Y
vqlSztoGVWGf77Fo3JS713aDW7LP91qUr9fXnlTHoMHS57jeSnx9fQc8Q/rc
oo0P7/Yf5mfQJulz3L+Ttj1w8zcoVvoc90fezg3WgO9In2O9tPvn1gp1Dfoi
fW7RkBoTU86BM2fgPrco+fznBt3IIN8a3Of4/oJazvwGrsc+P4b1y+81p+ao
BnVjn0dblHXTrbc+9QwaK30OX3dIzRINXiZ9jv/eJ49vYH2D9kufW1TB9KmW
BL4ofW7Ryu/5ao9tYNBz6XP89+6ZqmVtaJAlfY71WJWPxbeBvRO5z+Gbaeey
1GpkUFX2+WmLGv9Y/jYe3Ip9rlk0el6XU/0aGzRE+hwckHfmX/BM6XOsR8rF
N1gSYNBm6XOLDvhPTinexKA46XOLRk4osy0OfFf63KICL281aNPUoK/S5+DJ
4x++AmeZzX1ukd604MCIZgaVOM59blG5xsbbHIEG1WefX4Bfw/r22QXuzj6/
aNHQ++kT/JobNE76HJ93yIFqN8HLpc/RF36dlwxsYdAB6XPcD3XTJaWCL0mf
W3RmzMkSy1oa9EL63KLcL0P7lWhlkC19blHU3CqrToHz9eA+tyi8X6reprVB
1djnN3A9hsU/fQVuzT5PwPMiLup7eBuDhkqfw9c1llnZ2xo0S/ocfnsz094B
3iJ9blHha7N+1W5n0Cnpc/jqxcrn18H3pM8telX+2Pl+7Q36Jn2O9d2e5E1/
wFnTcZ9bdKd90ZBFHQwqWY37HNdT+dFV/+toUAP2+SN8/lUffD4B7iF9blHa
AW23NO9k0Hjpc/jd+axJEniF9Dn81WDmq7DOBh2UPsd66IM6IVMXgy5Ln1t0
70Ru903gl9LnFm3f7phRJcgg5QD3Oe6vQxn+XgDnf8J9jvX3vdIDunU1qDr7
/IVFa7wGX/wCbsM+f2mR94izhWd2M2iY9LlFlR75h3h3N2i29LlFFzvePbof
vFX63KKtiYs+1eth0GnpcwvrtkGF7oLvS5/DJ5n7NR7S06Dv0ucWzdo1ra8F
zjaT+xy9U//cmGW9DCp1jPvcot33y07x7W1QQ/b5J6xn+sdOjgX3lD7H/fUq
OKxlH4MmSJ9b9F+HwN7J4JXS5+iFA60bjOlr0CHpc4t6f5ycP1M/g65In+N+
yfrw7QbwK+lzrNcy9jpQqb9BjnLc5xZNfJJz8DlwgW7c5/j30797dxlgUA32
+W+LJv9yc34At2Wfp+B5Val+jykDDRoufW7RwPJHvuYaZNAc6XOLar1pF74L
vE36HH3WpeS/2oMN0qTPLXIPrzgyHvxA+hzXS5PhT3oPMeiH9LlF/WMT6SfY
w5373KYxV+asnjPUoNJVuM9tUsIGv84/zKBG7HM3m2Yemlb2ILiX9LlN/cbe
GVh/uEHh0uc2PXX1WXMHHCl9bpPHgjLOQcEGHZY+t9HbFRP/ga9Kn9s0PHzU
90UhBr2WPrep4vIfZpERBrnt4z636UHmaOsYuOAj7nObEp9E/wwYaVBN9nlm
m9Y5UpIfgtuxz7PY1DAk4vzwUIOCpc9t+uLTcLMyyqC50uc2Lc/QesRy8Hbp
c5vcim2p7jvaIF363KbPg2p+jwE/lD636VO8587AMIN+Sp/bFNLCv9VTcPbp
3Oc2nXm079OIMQaVOcJ9blO+kQNmpBlrUGP2eR6bZrgPzR4J7i19jp+3IG5Z
yXEGRUif2+Tr6JI5DrxK+hzvt1PDCS3GG3RE+hyvd/akxETwNelzm4xZGeqE
TjDojfS5TXsDny9wDzcoTRnuc5smXfW4Ewn2CeI+t6m+vShXqQiDarHPfWxK
etC7SRy4Pfu8kE3F2s4d1WKiQSHS5zYd6Z5uZSJ4nvS5TTm/Pdg3cpJBO6TP
bdrvnjYuzWSDDOlzmy7Mm6OvBD+SPrdpzvj+sSWmGPRL+tymn+fW7z0JzuHG
fW7T934VlgdONahsJe5zmwICfUY+AQewz0vaFDl8SKOQaQb1kT63qa+RO7tj
ukETpc/xemr6JCwDr5Y+t+n1xdlzis0w6Kj0uU1pB7atfhwcL32O7yvd5IcB
Mw16K31uU/p12cIegN2juM9tWuLllm7oLIMKPeA+t2lfaNDCVHBt9nllm56s
98q8aLZBHdjnVXD9z/OfXGiOQSOkz208ry+/PQSeL31uU5GJerP6cw3aKX1u
U81BPltvgZ3S5zZlff76c795Bj2WPrep17MCVX+Bf0uf23SzrRY8e75BOady
n+P9lb22yWuBQeUOcZ/bZPZqdmEPuAn73M+mzknVX9ZeaFBf6XObvDYv/3MF
PEn63CZa3Nu9+yKD1kif23Rg85a0n8DHpM9x/Z1vb05abNB16XObAr+Gv/dY
YtA76XObNuTyurEZnLYU97lNk31K76201KDCnbnPbaqc5miEC1yHfd7IpodH
jjZst8ygjuzzxjZN8CmX5gV4pPQ5vv/qhWNGLzdogfS5TRk/LuybdoVBu6TP
8XlUGps2EuySPrcp4sfjDb4rDXoifY7r39coewKcIn1uU2hMkSMBkeh/JQpC
sun4Grfy98HlK3Cf27Q0tu/mQavQ/+zzVja9zdQ44x9wP+lz3J8TogbNXY3+
lz63KcOfpZr3GvS/9LlNVpiZKQocLX1u09VnH1vUXov+lz636WTJfrMvg99L
n+N549f7RNA69P9u7nObxmd59eQduMg97nOb/Gd9/zthPfqffd4F1+Oaedky
b0D/s8+DbJpWZZ/XOnCo9LlNtRt28S6zEf0vfW7T2pPLsseBd0uf43k1tYvV
bBP6X/rcpkHzDyQ/BD+VPrcpx9llp4dsRv9Ln9v0yDv94r/g3JO5z21aOSFL
p3lb0P/s8z54/be25cm3Ff3PPu9r08Rc8Zf3gPtLn+P+910wptY29L/0uU13
/j71ugReJ31uU8mJFw533o7+lz63KXZt43pvwAnS5zZNVbtfGLsD/S99blOH
rlkapt+J/i/BfW7T+3vtT0SCi3bkPsf9t7VGEd9d6H/2+TCbduyOnhoN7sw+
H47n/53r9xvuRv9Ln+P+yDPb9zZ4kfQ57s8Oj4f03YP+lz63qd3UGzu+gc9K
n+P5N6PfvalR6H/pc9w/zdbY2fei/6XPbbqhhfhsBuexuM9tunbtTZUK+9D/
7PMwm0b1Satq4ED2+Rib0g06X7/FfvS/9Dmez5fK+j0GT5U+t2lwaK2yQw+g
/6XPbSrV4mPOv+AT0ud4/jZs+mXOQfS/9LlNBxu0PJv3EPpf+hyff1Vz0U5w
hp3c5zbldevUutph9P8d7nNcX5HdMpwF12WfT7Gp5aNsJ9oeQf+zz6fa1DUu
uFsSeLT0uU2dCk9MCTmK/pc+tyn3j9rzLXCU9LlNzQrvyb3wGPpf+tymRYsu
rsgfjf6XPsfzp+TazFHgf9Ln8Ok9n/E1j6P/J3Kf23Rxeqcn58GV2OdzbTqX
t1HNDifQ/+zzeTb9CX8z9zl4oPS5TQ3W1L85Mgb9L32O9UXn9jmUk+h/6XOs
R7b6BCwCx0if4/vvsXVUgVj0v/Q5eMyzyCjwJ+lzm5rcfHCoZhz6vzj3Oe7f
Loud58HF2nOf21Tlp+NS+1Pof/b5ctw/CypfSAYHsc9X2FQnfdFTI06j/6XP
bereImGXBV4ifW5Tz8b15i3Q0P/S53j+PAjtm09H/0uf2xTzaUCV3eAk6XOb
1g/z+VvNQP9Ln+P5VnvtiTPgvKnc57g+6dHQNk70P/t8Pd5vn2TPRHAL9vkG
m9S5h2KGudD/0uf4fesat/kLni59btOLyTuezT6D/pc+x3qqQPyAPGfR/9Ln
Nj3r6Hy+FXxb+twmH88pnSqeQ/9Ln8PXlNl1GpxpO/e5jXVo3/8Cz6P/b3Gf
2+Q+dF74fbDKPt9p0+kaUy73v4D+Z5/vsil7usbZv4PHSJ/j/oh73HzKRfS/
9DmuT/9GU7JeQv9Ln9u0Z8SUqLXgC9LnNiXUXnylxGX0v/S5TdFTQp8fA5vS
5zZVK1HmW70r6P9w7nNcr7lif8eDq7DPD2F9WbLwj65X0f/s88NYP7To8foN
eLD0uU1n+4UlhF1D/0uf29S/3YAjbvHof+lzm0ableYtBsdKn9uUJuBB5wLX
0f/S57i+c3f32QP+In1uU9Mm2sNqN9D//3Gf27TwgrnQBfZty31u09CwAjVb
JaD/2eexuH6q5X/wCNyNfR6H1/Pu74hBN9H/0uf4fsadsn+Al0mf4/nq6jVz
6i30v/Q5nid73ziy3Ub/S5/j93t2CFsLfi59blP4y52JvnfQ/9LnNn3991Q9
Cvb+y31uUy0/azXdRf+zz8/YdGlO2jdXwK3Y52fx/Z/5Wa7zPfS/9Dk+z+vX
h7wAz5Q+t+nNohUbR9xH/0uf4/5ObngpFRwnfW7TuP1J7+Y8QP9Ln+P5f2No
mjwP0f/S5/j+yr/IuQWcZSv3uU0jdwV6l3uE/k/gPoefCm7zPAmuzz6/ZpMz
9H2mRo/R/+zzeNwfs4v/ugEeJ31u0y6/tve7PUH/S5/bdHRU6OE34APS5za1
yTp76uin6H/pc5vqvlvSRElE/0uf2+T9fkm6BWBb+hzPmy+z4/I+Q/+P5z63
afbDMQO3gauxz+/h/c7tkalCEvqffX4fr+cpbY8FD5U+t6lGTP5qjZPR/9Ln
Ng34/e1UAniL9DleX/j5Ot2fo/+lz226W2zV4Tfge9LnNg252d9n9Av0v/S5
TR/7Vplmg7MW4T63SY9Rnsx7if5vzX1uU/FD8eU9X6H/2edJNjUqtXHsFnAP
6XObSqcZcaLsa/S/9Dk+zwKNPp0Ar5A+x+fd3qdAgzfof+lzm8rMS1XjwZel
z3F9rXvWrctb9L/0uU2HBlwJeQFWLnGf23Tq8unxIe/Q/ync51hf7oiZ8Bdc
nX3+DuvpO6dCZ75H/7PP3+Pf17zSO/sH9L/0Oa6/fS8C1oFnS5/btNUjU3Hf
j+h/6XObUur6/TkEPi19jvWhV8TZOp/Q/9LneD6NvzzrPPi79DleP5VU23xG
/2/mPgcHRH55BC51nfsc68XgPKsHfEH/s89/YP25bGf1r+Ce0uc23V/U7Gr4
V/S/9DneTz23Lum+of+lz7Eemx3/eAn4kPQ5esTvUKf839H/0uf49367L+0A
v5I+h0/6n6hc8Qf6vwn3OdY/y54uiwUXGMt9jl7c7POu4U/0P/vchG+GjKt5
HdyWfW7ZFH/1w8Quv/B5yt+fK+rmbRGxz8Fn+HxncN/LJT8N/43rUc6LU9T9
Bb55pYCf8HnP4F9hD2pPS8H9LOfHKeq6w4ntsvxBb/A8B/CTqLT9IsEz5Dw5
RU3yaz608F/0Gv89K3h//WODo8Ab5fx3Ra2wqm7Pqv/Qu3xeBbh6ng+BGjhG
zoNX1LBVpys0STWoEZ9fAZ6ZcjTTTfBNOR8ePz/njcddTXzefD4V+I2Rc+dL
8Ac5Lx6v53HEgBAL1yufVwV+o3r4/AGnk79/V9TcFy5fnWbjfufzKMFtmh4K
zaI4qbD8PbyijtxieESC9/N50+Aye1K3FXI4qbacX6eoBWr3r7AHfIHPnwa7
yv07XNnNSe3lPDtFndpdL3MKnMTzJcCbtx5Z3yiNk4LlfDtFDbx7x/06+B/P
mwAvTSjVr7O7k+bIeXeKOnD4wdgkcB7+e1vwjmkDMwxN66Stcj69oqZ717bF
D3AFPk8DXDYidO7EdE46JefV4/vJceFUuvROasrnZYHjprV5vRh8V86vV9SH
u3Jm9M7gpL58fha4dJfMRbeCv8i8OUXVg/0ql8nopIl8PiZ4pbGz1jFwJvn7
fEWd6xtY0z+Tk1bxeZng7uNKlz8PLiZ/r6+osQsb5W+V2UmH+TxscKm6G+x7
4Lpyvh4+v96VH/XK4vzfvAvwy2tpD7wFd5bz9vD7u3qNC83qpJc8/8JTUc8m
Dan1Dxwq5+8pakp16+v0bE6yeb5VXkVVK9/aksXDSQvkvHx8flHvmqwEe/P5
Hl6Kmn9Mo9cFsztpp5yfr6hfhr6I2Amuwud9eOP197mYsUIOJxlynr6iGhW+
LTwBbsHneeVT1KCoPhnVnE56KOfrK2rr3fkiLoIH8vle+RV1n53vVetcTvoh
8/AUteesfgEPwFP5/M4Cilo7Z8qm3rmdlE3OD1DU3+Pufn4LXsfncxdU1MpL
lBqheZxUUs77U9TgcmPD/oKj+bxuH0XN7ltn7zRPJ9WX8/8UtV+rFvcz5XXS
dZ7HUUhR10w6kLoM3E3OA8TnNaenV34vJ73l+RyFFTWxfu8y28Bj5HxARb0w
9Vi1Mt5OSsN/n1wEn1++oBpHwUvkPH9F/fasbcU6+ZxUkM8fKaqog6M2FT4D
jpLz/RXVM7BehsD8TqrB54v9h/tnVc3XN8Fn5bx/Re3Qd9bpoAJOasPnjRVT
1HrTy8xPBj+V+Xz4Pq6UbD2koJOG8nmixRX1WrbJWb6BU2Ren6KWKFrBGO/j
pJl8vqivoj6+X2uoo5CTcsr5BngepNucdS54E58fXkJRt0zqsyt7YSeVlfMI
FXV57mk1V4NP8nniJRV12zrbKFTESY3lfEJFtV49UneBb/G8kFKKevxS3pjy
RZ3US84rxOfnecz3OPgjzwMrrahpthxe4P+fkybIfAFFrVYnx7uz4PR8HgrY
LeZW3ebFnLRC5g0o6s+3f+bdAhfh81HAk7fNiA8q7vzfPKFy+P6Pj86YDK7D
55+B1/y6XGewr5MuyjwCvL+qc/p/AXfg89DArvr7Z40t4aRkmR+I6+l77U0W
OITPOwUbeSsfnFnSSakyT1BRM0xbfjxLKSfN5fPMwfvT9IpeDvaU8xFxvQWv
3puvtJO28fnm4H/L/NdsAVeU8xIVtV2D1pNKlnHSaZ5fAh7eOiHoILiZnJ+I
+2W+s3z1sk66x/NMwIXPFfl7CtxPzlNU1Mj4b6calHNi3Qg/gmeNqzb2MniS
zD9Q1PXL35VsU95Jmfm8FvDgLzlv3gOvlnkIuL57HgztUcFJxfk8NvC7Q0am
l+AjMh9BUf2iA9YOregk4vPZwNP8GhX5Br4q8wwV9ZJn7KZxlZzUhc9fBbvn
3pXHBr+S+YaKmtk96/SZlZ00is9jBa8//uF15ipOUuQ8CNzv/xo3XAZeyOet
g69vKbDaq6qT8sn5jXi944OfbwTv4vPXwRFt/H2LV3NSVTnPUVEb/pnbay/Y
yfNVwM+ow7JK1Z3UUs53VNSOPzbFnQA/4vlp4CUvhzz2r+GkQTKPQVF7JR//
cQb8k+epgSednOHerKaTpsl8Blwfte5kvgH2YJ+rivqn4p5MHWs5ab3Ma8D9
FuxwPAaXYp/Xw/NJf/qpd20nHZf5DXi+fK93+zW4Afu8Pu6fe2UOD6/jpBsy
bxGvv/aGmd/B3dnnDRS17tvINuP9nPRO5i/i8zninccGj2WfN1TUZn19b8zw
d5K7nCcJX106PS1TXef/5rU1UtS3R56VXQL2kfMlFXX8h8XxechJe9nnjRV1
U4OrA9eBa8p5k4o6b2ZkSmHVSefY5wF43k7+PGUnuK2cP6moH817Stl6Tkrk
+W5NFLV+fOtxh8HDZF6EouY9HfS6en0n/eF5b00VNd+qXy1OgWfJ/Ag8D0sW
31evgZNysc+b4fup+9pxAbxZ5kng897h36p5QyeVY58HKqpdstSKBHCszH9U
1MUro250bOSkAPZ5c3zeJ1zuj8G3ZR6konoEhVbs3dhJvdnnLRT1XtPYdq/A
n2Q+JL7ftuuChwY4KZx93hLPS/Kc+gWcQc67VNSAx2XmhzVx0kr2eStFPfTj
8YK/4KJy/qWifm5Xetbkpk46yD5vjX9/LvdY92ZO8pPzMBX1Ra4NPeeCL7HP
2yjqg0xnKVugkzrK/Ar4N2xe3uXg5zx/rq2iLiz49VXe5k4aIfMs4Mf4lP3r
wSbPl22nqF/bbR1WpIWT5sl8C0UtOvZT0Z3gvOzz9rj+3J7eKN3SSdtl3gXe
r3PkmIPgSuzzDrhCJ0XlqtrKSZrMp8T37Zi7OwYcyD4HX/TMVs2/tZPuy7xK
RQ2dXfukE9yffQ6OKOhRrXEbJ32T+ZV4nm1dsPsyeDL7HHzo2dFcrdo6KYuc
x6mo3ltmjrkFXsM+B/fe75bQqZ2TfOV8TlyP8WX+eww+yj4H/4p3DO/V3kmq
nNepqCfGzDzwAnyNfQ6mxSdeD+rgpCCZr4HrM2m110fwa56PBx5XvXS9kR2d
/z8PU1FvdhzW+yfYwT4HB2TuNX58JyctkvkbeJ4WSDfXBOdnn4ONtj2XTO3s
pN0yLxO+GjNscdouTqrGPgf3al1+1lywS+ZnKmrJ3TtGZw1yUiv2OThX41tB
S8GPZZ4mnsffTtTM09VJg9nn4Mqj22dbA/4l8zUV1WvFnkcFujlpOvscPN07
ZvNmcHY5LxTX79Up3Yt1d9IG9jm4zij3nLvBpeX8UEUNudtAK9PDSSfY5+B/
p6jPQXBDmfehqHk+pZiVezopgX0Ovl9xxNLj4B4y/0NRmzbfWaB2Lye953m8
4Lbp1286DR4n80AU9XzJtvnq9XZSWvY5uPvYSwvOgpfJfBD4+qTb74A+TirE
PgcHHbc6XwHvk3meihpdRTvSsq+TarHPwQVT6rnfBJ+X+Z54nl+a16JDPye1
Y58PxfMkeM2i++BnMu8TPtkffKFrfycNZ58PU9QpgZlTnoL/8jxvsJFtROE+
A5w0m30+HP4/vUF9Cc4t55kq6of8KzsPGuikLezzYEXN9rXjoPfg8nK+qaI+
dbwICR7kpDj2eQiut1z+IV/BTWQeCZ5H7/sMGD3YSXfY5yPwelp17PAb3Efm
kyjq4TRefhOGOOkzzwseifXutd35THCEzCuBH0Zm/Dp5qJMyss9DFfXOsdq6
2zAnRcp8UfRDN/+ZM8H/sc9H4eeVydkgw3AnHZJ5o/D/m5Mp88D+7PPR4I7V
dmYNdtJlmT+K+7n2zMAlYJk3HKaoizpFvckZ4qQXMo8Uz9tROyauBI9kn49R
1N2tx2byGuEki+eNg4sdK7x4LXg++3ws7s/eWzMXHOkkLzlvFfdvAXPyJvAO
9vk4Rf20q9KHIqFOqizzURR16EW19Xawzj4fj9dTr8w+31FOai7zUhQ1/Z2v
9m7wA55fPEFRtYCVgWVGO2mAzE+BT7p5Lt4P/s7zjMMV9fKdsMsVwpw0Reap
KGrxscfMw+Cs7PMIrI/T3CpZdYyT1sr8U3w/fjcDj4NLsM8nKurRV0cG1Bzr
pGMyDxXr4TNh42PB9djnk9C3K/PP8BvnpHiZj4rnnc+OWRq4K/t8sqK2L5pr
qjreSW94/vkUXC99BoxygcPY5+Bcmzd1bzjBSW5y/quiDtqo03nwYvY5OMXn
gneTcCcVkPNgFXX18+PvL4H3sM/BaQ4sjg6McFJ1md+CPqa2Y6+Bz7DPwYeD
7IqtJjqptcxzwfpfX5V8A/yE5yuDUysWWNB2kpOGyHwXRc0ZsrDcbfDvGfA5
uGedD+c7THbSDJnHiudpx1qd74FzsM/BCdPCkjpPcdJGmc+qqLcmb+nzEFyG
fQ6+kE171HWqk2JkXiuuhy9Xmj8BN2Kfg2u/vBLdY5qTbsr8VlzP+zXPZ+Ce
7HPwhkw7QnpPd9IHns8+T1FfxU02ksHj2efgt1NbZew3w0np5HxaRb1SIE+z
l+Dl7HPwyuYJ0wbMRP/LPBk87xJmHH0N3s8+B68ZUvHxoFnO/81zX6ioI+/f
Tn0LvsA+B4c8DM0zdDb6X+bNoF8qZvb9AE7i+c9gzzUbyw+fg/6X+TOKuvF2
uQqfwP+6wufgzFtPlgiZi/6XebGKusKo7/UFnId9Dm7/+ZIych76X+bH4vr9
2CrpK7gC+xwcNv7OydD56H+ZJ4vX27brvO/gpuxz8IQayW1HL0D/s8+XK+rp
V0Ny/QT3ZZ+Dv/r8uhK2EP3P8+NXYD2wcUbEL/BE9jn4y395i49dhP6X83Px
/Qw/cO43eBX7PBJ9Wiuwx7jF6H+Zd4P32+jTpxTwYfb5Kvi81eqx45eg/2X+
jaJm9WyW8gd8hX2+WlFjO7qPnLAU/S/zcOCr6xeS/oJfpoHP12A957+yWfgy
9L/Mr0VfdR++9x/Yrgyfr1VU/8+t3SOWo/9lnq2itjygdkgFe7PP12G93tl/
Y8QK9L/Mt8X7jwpITAVXYZ+vx/Xbp5fXxJXof5l3q6gt/OY0NcEt2Ocb4Ouf
eujESPQ/z7MHL2qWYYUJHsg+34j7MaX3/omr0P+zeD8FPRF3TTPBU9nnmxT1
SOvmFyeuRv/L/B34aPTTSyZ4Hft8M3oyecaZiWvQ/zKPB+uNTmq0CY5mn29R
1P6Lc2yauBb9L/N5FPVU4z9TTPB19vlWrH9rpQRNXIf+l3k9ivqoqEc5E/z2
IXy+TVE76XV/R6xH/8t8Xbyfy7NPpoLTsM+34+fZ70ZFbED/y7xdRY3PN9g3
FVyQfb5DUXPfc0sI34j+l/m7uJ8+x4z6B67BPt+Jfim8IFv4JvQ/+xxctdjE
LX/BbdjnuxT1ffSCshM2o//L8/6Ooh5bEnfwD3go+3y3oo4KyVRm/Bb0f3fe
71HUv1kmbEwBz2Sf78HzvVjmTOO2ov9lPhDWPyHa8N/gTezzKPz73SsujdmG
/pd5QfDv/EUFf4FPss/BnW/uGxy2Hf0v84Pgx+pf9v8A32Kfg7eEdnk3agf6
X+b9orfVtz7fwR8P43YDvwvaHBi6E/0v838V1RE+ecRXcHr2Ofhh0OyFI3ah
/2UesKJWOhaz9TO4CPscHKXmPhS8G/0v84GxPjy5NvojuA77HFz4QfOjw/ag
/9nnh3F9dyqz5z24A/scvOZz9VVDotD/aXn/CT3WZcTEt+AQ9jlYaXm/66C9
6P+qvB+lqM9nhVR+DZ7LPgffPlXdMWAf+l/mFynq3t3lL74Ab2Ofg0um6Ty7
7370v8wzUtQfM47WTQafZp+Dt7yq96nXAfS/zDdCTz5LE5kIvsc+B48v87da
j4Pof5lHjL6dXDz+MfjrHPgcHLFiVo+uh9D/Mp9YUbP85/P6ATgz+xzs8fzD
wM6H0f8yrxg/b8H3Z3fBxdnn4JL3KrftcAT9zz6PVdSkCXvjboGJfQ7uUKFH
wbZH0f/s8zj0zb7AsTfAXdjn4JO7R19qeQz9/5j3x+DHxw9yXQOPYp+DPezw
joHR6H+Zp6SoXS90XXoJvJB9Dt75YfzZgOPof5mvhO/f997nc+Bd7HPwoNKj
czU8gf6XeUuKqh9qU8EFdrLPDXz+ISMaqDHof5mPjPW8T0IrDfyoInzuhJ9H
jW7vdxL9L/OSFbVJsa5tYsE/e8LnLvT0m5mNa8ai/2V+sqKOHfOzynGwB/v8
jKKmnRHlXTUO/c8+B0+7sOP3YXAp9vlZrId+v75W4RT6n30OXnNx5Pr94Abs
83Pw1bcGfcucRv+zz8FzSvUsugfcnX1+Hj1c7OwDXw39f5T373D/rh41dzt4
LPv8At5vneBKRXX0v8x7UlSfM8cSNoGXss8vKmrNFwFDChrof5n/hPffvuS/
teC97PNLuB8udpzh5UT/y7xmrKd+3UobCT7HPr+M9c/yzZNzudD/Mr8Zz5O2
p78uASemh8+v4Pe9L90t2xn0v8xzxvWT/Z02H/ynOnx+Fc/fsf+8M55F/8t8
Z0Udcqfn8FngXOzza4pa5mnek2nOof/Z5+AhjYuZU8Dl2OfxijrDNbOWBY5l
n4PPpPMPDj+P/mefX8fz9UKzdSng2+xzcLeYg0bYBfQ/+/wG+nvhsKffwJ/m
8f4i/PNv6o+Qi+h/9nmCoiZHf3H7CM4g86hwf4w4mXHIJfQ/+/ymor558jjD
a3BRmU+F6/VoV6XfZfQ/+/wWrsdt1b88A/vJPGm8n97B97tfQf+zz2/j529O
c/IhuKPMl0Yv5Pm9tNNV9P9T+PyOor4Y2bTvbfAImTeN9fXgf2XbXEP/Z4XP
weaBrJ+vgeexz++hh35O2dMsHv3PPgdf/Nyh2wXwdvb5ffig9cL0Da+j/9nn
4CmXS+w1wBr7/IGilsruG+B/A/3PPge7357z6CT4Pvv8Ib6/i60HVU9A/7PP
wXc3Tfp4BPytN+9/Yj2UJdfQCjfR/+xzsJeRLWkvOIvMy1LUisNDW5W8hf5n
n4NXnKt7fDvYV+Zb43oPH52nyG30P/scHE25h28AqzLvGuvXsz6nve+g/9nn
4AWnVqSNBAfJ/Gvcr/fHNM55F/0fjccB+PrFc5MXgUfLPGz0kjrtcKZ76H/2
OfjB532PZoEXsc+TFDVyTmPL7T76n30Ojopr5T0ZvJt9nqyohWpfKvsPXI19
Dn537GjNsQ/Q/+zz57geHnv4fwe3Yp+DX/Z5WivkIfo/I+/HKury34UqvAcP
Zp+DlwTeKTDwEfq/Ju/PKuoAD9vtOXg6+xw85/uGpB6P0f8yzws9vvtIzEPw
BvY52OOp/5yOT9D/Mn9bUT83VFvfBJ9gn4NzLozN3vIp+l/mcSvqxAH7L10C
J7DPwcWmeoc3SkT/y3xuvN4FdjEn+P0C+Pwt//+ZvS74PUP/s8/fKWpMdb8+
MeC07PP3ipq/6oqfVZLQ/+xzcNWkQVMPgguxzz8o6piPsWnLJKP/2edg/wzz
p+0E12Kff0R/PHvwu8hz9D/7HNzfd3f/DeB27PNPWN/M+XXF6wX6/xnvF6Mf
jp0rvQI8nH3+Geuhrp7TPF6i/z14/xg9W+ZtwjzwbPb5F0X1u1U3X7pX6H+Z
Bw52eHWdCt7CPv+qqI37ha1IBZeX+eDwV1Sn82Nfo//Z598Udep0/cs3cBOZ
F47n9/r9uYLfoP/Z598Vtfz2ohXegvvI/HBFPdGkUIN+b9H/feHzH+iVmttb
JYIj2Ofgs4WPtA96h/5nn/9U1IaHmra9A45kn4PXrxjapPV79D/7/Beul3Cv
GlfAh9jn4Gc52/g0/oD+Z5//VtQiGTwtA3yZfQ5+lmHQ3Tof0f/s8xRFXeYK
2HUc/OIE72fDL8nRIyp9Qv+zz/9gveJ5tPI+sPWK97fh40zqR9/P6H/2+V9F
LT28++YtYC+ZV44+epe5eYEv6H/2+T88Dys2/xIJrizzy+H7dz4Lc3xF/7PP
UxU14PyMogvAzWWeuaKuGzHpULpv6P/MfNwN1jMrs9SYCh7APgcnJlc4/g/8
vTb/OZyi3k/zttyY7+h/9jm4/o6aG7+As7LPbayXRxVKP/QH+p99rjjUlfk2
DnoJLiH75w71aeNoV8+f6H/2ucOhdt3eP89DcD3ZP3eoGRIP9mr/C/3PPndz
qFe2rtgeD+4q++cOdfy63ElNfqP/F/H+uUO9Prqi5xlwGPscHPbwTQP/FPS/
7J87VMe4ukNOgBezz8HfUyrNrfQH/S/75w71WIazm/eC97DPweva/jxU/C/6
X/bPHejh8yc3gc+wz8FX69WM8/6H/pf9c7x+/8Do5eAnybx/7lDXFFJ2Z01F
/7PPMzjUMcs7LZ8N/p2D98/xfhq0Hesw0f/s84wOtfujL+3CwTlk/xyfj3vV
Uj/BG9nnmRzqmyEFfgdb6H/ZP3eoaWOiTr8Bx7DPMzvUnZGJEX1s9L/snzvU
0ofjqj4G32SfZ3GoDw/Tyw6Ki3rK/rlD/VB/2KLr4A/9ef/coU7NVr9iU4eL
xrPPwds052UXOJ3snzvU5ub77n5uLlrOPgd3H+18Gw0uLPvn+P3X6gdXSOOi
/exz8LMjI97vBteW/XOHevhaYO+i7i66wD4HR124fX0duL3snzvUgGZZauRJ
66Kkk7x/7lC/Wd8iF4GD2ec5HWrqormf06dz0b83vH+O37fthjoVPId9nsuh
5n91cd5fcB7ZP3eoI+3Qa6PSu2gr+zy3Q927+nqGj+AKsn/uUKODEv0GZHDR
KfZ5Hoc65NPWwYngprJ/7lAXpeZb3Dmji+6yz8G3yjXZnwDuK/vnDvV26TJn
m2Vy0Rc/3j93qN7rz946A57IPvdyqF6l8zz2y+yiTLJ/7lDLTyz4JBq8in3u
7VB3+T+9Wz6Li4rJ/rlDjc3V+dIu8GH2eT6HOn/X/GOFs7qoruyfO1TfLeNX
rwFfYZ/nd6izdxcNy5nNRZ1l/9yhrug/u9l88MslvH/uUAtO2e3l7uGiUPY5
OHnTrMQIsK3z/rlDXTCs6Kaf4AXsc/DBhRGdgrO7yFv2z3F9R63M8Bq8k30O
bjs0+EjPHC6qIvvnDnX1mPQd7oMN9jn4xajeX1rndFEL2T93qAMyTZxxCfzw
Be+fO9TaSUE56udy0UD2eRGHOnjTv8hY8I9cvH/uUF+/75mnSm4XTWWfF8Xz
YvicBXvB2WT/3KHSlbDU//K4aB37/D+HumFvyf7rwSVl/xyvL3rL+dyeLopm
nxdzqF8XJRVeCK4v++cO9cfTN6PS5nXRdfZ5cYd6NjBGnwjuJvvnuP/DW7v/
Ar8dyPvnDjVdniP1gr1cNIZ9Dn55+snYV+A0sn+O66XA7Z09vF20hH0OXnN3
ZfxdcEHZP3eofZf997llPhdFsc/B239OzHABXEP2zx1qsZ078lF+F51ln4PX
NF1X/AS4jeyf49/P7FmqQgEXPY3j/XOHmmB/K74LPJR9Dl7bvWP+QgVdlPKO
988dar+G8zKuAs9kn4Ondln8JZuPi3LK/jmuv/oDbswCb2Kfg1du89hjgcvK
/jm+76ILJowp5KKT7HPw3X6PG34CN5b9c4e6JZsjw4DCLrrFPgdnPPf3zBNw
L9k/x/1R9vK4DkVc9LEu75/j83wX4nsNPIF9XsmhNtv24WrDoi5KL/vnDvW/
f+qwU+AV7PPKuB8jh7tX/c9FRWT/HNdPvlEr94IPsM+rONRZpdsW+q+Yi+rI
/jlfj5m3rgVfZJ9Xdag/p2wqmLO4izrI/rlDne7hsWwuOHkZ7587VDs2yFZ8
XRTCPgd3LjG9/zhwqpP3z3E9psw5+xk8l30OTkkYVmBgCRd5yv457s9OFYY/
BW9jn4Nbl0s43qGkiyrK/rlDbfSr7Z+r4NPsc3DOjtFVG5ZyUTPZP3eoPl9S
BsWB77HPwXEDfSIrl3ZRP/Z5bdzfvXxP7QF/zcP757g/I3I8KlzGRZPY53Uc
qluvZ99WgTPL/rlDXbx/eRqPsi5azT73c2C9UTbrLHBx2T93qKtyRnmY4CPs
c3+8/pBsmUeXcxHJ/rlDVV1d7Hfgq+zzuvDRvgUfepd3URfZP4cfEnbdvA9+
NZj3zx1qodt7D7eq4KJR7HMV/77DmrnnwYrsnzvUxn9GBPlXdNFC9nk9h3qz
V5Vix8D5ZP/coW4sn/SqdCUX7WKf18f95x6+dQu4quyfwy8zHZ28KrvIyT5v
4FDLtg1zXwxuKfvnDrVB1ntRaau46NFp3j93qL06l2gWAR7EPgf73xmQ/A38
8wPvnzvUacUjRw2u6qJp7HPwmXfRZiLYQ/bPHeqU8+endKzmovXsc3DJoEup
V8GlZP/coeYK0EY2qO6i4+xz8LzyOxNPghvI/rlDNQ5PbVyxhotusM/Bd0e2
2bkT3F32zx3qAw9Pu0BNF71Tef8cv7/sjdbLwWPZ580casTgKesy1nKRu+yf
O9T7A0okTgYvZZ8H4vs7dy7/L7CP7J871IG+3doMq+2ivezz5g71ean3k5PB
NWX/3KEuHTFqV+c6LjrHPm+B5+nanxfiwW1l/xzfT9PQpIZ+LkpcwfvnDvVf
/nffY8HD2Ofg+ke72xX9XfTnDO+fO9SGB6+l2QWexT4H5z5U21Gwrotyyf45
7u8OO34vA29mn4PzqNleZyAXlZP9c4eaw2PM9UngWPY5OLTPk0M/wAGyf+5Q
Pz1oOH+I6qLb7HNwiTz7ezwD95b9c4d64KhnmY71XPQpL++fO1Sr/bQvV8Dh
7PP2DnXG6i8H6tV3UQbZP3eokQX7DDgBXsk+7+BQx06/51mugYuKyv65Q+0y
uI2xFXyQfQ7uFnyjj1dDF/nJ/rlDnVupg7UQfIl9Dn7U5tmyNI1c1FH2zx1q
teDQwuPBz4fy/rlDHV48y65P4BHs8y4OtZ7nAd9+jV1kruX9c4faI7Hzpgfg
eezzIFyvhbLmaBXgoryyf+5Q40dfCT8L3s4+7+pQC0xakViriYsqyf65Q93/
YJDfQbDGPu+G9W3xpsuKNXVRoOyfO1RdqZ60Bnyffd7doe7OULGURzMX9Wef
gzc9qjFkBvjbJ94/d6h78rbc/gc8mX0OPhE06l5woIuyyP45/vv6u9O8AK9h
n4ObDv9YsktzF/nK/rlDbTOuQUA8+Cj7HDzYsbdHgxYuUmX/nH1WLCQGfI19
DnZ3PzyuXEsXBcn+Oda/Ma3Dt4Jf1+f9c1zvvdzH5m3lotHs8764PtZeHboA
7JD9c4ca7hbVxdHaRYvY5/2wnqq+QR0Dzi/75/g+b+4s/B68m33eH+uD0Rf+
9Gzjomqyfw6fxNhXboNd7PMB8J1f61VN27qoleyfY/24/mRXDfw4kvfP8XwK
8/Ou0s5Fg9nn4IL9HlzfBf51jvfP8fPcl04u0N5F09nn4OTvfUsuBWeX/XOH
6hHf9nLaDi7awD4Hr6jQo/8EcGnZP8fnfWzWn0/gE+zzoViP/rk6q29HFzWU
/XOHumRtpaz3wQns82HolyrRC5p3clEP2T93qB17dU7rBL/35v1zvL7T+cdW
6+yicexz8KaXdtIecFrZP8f6PSxtY58uLlrGPgc/zFBu2zJwIdk/x3qt9tg/
6YJctI99Dm6560WTcHAt2T/H638btvQz+Dz7HFxoQ5lbfbu6qJ3sn+P50D1d
tvvgZ8N5/9yhNjmXrn7zbi4azj4PRR+MKBdigP+u5/1zh7r1z4SVVbu7aDb7
fBSul9TPx3aDc8v+OXon58JrBXq4aAv7fLRDjbnfNnEJuLzsn+P5+6beO/ee
Lopjn4c5VM8nQZ/GgZvI/rlDzd5m4/sP4Dvs8zH43xOzJPfq5aI+sn+O76/I
roTb4M9feP8c67ejw2Ob9HZRBPscvL587/WnwBll/xyvt9y0sRX7uCiSfQ52
NUsI3A7+T/bPHWq5wq28vfq66BD7HOzeJDVxPthf9s//r6Pzjsey/ft413mm
RNEut9GONIWS1HloKFoq0hRNJJH2UtpGQyhkVGQkkbSVnFcZKVpEpIWmCi2l
7s/3eP57v57fo1zXeR3v43O9n999K5jd/NLof+B88jn4vx/Vs72XZEsOvJ/D
v+f7qNeA34yjfo4/Xz/04tyl2ZIX+XwL7jNfzObdB//1pn6uYE3xGr8sl2VL
/uTzrbi/VHc5lAHuyvu5ggWNt+/eb3m2FEc+36Zg/RfmJB4HD+X9HPeJAo8B
bV2ypZvkcx+8XvqTE3aCJ/N+jn3V0kn3B7j0GPVz7AvVM/5urtnSMvL5Dtzv
bg2srwDX51A/x/264O3M6W7Z0nbyuS/2Xnb5WSW4De/n2E8WagqzFdlSOPl8
J/bSQ68pZ8D6vJ8r2Fa9jkf03LOlC+TzXfj8Xv764DDYkvdz+NVMXU1lZbZ0
n3y+G7+fmfPIDeB5vJ8rmJltw9IP4Lfa1M8VrHvX2/sdPbKlteRzcILB49MP
wALv5zhf/+uZOW5VtnSQfA7O2HWu4BJYh/dz7P1mW58YemZLieRz8Js+/iWR
4GG8n+P8CCh72NYrW5LJ5+DoghU5O8G2vJ/Dx1uljO/gilXUzxVsiNms466r
syU38rk//HokdUs5+EcU9XPcf/pOmzXNO1vaRT4PwPnqN7RfNrgd7+cK5mE/
75vJmmwpinweiN+/W/7VeHB/3s9x39vus/G/tdnSZfL5AQVz19hiFAgez/s5
fj/nrFf/wA/J5wcVzLDdlMDV67D/eT9XsLfpPY2qwB/rqJ8rWOMLy/sO67H/
yefgOYPPLMkHt+D9XME+my5ssNiA/U8+Bx/yd9x6Dtyd93MFU+Qk/uuxEfuf
fA7+ts1yczDYnPdzBdOw6fulxSbsf/I5uOzGbMeNYDvez+ED79LbH8Avraif
4/z7l9DXcTP2P/k8RMHUfuZsLwL/Xkv9XMFe1g97PGYL9j/5HDx0//fuGeBO
vJ8rWM+pLZfrb8X+J5+D7zx1PR0GHsz7OZ6Xm3qV6tuw/8nn4J5H+7bbBrbm
/VzBkr/vsPgCLiafgwO8jZwX+WD/836uYNtOmfo8Bn/Jo36O80DnYKjVdux/
8nmEgpl4j46/DFbj/Ryf/9Hj0gx3YP+Tz4/jPG9/4sJxcG/ez3H+7rZP0/DF
/iefRyqY/YBF8dvBo3k/x33geE5oHfgu+TwKn88Ve3yW7MT+5/0c58+gaOdi
cJUu9XM8fxvbj5q4C/uffA5WffWi3VXwv8nUzxVsQ5Pai/67sf/J5+C5Tofj
I8FavJ/j9Y9e46K5B/uffA72nZbRcwfYmPdzBeujYldcB84in4Pr7abvXLIX
+5/3cwXzfHS2XzG4zIv6uYK17uSWN2Ef9j/5PFbB+qXsWXQF3BBD/Rz3R+Pm
3wz3Y/+Tz+PwvJi93n4crMH7Oc7L6b1baPhh/5PPTytYbvvcXT5gA97PcV9s
W/jnCziDfB6vYB+ej/BY5I/9z/s57s/tWpU+AheSzxMU7NfIUaPGB2D/836O
/VxXHH4R/K6B+jnuh7nFX/UDsf/J5+Dd00eNCQOLvJ/j9+uhHqB2APuffH4G
5/ddVrgZrMv7OV7f18/VP4GTyOfJCrb4T5Wl40Hsf97PcT4lzvIqBCvJ52dx
n91mFM4OYf/zfo7Pt8b662ng5xOpn2MPfNB/2vMw9j/5HPwlcdynI+Cf66mf
4z9ffu938yDsf/I5uG0npbgO3J73cwU7UqOvUgOOJp+DV1b/+udwBPuf93Oc
P7HmDbngK+RzcGX6+5cjgrH/eT/H/TFeLS8J/Ih8Dh7UPiJROwT7n/dzBSvf
fXxnAPjTXernuP+HaDo0gTeRzy8omNbDhl4eodj/vJ8r2ODCye+fg4PJ5xn4
POl1TZp2FPuf93Ps5RkOi7PAKeTzi/i//6PW2egY9j/v5wq2NMU4+wQ4l3x+
ScHeNz5Y3j4M+5/3c+wr7+oWO8GvulE/h58SvaLrwavI5+C8wWuMloRj/0+l
fo77fmjt9cfg/eRzcLznS8vxEdj/vJ/j+Zo6JSsDfIp8DnbKHmrW9zj2P+/n
8MuCoMRQcCb5HDwk1b1jy0jsf97Pcd5Nzt6wHlxCPgdbKY8U14CXkM8zcZ7G
vxw4Owr7/yT1c9w39iZvywVvI5/fULCSbw25ZtHY/7yf437ke611IvgY+fym
glncbGajFYP9z/s5ziOL29v3g8+Tz8HMr1XaL7DE+7mCaZvfL3M9gf1PPgfb
lXf4Wwqew/s5nm/Fs/9sTmL/f6d+jvN2RG+jq2Bv8rmMz3PnL8zwFPY/7+fY
P30lm3BwIPlcib3b2G6KWiz2P+/n8F0vV+tN4Hjy+W0FW2Q0XnoPNuH9HOdb
+ulBc+Ow/8nndxQs1vxAl3zwVN7Psb9m/fk14jT2vw31c+z90K9PEsEu5HOw
n5/HGa147P+N1M/xemV7b9oP9iWfg4vuK8b+Amvyfo77+mgtFdcE7H/yObh7
zNWsp+B+vJ9jf+yqXjsxEfuffA722xTZ+zJ4LO/nChbX7kWBfhL2P/kc3KE0
xeMoeAHv5wrWxklNreUZ7P971M8V7IppfdQ68Hry+T28P+9cB1aDm/N+rmCr
Wq3KsE/G/ief31cw7z7i8NtgPd7P8fcr6Hve5Cz2P/m8UMEmBJT1jQWb8X6O
57NBL6RDCvY/+bxIwVoGN/zxBc/g/Rw+/jnPsQ5c2YP6uYK1Om9/xfkc9j/5
HHxnyqs2D8C/bKmfK1jkXGE+S8X+J5+Da5ddPHUO3IH3c/hY8e+NXhr2P/kc
bHSpvNsB8EDez3Ff6WJr1wS+Sj4HT0qd4+t+Hvuf93OcP5qNic/Aj8nnxQrW
kG101yYd+5/3c+zd2YrqK+DaWOrnOF8cXRsNLmD/k8/B1YvcVI+BVXk/h6/r
mrdtmYH9Tz4Hl0WMaLcO3JP3cwVT/6jaugp8jnwOvuvp3czuIvY/7+cKFnpp
Y202OI98Di6ZolNsdAn7n/dzBXuXNe9SDPj1T+rn2BdRZkGal7H/yeflCnZs
dfqybeAmfernChZ+t8DkE9iPfF6B53fY7j/zrmD/836OvStVZOaDY8nnz/H6
rHmyYcRV7H/ez3HeOnsMTADfIJ9Xwk/BCc86X8P+5/1cwcaH7dq5G/yUfP5C
wVSahD4N4KXkc7DN5N5Zi65j/2+mfo7no8M7uwdgH/I5+HLl9NdSJvY/7+c4
7y0WrkgBh5HPwf6X2n3SuYH9z/u5gnUsd3XxB6eTz8E3h7lU/AIz3s8V7PbM
NpNdbmL/k8/Bk2/OuVAMnsv7OfaWytTO47Ow/wupnyuY/vn3XungNeTzavhy
+pCcHrew/3k/x75c1a3zIfAB8nkNzoujlx3/grV5P8frbf8nxj0b+598/hb+
Nf1QXgY25f0cf195d3trGfuffP4O9/f9BZaXwNN4P8f53jHLrY8S+78X9XP8
Pp+dAo+AXcnnH/Dnnz6XqLiN/T+D+jk+/3LyzVXgneTzjwpW+nB2YQW4Le/n
8NHCC08n3cH+J59/wv2u4eazK2BD3s8V7JbOlqf6Odj/5PNaPK+L390PAY/j
/RznhZ3qTTEX+598/hnP54bSBC+wI+/nCnZt/oKASvCH09TPcf74BbtOycP+
J5+DRwX6sGtgFd7PFWzAZ712/fKx/8nn4JYjvZ+Fgrvxfo7z/veW6OZ3sf/J
5+CAqxYLVoNH8H6O109M7/gCfId8Dh638MXtKQXY/7yf4z4z57bnNfCLRurn
uM9sXtSp3z3sf/L5NwUbaXs5PRTc2I/6uYIZO+dMan4f+598/h3vn9mhCi9w
R97P8f46dXCtBJ8gn/9QsI2LptdOLsT+5/1cwS7l2qy8Cr5GPv+pYK90mlXr
F2H/836OvfPWa3YI+An5/Bf2REaMUniA/c/7uYJVtQk09AR/3kr9HO/XpuF+
FeAt5HPwg10xr20eYv/zfo7n5WLusMvgUPI5WC0sdWefR9j/vJ/DDxmz84PA
qeRzcK+QW2rNHmP/836O+9GtD+NWgvPJ5+CL2SUbysAOvJ8rWE7PPacnPMH+
f0D9XMEc3X7cuwD2Ip//UzCXngM+9yjG/uf/9XOBZT3qrXYQ7E8+B5u2fKX3
B9yV93OB7Rq/ZKBrCfY/+Rw8t0uyaTF4KO/nAnNQuTp87FPsf/I5WPXYAeNU
8GTezwX2ycGwn24p9n8f6ucCW3cvsKsfeBn5vLnAhB1XFD/A9XbUzwX2qvHs
m8Vl2P/kcxWBzZJX3CoCt+H9XGCHF9UfHfUM+5983kJg553GuySB9Xk/F9i9
8YuGdinH/ieftxTYmzCb7zvBlryfC+z9m7/pX8D3yeeqApNTfFYsqMD+5/1c
YGN87unkg98mUD8X2MDnb3OGPcf+J5+DR8x86H4KLPB+LjC1ZX7qbSux/8nn
4OFR7WK3gHV4PxeY1U6XYe/AieRzcOrxg9n2L7D/eT8X2DOvvROzwTL5HNzN
zzZ30Evsf97PBXbH/YNlBLjiD/Vz/HknZme0fIX9Tz7XEFiHlGM914B/kI7A
Tf8l738B3kU+1xTYI48j7ye/xv7n/Ryv35Bp46+Ao8jnbQXWq6YyrM8b7H/e
zwW2TMvq7WHwZfJ5O4EZTPUd8hc8nvdzgem3DlntVoX9Tz5vjz+/bFtKMXgh
7+cC8x/N3oypxv73oX6O3yertMM58EbyOdi2atIo7Rrsf97P8fcxOeq0F3yE
fA4ea3J9az24O+/nArvqdi144Vvsf/J5Z4GZO4bE3QWb834usO/BNqnD32H/
k8+7CKxTyLMLp8B2vJ8LLPnNxHTN99j/j6if4/1udeTMZrAH+Rxs63c1sgb8
m36clsBGfby5f+YH7H/yOdg549Sqm+BOvJ8LbN+KZdP6f8T+J5+DVwSr9jsK
Hsz7ucAuZfj9ET5h/5PPwS3sP+V5gK15PxfY2x9DDpeBi8nn4Ke9Zs2wqsX+
5/1cYBMcF7Q5D/5C8wh8ZMCEbN3P2P/kcz2BaXTs6LUfrMb7ucB+him1voGP
ks+7CWzn2DnXnb5g//N+jvc/5OHsAnAa+by7wP50Mvo8/Cv2P+/n+PxZr/U5
Bb5LPu8hsLL06Faaddj/vJ8LbOWz1MBN4Cr6x7H1xPs1LlG9GryafA7WWLN/
5/R67H/KKb0EFlU7/dt1cAD5HPzRTHQ2aMD+5/1cYEElkXeOgE+Tz8G603r2
/Qc25v0cz3fvwz5u37D/yefgnLL3D5+Ap/B+LrALPwZ3t/yO/f+X+rnAuv9z
Wp4MXk4+1xfYlLXbErr8wP4nvYFXPt/32he8g3xuILDYG9u71oI1eD8XWPPw
ZRPm/MT+J5/3E1hwg7mnEmzA+7nAbGb8DRr8C/uffG4osDbD086Fg8fwfi6w
jL52d1Qasf/J5+A2cTXFnuD5vJ/jPDJ1f/kM/I6+rgPHzn9VZfUb+598PlBg
AyJt3qSBRd7PBdawKa5c5w/2P/l8kMA2bay/vxesy/u5wAbrmF6rAyeRzwcL
bE2124kFTdj/vJ8LLGJeyI5csJJ8PgTP298L84z/Yv/zfi6wAzPzB0eBn9N/
fd8If//yJ02q/7D/yefg1bpPb3uDf9Jfb6jACo892PscvJt8DpYfZI+1biZL
7Xk/x3k4KflXOjiafA7W2HcgUU8hSwN4PxeYprrbzP3gK+Rz8M9Z0o96sBXv
5wLbWKsR4ijI0iPyOdjErnRAHtiJ93OBXVGLvmEsytInmlvggGAnmyjwJvL5
cIH1WKNXpNpcllryfi6w5/1Lp3mDg8nnZgLTGn04rwLcg/dzgf03cMKoiSqy
lEI+HyEw7c2/k86DR/J+jvM6KaW9bgtZyiWfmwvssoXzmr1ge97PBbb1Qoei
r+BXlI9GCizkyJ0+81vK0iryOfjzvE1r74D/UJ6xEJj7wcE3h6jK0n7yObjy
XLUQAe7M+zmeFymGqbSSpVPkc3DSjfkbVoGH8H4usPmpOkml4EzyOTgz5MWT
sWqyZMP7ucDsvyT8Pgsu4f80GYHFWK7T7qouS0vI52A1dWtTX/BX0qWlwL7c
62H9EbyNfA4+oa5wmNValtR5PxeY4/gaxyzwMfI5eM6fx06GbWSpD+/neF7S
8ucHg8+Tz8F7q3Nn/AVLvJ8L7Il20RgXDVkqIJ+Djz58MeAheA7v5zgf/X+3
tdCUpWr6+g+skdv9cxzYm3xuJTA31ek5mm1lqRnv5/j59wLCNoIDyecTBNb5
2OOlr8H/8X4usItvDQZMaSdL8eTziQJrlPw+XgSb8H4usKV6v053by9Lt8jn
1gLzaL5unh94Ku/n+HytVqg1gJ/R22EjsNdvI84v6CBLLuRz8Nea8fY54G/0
607C/eTzv69DOsqSL/kc/HJ7/r5wsCbv53g/tU9rNe8kS8fJ5+D1o4/ErgT3
4/0cz+uKoH4l4Ivkc/Df7rEJrLMsjeX9XGB1lbk9ksBF5HNwsb4ipEMXWVrA
+7nAPDdMEbaC39N8A2+ZnuJaDV5PPrcVWNzQ3nendZWl5ryfw1cR5/peAR8m
n0/H+ak+fUtPLVnS4/1cYIlCqwJ/8Bny+QzcR/6VdPoGNuP9HP70vTHH8T9Z
uk0+nykwb7XMozngGbyf4/fr/LhwiLYsVVKOssPfv09zIRzsTj4Ht7k8ZZCo
I0u/KPfYC6x6UpqdO3gP+XyWwPycBq99Au7A+7nAfq/JPThaV5ZiyOcOAuun
ujU2HjyQ93OcH8empLfVk6Wr5PPZAht92vz6RvAE3s8Fditl3M1X4Mfk8zm4
Lxi5X5/UTZaceT/H5yU5Lf0CuJb0O1dgZ6M6xel2l6XN5HNw0Z5jh/aAVXk/
F5j02nzdZ3AI+RzsPrTJfnYPWerJ+znuJ3WVg2+Bz5HPwT4nX4uGPWXJgvdz
+DVL9WEQOI98Dt6SNy38N3gW7+c4n0Zdmb+klyy9pq8Twd+Ojde6B/Ykny+E
3+Z9KzTtLUtN9HUdOFyRtz0K7Ec+d8Lvo3arf8s+stSF93OBDauvKFoFjiWf
Owuso3l3z6dgI97P8XmZv6+VZV9ZukE+X4T7x9POkYngSbyfC6zPgALD9vqy
9JTe3sUCG/k44fwm8FLyOThp6lmT1+A6evmW4O/btSx1koEs+ZDPwQdTB+tf
ALfm/RzncVDKUZ1+shRGPgebj3IQdoP78n6OfTDAcPkncDr5HDy0Uv+OvaEs
Md7P4ZcHtt1ugO+Rz8Hdt8et7ttflubyfo7Pu0vfrAPgGpqD4DzVxy1/gNeQ
z10Ftrs8xXrhAFlS8H6O+6Hzpd054APkczeB2XWovTZ4oCxp834usNaeMz8e
BSeQz8FN9TWdmw2SJVPezwVWop080gWcTT4Hmy+JmVsEnsb7ucBuWN/2Nhss
S+WUt8DVE7X3xoBdyecetCdOBqsOkaXvlI/ATbvnH/cE7ySfrxJY2vWJUU/B
bXk/x/v9d3k4M5KlSPK5p8B+5Vw9lAA25P1cYP+CLXe0HSpLl8jnXrjvvfyz
YgN4HO/n8KXhJ9sX4Afk89Xw64f2QyYay5Ij7+fYF9EerVLBH0jn3gIbomxW
0cVEljaQz8EzHucl+YBVeD/Hnzcpf3UNOIh8Dm48LZhOM5Wlbryf4/Pr5P31
IjiZfA4+800nQW+YLI3g/Rz3nxf/Zu8B3yGfg9dE6jSvBc/k/Ry/b7x3ov1w
WXpBX0+C921Ssc4ErySfbxDYqcMPX/U2k6VG+voPzFyerQsA7yWfbxRYwsbu
Kg3gjryfwxeWJwPnjZClE+TzTXj+Rzi3lcGDeD/H+fd8QaChuSxdo8d5s8Ca
nTnWPAg8kfdzgd3Uar/uF/gJPS5bcD7G5b90GilLi3g/x/mQnz0hF/yZ3o6t
AlMqfscPtpClLeRzsFmOt3AU3Ir3c+znkIEOf8Gh5HNwRbXB6aWjZKkX7+cC
WzJs2ecCcCr5fLvA9vytGmoyWpZG8X6O++SVBM8IcD75fIfA0l+lJAiSLDnw
fi6w+PqfZa7gNzQvfbHHl+9t+QDsRT4HG1yaO8iMydJfmm87BTbV0XtaNNif
fA5OLX7g1sJSlrryfi6wDeHrtq8Ex5HPwdm9Fh16DB7K+7nAIj8Gh48cI0s3
yefgVqs0o0+CJ/N+jueh98PIVmNlqZRyGXjOvopQT/Ay8vlePD/th/qVgOsp
R4ETRxetHz1OlraTz/fhPNp9eWEcuA3v5wLTcfpg2Xq8LIWTz/cLzMjaVc8b
rM/7OX7elaHfSsEXyOd+2Dv9J95hVrJkyfs5Xq+uSYfjwffJ5/7wz6/ZDhoT
ZGke7+fw+QT7LmvBb+l6EIDfZ2v0g2fgteRz8Pj2ZnvGTJQlgfdzvB/bu5km
gg+Sz8H5lrOea1rLkg7v5wKbdb98xzpwIvkcvCM6vVsFeBjv5wKbNOjZpbE2
siSTz8EJ9TNtksC2vJ/jvumiV9J2kixV0Ned4FMqIx3Xg93I54dxvoxNqqwA
/6CvE8HCcfd54ybL0i7yeRDO6z2+D5LA7Xg/F9i2LR8t202RpSjy+RF8Pr4n
Ja8H9+f9HK/fihvtnoMv08cjGPeJWfpe46bK0njez7EvB1XnJ4Ef0uMXIrAf
K37rtZsmSwt5PxfY9L3LV64Hf6S3F1z60/BiBXgj+fwo9pyZ1a+xtrLUgvdz
vJ43rwxLAh8hnx/D/mi+x6PtdFnqzvu5wBZsPxOzDnyWfB4mMPUzhvfKwea8
n+M+9EdsGDNDlnLI5+ECW/dxeKdEsB3v57gv1N0ZojlTll7SXI3A53NvmtVa
sAf5HBzR8+esZ+DfNAeP4/wbGeFsaSdL+8jnYEPriGXx4E68nwusl/Ln0jb2
snSSfA6O63VhoTd4MO/n+L+vvDezFHydfA4e5mE1RpolS9a8n2N/TNTrHwcu
Jp+Djd/Ya6g7yNJi3s/p8/3pgyf4C+UtcC9WLReDt5LPT+A+WyuFWsyWJTXe
z3EfH/l70UnwUfL5SdyXorsaqs6Rpd68n+N5PHjsw0pwGvn8FPb7rs3xj8Cj
eT/HPm64tWDEXFm6Sz6PxX1qlrtGNHg27+d4/7pvvtJ8nixV0XUjTmDi3VpH
N/Bq8jl4/d2cv4Xgf6Tz09g3x1qEmc6XpQDyObgi8czACLAW7+cCU6y9dL3Z
Alk6TT4HP/A0tFoGNub9HO9PB5X8u+As8jnY6vGEiUaOsjSF93P8vgb1WaHg
Mvr6FOy8t6XJH/By8nkS9u2y3SecF8pSA327dgb3VYuVrXLAO8jn4BE+N1cM
cJIlDd7P4d/YLbmHwRF0HICLesV1+wE24P1cYOe9RnjNd5alDPq4gSOam2fe
Ao/h/Rw/f0a8qL9IlgrpcQZ3erBjXAB4Pu/n+Dx8z/P5Cn5Hjwu4Zvj2jFmL
ZWkd+TxVYIHqcVXXwCLv5wJ7X23WtscSWTpEPk+DDyUL0z1gXd7P8Tz6n7P7
AE4in5/HfpWOeNgulaXhvJ/j/Cqq8c0AK8nn6QJ7k3H28H/LZGk67+c4TxZX
hfuAn9P8vYDP+9SDUW/AK8jn4IhPZ45bL5elnzQvMwQWfGFkSAp4N/kc3FpL
2tfBBfuf93P8+Ycurt0AjiafgwsPnFxQAR7A+zl84yeyMa7Y/+RzcNcfpTrx
YCvez+F3m74N6m7Y/+Rz8NRfb297gp14P8f7taFn0BPwJ8plYFWLR7PNV2D/
k8+v4vm98lsrGtyS93OBaS49/kR0x/4nn1/Dz0/P8HcB9+D9XGCLtSZa3AOn
kM+vY4+p29UYrcT+5/0c96Om0oBQcC75PBPn6ZKyAb/B9ryf4/VMt89Z6IH9
T9eXG/j9nCfPV4JXkc/BbV7c+GCwCvufrgc3BXY79uzaQPB+8nkWfNpLq/Er
uDPv57g/FCk2zvLE/ief3xJY324udVfBQ3g/x31x1+Rl3byw/8nn2QKz9j73
eCfYhvdzgS10OjzqLbiEfC4LzOZmXczk1dj/5HNwsfj4byr4K33dqcTn64Sp
Qydv7H/yOTi3ddekjWB13s8Ftv/y5h8V4GN0vIBPdnWWxqzB/uf9XGAxMbk7
ToPP08cX3Fx5/obaWux/3s8FNvZ7t+8e4AL6eIBvJ7U1eASew/u5wKrsdtsN
X4f9T48f+OvybZsjwN7k8zyB9Xf4c/wfuBnv57jPh/y7vHg99j/5PF9g9aH7
CnPA//F+jvvrvaMv+m/A/ief3xWY7dmBHw+CTXg/F1hIgk1dPfgW+bxAYP5D
P9c5bMT+5/0cz+8N7dpr4Gc0p+/hvL1R9LrbJux/8jnYO07j8U7wN5qr93E+
VD+5UQP2JZ+DvzT0jZ20Gfuf93PsvzHCrnPg4+RzsPYYF8cOW7D/eT/HXls2
x3g9+CL5HJzeo1h4Bh7L+7nAzlU/Lxi9FfuffA5O119z+CR4Ae/nAuvmEGrb
Yhv2P+U38MSa8Wpu4PXk80e4T9vsvHEP3Jz3c4GV101daeSD/U8+f4yfPyOx
cwhYj/dzgWmUB139CT5DPn8CVrSeM3879j/v5wK7bNyp7ib4Nvkc3KI6ZXev
Hdj/vJ8L7N3+0g57wZV0HQKPPRxy/D3YnXz+VGAfV77uNtUX+5+uG+Czh+XI
NPAe8nmpwMZ5DOvcaSf2P+/nAlu01mL/BnAM+bwM//muxd+fgQfyfi6w63ni
QmkX9j/5/JnAdBtv3zoJnsD7Oc4Pbd1uLXZj/5PPywUmR7Va7wp25v1cYK+/
+ecVgGvp69MK3O+CYjsP2YP9T8cp2PfNTMcjYFXez+FLx/CY7+AQOq7A7l4b
Kubsxf7n/Rz770Btx0zwOToOwP/1bbLqvg/7n/dz3FeTYr13gvPo4wYe518V
Xg2exfs57p/mWdet92P/0+MMLjUwLU0Ge5LPXwmsXc64L5p+2P/0uIBV9nxW
eIP9yOevBba52FSjGNyF93OBDerXtdMIf+x/8vkbgRXUhnY+Djbi/Rz3taPn
2/8D3yCfV+HvE7Ki1aIA7H/ezwVm4ZDdqAQ/JZ9XC8xx6qVq/UDsf/I5WOuD
zT0/cB3N3xrszcitKZ/APuRz8OviaX62B7D/eT8XWGiLbKd0cBj5/C193/3Y
qPNB7H/ezwX2VG1f0wZwOvkcnH2zXH4GZryf43kb8GjX6EPY/+TzD/DxzRXs
BHgu7+c4H96f/i4exv6nnPdRYGN0d8cvA68hn4NVc1rMzAMreD/HfnYY8Kt/
EPY/+RxcI30POwDW5v1cYGG1S0y/ghPI5+DcRxvuzjyC/c/7ucB6Lhw6/yI4
m3wOtm4WVNM1GPuf93O8Hn2PrdwMLqfrFdh6zPjaCrAr+fyrwPSzw1xZCPY/
XV/ALzqFVp4E7ySf1+H9Tza3VQnF/uf9XGBu3/deWw6OJJ/Xw+/O23rkgw15
P8d93lHPd8BR7H/yeQPuv/NcKg6Ax/F+LrC6nPnGX8EPyOff8Pnu8GfnzGPY
/7yfY8+esSrMAH+gr2O/476tGNWpaxj2Px3P4AO+lfabwCq8n2O/RQ06XA4O
ouMPHCUb5owOx/7n/Rz3WefHP2LAyXS8gF9U9e8lRmD/834uMKcsI+ul4Dv0
8QUvXVjtmgOeyfu5wIKMbHb3O479Tx8P8Pa4BRH+4JXk898Cu9avR/IncCM9
fmDlgJBL0yKx/8nnf+B/3auZaeCOvJ/j8+J66EaHKOx/8nkTfO7T9epa8CDe
z7HP7s1ILQFf4/86Vtw3s6UTI6Kx/3k/x94oqAyIAD/h/7oWgT2cbezdBF7E
+7nIrhab2y2Mwf7n/zg3kZWlfx98C7yF/9e7RWbuuLxFrxPY/7yfi6xkbGDJ
LnAoz78iO/HQ5VQ1uBfv5yLbvqHRdeJJ7H/yuSgym1Nj+ieBR/F+LrLCLMsa
9VPY/+Tz5iIrGv0zciXYgfdzkSn8l00rBL+hPKgi4v0O/D0kFvuffA4OHud+
Mgj8l/JbC5H1CWw+rgHsTz4HT5w764V9HPY/7+ciW6e1aP0lcBz5HKxnZtBK
6zT2P+/nIovtlRiyCXyTfA5eYF2lUw6ezPu5yEI7V0SNisf+p+saOPDnIe1o
8DLyuRp+/nzFkWYJ2P90HQJvPDdIZRF4O/lcXWRpjlqrZXAb3s9FNqjkVmnv
ROx/8nlrkX3fbWCxB6zP+7nI/pVMCasBXyCftxHZCPOhXycmYf/zfi4yX63i
sUng++RzDfz8VyMOq5/B/uf9XGQHBcdSd/Bb+npXE+9n1Rid++C1dNyDx/56
O2dwMvY/7+ciW51oG3QIfJCOU3CzxZtufwXr8H4usq1By+pnnMX+p+MK7B7b
SecCeBjv5yIbp7JP6pSC/U/HAdirx40F68C2vJ+LbObSy+tKwBX0cQNLo9b7
mZ3D/iefd8TP7/T7WBj4Bz3OYOu54042gneRzzvheVs/8/S8VOx/3s/xPJUZ
xF0HR5HPwTc+KaN007D/eT8XGdMzOLINfJl8Dn5UMsO3Ejye93ORrdoz3p2d
x/4nn4P/hTSbfgK8kPdzkS1avWuIkI79T/McvHLvA7XF4I3k8/9E9o69rZTB
LXg/F1mQWt653hew/8nn2iLTtl2zaTe4O+/nIjPY+l6qBp8ln+vg9Wjq32xC
BvY/7+ciG2gx4lo8OId8riuy4XHtvVQvYv/zfo4/79TlHq7gl5Qb9USWeqr/
vTywB/kc/F7T3dvwEvY/5bxuIquduamjP3gf+Rzc/Nms1A/gTryfi2xFW2HC
5MvY/+RzsN3CLU+TwYN5PxdZ9dA7S9pcwf4nn4Mtvld+WAm25v1cZEs75q+8
Dy4mn4OX/9z1ftBV7H/ez/G8tmm36CD4C12vwHmZHo8/g7eSz3uL7OeaKEvb
a9j/vJ+LLDIyJjEVfJR83kdkO06ubd3uOvY/7+f482p13bzAaeTzviL7/SEs
+wF4NO/nIvuk8r7T0Ezsf/K5vsiKT2ssCQLP5v0cz9MI1bN14Cr6uthAZHf1
S77MuIH9T/oAl5RvHpwO/kdfx/YT2bPs7y4dbmL/0/EMthg3MdIbrMX7ucim
3/UseAQ+Tcdff/z+2Z7fjbOw/3k/F1nWkYnaweAsOl4GiOxw4k/zBvAU3s9F
puKxw97uFvY/fXwH4udPeu12AbycfA62PqO3uWM29j99PAaJzOSn8Z414B3k
c3BjRK+Ax2AN3s9FdqBZbYCJjP1PPgcXHzyyLxhswPu5yJLTO/o0gDPI5+DK
J16edkrsf97PRTbM6cz8C+BC8jl4+fVbYzvexv7n/VxkPewy+qwBv6O5D255
eI/wGLyOfG4sspRy0zLjO9j/vJ/jPI2Rk4+AD5HPTfDzrIZsqgfr8n6Oz9Pw
LWNm5mD/k89N8fMr4lXSwcN5P8ffLyZdbp+L/U8+HyayPx+it6wGT+f9HK+v
/sohD8HPKV8OF9myTO1Kozzsf/I5uEfn5H2HwT8pD5qJrEuE3sCv4N3kc7Bz
hneBbT72P+/nImt3/8yyVHA0+RxsODXnt+Zd7H/ez0UWF3XHfxX4Cvkc7GmQ
1LkQbMX7ucg87FYfH1SA/U8+B6/376Z7AOzE+7nIZg07f+wT+BNd18D3Mg01
p9zD/iefj8L54bd/ezK4Je/nIpuqUvhR/T72P/l8tMhOhv6euQLcg/dzkfWM
17yYD04hn0v4+dHqHQwLsf95P8d5WPPZbT84l3wOvvv2euZbsD3v5yKrUvNW
n1iE/U9fP4NdLra3iwevIh2NEVn8zONHWzzA/qevd8HVNm2Ll4L303E/Fq9f
81Wat8GdeT+Hb99eHtv7IfY/Hafj8P441q7eCR7C+7nIXhVqRr4CZ9JxNV5k
10/pZls+wv7n/Rzn4Ziur2LAJXQcWIksukOzpn/gJeRzsL/Pk/YLH2P/08dt
Ap6HT8d63QBvI5+Dc+7YDNZ9gv3P+7nIrnh9MN0CPkY+Bx+ZtXn4M3Af3s9F
plbRaGxejP1PPgfnu7v1DwNLvJ/DXyvzdX+CC8jn4GArbXWHEux/3s/x+i5c
UJ8BrqavD8Arux8u7vgU+59+3GSRdfxy8YI3uBnv5/DBsMLAh+BA8vkUkb2c
U+ZsVIr9z/u5yC5nPx1yCBxPPp+K17skv7EWbML7ucgSm6XdnFKG/U8+nyYy
41h/n2TwVN7P8b/vN89c/Rn2P+VQW5H1/dntiyvYhXwOzlxXFpML/ka5cTp+
v9b+k/XLsf/J5+DR3YfW7wZr8n4usg5aRcFvwMfJ5+AnC5Yaja3A/uf9XGSO
9nW5J8AXyefgzcvWz2v2HPuf93OR1f1oeOsILiKfgzd5rvDKBC/g/Vxk2cOe
NWhXYv/T9W8WXr+0cd6bwOvJ5+AOExI+PgU35/1cZJaOLZyHv8D+J5+DNy5Y
WBQC1uP9HK/HmXTzBvAZ8jn42VkxZsZL7H/ez0X28O60Zmng2+RzsOeKY/M0
X2H/836O+059RdpKcCV9nQ2Wc7uLBWB30ts8kX2e4TzN8DX2P31dDE79ER26
D7yH9DEfr7duxdNqcAfez+Grflqdx7/B/qfjeQF+f1+7qafAA3k/F9niAwd3
KKqw/+n4cxRZ5/T8cwvBE3g/x31oVovSTPBjOl4W4jx5PqZJuxr7n/dzkZWm
btfZBK6lj68T7mPGWcOegjeTz8Gf7yomD6vB/uf9HOffi/Hzg8Eh5HNwwJOA
5XXgnryf477QrmSl7Vvsf/I5uKix96oUsAXv59gH39ataP0O+598Dh7gcm+R
G3gW7+ciO3bJwD4X/Jq+jgAvt94/pu977H/66y2F730/G+4CN9HcBx/Pm6fx
CuxHPl8msijf+x+lD9j/vJ/j/tBh4p1IcCz5fDnOvxe54b/BRryf4/2yne42
5yP2P/ncBc/znZcml8CTeD+HnxI3NXb8hP1PPncVWcF8nWurwUvJ5+BrVjnr
isB1lC/dRJZ7d/PAQbXY/+TzFXh+bM0r/cGteT8X2QNzMeAdOIx87i6yLbXF
xhM+Y//zfg4/FGUUx4LTyecrRaZqFbNG+IL9z/u5yOakh7ZxAt8jn3vg/rs1
7EQmeC7v5yJzUE0cov0V+5+uk6tEZnrl9tUN4DXkc/DChs9SMVjB+znOSz2D
LOM67H/yOXh3hMfIw2Bt3s9FNq9ITqsFJ5DPwSY9DHpNrsf+5/0c99u6iIOJ
4GzyOXhQQrcfLRqw/3k/x+f9dPqcJeBy+noc7Ddj9qVbYFfS5RqRrdXUaNvt
G/Y/ff0MzrB8sngLeCfpaK3I5k9JOV8Kbsv7uci8Q8P+DPuO/U/H/TqR/dp+
1DIYbMj7ucheeCbs+Aq+RMfpepG1zy+4PvUH9j/v5zgfvjSvPwN+QMfVBpHd
njC9d6uf2P+8n4vsjfF522XgD3QcbBTZ3q4GG2TwBvI5ePGc9PDuv7D/eT8X
Wa+5dpe3goPI5+Al29QflIG78X4OP/UrfTO8EfuffA7OuJlZHwwewfs59uup
K01fwXfI5+CtI+4J035j//N+js/Hm59CMvgFfb0Btmg56q/qH+x/+nW3Yd+2
CG9YCm6krw/AuWPbVmeD99KP88Hnr1fMw25N2P+8n4vMtpXN1S3gE+Rz8BoH
jchS8CDez7FXvT5tGvYX+598Du55tWbmEfBE3s/x9w1u0v8CfkI+By9fMvjH
5H/Y/7yf4/X333orEfyZcijYwOPtnhbNlNIW8vku/DwPzwmLwa14P8fzXttJ
zAKHks93Y+/PKL2io1BKvXg/xx7+c3XFRnAq+XwPnvdp17oWg0fxfg6fny3L
GioopXzy+V6R/d2oteQg2IH3c5EZddkgfAS/oevpPpFdqPkeMVFUSl7kc3Cb
qaFD4sB/6fq3H+9P8qwsRXOl5E8+B+ssM5vkCO7K+7nIkspHPrgKjiOfg6+s
dp7RRUUpDeX9XGQRfon3vcE3yefg0D0drYrAk3k/F9nb3JOXB7RQSqX0dTs4
O92u737wMtJvoMgmJxoerALX09fZ4Fj1PvWWLZXSdtLbAZFVWIybEQVuw/s5
zq/ofcmN4HDSx0GRqQfXKRxUlZI+7+ciq9/qOyMdfIGO50MiO3XDLEqzlVKy
5P0c5+mlTlUrwPfp+DuMfXVXSz8XPI/3c9y35o1f0ltNKb2l4yVIZEL+sePb
wWvJ5+CX6zsWlYMF3s9F1j/n8l8zdaV0kHx+hL5f2GMQAtbh/RzPd9GWKV/B
ieRz8JkpkSuntFZKw3g/x/6oq9mXCJbJ56G4v3VfEK3SRinZ8n4usmkjmlKd
wRX0dclR/P5RuZmZYDd6+cBtUm/e1tJQSj/o64hjuM8VvcpdC95Ffz2wt/PQ
nAfgdryf434sp2QN1FRKUeRz8D6H2Rn7wfxfNx+O/eQzOK4KzP/1s+BzESaH
LNsqJf6vi4/AfbiNy7pIMP3r4OPA8cPyHX6BF/J+LrIx6+eZ2LdTSh8pr4IP
DtFpnQbeSD6PxP1Dbl3Zur1SasH7OT4/hwaedQHzfx1VFJ6nX9vWKcH8H08N
XuOoGNm9g1Li/7iqaOz97hmNm8H8v74K3hYdnlEC5v/vrDG4P446v8K4o1Li
eQt8ZM4fnYNgft09AbbfmPceTI9zPjj2cD8vq05KiR6/KSfx+3u06XgSvI98
Dv47qc/5JnAn3s/hA3+vSXM6K6WT5HPwjIC6ygvgwbyfi+z8uYRVbbsopevk
c3CCfXDjCrA17+d4Hp5nbM8BF5PPwR5JbYReXZXSYt7P8XprHd+2DfyFvh4H
uwU4fy8FbyVdxmMfLHJ0NdVSSmq8n4vszp+gkkPgo6SjBLyfV/+xj+DevJ/D
539i4yb8p5TS6LhPFNmoHjtVToFH836O+5NfuNNf8F06TpPgp9APF+doK6XZ
vJ9j355ep5oBrqLjCqyvZWHfVkcprSafJ+P5m2YRuQL8bzv1c5xv8etf3AEH
kM/PiuyEb61eT12lpMX7OZ4X6cTsreDT5PMUkdmPPhT4FGzM+znOu+fXMo31
lFIW+fwc7lfber87AJ7C+7nIXvvka74Hl9HXL6nYfyzFaHw3pbSc3g6wS/ei
qTHgBvp6Iw2vz7Yhy3+Dd9CvC25+rXDTrO5KSYP3c9xnTVL2p4Ej6MeBp9gU
HGndQykZ8H4On88zDFsOziCfg0fk5oZlg8fwfo77V218iG5PpVRIPgf3GJQb
sAE8n/dzkT2q6ufzCPyOci04c80990G9lNI68vlFnG8j0u33g0Xez+GP4Gcj
3oAPkc8v4f18ZaUl9VZKuryfi+z5zm/1YeAk8vllkf0rrslrAA/n/Rz3TXO9
iGl9lJKSfH4F9682YcuTwNN5P8fznDJ7sEpfpfScrs9X8fpuWVC3ELyCfA6e
WByfehX88wz1czy/WmZunfSV0m7yOTgyTqObJ7g97+d43p/2L8wHR5PPwYva
HdrUx0ApDeD9HP5LGdljO/gK+Ry8oM1guQxsxfs5zqdANyfTfkrpEfkcfCWg
9udBsBPv5/h8u14LeA/+9A//AxZ9H2iPN1RKm0i/WThvTYxOR4Nb8n4uMsPK
sv6N4GDSG7jHi/vJdv2VUg/ez0W2I6RNv3PgFNIH2HHB0ZhWA5TSSN7PsU9D
3DssAefS8Qw+cTxwxw2wPe/nImssbHzfdaBSekXHHzgj8MI0b/Aq8vltvB7G
187dA//xpX6O+0k3TXWDQUppP/n8Du5f51KdfcGdeT/H/cwyJr0cfIp8noPz
cejzZsMHK6UhvJ+LLPyFm/VhcCb5PBefz0SrwA9gG97P8f689yoYP0QplZDP
8/C8Kz61iAEvobcX7DD5skUj+Gsx9XPcz/Ufr7QzUkrb+AEI/31l4Slgdd7P
cb9o+e+W6lCldIz+euDddzSqFoH78H4uMo0ATzETfJ58Dl6f0Vu3i7FSkng/
x+crpv9QL3ABHajgrwm7x9wFz+H9XGSrBhpP7WOilKoN6YHGeeBnYu8D9iaf
F2LP6/o5lIKb8X4usotjTeyNTZVSIPm8SGRn5xhPDQT/x/s5nsfre8fUgOPJ
5w9wn8ozGmo5TCmZ8H4OH1UY6UaAb5HPH4os326f+A08lfdz/P0CTKumDldK
z+g6/gj39VcjshPALuRz8LzzIeGCmVL6dpb6Oe6/c6w95oN9yefgo8b2oy6C
NXk/F5lT1JWWbUcopePk82I8f9/X3XMF9+P9XGSrjwYekMEXyeclIqt83mSj
a66UxvJ+js+jQa6wHlxEPn8qMq2HHzOKwAt4P8d5Msx9ieFIpfReQRciPM/p
Vhq7wOtJ5+CdsVvSK8DNeT+HL5dp2A23UEqHSZdl9Pv/+XwIrMf7OfZkgdXe
9+AzpCNwWb9arXGjlJIZ7+d4nnPr4iPBt+m4B9uo2Bv9AM/g/Rzn2chOF21H
K6VKe+rnItPONR6WBHYnnz/H+90iLU2UlNKvXdTP8XmZEWiwALyHfF6J81w1
L/wiuAPv5yKr3rVEtS1TSjHk8xc4X3s6ebmCB/J+LrKqUdefZIOvks9fimz/
0I2mOpZKaQLv57jvzz96aC34Mfn8lch+dO5Scx/szPu5yAbf+GlmMEYp1T4l
AWMfn7XYswO8md4O8Bf2+n4ZWJX3c5GlPPrY3mSsUgqhXxfsdmvOjEBwT97P
RXZ6qWFgNfgc/ThwhfZCjC+lZMH7Oc4v6WfDMXAe+Rz8tf/3HnXgWbyf4z5i
Mcdm0nil9HoA9XORXSro4REL9iSfvxVZ4nDbwCZw0zzq57iPP30TP8tKKfmR
z9/h76v2IvMcuAvv5yJL7jemUHWCUooln7/HffGQerkz2Ij3c5G1CrN4cxV8
g3wOLo1+UtNholKaxPs5zp9/xdXu4Kfkc3BNe8uXt8FLyeefRPafaccSPWul
VHeODnyRNWXZ5q4H+5DPa3Ffa/fjQhG4Ne/n2O87Wkb2s1FKYeTzz9j/K3y3
+4L78n6O+5ehy8Jn4HTy+Rfch7WujDCZpJQY7+ci+xy0VjMQfI98/hWfn6+R
L6rAc3k/x+t1cOjZ0ZOVUo1I/Vxks3ON1x4FryGfg19/O2H2Bazg/Rzvz+qt
PyZOUUoHSL9gOexO2gmwNu/nuC/d3rq8EZxAegN3mHaq68ypSsmU93P4MWj4
7TPgbNIH+M9b85XNpymlabyf4/c7e7btAnC5A/Vz3I/MD53LALuSz3+I7P3b
V9Yatkrp+x46YEQ2ruPpymXgneTzn+DOZZ43wW15PxeZmrVPU5fpSimSfP4L
73+L0N2eYEPez7H3EvVa5YEvkc8bsXf8tPb1mKGUxvF+Dl813ytsAj8gn/8W
Wd/Vyzc8BDvyfi4yzQHX3hnOVEofyqif43kM8J21E7yB3l7w3k+ZN56BVXg/
x+udsLKniZ1SCqKXD1zVJWhHALgb7+c4X4L7l78BJ9NfD9x1o/nQUfZKaQTv
53g+9G7uDAHfIZ+Dtzy/UvQJ/D/45uSe
         "]]}, {
        Directive[
         PointSize[
          NCache[
           Rational[1, 360], 0.002777777777777778]], 
         AbsoluteThickness[1.6], 
         RGBColor[1, 0, 0]], 
        PointBox[CompressedData["
1:eJxM3VW0lFcCbWEkuAV39xCCW3B3JwR3gktwCe7u7g7B3QnuDkGDW4K7y621
7r09qx/o8b0w4JxTtWr2bv6dvFG7Kk1DhQgRon3cECH030szXksVNuTzgiH+
33/21dlWOnIofH3ElLYxQuMP2zpNiPcdjvWw8pYkYXCm+JkCvyEuUypyqAzh
cNOu/6XJEh73XXywbK4IeMbfC9rnj4g3fddvUtFI+Ey2eoE/IH7cKO+NilFw
uPHxvqseFafY8yZdnWg4//Oz5Rt9j2skXdOheXTcscKowF8Yj+7VckenmHjZ
ipK3esTC+6+mCtsvNr4RMVSGIXHwxzw3Ko6Ki2O32BH4AuLMU6dNmxYflz3U
ZdecBPi3t1XvLEqI+6XOEn5FIjyzWtSM6xLjzQMeBb4h+Oy6w112JcVPbi2a
sT8ZDh99wO6jyXHKQg3unU6BC7TLH/FiSlxzdoLANxh3OvGu6p3UeMzn893+
S4P/zLBu1rO0+ECtMXvfpMM3h7V+8Ck9/rQl8OOXAcf5N/Dj8iPOEjfw7c2I
y5UIfDt+ws06B758mXD/hYG/bmY861zgj5cFbwkV+O2y4nNZsgX+g582+L5G
nuw4wtgnfxTMgVP9dXRe8Zy44NMlgR9oXCvxoEeVc+PO5RoFfkM8tmfBHPV+
xsv/TFSrSV588PKH3i3z4VvhLwZeIPhzrg2HuxTAcZuNC/wBcdbJbWMMKITL
Hyiba1hh3Px1ujpjiuABKcMGXnB4dpU7i2YUw1v77Q78hfH5NbOeLSmBn93o
EWtVSRwxWo08G0rh1AVyBF7AuFCbGAN2l8G1Zz4LfAFxl2PHjx8vh8d9XPbi
bHm8Iv2QOJcr4EM1mgTeEPDtIYUb3KuEv2xKEviG4Hj3Py17UQVni3355Luq
uEKxTa++VMMtOgbe/qrjgfMDb1e/4jlnAm8vNfC2EIG3g5r470yBl28t/Lxe
4OVWG0caHXh51MFpdgZ+nOviwo8DP371cJ2EgR+X+rhrmcC3twEe3z3w7WiI
Vy4NfPka4cMXA3/dxvhO2MAfrwn+miPw2zXF8Zv+FvgPzj6x6IjWzXDFfckC
b6i45csv57u1wIOSXw38QOO5lbYkGdQKb+8zKfAb4gurOjQf1wa/uFYx8AaN
I0fJuG5WO5w2X8TACwQXafXg07Lfcd3p+wN/QNztyLzimzriCe97B97w8aq0
dcbs7YyPVM8TeMHhu4PiXD7ZFX/b8CrwF8YJ7p5OcbU7zhFzVWBAcKUiI1o/
6Ilb/d488ALGg+cW3/SqF553KkXgC4h3fP327VsffFF73g+/1J73x1FGBuZt
AE63PTBHA3FR7fkgXE97Phh3154PwRO150Pxau35MHxUez4c39Oej8Ahsgfe
DkbihI0DL99ROKf2fDSurD0fg1trz8fiIdrzcXi+9nw83qk9n4Avac8n4lfa
80k4aqTAX3cyTv9z4I83BRfTnk/F9bXn03AP7fl0PEl7PgOv0Z7PxMe057Pw
fe35bBxyfWDP5+BEtwN7Phfn0p7Pw1W05/NxG+35AjxUe74QL9CeL8K7tOeL
8WXt+RL8Wnu+FEcbHtjzZfiHrYE9X46La89X4Aba85W4p/Z8FZ6sPV+N12rP
1+Dj2vO1+IH2fB0OlTUw5+tx4oaB+d2Ac2vPN+Kq2vNNuK32fDMepj3fghdq
z7fiv7Tn2/AV7fl2/EZ7vgN/HyHwdrUTZ8gdeHvZhUtoz//CDbXnu/Ef2vM9
eIr2fC9epz3fh09oz/fjf7XnB3DotYFv70Gc5Gbg23EI59GeH8bVtOdHcDvt
+VE8XHt+DC/Snh/Hu7XnJ/BV7flJ/FZ7fgpHHxrY89P4x82BPT+DS2rPz+JG
2vNzuJf2/Dyeqj2/gNdrzy/ik9rzS/g/7fll/F3mwJ5fwUnrB/b8Kv5Ze/4P
/kV7fg23155fxyO05zfwYu35TbxHe34L/6M9v43fac/v4BjhAnt+F2fMGdjz
e7iU9vw+bqw9f4B7a8//xdO05//hDdrzh/iU9vwRfqg9f4zDrA68PT/Bya4H
3k6f4rza82e4uvb8Of5de/4Cj9Sev8RLtOev8F7t+Wt8TXv+Br/Xnr/FMQcH
fvze4Z82Bn5c3uPS2vMPuIn2/CPuoz3/hKdrzz/jjdrzL/i09vwrfqQ9/4bD
/qQ+f/E/J6+rPsf5tOeh8a/a8+9wB/c5HuU+x0vd53if+xxfd5/jD+5zHCuM
+hxn0p5HxmW051FwU/c57us+xzPc53iT+xyfcZ/jx+5zHG6l+hyn+Ed9jvNr
z+PgGtrzuLij+xyPdp/jZe5zvN99jm+4z/FH9zmOPVB9jjNrz5PistrzZPg3
9znu5z7HM93neLP7HJ91n+Mn7nMc/kf1OU5ZW32OC2jP0+Oa2vMMuJP7HI9x
n+M/3ef4gPsc33Sf40/ucxwntPocZ9GeZ8PltOfZcTP3Oe7vPsez3Od4i/sc
n3Of46fucxxhufocp7qiPscFtef5cS3teQHc2X2Ox7rP8XL3OT7oPse33Of4
s/scx+2vPsdZteclcHnteUnc3H2OB7jP8Wz3Od7qPsfn3ef4mfscR/xBfY5T
11Sf40La80q4tva8Mu7iPsfj3Od4hfscH3Kf49vuc/zFfY7jhVSf42za81q4
gva8Nm7hPscD3ed4jvscb3Of47/d5/i5+xxH0pevEU5zSX2OC2vPm+A62vOm
uKv7HI93n+OV7nN82H2O77jP8Vf3OY7fV32Os2vP2+CK2vO2uKX7HA9yn+O5
7nO83X2OL7jP8Qv3OY6sj7udcdpf1ee4iPa8K66rPe+Gu7nP8QT3OV7lPsdH
3Of4rvscf3Of4wSa8z44h/a8H66kPe+PW7nP8WD3OZ7nPsc73Of4ovscv3Sf
4yh6+xuG011Qn+Oi2vMRuJ77HHd3n+OJ7nO82n2Oj7rP8T33OQ6hH5fxOKG+
vRNwTu35RFxZez4Jt3af4yHuczzffY53us/xJfc5fuU+x1GVqzNx+l/U57iY
9nw2ru8+xz3c53iS+xyvcZ/jY+5zfN99jkPq4/0inEgfxxfjXNrzJbiK9nwp
buM+x0Pd53iB+xzvcp/jy+5z/Np9jqPp48sa/IM+bqzFxbXn63AD9znu6T7H
k93neK37HB93n+MH7nMcSm/3W3FivT1vw7m159txVe35DtzWfY6Huc/xQvc5
/st9jq+4z/Eb9zn+Xj/O+3AG/fjtxyW05wdwQ/c5/sN9jqe4z/E69zk+4T7H
/7rPcWjl+XGcRDl9AufRnp/E1bTnp3A79zke7j7Hi9zneLf7HF91n+O37nMc
XflxEf+oXLiES2rPL+NG7nPcy32Op7rP8Xr3OT7pPsf/uc/xd/q4dhMn1cer
W/hn7flt/Iv2/A5u7z7HI9zneLH7HO9xn+N/3Of4nfscx9AcPcQZNR+PcCnt
+WPc2H2Oe7vP8TT3Od7gPsen3Of4ofsch9HL9xVOppfba5xXL483uLr2/C3+
3X2OR7rP8RL3Od7rPsfX3Of4vfscx9Qf7wv+Sb/dV1xae/4NN3Gfv/yf+7jP
8XT3Od7oPsen3ef4kfsch1VuhcPJlUfhcT7teQT8q/Y8Iu7gPsej3Od4qfsc
73Of4+vuc/zBfY5j6eNkdJxJex4Dl9Gex8RN3ee4r/scz3Cf403uc3zGfY4f
u89xOM1vApxCc5kQ59e8JcI1tOeJcUf3OR7tPsfL3Od4v/sc33Cf44/ucxxb
by+pcGa9HaTGZfXyTYN/c5/jfu5zPNN9jje7z/FZ9zl+4j7H4fXt+Amn1Jcv
Ey6gv25mXFN/vCy4k/scj3Gf4z/d5/iA+xzfdJ/jT+5zHEc5mBtn0Z7nweW0
5z/jZu5z3N99jme5z/EW9zk+5z7HT93nOII+PhfGqfRxtwguqD0vimtpz4vh
zu5zPNZ9jpe7z/FB9zm+5T7Hn93nOK4+HpTFWTXn5XB5zW953Nx9jge4z/Fs
9zne6j7H593n+Jn7HEfU22k1nFpvf9VxIb1d/Ypr6+2lBu7iPsfj3Od4hfsc
H3Kf49vuc/zFfY7j6celPs6mb28DXEHfjoa4hfscD3Sf4znuc7zNfY7/dp/j
5+5zHEn52xynUa62wIW15y1xHe15K9zVfY7Hu8/xSvc5Puw+x3fc5/ir+xzH
18f7Dji79rwjrqg974Rbus/xIPc5nus+x9vd5/iC+xy/cJ/jyPo41BOn1ceX
P3AR7XkvXFd73ht3c5/jCe5zvMp9jo+4z/Fd9zn+5j7HCfR2Pxjn0NvzEFxJ
b6dDcSv3OR7sPsfz3Od4h/scX3Sf45fucxxFL48xOJ1+nMfiovrxG4fruc9x
d/c5nug+x6vd5/io+xzfc5/jEPrtpuKEyvNpOKf2fDqurD2fgVu7z/EQ9zme
7z7HO93n+JL7HL9yn+Ooypn5OL3yYwEupj1fiOu7z3EP9zme5D7Ha9zn+Jj7
HN93n+OQ+vi3AifSx7WVOJf2fBWuoj1fjdu4z/FQ9zle4D7Hu9zn+LL7HL92
n+NomrdN+AfN0WZcXPOxBTdwn+Oe7nM82X2O17rP8XH3OX7gPseh9HbwF06s
l+9unFsvtz24ql4ee3Fb9zke5j7HC93n+C/3Ob7iPsdv3Of4e/11j+AM+uMd
xSX02x3DDd3n+A/3OZ7iPsfr3Of4hPsc/+s+x6GVb2dxEuXWOZxHe34eV9Oe
X8Dt3Od4uPscL3Kf493uc3zVfY7fus9xdH08vYZ/1MfJ67ik9vwGbuQ+x73c
53iq+xyvd5/jk+5z/J/7HH+nOb+Pk2p+H+CfNZf/4l80b//h9u5zPMJ9jhe7
z/Ee9zn+x32O37nPcQz/331wRv/Pf7iU3w5wY/c57u0+x9Pc53iD+xyfcp/j
h+5zHEbf3g84mb4dH3Feffk+4er6637Gv7vP8Uj3OV7iPsd73eev/udr7nP8
3n2OYyovv8M/KQfD4NLa87C4ifsc93Gf4+nuc7zRfY5Pu8/xI/c5DquP41Fw
cn18jorzac+j4V+159/jDu5zPMp9jpe6z/E+9zm+7j7HH9znOJY+bsTFmbTn
8XAZzXl83NR9jvu6z/EM9zne5D7HZ9zn+LH7HIfT23MynEJvp8lxfr39pcA1
9HaVEnd0n+PR7nO8zH2O97vP8Q33Of7oPsex9eOXAWfWj8uPuKy+vRnxb+5z
3M99jme6z/Fm9zk+6z7HT9znOLxyOjtOqfzNgQtoz3PimtrzXLiT+xyPcZ/j
P93n+ID7HN90n+NP7nMcR7lQAGfRnhfE5bTnhXAz9znu7z7Hs9zneIv7HJ9z
n+On7nMcQR+vSuJU+jhUChfUnpfGtbTnZXBn9zke6z7Hy93n+KD7HN9yn+PP
7nMcV/NRGWfV230VXF5vz1Vxc/c5HuA+x7Pd53ir+xyfd5/jZ+5zHFEvt9o4
tV4edXAh/TjXxbX141cPd3Gf43Huc7zCfY4Puc/xbfc5/uI+x/H02zXF2bTn
v+EK2vNmuIX7HA90n+M57nO8zX2O/3af4+fucxxJedQWp1HOtMOFteftcR3t
+e+4q/scj3ef45Xuc3zYfY7vuM/xV/c5jq+Pf91wdu15d1xRe94Dt3Sf40Hu
czzXfY63u8/xBfc5fuE+x5E1l/1xWs3bAFxEczQQ19V8DMLd3Od4gvscr3Kf
4yPuc3zXfY6/uc9xAr0djMQ59PIdhSvp5TYat3Kf48HuczzPfY53uM/xRfc5
fuk+x1H05ZuE0+mvOxkX1R9vCq7nPsfd3ed4ovscr3af46Puc3zPfY5DKAdn
44TKtzk4p/Z8Lq6sPZ+HW7vP8RD3OZ7vPsc73ef4kvscv3Kf46j6uLsUp9fH
02W4mPZ8Oa7vPsc93Od4kvscr3Gf42Puc3zffY5D6uPBOpxIc74e59L8bsBV
NJcbcRv3OR7qPscL3Od4l/scX3af49fucxxNb3878A96u9qJi+vtZRdu4D7H
Pd3neLL7HK91n+Pj7nP8wH2OQ+nH5QBOrG/vQZxb345DuKq+fIdxW/c5HuY+
xwvd5/gv9zm+4j7Hb9zn+Hvl6imcQXl5GpfQnp/BDd3n+A/3OZ7iPsfr3Of4
hPsc/+s+x6H18f4yTqKP41dwHu35VVxNe/4Pbuc+x8Pd53iR+xzvdp/jq+5z
/NZ9jqPr48sd/KM+btzFJbXn93Aj9znu5T7HU93neL37HJ90n+P/3OfY/5zp
Mfb/vekJ9v/c+RT77e8Z9tvVc+y3lxd4sfsc7/HLF//jPsfv3Oc4hn6c3+KM
+vF7h0vpx+U9buw+x73d53ia+xxvcJ/jU+5z/NB9jsP419f/czLldEicV3se
ClfXnofGv7vP8Uj3OV7iPsd73ef4mvscv3ef45jKj4j4J+VCJFxaex4ZN3Gf
4z7uczzdfY43us/xafc5fuQ+x2H7qM9xcn28ioXzac9j41+153FwB/c5HuU+
x0vd53if+xxfd5/jD+5zHEtzlBhn0nwkwWX0dp8UN3Wf477uczzDfY43uc/x
Gfc5fuw+x+G+ajBxCr3c0uL8enmkwzX045wed3Sf49Huc7zMfY73u8/xDfc5
/ug+x7H/1g8gzqzfLisuqz3Phn9zn+N+7nM8032ON7vP8Vn3OX7iPsfhe6nP
cUrlUV5cQHueD9fUnufHndzneIz7HP/pPscH3Of4pvscf3Kf4zjV1Oc4i/a8
OC6nPS+Bm7nPcX/3OZ7lPsdb3Of4nPscP3Wf4wifNUg4leayAi6oeauIa2mO
KuHO7nM81n2Ol7vP8UH3Ob7lPsef3ec47jl9g3FWvR3UxOX18q2Fm7vP8QD3
OZ7tPsdb3ef4vPscP3Of44g91ec49Z96A8SF9NdtjGvrj9cEd3Gf43Huc7zC
fY4Puc/xbfc5/uI+x/GqqM9xNu15a1xBe94Gt3Cf44HuczzHfY63uc/x3+5z
/Nx9jiN9VMDhNOnV57iw9rwLrqM974q7us/xePc5Xuk+x4fd5/iO+xx/dZ/j
+Gf0BcTZ9UtfXFHz2w+3dJ/jQe5zPNd9jre7z/EF9zl+4T7Hkburz3HapXqD
wUX0djUc19XbywjczX2OJ7jP8Sr3OT7iPsd33ef4m/scJ6ikPsc5tOcTcCV9
OybiVu5zPNh9jue5z/EO9zm+6D7HL93nOMp7BRJOl1Z9jotqz2fheu5z3N19
jie6z/Fq9zk+6j7H9/yBF4eYqz7HCU/pAwfOqT1fjCtrz5fg1u5zPMQfoPF8
9zne6T7Hl9zn+JX7HEftqj7H6f2BHBfTnq/F9d3nuIf7HE9yn+M17nN8zH2O
77vPccik+obgRBXU5ziX9nwbrqK30+24jfscD3Wf4wXuc7zLfY4vu8/xa/c5
jvZWAYJ/SK0+x8W15/txA/c57uk+x5Pd53it+xwfd5/jB+5zHGq2+hwnPqFB
x7m15ydwVe35SdzWfY6Huc/xQvc5/st9jq+4z/Eb9zn+vrP6HGdYqBcILqE9
v4Qbus/xH+5zPMV9jte5z/EJ9zn+132OQyfWXxgnKac+x3m057dwNe35bdzO
fY6Hu8/xIvc53u0+x1fd5/it+xxHf60+xz+mVJ/jktrzR7iR+xz3cp/jqe5z
vN59jk+6z/F/7nP83Uz1OU56TIOJf9aev8a/aM/f4PbuczzCfY4Xu8/xHvc5
/sd9jt+5z3GMjupznHG+fgBxKe35V9zYv775n3u7z/E09zne4D7Hp9zn+KH7
HIdJqN8QJyujPsd5tefhcXXteQT8u/scj3Sf4yXuc7zXfY6vuc/xe/c5jvlS
fY5/Sq4+x6W15zFwE/c57uM+x9Pd53ij+xyfdp/jR+5zHHa6+hwnP6LAxPm0
5wnxr9rzRLiD+xyPcp/jpe5zvM99jq+7z/EH9zmO9bv6HGfSnqfCZbTnqXFT
9znu6z7HM9zneJP7HJ9xn+PH7nMcLr4GGKcopT7H+bXnmXAN7Xlm3NF9jke7
z/Ey9zne7z7HN9zn+KP7HMd+rj7HmbXnuXFZ7Xke/Jv7HPdzn+OZ7nO82X2O
z7rP8RP3OQ4/VX2OUx5SwOEC2vMiuKb2vCju5D7HY9zn+E/3OT7gPsc33ef4
k/scx2mnPsdZtOdlcTnteTnczH2O+7vP8Sz3Od7iPsfn3Of4qfscR4irgcOp
SqjPcUHteXVcS3v+K+7sPsdj3ed4ufscH3Sf41vuc/zZfY7jPlWf46za8/q4
vPa8AW7uPscD3Od4tvscb3Wf4/Puc/zMfY4jTlaf49QHFEi4kPa8Ba6tPW+J
u7jP8Tj3OV7hPseH3Of4tvscf3Gf43ht1Oc4m/a8A66gPe+IW7jP8UD3OZ7j
Psfb3Of4b/c5fu4+x5Fia0BwmmLqc1xYe/4HrqM974W7us/xeP3SF690n+PD
7nN8x32Ov7rPcfzH6nOcXXs+GFfUng/BLd3neJD7HM91n+Pt7nN8wX2OX7jP
ceSJ6nOcdp/6HBfRno/FdbXn43A39zme4D7Hq9zn+Ij7HN91n+Nv7nOcoJX6
HOfQnk/DlbTn03Er9zke7D7H89zneIf7HF90n+OX7nMcJabeoHG6IupzXFR7
vgDXc5/j7u5zPNF9jle7z/FR9zm+5z7HIbarz3HCh+pznFN7vhJX1p6vwq3d
53iI+xzPd5/jne5zfMl9jl+5z3HU8epznN4HcLiY9nwzru8+xz3c53iS+xyv
cZ/jY+5zfN99jkP+rG8wTtRCfY5zac934yra8z24jfscD3Wf4wXuc7zLfY4v
u8/xa/c5jhZdb4D4h0Lqc1xce34UN3Cf457uczzZfY7Xus/xcfc5fuA+x6G2
qs9x4n/V5zi39vwcrqo9P4/bus/xMPc5Xug+x3+5z/EV9zl+4z7H349Vn+MM
f6nPcQnt+XXc0H2O/3Cf4ynuc7zOfY5PuM/xv+5zHDq3voA4STP1Oc6jPX+A
q2nP/8Xt3Od4uPscL3Kf493uc3zVfY7fus9x9Gh6g8E/FlCf45La8xe4kfsc
93Kf46nuc7zefY5Pus/xf+5z/N1m9TlOel99jn/Wnn/Ev2jPP+H27nM8wn2O
F7vP8Z7/+1X5n/9xn+N37nMcY7T6HGfcqT7HpbTnYXBj9znu7T7H09zneIP7
HJ9yn+OH7nMcJqf+gDhZU/U5zqs9j4qra8+j4d/d53ik+xwvcZ/jve5zfM19
jt+7z3HMKHoB45/yqc9xae15PNzEfY77uM/xdPc53ug+x6fd5/iR+xyH3ag+
x8nvqs9xPu15cvyr9jwF7uA+x6Pc53ip+xzvc5/j6+5z/MF9jmONVJ/jTNrz
DLiM9vxH3NR9jvu6z/EM9zne5D7HZ9zn+LH7HIfLrkHHKRqrz3F+7XkOXEN7
nhN3dJ/j0e5zvMx9jve7z/EN9zn+6D7HsSPpBYIza88L4LLa84L4N/c57uc+
xzPd53iz+xyfdZ/jJ+5zHH69+hynvK0+xwW056VwTe15adzJfY7HuM/xn+5z
fMB9jm+6z/En9zmOM1x9jrNozyvjctrzKriZ+xz3d5/jWe5zvMV9js+5z/FT
9zmOkFWDiVM1VJ/jgtrzOriW9rwu7uw+x2Pd53i5+xwfdJ/jW+5z/Nl9juNG
0A8gzqo9b4rLa89/w83d53iA+xzPdp/jre5zfN59jp+5z3HEtepznPqm+hwX
0p63w7W15+1xF/c5Huc+xyvc5/iQ+xzfdp/jL+5zHG+o+hxn0553wxW0591x
C/c5Hug+x3Pc53ib+xz/7T7Hz/VLXxwpswYJp6mvPseFtecDcB3t+UDc1X2O
x7vP8Ur3OT7sPsd33Of4q/scxw+nbzDOrj0fiStqz0fhlu5zPMh9jue6z/F2
9zm+4D7HL9znOPJq9TlOe119jotozyfjutrzKbib+xxPcJ/jVe5zfMR9ju+6
z/E39zlOMFh9jnNoz+fgStrzubiV+xwPdp/jee5zvMN9ji+6z/FL9zmO8pMC
Dqerqz7HRbXny3A99znu7j7HE93neLX7HB91n+N77nMc4oL6HCcMoy8gzqk9
X48ra8834NbuczzEfY7nu8/xTvc5vuQ+x6/c5zjqSvU5Tu//wy0upj3fieu7
z3EP9zme5D7Ha9zn+Jj7HN93n+OQv6jPcaKB6nOcS3t+EFfRnh/CbdzneKj7
HC9wn+Nd7nN82X2OX7vPcbQfFUj4h9rqc1xce34aN3Cf457uczzZfY7Xus/x
cfc5fuA+x6HOq89x4tD6wIFza8+v4Kra86u4rfscD3Of44Xuc/yX+xxfcZ/j
N+5z/P1y9TnOcEV9jktoz+/ihu5z/If7HE9xn+N17nN8wn2O/3Wf49BV1ec4
SX/1Oc6jPX+Cq2nPn+J27nM83H2OF7nP8W73Ob7qPsdv3ec4+g8KEPxjTf04
45La83e4kfsc93Kf46nuc7zefY5Pus/xf+5z/N1Z9TlOGlK/vvuff9aeh8S/
aM9D4fbuczzCfY4Xu8/xHvc5/sd9jt+5z3GMZepznPGS+hyX0p5Hwo3d57i3
+xxPc5/jDe5zfMp9jh+6z3GYyupznKyv+hzn1Z7HwtW157Hx7+5zPNJ9jpe4
z/Fe9zm+5j7H793nOGY69Tn+6Vf1OS6tPU+Cm7jPcR/3OZ7uPscb3ef4tPsc
P3Kf47Cn1ec4+Tf1Oc6nPU+Lf9Wep8Md3Od4lPscL3Wf433uc3zdfY4/uM9x
rCXqc5xJe54Fl9GeZ8VN3ee4r/scz3Cf403uc3zGfY4fu89xuIrqc5yit/oc
59ee58U1tOf5cEf3OR7tPsfL3Od4v/sc33Cf44/ucxw7jfocZ9aeF8NltefF
8W/uc9zPfY5nus/xZvc5Pus+x0/c5zj8SfU5TvlFfY4LaM8r4Jra84q4k/sc
j3Gf4z/d5/iA+xzfdJ/jT+5zHGeR+hxn0Z7XwOW05zVxM/c57u8+x7Pc53iL
+xyfc5/jp+5zHKG8+hyn+kN9jgtqzxvhWtrzxriz+xyPdZ/j5e5zfNB9jm+5
z/Fn9zmOm0p9jrNqz1vh8trz1ri5+xwPcJ/j2e5zvNV9js+7z/Ez9zmOeFx9
jlN/Up/jQtrzzri29rwL7uI+x+Pc53iF+xwfcp/j2+5z/MV9juMtUJ/jbNrz
3riC9rwvbuE+xwPd53iO+xxvc5/jv93n+Ln7HEcqqz7HaXqoz3Fh7fkwXEd7
Phx3dZ/j8e5zvNJ9jg+7z/Ed9zn+6j7H8VOoz3F27fl4XFF7PgG3dJ/jQe5z
PNd9jre7z/EF9zl+4T7HkY+qz3HaD+pzXER7PhPX1Z7Pwt3c53iC+xyvcp/j
I+5zfNd9jr+5z3GCeepznEN7vghX0p4vxq3c53iw+xzPc5/jHe5zfNF9jl+6
z3GU0upznK6b+hwX1Z6vwfXc57i7+xxPdJ/j1e5zfNR9ju+5z3GIF+pznDCZ
+hzn1J5vxZW159twa/c5HuI+x/Pd53in+xxfcp/jV+5zHPWw+hyn9z+wxcW0
5/twffc57uE+x5Pc53iN+xwfc5/j++5zHLK9+hwnmqM+x7m058dxFe35CdzG
fY6Hus/xAvc53uU+x5fd5/i1+xxHK6k+xz90UZ/j4trzi7iB+xz3dJ/jye5z
vNZ9jo+7z/ED9zkO9Ux9jhMnUZ/j3Nrzm7iq9vwWbus+x8Pc53ih+xz/5T7H
V9zn+I37HH9/UH2OM7xRn+MS2vOHuKH7HP/hPsdT3Od4nfscn3Cf43/d5zh0
W/U5TjJLfY7zaM9f4Wra89e4nfscD3ef40Xuc7zbfY6vus/xW/c5jl5cfY5/
7KQ+xyW1519wI/c57uU+f/8/T3Wf4/Xuc3zSfY7/c5/j756oz3HSROpz/LP2
PBz+RXseHrd3n+MR7nO82H2O97jP8T/uc/zOfY5j7Fef44yv1Oe4lPY8Om7s
Pse93ed4mvscb3Cf41Puc/zQfY7DtFaf42Qz1Oc4r/Y8Aa6uPU+If3ef45Hu
c7zEfY73us/xNfc5fu8+xzGLqs/xTx3U57i09jwVbuI+x33c53i6+xxvdJ/j
0+5z/Mh9jsM+Up/j5AnU5zif9vwn/Kv2PBPu4D7Ho9zneKn7HO9zn+Pr7nP8
wX2OY+1Vn+NM2vNcuIz2PDdu6j7Hfd3neIb7HG9yn+Mz7nP82H2Ow7VUn+MU
09TnOL/2vDCuoT0vgju6z/Fo9zle5j7H+93n+Ib7HH90n+PYhdXnOLP2vAwu
qz0vi39zn+N+7nM8032ON7vP8Vn3OX7iPsfh/1Of45Tx1Oe4gPa8Gq6pPa+O
O7nP8Rj3Of7TfY4PuM/xTfc5/uQ+x3F2q89xFu15PVxOe14fN3Of4/7uczzL
fY63uM/xOfc5fuo+xxGaq89xqinqc1xQe94c19Ket8Cd3ed4rPscL3ef44Pu
c3zLfY4/u89x3ILqc5xVe/47Lq8974Cbu8/xAPc5nu0+x1vd5/i8+xw/c5/j
iA/U5zh1HPU5LqQ974lra8//wF3c53ic+xyvcJ/jQ+5zfNt9jr+4z3G8Xepz
nE17PghX0J4Pxi3c53ig+xzPcZ/jbe5z/Lf7HD93n+NIv6nPcZpJ6nNcWHs+
BtfRno/FXd3neLz7HK90n+PD7nN8x32Ov7rPcfz86nOcXXs+FVfUnk/DLd3n
eJD7HM91n+Pt7nN8wX2OX7jPceR76nOcNpb6HBfRns/HdbXnC3A39zme4D7H
q9zn+Ij7HN91n+Nv7nOcYIf6HOfQnq/AlbTnK3Er9zke7D7H89zneIf7HF90
n+OX7nMcpYn6HKeboD7HRbXnm3A99znu7j7HE93neLX7HB91n+N77nMcIrL6
HCfMqz7HObXnf+HK2vPduLX7HA9xn+P57nO8032OL7nP8Sv3OY56R32O0/uB
WriY9vwIru8+xz3c53iS+xyvcZ/jY+5zfN99jkOOUJ/jRNvU5ziX9vwsrqI9
P4fbuM/xUPc5XuA+x7vc5/iy+xy/dp/jaI3U5/iHcepzXFx7fg03cJ/jnu5z
PNl9jte6z/Fx9zl+4D7HoSKqz3HiPOpznFt7fh9X1Z4/wG3d53iY+xwvdJ/j
v9zn+Ir7HL9xn+Pvb6nPcYbv1ee4hPb8OW7oPsd/uM/xFPc5Xuc+xyfc5/hf
9zkOPUx9jpNs0Y8LzqM9/4Crac8/4nbuczzcfY4Xuc/xbvc5vuo+//A/v3Wf
4+gN1Of4xzHqc1xSe/4dbuQ+x73c53iq+xyvd5/jk+5z/J/7HH8XXn2Ok+ZS
n+OftedR8C/a86i4vfscj3Cf48Xuc7zHfY7/cZ/jd+5zHOOG+hxnjKo+x6W0
53FxY/c57u0+x9Pc53iD+xyfcp/jh+5zHGaI+hwn26Q+x3m158lwde15cvy7
+xyPdJ/jJe5zvNd9jq+5z/F79zmOWU99jn8apT7HpbXnGXAT9znu4z7H093n
eKP7HJ92n+NH7nMcNqz6HCfPoT7H+bTn2fGv2vMcuIP7HI9yn+Ol7nO8z32O
r7vP8Qf3OY51TX2OM2nP8+My2vMCuKn7HPd1n+MZ7nO8yX2Oz7jP8WP3OQ43
SH2OU2xQn+P82vOSuIb2vBTu6D7Ho93neJn7HO93n+Mb7nP80X2OY9dRn+PM
2vNKuKz2vDL+zX2O+7nP8Uz3Od7sPsdn3ef4ifsch/9OfY5TZlOf4wLa89q4
pva8Du7kPsdj3Of4T/c5PuA+xzfd5/iT+xzHuao+x1m0501wOe15U9zMfY77
u8/xLPc53uI+x+fc5/ip+xxHGKA+x6nWqc9xQe15W1xLe94Od3af47Huc7zc
fY4Pus/xLfc5/uw+x3Frqc9xVu15V1xee94NN3ef4wHuczzbfY63us/xefc5
fuY+xxFDBX7pi1NnUZ/jQtrz/ri29nwA7uI+x+Pc53iF+xwfcp/j2+5z/MV9
juNdVp/jbNrzEbiC9nwkbuE+xwPd53iO+xxvc5/jv93n+Ln7HEfqpz7Hadao
z3Fh7fkkXEd7Phl3dZ/j8e5zvNJ9jg+7z/Ed9zn+6j7H8Wuoz3F27flsXFF7
Pge3dJ/jQe5zPNd9jre7z/EF9zl+4T7HkUP8HehznDaT+hwX0Z4vxXW158tw
N/c5nuA+x6vc5/iI+xzfdZ/jb+5znOCi+hzn0J6vw5W05+txK/c5Huw+x/Pc
53iH+xxfdJ/jl+5zHKWP+hynW6U+x0W15ztwPfc57u4+xxPd53i1+xwfdZ/j
e+5zHCKt+hwnrK4+xzm15wdwZe35QdzafY6HuM/xfPc53uk+x5fc5/iV+xxH
/ao+x+n9AG1cTHt+Ctd3n+Me7nM8yX2O17jP8TH3Ob7vPschF6vPcaK/1ec4
l/b8Mq6iPb+C27jP8VD3OV7gPse73Of4svscv3af42i91Of4hxXqc1xce34H
N3Cf457uczzZfY7Xus/xcfc5fuA+x6FSq89x4mrqc5xbe/4YV9WeP8Ft3ed4
mPscL3Sf47/c5/iK+xy/cZ/j7z+rz3GGDOpzXEJ7/hY3dJ/jP9zneIr7HK9z
n+MT7nP8r/sch16oPsdJzqnPcR7teYiP/3M17XlI3M59joe7z/Ei9zne7T7H
V93n+K37HEfvqT7HP/6pPscltecRcSP3Oe7lPsdT3ed4vfscn3Sf4//c5/i7
lOpznLSK+hz/rD2PiX/RnsfC7d3neIT7HC92n+M97nP8j/scv3Of4xgf1ec4
Y3r1OS6lPU+MG7vPcW/3OZ7mPscb3Of4lPscP3Sf4zDz1ec42Rn1Oc6rPU+D
q2vP0+Lf3ed4pPscL3Gf473uc3zNfY7fu89xzO7qc/zTUvU5Lq09z4KbuM9x
H/c5nu4+xxvd5/i0+xw/cp/jsMnV5zh5JfU5zqc9/xn/qj3Pizu4z/Eo9zle
6j7H+9zn+Lr7HH9wn+NY79XnOJP2vCguoz0vhpu6z3Ff9zme4T7Hm9zn+Iz7
HD92n+Nwc9XnOMUp9TnOrz0vj2tozyvgju5zPNp9jpe5z/F+9zm+4T7HH93n
OHZX9TnOrD3/FZfVntfAv7nPcT/3OZ7pPseb3ef4rPscP3Gf4/BJ1ec4ZQX1
OS6gPW+Ia2rPG+FO7nM8xn2O/3Sf4wPuc3zTfY4/uc9xnLfqc5xFe94Sl9Oe
t8LN3Oe4v/scz3Kf4y3uc3zOfY6fus9xhNnqc5zqhPocF9Sed8K1tOedcWf3
OR7rPsfL3ef4oPsc33Kf48/ucxy3s/ocZ9We98Lltee9cXP3OR7gPsez3ed4
q/scn3ef42fucxwxsfocpy6nPseFtOdDcW3t+TDcxX2Ox7nP8Qr3OT7kPse3
3ef4i/scx3utPsfZtOfjcAXt+Xjcwn2OB7rP8Rz3Od7mPsd/u8/xc/c5jjRT
fY7THFOf48La8xm4jvZ8Ju7qPsfj3ed4pfscH3af4zvuc/zVfY7jd1Sf4+za
84W4ovZ8EW7pPseD3Od4rvscb3ef4wvuc/zCfY4jJ1Sf47Rl1Oe4iPZ8Na6r
PV+Du7nP8QT3OV7lPsdH3Of4rvscf3Of4wQv1ec4h/Z8C66kPd+KW7nP8WD3
OZ7nPsc73Of4ovscv3Sf4yjT1ec43RH1OS6qPd+L67nPcXf3OZ7oPser3ef4
qPsc33Of4xBF1Oc44e/qc5xTe34MV9aeH8et3ed4iPscz3ef453uc3zJfY5f
uc9x1Pjqc5zeF2bhYtrzC7i++xz3cJ/jSe5zvMZ9jo+5z/F99zkOuUd9jhM9
V5/jXNrzG7iK9vwmbuM+x0Pd53iB+xzvcp/jy+5z/Np9jqNNVZ/jHw6pz3Fx
7fl/uIH7HPd0n+PJ7nO81n2Oj7vP8QP3OQ5VSH2OE7dTn+Pc2vOXuKr2/BVu
6z7Hw9zneKH7HP/lPsdX3Of4jfscfx9X3w6coYT6HJfQnn/GDd3n+A/3OZ7i
Pv/0P69zn+MT7nP8r/sch/5LfY6TPFWf4zza87C4mvY8HG7nPsfD3ed4kfsc
73af46vuc/zWfY6jT1af4x8PqM9xSe3597iR+xz3cp/jqe5zvN59jk+6z/F/
7nP8XQH1OU7aRn2Of9aex8e/aM8T4PbuczzCfY4Xu8/xHvc5/sd9jt+5z3GM
2OpznLGY+hyX0p6nxI3d57i3+xxPc5/jDe5zfMp9jh+6z3GYnepznOyx+hzn
1Z5nxNW15z/h393neKT7HC9xn+O97nN8zX2O37vPccyJ6nP80z71OS6tPc+F
m7jPcR/3OZ7uPscb3ef4tPscP3Kf47D51Oc4eSv1Oc6nPS+Ef9WeF8Yd3Od4
lPscL3Wf433uc3zdfY4/uM9xrJjqc5xJe14al9Gel8FN3ee4r/scz3Cf403u
c3zGfY4fu89xuO3qc5ziofoc59eeV8U1tOfVcEf3OR7tPsfL3Od4v/sc33Cf
44/ucxx7vPocZ9ae18Vltef18G/uc9zPfY5nus/xZvc5Pus+x0/c5zj8z+pz
nLKF+hwX0J43wzW1581xJ/c5HuM+x3+6z/EB9zm+6T7Hn9znOE509TnOoj1v
j8tpz3/HzdznuL/7HM9yn+Mt7nN8zn2On7rPcYSt6nOc6l/1OS6oPe+Ba2nP
e+LO7nM81n2Ol7vP8UH3Ob7lPsef3ec47lj1Oc6qPR+Iy2vPB+Hm7nM8wH2O
Z7vP8Vb3OT7vPsfP3Oc4Ym71OU7dTH2OC2nPR+Pa2vMxuIv7HI9zn+MV7nN8
yH2Ob7vP8Rf3OY4XTX2Os2nPp+AK2vOpuIX7HA90n+M57nO8zX2O/3af4+fu
cxxps/ocp7mvPseFtefzcB3t+Xzc1X2Ox7vP8Ur3OT7sPsd33Of4q/scxx+t
PsfZtefLcUXt+Qrc0n2OB7nP8Vz3Od7uPscX3Of4hfscR86pPsdpm6rPcRHt
+UZcV3u+CXdzn+MJ7nO8yn2Oj7jP8V33Of7mPscJoqjPcQ7t+S5cSXv+F27l
PseD3ed4nvsc73Cf44vuc/zSfY6jbFSf43R31ee4qPb8MK7nPsfd3ed4ovsc
r3af46Puc3zPfY5D1FWf44Qj1ec4p/b8DK6sPT+LW7vP8RD3OZ7vPsc73ef4
kvscv3Kf46jZ1ec4vS/IxsW05//g+u5z3MN9jie5z/Ea9zk+5j7H993nOOQ/
6nOcKJL6HOfSnt/DVbTn93Eb9zke6j7HC9zneJf7HF92n+PX7nMcbb36HP9w
W32Oi2vPn+EG7nPc032OJ7vP8Vr3OT7uPscP3Oc4VG31OU48XH2Oc2vP3+Oq
2vMPuK37HA9zn+OF7nP8l/scX3Gf4zfu88//8/dZ1ec4Q0P1OS6hPQ+NG7rP
8R/uczzFfY7Xuc/xCfc5/td9jkNfUZ/jJBHU5ziP9jwyrqY9j4Lbuc/xcPc5
XuQ+x7vd5/iq+xy/dZ/j6GvV5/jHm+pzXFJ7Hgc3cp/jXu5zPNV9jte7z/FJ
9zn+z32Ov6upPsdJh6rP8c/a86T4F+15MtzefY5HuM/xYvc53uM+x/+4z/E7
9zmOkVl9jjPWV5/jUtrz9Lix+xz3dp/jae5zvMF9jk+5z/FD9zkOc0l9jpOF
U5/jvNrzbLi69jw7/t19jke6z/ES9zne6z7H19zn+L37HMdcrT7HP11Xn+PS
2vP8uIn7HPdxn+Pp7nO80X2OT7vP8SP3OQ77q/ocJx+sPsf5tOcl8K/a85K4
g/scj3Kf46Xuc7zPfY6vu8/xB/c5jvWT+hxn0p5XxGW055VwU/c57us+xzPc
53iT+xyfcZ/jx+5zHO6C+hynCKM+x/m157VwDe15bdzRfY5Hu8/xMvc53u8+
xzfc5/ij+xzHXqk+x5m1541xWe15E/yb+xz3c5/jme5zvNl9js+6z/ET9zkO
/4v6HKccqD7HBbTnbXBN7Xlb3Ml9jse4z/Gf7nN8wH2Ob7rP8Sf3OY7zo/oc
Z9Ged8HltOddcTP3Oe7vPsez3Od4i/scn3Of46fucxzhvPocpwod+KUvLqg9
74drac/7487uczzWfY6Xu8/xQfc5vuU+x5/d5zjucvU5zqo9H47La89H4Obu
czzAfY5nu8/xVvc5Pu8+x8/c5zhiVfU5Tt1ffY4Lac8n4tra80m4i/scj3Of
4xXuc3zIfY5vu8/xF/c5jveD+hxn057PwhW057NxC/c5Hug+x3Pc53ib+xz/
7T7Hz93nONJZ9TlOE1J9jgtrz5fgOtrzpbir+xyPd5/jle5zfNh9ju+4z/FX
9zmOv0x9jrNrz9fiitrzdbil+xwPcp/jue5zvN19ji+4z/EL9zmOXFl9jtP2
VZ/jItrz7biu9nwH7uY+xxPc53iV+xwfcZ/ju+5z/M19jhOkU5/jHNrz/biS
9vwAbuU+x4Pd53ie+xzvcJ/ji+5z/NJ9jqOcVp/jdN/U57io9vwkruc+x93d
53ii+xyvdp/jo+5zfM99jkN0U5/jhEvU5zin9vwSrqw9v4xbu8/xEPc5nu8+
xzvd5/iS+xy/cp/jqBXV5zh9b/U5LqY9v43ru89xD/c5nuQ+x2vc5/iY+xzf
d5/jkO/U5zhRGvU5zqU9f4SraM8f4zbuczzUfY4XuM/xLvc5vuw+x6/d5zja
SfU5/uGL+hwX156/wQ3c57in+xxPdp/jte5zfNx9jh+4z3GoLvrr4sSL1Oc4
t/b8K66qPQ/x5X9u6z7Hw9zneKH7HP/lPsdX3Of4jfscf19efY4z/KE+xyW0
5xFwQ/c5/sN9jqe4z/E69zk+4T7H/7rPceg36nOcJJX6HOfRnsfA1bTnMXE7
9zke7j7Hi9zneLf7HF91n+O37nMc/bj6HP/4SX2OS2rPE+FG7nPcy32Op7rP
8Xr3OT7pPsf/uc/xd53U5zjpAvU5/ll7nhr/oj1Pg9u7z/EI9zle7D7He9zn
+B/3OX7nPscxyqrPccYe6nNcSnueGTd2n+Pe7nM8zX2ON7jP8Sn3OX7oPsdh
XqnPcbIU6nOcV3ueB1fXnv+Mf3ef45Huc7zEfY73us/xNfc5fu8+xzGPqs/x
Tx/U57i09rwobuI+x33c53i6+xxvdJ/j0+5z/Mh9jsN2UJ/j5PPU5zif9rwc
/lV7Xh53cJ/jUe5zvNR9jve5z/F19zn+4D7HsUqrz3Em7Xl1XEZ7/itu6j7H
fd3neIb7HG9yn+Mz7nP82H2Ow71Qn+MUydTnOL/2vAGuoT1viDu6z/Fo9zle
5j7H+93n+Ib7HH90n+PYh9XnOLP2vAUuqz1viX9zn+N+7nM8032ON7vP8Vn3
OX7iPsfh26vPcco56nNcQHveEdfUnnfCndzneIz7HP/pPscH3Of4pvscf3Kf
4zgl1ec4i/b8D1xOe94LN3Of4/7uczzLfY63uM/xOfc5fuo+xxGeqc9xqiTq
c1xQez4E19KeD8Wd3ed4rPscL3ef44Puc3zLfY4/u89x3IPqc5xVez4Wl9ee
j8PN3ed4gPscz3af463uc3zefY6fuc9xxLbqc5x6lvocF9KeT8e1teczcBf3
OR7nPscr3Of4kPsc33af4y/ucxyvuPocZ9OeL8AVtOcLcQv3OR7oPsdz3Od4
m/sc/+0+x8/d5zjSE/U5TpNIfY4La89X4Tra89W4q/scj3ef45Xuc3zYfY7v
uM/xV/c5jr9ffY6za88344ra8y24pfscD3Kf47nuc7zdfY4vuM/xC/c5jtxa
fY7TzlCf4yLa8z24rvZ8L+7mPscT3Od4lfscH3Gf47vuc/zNfY4TFFWf4xza
86O4kvb8GG7lPseD3ed4nvsc73Cf44vuc/zSfY6jPFKf43QJ1Oe4qPb8PK7n
Psfd3ed4ovscr3af46Puc3zPfY5DTFCf44R71ec4p/b8Oq6sPb+BW7vP8RD3
OZ7vPsc73ef4kvscv3Kf46gt1ec4/TT1OS6mPf8X13ef4x7uczzJfY7XuM/x
Mfc5vu8+xyFjqM9xosLqc5xLe/4CV9Gev8Rt3Od4qPscL3Cf413uc3zZfY5f
u89xtP/U5/iHeOpzXFx7/gk3cJ/jnu5zPNl9jte6z7/+z8fd5/iB+xyHGqc+
x4l3q89xbu15GFxVex4Wt3Wf42Huc7zQfY7/cp/jK+5z/MZ9jr9vrj7HGaao
z3EJ7Xk03NB9jv9wn+Mp7nO8zn2OT7jP8b/ucxz6e/U5TlJQfY7zaM/j4Wra
8/i4nfscD3ef40Xuc7zbfY6vus/xW/c5jv5AfY5/jKM+xyW15ylwI/c57uU+
x1Pd53i9+xyfdJ/j/9zn+Lsx6nOcdJf6HP+sPf8R/6I9z4jbu8/xCPc5Xuw+
x3vc5/gf9zl+5z7HMX5Tn+OMk9TnuJT2PCdu7D7Hvd3neJr7HG9wn+NT7nP8
0H2Ow0RVn+Nk+dXnOK/2vCCurj0vhH93n+OR7nO8xH2O97rP8TX3OX7vPscx
76nP8U+x1Oe4tPa8NG7iPsd93Od4uvscb3Sf49Puc/zIfY7DjlKf4+Q71Oc4
n/a8Cv5Ve14Vd3Cf41Huc7zUfY73uc/xdfc5/uA+x7GaqM9xJu15HVxGe14X
N3Wf477uczzDfY43uc/xGfc5fuw+x+Eiq89xirzqc5xfe/4brqE9b4Y7us/x
aPc5XuY+x/vd5/iG+xx/dJ/j2HfU5ziz9rwdLqs9b49/c5/jfu5zPNN9jje7
z/FZ9zl+4j7H4Ueoz3HKbepzXEB73h3X1J73wJ3c53iM+xz/6T7HB9zn+Kb7
HH9yn+M4jdTnOIv2fAAupz0fiJu5z3F/9zme5T7HW9zn+Jz7HD91n+MIEdXn
OFUe9TkuqD0fhWtpz0fjzu5zPNZ9jpe7z/FB9zm+5T7Hn93nOO4t9TnOqj2f
jMtrz6fg5u5zPMB9jme7z/FW9zk+7z7Hz9znOOIw9TlOvUV9jgtpz+fi2trz
ebiL+xyPc5/jFe5zfMh9jm+7z/EX9zmO10B9jrNpz5fhCtrz5biF+xwPdJ/j
Oe5zvM19jv92n+Pn7nMcKbz6HKfJpT7HhbXnG3Ad7flG3NV9jse7z/FK9zk+
7D7Hd9zn+Kv7HMe/oT7H2bXnO3FF7fku3NJ9jge5z/Fc9zne7j7HF9zn+IX7
HEceoj7HaTepz3ER7fkhXFd7fhh3c5/jCe5zvMp9jo+4z/Fd9zn+5j7HCeqp
z3EO7flpXEl7fga3cp/jwe5zPM99jne4z/FF9zl+6T7HUcKqz3G6HOpzXFR7
fhXXc5/j7u5zPNF9jle7z/FR9zm+5z7HIVapz3HCa+pznFN7fhdX1p7fw63d
53iI+xzPd5/jne5zfMl9jl+5z3HUQepznH6D+hwX054/xfXd57iH+xxPcp/j
Ne5zfMx9ju+7z3HIjOpznKiO+hzn0p6/w1W05+9xG/c5Huo+xwvc53iX+xxf
dp/j1+5zHO07/frtf/4hm/ocF9eeh8IN3Oe4p/scT3af47Xuc3zcfY4fuM9x
qBXqc5z4qvoc59aeR8JVteeRcVv3OR7mPscL3ef4L/c5vuI+x2/c5/j7Aepz
nGGd+hyX0J7Hxg3d5/gP9zme4j7H69zn+IT7HP/rPsehM6jPcZJa6nOcR3ue
BFfTnifF7dzneLj7HC9yn+Pd7nN81X2O37rPcfRQ6nP8Yxb1OS6pPU+HG7nP
cS/3OZ7qPsfr3ef4pPsc/+c+x9/9qT7HSS+rz/HP2vOs+BfteTbc3n2OR7jP
8WL3Od7jPsf/uM/xO/c5jtFPfY4zrlGf41La83y4sfsc93af42nuc7zBfY5P
uc/xQ/c5DpNefY6T1VCf47za8+K4uva8BP7dfY5Hus/xEvc53us+x9fc5/i9
+xzHDPFnYJDwT5nU57i09rwibuI+x33c53i6+xxvdJ/j0+5z/Mh9jsMuVZ/j
5BfV5zif9rwm/lV7Xgt3cJ/jUe5zvNR9jve5z/F19zn+4D7Hsfqoz3Em7Xkj
XEZ73hg3dZ/jvu5zPMN9jje5z/EZ9zl+7D7H4dKqz3GK6upznF973hrX0J63
wR3d53i0+xwvc5/j/e5zfMN9jj+6z3Hsr+pznFl73hmX1Z53wb+5z3E/9zme
6T7Hm93n+Kz7HD9xn+Pwi9XnOOXf6nNcQHveF9fUnvfDndzneIz7HP/pPscH
3Of4pvscf3Kf4zi91Oc4i/Z8GC6nPR+Om7nPcX/3OZ7lPsdb3Of4nPscP3Wf
4wip1ec4VTX1OS6oPZ+Aa2nPJ+LO7nM81n2Ol7vP8UH3Ob7lPsef3ec47mf1
Oc6qPZ+Jy2vPZ+Hm7nM8wH2OZ7vP8Vb3OT7vPsfP3Oc44kL1OU59Tn2OC2nP
F+Pa2vMluIv7HI9zn+MV7nN8yH2Ob7vP8Rf3OY7XU32Os2nP1+AK2vO1uIX7
HA90n+M57nO8zX2O/3af4+fucxwppfocp6miPseFtefbcB3t+Xbc1X2Ox7vP
8Ur3OT7sPsd33Of4q/scx/+oPsfZtef7cEXt+X7c0n2OB7nP8Vz3Od7uPscX
3Of4hfscR56vPsdpz6jPcRHt+QlcV3t+Endzn+MJ7nO8yn2Oj7jP8V33Of7m
PscJuqvPcQ7t+UVcSXt+Cbdyn+PB7nM8z32Od7jP8UX3OX7pPsdRkqvPcbpK
6nNcVHt+C9dzn+Pu7nM80X2OV7vP8VH3Ob7nPschjqjPccL36nOcU3v+EFfW
nj/Crd3neIj7HM93n+Od7nN8yX2OX7nPcdS56nOc/pT6HBfTnr/G9d3nuIf7
HE9yn+M17nN8zH2O77vPcchS6nOcqKv6HOfSnn/BVbTnX4O+nv735yEK/X/v
0/Odg1zJz4vD1/S85yC39PPj8Dvd5xDkgX6eHI6uf88a5Nl+/jvOoOdVBHmL
nwePi+v5FUE+6+fD4/p6PlWQH/t58bi7nlcV5LD+9+94gp5HGeRk/vfweKWe
Nx3kn/38OnxIz58OcjU/zw7f0v0SQW7r59vhT7pvIshD/bw7HFv/3jbI8/18
epxJz9MI8g4/rx6X1vOygnzBz6/HjfX8rCA/931zuJeejxnkiP73+XiKnpcZ
5FT+9/p4rZ6HHeQCfr4e9n0XQa7h5+3he7r/Ig7u4Ofv4W+63youHunn5eP4
er5HPLzYz8/H2fS8j/h4t5+nj8vreV4J8BU/Xx830/O9EuLXvg8P99PzOxPh
qH5+AJ6h53Mnxun8vD+8Uc/rToKL+Pl/+JTu40iK6/h5gPg/3c+RDHfx8wFx
aP375OR4rJ/njxPr+SMp8J9+vj/OpeeLpcT7/bx/XFnPG0uFr/t+PtxKzxNN
jd/7vj48SM8XTYNj+PkGeI6eH54W/+jnEeKtep54OlzCzyfE53RfSHrcwM8r
xE90H9gPuIfvF8Dh9DyUIE/0fQM4uZ6PEmTfJ5QR59Xzz4J82PcR4F/0PLQg
3/b9gbidnnca5M++TxAP0/PMgxzHz0fEC/R88yBn9vMS8U7dXxLkMn5+Ir6o
+0yC3MTPU8QvdF9ZkHv7/gMcSc9rCfJU34eAU+t5bEFe5/sRcEE9ny3Ix32f
Ia6p568G+b7vN8Qd9TzWIIfw8yDwKD1vPcgJ/PxGvETPXw9ydj/PEe/R/SpB
ruDnO+Kruj8tyM19HwN+o/vUgtzf9zPgaNrzQnim72vA6bXnhfEm39+Ai2rP
i+DTvm8R19WeF8UPff8i7qo9L4a/8/Mkse9rK46T+PmSeLn2vATO7edN4gPa
85K4ip8/iW/ofrdSuLXvi8AfdN9baTzY90fgmNrzMniu75PAGbXnZfE23/+I
S2rPy+Hzvg8SN9Sel8dPfT8k7qk9r4DD+3mXeJL2vCJO4edf4tXa80o4n5+H
iY9ozyvj6r6/At/R/XNVcHvfZ4G/6H7Zqni477fAcbXn1fBC33eBs2jPf8G7
fD8lLqs9D/Il31eJm2rPg/zS91fiPtrzIEf28zjxNO15kNP4+Zx4vfY8yIX8
vE58Qnse5Fq+XwM/0P14Qf6/92HikNrzII/2/Rs4ofY8yEt9XybOoT0P8l7f
n4kras+D/I/v08QttOdBfuv7NfEA7XmQv/fzQvEs7XmQf/DzQ/Fm7XmQi/m+
D3xGex7ker7/Az/SfbxB7ub7QHAY7XmQx/t+EJxUex7kFb7PE+fRngf5oO/3
xFW1563wTd/3idtoz1vjj7rPO8hDtOdtcCw/zxTP0563xT/5+aZ4u/a8HS7l
+0jw39rz9riR7yfBz3Rf8O/4D99XgiNozzvgyb5fFKfUnnfEa3zfKM6vPe+E
j/r+Uez7hjvju76PFP+uPe+Cv+q+8SCP0J53xfH8vFW8SHveDWf1/Sj4L+15
d1zO96Xgy7q/uAf+zfen4Fe6z7gn7uv7VHAU7fkfeLrvP8Vptee98Abfh4oL
a89745O+HxXX1p73wf/q/vO+uLP2PMih/PxXPEZ7HuREfh4sXqY9D3JO39+C
92nPg1zJ97nga7pfOcgtfb8LfjcwsOdBHuj7WHF07XmQZ/t+VpxBex7kLb6v
FRfXngf5rO9vxfW150F+rPvZh+Pu2vMgh/XzafEE7XmQk/k+GbxSex5k3+c+
Ch/Snge5mu+bwbd0/3OQ2/r+GfypdmDPgzzU98Xi2NrzIM/3/bE4k/Y8yDt8
nywurT0P8gXt+QTcWHse5Oe6P34i7qU9D3JEPz8XT9GeT8apfN8NXqs9n4IL
+P4bfEx7PhXX8H04+F7owJ5Pwx18fy3+ljWw59PxSN9ni+Nrz2fgxb7fFmfT
ns/Eu33fLS6vPZ+Fr+g++yA3057Pxq8H6zwF99Oez8FRff8OnqE9n4vT+T4e
vFF7Pg8X8f08+JT2fD6u4/t68H9XAnu+AHfx/bo4tPZ8IR7r+3ZxYu35Ivyn
79/FubTni/F+7XmQK2vPl+DrP+l8B7fSni/F7+vqvAcP0p4vwzF8PxCeoz3/
E//o+4LwVu15kEv4/iB8Tnse5Aa+7xc/WRt4uQW5h+//xeG050Ge6PuAcXLt
eZBX+X5gnFd7HuTD2vO1+BfteZBvh9H5E26nPQ/y5+w6j8LDtOdBjuP7i/AC
7XmQM/s+I7xTex7kMr7fCF/Unge5ie8jxi+GBvY8yL19PzGOpD0P8lTfV4xT
a8+DvE57vg0X1J4H+bj2fDuuqT0P8v1/dD6GO2rPgxzC9ynhUdrzICfw/Up4
ifY8yNl93xLeoz3fjSv4fmR8NXNgz/fg5r4vGb+pH9jzvbi/70/G0bTn+/BM
7XmQ02vP9+NN2vMgF9WeH8CntedBrqs9P4gfrtf5He6qPT+Ev/N9T3ic9vww
TuL7n/By7fkRnNv3NeMD2vOjuIrvb8Y3wgX2/Bhu7fuc8YecgT0/jgf7fmcc
U3t+As/Vngc5o/b8JN6mPQ9ySe35KXxeex7khtrz0/jpcJ0v4p7a8zM4vO+j
wpO052dxCt9PhVdrz8/hfL5PGh/Rnp/H1X2/NL5zPbDnf+P2vm8af4kS2PMg
D9eeX8RxtedBXqg9v4SzaM+DvEt7fhmX1Z4H+ZL2/Apuqj0P8suGOv/EfbTn
QY7s+7LwNO15kNP4fmu8Xnse5EK+7xqf0J4HuZbvv8YPNgbeDoLcyfdh45Da
8yCP1p7fwgm150Feqj2/jXNoz4O8V3t+B1fUngf5nwg6j8UttOdBfptb57N4
gPY8yN/7Pi88S3se5B98/zberD0PcjHfx43PaM+DXM/3c+NHIwN7HuRu2vOH
OIz2/BEerz0PclLt+WO8Qnse5Dza8yf4oPY8yFW150/xzZs6L8ZttOfP8Mdo
Oj/GQ7Tnz3Es3weO52nPX+CffD843q49f4lL+b5w/Lf2/BVu5PvD8bPGgT1/
jf/Qngc5gvb8DZ6sPQ9ySu35W7xGex7k/Nrzd/io9jzIv2rP3+O7m3WejX/X
nn/AX+/rfBuP0J5/xPF8XzlepD3/hLP6/nL8l/b8My7n+8zx5Uh63A3+TXse
5Fc/65/D4b7a8yBH0Z5/w9O15yFC/s9pfX6ON2jPQ+LCPj/HJ7XnoXBtn5/j
f0fr/Bx31p4HOZTPz/EY7XmQE/n8HC/Tngc5p8/P8T7teZAr+fwcX7ut83Pc
UnseHr+LrvNzPFB7HgFH9/k5nq09j4gz+Pwcb9GeR8LFfX6Oz2rPI+P6Pj/H
j5vq/Bx3154HOazPz/EE7XmQk/n8HK/Ungf5Z5+f40Pa8yBX8/k5vrVV5+e4
rfY8Bv70r87P8VDteUwc2+fneL72PBbO5PNzvEN7HhuX9vk5vqA9D3Jjn5/j
5/l0fo57ac/j4Yg+P8dTtOfxcSqfn+O12vMEuIDPz/Ex7XlCXMPn5/jeWJ2f
4w7a8yB/+0vn53ik9jzI8X1+jhdrz4OczefneLf2PMjlfX6Or9zV+Tlupj1P
jl/H1Pk57qc9T4Gj+vwcz9Cep8TpfH6ON2rPU+EiPj/Hp7TnqXEdn5/j/5rp
/Bx30Z4HObTPz/FY7XmQE/v8HP+pPQ9yLp+f4/3a8yBX9vk5vr5d5+e4lfY8
yO8f6vwcD9KeBzmGz8/xHO15kH/0+Tneqj0Pcgmfn+Nz2vMgN/D5OX5SQOfn
uIf2PAsO5/NzPFF7nhUn9/k5XqU9z4bz+vwcH9aeZ8e/+Pwc3x6v83PcTnse
5M97dH6Oh2nPgxzH5+d4gfY8yJl9fo53as+DXMbn5/ii9jzITbTnP+MXsXV+
jntrz/PiSD4/x1O15/lwap+f43Xa8/y4oM/P8XHteQFc0+fn+H4LnZ/jjtrz
QjiEz8/xKO15YZzA5+d4ifa8CM7u83O8R3teFFfw+Tm+ulPn57i59jzIbx7r
/Bz3154HOZrPz/FM7XmQ0/v8HG/Snge5qM/P8WnteZDr+vwcPyyk83PcVXte
Bn/n83M8TnteFifx+Tlerj0vh3P7/Bwf0J6Xx1V8fo5vTNT5OW6tPQ/yh306
P8eDtedBjunzczxXex7kjD4/x9u050Eu6fNzfF57HuSGPj/HT+Pq/Bz31J5X
w+F9fo4nac9/wSl8fo5Xa8+DnM/n5/iI9jzI1X1+ju+00vk5bq89r4m/TNf5
OR6uPa+F4/r8HC/UntfGWXx+jndpz+vgsj4/x5e053VxU+15kF8+1fk57qM9
D3Jkn5/jadrzIKfx+Tlerz0PciGfn+MT2vMg1/L5OX5QROfnuJP2vDEO6fNz
PFp73gQn9Pk5Xqo9b4pz+Pwc79We/4Yr+vwc/zNZ5+e4hfY8yG8P6PwcD9Ce
B/l7n5/jWdrzIP/g83O8WXveChfz+Tk+oz1vjev5/Bw/iq/zc9xNex7kMD4/
x+O150FO6vNzvEJ7HuQ8Pj/HB7XnQa7q83N8s43Oz3Eb7XkH/HGmzs/xEO15
RxzL5+d4nva80/9p6r7jfa7/N45XZilaNIQkGSEj0TAq2YRsiWwaVlb2jGwl
spKs7K3snT1Skp0tW/b8/a7rj+/j2R/ndrv/c26H8/m8rvf7/cg5OIf7OV6s
PW+Fi7uf4z+1561xHfdzfP6C+jnuoD0PftD9HH+nPQ/O4H6OZ2nPgwu4n+ON
2vPgKu7n+GgR9XPcXHveAd9tqX6O+2rPO+Kn3c/xBO15J5zb/Rwv1553xqXd
z/Hfw9XPcQPteVf832/q57iL9rwbfsT9HI/QnnfHmdzP8TzteQ/8tvs53qo9
74lruJ/jk6nVz3Er7XnwA+7neKD2PPg593P8s/Y8+DX3c7xaex5czv0c72+q
fo6baM/74mtj1M9xD+15P/yY+zkeoz3vj192P8e/aM8H4Pfcz/Hv2vOBuJb7
OT5zSf0ct9OeByd2P8ffaM+Dn3c/x9O158FvuJ/j37TnwRXdz/E/RdXP8efa
86H4Viv1c9xbex6c0v0cj9OeB7/ifo6XaM+DS7if413a8+C67uf4wgb1c9xR
ez4SP+R+jodpz0fhF93P8Wzt+Whc0P0cb9Kej8FV3c/xsTTq57iF9jz4Xmn1
c9xPex78jPs5nqg9D87jfo5XaM+Dy7if4z3N1c9xQ+35eHx5rPo57qo9n4CT
u5/jkdrziTiz+zmerz2fhN9xP8fbtOeT8Yfu5/jUZfVz3Fp7HpzA/RwP0p5P
xWncz/EU7fk0nM/9HK/Rnk/H5d3P8YHi6uf4E+158PU26ue4p/Y8+HH3c/yD
9jw4m/s5/lV7HlzU/Rzv1J4H13Y/x2c3qZ/jL7Xn83AS93P8rfZ8Pk7vfo5n
aM8X4Dfdz/F67flCXMn9HB9Op36Om2rPg2+XVT/HfbTnwancz/FP2vPgnO7n
eKn2PLik+zn+S3seXE97vhRfHKd+jjtpz5fhZO7neLj2fDnO6H6O52jPgwu5
n+PN2vPgau7n+PhV9XPcUnu+Gt/nfo77a8/X4Gfdz/Ek7fla/Kr7OV6pPV+H
y7qf470l1c9xI+158JV26ue4m/Y8OIX7OR6lPQ/O4n6OF2jPg991P8fbtefB
Nd3P8b9b1M9xG+35FpzQ/RwP1p5vxWndz/FU7fk2nN/9HK/Vnm/HFdzP8cH0
6uf4U+158I1y6ue4l/Y8+An3czxWex6c3f0cL9KeBxdzP8d/aM934Y/dz/G5
8ernuL32PDip+zkeqj0PfsH9HM/Unge/5X6ON2jPgyu7n+Mj19XPcTPt+T58
J5P6Of5ae74fP+V+jsdrzw/gXO7neJn2/CAu5X6Od2vPD+H62vPgS+3Vz3Fn
7Xnww+7n+HvtefBL7ud4rvY8uLD7Od6iPQ+u7n6OT2xTP8dfaM+P4/vdz/EA
7fkJnNr9HE/Wnp/Eed3P8Srt+Sn8vvs53pdB/Rw31p6fxlcrqJ/j7trzM/hR
93M8Wnt+Fmd1P8cLtefncBH3c7xDe34ef+R+jk9PVD/HbbXnwYncz/EQ7Xlw
OvdzPE17Hvy6+zlepz0P/sD9HB+6qX6OP9OeX8E3s6if46+051fxk+7n+Eft
+TWcw/0cL9aeX8fF3c/xn9rzG7iO+zk+31H9HHfQngc/6H6Ov9OeB2dwP8ez
tOfBBdzP8UbteXAV93N8dIf6OW6uPb+H7/rjA/9zX+158NPu53iC9jw4t/s5
Xq49Dy7tfo7/zqh+jhtozxPi/yqqn+Mu2vNE+BH3czxCe54YZ3I/x/O050nw
2+7neKv2PCmu4X6OT05WP8ettOfBD7if44Ha8+Dn3M/xz9rz4Nfcz/Fq7Xlw
OfdzvP+2+jluoj1Pjq9pjoJ7aM9T4Mfcz/EY7fmj+GX3c/yL9vwx/J77Of5d
e/44ruV+js90Vj/H7bTnwYndz/E32vPg593P8XTteSr8hvs5/k17/hSu6H6O
/9mpfo4/154H39Knewb31p4Hp3Q/x+O058GvuJ/jJdrz4BLu53iX9jy4rvs5
vqDbo+CO2vO0+CH3czxMe54Ov+h+jmdrz5/HBd3P8SbteXpc1f0cH9OPY3sB
t9CeB99TTsmA+2nPg59xP8cTtefBedzP8QrteXAZ93O85676OW6oPc+EL2ve
grtqzzPj5O7neKT2PAvO7H6O52vPs+J33M/xNu158Ifu5/iUHtcFt9aeZ8cJ
3M/xIO15DpzG/RxP0Z6/gvO5n+M12vOcuLz7OT6gf76fC3+iPQ++ri8vN+6p
PQ9+3P0c/6A9D87mfo5/1Z4HF3U/xzu158G13c/xWd1uBX+pPc+Hk7if42+1
5/lxevdzPEN7/jp+0/0cr9eev4EruZ/jw8pHb+Km2vPg28ozb+E+2vPgVO7n
+CfteXBO93O8VHseXNL9HP+lD4VxPe158EXN5du4k/Y8OJn7OR6uPQ/O6H6O
52jPgwu5n+PN2vPgau7n+Lge/wW31J4Xxfe5n+P+2vNi+Fn3czxJe14cv+p+
jldqz0vgsu7neK++HSVxI+158BX9cUvhbtrz4BTu53iU9jw4i/s5XqA9D37X
/Rxv154H13Q/x//q9i24jfa8HE7ofo4Ha8/L47Tu53iq9rwCzu9+jtdqzz/A
FdzP8UHlqIr4U+158A3lnkq4l/a8Mn7C/RyP1Z5Xwdndz/Ei7XlVXMz9HP+h
Pa+GP3Y/x+c0v9Vxe+15cFL3czxUex78gvs5nqk9D37L/Rxv0J4HV3Y/x0f0
ODG4mfa8Fr6jx3XBX2vPa+On3M/xeO35xziX+zlepj2vg0u5n+Pd+vbWxfW1
58GX9NdXD3fWngc/7H6Ov9eeB7/kfo7nas+DC7uf4y3a8+Dq7uf4hG4Hg7/Q
njfG97uf4wHa8yY4tfs5nqw9D87rfo5Xac+D33c/x/uUt4Iba88/x1eVj4K7
a8+b4kfdz/Fo7XkznNX9HC/UnjfHRdzP8Q7teQv8kfs5Pq05b4nbas+DE7mf
4yHa8+B07ud4mvY8+HX3c7xOex78gfs5PqTHk8Gfac/b4pt6/Bf8lfa8HX7S
/Rz/qD3/EudwP8eL9XJuj4u7n+M/9XLpgOu4n+Pz+nZ0xB2058EPup/j77Tn
wRncz/EsfeiCC7if443a8664ivs5Pqrby264ufY8+K5u37rjvtrz4Kfdz/EE
7XlwbvdzvFx7Hlza/Rz/rVwW3EB7/hX+TzkquIv2vDd+xP0cj9Ce98GZ3M/x
PO351/ht93O8VXveF9dwP8cndXnQD7fSngc/4H6OB2rPg59zP8c/a8+DX3M/
x6u158Hl3M/xfj3uDG6iPR+Mr+lxYnAP7fkQ/Jj7OR6jPf8Gv+x+jn/R2+Nb
/J77Of5dL7+huJb7OT6jb29wO+35MJzY/Rx/oz0fjp93P8fTteff4zfcz/Fv
2vMRuKL7Of5Ht6sj8efa8+Bbuh0chXtrz4NTup/jcdrz4Ffcz/ES7XlwCfdz
vEt7HlzX/RxfUN4K7qg9/xE/5H6Oh2nPx+EX3c/xbO35T7ig+znepD0fj6u6
n+NjutyYgFtoz4Pvac4n4n7a8+Bn3M/xRO15cB73c7xCex5cxv0c79Hj0+CG
2vMp+LKerk3FXbXnwcndz/FIHQfBmd3P8Xy93YLfcT/H2/RyDv7Q/Ryf0ssl
uLX2fBZO4H6OB2nPZ+M07ud4ivZ8Ds7nfo7XaM/n4vLu5/iAbn/n4U+058HX
dXs5H/fUngc/7n6Of9CeB2dzP8e/as+Di7qf453a8+Da7uf4rHJZ8Jfa80U4
ifs5/lZ7vhindz/HM7TnS/Cb7ud4vfZ8Ka7kfo4P6/JlGW6qPQ++rcuD5biP
PqzAqdzP8U/a85U4p/s5Xqo9X4VLup/jv7Tnq3E97XnwRT3uXIM7ac+Dk7mf
4+E6XoIzup/jOXr7BhdyP8eb9fYIruZ+jo/r5RfcUnu+Ad/nfo77a8834mfd
z/Ek7fkm/Kr7OV6pPd+My7qf4726nd6CG2nPg6/odnUr7qY9D07hfo5Hac+D
s7if4wXa8+B33c/xdu15cE33c/yv8ltwG+35TpzQ/RwP1p7/gdO6n+Op2vM/
cX73c7xWex5cwf0cH9TlUPCn2vPd+IYuN4J7ac//xk+4n+Ox2vM9OLv7OV6k
Pd+Li7mf4z+05/vwx+7n+Jwen+7H7XWcBid1P8dDdVwFv+B+jmfqOAh+y/0c
b9DbLbiy+zk+opdzcDPt+WF8Ry+X4K+150fwU+7neLz2/CjO5X6Ol2nPj+FS
7ud4t/b8OK6vPQ++pNvfE7iz9jz4Yfdz/L32PPgl93M8V3seXNj9HG/Rnp/G
1d3P8QnlvDP4C+158P3u53iA9jw4tfs5nqw9D87rfo5Xac+D33c/x/t0eRXc
WHt+EV/V5Utwd+35Jfyo+zkerT3/D2d1P8cLteeXcRH3c7xDe34Ff+R+jk/r
cexV3FbHc3Ai93M8RMdfcDr3czxNx0vw6+7neJ3evsEfuJ/jQ3p7BH+mPb+F
b+rlF/yV9vw2ftL9HP+oPb+Dc7if48X+day4uPs5/tO/rgXX8ccE//N5/zg3
3MH/vBs/6H6Ov3P+xRncz/Es7XkCXMD9HG/UnifEVdzP8VHlwUS4ufY8+K7y
W2LcV3se/LT7OZ6gPQ/O7X6Ol2vPg0u7n+O/dbkW3EB7/hD+T5dDwV2058nw
I+7neIT2/GGcyf0cz9OeP4Lfdj/HW7XnyXEN93N8Uo93U+BWOu6DH3A/xwN1
nAY/536Of9ZxFfya+zlereMguJz7Od6vt1twE+35k/iaXs7BPbTnKfFj7ud4
jPY8+GX3c/yL9jz4Pfdz/Lv2PLiW+zk+o9vz4Hba82dxYvdz/I32PDV+3v0c
T9eeP4ffcD/Hv2nP0+CK7uf4H+XGtPhz7XnwLeW8dLi39jw4pfs5Hqc9D37F
/Rwv0Z4Hl3A/x7u058F13c/xBV1eBXfUnr+IH3I/x8O05xnxi+7neLb2/CVc
0P0cb9KeZ8JV3c/xMT0uzoxbaD6C7+lxbBbcT8dz8DPu53iijr+XcR73c7xC
x0s2XMb9HO/R2zc7bqg9D76st0cO3FV7Hpzc/RyP1J4HZ3Y/x/O158HvuJ/j
bdrz4A/dz/Ep3e4Ht9ae58EJ3M/xIO35qziN+zmeoj3Pi/O5n+M12vPXcHn3
c3xA+TIf/kR7HnxdeTA/7qk9D37c/Rz/oD0PzuZ+jn/VngcXdT/HO7XnwbXd
z/FZXa4Ff6k9L4CTuJ/jb7XnBXF693M8Q3teCL+pD4Xxeu15cCX3c3xYj5+D
m2qO3sG39Xg3uI+O+3dxKvdz/JOO0yI4p/s5Xqrj6j1c0v0c/6XjoCiupz0P
vqi3WzHcSXsenMz9HA/XngdndD/Hc7TnwYXcz/Fm7XlwNfdzfFyPD4Jb6tOV
xve5n+P+2vMy+Fn3czxJe14Wv+p+jldqz9/HZd3P8V7l0HK4kfY8+IpyY3nc
TXsenML9HI/SngdncT/HC7Tnwe+6n+Pt2vPgmu7n+F9d/lXGbbTnwQndz/Fg
7XlwWvdzPFV7Hpzf/Ryv1Z4HV3A/xwf1ODv4U81bDXxDj4uDe2k+PsRPuJ/j
sTqea+Ls7ud4kY6/j3Ax93P8h46XWvhj93N8Tm/f2ri99jw4qfs5Hqo9D37B
/RzP1J4Hv+V+jjdoz4Mru5/jI3ocEdxMX159fEe3+8Ffa88b4Kfcz/F47XlD
nMv9HC/TnjfCpdzP8W7teWNcX3sefEn5sgnurD3/BD/sfo6/155/il9yP8dz
teef4cLu53iL9vxzXN39HJ/Q5WRT/IX2PPh+93M8QHsenNr9HE/WngfndT/H
q7Tnwe+7n+N9ejwe3Fhz+QW+qsfPwd01R63wo+7neLSO+9Y4q/s5XqjjtA0u
4n6Od+i4aos/cj/Hp3UctMNttefBidzP8RDteXA693M8TXse/Lr7OV6nPQ/+
wP0cH9LjjeDP9MfthG/q8UHwV/p0nfGT+tAF/6g9D87hfo4Xa8+Di7uf4z+1
58F13M/xeeXQ4A7a8x74Qfdz/J32vCfO4H6OZ2nPe+EC7ud4o/b8K1zF/Rwf
1eVpb9xcex58V5d/fXBf7Xnw0+7neIL2PDi3+zlerj0PLu1+jv/W4/bgBprf
/vg/Pc4O7qJ5G4AfcT/HIzQfA3Em93M8T8fzIPy2+znequNvMK7hfo5P6ngZ
gltpz4MfcD/HA7Xnwc+5n+OftefBr7mf49Xa8+9wOfdzvF+PS4bhJvrrC76m
xxHDcQ99ecGPuZ/jMdrzYP+6+RHYv3422L8ufiTWr4OfEFzL/RyfUV4Nbqc9
H40Tu59j/zqqMdg/njrYP67qB+x/vhrs/511LHbeCvbl7o9YL+eNwXr5lRmH
e2vPg1O6n+Nx2vPgV9zP8RLteXAJ93O8S3seXNf9HF/Q4/HgjprLSfgh93M8
THM0Gb/ofo5n67j/GRd0P8ebdJxOwVXdz/ExHVfBLbTn0/C9LurnuJ/2fDp+
xv0cT9Sez8B53M/xCu35TFzG/Rzv0eOXWbihvh3Bl/V4Yzbuqj9ucHL3czxS
ny44s/s5nq89D37H/Rxv054Hf+h+jk8p1wa31p4vwAncz/Eg7flCnMb9HE/R
nv+C87mf4zXa819xefdzfECXz4vwJ9rz4OtT1c9xT+158OPu5/gH7XlwNvdz
/Kv2PLio+zneqT0Pru1+js/e+///gr/U/K7ASdzP8beat+D07ud4huYj+E33
c7xex3NwJfdzfFjHX3BT7flafLub+jnuoz1fh1O5n+OftOe/4Zzu53ip9nw9
Lul+jv/Snm/A9fTtDb64S/0cd/IBiJO5n+Ph+vKCM7qf4zna8+BC7ud4sw7U
4Gru5/h4Vr2gcUvt+TZ8n/s57q89346fdT/Hk7TnO/Cr7ud4pfb8d1zW/Rzv
1eX4TtxIex58Zbr6Oe6mPQ9O4X6OR2nPd+Es7ud4gfb8L/yu+znerj3fjWu6
n+N/79cFEW6jOQ9O6H6OB2sug9O6n+OpmqPg/O7neK2O++AK7uf4YCX1c/yp
9vwAvtFD/Rz30p4fxE+4n+Ox2vNDOLv7OV6kPf8HF3M/x39ozw/jj93P8bnd
GmDcXt+O4KTu53io/rjBL7if45n6dMFvuZ/jDdrz4Mru5/hINvVz3Ex7fhLf
qaF+jr/Wnp/CT7mf4/Ha839xLvdzvEx7HlzK/Rzv1p4H19een8WXZurAx521
5+fww+7n+Hvt+Xn8kvs5nqs9v4ALu5/jLdrzi7i6+zk+kUD9HH+hPQ++3/0c
D9D8Bqd2P8eTNW/Bed3P8SrNR/D77ud4XxX1c9xYe34NX+2lAwZ3155fx4+6
n+PR2vMbOKv7OV6oPb+Ji7if4x3a81v4I/dzfHqP+jluq29vcCL3czxEf33B
6dzP8TR9ecGvu5/jddrz4P8DJanRlQ==
         "]]}}, {{
        Directive[
         PointSize[
          NCache[
           Rational[1, 360], 0.002777777777777778]], 
         AbsoluteThickness[1.6], 
         GrayLevel[0]]}, {
        Directive[
         PointSize[
          NCache[
           Rational[1, 360], 0.002777777777777778]], 
         AbsoluteThickness[1.6], 
         RGBColor[1, 0, 0]]}, {}, {}, {}}, {{
        Directive[
         PointSize[
          NCache[
           Rational[1, 360], 0.002777777777777778]], 
         AbsoluteThickness[1.6], 
         GrayLevel[0]]}, {
        Directive[
         PointSize[
          NCache[
           Rational[1, 360], 0.002777777777777778]], 
         AbsoluteThickness[1.6], 
         RGBColor[1, 0, 0]]}, {}, {}, {}}}, {{}, {}}}, {
    Frame -> True, FrameLabel -> {
       FormBox[
       "\"\\!\\(\\*SubscriptBox[\\(R\\), \\(0\\)]\\)\"", TraditionalForm], 
       FormBox[
       "\"\\!\\(\\*SuperscriptBox[\\(I\\), \\(*\\)]\\)\"", TraditionalForm]}, 
     LabelStyle -> "Input", DisplayFunction -> Identity, DisplayFunction -> 
     Identity, AspectRatio -> NCache[GoldenRatio^(-1), 0.6180339887498948], 
     Axes -> {True, True}, AxesLabel -> {None, None}, AxesOrigin -> {0, 0}, 
     DisplayFunction :> Identity, Frame -> {{False, False}, {False, False}}, 
     FrameLabel -> {{None, None}, {None, None}}, 
     FrameTicks -> {{Automatic, Automatic}, {Automatic, Automatic}}, 
     GridLines -> {None, None}, GridLinesStyle -> Directive[
       GrayLevel[0.5, 0.4]], 
     Method -> {
      "OptimizePlotMarkers" -> True, 
       "CoordinatesToolOptions" -> {"DisplayFunction" -> ({
           (Identity[#]& )[
            Part[#, 1]], 
           (Identity[#]& )[
            Part[#, 2]]}& ), "CopiedValueFunction" -> ({
           (Identity[#]& )[
            Part[#, 1]], 
           (Identity[#]& )[
            Part[#, 2]]}& )}}, 
     PlotRange -> {{0, 1.5}, {0, 0.15887234393789018`}}, PlotRangeClipping -> 
     True, PlotRangePadding -> {{0, 0}, {
        Scaled[0.02], 
        Scaled[0.05]}}, Ticks -> {Automatic, Automatic}}],FormBox[
    FormBox[
     TemplateBox[{"\"stable\"", "\"unstable\""}, "PointLegend", 
      DisplayFunction -> (FormBox[
        StyleBox[
         StyleBox[
          PaneBox[
           TagBox[
            GridBox[{{
               TagBox[
                GridBox[{{
                   GraphicsBox[{{}, {
                    Directive[
                    EdgeForm[
                    Directive[
                    Opacity[0.3], 
                    GrayLevel[0]]], 
                    PointSize[0.5], 
                    AbsoluteThickness[1.6], 
                    GrayLevel[0]], {
                    Directive[
                    EdgeForm[
                    Directive[
                    Opacity[0.3], 
                    GrayLevel[0]]], 
                    PointSize[0.5], 
                    AbsoluteThickness[1.6], 
                    GrayLevel[0]], 
                    PointBox[
                    NCache[{
                    Scaled[{
                    Rational[1, 2], 
                    Rational[1, 2]}]}, {
                    Scaled[{0.5, 0.5}]}]]}}}, AspectRatio -> Full, 
                    ImageSize -> {10, 10}, PlotRangePadding -> None, 
                    ImagePadding -> Automatic, 
                    BaselinePosition -> (Scaled[0.1] -> Baseline)], #, 
                   GraphicsBox[{{}, {
                    Directive[
                    EdgeForm[
                    Directive[
                    Opacity[0.3], 
                    GrayLevel[0]]], 
                    PointSize[0.5], 
                    AbsoluteThickness[1.6], 
                    RGBColor[1, 0, 0]], {
                    Directive[
                    EdgeForm[
                    Directive[
                    Opacity[0.3], 
                    GrayLevel[0]]], 
                    PointSize[0.5], 
                    AbsoluteThickness[1.6], 
                    RGBColor[1, 0, 0]], 
                    PointBox[
                    NCache[{
                    Scaled[{
                    Rational[1, 2], 
                    Rational[1, 2]}]}, {
                    Scaled[{0.5, 0.5}]}]]}}}, AspectRatio -> Full, 
                    ImageSize -> {10, 10}, PlotRangePadding -> None, 
                    ImagePadding -> Automatic, 
                    BaselinePosition -> (Scaled[0.1] -> Baseline)], #2}}, 
                 GridBoxAlignment -> {
                  "Columns" -> {Center, Left}, "Rows" -> {{Baseline}}}, 
                 AutoDelete -> False, 
                 GridBoxDividers -> {
                  "Columns" -> {{False}}, "Rows" -> {{False}}}, 
                 GridBoxItemSize -> {"Columns" -> {{All}}, "Rows" -> {{All}}},
                  GridBoxSpacings -> {"Columns" -> {{0.8, 0.5}}}], "Grid"]}}, 
             GridBoxAlignment -> {"Columns" -> {{Left}}, "Rows" -> {{Top}}}, 
             AutoDelete -> False, 
             GridBoxDividers -> {"Columns" -> {{None}}, "Rows" -> {{None}}}, 
             GridBoxItemSize -> {"Columns" -> {{All}}, "Rows" -> {{All}}}, 
             GridBoxSpacings -> {"Columns" -> {{0}}, "Rows" -> {{1}}}], 
            "Grid"], Alignment -> Left, AppearanceElements -> None, 
           ImageMargins -> {{5, 5}, {5, 5}}, ImageSizeAction -> 
           "ResizeToFit"], LineIndent -> 0, StripOnInput -> False], {
         FontFamily -> "Arial"}, Background -> Automatic, StripOnInput -> 
         False], TraditionalForm]& ), 
      InterpretationFunction :> (RowBox[{"PointLegend", "[", 
         RowBox[{
           RowBox[{"{", 
             RowBox[{
               RowBox[{"Directive", "[", 
                 RowBox[{
                   RowBox[{"PointSize", "[", 
                    FractionBox["1", "360"], "]"}], ",", 
                   RowBox[{"AbsoluteThickness", "[", "1.6`", "]"}], ",", 
                   InterpretationBox[
                    ButtonBox[
                    TooltipBox[
                    GraphicsBox[{{
                    GrayLevel[0], 
                    RectangleBox[{0, 0}]}, {
                    GrayLevel[0], 
                    RectangleBox[{1, -1}]}, {
                    GrayLevel[0], 
                    RectangleBox[{0, -1}, {2, 1}]}}, DefaultBaseStyle -> 
                    "ColorSwatchGraphics", AspectRatio -> 1, Frame -> True, 
                    FrameStyle -> GrayLevel[0.], FrameTicks -> None, 
                    PlotRangePadding -> None, ImageSize -> 
                    Dynamic[{
                    Automatic, 1.35 CurrentValue["FontCapHeight"]/
                    AbsoluteCurrentValue[Magnification]}]], 
                    StyleBox[
                    RowBox[{"GrayLevel", "[", "0", "]"}], NumberMarks -> 
                    False]], Appearance -> None, BaseStyle -> {}, 
                    BaselinePosition -> Baseline, DefaultBaseStyle -> {}, 
                    ButtonFunction :> With[{Typeset`box$ = EvaluationBox[]}, 
                    If[
                    Not[
                    AbsoluteCurrentValue["Deployed"]], 
                    SelectionMove[Typeset`box$, All, Expression]; 
                    FrontEnd`Private`$ColorSelectorInitialAlpha = 1; 
                    FrontEnd`Private`$ColorSelectorInitialColor = 
                    GrayLevel[0]; 
                    FrontEnd`Private`$ColorSelectorUseMakeBoxes = True; 
                    MathLink`CallFrontEnd[
                    FrontEnd`AttachCell[Typeset`box$, 
                    FrontEndResource["GrayLevelColorValueSelector"], {
                    0, {Left, Bottom}}, {Left, Top}, 
                    "ClosingActions" -> {
                    "SelectionDeparture", "ParentChanged", 
                    "EvaluatorQuit"}]]]], BaseStyle -> Inherited, Evaluator -> 
                    Automatic, Method -> "Preemptive"], 
                    GrayLevel[0], Editable -> False, Selectable -> False]}], 
                 "]"}], ",", 
               RowBox[{"Directive", "[", 
                 RowBox[{
                   RowBox[{"PointSize", "[", 
                    FractionBox["1", "360"], "]"}], ",", 
                   RowBox[{"AbsoluteThickness", "[", "1.6`", "]"}], ",", 
                   InterpretationBox[
                    ButtonBox[
                    TooltipBox[
                    GraphicsBox[{{
                    GrayLevel[0], 
                    RectangleBox[{0, 0}]}, {
                    GrayLevel[0], 
                    RectangleBox[{1, -1}]}, {
                    RGBColor[1, 0, 0], 
                    RectangleBox[{0, -1}, {2, 1}]}}, DefaultBaseStyle -> 
                    "ColorSwatchGraphics", AspectRatio -> 1, Frame -> True, 
                    FrameStyle -> RGBColor[0.6666666666666666, 0., 0.], 
                    FrameTicks -> None, PlotRangePadding -> None, ImageSize -> 
                    Dynamic[{
                    Automatic, 1.35 CurrentValue["FontCapHeight"]/
                    AbsoluteCurrentValue[Magnification]}]], 
                    StyleBox[
                    RowBox[{"RGBColor", "[", 
                    RowBox[{"1", ",", "0", ",", "0"}], "]"}], NumberMarks -> 
                    False]], Appearance -> None, BaseStyle -> {}, 
                    BaselinePosition -> Baseline, DefaultBaseStyle -> {}, 
                    ButtonFunction :> With[{Typeset`box$ = EvaluationBox[]}, 
                    If[
                    Not[
                    AbsoluteCurrentValue["Deployed"]], 
                    SelectionMove[Typeset`box$, All, Expression]; 
                    FrontEnd`Private`$ColorSelectorInitialAlpha = 1; 
                    FrontEnd`Private`$ColorSelectorInitialColor = 
                    RGBColor[1, 0, 0]; 
                    FrontEnd`Private`$ColorSelectorUseMakeBoxes = True; 
                    MathLink`CallFrontEnd[
                    FrontEnd`AttachCell[Typeset`box$, 
                    FrontEndResource["RGBColorValueSelector"], {
                    0, {Left, Bottom}}, {Left, Top}, 
                    "ClosingActions" -> {
                    "SelectionDeparture", "ParentChanged", 
                    "EvaluatorQuit"}]]]], BaseStyle -> Inherited, Evaluator -> 
                    Automatic, Method -> "Preemptive"], 
                    RGBColor[1, 0, 0], Editable -> False, Selectable -> 
                    False]}], "]"}]}], "}"}], ",", 
           RowBox[{"{", 
             RowBox[{#, ",", #2}], "}"}], ",", 
           RowBox[{"LegendMarkers", "\[Rule]", 
             RowBox[{"{", 
               RowBox[{
                 RowBox[{"{", 
                   RowBox[{"False", ",", "Automatic"}], "}"}], ",", 
                 RowBox[{"{", 
                   RowBox[{"False", ",", "Automatic"}], "}"}]}], "}"}]}], ",", 
           RowBox[{"Joined", "\[Rule]", 
             RowBox[{"{", 
               RowBox[{"False", ",", "False"}], "}"}]}], ",", 
           RowBox[{"LabelStyle", "\[Rule]", 
             RowBox[{"{", "}"}]}], ",", 
           RowBox[{"LegendLayout", "\[Rule]", "\"Row\""}]}], "]"}]& ), 
      Editable -> True], TraditionalForm], TraditionalForm]},
  "Legended",
  DisplayFunction->(GridBox[{{
      ItemBox[#2, DefaultBaseStyle -> "LabeledLabel"]}, {
      TagBox[
       ItemBox[
        PaneBox[
         TagBox[#, "SkipImageSizeLevel"], Alignment -> {Center, Baseline}, 
         BaselinePosition -> Baseline], DefaultBaseStyle -> "Labeled"], 
       "SkipImageSizeLevel"]}}, 
    GridBoxAlignment -> {"Columns" -> {{Center}}, "Rows" -> {{Center}}}, 
    AutoDelete -> False, GridBoxItemSize -> Automatic, 
    BaselinePosition -> {2, 1}]& ),
  Editable->True,
  InterpretationFunction->(RowBox[{"Legended", "[", 
     RowBox[{#, ",", 
       RowBox[{"Placed", "[", 
         RowBox[{#2, ",", "Above"}], "]"}]}], "]"}]& )]], "Output",
 CellChangeTimes->{{3.800747408004106*^9, 3.800747421733259*^9}, 
   3.800747468960888*^9, 3.800747544903181*^9, 3.800747654344798*^9, 
   3.807864031997353*^9, 3.807864145297971*^9, 3.80786421318134*^9, 
   3.807864341020733*^9, 3.807864514120778*^9, 3.8119853482447777`*^9, 
   3.8119853973763733`*^9, {3.81198555853782*^9, 3.811985571063952*^9}, 
   3.811985660763467*^9, 3.811985871481996*^9, 3.8120202201315804`*^9, 
   3.8120203153943577`*^9, {3.8120203657583303`*^9, 3.812020371974498*^9}, 
   3.8120204243936663`*^9, 3.8120206350005083`*^9, 3.839219889010426*^9, 
   3.839220438142054*^9},
 CellLabel->"Out[13]=",ExpressionUUID->"8cb6ba3a-d22b-4e20-bd0a-112ebfa257e2"]
}, Open  ]]
},
WindowSize->{Full, Full},
WindowMargins->{{254, Automatic}, {Automatic, 31}},
FrontEndVersion->"12.0 for Mac OS X x86 (64-bit) (April 8, 2019)",
StyleDefinitions->"Default.nb"
]
(* End of Notebook Content *)

(* Internal cache information *)
(*CellTagsOutline
CellTagsIndex->{}
*)
(*CellTagsIndex
CellTagsIndex->{}
*)
(*NotebookFileOutline
Notebook[{
Cell[558, 20, 5844, 85, 115, "Input",ExpressionUUID->"b69a3858-1260-44a3-8940-95ee14ab3e70"],
Cell[6405, 107, 154, 3, 30, "Input",ExpressionUUID->"9866082d-1f03-4ab3-a9b8-14704870e4b3"],
Cell[CellGroupData[{
Cell[6584, 114, 6956, 163, 325, "Input",ExpressionUUID->"4f8a97cf-c6e2-446d-ac47-f62962a8abfb"],
Cell[13543, 279, 656, 13, 24, "Message",ExpressionUUID->"14cf1686-8ead-4d8e-bb39-e9c63448240a"],
Cell[14202, 294, 655, 13, 24, "Message",ExpressionUUID->"cdfa4361-fcbc-4709-94e9-95df3a58a991"],
Cell[14860, 309, 656, 13, 24, "Message",ExpressionUUID->"975e84b5-111b-4d0a-92f7-f732487b155d"],
Cell[15519, 324, 656, 13, 24, "Message",ExpressionUUID->"d823cfda-8720-4a2b-8314-d886ae29badf"],
Cell[16178, 339, 564, 12, 24, "Message",ExpressionUUID->"ecf7ab87-8fd6-4677-93b9-43f2bf5d2fc5"]
}, Open  ]],
Cell[CellGroupData[{
Cell[16779, 356, 2300, 47, 73, "Input",ExpressionUUID->"f3f0db48-b32b-48f0-856a-a65f28334486"],
Cell[19082, 405, 167779, 2826, 288, "Output",ExpressionUUID->"8132c7a1-0cba-44f8-bec6-1ce146cdf88f"]
}, Open  ]],
Cell[CellGroupData[{
Cell[186898, 3236, 2035, 42, 73, "Input",ExpressionUUID->"1490dbb3-6b4a-473f-b0db-48088675473d"],
Cell[188936, 3280, 167209, 2814, 284, "Output",ExpressionUUID->"8cb6ba3a-d22b-4e20-bd0a-112ebfa257e2"]
}, Open  ]]
}
]
*)
